# Supplementary material for: Machine-Learning-Guided Discovery of Electrochemical Reactions
Source: J Am Chem Soc. 2022 Dec 2;144(49):22599–610. doi: 10.1021/jacs.2c08997 (PMC9756344; doi:10.1021/jacs.2c08997)
Supplement: Supplementary file 4 — ja2c08997_si_004.zip [file ja2c08997_si_004.zip › Reactivity Prediction/Nlogs_notimes/85.log]

 Entering Gaussian System, Link 0=g16
 Input=85.gjf
 Output=85.log
 Initial command:
  
 Copyright (c) 1988-2019, Gaussian, Inc.  All Rights Reserved.
  
 This is part of the Gaussian(R) 16 program.  It is based on
 the Gaussian(R) 09 system (copyright 2009, Gaussian, Inc.),
 the Gaussian(R) 03 system (copyright 2003, Gaussian, Inc.),
 the Gaussian(R) 98 system (copyright 1998, Gaussian, Inc.),
 the Gaussian(R) 94 system (copyright 1995, Gaussian, Inc.),
 the Gaussian 92(TM) system (copyright 1992, Gaussian, Inc.),
 the Gaussian 90(TM) system (copyright 1990, Gaussian, Inc.),
 the Gaussian 88(TM) system (copyright 1988, Gaussian, Inc.),
 the Gaussian 86(TM) system (copyright 1986, Carnegie Mellon
 University), and the Gaussian 82(TM) system (copyright 1983,
 Carnegie Mellon University). Gaussian is a federally registered
 trademark of Gaussian, Inc.
  
 This software contains proprietary and confidential information,
 including trade secrets, belonging to Gaussian, Inc.
  
 This software is provided under written license and may be
 used, copied, transmitted, or stored only in accord with that
 written license.
  
 The following legend is applicable only to US Government
 contracts under FAR:
  
                    RESTRICTED RIGHTS LEGEND
  
 Use, reproduction and disclosure by the US Government is
 subject to restrictions as set forth in subparagraphs (a)
 and (c) of the Commercial Computer Software - Restricted
 Rights clause in FAR 52.227-19.
  
 Gaussian, Inc.
 340 Quinnipiac St., Bldg. 40, Wallingford CT 06492
  
  
 ---------------------------------------------------------------
 Warning -- This program may not be used in any manner that
 competes with the business of Gaussian, Inc. or will provide
 assistance to any competitor of Gaussian, Inc.  The licensee
 of this program is prohibited from giving any competitor of
 Gaussian, Inc. access to this program.  By using this program,
 the user acknowledges that Gaussian, Inc. is engaged in the
 business of creating and licensing software in the field of
 computational chemistry and represents and warrants to the
 licensee that it is not a competitor of Gaussian, Inc. and that
 it will not use this program in any manner prohibited above.
 ---------------------------------------------------------------
  

 Cite this work as:
 Gaussian 16, Revision C.01,
 M. J. Frisch, G. W. Trucks, H. B. Schlegel, G. E. Scuseria, 
 M. A. Robb, J. R. Cheeseman, G. Scalmani, V. Barone, 
 G. A. Petersson, H. Nakatsuji, X. Li, M. Caricato, A. V. Marenich, 
 J. Bloino, B. G. Janesko, R. Gomperts, B. Mennucci, H. P. Hratchian, 
 J. V. Ortiz, A. F. Izmaylov, J. L. Sonnenberg, D. Williams-Young, 
 F. Ding, F. Lipparini, F. Egidi, J. Goings, B. Peng, A. Petrone, 
 T. Henderson, D. Ranasinghe, V. G. Zakrzewski, J. Gao, N. Rega, 
 G. Zheng, W. Liang, M. Hada, M. Ehara, K. Toyota, R. Fukuda, 
 J. Hasegawa, M. Ishida, T. Nakajima, Y. Honda, O. Kitao, H. Nakai, 
 T. Vreven, K. Throssell, J. A. Montgomery, Jr., J. E. Peralta, 
 F. Ogliaro, M. J. Bearpark, J. J. Heyd, E. N. Brothers, K. N. Kudin, 
 V. N. Staroverov, T. A. Keith, R. Kobayashi, J. Normand, 
 K. Raghavachari, A. P. Rendell, J. C. Burant, S. S. Iyengar, 
 J. Tomasi, M. Cossi, J. M. Millam, M. Klene, C. Adamo, R. Cammi, 
 J. W. Ochterski, R. L. Martin, K. Morokuma, O. Farkas, 
 J. B. Foresman, and D. J. Fox, Gaussian, Inc., Wallingford CT, 2019.
 
 ******************************************
 Gaussian 16:  ES64L-G16RevC.01  3-Jul-2019
                15-Mar-2021 
 ******************************************
 %nprocshared=4
 Will use up to    4 processors via shared memory.
 %mem=1500MB
 -------------------------------------------------------------------
 # b3lyp empiricaldispersion=gd3bj pop=nbo def2svp geom=newredundant
 -------------------------------------------------------------------
 1/29=4000,38=1,172=1/1;
 2/12=2,17=6,18=5,40=1/2;
 3/5=43,7=101,11=2,25=1,30=1,74=-5,124=41/1,2,3;
 4//1;
 5/5=2,38=5/2;
 6/7=2,8=2,9=2,10=2,28=1,40=1/1,7;
 99/5=1,9=1/99;
 ------------------
 O=C(OC)C1=CC=CN=C1
 ------------------
 Symbolic Z-matrix:
 Charge =  0 Multiplicity = 1
 O                     1.70857   1.49901   0. 
 C                     1.2239    0.39191   0. 
 O                     1.95911  -0.73615   0. 
 C                     3.37473  -0.56018  0. 
 C                    -0.23907   0.11022   0. 
 C                    -0.76817  -1.18677   0. 
 C                    -2.15325  -1.33809   0. 
 C                    -2.95052  -0.18824   0. 
 N                    -2.45666   1.05344   0. 
 C                    -1.13197   1.1943    0. 
 H                     3.69812  -0.00304  -0.89212 
 H                     3.69812  -0.00304   0.89212 
 H                     3.80848  -1.56738  0. 
 H                    -0.0986   -2.04773   0. 
 H                    -2.61342  -2.3283    0. 
 H                    -4.04319  -0.27816  0. 
 H                    -0.72831   2.2118    0. 
 
                          Input orientation:                          
 ---------------------------------------------------------------------
 Center     Atomic      Atomic             Coordinates (Angstroms)
 Number     Number       Type             X           Y           Z
 ---------------------------------------------------------------------
      1          8           0        1.708567    1.499011    0.000000
      2          6           0        1.223897    0.391911    0.000001
      3          8           0        1.959113   -0.736152    0.000000
      4          6           0        3.374731   -0.560182   -0.000001
      5          6           0       -0.239073    0.110216    0.000000
      6          6           0       -0.768167   -1.186766    0.000000
      7          6           0       -2.153245   -1.338093    0.000000
      8          6           0       -2.950517   -0.188241    0.000000
      9          7           0       -2.456657    1.053445    0.000000
     10          6           0       -1.131966    1.194299    0.000000
     11          1           0        3.698119   -0.003039   -0.892122
     12          1           0        3.698120   -0.003039    0.892120
     13          1           0        3.808479   -1.567383   -0.000001
     14          1           0       -0.098604   -2.047730    0.000001
     15          1           0       -2.613419   -2.328300    0.000000
     16          1           0       -4.043187   -0.278159   -0.000001
     17          1           0       -0.728314    2.211800    0.000000
 ---------------------------------------------------------------------
                    Distance matrix (angstroms):
                    1          2          3          4          5
     1  O    0.000000
     2  C    1.208543   0.000000
     3  O    2.249161   1.346502   0.000000
     4  C    2.648845   2.352141   1.426513   0.000000
     5  C    2.392081   1.489843   2.355496   3.675461   0.000000
     6  C    3.653438   2.541759   2.764256   4.190013   1.400751
     7  C    4.791946   3.794470   4.156179   5.582442   2.400344
     8  C    4.955187   4.214535   4.940109   6.336174   2.727821
     9  N    4.188988   3.739533   4.764628   6.050527   2.409846
    10  C    2.856830   2.488758   3.644367   4.836168   1.404455
    11  H    2.647707   2.659632   2.087457   1.100394   4.038588
    12  H    2.647707   2.659632   2.087457   1.100395   4.038588
    13  H    3.716504   3.243285   2.027585   1.096627   4.381440
    14  H    3.980608   2.775042   2.440171   3.778473   2.162513
    15  H    5.773030   4.703673   4.841796   6.243731   3.403510
    16  H    6.020050   5.309536   6.019748   7.423277   3.823888
    17  H    2.538987   2.668918   3.989071   4.951652   2.157779
                    6          7          8          9         10
     6  C    0.000000
     7  C    1.393320   0.000000
     8  C    2.399938   1.399215   0.000000
     9  N    2.805271   2.410708   1.336294   0.000000
    10  C    2.408697   2.730571   2.284413   1.332158   0.000000
    11  H    4.705826   6.067678   6.710778   6.308194   5.055613
    12  H    4.705827   6.067678   6.710779   6.308194   5.055613
    13  H    4.592446   5.966132   6.898265   6.791220   5.659937
    14  H    1.090676   2.173737   3.404572   3.895857   3.402733
    15  H    2.169805   1.091911   2.166446   3.385376   3.821440
    16  H    3.398724   2.166874   1.096364   2.071291   3.262413
    17  H    3.398800   3.825202   3.270838   2.080614   1.094643
                   11         12         13         14         15
    11  H    0.000000
    12  H    1.784242   0.000000
    13  H    1.804226   1.804226   0.000000
    14  H    4.403607   4.403607   3.936500   0.000000
    15  H    6.785148   6.785149   6.466821   2.530418   0.000000
    16  H    7.797396   7.797397   7.956806   4.323322   2.499463
    17  H    5.029384   5.029384   5.904635   4.305825   4.915906
                   16         17
    16  H    0.000000
    17  H    4.145875   0.000000
 Stoichiometry    C7H7NO2
 Framework group  C1[X(C7H7NO2)]
 Deg. of freedom    45
 Full point group                 C1      NOp   1
 Largest Abelian subgroup         C1      NOp   1
 Largest concise Abelian subgroup C1      NOp   1
                         Standard orientation:                         
 ---------------------------------------------------------------------
 Center     Atomic      Atomic             Coordinates (Angstroms)
 Number     Number       Type             X           Y           Z
 ---------------------------------------------------------------------
      1          8           0       -1.708567    1.499011   -0.000000
      2          6           0       -1.223897    0.391911   -0.000001
      3          8           0       -1.959113   -0.736152   -0.000000
      4          6           0       -3.374731   -0.560182    0.000001
      5          6           0        0.239073    0.110216   -0.000000
      6          6           0        0.768167   -1.186766   -0.000000
      7          6           0        2.153245   -1.338093   -0.000000
      8          6           0        2.950517   -0.188241   -0.000000
      9          7           0        2.456657    1.053445   -0.000000
     10          6           0        1.131966    1.194299   -0.000000
     11          1           0       -3.698119   -0.003039    0.892122
     12          1           0       -3.698120   -0.003039   -0.892120
     13          1           0       -3.808479   -1.567383    0.000001
     14          1           0        0.098604   -2.047730   -0.000001
     15          1           0        2.613419   -2.328300   -0.000000
     16          1           0        4.043187   -0.278159    0.000001
     17          1           0        0.728314    2.211800   -0.000000
 ---------------------------------------------------------------------
 Rotational constants (GHZ):           3.5971656           0.8450130           0.6872560
 Standard basis: def2SVP (5D, 7F)
 There are   185 symmetry adapted cartesian basis functions of A   symmetry.
 There are   175 symmetry adapted basis functions of A   symmetry.
   175 basis functions,   299 primitive gaussians,   185 cartesian basis functions
    36 alpha electrons       36 beta electrons
       nuclear repulsion energy       492.1741543625 Hartrees.
 NAtoms=   17 NActive=   17 NUniq=   17 SFac= 1.00D+00 NAtFMM=   60 NAOKFM=F Big=F
 Integral buffers will be    131072 words long.
 Raffenetti 2 integral format.
 Two-electron integral symmetry is turned on.
 Nuclear repulsion after empirical dispersion term =      492.1454967859 Hartrees.
 One-electron integrals computed using PRISM.
   1 Symmetry operations used in ECPInt.
 ECPInt:  NShTT=    3321 NPrTT=   12241 LenC2=    3220 LenP2D=    9092.
 LDataN:  DoStor=T MaxTD1= 4 Len=   56
 NBasis=   175 RedAO= T EigKep=  6.87D-04  NBF=   175
 NBsUse=   175 1.00D-06 EigRej= -1.00D+00 NBFU=   175
 ExpMin= 1.22D-01 ExpMax= 2.27D+03 ExpMxC= 3.41D+02 IAcc=3 IRadAn=         5 AccDes= 0.00D+00
 Harris functional with IExCor=  402 and IRadAn=       5 diagonalized for initial guess.
 HarFok:  IExCor=  402 AccDes= 0.00D+00 IRadAn=         5 IDoV= 1 UseB2=F ITyADJ=14
 ICtDFT=  3500011 ScaDFX=  1.000000  1.000000  1.000000  1.000000
 FoFCou: FMM=F IPFlag=           0 FMFlag=      100000 FMFlg1=           0
         NFxFlg=           0 DoJE=T BraDBF=F KetDBF=T FulRan=T
         wScrn=  0.000000 ICntrl=       500 IOpCl=  0 I1Cent=   200000004 NGrid=           0
         NMat0=    1 NMatS0=      1 NMatT0=    0 NMatD0=    1 NMtDS0=    0 NMtDT0=    0
 Petite list used in FoFCou.
 Keep R1 ints in memory in canonical form, NReq=122645832.
 Requested convergence on RMS density matrix=1.00D-08 within 128 cycles.
 Requested convergence on MAX density matrix=1.00D-06.
 Requested convergence on             energy=1.00D-06.
 No special actions if energy rises.
 Integral accuracy reduced to 1.0D-05 until final iterations.
 Initial convergence to 1.0D-05 achieved.  Increase integral accuracy.
 SCF Done:  E(RB3LYP) =  -475.843702700     A.U. after   15 cycles
            NFock= 15  Conv=0.38D-08     -V/T= 2.0098

 **********************************************************************

            Population analysis using the SCF Density.

 **********************************************************************

 Orbital symmetries:
       Occupied  (A) (A) (A) (A) (A) (A) (A) (A) (A) (A) (A) (A)
                 (A) (A) (A) (A) (A) (A) (A) (A) (A) (A) (A) (A)
                 (A) (A) (A) (A) (A) (A) (A) (A) (A) (A) (A) (A)
       Virtual   (A) (A) (A) (A) (A) (A) (A) (A) (A) (A) (A) (A)
                 (A) (A) (A) (A) (A) (A) (A) (A) (A) (A) (A) (A)
                 (A) (A) (A) (A) (A) (A) (A) (A) (A) (A) (A) (A)
                 (A) (A) (A) (A) (A) (A) (A) (A) (A) (A) (A) (A)
                 (A) (A) (A) (A) (A) (A) (A) (A) (A) (A) (A) (A)
                 (A) (A) (A) (A) (A) (A) (A) (A) (A) (A) (A) (A)
                 (A) (A) (A) (A) (A) (A) (A) (A) (A) (A) (A) (A)
                 (A) (A) (A) (A) (A) (A) (A) (A) (A) (A) (A) (A)
                 (A) (A) (A) (A) (A) (A) (A) (A) (A) (A) (A) (A)
                 (A) (A) (A) (A) (A) (A) (A) (A) (A) (A) (A) (A)
                 (A) (A) (A) (A) (A) (A) (A) (A) (A) (A) (A) (A)
                 (A) (A) (A) (A) (A) (A) (A)
 The electronic state is 1-A.
 Alpha  occ. eigenvalues --  -19.18704 -19.12831 -14.33104 -10.32266 -10.25272
 Alpha  occ. eigenvalues --  -10.23710 -10.23453 -10.22277 -10.21565 -10.21162
 Alpha  occ. eigenvalues --   -1.10547  -1.01404  -0.94708  -0.81934  -0.77701
 Alpha  occ. eigenvalues --   -0.73219  -0.65193  -0.63585  -0.57927  -0.54762
 Alpha  occ. eigenvalues --   -0.50829  -0.50150  -0.49456  -0.46931  -0.45403
 Alpha  occ. eigenvalues --   -0.43196  -0.42426  -0.41754  -0.39687  -0.38691
 Alpha  occ. eigenvalues --   -0.36576  -0.31536  -0.30321  -0.29080  -0.27855
 Alpha  occ. eigenvalues --   -0.26190
 Alpha virt. eigenvalues --   -0.06402  -0.03641   0.03946   0.06167   0.07213
 Alpha virt. eigenvalues --    0.10286   0.11252   0.11933   0.12774   0.12853
 Alpha virt. eigenvalues --    0.14721   0.15169   0.20669   0.23449   0.26523
 Alpha virt. eigenvalues --    0.26558   0.28498   0.29530   0.31974   0.35866
 Alpha virt. eigenvalues --    0.38100   0.39882   0.42516   0.42564   0.43969
 Alpha virt. eigenvalues --    0.44534   0.45163   0.46174   0.48781   0.49178
 Alpha virt. eigenvalues --    0.52178   0.56947   0.57101   0.58366   0.59787
 Alpha virt. eigenvalues --    0.60552   0.61723   0.63059   0.63643   0.64020
 Alpha virt. eigenvalues --    0.64527   0.66672   0.67202   0.67715   0.69684
 Alpha virt. eigenvalues --    0.71124   0.71448   0.74522   0.75572   0.79066
 Alpha virt. eigenvalues --    0.82009   0.85359   0.88407   0.90022   0.98095
 Alpha virt. eigenvalues --    0.98898   1.00239   1.06404   1.08701   1.11149
 Alpha virt. eigenvalues --    1.12496   1.18836   1.20498   1.22696   1.24559
 Alpha virt. eigenvalues --    1.25246   1.26192   1.27901   1.30272   1.31520
 Alpha virt. eigenvalues --    1.35108   1.35543   1.41150   1.49834   1.50147
 Alpha virt. eigenvalues --    1.55373   1.57790   1.63565   1.65727   1.67556
 Alpha virt. eigenvalues --    1.68872   1.71635   1.72153   1.74617   1.74748
 Alpha virt. eigenvalues --    1.75542   1.77974   1.78583   1.80675   1.82547
 Alpha virt. eigenvalues --    1.86694   1.88301   1.91303   1.91860   1.95111
 Alpha virt. eigenvalues --    1.95513   1.97437   1.99660   2.03644   2.09615
 Alpha virt. eigenvalues --    2.10328   2.13315   2.16777   2.23840   2.27412
 Alpha virt. eigenvalues --    2.27649   2.29177   2.31377   2.38289   2.38695
 Alpha virt. eigenvalues --    2.40748   2.41594   2.48754   2.52533   2.58900
 Alpha virt. eigenvalues --    2.60582   2.63001   2.63692   2.68024   2.69898
 Alpha virt. eigenvalues --    2.71527   2.74686   2.78604   2.80608   2.88663
 Alpha virt. eigenvalues --    2.89856   2.93868   2.95374   2.96525   2.99841
 Alpha virt. eigenvalues --    3.07178   3.12280   3.16521   3.20893   3.30425
 Alpha virt. eigenvalues --    3.41494   3.55486   3.66673   3.69280
          Condensed to atoms (all electrons):
               1          2          3          4          5          6
     1  O    7.645989   0.728431  -0.082198   0.000746  -0.127986   0.003934
     2  C    0.728431   4.674512   0.405486  -0.028674   0.117020  -0.065189
     3  O   -0.082198   0.405486   7.905259   0.278090  -0.149882   0.014988
     4  C    0.000746  -0.028674   0.278090   4.358008   0.012334  -0.000535
     5  C   -0.127986   0.117020  -0.149882   0.012334   5.695975   0.331779
     6  C    0.003934  -0.065189   0.014988  -0.000535   0.331779   4.975541
     7  C   -0.000082   0.012969   0.000524   0.000018   0.023922   0.374403
     8  C   -0.000000   0.001060  -0.000011   0.000002  -0.072710   0.009708
     9  N    0.000284   0.008821  -0.000008   0.000001  -0.031419  -0.056292
    10  C    0.013372  -0.046301   0.003720  -0.000263   0.408446  -0.047176
    11  H    0.008269  -0.003567  -0.027947   0.397797   0.000526   0.000091
    12  H    0.008269  -0.003567  -0.027947   0.397797   0.000526   0.000091
    13  H    0.000877   0.004660  -0.024017   0.392353   0.000245  -0.000237
    14  H    0.000232  -0.020634   0.015043  -0.000539  -0.058966   0.439484
    15  H    0.000001  -0.000203  -0.000021   0.000000   0.013938  -0.065411
    16  H    0.000000   0.000087  -0.000000   0.000000   0.001645   0.007208
    17  H    0.014898  -0.009059   0.000535  -0.000032  -0.071163   0.007087
               7          8          9         10         11         12
     1  O   -0.000082  -0.000000   0.000284   0.013372   0.008269   0.008269
     2  C    0.012969   0.001060   0.008821  -0.046301  -0.003567  -0.003567
     3  O    0.000524  -0.000011  -0.000008   0.003720  -0.027947  -0.027947
     4  C    0.000018   0.000002   0.000001  -0.000263   0.397797   0.397797
     5  C    0.023922  -0.072710  -0.031419   0.408446   0.000526   0.000526
     6  C    0.374403   0.009708  -0.056292  -0.047176   0.000091   0.000091
     7  C    4.994647   0.407212  -0.030490  -0.065591   0.000005   0.000005
     8  C    0.407212   4.773862   0.514638  -0.055287  -0.000000  -0.000000
     9  N   -0.030490   0.514638   6.243878   0.517165  -0.000000  -0.000000
    10  C   -0.065591  -0.055287   0.517165   4.792377  -0.000016  -0.000016
    11  H    0.000005  -0.000000  -0.000000  -0.000016   0.650194  -0.031979
    12  H    0.000005  -0.000000  -0.000000  -0.000016  -0.031979   0.650194
    13  H   -0.000005  -0.000000  -0.000000   0.000010  -0.026307  -0.026307
    14  H   -0.064435   0.010646  -0.000453   0.010285   0.000109   0.000109
    15  H    0.413400  -0.049961   0.006411   0.000422  -0.000000  -0.000000
    16  H   -0.072156   0.412638  -0.043108   0.004442   0.000000   0.000000
    17  H    0.001059   0.004314  -0.037791   0.417304  -0.000007  -0.000007
              13         14         15         16         17
     1  O    0.000877   0.000232   0.000001   0.000000   0.014898
     2  C    0.004660  -0.020634  -0.000203   0.000087  -0.009059
     3  O   -0.024017   0.015043  -0.000021  -0.000000   0.000535
     4  C    0.392353  -0.000539   0.000000   0.000000  -0.000032
     5  C    0.000245  -0.058966   0.013938   0.001645  -0.071163
     6  C   -0.000237   0.439484  -0.065411   0.007208   0.007087
     7  C   -0.000005  -0.064435   0.413400  -0.072156   0.001059
     8  C   -0.000000   0.010646  -0.049961   0.412638   0.004314
     9  N   -0.000000  -0.000453   0.006411  -0.043108  -0.037791
    10  C    0.000010   0.010285   0.000422   0.004442   0.417304
    11  H   -0.026307   0.000109  -0.000000   0.000000  -0.000007
    12  H   -0.026307   0.000109  -0.000000   0.000000  -0.000007
    13  H    0.647892  -0.000255  -0.000000  -0.000000  -0.000002
    14  H   -0.000255   0.675920  -0.011650  -0.000315  -0.000319
    15  H   -0.000000  -0.011650   0.702514  -0.007173   0.000081
    16  H   -0.000000  -0.000315  -0.007173   0.686568  -0.000349
    17  H   -0.000002  -0.000319   0.000081  -0.000349   0.654755
 Mulliken charges:
               1
     1  O   -0.215035
     2  C    0.224147
     3  O   -0.311613
     4  C    0.192896
     5  C   -0.094232
     6  C    0.070528
     7  C    0.004594
     8  C    0.043890
     9  N   -0.091637
    10  C    0.047108
    11  H    0.032831
    12  H    0.032831
    13  H    0.031093
    14  H    0.005737
    15  H   -0.002349
    16  H    0.010513
    17  H    0.018696
 Sum of Mulliken charges =  -0.00000
 Mulliken charges with hydrogens summed into heavy atoms:
               1
     1  O   -0.215035
     2  C    0.224147
     3  O   -0.311613
     4  C    0.289652
     5  C   -0.094232
     6  C    0.076265
     7  C    0.002245
     8  C    0.054403
     9  N   -0.091637
    10  C    0.065804
 Electronic spatial extent (au):  <R**2>=           1590.5511
 Charge=             -0.0000 electrons
 Dipole moment (field-independent basis, Debye):
    X=             -0.9858    Y=             -3.4210    Z=             -0.0000  Tot=              3.5602
 Quadrupole moment (field-independent basis, Debye-Ang):
   XX=            -50.8576   YY=            -59.4684   ZZ=            -57.8986
   XY=             -1.2087   XZ=              0.0000   YZ=              0.0000
 Traceless Quadrupole moment (field-independent basis, Debye-Ang):
   XX=              5.2172   YY=             -3.3935   ZZ=             -1.8238
   XY=             -1.2087   XZ=              0.0000   YZ=              0.0000
 Octapole moment (field-independent basis, Debye-Ang**2):
  XXX=            -42.7497  YYY=            -10.6924  ZZZ=              0.0000  XYY=             -1.3625
  XXY=            -29.4646  XXZ=              0.0000  XZZ=            -10.1791  YZZ=              2.9312
  YYZ=             -0.0000  XYZ=              0.0000
 Hexadecapole moment (field-independent basis, Debye-Ang**3):
 XXXX=          -1429.7361 YYYY=           -399.2629 ZZZZ=            -62.8445 XXXY=            -22.7494
 XXXZ=              0.0000 YYYX=             -2.7027 YYYZ=              0.0000 ZZZX=              0.0000
 ZZZY=              0.0000 XXYY=           -357.3866 XXZZ=           -280.2914 YYZZ=            -82.4329
 XXYZ=             -0.0000 YYXZ=              0.0000 ZZXY=              0.3550
 N-N= 4.921454967859D+02 E-N=-2.092745972620D+03  KE= 4.712400659127D+02
 ******************************Gaussian NBO Version 3.1******************************
             N A T U R A L   A T O M I C   O R B I T A L   A N D
          N A T U R A L   B O N D   O R B I T A L   A N A L Y S I S
 ******************************Gaussian NBO Version 3.1******************************
       /RESON  / : Allow strongly delocalized NBO set

 Analyzing the SCF density

 Job title: O=C(OC)C1=CC=CN=C1                                              

 Storage needed:     92934 in NPA,    123328 in NBO ( 196606385 available)
 GSVD:  LWork=       19975 too small for GESVD, short by         686 words or         686 for optimal perf.


 NATURAL POPULATIONS:  Natural atomic orbital occupancies 
                                                          
   NAO  Atom  No  lang   Type(AO)    Occupancy      Energy
 ----------------------------------------------------------
     1    O    1  S      Cor( 1S)     1.99973     -18.87701
     2    O    1  S      Val( 2S)     1.69243      -0.86542
     3    O    1  S      Ryd( 3S)     0.00100       1.50028
     4    O    1  px     Val( 2p)     1.80730      -0.27515
     5    O    1  px     Ryd( 3p)     0.00191       1.16579
     6    O    1  py     Val( 2p)     1.64869      -0.31509
     7    O    1  py     Ryd( 3p)     0.00102       1.06817
     8    O    1  pz     Val( 2p)     1.44290      -0.25320
     9    O    1  pz     Ryd( 3p)     0.00063       1.05809
    10    O    1  dxy    Ryd( 3d)     0.00139       3.13708
    11    O    1  dxz    Ryd( 3d)     0.00033       2.67649
    12    O    1  dyz    Ryd( 3d)     0.00171       2.83303
    13    O    1  dx2y2  Ryd( 3d)     0.00143       3.10752
    14    O    1  dz2    Ryd( 3d)     0.00036       2.87753

    15    C    2  S      Cor( 1S)     1.99920     -10.21244
    16    C    2  S      Val( 2S)     0.72898      -0.11868
    17    C    2  S      Ryd( 3S)     0.00379       0.51038
    18    C    2  px     Val( 2p)     0.89713      -0.04629
    19    C    2  px     Ryd( 3p)     0.00799       0.75410
    20    C    2  py     Val( 2p)     0.68966       0.02064
    21    C    2  py     Ryd( 3p)     0.02504       0.61794
    22    C    2  pz     Val( 2p)     0.79152      -0.13834
    23    C    2  pz     Ryd( 3p)     0.00128       0.51074
    24    C    2  dxy    Ryd( 3d)     0.00439       2.40448
    25    C    2  dxz    Ryd( 3d)     0.00134       1.82835
    26    C    2  dyz    Ryd( 3d)     0.00415       1.93523
    27    C    2  dx2y2  Ryd( 3d)     0.00395       2.39916
    28    C    2  dz2    Ryd( 3d)     0.00089       2.12259

    29    O    3  S      Cor( 1S)     1.99965     -18.99217
    30    O    3  S      Val( 2S)     1.60576      -0.87080
    31    O    3  S      Ryd( 3S)     0.00151       1.52198
    32    O    3  px     Val( 2p)     1.45385      -0.33867
    33    O    3  px     Ryd( 3p)     0.00074       1.46818
    34    O    3  py     Val( 2p)     1.71235      -0.36057
    35    O    3  py     Ryd( 3p)     0.00158       1.15055
    36    O    3  pz     Val( 2p)     1.79077      -0.33431
    37    O    3  pz     Ryd( 3p)     0.00142       1.07098
    38    O    3  dxy    Ryd( 3d)     0.00118       3.04285
    39    O    3  dxz    Ryd( 3d)     0.00022       2.68938
    40    O    3  dyz    Ryd( 3d)     0.00106       2.67132
    41    O    3  dx2y2  Ryd( 3d)     0.00110       3.04212
    42    O    3  dz2    Ryd( 3d)     0.00059       2.89144

    43    C    4  S      Cor( 1S)     1.99925     -10.15483
    44    C    4  S      Val( 2S)     1.09316      -0.26589
    45    C    4  S      Ryd( 3S)     0.00159       0.75585
    46    C    4  px     Val( 2p)     0.71500      -0.07466
    47    C    4  px     Ryd( 3p)     0.00316       0.49801
    48    C    4  py     Val( 2p)     1.20988      -0.09986
    49    C    4  py     Ryd( 3p)     0.00377       0.61077
    50    C    4  pz     Val( 2p)     1.21717      -0.10184
    51    C    4  pz     Ryd( 3p)     0.00034       0.52172
    52    C    4  dxy    Ryd( 3d)     0.00106       2.21181
    53    C    4  dxz    Ryd( 3d)     0.00112       2.07583
    54    C    4  dyz    Ryd( 3d)     0.00055       2.31534
    55    C    4  dx2y2  Ryd( 3d)     0.00175       2.25258
    56    C    4  dz2    Ryd( 3d)     0.00093       2.27969

    57    C    5  S      Cor( 1S)     1.99880     -10.08446
    58    C    5  S      Val( 2S)     0.90246      -0.14627
    59    C    5  S      Ryd( 3S)     0.00247       0.52639
    60    C    5  px     Val( 2p)     1.11216      -0.10489
    61    C    5  px     Ryd( 3p)     0.00500       1.01795
    62    C    5  py     Val( 2p)     1.12048      -0.08861
    63    C    5  py     Ryd( 3p)     0.00581       0.94287
    64    C    5  pz     Val( 2p)     1.05592      -0.12846
    65    C    5  pz     Ryd( 3p)     0.00088       0.61885
    66    C    5  dxy    Ryd( 3d)     0.00068       2.45517
    67    C    5  dxz    Ryd( 3d)     0.00030       1.86668
    68    C    5  dyz    Ryd( 3d)     0.00052       1.89825
    69    C    5  dx2y2  Ryd( 3d)     0.00089       2.40057
    70    C    5  dz2    Ryd( 3d)     0.00041       2.17872

    71    C    6  S      Cor( 1S)     1.99893     -10.08905
    72    C    6  S      Val( 2S)     0.94502      -0.15980
    73    C    6  S      Ryd( 3S)     0.00154       0.52059
    74    C    6  px     Val( 2p)     1.12582      -0.07421
    75    C    6  px     Ryd( 3p)     0.00486       0.82301
    76    C    6  py     Val( 2p)     1.15038      -0.07490
    77    C    6  py     Ryd( 3p)     0.00529       0.83000
    78    C    6  pz     Val( 2p)     0.92046      -0.12674
    79    C    6  pz     Ryd( 3p)     0.00057       0.53611
    80    C    6  dxy    Ryd( 3d)     0.00076       2.49510
    81    C    6  dxz    Ryd( 3d)     0.00055       1.90164
    82    C    6  dyz    Ryd( 3d)     0.00044       1.90598
    83    C    6  dx2y2  Ryd( 3d)     0.00070       2.44128
    84    C    6  dz2    Ryd( 3d)     0.00039       2.20008

    85    C    7  S      Cor( 1S)     1.99894     -10.08230
    86    C    7  S      Val( 2S)     0.96095      -0.16946
    87    C    7  S      Ryd( 3S)     0.00138       0.53295
    88    C    7  px     Val( 2p)     1.09455      -0.06574
    89    C    7  px     Ryd( 3p)     0.00390       0.67871
    90    C    7  py     Val( 2p)     1.18411      -0.08139
    91    C    7  py     Ryd( 3p)     0.00532       0.92378
    92    C    7  pz     Val( 2p)     1.01019      -0.12734
    93    C    7  pz     Ryd( 3p)     0.00079       0.53701
    94    C    7  dxy    Ryd( 3d)     0.00076       2.46207
    95    C    7  dxz    Ryd( 3d)     0.00044       1.91105
    96    C    7  dyz    Ryd( 3d)     0.00040       1.89575
    97    C    7  dx2y2  Ryd( 3d)     0.00065       2.44490
    98    C    7  dz2    Ryd( 3d)     0.00038       2.20653

    99    C    8  S      Cor( 1S)     1.99905     -10.11454
   100    C    8  S      Val( 2S)     0.91575      -0.15571
   101    C    8  S      Ryd( 3S)     0.00143       0.47969
   102    C    8  px     Val( 2p)     1.15383      -0.06984
   103    C    8  px     Ryd( 3p)     0.00618       0.91046
   104    C    8  py     Val( 2p)     0.92267      -0.01697
   105    C    8  py     Ryd( 3p)     0.00992       0.54356
   106    C    8  pz     Val( 2p)     0.91127      -0.12614
   107    C    8  pz     Ryd( 3p)     0.00116       0.51716
   108    C    8  dxy    Ryd( 3d)     0.00145       2.36905
   109    C    8  dxz    Ryd( 3d)     0.00051       1.87172
   110    C    8  dyz    Ryd( 3d)     0.00102       1.92788
   111    C    8  dx2y2  Ryd( 3d)     0.00177       2.50217
   112    C    8  dz2    Ryd( 3d)     0.00048       2.17846

   113    N    9  S      Cor( 1S)     1.99930     -14.15326
   114    N    9  S      Val( 2S)     1.35847      -0.49166
   115    N    9  S      Ryd( 3S)     0.00126       1.13048
   116    N    9  px     Val( 2p)     1.41627      -0.19953
   117    N    9  px     Ryd( 3p)     0.00473       1.10869
   118    N    9  py     Val( 2p)     1.54271      -0.21293
   119    N    9  py     Ryd( 3p)     0.00551       1.04450
   120    N    9  pz     Val( 2p)     1.14734      -0.18295
   121    N    9  pz     Ryd( 3p)     0.00036       0.87362
   122    N    9  dxy    Ryd( 3d)     0.00146       2.64220
   123    N    9  dxz    Ryd( 3d)     0.00084       2.33055
   124    N    9  dyz    Ryd( 3d)     0.00112       2.30022
   125    N    9  dx2y2  Ryd( 3d)     0.00147       2.93038
   126    N    9  dz2    Ryd( 3d)     0.00075       2.58595

   127    C   10  S      Cor( 1S)     1.99903     -10.10926
   128    C   10  S      Val( 2S)     0.90525      -0.14249
   129    C   10  S      Ryd( 3S)     0.00191       0.49669
   130    C   10  px     Val( 2p)     0.91598      -0.01426
   131    C   10  px     Ryd( 3p)     0.00919       0.65854
   132    C   10  py     Val( 2p)     1.16345      -0.06559
   133    C   10  py     Ryd( 3p)     0.00669       0.84976
   134    C   10  pz     Val( 2p)     0.88528      -0.12168
   135    C   10  pz     Ryd( 3p)     0.00103       0.52216
   136    C   10  dxy    Ryd( 3d)     0.00186       2.43339
   137    C   10  dxz    Ryd( 3d)     0.00109       1.92622
   138    C   10  dyz    Ryd( 3d)     0.00043       1.88939
   139    C   10  dx2y2  Ryd( 3d)     0.00125       2.48004
   140    C   10  dz2    Ryd( 3d)     0.00049       2.18554

   141    H   11  S      Val( 1S)     0.79737       0.04433
   142    H   11  S      Ryd( 2S)     0.00224       0.33432
   143    H   11  px     Ryd( 2p)     0.00014       1.74870
   144    H   11  py     Ryd( 2p)     0.00039       1.92058
   145    H   11  pz     Ryd( 2p)     0.00058       2.14162

   146    H   12  S      Val( 1S)     0.79737       0.04433
   147    H   12  S      Ryd( 2S)     0.00224       0.33432
   148    H   12  px     Ryd( 2p)     0.00014       1.74870
   149    H   12  py     Ryd( 2p)     0.00039       1.92058
   150    H   12  pz     Ryd( 2p)     0.00058       2.14161

   151    H   13  S      Val( 1S)     0.79561       0.04686
   152    H   13  S      Ryd( 2S)     0.00077       0.30514
   153    H   13  px     Ryd( 2p)     0.00016       1.77445
   154    H   13  py     Ryd( 2p)     0.00068       2.25038
   155    H   13  pz     Ryd( 2p)     0.00020       1.71679

   156    H   14  S      Val( 1S)     0.75350       0.07066
   157    H   14  S      Ryd( 2S)     0.00208       0.32425
   158    H   14  px     Ryd( 2p)     0.00042       2.12869
   159    H   14  py     Ryd( 2p)     0.00054       2.21296
   160    H   14  pz     Ryd( 2p)     0.00014       1.64183

   161    H   15  S      Val( 1S)     0.76620       0.06375
   162    H   15  S      Ryd( 2S)     0.00180       0.30586
   163    H   15  px     Ryd( 2p)     0.00021       2.01925
   164    H   15  py     Ryd( 2p)     0.00070       2.28570
   165    H   15  pz     Ryd( 2p)     0.00016       1.63342

   166    H   16  S      Val( 1S)     0.78999       0.06316
   167    H   16  S      Ryd( 2S)     0.00164       0.31084
   168    H   16  px     Ryd( 2p)     0.00088       2.35561
   169    H   16  py     Ryd( 2p)     0.00004       1.92509
   170    H   16  pz     Ryd( 2p)     0.00012       1.63202

   171    H   17  S      Val( 1S)     0.77219       0.07965
   172    H   17  S      Ryd( 2S)     0.00252       0.33616
   173    H   17  px     Ryd( 2p)     0.00018       2.03111
   174    H   17  py     Ryd( 2p)     0.00078       2.31106
   175    H   17  pz     Ryd( 2p)     0.00011       1.65191

 WARNING:  1 low occupancy (<1.9990e) core orbital  found on  C    5
           1 low occupancy (<1.9990e) core orbital  found on  C    6
           1 low occupancy (<1.9990e) core orbital  found on  C    7


 Summary of Natural Population Analysis:                  
                                                          
                                       Natural Population 
                Natural  -----------------------------------------------
    Atom  No    Charge         Core      Valence    Rydberg      Total
 -----------------------------------------------------------------------
      O    1   -0.60084      1.99973     6.59132    0.00978     8.60084
      C    2    0.84070      1.99920     3.10729    0.05281     5.15930
      O    3   -0.57178      1.99965     6.56273    0.00940     8.57178
      C    4   -0.24874      1.99925     4.23521    0.01428     6.24874
      C    5   -0.20677      1.99880     4.19101    0.01696     6.20677
      C    6   -0.15571      1.99893     4.14168    0.01510     6.15571
      C    7   -0.26279      1.99894     4.24980    0.01404     6.26279
      C    8    0.07350      1.99905     3.90353    0.02393     5.92650
      N    9   -0.48160      1.99930     5.46480    0.01751     7.48160
      C   10    0.10706      1.99903     3.86996    0.02395     5.89294
      H   11    0.19928      0.00000     0.79737    0.00334     0.80072
      H   12    0.19928      0.00000     0.79737    0.00334     0.80072
      H   13    0.20259      0.00000     0.79561    0.00180     0.79741
      H   14    0.24331      0.00000     0.75350    0.00319     0.75669
      H   15    0.23093      0.00000     0.76620    0.00287     0.76907
      H   16    0.20734      0.00000     0.78999    0.00267     0.79266
      H   17    0.22423      0.00000     0.77219    0.00358     0.77577
 =======================================================================
   * Total *    0.00000     19.99187    51.78959    0.21855    72.00000

                                 Natural Population      
 --------------------------------------------------------
   Core                      19.99187 ( 99.9593% of  20)
   Valence                   51.78959 ( 99.5954% of  52)
   Natural Minimal Basis     71.78145 ( 99.6965% of  72)
   Natural Rydberg Basis      0.21855 (  0.3035% of  72)
 --------------------------------------------------------

    Atom  No          Natural Electron Configuration
 ----------------------------------------------------------------------------
      O    1      [core]2S( 1.69)2p( 4.90)3d( 0.01)
      C    2      [core]2S( 0.73)2p( 2.38)3p( 0.03)3d( 0.01)
      O    3      [core]2S( 1.61)2p( 4.96)
      C    4      [core]2S( 1.09)2p( 3.14)3p( 0.01)3d( 0.01)
      C    5      [core]2S( 0.90)2p( 3.29)3p( 0.01)
      C    6      [core]2S( 0.95)2p( 3.20)3p( 0.01)
      C    7      [core]2S( 0.96)2p( 3.29)3p( 0.01)
      C    8      [core]2S( 0.92)2p( 2.99)3p( 0.02)3d( 0.01)
      N    9      [core]2S( 1.36)2p( 4.11)3p( 0.01)3d( 0.01)
      C   10      [core]2S( 0.91)2p( 2.96)3p( 0.02)3d( 0.01)
      H   11            1S( 0.80)
      H   12            1S( 0.80)
      H   13            1S( 0.80)
      H   14            1S( 0.75)
      H   15            1S( 0.77)
      H   16            1S( 0.79)
      H   17            1S( 0.77)


 NATURAL BOND ORBITAL ANALYSIS:

                       Occupancies       Lewis Structure    Low   High
           Occ.    -------------------  -----------------   occ   occ
  Cycle   Thresh.   Lewis   Non-Lewis     CR  BD  3C  LP    (L)   (NL)   Dev
 =============================================================================
   1(1)    1.90    68.18642   3.81358     10  19   0   7     6      5    0.44
   2(2)    1.90    68.18642   3.81358     10  19   0   7     6      5    0.44
   3(1)    1.80    67.88172   4.11828     10  19   0   7     5      6    0.44
   4(2)    1.80    67.88172   4.11828     10  19   0   7     5      6    0.44
   5(1)    1.70    68.97191   3.02809     10  19   0   7     2      5    0.44
   6(2)    1.70    68.97191   3.02809     10  19   0   7     2      5    0.44
   7(1)    1.60    70.15495   1.84505     10  21   0   5     0      5    0.44
   8(2)    1.60    70.14586   1.85414     10  21   0   5     0      5    0.43
   9(3)    1.60    69.60137   2.39863     10  20   0   6     1      5    0.42
  10(4)    1.60    70.15495   1.84505     10  21   0   5     0      5    0.44
  11(5)    1.60    70.14586   1.85414     10  21   0   5     0      5    0.43
  12(6)    1.60    69.60137   2.39863     10  20   0   6     1      5    0.42
  13(7)    1.60    70.15495   1.84505     10  21   0   5     0      5    0.44
  14(8)    1.60    70.14586   1.85414     10  21   0   5     0      5    0.43
  15(9)    1.60    69.60137   2.39863     10  20   0   6     1      5    0.42
  16(1)    1.50    70.15495   1.84505     10  21   0   5     0      5    0.44
  17(2)    1.50    70.14586   1.85414     10  21   0   5     0      5    0.43
  18(3)    1.50    69.60137   2.39863     10  20   0   6     1      5    0.42
  19(4)    1.50    70.15495   1.84505     10  21   0   5     0      5    0.44
  20(5)    1.50    70.14586   1.85414     10  21   0   5     0      5    0.43
  21(6)    1.50    69.60137   2.39863     10  20   0   6     1      5    0.42
  22(7)    1.50    70.15495   1.84505     10  21   0   5     0      5    0.44
  23(8)    1.50    70.14586   1.85414     10  21   0   5     0      5    0.43
  24(9)    1.50    69.60137   2.39863     10  20   0   6     1      5    0.42
  25(1)    1.60    70.15495   1.84505     10  21   0   5     0      5    0.44
 -----------------------------------------------------------------------------

 Structure accepted: RESONANCE keyword permits strongly delocalized structure

 WARNING:  1 low occupancy (<1.9990e) core orbital  found on  C    5
           1 low occupancy (<1.9990e) core orbital  found on  C    6
           1 low occupancy (<1.9990e) core orbital  found on  C    7

 --------------------------------------------------------
   Core                     19.99188 ( 99.959% of  20)
   Valence Lewis            50.16307 ( 96.467% of  52)
  ==================       ============================
   Total Lewis              70.15495 ( 97.437% of  72)
  -----------------------------------------------------
   Valence non-Lewis         1.68957 (  2.347% of  72)
   Rydberg non-Lewis         0.15548 (  0.216% of  72)
  ==================       ============================
   Total non-Lewis           1.84505 (  2.563% of  72)
 --------------------------------------------------------


       (Occupancy)   Bond orbital/ Coefficients/ Hybrids
 ---------------------------------------------------------------------------------
     1. (1.99561) BD ( 1) O   1 - C   2  
                ( 66.43%)   0.8150* O   1 s( 43.98%)p 1.27( 55.93%)d 0.00(  0.09%)
                                           -0.0000  0.6629 -0.0208  0.2980  0.0087
                                           -0.6856 -0.0219 -0.0000 -0.0000 -0.0187
                                           -0.0000  0.0000 -0.0184 -0.0134
                ( 33.57%)   0.5794* C   2 s( 33.17%)p 2.01( 66.59%)d 0.01(  0.23%)
                                            0.0000  0.5756 -0.0213 -0.3539 -0.0302
                                            0.7323  0.0593  0.0000  0.0000 -0.0329
                                           -0.0000  0.0000 -0.0266 -0.0235
     2. (1.98171) BD ( 2) O   1 - C   2  
                ( 68.92%)   0.8302* O   1 s(  0.00%)p 1.00( 99.86%)d 0.00(  0.14%)
                                           -0.0000  0.0000  0.0000  0.0000 -0.0000
                                           -0.0000 -0.0000  0.9993  0.0059 -0.0000
                                            0.0149 -0.0350 -0.0000 -0.0000
                ( 31.08%)   0.5575* C   2 s(  0.00%)p 1.00( 99.59%)d 0.00(  0.41%)
                                            0.0000 -0.0000 -0.0000  0.0000 -0.0000
                                            0.0000  0.0000  0.9977 -0.0235  0.0000
                                           -0.0255  0.0585  0.0000  0.0000
     3. (1.99262) BD ( 1) C   2 - O   3  
                ( 30.23%)   0.5498* C   2 s( 27.30%)p 2.65( 72.37%)d 0.01(  0.33%)
                                           -0.0001  0.5225 -0.0027 -0.5304 -0.0091
                                           -0.6641 -0.0353  0.0000  0.0000  0.0472
                                           -0.0000 -0.0000 -0.0183 -0.0269
                ( 69.77%)   0.8353* O   3 s( 34.64%)p 1.88( 65.30%)d 0.00(  0.06%)
                                            0.0000  0.5886  0.0023  0.4503  0.0079
                                            0.6709  0.0070 -0.0000 -0.0000  0.0146
                                           -0.0000 -0.0000 -0.0164 -0.0129
     4. (1.96992) BD ( 1) C   2 - C   5  
                ( 47.33%)   0.6880* C   2 s( 39.24%)p 1.55( 60.70%)d 0.00(  0.06%)
                                           -0.0001  0.6263  0.0157  0.7687 -0.0346
                                           -0.1220  0.0015  0.0000  0.0000 -0.0126
                                            0.0000  0.0000  0.0183 -0.0088
                ( 52.67%)   0.7257* C   5 s( 30.80%)p 2.25( 69.16%)d 0.00(  0.04%)
                                            0.0001  0.5550  0.0007 -0.8195  0.0057
                                            0.1415  0.0019 -0.0000 -0.0000 -0.0059
                                            0.0000 -0.0000  0.0161 -0.0112
     5. (1.99153) BD ( 1) O   3 - C   4  
                ( 69.70%)   0.8349* O   3 s( 29.85%)p 2.35( 70.09%)d 0.00(  0.06%)
                                           -0.0001 -0.5463 -0.0045  0.8331  0.0040
                                           -0.0805  0.0201 -0.0000 -0.0000  0.0156
                                            0.0000 -0.0000 -0.0137  0.0126
                ( 30.30%)   0.5504* C   4 s( 20.78%)p 3.80( 78.91%)d 0.01(  0.31%)
                                           -0.0001 -0.4552 -0.0239 -0.8831 -0.0359
                                            0.0813  0.0374  0.0000  0.0000  0.0097
                                            0.0000 -0.0000 -0.0471  0.0283
     6. (1.99498) BD ( 1) C   4 - H  11  
                ( 60.45%)   0.7775* C   4 s( 26.63%)p 2.75( 73.33%)d 0.00(  0.05%)
                                            0.0001  0.5159 -0.0108 -0.2253 -0.0149
                                            0.4272 -0.0061  0.7069 -0.0047 -0.0040
                                           -0.0074  0.0148 -0.0055  0.0120
                ( 39.55%)   0.6289* H  11 s( 99.91%)p 0.00(  0.09%)
                                            0.9996 -0.0040  0.0096 -0.0155 -0.0233
     7. (1.99498) BD ( 1) C   4 - H  12  
                ( 60.45%)   0.7775* C   4 s( 26.63%)p 2.75( 73.33%)d 0.00(  0.05%)
                                            0.0001  0.5159 -0.0108 -0.2253 -0.0149
                                            0.4272 -0.0061 -0.7069  0.0047 -0.0040
                                            0.0074 -0.0148 -0.0055  0.0120
                ( 39.55%)   0.6289* H  12 s( 99.91%)p 0.00(  0.09%)
                                            0.9996 -0.0040  0.0096 -0.0155  0.0233
     8. (1.99184) BD ( 1) C   4 - H  13  
                ( 60.29%)   0.7764* C   4 s( 26.02%)p 2.84( 73.93%)d 0.00(  0.05%)
                                           -0.0001  0.5099  0.0108 -0.3352  0.0083
                                           -0.7917  0.0094  0.0000 -0.0000  0.0125
                                            0.0000 -0.0000 -0.0164 -0.0091
                ( 39.71%)   0.6302* H  13 s( 99.91%)p 0.00(  0.09%)
                                            0.9996 -0.0010  0.0127  0.0265  0.0000
     9. (1.97191) BD ( 1) C   5 - C   6  
                ( 51.00%)   0.7142* C   5 s( 35.18%)p 1.84( 64.78%)d 0.00(  0.04%)
                                           -0.0001  0.5931  0.0046  0.2707 -0.0159
                                           -0.7578 -0.0076  0.0000  0.0000 -0.0103
                                           -0.0000  0.0000 -0.0109 -0.0119
                ( 49.00%)   0.7000* C   6 s( 34.91%)p 1.86( 65.04%)d 0.00(  0.05%)
                                            0.0001  0.5909  0.0046 -0.3365 -0.0224
                                            0.7325 -0.0090  0.0000  0.0000 -0.0118
                                            0.0000 -0.0000 -0.0132 -0.0126
    10. (1.62616) BD ( 2) C   5 - C   6  
                ( 55.30%)   0.7436* C   5 s(  0.00%)p 1.00( 99.98%)d 0.00(  0.02%)
                                           -0.0000  0.0000 -0.0000 -0.0000  0.0000
                                            0.0000  0.0000  0.9999  0.0000  0.0000
                                            0.0095 -0.0095 -0.0000 -0.0000
                ( 44.70%)   0.6686* C   6 s(  0.00%)p 1.00( 99.94%)d 0.00(  0.06%)
                                            0.0000  0.0000 -0.0000 -0.0000 -0.0000
                                           -0.0000 -0.0000  0.9997  0.0019 -0.0000
                                            0.0035  0.0232  0.0000 -0.0000
    11. (1.97604) BD ( 1) C   5 - C  10  
                ( 52.30%)   0.7232* C   5 s( 33.97%)p 1.94( 65.99%)d 0.00(  0.04%)
                                           -0.0002  0.5828  0.0039  0.5046 -0.0084
                                            0.6365  0.0133  0.0000  0.0000  0.0154
                                           -0.0000 -0.0000 -0.0023 -0.0118
                ( 47.70%)   0.6906* C  10 s( 38.23%)p 1.61( 61.72%)d 0.00(  0.05%)
                                            0.0002  0.6183 -0.0019 -0.4910 -0.0161
                                           -0.6129  0.0174  0.0000  0.0000  0.0187
                                           -0.0000 -0.0000 -0.0052 -0.0115
    12. (1.97690) BD ( 1) C   6 - C   7  
                ( 50.38%)   0.7098* C   6 s( 35.84%)p 1.79( 64.12%)d 0.00(  0.05%)
                                            0.0001  0.5985  0.0137  0.7907  0.0020
                                           -0.1200 -0.0407  0.0000 -0.0000 -0.0020
                                           -0.0000  0.0000  0.0176 -0.0117
                ( 49.62%)   0.7044* C   7 s( 35.51%)p 1.82( 64.45%)d 0.00(  0.05%)
                                            0.0000  0.5958  0.0076 -0.8001 -0.0133
                                            0.0520 -0.0371 -0.0000  0.0000 -0.0056
                                           -0.0000 -0.0000  0.0166 -0.0121
    13. (1.97979) BD ( 1) C   6 - H  14  
                ( 62.39%)   0.7899* C   6 s( 29.17%)p 2.43( 70.80%)d 0.00(  0.03%)
                                            0.0003 -0.5399  0.0148  0.5099 -0.0081
                                            0.6693 -0.0033  0.0000 -0.0000 -0.0142
                                           -0.0000 -0.0000  0.0033  0.0097
                ( 37.61%)   0.6133* H  14 s( 99.90%)p 0.00(  0.10%)
                                           -0.9995  0.0028 -0.0199 -0.0243 -0.0000
    14. (1.98420) BD ( 1) C   7 - C   8  
                ( 51.08%)   0.7147* C   7 s( 34.97%)p 1.86( 64.98%)d 0.00(  0.05%)
                                           -0.0000  0.5913  0.0101  0.4820  0.0383
                                            0.6450 -0.0089  0.0000 -0.0000  0.0156
                                           -0.0000  0.0000 -0.0089 -0.0117
                ( 48.92%)   0.6995* C   8 s( 39.06%)p 1.56( 60.89%)d 0.00(  0.05%)
                                            0.0002  0.6250  0.0014 -0.4492  0.0289
                                           -0.6367 -0.0284  0.0000  0.0000  0.0185
                                           -0.0000 -0.0000 -0.0051 -0.0108
    15. (1.62376) BD ( 2) C   7 - C   8  
                ( 53.73%)   0.7330* C   7 s(  0.00%)p 1.00( 99.95%)d 0.00(  0.05%)
                                            0.0000 -0.0000  0.0000 -0.0000  0.0000
                                           -0.0000  0.0000  0.9996 -0.0160 -0.0000
                                           -0.0015  0.0213 -0.0000  0.0000
                ( 46.27%)   0.6802* C   8 s(  0.00%)p 1.00( 99.94%)d 0.00(  0.06%)
                                           -0.0000 -0.0000  0.0000 -0.0000  0.0000
                                            0.0000 -0.0000  0.9996 -0.0169 -0.0000
                                           -0.0227 -0.0074  0.0000  0.0000
    16. (1.97979) BD ( 1) C   7 - H  15  
                ( 61.71%)   0.7856* C   7 s( 29.45%)p 2.39( 70.52%)d 0.00(  0.03%)
                                            0.0003 -0.5425  0.0137 -0.3541  0.0024
                                            0.7615 -0.0073 -0.0000  0.0000  0.0108
                                            0.0000 -0.0000  0.0088  0.0096
                ( 38.29%)   0.6188* H  15 s( 99.91%)p 0.00(  0.09%)
                                           -0.9995  0.0022  0.0128 -0.0278  0.0000
    17. (1.98620) BD ( 1) C   8 - N   9  
                ( 39.77%)   0.6307* C   8 s( 31.26%)p 2.19( 68.61%)d 0.00(  0.13%)
                                            0.0000  0.5588  0.0178 -0.3093  0.0323
                                            0.7654  0.0595 -0.0000  0.0000 -0.0229
                                           -0.0000  0.0000 -0.0207 -0.0190
                ( 60.23%)   0.7761* N   9 s( 36.84%)p 1.71( 63.09%)d 0.00(  0.07%)
                                            0.0001  0.6068  0.0118  0.3458 -0.0321
                                           -0.7143  0.0044 -0.0000  0.0000 -0.0063
                                           -0.0000  0.0000 -0.0222 -0.0123
    18. (1.98197) BD ( 1) C   8 - H  16  
                ( 60.81%)   0.7798* C   8 s( 29.52%)p 2.39( 70.44%)d 0.00(  0.03%)
                                           -0.0005  0.5432 -0.0117  0.8369 -0.0146
                                           -0.0589  0.0190  0.0000  0.0000 -0.0023
                                            0.0000 -0.0000  0.0165 -0.0083
                ( 39.19%)   0.6260* H  16 s( 99.90%)p 0.00(  0.10%)
                                            0.9995 -0.0041 -0.0309  0.0014 -0.0000
    19. (1.98566) BD ( 1) N   9 - C  10  
                ( 60.17%)   0.7757* N   9 s( 37.20%)p 1.69( 62.73%)d 0.00(  0.07%)
                                           -0.0001 -0.6098 -0.0117  0.7790 -0.0128
                                           -0.1398  0.0290  0.0000  0.0000 -0.0061
                                           -0.0000 -0.0000 -0.0223  0.0124
                ( 39.83%)   0.6311* C  10 s( 31.49%)p 2.17( 68.38%)d 0.00(  0.13%)
                                           -0.0000 -0.5607 -0.0235 -0.8192 -0.0452
                                            0.0906 -0.0496  0.0000  0.0000  0.0091
                                            0.0000  0.0000 -0.0293  0.0189
    20. (1.70019) BD ( 2) N   9 - C  10  
                ( 59.64%)   0.7723* N   9 s(  0.00%)p 1.00( 99.86%)d 0.00(  0.14%)
                                            0.0000  0.0000  0.0000 -0.0000 -0.0000
                                           -0.0000 -0.0000  0.9992 -0.0110  0.0000
                                           -0.0279 -0.0256 -0.0000 -0.0000
                ( 40.36%)   0.6353* C  10 s(  0.00%)p 1.00( 99.87%)d 0.00(  0.13%)
                                            0.0000 -0.0000  0.0000  0.0000  0.0000
                                            0.0000  0.0000  0.9993 -0.0090 -0.0000
                                            0.0313 -0.0169  0.0000 -0.0000
    21. (1.98047) BD ( 1) C  10 - H  17  
                ( 61.71%)   0.7855* C  10 s( 30.08%)p 2.32( 69.88%)d 0.00(  0.03%)
                                           -0.0005  0.5483 -0.0124 -0.2891  0.0247
                                            0.7840 -0.0067 -0.0000  0.0000 -0.0110
                                            0.0000 -0.0000 -0.0117 -0.0085
                ( 38.29%)   0.6188* H  17 s( 99.90%)p 0.00(  0.10%)
                                            0.9995 -0.0049  0.0116 -0.0294 -0.0000
    22. (1.99973) CR ( 1) O   1           s(100.00%)p 0.00(  0.00%)
                                            1.0000 -0.0004 -0.0000  0.0001  0.0000
                                           -0.0004 -0.0000 -0.0000 -0.0000 -0.0000
                                           -0.0000  0.0000 -0.0000 -0.0000
    23. (1.99920) CR ( 1) C   2           s(100.00%)
                                            1.0000  0.0001  0.0000  0.0001 -0.0000
                                           -0.0001 -0.0000 -0.0000  0.0000  0.0000
                                            0.0000 -0.0000  0.0000 -0.0000
    24. (1.99965) CR ( 1) O   3           s(100.00%)p 0.00(  0.00%)
                                            1.0000 -0.0002 -0.0000 -0.0000  0.0000
                                            0.0002  0.0000 -0.0000 -0.0000 -0.0000
                                            0.0000 -0.0000 -0.0000 -0.0000
    25. (1.99925) CR ( 1) C   4           s(100.00%)p 0.00(  0.00%)
                                            1.0000 -0.0001  0.0000 -0.0001 -0.0000
                                           -0.0002  0.0000  0.0000 -0.0000  0.0000
                                            0.0000  0.0000 -0.0000  0.0000
    26. (1.99879) CR ( 1) C   5           s(100.00%)p 0.00(  0.00%)
                                            1.0000  0.0001  0.0000  0.0002 -0.0000
                                            0.0000  0.0000  0.0000  0.0000  0.0000
                                           -0.0000 -0.0000 -0.0000 -0.0000
    27. (1.99893) CR ( 1) C   6           s(100.00%)p 0.00(  0.00%)
                                            1.0000  0.0001 -0.0000 -0.0002  0.0000
                                           -0.0002  0.0000 -0.0000  0.0000  0.0000
                                            0.0000 -0.0000 -0.0000 -0.0000
    28. (1.99895) CR ( 1) C   7           s(100.00%)p 0.00(  0.00%)
                                            1.0000  0.0001 -0.0000  0.0002  0.0000
                                           -0.0002  0.0000 -0.0000  0.0000 -0.0000
                                            0.0000 -0.0000 -0.0000 -0.0000
    29. (1.99905) CR ( 1) C   8           s(100.00%)p 0.00(  0.00%)
                                            1.0000  0.0002 -0.0000  0.0005 -0.0000
                                            0.0001  0.0000  0.0000 -0.0000 -0.0000
                                           -0.0000 -0.0000  0.0000 -0.0000
    30. (1.99930) CR ( 1) N   9           s(100.00%)
                                            1.0000 -0.0002  0.0000 -0.0000 -0.0000
                                           -0.0001 -0.0000 -0.0000  0.0000  0.0000
                                            0.0000  0.0000 -0.0000  0.0000
    31. (1.99903) CR ( 1) C  10           s(100.00%)p 0.00(  0.00%)
                                            1.0000  0.0001 -0.0000 -0.0000  0.0000
                                            0.0006 -0.0000 -0.0000  0.0000 -0.0000
                                           -0.0000  0.0000 -0.0000 -0.0000
    32. (1.97559) LP ( 1) O   1           s( 56.04%)p 0.78( 43.94%)d 0.00(  0.02%)
                                            0.0005  0.7485  0.0120 -0.2681  0.0005
                                            0.6063  0.0001  0.0000  0.0000  0.0079
                                            0.0000 -0.0000  0.0073  0.0075
    33. (1.84603) LP ( 2) O   1           s(  0.00%)p 1.00( 99.91%)d 0.00(  0.09%)
                                            0.0001  0.0032 -0.0006  0.9155 -0.0121
                                            0.4010 -0.0054 -0.0000  0.0000 -0.0202
                                           -0.0000 -0.0000  0.0214 -0.0002
    34. (1.96164) LP ( 1) O   3           s( 35.49%)p 1.82( 64.47%)d 0.00(  0.04%)
                                            0.0003  0.5958 -0.0007  0.3193 -0.0054
                                           -0.7367  0.0052 -0.0000  0.0000  0.0118
                                           -0.0000 -0.0000  0.0130  0.0075
    35. (1.79182) LP ( 2) O   3           s(  0.00%)p 1.00( 99.94%)d 0.00(  0.06%)
                                            0.0000  0.0000 -0.0000  0.0000 -0.0000
                                            0.0000  0.0000  0.9997 -0.0018  0.0000
                                           -0.0035  0.0238 -0.0000 -0.0000
    36. (1.92177) LP ( 1) N   9           s( 25.99%)p 2.84( 73.93%)d 0.00(  0.08%)
                                            0.0002  0.5096 -0.0158  0.5206  0.0173
                                            0.6837  0.0224  0.0000 -0.0000 -0.0237
                                           -0.0000 -0.0000  0.0066  0.0140
    37. (0.00189) RY*( 1) O   1           s(  4.20%)p22.58( 94.77%)d 0.25(  1.04%)
                                            0.0000  0.0012  0.2049  0.0114  0.8874
                                           -0.0010  0.4000 -0.0000  0.0000 -0.0789
                                            0.0000 -0.0000  0.0639 -0.0085
    38. (0.00068) RY*( 2) O   1           s(  0.00%)p 1.00( 97.96%)d 0.02(  2.04%)
                                            0.0000 -0.0000 -0.0000 -0.0000  0.0000
                                            0.0000 -0.0000 -0.0112  0.9897  0.0000
                                            0.0354 -0.1383 -0.0000 -0.0000
    39. (0.00013) RY*( 3) O   1           s( 71.43%)p 0.34( 24.21%)d 0.06(  4.37%)
                                           -0.0000  0.0099  0.8451  0.0041 -0.3622
                                           -0.0247  0.3320 -0.0000  0.0000 -0.2037
                                            0.0000  0.0000 -0.0038  0.0466
    40. (0.00009) RY*( 4) O   1           s( 13.42%)p 5.24( 70.29%)d 1.21( 16.29%)
    41. (0.00001) RY*( 5) O   1           s(  9.16%)p 0.22(  1.97%)d 9.71( 88.87%)
    42. (0.00001) RY*( 6) O   1           s(  0.00%)p 1.00(  0.04%)d99.99( 99.96%)
    43. (0.00001) RY*( 7) O   1           s(  1.59%)p 5.62(  8.92%)d56.38( 89.49%)
    44. (0.00000) RY*( 8) O   1           s(  0.00%)p 1.00(  2.15%)d45.55( 97.85%)
    45. (0.00000) RY*( 9) O   1           s(  0.19%)p 0.33(  0.06%)d99.99( 99.75%)
    46. (0.02408) RY*( 1) C   2           s(  2.90%)p33.18( 96.35%)d 0.26(  0.75%)
                                            0.0000  0.0232  0.1688 -0.0001  0.1481
                                            0.0737 -0.9675  0.0000 -0.0000  0.0823
                                            0.0000 -0.0000 -0.0265 -0.0020
    47. (0.00815) RY*( 2) C   2           s(  3.09%)p15.85( 49.04%)d15.47( 47.87%)
                                            0.0000  0.0362  0.1721 -0.0232  0.6953
                                           -0.0204  0.0772  0.0000 -0.0000 -0.5549
                                           -0.0000 -0.0000  0.4088  0.0601
    48. (0.00483) RY*( 3) C   2           s(  0.00%)p 1.00(  3.56%)d27.05( 96.44%)
                                            0.0000  0.0000  0.0000 -0.0000  0.0000
                                            0.0000 -0.0000 -0.0627 -0.1781  0.0000
                                           -0.0370  0.9813  0.0000 -0.0000
    49. (0.00483) RY*( 4) C   2           s( 27.49%)p 0.87( 23.89%)d 1.77( 48.62%)
                                            0.0000  0.0085  0.5243  0.0224  0.4448
                                            0.0087  0.2010  0.0000 -0.0000  0.2696
                                            0.0000 -0.0000 -0.6412 -0.0493
    50. (0.00164) RY*( 5) C   2           s(  0.00%)p 1.00( 48.83%)d 1.05( 51.17%)
                                           -0.0000  0.0000 -0.0000  0.0000  0.0000
                                            0.0000 -0.0000  0.0252  0.6983  0.0000
                                            0.6984  0.1546  0.0000 -0.0000
    51. (0.00148) RY*( 6) C   2           s( 38.37%)p 0.75( 28.89%)d 0.85( 32.74%)
                                           -0.0000 -0.0219  0.6190 -0.0290 -0.5356
                                           -0.0268 -0.0211  0.0000  0.0000 -0.5587
                                            0.0000  0.0000 -0.1126  0.0511
    52. (0.00096) RY*( 7) C   2           s( 28.13%)p 0.08(  2.15%)d 2.48( 69.72%)
                                           -0.0000  0.0079  0.5303 -0.0213 -0.0867
                                            0.0354  0.1109  0.0000  0.0000  0.5428
                                           -0.0000 -0.0000  0.6325  0.0507
    53. (0.00037) RY*( 8) C   2           s(  0.00%)p 1.00( 48.01%)d 1.08( 51.99%)
                                           -0.0000 -0.0000  0.0000 -0.0000 -0.0000
                                            0.0000  0.0000  0.0077 -0.6929  0.0000
                                            0.7143 -0.0983  0.0000 -0.0000
    54. (0.00003) RY*( 9) C   2           s(  0.29%)p 0.08(  0.02%)d99.99( 99.68%)
    55. (0.00238) RY*( 1) O   3           s( 55.15%)p 0.73( 39.99%)d 0.09(  4.87%)
                                            0.0000 -0.0065  0.7426  0.0093  0.4284
                                           -0.0038 -0.4650  0.0000  0.0000  0.1453
                                           -0.0000  0.0000  0.1558 -0.0574
    56. (0.00151) RY*( 2) O   3           s(  0.00%)p 1.00( 93.34%)d 0.07(  6.66%)
                                            0.0000  0.0000 -0.0000 -0.0000  0.0000
                                            0.0000  0.0000 -0.0017  0.9661 -0.0000
                                           -0.2341  0.1086 -0.0000  0.0000
    57. (0.00071) RY*( 3) O   3           s( 22.38%)p 2.71( 60.69%)d 0.76( 16.93%)
                                           -0.0000  0.0059  0.4731 -0.0105  0.1951
                                           -0.0041  0.7541  0.0000 -0.0000 -0.3649
                                            0.0000  0.0000 -0.1642  0.0957
    58. (0.00025) RY*( 4) O   3           s( 16.19%)p 2.69( 43.60%)d 2.48( 40.21%)
                                           -0.0000 -0.0042  0.4024 -0.0153 -0.6477
                                           -0.0014  0.1272  0.0000  0.0000  0.5595
                                           -0.0000 -0.0000 -0.2950 -0.0449
    59. (0.00014) RY*( 5) O   3           s(  0.00%)p 1.00(  3.05%)d31.81( 96.95%)
                                            0.0000  0.0000 -0.0000 -0.0000 -0.0000
                                            0.0000 -0.0000 -0.0059  0.1745  0.0000
                                            0.9027  0.3932  0.0000 -0.0000
    60. (0.00009) RY*( 6) O   3           s(  6.06%)p 6.36( 38.54%)d 9.14( 55.40%)
    61. (0.00003) RY*( 7) O   3           s(  0.22%)p75.02( 16.87%)d99.99( 82.91%)
    62. (0.00000) RY*( 8) O   3           s(  0.00%)p 1.00(  3.67%)d26.25( 96.33%)
    63. (0.00001) RY*( 9) O   3           s(  0.01%)p 1.00(  0.47%)d99.99( 99.53%)
    64. (0.00423) RY*( 1) C   4           s( 18.36%)p 3.87( 71.08%)d 0.58( 10.56%)
                                           -0.0000  0.0054  0.4284 -0.0137  0.5988
                                            0.0313  0.5925 -0.0000 -0.0000  0.3066
                                           -0.0000 -0.0000  0.1054 -0.0224
    65. (0.00163) RY*( 2) C   4           s(  4.41%)p20.94( 92.25%)d 0.76(  3.34%)
                                            0.0000 -0.0192  0.2090 -0.0544  0.5377
                                            0.0110 -0.7939  0.0000 -0.0000  0.1569
                                            0.0000 -0.0000  0.0832 -0.0433
    66. (0.00127) RY*( 3) C   4           s(  0.00%)p 1.00( 16.60%)d 5.02( 83.40%)
                                           -0.0000  0.0000 -0.0000  0.0000  0.0000
                                           -0.0000  0.0000  0.0150  0.4072 -0.0000
                                            0.9030 -0.1366  0.0000 -0.0000
    67. (0.00049) RY*( 4) C   4           s(  2.36%)p 8.23( 19.45%)d33.10( 78.19%)
                                           -0.0000  0.0027  0.1537  0.0261 -0.4294
                                            0.0045 -0.0971 -0.0000 -0.0000  0.8681
                                            0.0000 -0.0000 -0.1671 -0.0176
    68. (0.00015) RY*( 5) C   4           s( 58.72%)p 0.10(  5.96%)d 0.60( 35.32%)
                                           -0.0000 -0.0024  0.7663  0.0025 -0.2354
                                            0.0104 -0.0636 -0.0000  0.0000 -0.3488
                                            0.0000  0.0000 -0.4463 -0.1800
    69. (0.00011) RY*( 6) C   4           s(  0.00%)p 1.00( 78.84%)d 0.27( 21.16%)
                                            0.0000 -0.0000 -0.0000  0.0000  0.0000
                                           -0.0000  0.0000 -0.0039  0.8879  0.0000
                                           -0.3563  0.2911  0.0000  0.0000
    70. (0.00000) RY*( 7) C   4           s(  0.00%)p 1.00(  4.62%)d20.65( 95.38%)
    71. (0.00000) RY*( 8) C   4           s( 13.52%)p 0.85( 11.48%)d 5.55( 75.01%)
    72. (0.00000) RY*( 9) C   4           s(  2.59%)p 0.09(  0.23%)d37.47( 97.17%)
    73. (0.00594) RY*( 1) C   5           s(  0.23%)p99.99( 98.21%)d 6.77(  1.56%)
                                            0.0000  0.0014  0.0479  0.0063  0.5058
                                           -0.0153  0.8521 -0.0000 -0.0000 -0.0911
                                            0.0000 -0.0000  0.0850 -0.0063
    74. (0.00477) RY*( 2) C   5           s(  1.96%)p47.92( 94.02%)d 2.04(  4.01%)
                                            0.0000  0.0103  0.1397  0.0159  0.8190
                                            0.0006 -0.5189  0.0000 -0.0000 -0.0509
                                            0.0000  0.0000  0.1937 -0.0050
    75. (0.00245) RY*( 3) C   5           s( 96.20%)p 0.02(  1.80%)d 0.02(  2.00%)
                                           -0.0000 -0.0075  0.9808 -0.0054 -0.1317
                                            0.0039  0.0245  0.0000  0.0000 -0.0848
                                           -0.0000  0.0000 -0.1074 -0.0354
    76. (0.00096) RY*( 4) C   5           s(  0.00%)p 1.00( 86.97%)d 0.15( 13.03%)
                                            0.0000  0.0000 -0.0000 -0.0000  0.0000
                                            0.0000 -0.0000 -0.0008  0.9326 -0.0000
                                           -0.2095 -0.2939  0.0000  0.0000
    77. (0.00057) RY*( 5) C   5           s(  0.00%)p 1.00(  6.80%)d13.70( 93.20%)
                                           -0.0000  0.0000 -0.0000 -0.0000  0.0000
                                            0.0000  0.0000  0.0107  0.2606 -0.0000
                                           -0.1727  0.9498  0.0000  0.0000
    78. (0.00028) RY*( 6) C   5           s(  0.02%)p99.99(  5.35%)d99.99( 94.63%)
                                            0.0000 -0.0048  0.0135  0.0162 -0.2308
                                            0.0028 -0.0013 -0.0000 -0.0000 -0.5118
                                            0.0000 -0.0000  0.8258 -0.0484
    79. (0.00019) RY*( 7) C   5           s(  1.47%)p 0.45(  0.66%)d66.73( 97.87%)
                                            0.0000 -0.0016  0.1211 -0.0007 -0.0493
                                           -0.0192  0.0619 -0.0000 -0.0000  0.8477
                                            0.0000  0.0000  0.5100  0.0030
    80. (0.00018) RY*( 8) C   5           s(  0.00%)p 1.00(  6.25%)d15.01( 93.75%)
                                            0.0000 -0.0000  0.0000 -0.0000  0.0000
                                           -0.0000  0.0000 -0.0082  0.2498  0.0000
                                            0.9624  0.1065 -0.0000 -0.0000
    81. (0.00003) RY*( 9) C   5           s(  0.17%)p 0.05(  0.01%)d99.99( 99.82%)
    82. (0.00581) RY*( 1) C   6           s(  0.82%)p99.99( 93.45%)d 6.98(  5.73%)
                                            0.0000 -0.0228  0.0876 -0.0191 -0.7490
                                           -0.0234 -0.6105 -0.0000 -0.0000 -0.2278
                                           -0.0000  0.0000  0.0689  0.0246
    83. (0.00295) RY*( 2) C   6           s(  3.29%)p28.78( 94.79%)d 0.58(  1.92%)
                                           -0.0000  0.0151  0.1808  0.0220 -0.6163
                                           -0.0102  0.7533 -0.0000 -0.0000  0.0983
                                            0.0000 -0.0000  0.0908 -0.0357
    84. (0.00097) RY*( 3) C   6           s( 94.51%)p 0.04(  4.12%)d 0.01(  1.37%)
                                            0.0000 -0.0049  0.9721 -0.0194  0.1903
                                           -0.0092 -0.0674  0.0000 -0.0000 -0.0833
                                            0.0000 -0.0000 -0.0220 -0.0794
    85. (0.00085) RY*( 4) C   6           s(  0.00%)p 1.00( 35.15%)d 1.85( 64.85%)
                                           -0.0000 -0.0000  0.0000 -0.0000  0.0000
                                           -0.0000 -0.0000 -0.0117  0.5927 -0.0000
                                           -0.5921  0.5459 -0.0000 -0.0000
    86. (0.00048) RY*( 5) C   6           s(  0.00%)p 1.00( 60.23%)d 0.66( 39.77%)
                                            0.0000 -0.0000  0.0000  0.0000 -0.0000
                                           -0.0000 -0.0000  0.0008  0.7761 -0.0000
                                            0.6011 -0.1907 -0.0000 -0.0000
    87. (0.00013) RY*( 6) C   6           s(  0.08%)p17.78(  1.49%)d99.99( 98.42%)
                                           -0.0000 -0.0015  0.0289 -0.0213  0.0798
                                            0.0153 -0.0888 -0.0000  0.0000  0.2813
                                            0.0000 -0.0000  0.9490  0.0670
    88. (0.00007) RY*( 7) C   6           s(  0.97%)p 5.50(  5.33%)d96.78( 93.71%)
    89. (0.00001) RY*( 8) C   6           s(  0.00%)p 1.00(  4.68%)d20.38( 95.32%)
    90. (0.00001) RY*( 9) C   6           s(  0.41%)p 2.09(  0.86%)d99.99( 98.73%)
    91. (0.00459) RY*( 1) C   7           s(  0.09%)p99.99( 92.48%)d86.67(  7.43%)
                                           -0.0000  0.0245 -0.0161 -0.0207 -0.2299
                                            0.0230  0.9333 -0.0000 -0.0000 -0.2318
                                            0.0000  0.0000 -0.1410 -0.0269
    92. (0.00229) RY*( 2) C   7           s(  2.08%)p46.76( 97.11%)d 0.39(  0.82%)
                                           -0.0000 -0.0082  0.1439 -0.0310  0.9547
                                           -0.0237  0.2412 -0.0000  0.0000 -0.0314
                                           -0.0000  0.0000  0.0797 -0.0287
    93. (0.00101) RY*( 3) C   7           s( 94.51%)p 0.03(  2.58%)d 0.03(  2.91%)
                                            0.0000 -0.0023  0.9722  0.0113 -0.1587
                                           -0.0146  0.0157 -0.0000 -0.0000  0.0988
                                            0.0000  0.0000  0.1030 -0.0936
    94. (0.00063) RY*( 4) C   7           s(  0.00%)p 1.00( 56.83%)d 0.76( 43.17%)
                                           -0.0000 -0.0000  0.0000  0.0000 -0.0000
                                           -0.0000  0.0000  0.0126  0.7538 -0.0000
                                           -0.6530 -0.0723  0.0000 -0.0000
    95. (0.00038) RY*( 5) C   7           s(  0.00%)p 1.00( 35.81%)d 1.79( 64.19%)
                                           -0.0000  0.0000 -0.0000  0.0000  0.0000
                                            0.0000 -0.0000  0.0001  0.5984 -0.0000
                                            0.6369  0.4861  0.0000  0.0000
    96. (0.00011) RY*( 6) C   7           s(  0.17%)p 4.18(  0.73%)d99.99( 99.10%)
                                           -0.0000  0.0005  0.0417 -0.0244  0.0703
                                           -0.0109  0.0402 -0.0000  0.0000  0.5782
                                           -0.0000  0.0000 -0.8094  0.0391
    97. (0.00008) RY*( 7) C   7           s(  2.79%)p 2.33(  6.50%)d32.53( 90.71%)
    98. (0.00000) RY*( 8) C   7           s(  0.00%)p 1.00(  7.40%)d12.51( 92.60%)
    99. (0.00001) RY*( 9) C   7           s(  0.44%)p 1.48(  0.65%)d99.99( 98.91%)
   100. (0.00806) RY*( 1) C   8           s(  2.42%)p34.28( 83.05%)d 6.00( 14.52%)
                                           -0.0000 -0.0085  0.1554 -0.0290 -0.4352
                                           -0.0506  0.7986  0.0000  0.0000 -0.1947
                                            0.0000  0.0000  0.3259 -0.0336
   101. (0.00489) RY*( 2) C   8           s(  2.89%)p32.59( 94.05%)d 1.06(  3.06%)
                                           -0.0000  0.0366  0.1659 -0.0241 -0.8068
                                            0.0401 -0.5361  0.0000 -0.0000  0.0205
                                            0.0000  0.0000  0.1725 -0.0209
   102. (0.00118) RY*( 3) C   8           s(  0.00%)p 1.00(  5.62%)d16.78( 94.38%)
                                           -0.0000  0.0000 -0.0000 -0.0000 -0.0000
                                            0.0000 -0.0000  0.0091  0.2370  0.0000
                                           -0.0919  0.9671  0.0000 -0.0000
   103. (0.00084) RY*( 4) C   8           s(  0.00%)p 1.00( 87.19%)d 0.15( 12.81%)
                                           -0.0000  0.0000 -0.0000 -0.0000 -0.0000
                                            0.0000  0.0000  0.0082  0.9337  0.0000
                                           -0.2532 -0.2529  0.0000  0.0000
   104. (0.00080) RY*( 5) C   8           s( 82.63%)p 0.03(  2.55%)d 0.18( 14.81%)
                                            0.0000 -0.0121  0.9089  0.0263  0.1500
                                           -0.0222 -0.0429  0.0000  0.0000 -0.2332
                                           -0.0000 -0.0000 -0.2812 -0.1211
   105. (0.00059) RY*( 6) C   8           s(  0.84%)p13.80( 11.59%)d99.99( 87.57%)
                                            0.0000 -0.0025  0.0916  0.0047 -0.2317
                                            0.0008  0.2494  0.0000  0.0000  0.7910
                                           -0.0000 -0.0000 -0.4968 -0.0566
   106. (0.00006) RY*( 7) C   8           s( 10.92%)p 0.73(  8.03%)d 7.42( 81.05%)
   107. (0.00000) RY*( 8) C   8           s(  0.00%)p 1.00(  7.24%)d12.81( 92.76%)
   108. (0.00000) RY*( 9) C   8           s(  0.45%)p 1.73(  0.78%)d99.99( 98.76%)
   109. (0.00519) RY*( 1) N   9           s(  7.62%)p11.48( 87.53%)d 0.64(  4.85%)
                                            0.0000 -0.0090  0.2760  0.0216 -0.5477
                                            0.0279 -0.7577 -0.0000 -0.0000 -0.2120
                                           -0.0000  0.0000  0.0549 -0.0221
   110. (0.00201) RY*( 2) N   9           s(  0.01%)p 1.00( 99.18%)d 0.01(  0.81%)
                                           -0.0000  0.0003  0.0082  0.0285  0.8069
                                           -0.0229 -0.5826  0.0000 -0.0000 -0.0152
                                           -0.0000  0.0000 -0.0886  0.0031
   111. (0.00045) RY*( 3) N   9           s(  0.00%)p 1.00(  1.74%)d56.49( 98.26%)
                                           -0.0000  0.0000  0.0000  0.0000  0.0000
                                           -0.0000 -0.0000  0.0048 -0.1318  0.0000
                                            0.7820 -0.6091  0.0000  0.0000
   112. (0.00027) RY*( 4) N   9           s(  0.00%)p 1.00( 91.34%)d 0.09(  8.66%)
                                           -0.0000 -0.0000  0.0000 -0.0000 -0.0000
                                            0.0000  0.0000  0.0212  0.9555 -0.0000
                                            0.2633  0.1315 -0.0000  0.0000
   113. (0.00016) RY*( 5) N   9           s( 24.32%)p 0.15(  3.66%)d 2.96( 72.02%)
                                            0.0000 -0.0042  0.4931 -0.0212  0.0384
                                            0.0226  0.1848 -0.0000 -0.0000 -0.3089
                                           -0.0000 -0.0000 -0.7835 -0.1050
   114. (0.00012) RY*( 6) N   9           s( 55.07%)p 0.13(  7.28%)d 0.68( 37.65%)
                                            0.0000 -0.0077  0.7421  0.0200  0.1908
                                           -0.0051  0.1896  0.0000  0.0000 -0.0316
                                            0.0000  0.0000  0.5648 -0.2378
   115. (0.00005) RY*( 7) N   9           s( 11.72%)p 0.10(  1.16%)d 7.44( 87.13%)
   116. (0.00000) RY*( 8) N   9           s(  0.00%)p 1.00(  7.06%)d13.16( 92.94%)
   117. (0.00001) RY*( 9) N   9           s(  1.24%)p 1.16(  1.44%)d78.57( 97.33%)
   118. (0.00848) RY*( 1) C  10           s(  1.25%)p68.78( 86.05%)d10.15( 12.70%)
                                           -0.0000 -0.0120  0.1112 -0.0220  0.8549
                                           -0.0351 -0.3576  0.0000  0.0000 -0.3096
                                            0.0000  0.0000 -0.1753 -0.0201
   119. (0.00463) RY*( 2) C  10           s(  3.97%)p24.04( 95.36%)d 0.17(  0.67%)
                                            0.0000  0.0420  0.1947  0.0435 -0.4124
                                           -0.0064 -0.8841 -0.0000  0.0000 -0.0055
                                            0.0000  0.0000 -0.0793 -0.0206
   120. (0.00123) RY*( 3) C  10           s( 70.25%)p 0.11(  8.00%)d 0.31( 21.75%)
                                            0.0000 -0.0115  0.8381 -0.0334 -0.1426
                                            0.0104  0.2418 -0.0000 -0.0000 -0.4388
                                            0.0000  0.0000  0.1311 -0.0877
   121. (0.00122) RY*( 4) C  10           s(  0.00%)p 1.00(  0.51%)d99.99( 99.49%)
                                           -0.0000  0.0000 -0.0000  0.0000  0.0000
                                           -0.0000 -0.0000 -0.0272  0.0657  0.0000
                                            0.9823  0.1731 -0.0000  0.0000
   122. (0.00097) RY*( 5) C  10           s(  0.00%)p 1.00( 94.23%)d 0.06(  5.77%)
                                            0.0000 -0.0000  0.0000 -0.0000 -0.0000
                                            0.0000  0.0000  0.0054  0.9707 -0.0000
                                           -0.0227 -0.2391  0.0000 -0.0000
   123. (0.00058) RY*( 6) C  10           s( 20.69%)p 0.33(  6.93%)d 3.50( 72.38%)
                                            0.0000 -0.0114  0.4548 -0.0139  0.2591
                                            0.0151 -0.0418  0.0000  0.0000  0.8292
                                           -0.0000 -0.0000  0.1794 -0.0632
   124. (0.00010) RY*( 7) C  10           s(  2.86%)p 1.28(  3.65%)d32.75( 93.50%)
   125. (0.00001) RY*( 8) C  10           s(  0.00%)p 1.00(  5.39%)d17.55( 94.61%)
   126. (0.00001) RY*( 9) C  10           s(  1.17%)p 0.03(  0.03%)d84.11( 98.79%)
   127. (0.00227) RY*( 1) H  11           s( 98.90%)p 0.01(  1.10%)
                                            0.0059  0.9944 -0.0571  0.0882  0.0002
   128. (0.00022) RY*( 2) H  11           s(  0.46%)p99.99( 99.54%)
                                            0.0004  0.0678 -0.1219 -0.8444  0.5173
   129. (0.00013) RY*( 3) H  11           s(  0.03%)p99.99( 99.97%)
                                            0.0155  0.0060  0.6297  0.3380  0.6993
   130. (0.00002) RY*( 4) H  11           s(  0.70%)p99.99( 99.30%)
   131. (0.00227) RY*( 1) H  12           s( 98.90%)p 0.01(  1.10%)
                                            0.0059  0.9944 -0.0571  0.0882 -0.0002
   132. (0.00022) RY*( 2) H  12           s(  0.46%)p99.99( 99.54%)
                                            0.0004  0.0678 -0.1219 -0.8444 -0.5173
   133. (0.00013) RY*( 3) H  12           s(  0.03%)p99.99( 99.97%)
                                            0.0155  0.0060  0.6297  0.3380 -0.6993
   134. (0.00002) RY*( 4) H  12           s(  0.70%)p99.99( 99.30%)
   135. (0.00080) RY*( 1) H  13           s( 95.74%)p 0.04(  4.26%)
                                            0.0063  0.9785  0.0139 -0.2058  0.0000
   136. (0.00020) RY*( 2) H  13           s(  0.00%)p 1.00(100.00%)
                                           -0.0000 -0.0000  0.0000 -0.0000  1.0000
   137. (0.00009) RY*( 3) H  13           s(  3.53%)p27.33( 96.47%)
   138. (0.00002) RY*( 4) H  13           s(  0.81%)p99.99( 99.19%)
   139. (0.00211) RY*( 1) H  14           s( 99.14%)p 0.01(  0.86%)
                                            0.0051  0.9957 -0.0898 -0.0223  0.0000
   140. (0.00014) RY*( 2) H  14           s(  0.00%)p 1.00(100.00%)
                                           -0.0000 -0.0000  0.0000 -0.0000  1.0000
   141. (0.00010) RY*( 3) H  14           s(  0.57%)p99.99( 99.43%)
                                           -0.0090  0.0748  0.9224 -0.3789 -0.0000
   142. (0.00006) RY*( 4) H  14           s(  0.39%)p99.99( 99.61%)
   143. (0.00181) RY*( 1) H  15           s( 99.41%)p 0.01(  0.59%)
                                            0.0046  0.9971  0.0258 -0.0721 -0.0000
   144. (0.00016) RY*( 2) H  15           s(  0.00%)p 1.00(100.00%)
                                            0.0000  0.0000  0.0000 -0.0000  1.0000
   145. (0.00007) RY*( 3) H  15           s(  0.60%)p99.99( 99.40%)
   146. (0.00008) RY*( 4) H  15           s(  0.08%)p99.99( 99.92%)
   147. (0.00166) RY*( 1) H  16           s( 99.56%)p 0.00(  0.44%)
                                            0.0041  0.9978  0.0025  0.0664 -0.0000
   148. (0.00012) RY*( 2) H  16           s(  0.00%)p 1.00(100.00%)
                                            0.0000  0.0000  0.0000  0.0000  1.0000
   149. (0.00008) RY*( 3) H  16           s(  0.10%)p99.99( 99.90%)
   150. (0.00003) RY*( 4) H  16           s(  0.43%)p99.99( 99.57%)
   151. (0.00254) RY*( 1) H  17           s( 99.95%)p 0.00(  0.05%)
                                            0.0053  0.9997 -0.0226  0.0039 -0.0000
   152. (0.00011) RY*( 2) H  17           s(  0.00%)p 1.00(100.00%)
                                           -0.0000  0.0000  0.0000 -0.0000  1.0000
   153. (0.00008) RY*( 3) H  17           s(  0.12%)p99.99( 99.88%)
   154. (0.00006) RY*( 4) H  17           s(  0.03%)p99.99( 99.97%)
   155. (0.01831) BD*( 1) O   1 - C   2  
                ( 33.57%)   0.5794* O   1 s( 43.98%)p 1.27( 55.93%)d 0.00(  0.09%)
                                            0.0000 -0.6629  0.0208 -0.2980 -0.0087
                                            0.6856  0.0219  0.0000  0.0000  0.0187
                                            0.0000 -0.0000  0.0184  0.0134
                ( 66.43%)  -0.8150* C   2 s( 33.17%)p 2.01( 66.59%)d 0.01(  0.23%)
                                           -0.0000 -0.5756  0.0213  0.3539  0.0302
                                           -0.7323 -0.0593 -0.0000 -0.0000  0.0329
                                            0.0000 -0.0000  0.0266  0.0235
   156. (0.25462) BD*( 2) O   1 - C   2  
                ( 31.08%)   0.5575* O   1 s(  0.00%)p 1.00( 99.86%)d 0.00(  0.14%)
                                            0.0000 -0.0000 -0.0000 -0.0000  0.0000
                                            0.0000  0.0000 -0.9993 -0.0059  0.0000
                                           -0.0149  0.0350  0.0000  0.0000
                ( 68.92%)  -0.8302* C   2 s(  0.00%)p 1.00( 99.59%)d 0.00(  0.41%)
                                           -0.0000  0.0000  0.0000 -0.0000  0.0000
                                           -0.0000 -0.0000 -0.9977  0.0235 -0.0000
                                            0.0255 -0.0585 -0.0000 -0.0000
   157. (0.10107) BD*( 1) C   2 - O   3  
                ( 69.77%)   0.8353* C   2 s( 27.30%)p 2.65( 72.37%)d 0.01(  0.33%)
                                           -0.0001  0.5225 -0.0027 -0.5304 -0.0091
                                           -0.6641 -0.0353  0.0000  0.0000  0.0472
                                           -0.0000 -0.0000 -0.0183 -0.0269
                ( 30.23%)  -0.5498* O   3 s( 34.64%)p 1.88( 65.30%)d 0.00(  0.06%)
                                            0.0000  0.5886  0.0023  0.4503  0.0079
                                            0.6709  0.0070 -0.0000 -0.0000  0.0146
                                           -0.0000 -0.0000 -0.0164 -0.0129
   158. (0.06629) BD*( 1) C   2 - C   5  
                ( 52.67%)   0.7257* C   2 s( 39.24%)p 1.55( 60.70%)d 0.00(  0.06%)
                                           -0.0001  0.6263  0.0157  0.7687 -0.0346
                                           -0.1220  0.0015  0.0000  0.0000 -0.0126
                                            0.0000  0.0000  0.0183 -0.0088
                ( 47.33%)  -0.6880* C   5 s( 30.80%)p 2.25( 69.16%)d 0.00(  0.04%)
                                            0.0001  0.5550  0.0007 -0.8195  0.0057
                                            0.1415  0.0019 -0.0000 -0.0000 -0.0059
                                            0.0000 -0.0000  0.0161 -0.0112
   159. (0.01499) BD*( 1) O   3 - C   4  
                ( 30.30%)   0.5504* O   3 s( 29.85%)p 2.35( 70.09%)d 0.00(  0.06%)
                                            0.0001  0.5463  0.0045 -0.8331 -0.0040
                                            0.0805 -0.0201  0.0000  0.0000 -0.0156
                                           -0.0000  0.0000  0.0137 -0.0126
                ( 69.70%)  -0.8349* C   4 s( 20.78%)p 3.80( 78.91%)d 0.01(  0.31%)
                                            0.0001  0.4552  0.0239  0.8831  0.0359
                                           -0.0813 -0.0374 -0.0000 -0.0000 -0.0097
                                           -0.0000  0.0000  0.0471 -0.0283
   160. (0.01485) BD*( 1) C   4 - H  11  
                ( 39.55%)   0.6289* C   4 s( 26.63%)p 2.75( 73.33%)d 0.00(  0.05%)
                                           -0.0001 -0.5159  0.0108  0.2253  0.0149
                                           -0.4272  0.0061 -0.7069  0.0047  0.0040
                                            0.0074 -0.0148  0.0055 -0.0120
                ( 60.45%)  -0.7775* H  11 s( 99.91%)p 0.00(  0.09%)
                                           -0.9996  0.0040 -0.0096  0.0155  0.0233
   161. (0.01485) BD*( 1) C   4 - H  12  
                ( 39.55%)   0.6289* C   4 s( 26.63%)p 2.75( 73.33%)d 0.00(  0.05%)
                                           -0.0001 -0.5159  0.0108  0.2253  0.0149
                                           -0.4272  0.0061  0.7069 -0.0047  0.0040
                                           -0.0074  0.0148  0.0055 -0.0120
                ( 60.45%)  -0.7775* H  12 s( 99.91%)p 0.00(  0.09%)
                                           -0.9996  0.0040 -0.0096  0.0155 -0.0233
   162. (0.00873) BD*( 1) C   4 - H  13  
                ( 39.71%)   0.6302* C   4 s( 26.02%)p 2.84( 73.93%)d 0.00(  0.05%)
                                            0.0001 -0.5099 -0.0108  0.3352 -0.0083
                                            0.7917 -0.0094 -0.0000  0.0000 -0.0125
                                           -0.0000  0.0000  0.0164  0.0091
                ( 60.29%)  -0.7764* H  13 s( 99.91%)p 0.00(  0.09%)
                                           -0.9996  0.0010 -0.0127 -0.0265 -0.0000
   163. (0.02556) BD*( 1) C   5 - C   6  
                ( 49.00%)   0.7000* C   5 s( 35.18%)p 1.84( 64.78%)d 0.00(  0.04%)
                                            0.0001 -0.5931 -0.0046 -0.2707  0.0159
                                            0.7578  0.0076 -0.0000 -0.0000  0.0103
                                            0.0000 -0.0000  0.0109  0.0119
                ( 51.00%)  -0.7142* C   6 s( 34.91%)p 1.86( 65.04%)d 0.00(  0.05%)
                                           -0.0001 -0.5909 -0.0046  0.3365  0.0224
                                           -0.7325  0.0090 -0.0000 -0.0000  0.0118
                                           -0.0000  0.0000  0.0132  0.0126
   164. (0.35042) BD*( 2) C   5 - C   6  
                ( 44.70%)   0.6686* C   5 s(  0.00%)p 1.00( 99.98%)d 0.00(  0.02%)
                                            0.0000 -0.0000  0.0000  0.0000 -0.0000
                                           -0.0000 -0.0000 -0.9999 -0.0000 -0.0000
                                           -0.0095  0.0095  0.0000  0.0000
                ( 55.30%)  -0.7436* C   6 s(  0.00%)p 1.00( 99.94%)d 0.00(  0.06%)
                                           -0.0000 -0.0000  0.0000  0.0000  0.0000
                                            0.0000  0.0000 -0.9997 -0.0019  0.0000
                                           -0.0035 -0.0232 -0.0000  0.0000
   165. (0.03371) BD*( 1) C   5 - C  10  
                ( 47.70%)   0.6906* C   5 s( 33.97%)p 1.94( 65.99%)d 0.00(  0.04%)
                                            0.0002 -0.5828 -0.0039 -0.5046  0.0084
                                           -0.6365 -0.0133 -0.0000 -0.0000 -0.0154
                                            0.0000  0.0000  0.0023  0.0118
                ( 52.30%)  -0.7232* C  10 s( 38.23%)p 1.61( 61.72%)d 0.00(  0.05%)
                                           -0.0002 -0.6183  0.0019  0.4910  0.0161
                                            0.6129 -0.0174 -0.0000 -0.0000 -0.0187
                                            0.0000  0.0000  0.0052  0.0115
   166. (0.01748) BD*( 1) C   6 - C   7  
                ( 49.62%)   0.7044* C   6 s( 35.84%)p 1.79( 64.12%)d 0.00(  0.05%)
                                           -0.0001 -0.5985 -0.0137 -0.7907 -0.0020
                                            0.1200  0.0407 -0.0000  0.0000  0.0020
                                            0.0000 -0.0000 -0.0176  0.0117
                ( 50.38%)  -0.7098* C   7 s( 35.51%)p 1.82( 64.45%)d 0.00(  0.05%)
                                           -0.0000 -0.5958 -0.0076  0.8001  0.0133
                                           -0.0520  0.0371  0.0000 -0.0000  0.0056
                                            0.0000  0.0000 -0.0166  0.0121
   167. (0.01547) BD*( 1) C   6 - H  14  
                ( 37.61%)   0.6133* C   6 s( 29.17%)p 2.43( 70.80%)d 0.00(  0.03%)
                                           -0.0003  0.5399 -0.0148 -0.5099  0.0081
                                           -0.6693  0.0033 -0.0000  0.0000  0.0142
                                            0.0000  0.0000 -0.0033 -0.0097
                ( 62.39%)  -0.7899* H  14 s( 99.90%)p 0.00(  0.10%)
                                            0.9995 -0.0028  0.0199  0.0243  0.0000
   168. (0.02741) BD*( 1) C   7 - C   8  
                ( 48.92%)   0.6995* C   7 s( 34.97%)p 1.86( 64.98%)d 0.00(  0.05%)
                                            0.0000 -0.5913 -0.0101 -0.4820 -0.0383
                                           -0.6450  0.0089 -0.0000  0.0000 -0.0156
                                            0.0000 -0.0000  0.0089  0.0117
                ( 51.08%)  -0.7147* C   8 s( 39.06%)p 1.56( 60.89%)d 0.00(  0.05%)
                                           -0.0002 -0.6250 -0.0014  0.4492 -0.0289
                                            0.6367  0.0284 -0.0000 -0.0000 -0.0185
                                            0.0000  0.0000  0.0051  0.0108
   169. (0.29901) BD*( 2) C   7 - C   8  
                ( 46.27%)   0.6802* C   7 s(  0.00%)p 1.00( 99.95%)d 0.00(  0.05%)
                                           -0.0000  0.0000 -0.0000  0.0000 -0.0000
                                            0.0000 -0.0000 -0.9996  0.0160  0.0000
                                            0.0015 -0.0213  0.0000 -0.0000
                ( 53.73%)  -0.7330* C   8 s(  0.00%)p 1.00( 99.94%)d 0.00(  0.06%)
                                            0.0000  0.0000 -0.0000  0.0000 -0.0000
                                           -0.0000  0.0000 -0.9996  0.0169  0.0000
                                            0.0227  0.0074 -0.0000 -0.0000
   170. (0.01444) BD*( 1) C   7 - H  15  
                ( 38.29%)   0.6188* C   7 s( 29.45%)p 2.39( 70.52%)d 0.00(  0.03%)
                                           -0.0003  0.5425 -0.0137  0.3541 -0.0024
                                           -0.7615  0.0073  0.0000 -0.0000 -0.0108
                                           -0.0000  0.0000 -0.0088 -0.0096
                ( 61.71%)  -0.7856* H  15 s( 99.91%)p 0.00(  0.09%)
                                            0.9995 -0.0022 -0.0128  0.0278 -0.0000
   171. (0.01671) BD*( 1) C   8 - N   9  
                ( 60.23%)   0.7761* C   8 s( 31.26%)p 2.19( 68.61%)d 0.00(  0.13%)
                                            0.0000  0.5588  0.0178 -0.3093  0.0323
                                            0.7654  0.0595 -0.0000  0.0000 -0.0229
                                           -0.0000  0.0000 -0.0207 -0.0190
                ( 39.77%)  -0.6307* N   9 s( 36.84%)p 1.71( 63.09%)d 0.00(  0.07%)
                                            0.0001  0.6068  0.0118  0.3458 -0.0321
                                           -0.7143  0.0044 -0.0000  0.0000 -0.0063
                                           -0.0000  0.0000 -0.0222 -0.0123
   172. (0.02308) BD*( 1) C   8 - H  16  
                ( 39.19%)   0.6260* C   8 s( 29.52%)p 2.39( 70.44%)d 0.00(  0.03%)
                                            0.0005 -0.5432  0.0117 -0.8369  0.0146
                                            0.0589 -0.0190 -0.0000 -0.0000  0.0023
                                           -0.0000  0.0000 -0.0165  0.0083
                ( 60.81%)  -0.7798* H  16 s( 99.90%)p 0.00(  0.10%)
                                           -0.9995  0.0041  0.0309 -0.0014  0.0000
   173. (0.01449) BD*( 1) N   9 - C  10  
                ( 39.83%)   0.6311* N   9 s( 37.20%)p 1.69( 62.73%)d 0.00(  0.07%)
                                            0.0001  0.6098  0.0117 -0.7790  0.0128
                                            0.1398 -0.0290 -0.0000 -0.0000  0.0061
                                            0.0000  0.0000  0.0223 -0.0124
                ( 60.17%)  -0.7757* C  10 s( 31.49%)p 2.17( 68.38%)d 0.00(  0.13%)
                                            0.0000  0.5607  0.0235  0.8192  0.0452
                                           -0.0906  0.0496 -0.0000 -0.0000 -0.0091
                                           -0.0000 -0.0000  0.0293 -0.0189
   174. (0.33441) BD*( 2) N   9 - C  10  
                ( 40.36%)   0.6353* N   9 s(  0.00%)p 1.00( 99.86%)d 0.00(  0.14%)
                                           -0.0000 -0.0000 -0.0000  0.0000  0.0000
                                            0.0000  0.0000 -0.9992  0.0110 -0.0000
                                            0.0279  0.0256  0.0000  0.0000
                ( 59.64%)  -0.7723* C  10 s(  0.00%)p 1.00( 99.87%)d 0.00(  0.13%)
                                           -0.0000  0.0000 -0.0000 -0.0000 -0.0000
                                           -0.0000 -0.0000 -0.9993  0.0090  0.0000
                                           -0.0313  0.0169 -0.0000  0.0000
   175. (0.02368) BD*( 1) C  10 - H  17  
                ( 38.29%)   0.6188* C  10 s( 30.08%)p 2.32( 69.88%)d 0.00(  0.03%)
                                            0.0005 -0.5483  0.0124  0.2891 -0.0247
                                           -0.7840  0.0067  0.0000 -0.0000  0.0110
                                           -0.0000  0.0000  0.0117  0.0085
                ( 61.71%)  -0.7855* H  17 s( 99.90%)p 0.00(  0.10%)
                                           -0.9995  0.0049 -0.0116  0.0294  0.0000


 NHO Directionality and "Bond Bending" (deviations from line of nuclear centers)

         [Thresholds for printing:  angular deviation  >  1.0 degree]
                                    hybrid p-character > 25.0%
                                    orbital occupancy  >  0.10e

                                Line of Centers        Hybrid 1              Hybrid 2
                                ---------------  -------------------   ------------------
                NBO               Theta   Phi    Theta   Phi    Dev    Theta   Phi    Dev
 ========================================================================================
     1. BD (   1) O   1 - C   2    90.0  293.6     --     --    --      90.0  115.9   2.2
     2. BD (   2) O   1 - C   2    90.0  293.6     0.0    0.0  90.0      0.0    0.0  90.0
     3. BD (   1) C   2 - O   3    90.0  236.9    90.0  232.4   4.6      --     --    --
     4. BD (   1) C   2 - C   5    90.0  349.1    90.0  350.7   1.6      --     --    --
     5. BD (   1) O   3 - C   4    90.0  172.9    90.0  175.9   3.0      --     --    --
     6. BD (   1) C   4 - H  11    35.8  120.1    34.6  119.7   1.2      --     --    --
     7. BD (   1) C   4 - H  12   144.2  120.1   145.4  119.7   1.2      --     --    --
     9. BD (   1) C   5 - C   6    90.0  292.2    90.0  288.4   3.8     90.0  116.4   4.2
    10. BD (   2) C   5 - C   6    90.0  292.2     0.0    0.0  90.0      0.0    0.0  90.0
    11. BD (   1) C   5 - C  10    90.0   50.5    90.0   52.6   2.1      --     --    --
    12. BD (   1) C   6 - C   7    90.0  353.8    90.0  348.5   5.2     90.0  178.9   5.2
    14. BD (   1) C   7 - C   8    90.0   55.3    90.0   50.7   4.5     90.0  237.7   2.4
    15. BD (   2) C   7 - C   8    90.0   55.3     0.0    0.0  90.0      0.0    0.0  90.0
    17. BD (   1) C   8 - N   9    90.0  111.7    90.0  108.6   3.1     90.0  293.8   2.2
    18. BD (   1) C   8 - H  16    90.0  355.3    90.0  357.2   1.9      --     --    --
    19. BD (   1) N   9 - C  10    90.0  173.9    90.0  171.8   2.2     90.0  357.3   3.4
    20. BD (   2) N   9 - C  10    90.0  173.9     0.0    0.0  90.0      0.0    0.0  90.0
    21. BD (   1) C  10 - H  17    90.0  111.6    90.0  108.8   2.9      --     --    --
    32. LP (   1) O   1             --     --     90.0  113.8   --       --     --    --
    33. LP (   2) O   1             --     --     90.0   23.6   --       --     --    --
    34. LP (   1) O   3             --     --     90.0  293.2   --       --     --    --
    35. LP (   2) O   3             --     --      0.0    0.0   --       --     --    --
    36. LP (   1) N   9             --     --     90.0   52.7   --       --     --    --
   156. BD*(   2) O   1 - C   2    90.0  293.6     0.0    0.0  90.0      0.0    0.0  90.0
   157. BD*(   1) C   2 - O   3    90.0  236.9    90.0  232.4   4.6      --     --    --
   164. BD*(   2) C   5 - C   6    90.0  292.2     0.0    0.0  90.0      0.0    0.0  90.0
   169. BD*(   2) C   7 - C   8    90.0   55.3     0.0    0.0  90.0      0.0    0.0  90.0
   174. BD*(   2) N   9 - C  10    90.0  173.9     0.0    0.0  90.0      0.0    0.0  90.0


 Second Order Perturbation Theory Analysis of Fock Matrix in NBO Basis

     Threshold for printing:   0.50 kcal/mol
                                                                              E(2)  E(j)-E(i) F(i,j)
         Donor NBO (i)                     Acceptor NBO (j)                 kcal/mol   a.u.    a.u. 
 ===================================================================================================

 within unit  1
   1. BD (   1) O   1 - C   2        / 46. RY*(   1) C   2                    1.64    1.70    0.047
   1. BD (   1) O   1 - C   2        / 73. RY*(   1) C   5                    0.84    2.07    0.037
   1. BD (   1) O   1 - C   2        /158. BD*(   1) C   2 - C   5            2.30    1.52    0.054
   1. BD (   1) O   1 - C   2        /163. BD*(   1) C   5 - C   6            1.35    1.64    0.042
   2. BD (   2) O   1 - C   2        /156. BD*(   2) O   1 - C   2            0.71    0.40    0.016
   2. BD (   2) O   1 - C   2        /164. BD*(   2) C   5 - C   6            4.48    0.41    0.042
   3. BD (   1) C   2 - O   3        / 65. RY*(   2) C   4                    0.84    1.48    0.031
   3. BD (   1) C   2 - O   3        / 73. RY*(   1) C   5                    1.14    1.91    0.042
   3. BD (   1) C   2 - O   3        /162. BD*(   1) C   4 - H  13            0.79    1.37    0.029
   3. BD (   1) C   2 - O   3        /165. BD*(   1) C   5 - C  10            1.85    1.47    0.047
   4. BD (   1) C   2 - C   5        / 37. RY*(   1) O   1                    1.04    1.88    0.040
   4. BD (   1) C   2 - C   5        / 55. RY*(   1) O   3                    0.53    1.98    0.029
   4. BD (   1) C   2 - C   5        / 64. RY*(   1) C   4                    0.55    1.52    0.026
   4. BD (   1) C   2 - C   5        / 82. RY*(   1) C   6                    1.12    1.78    0.040
   4. BD (   1) C   2 - C   5        /118. RY*(   1) C  10                    0.83    1.70    0.034
   4. BD (   1) C   2 - C   5        /155. BD*(   1) O   1 - C   2            1.84    1.28    0.043
   4. BD (   1) C   2 - C   5        /159. BD*(   1) O   3 - C   4            3.91    0.94    0.054
   4. BD (   1) C   2 - C   5        /163. BD*(   1) C   5 - C   6            3.20    1.22    0.056
   4. BD (   1) C   2 - C   5        /165. BD*(   1) C   5 - C  10            2.23    1.22    0.046
   4. BD (   1) C   2 - C   5        /166. BD*(   1) C   6 - C   7            2.01    1.23    0.045
   4. BD (   1) C   2 - C   5        /173. BD*(   1) N   9 - C  10            2.96    1.21    0.054
   5. BD (   1) O   3 - C   4        / 46. RY*(   1) C   2                    1.28    1.44    0.039
   5. BD (   1) O   3 - C   4        / 73. RY*(   1) C   5                    0.56    1.81    0.029
   5. BD (   1) O   3 - C   4        /158. BD*(   1) C   2 - C   5            3.17    1.26    0.057
   6. BD (   1) C   4 - H  11        / 56. RY*(   2) O   3                    0.52    1.68    0.026
   7. BD (   1) C   4 - H  12        / 56. RY*(   2) O   3                    0.52    1.68    0.026
   8. BD (   1) C   4 - H  13        /157. BD*(   1) C   2 - O   3            3.13    0.90    0.048
   9. BD (   1) C   5 - C   6        / 91. RY*(   1) C   7                    1.33    1.83    0.044
   9. BD (   1) C   5 - C   6        / 92. RY*(   2) C   7                    0.80    1.34    0.029
   9. BD (   1) C   5 - C   6        /118. RY*(   1) C  10                    0.81    1.73    0.033
   9. BD (   1) C   5 - C   6        /155. BD*(   1) O   1 - C   2            2.25    1.31    0.049
   9. BD (   1) C   5 - C   6        /158. BD*(   1) C   2 - C   5            2.41    1.13    0.047
   9. BD (   1) C   5 - C   6        /165. BD*(   1) C   5 - C  10            4.45    1.25    0.067
   9. BD (   1) C   5 - C   6        /166. BD*(   1) C   6 - C   7            3.08    1.26    0.056
   9. BD (   1) C   5 - C   6        /167. BD*(   1) C   6 - H  14            1.44    1.16    0.037
   9. BD (   1) C   5 - C   6        /170. BD*(   1) C   7 - H  15            2.75    1.16    0.051
   9. BD (   1) C   5 - C   6        /175. BD*(   1) C  10 - H  17            2.36    1.17    0.047
  10. BD (   2) C   5 - C   6        / 50. RY*(   5) C   2                    1.08    1.45    0.039
  10. BD (   2) C   5 - C   6        / 86. RY*(   5) C   6                    0.55    1.34    0.027
  10. BD (   2) C   5 - C   6        / 94. RY*(   4) C   7                    1.61    1.39    0.047
  10. BD (   2) C   5 - C   6        /122. RY*(   5) C  10                    2.09    0.85    0.042
  10. BD (   2) C   5 - C   6        /156. BD*(   2) O   1 - C   2           21.58    0.28    0.071
  10. BD (   2) C   5 - C   6        /164. BD*(   2) C   5 - C   6            0.84    0.29    0.014
  10. BD (   2) C   5 - C   6        /169. BD*(   2) C   7 - C   8           16.51    0.28    0.062
  10. BD (   2) C   5 - C   6        /174. BD*(   2) N   9 - C  10           28.31    0.27    0.079
  11. BD (   1) C   5 - C  10        / 46. RY*(   1) C   2                    1.38    1.31    0.038
  11. BD (   1) C   5 - C  10        / 82. RY*(   1) C   6                    0.69    1.81    0.032
  11. BD (   1) C   5 - C  10        /109. RY*(   1) N   9                    0.75    1.64    0.032
  11. BD (   1) C   5 - C  10        /110. RY*(   2) N   9                    1.28    1.94    0.045
  11. BD (   1) C   5 - C  10        /157. BD*(   1) C   2 - O   3            2.15    1.07    0.044
  11. BD (   1) C   5 - C  10        /158. BD*(   1) C   2 - C   5            2.60    1.13    0.049
  11. BD (   1) C   5 - C  10        /163. BD*(   1) C   5 - C   6            4.60    1.25    0.068
  11. BD (   1) C   5 - C  10        /167. BD*(   1) C   6 - H  14            2.88    1.16    0.052
  11. BD (   1) C   5 - C  10        /173. BD*(   1) N   9 - C  10            1.45    1.24    0.038
  11. BD (   1) C   5 - C  10        /175. BD*(   1) C  10 - H  17            1.27    1.17    0.034
  12. BD (   1) C   6 - C   7        / 73. RY*(   1) C   5                    1.76    1.69    0.049
  12. BD (   1) C   6 - C   7        / 74. RY*(   2) C   5                    0.52    1.81    0.027
  12. BD (   1) C   6 - C   7        /100. RY*(   1) C   8                    1.55    1.63    0.045
  12. BD (   1) C   6 - C   7        /158. BD*(   1) C   2 - C   5            3.98    1.13    0.061
  12. BD (   1) C   6 - C   7        /163. BD*(   1) C   5 - C   6            3.52    1.25    0.059
  12. BD (   1) C   6 - C   7        /167. BD*(   1) C   6 - H  14            1.49    1.16    0.037
  12. BD (   1) C   6 - C   7        /168. BD*(   1) C   7 - C   8            2.76    1.26    0.053
  12. BD (   1) C   6 - C   7        /170. BD*(   1) C   7 - H  15            1.45    1.16    0.037
  12. BD (   1) C   6 - C   7        /172. BD*(   1) C   8 - H  16            2.54    1.16    0.048
  13. BD (   1) C   6 - H  14        / 74. RY*(   2) C   5                    0.90    1.63    0.034
  13. BD (   1) C   6 - H  14        / 91. RY*(   1) C   7                    0.61    1.66    0.028
  13. BD (   1) C   6 - H  14        /163. BD*(   1) C   5 - C   6            1.02    1.08    0.030
  13. BD (   1) C   6 - H  14        /165. BD*(   1) C   5 - C  10            4.22    1.07    0.060
  13. BD (   1) C   6 - H  14        /166. BD*(   1) C   6 - C   7            1.02    1.09    0.030
  13. BD (   1) C   6 - H  14        /168. BD*(   1) C   7 - C   8            3.50    1.08    0.055
  14. BD (   1) C   7 - C   8        / 83. RY*(   2) C   6                    1.64    1.40    0.043
  14. BD (   1) C   7 - C   8        /109. RY*(   1) N   9                    0.61    1.64    0.028
  14. BD (   1) C   7 - C   8        /110. RY*(   2) N   9                    1.21    1.95    0.043
  14. BD (   1) C   7 - C   8        /166. BD*(   1) C   6 - C   7            2.92    1.27    0.054
  14. BD (   1) C   7 - C   8        /167. BD*(   1) C   6 - H  14            2.99    1.16    0.053
  14. BD (   1) C   7 - C   8        /170. BD*(   1) C   7 - H  15            1.45    1.16    0.037
  14. BD (   1) C   7 - C   8        /171. BD*(   1) C   8 - N   9            1.47    1.24    0.038
  14. BD (   1) C   7 - C   8        /172. BD*(   1) C   8 - H  16            1.23    1.17    0.034
  15. BD (   2) C   7 - C   8        / 86. RY*(   5) C   6                    1.90    1.34    0.050
  15. BD (   2) C   7 - C   8        / 94. RY*(   4) C   7                    0.68    1.39    0.031
  15. BD (   2) C   7 - C   8        /112. RY*(   4) N   9                    0.77    1.24    0.031
  15. BD (   2) C   7 - C   8        /164. BD*(   2) C   5 - C   6           24.81    0.29    0.076
  15. BD (   2) C   7 - C   8        /174. BD*(   2) N   9 - C  10           15.73    0.27    0.059
  16. BD (   1) C   7 - H  15        / 82. RY*(   1) C   6                    0.66    1.64    0.029
  16. BD (   1) C   7 - H  15        /101. RY*(   2) C   8                    0.72    1.36    0.028
  16. BD (   1) C   7 - H  15        /163. BD*(   1) C   5 - C   6            3.70    1.08    0.056
  16. BD (   1) C   7 - H  15        /166. BD*(   1) C   6 - C   7            1.00    1.09    0.029
  16. BD (   1) C   7 - H  15        /168. BD*(   1) C   7 - C   8            0.80    1.08    0.026
  16. BD (   1) C   7 - H  15        /171. BD*(   1) C   8 - N   9            4.34    1.06    0.061
  17. BD (   1) C   8 - N   9        / 92. RY*(   2) C   7                    1.21    1.46    0.038
  17. BD (   1) C   8 - N   9        /119. RY*(   2) C  10                    2.84    1.54    0.059
  17. BD (   1) C   8 - N   9        /168. BD*(   1) C   7 - C   8            1.67    1.37    0.043
  17. BD (   1) C   8 - N   9        /170. BD*(   1) C   7 - H  15            1.73    1.28    0.042
  17. BD (   1) C   8 - N   9        /172. BD*(   1) C   8 - H  16            0.51    1.28    0.023
  17. BD (   1) C   8 - N   9        /173. BD*(   1) N   9 - C  10            1.49    1.36    0.040
  17. BD (   1) C   8 - N   9        /175. BD*(   1) C  10 - H  17            2.28    1.29    0.049
  18. BD (   1) C   8 - H  16        / 91. RY*(   1) C   7                    0.60    1.65    0.028
  18. BD (   1) C   8 - H  16        /109. RY*(   1) N   9                    1.22    1.46    0.038
  18. BD (   1) C   8 - H  16        /166. BD*(   1) C   6 - C   7            4.01    1.08    0.059
  18. BD (   1) C   8 - H  16        /168. BD*(   1) C   7 - C   8            0.53    1.07    0.021
  18. BD (   1) C   8 - H  16        /173. BD*(   1) N   9 - C  10            4.68    1.06    0.063
  19. BD (   1) N   9 - C  10        / 74. RY*(   2) C   5                    1.33    1.93    0.045
  19. BD (   1) N   9 - C  10        /101. RY*(   2) C   8                    2.65    1.65    0.059
  19. BD (   1) N   9 - C  10        /158. BD*(   1) C   2 - C   5            2.24    1.25    0.048
  19. BD (   1) N   9 - C  10        /165. BD*(   1) C   5 - C  10            1.97    1.37    0.047
  19. BD (   1) N   9 - C  10        /171. BD*(   1) C   8 - N   9            1.50    1.36    0.040
  19. BD (   1) N   9 - C  10        /172. BD*(   1) C   8 - H  16            2.20    1.28    0.048
  19. BD (   1) N   9 - C  10        /175. BD*(   1) C  10 - H  17            0.61    1.29    0.025
  20. BD (   2) N   9 - C  10        /102. RY*(   3) C   8                    1.45    2.15    0.054
  20. BD (   2) N   9 - C  10        /103. RY*(   4) C   8                    0.65    0.98    0.024
  20. BD (   2) N   9 - C  10        /164. BD*(   2) C   5 - C   6           13.32    0.32    0.059
  20. BD (   2) N   9 - C  10        /169. BD*(   2) C   7 - C   8           27.92    0.32    0.084
  21. BD (   1) C  10 - H  17        / 74. RY*(   2) C   5                    0.56    1.62    0.027
  21. BD (   1) C  10 - H  17        /109. RY*(   1) N   9                    1.19    1.45    0.037
  21. BD (   1) C  10 - H  17        /163. BD*(   1) C   5 - C   6            4.72    1.06    0.063
  21. BD (   1) C  10 - H  17        /165. BD*(   1) C   5 - C  10            0.67    1.06    0.024
  21. BD (   1) C  10 - H  17        /171. BD*(   1) C   8 - N   9            4.72    1.05    0.063
  22. CR (   1) O   1                / 46. RY*(   1) C   2                    6.53   19.49    0.320
  22. CR (   1) O   1                /158. BD*(   1) C   2 - C   5            0.85   19.31    0.116
  23. CR (   1) C   2                / 74. RY*(   2) C   5                    0.68   11.31    0.078
  23. CR (   1) C   2                /159. BD*(   1) O   3 - C   4            1.50   10.48    0.112
  23. CR (   1) C   2                /163. BD*(   1) C   5 - C   6            0.96   10.76    0.091
  23. CR (   1) C   2                /165. BD*(   1) C   5 - C  10            0.72   10.76    0.079
  24. CR (   1) O   3                / 46. RY*(   1) C   2                    1.75   19.60    0.166
  24. CR (   1) O   3                / 47. RY*(   2) C   2                    1.25   20.48    0.143
  24. CR (   1) O   3                / 64. RY*(   1) C   4                    0.56   19.84    0.094
  24. CR (   1) O   3                / 65. RY*(   2) C   4                    1.10   19.54    0.131
  25. CR (   1) C   4                /127. RY*(   1) H  11                    0.67   10.52    0.075
  25. CR (   1) C   4                /131. RY*(   1) H  12                    0.67   10.52    0.075
  25. CR (   1) C   4                /135. RY*(   1) H  13                    0.72   10.58    0.078
  25. CR (   1) C   4                /157. BD*(   1) C   2 - O   3            1.18   10.52    0.102
  25. CR (   1) C   4                /159. BD*(   1) O   3 - C   4            0.91   10.42    0.087
  26. CR (   1) C   5                / 47. RY*(   2) C   2                    0.73   11.57    0.082
  26. CR (   1) C   5                / 51. RY*(   6) C   2                    0.65   11.35    0.077
  26. CR (   1) C   5                / 83. RY*(   2) C   6                    1.75   10.77    0.123
  26. CR (   1) C   5                /119. RY*(   2) C  10                    1.65   10.80    0.119
  26. CR (   1) C   5                /155. BD*(   1) O   1 - C   2            0.71   10.69    0.078
  26. CR (   1) C   5                /166. BD*(   1) C   6 - C   7            0.83   10.65    0.084
  26. CR (   1) C   5                /167. BD*(   1) C   6 - H  14            0.69   10.54    0.077
  26. CR (   1) C   5                /173. BD*(   1) N   9 - C  10            0.57   10.62    0.070
  26. CR (   1) C   5                /175. BD*(   1) C  10 - H  17            0.57   10.55    0.070
  27. CR (   1) C   6                / 73. RY*(   1) C   5                    0.63   11.07    0.075
  27. CR (   1) C   6                / 74. RY*(   2) C   5                    0.96   11.19    0.093
  27. CR (   1) C   6                / 92. RY*(   2) C   7                    1.30   10.72    0.105
  27. CR (   1) C   6                / 93. RY*(   3) C   7                    0.83   10.68    0.084
  27. CR (   1) C   6                /139. RY*(   1) H  14                    0.79   10.44    0.081
  27. CR (   1) C   6                /158. BD*(   1) C   2 - C   5            1.11   10.52    0.098
  27. CR (   1) C   6                /165. BD*(   1) C   5 - C  10            1.03   10.63    0.094
  27. CR (   1) C   6                /168. BD*(   1) C   7 - C   8            0.85   10.64    0.085
  27. CR (   1) C   6                /170. BD*(   1) C   7 - H  15            0.71   10.54    0.078
  28. CR (   1) C   7                / 83. RY*(   2) C   6                    0.82   10.77    0.084
  28. CR (   1) C   7                / 84. RY*(   3) C   6                    0.97   10.64    0.091
  28. CR (   1) C   7                /100. RY*(   1) C   8                    0.52   11.01    0.067
  28. CR (   1) C   7                /101. RY*(   2) C   8                    1.48   10.91    0.114
  28. CR (   1) C   7                /143. RY*(   1) H  15                    0.72   10.42    0.078
  28. CR (   1) C   7                /163. BD*(   1) C   5 - C   6            0.98   10.63    0.092
  28. CR (   1) C   7                /167. BD*(   1) C   6 - H  14            0.76   10.54    0.080
  28. CR (   1) C   7                /171. BD*(   1) C   8 - N   9            0.65   10.61    0.074
  28. CR (   1) C   7                /172. BD*(   1) C   8 - H  16            0.62   10.54    0.072
  29. CR (   1) C   8                / 92. RY*(   2) C   7                    1.56   10.75    0.116
  29. CR (   1) C   8                /110. RY*(   2) N   9                    0.74   11.35    0.082
  29. CR (   1) C   8                /147. RY*(   1) H  16                    0.63   10.43    0.072
  29. CR (   1) C   8                /166. BD*(   1) C   6 - C   7            0.90   10.68    0.088
  29. CR (   1) C   8                /170. BD*(   1) C   7 - H  15            0.68   10.57    0.076
  29. CR (   1) C   8                /173. BD*(   1) N   9 - C  10            1.76   10.66    0.123
  30. CR (   1) N   9                /100. RY*(   1) C   8                    2.42   15.08    0.171
  30. CR (   1) N   9                /104. RY*(   5) C   8                    0.59   14.94    0.084
  30. CR (   1) N   9                /118. RY*(   1) C  10                    1.96   15.18    0.154
  30. CR (   1) N   9                /119. RY*(   2) C  10                    0.55   14.87    0.081
  30. CR (   1) N   9                /123. RY*(   6) C  10                    0.61   16.07    0.089
  30. CR (   1) N   9                /165. BD*(   1) C   5 - C  10            0.80   14.70    0.097
  30. CR (   1) N   9                /168. BD*(   1) C   7 - C   8            0.74   14.70    0.094
  31. CR (   1) C  10                / 73. RY*(   1) C   5                    1.57   11.09    0.118
  31. CR (   1) C  10                /110. RY*(   2) N   9                    0.75   11.35    0.083
  31. CR (   1) C  10                /151. RY*(   1) H  17                    0.74   10.45    0.078
  31. CR (   1) C  10                /158. BD*(   1) C   2 - C   5            0.93   10.54    0.090
  31. CR (   1) C  10                /163. BD*(   1) C   5 - C   6            1.15   10.66    0.099
  31. CR (   1) C  10                /171. BD*(   1) C   8 - N   9            1.78   10.64    0.123
  32. LP (   1) O   1                / 46. RY*(   1) C   2                   13.50    1.27    0.117
  32. LP (   1) O   1                /157. BD*(   1) C   2 - O   3            1.23    1.03    0.032
  32. LP (   1) O   1                /158. BD*(   1) C   2 - C   5            2.63    1.09    0.048
  33. LP (   2) O   1                / 47. RY*(   2) C   2                    2.64    1.75    0.063
  33. LP (   2) O   1                / 49. RY*(   4) C   2                    2.62    1.72    0.062
  33. LP (   2) O   1                / 51. RY*(   6) C   2                    0.53    1.53    0.026
  33. LP (   2) O   1                /157. BD*(   1) C   2 - O   3           32.79    0.64    0.131
  33. LP (   2) O   1                /158. BD*(   1) C   2 - C   5           17.49    0.70    0.101
  33. LP (   2) O   1                /162. BD*(   1) C   4 - H  13            0.82    0.71    0.022
  34. LP (   1) O   3                / 46. RY*(   1) C   2                    2.38    1.16    0.047
  34. LP (   1) O   3                / 49. RY*(   4) C   2                    1.59    2.00    0.051
  34. LP (   1) O   3                / 64. RY*(   1) C   4                    1.51    1.39    0.041
  34. LP (   1) O   3                / 65. RY*(   2) C   4                    0.95    1.09    0.029
  34. LP (   1) O   3                /155. BD*(   1) O   1 - C   2            7.55    1.15    0.084
  34. LP (   1) O   3                /158. BD*(   1) C   2 - C   5            0.51    0.97    0.020
  34. LP (   1) O   3                /160. BD*(   1) C   4 - H  11            1.12    0.98    0.030
  34. LP (   1) O   3                /161. BD*(   1) C   4 - H  12            1.12    0.98    0.030
  34. LP (   1) O   3                /162. BD*(   1) C   4 - H  13            1.78    0.99    0.038
  35. LP (   2) O   3                / 48. RY*(   3) C   2                    2.19    2.22    0.066
  35. LP (   2) O   3                / 53. RY*(   8) C   2                    0.65    1.54    0.030
  35. LP (   2) O   3                / 66. RY*(   3) C   4                    1.16    2.19    0.048
  35. LP (   2) O   3                /156. BD*(   2) O   1 - C   2           47.14    0.34    0.115
  35. LP (   2) O   3                /160. BD*(   1) C   4 - H  11            4.90    0.77    0.058
  35. LP (   2) O   3                /161. BD*(   1) C   4 - H  12            4.90    0.77    0.058
  36. LP (   1) N   9                /100. RY*(   1) C   8                    3.72    1.25    0.062
  36. LP (   1) N   9                /118. RY*(   1) C  10                    2.93    1.35    0.057
  36. LP (   1) N   9                /120. RY*(   3) C  10                    0.51    1.25    0.023
  36. LP (   1) N   9                /165. BD*(   1) C   5 - C  10            9.69    0.87    0.083
  36. LP (   1) N   9                /168. BD*(   1) C   7 - C   8            9.39    0.88    0.082
  36. LP (   1) N   9                /172. BD*(   1) C   8 - H  16            3.60    0.79    0.048
  36. LP (   1) N   9                /175. BD*(   1) C  10 - H  17            3.47    0.80    0.048
 156. BD*(   2) O   1 - C   2        / 38. RY*(   2) O   1                    1.59    1.07    0.103
 156. BD*(   2) O   1 - C   2        / 48. RY*(   3) C   2                    1.79    1.88    0.144
 156. BD*(   2) O   1 - C   2        / 53. RY*(   8) C   2                    1.05    1.19    0.089
 156. BD*(   2) O   1 - C   2        /164. BD*(   2) C   5 - C   6          193.85    0.01    0.072
 157. BD*(   1) C   2 - O   3        / 47. RY*(   2) C   2                    2.20    1.12    0.189
 157. BD*(   1) C   2 - O   3        / 51. RY*(   6) C   2                    0.63    0.89    0.094
 157. BD*(   1) C   2 - O   3        / 55. RY*(   1) O   3                    0.73    0.94    0.102
 157. BD*(   1) C   2 - O   3        /155. BD*(   1) O   1 - C   2            0.87    0.24    0.053
 157. BD*(   1) C   2 - O   3        /160. BD*(   1) C   4 - H  11            0.69    0.06    0.024
 157. BD*(   1) C   2 - O   3        /161. BD*(   1) C   4 - H  12            0.69    0.06    0.024
 157. BD*(   1) C   2 - O   3        /163. BD*(   1) C   5 - C   6            1.11    0.18    0.050
 157. BD*(   1) C   2 - O   3        /165. BD*(   1) C   5 - C  10            0.94    0.18    0.044
 164. BD*(   2) C   5 - C   6        / 76. RY*(   4) C   5                    1.62    0.77    0.075
 164. BD*(   2) C   5 - C   6        / 85. RY*(   4) C   6                    1.46    1.41    0.096
 164. BD*(   2) C   5 - C   6        / 94. RY*(   4) C   7                    0.66    1.10    0.057
 164. BD*(   2) C   5 - C   6        /122. RY*(   5) C  10                    0.58    0.57    0.039
 169. BD*(   2) C   7 - C   8        / 95. RY*(   5) C   7                    1.19    1.39    0.094
 169. BD*(   2) C   7 - C   8        /103. RY*(   4) C   8                    2.64    0.66    0.097
 174. BD*(   2) N   9 - C  10        /112. RY*(   4) N   9                    1.92    0.96    0.094
 174. BD*(   2) N   9 - C  10        /121. RY*(   4) C  10                    0.90    1.92    0.091
 174. BD*(   2) N   9 - C  10        /122. RY*(   5) C  10                    2.11    0.58    0.076
 174. BD*(   2) N   9 - C  10        /164. BD*(   2) C   5 - C   6          234.63    0.01    0.085
 174. BD*(   2) N   9 - C  10        /169. BD*(   2) C   7 - C   8          216.86    0.01    0.079


 Natural Bond Orbitals (Summary):

                                                            Principal Delocalizations
           NBO                        Occupancy    Energy   (geminal,vicinal,remote)
 ====================================================================================
 Molecular unit  1  (C7H7NO2)
     1. BD (   1) O   1 - C   2          1.99561    -1.08839  158(g),46(g),163(v),73(v)
     2. BD (   2) O   1 - C   2          1.98171    -0.39048  164(v),156(g)
     3. BD (   1) C   2 - O   3          1.99262    -0.92923  165(v),73(v),65(v),162(v)
     4. BD (   1) C   2 - C   5          1.96992    -0.67289  159(v),163(g),173(v),165(g)
                                                    166(v),155(g),82(v),37(v)
                                                    118(v),64(r),55(v)
     5. BD (   1) O   3 - C   4          1.99153    -0.83300  158(v),46(v),73(r)
     6. BD (   1) C   4 - H  11          1.99498    -0.52575  56(v)
     7. BD (   1) C   4 - H  12          1.99498    -0.52575  56(v)
     8. BD (   1) C   4 - H  13          1.99184    -0.52756  157(v)
     9. BD (   1) C   5 - C   6          1.97191    -0.70199  165(g),166(g),170(v),158(g)
                                                    175(v),155(v),167(g),91(v)
                                                    118(v),92(v)
    10. BD (   2) C   5 - C   6          1.62616    -0.26991  174(v),156(v),169(v),122(v)
                                                    94(v),50(v),164(g),86(g)
    11. BD (   1) C   5 - C  10          1.97604    -0.70128  163(g),167(v),158(g),157(v)
                                                    173(g),46(v),110(v),175(g)
                                                    109(v),82(v)
    12. BD (   1) C   6 - C   7          1.97690    -0.70514  158(v),163(g),168(g),172(v)
                                                    73(v),100(v),167(g),170(g)
                                                    74(v)
    13. BD (   1) C   6 - H  14          1.97979    -0.52922  165(v),168(v),166(g),163(g)
                                                    74(v),91(v)
    14. BD (   1) C   7 - C   8          1.98420    -0.70812  167(v),166(g),83(v),171(g)
                                                    170(g),172(g),110(v),109(v)
    15. BD (   2) C   7 - C   8          1.62376    -0.27088  164(v),174(v),86(v),112(v)
                                                    94(g)
    16. BD (   1) C   7 - H  15          1.97979    -0.52774  171(v),163(v),166(g),168(g)
                                                    101(v),82(v)
    17. BD (   1) C   8 - N   9          1.98620    -0.82212  119(v),175(v),170(v),168(g)
                                                    173(g),92(v),172(g)
    18. BD (   1) C   8 - H  16          1.98197    -0.52229  173(v),166(v),109(v),91(v)
                                                    168(g)
    19. BD (   1) N   9 - C  10          1.98566    -0.82483  101(v),158(v),172(v),165(g)
                                                    171(g),74(v),175(g)
    20. BD (   2) N   9 - C  10          1.70019    -0.30574  169(v),164(v),102(v),103(v)
    21. BD (   1) C  10 - H  17          1.98047    -0.51537  163(v),171(v),109(v),165(g)
                                                    74(v)
    22. CR (   1) O   1                  1.99973   -18.87846  46(v),158(v)
    23. CR (   1) C   2                  1.99920   -10.21256  159(v),163(v),165(v),74(v)
    24. CR (   1) O   3                  1.99965   -18.99288  46(v),47(v),65(v),64(v)
    25. CR (   1) C   4                  1.99925   -10.15467  157(v),159(g),135(v),127(v)
                                                    131(v)
    26. CR (   1) C   5                  1.99879   -10.08460  83(v),119(v),166(v),47(v)
                                                    155(v),167(v),51(v),173(v)
                                                    175(v)
    27. CR (   1) C   6                  1.99893   -10.08917  92(v),158(v),165(v),74(v)
                                                    168(v),93(v),139(v),170(v)
                                                    73(v)
    28. CR (   1) C   7                  1.99895   -10.08252  101(v),163(v),84(v),83(v)
                                                    167(v),143(v),171(v),172(v)
                                                    100(v)
    29. CR (   1) C   8                  1.99905   -10.11479  173(v),92(v),166(v),110(v)
                                                    170(v),147(v)
    30. CR (   1) N   9                  1.99930   -14.15387  100(v),118(v),165(v),168(v)
                                                    123(v),104(v),119(v)
    31. CR (   1) C  10                  1.99903   -10.10948  171(v),73(v),163(v),158(v)
                                                    110(v),151(v)
    32. LP (   1) O   1                  1.97559    -0.66156  46(v),158(v),157(v)
    33. LP (   2) O   1                  1.84603    -0.26730  157(v),158(v),47(v),49(v)
                                                    162(r),51(v)
    34. LP (   1) O   3                  1.96164    -0.54657  155(v),46(v),162(v),49(v)
                                                    64(v),160(v),161(v),65(v)
                                                    158(v)
    35. LP (   2) O   3                  1.79182    -0.33478  156(v),160(v),161(v),48(v)
                                                    66(v),53(v)
    36. LP (   1) N   9                  1.92177    -0.32662  165(v),168(v),100(v),172(v)
                                                    175(v),118(v),120(v)
    37. RY*(   1) O   1                  0.00189     1.20667   
    38. RY*(   2) O   1                  0.00068     1.07762   
    39. RY*(   3) O   1                  0.00013     1.62585   
    40. RY*(   4) O   1                  0.00009     1.33965   
    41. RY*(   5) O   1                  0.00001     2.88865   
    42. RY*(   6) O   1                  0.00001     2.65638   
    43. RY*(   7) O   1                  0.00001     2.90128   
    44. RY*(   8) O   1                  0.00000     2.83286   
    45. RY*(   9) O   1                  0.00000     2.88708   
    46. RY*(   1) C   2                  0.02408     0.61074   
    47. RY*(   2) C   2                  0.00815     1.48635   
    48. RY*(   3) C   2                  0.00483     1.88513   
    49. RY*(   4) C   2                  0.00483     1.45201   
    50. RY*(   5) C   2                  0.00164     1.18215   
    51. RY*(   6) C   2                  0.00148     1.26213   
    52. RY*(   7) C   2                  0.00096     1.84342   
    53. RY*(   8) C   2                  0.00037     1.20050   
    54. RY*(   9) C   2                  0.00003     2.11035   
    55. RY*(   1) O   3                  0.00238     1.30734   
    56. RY*(   2) O   3                  0.00151     1.15136   
    57. RY*(   3) O   3                  0.00071     1.73723   
    58. RY*(   4) O   3                  0.00025     2.29689   
    59. RY*(   5) O   3                  0.00014     2.66211   
    60. RY*(   6) O   3                  0.00009     2.27875   
    61. RY*(   7) O   3                  0.00003     2.65632   
    62. RY*(   8) O   3                  0.00000     2.61868   
    63. RY*(   9) O   3                  0.00001     2.83567   
    64. RY*(   1) C   4                  0.00423     0.84745   
    65. RY*(   2) C   4                  0.00163     0.54734   
    66. RY*(   3) C   4                  0.00127     1.85308   
    67. RY*(   4) C   4                  0.00049     1.88657   
    68. RY*(   5) C   4                  0.00015     1.19150   
    69. RY*(   6) C   4                  0.00011     0.89572   
    70. RY*(   7) C   4                  0.00000     2.15972   
    71. RY*(   8) C   4                  0.00000     1.87272   
    72. RY*(   9) C   4                  0.00000     2.23567   
    73. RY*(   1) C   5                  0.00594     0.98146   
    74. RY*(   2) C   5                  0.00477     1.10069   
    75. RY*(   3) C   5                  0.00245     0.56336   
    76. RY*(   4) C   5                  0.00096     0.78496   
    77. RY*(   5) C   5                  0.00057     1.80852   
    78. RY*(   6) C   5                  0.00028     2.29251   
    79. RY*(   7) C   5                  0.00019     2.39353   
    80. RY*(   8) C   5                  0.00018     1.78985   
    81. RY*(   9) C   5                  0.00003     2.18044   
    82. RY*(   1) C   6                  0.00581     1.10843   
    83. RY*(   2) C   6                  0.00295     0.68870   
    84. RY*(   3) C   6                  0.00097     0.56137   
    85. RY*(   4) C   6                  0.00085     1.42151   
    86. RY*(   5) C   6                  0.00048     1.06843   
    87. RY*(   6) C   6                  0.00013     2.39130   
    88. RY*(   7) C   6                  0.00007     2.34450   
    89. RY*(   8) C   6                  0.00001     1.85244   
    90. RY*(   9) C   6                  0.00001     2.20118   
    91. RY*(   1) C   7                  0.00459     1.12864   
    92. RY*(   2) C   7                  0.00229     0.63323   
    93. RY*(   3) C   7                  0.00101     0.58809   
    94. RY*(   4) C   7                  0.00063     1.11966   
    95. RY*(   5) C   7                  0.00038     1.40959   
    96. RY*(   6) C   7                  0.00011     2.39066   
    97. RY*(   7) C   7                  0.00008     2.28538   
    98. RY*(   8) C   7                  0.00000     1.81588   
    99. RY*(   9) C   7                  0.00001     2.20594   
   100. RY*(   1) C   8                  0.00806     0.92593   
   101. RY*(   2) C   8                  0.00489     0.82739   
   102. RY*(   3) C   8                  0.00118     1.84435   
   103. RY*(   4) C   8                  0.00084     0.67823   
   104. RY*(   5) C   8                  0.00080     0.78683   
   105. RY*(   6) C   8                  0.00059     2.18582   
   106. RY*(   7) C   8                  0.00006     2.05853   
   107. RY*(   8) C   8                  0.00000     1.79543   
   108. RY*(   9) C   8                  0.00000     2.17197   
   109. RY*(   1) N   9                  0.00519     0.93654   
   110. RY*(   2) N   9                  0.00201     1.23806   
   111. RY*(   3) N   9                  0.00045     2.34128   
   112. RY*(   4) N   9                  0.00027     0.96564   
   113. RY*(   5) N   9                  0.00016     2.41975   
   114. RY*(   6) N   9                  0.00012     1.78330   
   115. RY*(   7) N   9                  0.00005     2.60570   
   116. RY*(   8) N   9                  0.00000     2.19622   
   117. RY*(   9) N   9                  0.00001     2.44702   
   118. RY*(   1) C  10                  0.00848     1.02338   
   119. RY*(   2) C  10                  0.00463     0.72026   
   120. RY*(   3) C  10                  0.00123     0.92785   
   121. RY*(   4) C  10                  0.00122     1.92151   
   122. RY*(   5) C  10                  0.00097     0.58354   
   123. RY*(   6) C  10                  0.00058     1.91968   
   124. RY*(   7) C  10                  0.00010     2.32298   
   125. RY*(   8) C  10                  0.00001     1.83178   
   126. RY*(   9) C  10                  0.00001     2.16507   
   127. RY*(   1) H  11                  0.00227     0.36250   
   128. RY*(   2) H  11                  0.00022     1.76971   
   129. RY*(   3) H  11                  0.00013     1.87800   
   130. RY*(   4) H  11                  0.00002     2.12617   
   131. RY*(   1) H  12                  0.00227     0.36250   
   132. RY*(   2) H  12                  0.00022     1.76971   
   133. RY*(   3) H  12                  0.00013     1.87800   
   134. RY*(   4) H  12                  0.00002     2.12617   
   135. RY*(   1) H  13                  0.00080     0.42438   
   136. RY*(   2) H  13                  0.00020     1.71679   
   137. RY*(   3) H  13                  0.00009     1.84298   
   138. RY*(   4) H  13                  0.00002     2.05468   
   139. RY*(   1) H  14                  0.00211     0.35451   
   140. RY*(   2) H  14                  0.00014     1.64183   
   141. RY*(   3) H  14                  0.00010     1.98686   
   142. RY*(   4) H  14                  0.00006     2.31500   
   143. RY*(   1) H  15                  0.00181     0.33443   
   144. RY*(   2) H  15                  0.00016     1.63342   
   145. RY*(   3) H  15                  0.00007     2.25353   
   146. RY*(   4) H  15                  0.00008     2.01367   
   147. RY*(   1) H  16                  0.00166     0.31647   
   148. RY*(   2) H  16                  0.00012     1.63202   
   149. RY*(   3) H  16                  0.00008     2.32691   
   150. RY*(   4) H  16                  0.00003     1.93849   
   151. RY*(   1) H  17                  0.00254     0.33716   
   152. RY*(   2) H  17                  0.00011     1.65191   
   153. RY*(   3) H  17                  0.00008     2.34359   
   154. RY*(   4) H  17                  0.00006     1.98752   
   155. BD*(   1) O   1 - C   2          0.01831     0.60836   
   156. BD*(   2) O   1 - C   2          0.25462     0.00626  164(v),48(g),174(r),38(g)
                                                    53(g)
   157. BD*(   1) C   2 - O   3          0.10107     0.36809  159(g),47(g),163(v),155(g)
                                                    55(g),165(v),51(g),160(v)
                                                    161(v)
   158. BD*(   1) C   2 - C   5          0.06629     0.42816   
   159. BD*(   1) O   3 - C   4          0.01499     0.26439   
   160. BD*(   1) C   4 - H  11          0.01485     0.43112   
   161. BD*(   1) C   4 - H  12          0.01485     0.43112   
   162. BD*(   1) C   4 - H  13          0.00873     0.44099   
   163. BD*(   1) C   5 - C   6          0.02556     0.54886   
   164. BD*(   2) C   5 - C   6          0.35042     0.01649  169(v),174(v),156(v),76(g)
                                                    85(g),94(v),122(v)
   165. BD*(   1) C   5 - C  10          0.03371     0.54405   
   166. BD*(   1) C   6 - C   7          0.01748     0.56205   
   167. BD*(   1) C   6 - H  14          0.01547     0.45680   
   168. BD*(   1) C   7 - C   8          0.02741     0.55066   
   169. BD*(   2) C   7 - C   8          0.29901     0.01484  164(v),174(v),103(g),95(g)
   170. BD*(   1) C   7 - H  15          0.01444     0.45481   
   171. BD*(   1) C   8 - N   9          0.01671     0.53126   
   172. BD*(   1) C   8 - H  16          0.02308     0.45861   
   173. BD*(   1) N   9 - C  10          0.01449     0.54022   
   174. BD*(   2) N   9 - C  10          0.33441     0.00329  164(v),169(v),156(r),122(g)
                                                    112(g),121(g)
   175. BD*(   1) C  10 - H  17          0.02368     0.46945   
       -------------------------------
              Total Lewis   70.15495  ( 97.4374%)
        Valence non-Lewis    1.68957  (  2.3466%)
        Rydberg non-Lewis    0.15548  (  0.2159%)
       -------------------------------
            Total unit  1   72.00000  (100.0000%)
           Charge unit  1    0.00000
 Unable to Open any file for archive entry.
 1\1\GINC-COMPUTE-0-7\SP\RB3LYP\def2SVP\C7H7N1O2\ZAHRT2\15-Mar-2021\0\\
 # b3lyp empiricaldispersion=gd3bj pop=nbo def2svp geom=newredundant\\O
 =C(OC)C1=CC=CN=C1\\0,1\O,0,1.708567,1.499011,0.\C,0,1.223897,0.391911,
 0.000001\O,0,1.959113,-0.736152,0.\C,0,3.374731,-0.560182,-0.000001\C,
 0,-0.239073,0.110216,0.\C,0,-0.768167,-1.186766,0.\C,0,-2.153245,-1.33
 8093,0.\C,0,-2.950517,-0.188241,0.\N,0,-2.456657,1.053445,0.\C,0,-1.13
 1966,1.194299,0.\H,0,3.698119,-0.003039,-0.892122\H,0,3.69812,-0.00303
 9,0.89212\H,0,3.808479,-1.567383,-0.000001\H,0,-0.098604,-2.04773,0.00
 0001\H,0,-2.613419,-2.3283,0.\H,0,-4.043187,-0.278159,-0.000001\H,0,-0
 .728314,2.2118,0.\\Version=ES64L-G16RevC.01\State=1-A\HF=-475.8437027\
 RMSD=3.789e-09\Dipole=0.3878271,-1.3459407,0.0000001\Quadrupole=3.8788
 881,-2.5229739,-1.3559142,0.8986537,0.0000002,-0.0000003\PG=C01 [X(C7H
 7N1O2)]\\@
 The archive entry for this job was punched.


 LENDING MONEY TO FRIENDS CAUSES THEM TO LOSE THEIR MEMORIES.

    --  PETER'S THEORY OF RECIPROCAL INHIBITION OF FISCAL RECALL
 File lengths (MBytes):  RWF=     16 Int=      0 D2E=      0 Chk=      3 Scr=      1
 Normal termination of Gaussian 16
