# Supplementary material for: Machine-Learning-Guided Discovery of Electrochemical Reactions
Source: J Am Chem Soc. 2022 Dec 2;144(49):22599–610. doi: 10.1021/jacs.2c08997 (PMC9756344; doi:10.1021/jacs.2c08997)
Supplement: Supplementary file 4 — ja2c08997_si_004.zip [file ja2c08997_si_004.zip › Reactivity Prediction/Nlogs_notimes/87.log]

 Entering Gaussian System, Link 0=g16
 Input=87.com
 Output=87.log
 Initial command:
  
 Copyright (c) 1988-2019, Gaussian, Inc.  All Rights Reserved.
  
 This is part of the Gaussian(R) 16 program.  It is based on
 the Gaussian(R) 09 system (copyright 2009, Gaussian, Inc.),
 the Gaussian(R) 03 system (copyright 2003, Gaussian, Inc.),
 the Gaussian(R) 98 system (copyright 1998, Gaussian, Inc.),
 the Gaussian(R) 94 system (copyright 1995, Gaussian, Inc.),
 the Gaussian 92(TM) system (copyright 1992, Gaussian, Inc.),
 the Gaussian 90(TM) system (copyright 1990, Gaussian, Inc.),
 the Gaussian 88(TM) system (copyright 1988, Gaussian, Inc.),
 the Gaussian 86(TM) system (copyright 1986, Carnegie Mellon
 University), and the Gaussian 82(TM) system (copyright 1983,
 Carnegie Mellon University). Gaussian is a federally registered
 trademark of Gaussian, Inc.
  
 This software contains proprietary and confidential information,
 including trade secrets, belonging to Gaussian, Inc.
  
 This software is provided under written license and may be
 used, copied, transmitted, or stored only in accord with that
 written license.
  
 The following legend is applicable only to US Government
 contracts under FAR:
  
                    RESTRICTED RIGHTS LEGEND
  
 Use, reproduction and disclosure by the US Government is
 subject to restrictions as set forth in subparagraphs (a)
 and (c) of the Commercial Computer Software - Restricted
 Rights clause in FAR 52.227-19.
  
 Gaussian, Inc.
 340 Quinnipiac St., Bldg. 40, Wallingford CT 06492
  
  
 ---------------------------------------------------------------
 Warning -- This program may not be used in any manner that
 competes with the business of Gaussian, Inc. or will provide
 assistance to any competitor of Gaussian, Inc.  The licensee
 of this program is prohibited from giving any competitor of
 Gaussian, Inc. access to this program.  By using this program,
 the user acknowledges that Gaussian, Inc. is engaged in the
 business of creating and licensing software in the field of
 computational chemistry and represents and warrants to the
 licensee that it is not a competitor of Gaussian, Inc. and that
 it will not use this program in any manner prohibited above.
 ---------------------------------------------------------------
  

 Cite this work as:
 Gaussian 16, Revision C.01,
 M. J. Frisch, G. W. Trucks, H. B. Schlegel, G. E. Scuseria, 
 M. A. Robb, J. R. Cheeseman, G. Scalmani, V. Barone, 
 G. A. Petersson, H. Nakatsuji, X. Li, M. Caricato, A. V. Marenich, 
 J. Bloino, B. G. Janesko, R. Gomperts, B. Mennucci, H. P. Hratchian, 
 J. V. Ortiz, A. F. Izmaylov, J. L. Sonnenberg, D. Williams-Young, 
 F. Ding, F. Lipparini, F. Egidi, J. Goings, B. Peng, A. Petrone, 
 T. Henderson, D. Ranasinghe, V. G. Zakrzewski, J. Gao, N. Rega, 
 G. Zheng, W. Liang, M. Hada, M. Ehara, K. Toyota, R. Fukuda, 
 J. Hasegawa, M. Ishida, T. Nakajima, Y. Honda, O. Kitao, H. Nakai, 
 T. Vreven, K. Throssell, J. A. Montgomery, Jr., J. E. Peralta, 
 F. Ogliaro, M. J. Bearpark, J. J. Heyd, E. N. Brothers, K. N. Kudin, 
 V. N. Staroverov, T. A. Keith, R. Kobayashi, J. Normand, 
 K. Raghavachari, A. P. Rendell, J. C. Burant, S. S. Iyengar, 
 J. Tomasi, M. Cossi, J. M. Millam, M. Klene, C. Adamo, R. Cammi, 
 J. W. Ochterski, R. L. Martin, K. Morokuma, O. Farkas, 
 J. B. Foresman, and D. J. Fox, Gaussian, Inc., Wallingford CT, 2019.
 
 ******************************************
 Gaussian 16:  ES64L-G16RevC.01  3-Jul-2019
                13-Mar-2021 
 ******************************************
 %nprocshared=16
 Will use up to   16 processors via shared memory.
 %mem=7GB
 -----------------------------------------
 # b3lyp/def2svp geom=NewRedundant pop=NBO
 -----------------------------------------
 1/29=4000,38=1,172=1/1;
 2/12=2,17=6,18=5,40=1/2;
 3/5=43,7=101,11=2,25=1,30=1,74=-5/1,2,3;
 4//1;
 5/5=2,38=5/2;
 6/7=2,8=2,9=2,10=2,28=1,40=1/1,7;
 99/5=1,9=1/99;
 --
 87
 --
 Symbolic Z-matrix:
 Charge =  0 Multiplicity = 1
 O                     1.70332  -1.74267  -0.23583 
 C                     1.44806  -0.57261  -0.14461 
 O                     2.41112   0.35663  -0.24511 
 C                     0.02174  -0.08041   0.03526 
 C                    -0.18976   1.27215   0.65725 
 F                     0.29792   1.32926   1.90378 
 F                     0.45088   2.25305  -0.04884 
 F                    -1.4812    1.61903   0.70406 
 C                    -0.96879  -0.54939  -1.02512 
 C                    -1.01053  -1.14427   0.33997 
 H                     2.04295   1.25388  -0.26837 
 H                    -0.5432   -1.14365  -1.83647 
 H                    -1.75163   0.15524  -1.31434 
 H                    -0.59909  -2.14557   0.47727 
 H                    -1.83181  -0.86067   1.0011 
 
                          Input orientation:                          
 ---------------------------------------------------------------------
 Center     Atomic      Atomic             Coordinates (Angstroms)
 Number     Number       Type             X           Y           Z
 ---------------------------------------------------------------------
      1          8           0        1.703320   -1.742669   -0.235829
      2          6           0        1.448063   -0.572609   -0.144609
      3          8           0        2.411121    0.356631   -0.245114
      4          6           0        0.021739   -0.080412    0.035260
      5          6           0       -0.189755    1.272154    0.657254
      6          9           0        0.297919    1.329258    1.903782
      7          9           0        0.450883    2.253051   -0.048842
      8          9           0       -1.481196    1.619030    0.704059
      9          6           0       -0.968786   -0.549393   -1.025119
     10          6           0       -1.010527   -1.144274    0.339966
     11          1           0        2.042953    1.253882   -0.268373
     12          1           0       -0.543203   -1.143653   -1.836469
     13          1           0       -1.751627    0.155243   -1.314341
     14          1           0       -0.599089   -2.145568    0.477275
     15          1           0       -1.831814   -0.860672    1.001101
 ---------------------------------------------------------------------
                    Distance matrix (angstroms):
                    1          2          3          4          5
     1  O    0.000000
     2  C    1.201048   0.000000
     3  O    2.215430   1.342039   0.000000
     4  C    2.379980   1.519544   2.445151   0.000000
     5  C    3.670217   2.593952   2.901208   1.503676   0.000000
     6  F    3.998728   3.022555   3.166920   2.356866   1.339746
     7  F    4.191580   2.997982   2.734495   2.374086   1.367899
     8  F    4.724993   3.755540   4.200561   2.365208   1.338033
     9  C    3.031012   2.572353   3.585116   1.524955   2.599096
    10  C    2.838059   2.570268   3.781892   1.513348   2.571665
    11  H    3.015913   1.924911   0.970129   2.440868   2.417044
    12  H    2.822717   2.674626   3.675771   2.225536   3.489943
    13  H    4.086798   3.483685   4.302590   2.240933   2.752112
    14  H    2.443753   2.655517   3.980478   2.201289   3.446849
    15  H    3.847738   3.486148   4.586652   2.230989   2.713584
                    6          7          8          9         10
     6  F    0.000000
     7  F    2.165533   0.000000
     8  F    2.165307   2.168357   0.000000
     9  C    3.703016   3.289722   2.820404   0.000000
    10  C    3.205606   3.718697   2.826649   1.489659   0.000000
    11  H    2.787307   1.892410   3.674042   3.590966   3.930008
    12  H    4.562044   3.965023   3.868660   1.092041   2.226041
    13  H    3.991900   3.294440   2.507936   1.092246   2.230405
    14  H    3.861860   4.552701   3.873208   2.222979   1.091203
    15  H    3.185340   4.001045   2.521922   2.224248   1.091806
                   11         12         13         14         15
    11  H    0.000000
    12  H    3.859443   0.000000
    13  H    4.086550   1.849334   0.000000
    14  H    4.369512   2.521977   3.135596   0.000000
    15  H    4.593117   3.129281   2.529780   1.856060   0.000000
 Stoichiometry    C5H5F3O2
 Framework group  C1[X(C5H5F3O2)]
 Deg. of freedom    39
 Full point group                 C1      NOp   1
 Largest Abelian subgroup         C1      NOp   1
 Largest concise Abelian subgroup C1      NOp   1
                         Standard orientation:                         
 ---------------------------------------------------------------------
 Center     Atomic      Atomic             Coordinates (Angstroms)
 Number     Number       Type             X           Y           Z
 ---------------------------------------------------------------------
      1          8           0       -2.551759   -0.000951    0.374508
      2          6           0       -1.482799   -0.441805    0.049717
      3          8           0       -1.341073   -1.730475   -0.297144
      4          6           0       -0.249934    0.442222   -0.037202
      5          6           0        1.100529   -0.208972    0.077845
      6          9           0        1.261062   -0.818003    1.260312
      7          9           0        1.273061   -1.174500   -0.875641
      8          9           0        2.104740    0.661686   -0.076579
      9          6           0       -0.386419    1.665313   -0.937705
     10          6           0       -0.392260    1.832877    0.542488
     11          1           0       -0.453907   -1.913038   -0.644645
     12          1           0       -1.334451    1.752238   -1.472713
     13          1           0        0.502130    1.967761   -1.496281
     14          1           0       -1.347788    2.020494    1.034921
     15          1           0        0.492201    2.263494    1.016134
 ---------------------------------------------------------------------
 Rotational constants (GHZ):           1.9200528           1.2726604           0.9700668
 Standard basis: def2SVP (5D, 7F)
 There are   175 symmetry adapted cartesian basis functions of A   symmetry.
 There are   165 symmetry adapted basis functions of A   symmetry.
   165 basis functions,   285 primitive gaussians,   175 cartesian basis functions
    39 alpha electrons       39 beta electrons
       nuclear repulsion energy       600.0030854301 Hartrees.
 NAtoms=   15 NActive=   15 NUniq=   15 SFac= 1.00D+00 NAtFMM=   60 NAOKFM=F Big=F
 Integral buffers will be    131072 words long.
 Raffenetti 2 integral format.
 Two-electron integral symmetry is turned on.
 One-electron integrals computed using PRISM.
   1 Symmetry operations used in ECPInt.
 ECPInt:  NShTT=    2850 NPrTT=   10730 LenC2=    2807 LenP2D=    8256.
 LDataN:  DoStor=T MaxTD1= 4 Len=   56
 NBasis=   165 RedAO= T EigKep=  1.37D-03  NBF=   165
 NBsUse=   165 1.00D-06 EigRej= -1.00D+00 NBFU=   165
 ExpMin= 1.22D-01 ExpMax= 2.89D+03 ExpMxC= 4.35D+02 IAcc=3 IRadAn=         5 AccDes= 0.00D+00
 Harris functional with IExCor=  402 and IRadAn=       5 diagonalized for initial guess.
 HarFok:  IExCor=  402 AccDes= 0.00D+00 IRadAn=         5 IDoV= 1 UseB2=F ITyADJ=14
 ICtDFT=  3500011 ScaDFX=  1.000000  1.000000  1.000000  1.000000
 FoFCou: FMM=F IPFlag=           0 FMFlag=      100000 FMFlg1=           0
         NFxFlg=           0 DoJE=T BraDBF=F KetDBF=T FulRan=T
         wScrn=  0.000000 ICntrl=       500 IOpCl=  0 I1Cent=   200000004 NGrid=           0
         NMat0=    1 NMatS0=      1 NMatT0=    0 NMatD0=    1 NMtDS0=    0 NMtDT0=    0
 Petite list used in FoFCou.
 Requested convergence on RMS density matrix=1.00D-08 within 128 cycles.
 Requested convergence on MAX density matrix=1.00D-06.
 Requested convergence on             energy=1.00D-06.
 No special actions if energy rises.
 Integral accuracy reduced to 1.0D-05 until final iterations.
 Initial convergence to 1.0D-05 achieved.  Increase integral accuracy.
 SCF Done:  E(RB3LYP) =  -643.030690682     A.U. after   14 cycles
            NFock= 14  Conv=0.50D-08     -V/T= 2.0075

 **********************************************************************

            Population analysis using the SCF Density.

 **********************************************************************

 Orbital symmetries:
       Occupied  (A) (A) (A) (A) (A) (A) (A) (A) (A) (A) (A) (A)
                 (A) (A) (A) (A) (A) (A) (A) (A) (A) (A) (A) (A)
                 (A) (A) (A) (A) (A) (A) (A) (A) (A) (A) (A) (A)
                 (A) (A) (A)
       Virtual   (A) (A) (A) (A) (A) (A) (A) (A) (A) (A) (A) (A)
                 (A) (A) (A) (A) (A) (A) (A) (A) (A) (A) (A) (A)
                 (A) (A) (A) (A) (A) (A) (A) (A) (A) (A) (A) (A)
                 (A) (A) (A) (A) (A) (A) (A) (A) (A) (A) (A) (A)
                 (A) (A) (A) (A) (A) (A) (A) (A) (A) (A) (A) (A)
                 (A) (A) (A) (A) (A) (A) (A) (A) (A) (A) (A) (A)
                 (A) (A) (A) (A) (A) (A) (A) (A) (A) (A) (A) (A)
                 (A) (A) (A) (A) (A) (A) (A) (A) (A) (A) (A) (A)
                 (A) (A) (A) (A) (A) (A) (A) (A) (A) (A) (A) (A)
                 (A) (A) (A) (A) (A) (A) (A) (A) (A) (A) (A) (A)
                 (A) (A) (A) (A) (A) (A)
 The electronic state is 1-A.
 Alpha  occ. eigenvalues --  -24.74969 -24.74805 -24.74114 -19.19096 -19.13087
 Alpha  occ. eigenvalues --  -10.46049 -10.33613 -10.25013 -10.23384 -10.22647
 Alpha  occ. eigenvalues --   -1.32502  -1.23539  -1.23025  -1.10606  -1.02374
 Alpha  occ. eigenvalues --   -0.90746  -0.75305  -0.67942  -0.64381  -0.63399
 Alpha  occ. eigenvalues --   -0.62483  -0.61072  -0.60211  -0.53027  -0.50213
 Alpha  occ. eigenvalues --   -0.49746  -0.48459  -0.46849  -0.46399  -0.45815
 Alpha  occ. eigenvalues --   -0.45099  -0.43838  -0.43298  -0.39946  -0.39015
 Alpha  occ. eigenvalues --   -0.34735  -0.34626  -0.32685  -0.29313
 Alpha virt. eigenvalues --   -0.01108   0.06415   0.06670   0.06993   0.09107
 Alpha virt. eigenvalues --    0.09769   0.12171   0.15921   0.16739   0.18013
 Alpha virt. eigenvalues --    0.19883   0.21913   0.24658   0.26029   0.30084
 Alpha virt. eigenvalues --    0.34636   0.35823   0.40822   0.42374   0.43312
 Alpha virt. eigenvalues --    0.45320   0.47111   0.49420   0.51435   0.52435
 Alpha virt. eigenvalues --    0.53009   0.56440   0.60556   0.62360   0.63798
 Alpha virt. eigenvalues --    0.64326   0.64945   0.65430   0.67648   0.68458
 Alpha virt. eigenvalues --    0.73022   0.74353   0.77654   0.81385   0.83322
 Alpha virt. eigenvalues --    0.86258   0.95113   1.00521   1.04854   1.07439
 Alpha virt. eigenvalues --    1.09761   1.10794   1.14048   1.17181   1.21871
 Alpha virt. eigenvalues --    1.26394   1.27823   1.30582   1.31286   1.33699
 Alpha virt. eigenvalues --    1.36288   1.40013   1.41937   1.43808   1.44510
 Alpha virt. eigenvalues --    1.47895   1.50669   1.52986   1.56943   1.59261
 Alpha virt. eigenvalues --    1.62400   1.63716   1.66314   1.67509   1.70544
 Alpha virt. eigenvalues --    1.72894   1.77147   1.78677   1.78857   1.84593
 Alpha virt. eigenvalues --    1.85286   1.86210   1.88156   1.91136   1.95230
 Alpha virt. eigenvalues --    1.99266   2.02451   2.04919   2.08870   2.11956
 Alpha virt. eigenvalues --    2.19072   2.20567   2.22057   2.23902   2.25808
 Alpha virt. eigenvalues --    2.32561   2.36541   2.47929   2.54882   2.57113
 Alpha virt. eigenvalues --    2.58281   2.64739   2.72201   2.73980   2.78584
 Alpha virt. eigenvalues --    2.82691   2.85312   2.94651   2.97192   2.98331
 Alpha virt. eigenvalues --    3.01316   3.01454   3.01998   3.03267   3.04315
 Alpha virt. eigenvalues --    3.07192   3.08262   3.09365   3.16949   3.18317
 Alpha virt. eigenvalues --    3.19030   3.34778   3.39439   3.42920   3.51774
 Alpha virt. eigenvalues --    3.54096   3.62026   3.64917   3.79096   3.82514
 Alpha virt. eigenvalues --    3.85020
          Condensed to atoms (all electrons):
               1          2          3          4          5          6
     1  O    7.605507   0.763503  -0.073463  -0.142181   0.001470   0.000029
     2  C    0.763503   4.576318   0.422175   0.001068   0.037327   0.006162
     3  O   -0.073463   0.422175   7.613882  -0.137150   0.013280  -0.001528
     4  C   -0.142181   0.001068  -0.137150   6.509765   0.103044  -0.072712
     5  C    0.001470   0.037327   0.013280   0.103044   4.224771   0.377997
     6  F    0.000029   0.006162  -0.001528  -0.072712   0.377997   8.933165
     7  F   -0.000010  -0.009753  -0.006484  -0.050717   0.315338  -0.046002
     8  F   -0.000003   0.002304  -0.000016  -0.079650   0.382415  -0.044519
     9  C   -0.000095  -0.014630  -0.002147   0.167289   0.018420   0.004171
    10  C    0.007461   0.004312   0.004861   0.124191  -0.017826  -0.002825
    11  H    0.003329  -0.006836   0.318499  -0.003344  -0.005349   0.000858
    12  H    0.005278   0.002566   0.000384  -0.014255   0.002548  -0.000073
    13  H    0.000074   0.000896  -0.000010  -0.009594  -0.006459   0.000190
    14  H    0.019331  -0.009095   0.000648  -0.000330   0.000778   0.000145
    15  H    0.000491   0.003134  -0.000039  -0.011471  -0.002140   0.000224
               7          8          9         10         11         12
     1  O   -0.000010  -0.000003  -0.000095   0.007461   0.003329   0.005278
     2  C   -0.009753   0.002304  -0.014630   0.004312  -0.006836   0.002566
     3  O   -0.006484  -0.000016  -0.002147   0.004861   0.318499   0.000384
     4  C   -0.050717  -0.079650   0.167289   0.124191  -0.003344  -0.014255
     5  C    0.315338   0.382415   0.018420  -0.017826  -0.005349   0.002548
     6  F   -0.046002  -0.044519   0.004171  -0.002825   0.000858  -0.000073
     7  F    9.005840  -0.042041  -0.002004   0.004468   0.030472   0.000119
     8  F   -0.042041   8.919182   0.003441   0.001619   0.000529   0.000118
     9  C   -0.002004   0.003441   4.772963   0.300115  -0.000836   0.364599
    10  C    0.004468   0.001619   0.300115   4.810880   0.000235   0.000427
    11  H    0.030472   0.000529  -0.000836   0.000235   0.485061  -0.000216
    12  H    0.000119   0.000118   0.364599   0.000427  -0.000216   0.610404
    13  H    0.000323   0.006774   0.383163  -0.014240  -0.000011  -0.024542
    14  H   -0.000068   0.000080  -0.003146   0.361968  -0.000122  -0.010299
    15  H    0.000206   0.005862  -0.013846   0.377744  -0.000033   0.003324
              13         14         15
     1  O    0.000074   0.019331   0.000491
     2  C    0.000896  -0.009095   0.003134
     3  O   -0.000010   0.000648  -0.000039
     4  C   -0.009594  -0.000330  -0.011471
     5  C   -0.006459   0.000778  -0.002140
     6  F    0.000190   0.000145   0.000224
     7  F    0.000323  -0.000068   0.000206
     8  F    0.006774   0.000080   0.005862
     9  C    0.383163  -0.003146  -0.013846
    10  C   -0.014240   0.361968   0.377744
    11  H   -0.000011  -0.000122  -0.000033
    12  H   -0.024542  -0.010299   0.003324
    13  H    0.618890   0.002991  -0.011060
    14  H    0.002991   0.594731  -0.021939
    15  H   -0.011060  -0.021939   0.619331
 Mulliken charges:
               1
     1  O   -0.190722
     2  C    0.220550
     3  O   -0.152892
     4  C   -0.383952
     5  C    0.554386
     6  F   -0.155281
     7  F   -0.199687
     8  F   -0.156094
     9  C    0.022543
    10  C    0.036610
    11  H    0.177764
    12  H    0.059620
    13  H    0.052614
    14  H    0.064328
    15  H    0.050214
 Sum of Mulliken charges =  -0.00000
 Mulliken charges with hydrogens summed into heavy atoms:
               1
     1  O   -0.190722
     2  C    0.220550
     3  O    0.024872
     4  C   -0.383952
     5  C    0.554386
     6  F   -0.155281
     7  F   -0.199687
     8  F   -0.156094
     9  C    0.134777
    10  C    0.151151
 Electronic spatial extent (au):  <R**2>=           1217.2615
 Charge=             -0.0000 electrons
 Dipole moment (field-independent basis, Debye):
    X=              2.2799    Y=              1.4387    Z=             -1.2103  Tot=              2.9551
 Quadrupole moment (field-independent basis, Debye-Ang):
   XX=            -66.4950   YY=            -52.7170   ZZ=            -53.7968
   XY=             -2.0276   XZ=              1.5630   YZ=              0.6900
 Traceless Quadrupole moment (field-independent basis, Debye-Ang):
   XX=             -8.8254   YY=              4.9526   ZZ=              3.8728
   XY=             -2.0276   XZ=              1.5630   YZ=              0.6900
 Octapole moment (field-independent basis, Debye-Ang**2):
  XXX=             45.2584  YYY=            -15.5615  ZZZ=              0.0866  XYY=             10.2540
  XXY=              0.8346  XXZ=             -3.3767  XZZ=              4.6016  YZZ=             -2.5943
  YYZ=             -0.7675  XYZ=              0.7875
 Hexadecapole moment (field-independent basis, Debye-Ang**3):
 XXXX=           -751.0850 YYYY=           -491.7281 ZZZZ=           -183.2124 XXXY=            -11.8101
 XXXZ=             13.2225 YYYX=             -7.3392 YYYZ=             10.1344 ZZZX=              0.3653
 ZZZY=              1.4289 XXYY=           -200.2877 XXZZ=           -140.6480 YYZZ=           -104.8155
 XXYZ=             -2.1175 YYXZ=             -0.6633 ZZXY=              1.1861
 N-N= 6.000030854301D+02 E-N=-2.714740065640D+03  KE= 6.382362823717D+02
 ******************************Gaussian NBO Version 3.1******************************
             N A T U R A L   A T O M I C   O R B I T A L   A N D
          N A T U R A L   B O N D   O R B I T A L   A N A L Y S I S
 ******************************Gaussian NBO Version 3.1******************************
       /RESON  / : Allow strongly delocalized NBO set

 Analyzing the SCF density

 Job title: 87                                                              

 Storage needed:     82530 in NPA,    109634 in NBO ( 939522821 available)
 GSVD:  LWork=       17711 too small for GESVD, short by         714 words or         714 for optimal perf.


 NATURAL POPULATIONS:  Natural atomic orbital occupancies 
                                                          
   NAO  Atom  No  lang   Type(AO)    Occupancy      Energy
 ----------------------------------------------------------
     1    O    1  S      Cor( 1S)     1.99972     -18.87820
     2    O    1  S      Val( 2S)     1.69037      -0.86783
     3    O    1  S      Ryd( 3S)     0.00170       1.47318
     4    O    1  px     Val( 2p)     1.64832      -0.31515
     5    O    1  px     Ryd( 3p)     0.00105       1.06466
     6    O    1  py     Val( 2p)     1.77911      -0.27501
     7    O    1  py     Ryd( 3p)     0.00200       1.15994
     8    O    1  pz     Val( 2p)     1.45872      -0.26062
     9    O    1  pz     Ryd( 3p)     0.00068       1.06850
    10    O    1  dxy    Ryd( 3d)     0.00144       3.06001
    11    O    1  dxz    Ryd( 3d)     0.00165       2.93219
    12    O    1  dyz    Ryd( 3d)     0.00032       2.71840
    13    O    1  dx2y2  Ryd( 3d)     0.00133       3.08695
    14    O    1  dz2    Ryd( 3d)     0.00064       2.84042

    15    C    2  S      Cor( 1S)     1.99919     -10.22790
    16    C    2  S      Val( 2S)     0.72187      -0.13418
    17    C    2  S      Ryd( 3S)     0.00534       0.50202
    18    C    2  px     Val( 2p)     0.84050      -0.02929
    19    C    2  px     Ryd( 3p)     0.01919       0.57753
    20    C    2  py     Val( 2p)     0.74832      -0.03980
    21    C    2  py     Ryd( 3p)     0.01155       0.62748
    22    C    2  pz     Val( 2p)     0.77386      -0.13210
    23    C    2  pz     Ryd( 3p)     0.00397       0.52238
    24    C    2  dxy    Ryd( 3d)     0.00408       2.29066
    25    C    2  dxz    Ryd( 3d)     0.00254       1.98897
    26    C    2  dyz    Ryd( 3d)     0.00269       1.94230
    27    C    2  dx2y2  Ryd( 3d)     0.00436       2.33338
    28    C    2  dz2    Ryd( 3d)     0.00176       2.05041

    29    O    3  S      Cor( 1S)     1.99967     -18.99982
    30    O    3  S      Val( 2S)     1.65960      -0.90037
    31    O    3  S      Ryd( 3S)     0.00167       1.49231
    32    O    3  px     Val( 2p)     1.66402      -0.33957
    33    O    3  px     Ryd( 3p)     0.00162       1.26660
    34    O    3  py     Val( 2p)     1.60292      -0.36136
    35    O    3  py     Ryd( 3p)     0.00179       1.07839
    36    O    3  pz     Val( 2p)     1.75279      -0.34125
    37    O    3  pz     Ryd( 3p)     0.00143       1.04477
    38    O    3  dxy    Ryd( 3d)     0.00095       2.87636
    39    O    3  dxz    Ryd( 3d)     0.00073       2.91556
    40    O    3  dyz    Ryd( 3d)     0.00095       2.80510
    41    O    3  dx2y2  Ryd( 3d)     0.00159       3.25988
    42    O    3  dz2    Ryd( 3d)     0.00056       2.87816

    43    C    4  S      Cor( 1S)     1.99870     -10.12834
    44    C    4  S      Val( 2S)     0.90943      -0.23195
    45    C    4  S      Ryd( 3S)     0.00443       0.71283
    46    C    4  px     Val( 2p)     1.12348      -0.17316
    47    C    4  px     Ryd( 3p)     0.00362       0.80996
    48    C    4  py     Val( 2p)     1.05370      -0.16447
    49    C    4  py     Ryd( 3p)     0.00753       0.83773
    50    C    4  pz     Val( 2p)     1.20777      -0.15584
    51    C    4  pz     Ryd( 3p)     0.00331       0.69406
    52    C    4  dxy    Ryd( 3d)     0.00111       2.25441
    53    C    4  dxz    Ryd( 3d)     0.00045       1.93901
    54    C    4  dyz    Ryd( 3d)     0.00088       2.16757
    55    C    4  dx2y2  Ryd( 3d)     0.00091       2.30012
    56    C    4  dz2    Ryd( 3d)     0.00105       2.03691

    57    C    5  S      Cor( 1S)     1.99881     -10.37773
    58    C    5  S      Val( 2S)     0.74477      -0.25104
    59    C    5  S      Ryd( 3S)     0.00522       0.55029
    60    C    5  px     Val( 2p)     0.81879      -0.15707
    61    C    5  px     Ryd( 3p)     0.01607       0.52652
    62    C    5  py     Val( 2p)     0.61926      -0.14531
    63    C    5  py     Ryd( 3p)     0.01832       0.59860
    64    C    5  pz     Val( 2p)     0.56757      -0.14004
    65    C    5  pz     Ryd( 3p)     0.01688       0.59204
    66    C    5  dxy    Ryd( 3d)     0.00372       2.19131
    67    C    5  dxz    Ryd( 3d)     0.00358       1.90835
    68    C    5  dyz    Ryd( 3d)     0.00545       2.12046
    69    C    5  dx2y2  Ryd( 3d)     0.00345       2.01640
    70    C    5  dz2    Ryd( 3d)     0.00450       2.08135

    71    F    6  S      Cor( 1S)     1.99989     -24.47394
    72    F    6  S      Val( 2S)     1.83397      -1.29881
    73    F    6  S      Ryd( 3S)     0.00096       1.94073
    74    F    6  px     Val( 2p)     1.94079      -0.45626
    75    F    6  px     Ryd( 3p)     0.00062       1.33556
    76    F    6  py     Val( 2p)     1.87321      -0.46230
    77    F    6  py     Ryd( 3p)     0.00028       1.32945
    78    F    6  pz     Val( 2p)     1.71511      -0.48169
    79    F    6  pz     Ryd( 3p)     0.00018       1.24165
    80    F    6  dxy    Ryd( 3d)     0.00021       3.05964
    81    F    6  dxz    Ryd( 3d)     0.00071       3.13731
    82    F    6  dyz    Ryd( 3d)     0.00099       3.30084
    83    F    6  dx2y2  Ryd( 3d)     0.00022       3.06305
    84    F    6  dz2    Ryd( 3d)     0.00113       3.29569

    85    F    7  S      Cor( 1S)     1.99990     -24.48985
    86    F    7  S      Val( 2S)     1.84335      -1.31094
    87    F    7  S      Ryd( 3S)     0.00098       1.91998
    88    F    7  px     Val( 2p)     1.93970      -0.46867
    89    F    7  px     Ryd( 3p)     0.00053       1.36215
    90    F    7  py     Val( 2p)     1.79777      -0.47953
    91    F    7  py     Ryd( 3p)     0.00026       1.31884
    92    F    7  pz     Val( 2p)     1.80664      -0.47933
    93    F    7  pz     Ryd( 3p)     0.00018       1.26812
    94    F    7  dxy    Ryd( 3d)     0.00038       3.08353
    95    F    7  dxz    Ryd( 3d)     0.00041       3.08275
    96    F    7  dyz    Ryd( 3d)     0.00097       3.33275
    97    F    7  dx2y2  Ryd( 3d)     0.00046       3.11901
    98    F    7  dz2    Ryd( 3d)     0.00067       3.12131

    99    F    8  S      Cor( 1S)     1.99989     -24.48028
   100    F    8  S      Val( 2S)     1.83203      -1.30462
   101    F    8  S      Ryd( 3S)     0.00088       1.69831
   102    F    8  px     Val( 2p)     1.78077      -0.48073
   103    F    8  px     Ryd( 3p)     0.00058       1.33110
   104    F    8  py     Val( 2p)     1.82324      -0.47669
   105    F    8  py     Ryd( 3p)     0.00029       1.31777
   106    F    8  pz     Val( 2p)     1.92719      -0.46207
   107    F    8  pz     Ryd( 3p)     0.00025       1.30542
   108    F    8  dxy    Ryd( 3d)     0.00104       3.38441
   109    F    8  dxz    Ryd( 3d)     0.00060       3.08641
   110    F    8  dyz    Ryd( 3d)     0.00040       3.08265
   111    F    8  dx2y2  Ryd( 3d)     0.00088       3.14017
   112    F    8  dz2    Ryd( 3d)     0.00038       3.16246

   113    C    9  S      Cor( 1S)     1.99909     -10.11345
   114    C    9  S      Val( 2S)     1.01386      -0.23844
   115    C    9  S      Ryd( 3S)     0.00115       0.71919
   116    C    9  px     Val( 2p)     1.25061      -0.10402
   117    C    9  px     Ryd( 3p)     0.00493       0.77396
   118    C    9  py     Val( 2p)     1.03517      -0.12106
   119    C    9  py     Ryd( 3p)     0.00134       0.48797
   120    C    9  pz     Val( 2p)     1.06947      -0.10304
   121    C    9  pz     Ryd( 3p)     0.00384       0.46842
   122    C    9  dxy    Ryd( 3d)     0.00018       2.09971
   123    C    9  dxz    Ryd( 3d)     0.00062       2.40804
   124    C    9  dyz    Ryd( 3d)     0.00099       2.12506
   125    C    9  dx2y2  Ryd( 3d)     0.00073       2.27161
   126    C    9  dz2    Ryd( 3d)     0.00100       2.23693

   127    C   10  S      Cor( 1S)     1.99909     -10.10453
   128    C   10  S      Val( 2S)     1.01174      -0.23098
   129    C   10  S      Ryd( 3S)     0.00125       0.72658
   130    C   10  px     Val( 2p)     1.25855      -0.10034
   131    C   10  px     Ryd( 3p)     0.00541       0.79403
   132    C   10  py     Val( 2p)     1.02489      -0.10942
   133    C   10  py     Ryd( 3p)     0.00219       0.49286
   134    C   10  pz     Val( 2p)     1.07767      -0.10337
   135    C   10  pz     Ryd( 3p)     0.00353       0.47815
   136    C   10  dxy    Ryd( 3d)     0.00021       2.19377
   137    C   10  dxz    Ryd( 3d)     0.00052       2.32775
   138    C   10  dyz    Ryd( 3d)     0.00093       2.06675
   139    C   10  dx2y2  Ryd( 3d)     0.00083       2.30877
   140    C   10  dz2    Ryd( 3d)     0.00101       2.27832

   141    H   11  S      Val( 1S)     0.50307       0.07620
   142    H   11  S      Ryd( 2S)     0.00241       0.41010
   143    H   11  px     Ryd( 2p)     0.00208       2.34801
   144    H   11  py     Ryd( 2p)     0.00121       1.78707
   145    H   11  pz     Ryd( 2p)     0.00151       1.75109

   146    H   12  S      Val( 1S)     0.75503       0.06494
   147    H   12  S      Ryd( 2S)     0.00190       0.32756
   148    H   12  px     Ryd( 2p)     0.00061       2.22531
   149    H   12  py     Ryd( 2p)     0.00017       1.70210
   150    H   12  pz     Ryd( 2p)     0.00025       1.94223

   151    H   13  S      Val( 1S)     0.76035       0.05802
   152    H   13  S      Ryd( 2S)     0.00212       0.31941
   153    H   13  px     Ryd( 2p)     0.00055       2.17390
   154    H   13  py     Ryd( 2p)     0.00024       1.73425
   155    H   13  pz     Ryd( 2p)     0.00027       1.95031

   156    H   14  S      Val( 1S)     0.74158       0.08017
   157    H   14  S      Ryd( 2S)     0.00274       0.34593
   158    H   14  px     Ryd( 2p)     0.00065       2.24488
   159    H   14  py     Ryd( 2p)     0.00016       1.76176
   160    H   14  pz     Ryd( 2p)     0.00024       1.90212

   161    H   15  S      Val( 1S)     0.76083       0.06074
   162    H   15  S      Ryd( 2S)     0.00193       0.32630
   163    H   15  px     Ryd( 2p)     0.00053       2.17361
   164    H   15  py     Ryd( 2p)     0.00028       1.81887
   165    H   15  pz     Ryd( 2p)     0.00025       1.88074

 WARNING:  1 low occupancy (<1.9990e) core orbital  found on  C    4
           1 low occupancy (<1.9990e) core orbital  found on  C    5


 Summary of Natural Population Analysis:                  
                                                          
                                       Natural Population 
                Natural  -----------------------------------------------
    Atom  No    Charge         Core      Valence    Rydberg      Total
 -----------------------------------------------------------------------
      O    1   -0.58703      1.99972     6.57651    0.01080     8.58703
      C    2    0.86079      1.99919     3.08455    0.05547     5.13921
      O    3   -0.69029      1.99967     6.67933    0.01129     8.69029
      C    4   -0.31638      1.99870     4.29439    0.02329     6.31638
      C    5    1.17360      1.99881     2.75039    0.07720     4.82640
      F    6   -0.36828      1.99989     7.36309    0.00530     9.36828
      F    7   -0.39221      1.99990     7.38747    0.00485     9.39221
      F    8   -0.36842      1.99989     7.36323    0.00530     9.36842
      C    9   -0.38297      1.99909     4.36910    0.01478     6.38297
      C   10   -0.38784      1.99909     4.37286    0.01589     6.38784
      H   11    0.48972      0.00000     0.50307    0.00721     0.51028
      H   12    0.24204      0.00000     0.75503    0.00293     0.75796
      H   13    0.23647      0.00000     0.76035    0.00318     0.76353
      H   14    0.25463      0.00000     0.74158    0.00380     0.74537
      H   15    0.23618      0.00000     0.76083    0.00299     0.76382
 =======================================================================
   * Total *   -0.00000     19.99395    57.76177    0.24428    78.00000

                                 Natural Population      
 --------------------------------------------------------
   Core                      19.99395 ( 99.9697% of  20)
   Valence                   57.76177 ( 99.5893% of  58)
   Natural Minimal Basis     77.75572 ( 99.6868% of  78)
   Natural Rydberg Basis      0.24428 (  0.3132% of  78)
 --------------------------------------------------------

    Atom  No          Natural Electron Configuration
 ----------------------------------------------------------------------------
      O    1      [core]2S( 1.69)2p( 4.89)3d( 0.01)
      C    2      [core]2S( 0.72)2p( 2.36)3S( 0.01)3p( 0.03)3d( 0.02)
      O    3      [core]2S( 1.66)2p( 5.02)
      C    4      [core]2S( 0.91)2p( 3.38)3p( 0.01)
      C    5      [core]2S( 0.74)2p( 2.01)3S( 0.01)3p( 0.05)3d( 0.02)
      F    6      [core]2S( 1.83)2p( 5.53)
      F    7      [core]2S( 1.84)2p( 5.54)
      F    8      [core]2S( 1.83)2p( 5.53)
      C    9      [core]2S( 1.01)2p( 3.36)3p( 0.01)
      C   10      [core]2S( 1.01)2p( 3.36)3p( 0.01)
      H   11            1S( 0.50)
      H   12            1S( 0.76)
      H   13            1S( 0.76)
      H   14            1S( 0.74)
      H   15            1S( 0.76)


 NATURAL BOND ORBITAL ANALYSIS:

                       Occupancies       Lewis Structure    Low   High
           Occ.    -------------------  -----------------   occ   occ
  Cycle   Thresh.   Lewis   Non-Lewis     CR  BD  3C  LP    (L)   (NL)   Dev
 =============================================================================
   1(1)    1.90    76.55767   1.44233     10  17   0  12     4      4    0.16
   2(2)    1.90    75.65321   2.34679     10  18   0  11     2      4    1.05
   3(3)    1.90    76.41987   1.58013     10  16   0  13     2      3    0.75
   4(4)    1.90    76.55767   1.44233     10  17   0  12     4      4    0.16
   5(1)    1.80    76.81485   1.18515     10  16   0  13     0      3    0.16
   6(2)    1.80    76.81485   1.18515     10  16   0  13     0      3    0.16
   7(1)    1.70    76.81485   1.18515     10  16   0  13     0      3    0.16
   8(2)    1.70    76.81485   1.18515     10  16   0  13     0      3    0.16
   9(1)    1.60    76.81485   1.18515     10  16   0  13     0      3    0.16
  10(2)    1.60    76.81485   1.18515     10  16   0  13     0      3    0.16
  11(1)    1.50    74.87831   3.12169     10  12   0  17     0      5    0.88
  12(2)    1.50    74.87831   3.12169     10  12   0  17     0      5    0.88
  13(1)    1.80    76.81485   1.18515     10  16   0  13     0      3    0.16
 -----------------------------------------------------------------------------

 Structure accepted: RESONANCE keyword permits strongly delocalized structure

 WARNING:  1 low occupancy (<1.9990e) core orbital  found on  C    4
           1 low occupancy (<1.9990e) core orbital  found on  C    5

 --------------------------------------------------------
   Core                     19.99397 ( 99.970% of  20)
   Valence Lewis            56.82087 ( 97.967% of  58)
  ==================       ============================
   Total Lewis              76.81485 ( 98.481% of  78)
  -----------------------------------------------------
   Valence non-Lewis         0.99218 (  1.272% of  78)
   Rydberg non-Lewis         0.19297 (  0.247% of  78)
  ==================       ============================
   Total non-Lewis           1.18515 (  1.519% of  78)
 --------------------------------------------------------


       (Occupancy)   Bond orbital/ Coefficients/ Hybrids
 ---------------------------------------------------------------------------------
     1. (1.99360) BD ( 1) O   1 - C   2  
                ( 66.49%)   0.8154* O   1 s( 44.03%)p 1.27( 55.88%)d 0.00(  0.09%)
                                           -0.0001  0.6631 -0.0247  0.6431  0.0202
                                           -0.2483 -0.0108 -0.2882 -0.0073 -0.0161
                                           -0.0151  0.0052  0.0170 -0.0086
                ( 33.51%)   0.5789* C   2 s( 32.79%)p 2.04( 66.97%)d 0.01(  0.24%)
                                           -0.0001  0.5717 -0.0332 -0.7504 -0.0608
                                            0.2927 -0.0083  0.1297  0.0168 -0.0289
                                           -0.0154  0.0052  0.0286 -0.0213
     2. (1.99122) BD ( 2) O   1 - C   2  
                ( 68.55%)   0.8279* O   1 s(  0.37%)p99.99( 99.48%)d 0.40(  0.15%)
                                           -0.0000  0.0611 -0.0036  0.2436  0.0039
                                           -0.2801 -0.0019  0.9257  0.0047 -0.0128
                                            0.0299 -0.0092  0.0047 -0.0178
                ( 31.45%)   0.5608* C   2 s(  0.34%)p99.99( 99.25%)d 1.19(  0.41%)
                                           -0.0000  0.0579 -0.0090  0.1289 -0.0127
                                           -0.2112  0.0096  0.9644 -0.0297  0.0162
                                           -0.0520  0.0195 -0.0006  0.0272
     3. (1.99526) BD ( 1) C   2 - O   3  
                ( 31.04%)   0.5572* C   2 s( 27.81%)p 2.58( 71.86%)d 0.01(  0.33%)
                                           -0.0001  0.5273 -0.0091  0.0487 -0.0290
                                           -0.8161 -0.0471 -0.2170 -0.0057 -0.0151
                                           -0.0028  0.0251 -0.0447 -0.0210
                ( 68.96%)   0.8304* O   3 s( 36.41%)p 1.74( 63.52%)d 0.00(  0.07%)
                                           -0.0000  0.6034 -0.0015 -0.0798 -0.0085
                                            0.7654  0.0041  0.2071  0.0039  0.0059
                                            0.0001  0.0086 -0.0206 -0.0126
     4. (1.97661) BD ( 1) C   2 - C   4  
                ( 45.39%)   0.6737* C   2 s( 38.57%)p 1.59( 61.37%)d 0.00(  0.06%)
                                            0.0004  0.6204  0.0272  0.6431 -0.0234
                                            0.4459 -0.0054 -0.0255  0.0060  0.0184
                                           -0.0025 -0.0034  0.0125 -0.0102
                ( 54.61%)   0.7390* C   4 s( 28.91%)p 2.46( 71.05%)d 0.00(  0.04%)
                                           -0.0001  0.5377 -0.0011 -0.6568  0.0064
                                           -0.5254 -0.0032  0.0557  0.0012  0.0148
                                           -0.0002 -0.0015  0.0035 -0.0111
     5. (1.98461) BD ( 1) O   3 - H  11  
                ( 75.49%)   0.8688* O   3 s( 23.78%)p 3.20( 76.14%)d 0.00(  0.08%)
                                            0.0002  0.4876  0.0116  0.7779  0.0168
                                           -0.2128 -0.0299 -0.3310 -0.0136  0.0047
                                           -0.0137 -0.0021  0.0214 -0.0101
                ( 24.51%)   0.4951* H  11 s( 99.53%)p 0.00(  0.47%)
                                            0.9976 -0.0116 -0.0598  0.0206  0.0265
     6. (1.98510) BD ( 1) C   4 - C   5  
                ( 52.30%)   0.7232* C   4 s( 28.40%)p 2.52( 71.55%)d 0.00(  0.05%)
                                           -0.0000  0.5328  0.0120  0.7502  0.0004
                                           -0.3870 -0.0132  0.0524  0.0040 -0.0128
                                            0.0014 -0.0014  0.0116 -0.0128
                ( 47.70%)   0.6906* C   5 s( 37.49%)p 1.67( 62.46%)d 0.00(  0.06%)
                                            0.0003  0.6119  0.0215 -0.7109  0.0141
                                            0.3384 -0.0011 -0.0669  0.0024 -0.0136
                                            0.0038 -0.0023  0.0139 -0.0126
     7. (1.90966) BD ( 1) C   4 - C   9  
                ( 54.09%)   0.7355* C   4 s( 21.00%)p 3.76( 78.96%)d 0.00(  0.04%)
                                           -0.0002  0.4581 -0.0109 -0.0437 -0.0011
                                            0.4419 -0.0205 -0.7693 -0.0082 -0.0016
                                            0.0007 -0.0163 -0.0105  0.0042
                ( 45.91%)   0.6776* C   9 s( 20.73%)p 3.82( 79.20%)d 0.00(  0.08%)
                                            0.0007  0.4553 -0.0020  0.1032 -0.0036
                                           -0.8586  0.0007  0.2094 -0.0186 -0.0047
                                            0.0028 -0.0211 -0.0166 -0.0028
     8. (1.91801) BD ( 1) C   4 - C  10  
                ( 54.03%)   0.7351* C   4 s( 21.61%)p 3.63( 78.35%)d 0.00(  0.04%)
                                           -0.0002  0.4649 -0.0055 -0.0574 -0.0025
                                            0.6148 -0.0219  0.6337  0.0114 -0.0013
                                            0.0010  0.0134 -0.0154 -0.0033
                ( 45.97%)   0.6780* C  10 s( 21.11%)p 3.73( 78.81%)d 0.00(  0.08%)
                                            0.0006  0.4595 -0.0007  0.1062 -0.0026
                                           -0.8811  0.0045 -0.0124  0.0197 -0.0056
                                           -0.0014  0.0154 -0.0207 -0.0101
     9. (1.99374) BD ( 1) C   5 - F   6  
                ( 25.91%)   0.5090* C   5 s( 21.11%)p 3.71( 78.37%)d 0.02(  0.52%)
                                           -0.0000  0.4592 -0.0141  0.1301  0.0231
                                           -0.4028 -0.0241  0.7758  0.0398 -0.0081
                                            0.0154 -0.0520 -0.0108  0.0454
                ( 74.09%)   0.8608* F   6 s( 31.46%)p 2.18( 68.46%)d 0.00(  0.09%)
                                           -0.0000  0.5608 -0.0066  0.0992 -0.0015
                                           -0.3727 -0.0025  0.7320  0.0058 -0.0024
                                            0.0054 -0.0199 -0.0048  0.0200
    10. (1.99341) BD ( 1) C   5 - F   7  
                ( 25.22%)   0.5022* C   5 s( 19.74%)p 4.04( 79.74%)d 0.03(  0.52%)
                                           -0.0000  0.4443 -0.0081  0.1379  0.0247
                                           -0.6335 -0.0269 -0.6125 -0.0248 -0.0130
                                           -0.0116  0.0619 -0.0291  0.0134
                ( 74.78%)   0.8647* F   7 s( 30.24%)p 2.30( 69.68%)d 0.00(  0.08%)
                                           -0.0000  0.5498 -0.0061  0.1038 -0.0014
                                           -0.5884 -0.0030 -0.5829 -0.0036 -0.0046
                                           -0.0053  0.0239 -0.0111  0.0068
    11. (1.99435) BD ( 1) C   5 - F   8  
                ( 25.90%)   0.5090* C   5 s( 21.45%)p 3.64( 78.00%)d 0.03(  0.56%)
                                           -0.0000  0.4628 -0.0170  0.6742  0.0437
                                            0.5608  0.0097 -0.0944 -0.0040  0.0619
                                           -0.0115 -0.0096  0.0120 -0.0373
                ( 74.10%)   0.8608* F   8 s( 31.75%)p 2.15( 68.17%)d 0.00(  0.08%)
                                           -0.0000  0.5635  0.0010  0.6221  0.0046
                                            0.5345  0.0061 -0.0946 -0.0013  0.0241
                                           -0.0042 -0.0036  0.0035 -0.0137
    12. (1.96076) BD ( 1) C   9 - C  10  
                ( 50.31%)   0.7093* C   9 s( 23.63%)p 3.23( 76.31%)d 0.00(  0.07%)
                                            0.0002  0.4861  0.0015 -0.0425 -0.0036
                                            0.4367  0.0190  0.7550 -0.0080  0.0005
                                           -0.0002  0.0057  0.0006  0.0251
                ( 49.69%)   0.7049* C  10 s( 23.09%)p 3.33( 76.84%)d 0.00(  0.07%)
                                            0.0002  0.4805  0.0034 -0.0391 -0.0019
                                            0.2575  0.0218 -0.8367  0.0003  0.0009
                                           -0.0006  0.0045  0.0009  0.0261
    13. (1.98435) BD ( 1) C   9 - H  12  
                ( 62.33%)   0.7895* C   9 s( 27.83%)p 2.59( 72.14%)d 0.00(  0.03%)
                                            0.0002 -0.5276  0.0009  0.7259 -0.0182
                                           -0.0874 -0.0117  0.4313  0.0167 -0.0016
                                           -0.0096 -0.0006 -0.0132  0.0051
                ( 37.67%)   0.6137* H  12 s( 99.91%)p 0.00(  0.09%)
                                           -0.9995  0.0032 -0.0255  0.0040 -0.0154
    14. (1.98448) BD ( 1) C   9 - H  13  
                ( 62.06%)   0.7878* C   9 s( 27.66%)p 2.61( 72.31%)d 0.00(  0.03%)
                                           -0.0002  0.5259 -0.0033  0.6779 -0.0207
                                            0.2518  0.0092 -0.4464 -0.0188  0.0046
                                           -0.0102 -0.0018  0.0123 -0.0048
                ( 37.94%)   0.6160* H  13 s( 99.91%)p 0.00(  0.09%)
                                            0.9995 -0.0032 -0.0231 -0.0098  0.0163
    15. (1.98220) BD ( 1) C  10 - H  14  
                ( 63.04%)   0.7940* C  10 s( 27.95%)p 2.58( 72.02%)d 0.00(  0.03%)
                                            0.0002 -0.5286  0.0016  0.7287 -0.0197
                                           -0.1824 -0.0130 -0.3940 -0.0138  0.0004
                                            0.0086 -0.0001 -0.0133  0.0053
                ( 36.96%)   0.6080* H  14 s( 99.91%)p 0.00(  0.09%)
                                           -0.9995  0.0047 -0.0265  0.0049  0.0145
    16. (1.98367) BD ( 1) C  10 - H  15  
                ( 62.02%)   0.7875* C  10 s( 27.71%)p 2.61( 72.26%)d 0.00(  0.03%)
                                           -0.0002  0.5264 -0.0042  0.6746 -0.0227
                                            0.3507  0.0132  0.3789  0.0167  0.0069
                                            0.0083  0.0022  0.0119 -0.0062
                ( 37.98%)   0.6163* H  15 s( 99.91%)p 0.00(  0.09%)
                                            0.9995 -0.0029 -0.0227 -0.0135 -0.0140
    17. (1.99971) CR ( 1) O   1           s(100.00%)p 0.00(  0.00%)
                                            1.0000 -0.0004 -0.0000  0.0003  0.0000
                                           -0.0003  0.0000 -0.0001 -0.0000 -0.0000
                                           -0.0000  0.0000  0.0000 -0.0000
    18. (1.99920) CR ( 1) C   2           s(100.00%)p 0.00(  0.00%)
                                            1.0000 -0.0001 -0.0000 -0.0003 -0.0000
                                           -0.0003 -0.0000  0.0000 -0.0000 -0.0000
                                           -0.0000  0.0000 -0.0000 -0.0000
    19. (1.99967) CR ( 1) O   3           s(100.00%)p 0.00(  0.00%)
                                            1.0000 -0.0002 -0.0000 -0.0001 -0.0000
                                            0.0001  0.0000  0.0001  0.0000  0.0000
                                            0.0000  0.0000 -0.0000  0.0000
    20. (1.99870) CR ( 1) C   4           s(100.00%)p 0.00(  0.00%)
                                            1.0000  0.0003 -0.0000 -0.0001  0.0000
                                            0.0001 -0.0000 -0.0000  0.0000  0.0000
                                            0.0000 -0.0000 -0.0000 -0.0000
    21. (1.99882) CR ( 1) C   5           s(100.00%)p 0.00(  0.00%)
                                            1.0000 -0.0001 -0.0000  0.0002 -0.0000
                                           -0.0001 -0.0000  0.0000 -0.0000  0.0000
                                           -0.0000  0.0000 -0.0000  0.0000
    22. (1.99989) CR ( 1) F   6           s(100.00%)p 0.00(  0.00%)
                                            1.0000 -0.0002 -0.0000 -0.0000  0.0000
                                           -0.0001 -0.0000  0.0002  0.0000  0.0000
                                           -0.0000 -0.0000 -0.0000  0.0000
    23. (1.99990) CR ( 1) F   7           s(100.00%)
                                            1.0000 -0.0002 -0.0000  0.0000  0.0000
                                           -0.0001 -0.0000 -0.0001 -0.0000 -0.0000
                                           -0.0000  0.0000 -0.0000  0.0000
    24. (1.99989) CR ( 1) F   8           s(100.00%)p 0.00(  0.00%)
                                            1.0000 -0.0002  0.0000  0.0001  0.0000
                                            0.0001  0.0000 -0.0000 -0.0000  0.0000
                                           -0.0000 -0.0000 -0.0000 -0.0000
    25. (1.99910) CR ( 1) C   9           s(100.00%)p 0.00(  0.00%)
                                            1.0000 -0.0002  0.0000 -0.0001  0.0000
                                            0.0006 -0.0000 -0.0004  0.0000  0.0000
                                           -0.0000  0.0000  0.0000 -0.0000
    26. (1.99910) CR ( 1) C  10           s(100.00%)p 0.00(  0.00%)
                                            1.0000 -0.0002 -0.0000 -0.0001  0.0000
                                            0.0006 -0.0000  0.0003 -0.0000  0.0000
                                            0.0000 -0.0000  0.0000 -0.0000
    27. (1.97625) LP ( 1) O   1           s( 55.63%)p 0.80( 44.35%)d 0.00(  0.02%)
                                            0.0005  0.7457  0.0145 -0.5981 -0.0004
                                            0.2321 -0.0020  0.1786 -0.0001  0.0062
                                            0.0057 -0.0026 -0.0077  0.0061
    28. (1.83862) LP ( 2) O   1           s(  0.01%)p99.99( 99.90%)d 8.15(  0.09%)
                                            0.0001  0.0099  0.0035  0.4093 -0.0058
                                            0.8970 -0.0120  0.1631 -0.0014  0.0201
                                            0.0008 -0.0088  0.0203 -0.0032
    29. (1.97130) LP ( 1) O   3           s( 39.67%)p 1.52( 60.28%)d 0.00(  0.05%)
                                            0.0001  0.6299 -0.0023 -0.5426  0.0058
                                           -0.5552  0.0078  0.0086  0.0007 -0.0198
                                           -0.0009  0.0024  0.0005  0.0088
    30. (1.80718) LP ( 2) O   3           s(  0.11%)p99.99( 99.81%)d 0.70(  0.08%)
                                           -0.0000  0.0339 -0.0008  0.3034 -0.0054
                                           -0.2440  0.0020  0.9199 -0.0136  0.0021
                                            0.0154  0.0209  0.0109 -0.0004
    31. (1.98570) LP ( 1) F   6           s( 68.51%)p 0.46( 31.48%)d 0.00(  0.00%)
                                            0.0003  0.8277  0.0020 -0.0525 -0.0011
                                            0.2451  0.0024 -0.5020 -0.0049  0.0006
                                           -0.0009  0.0045  0.0009 -0.0047
    32. (1.94919) LP ( 2) F   6           s(  0.02%)p99.99( 99.94%)d 2.00(  0.04%)
                                           -0.0000  0.0143 -0.0015 -0.9147  0.0032
                                            0.3024 -0.0010  0.2670 -0.0006  0.0089
                                           -0.0158  0.0028  0.0004  0.0089
    33. (1.92783) LP ( 3) F   6           s(  0.00%)p 1.00( 99.95%)d 0.00(  0.04%)
                                            0.0000  0.0023  0.0003  0.3877 -0.0010
                                            0.8421 -0.0026  0.3744 -0.0016 -0.0008
                                            0.0083  0.0120  0.0095  0.0121
    34. (1.98414) LP ( 1) F   7           s( 68.33%)p 0.46( 31.67%)d 0.00(  0.00%)
                                            0.0002  0.8266  0.0010 -0.2057 -0.0019
                                            0.3479  0.0041  0.3916  0.0043  0.0035
                                            0.0032 -0.0045  0.0012 -0.0019
    35. (1.95414) LP ( 2) F   7           s(  0.41%)p99.99( 99.55%)d 0.08(  0.03%)
                                            0.0000  0.0641  0.0029  0.7023 -0.0028
                                           -0.3974 -0.0006  0.5868 -0.0000 -0.0101
                                           -0.0068 -0.0021 -0.0023 -0.0137
    36. (1.93147) LP ( 3) F   7           s(  1.02%)p97.23( 98.95%)d 0.03(  0.04%)
                                            0.0000  0.1008  0.0028  0.6732 -0.0039
                                            0.6117 -0.0018 -0.4025  0.0009 -0.0051
                                           -0.0110 -0.0022  0.0110  0.0089
    37. (1.98539) LP ( 1) F   8           s( 68.24%)p 0.47( 31.76%)d 0.00(  0.01%)
                                            0.0003  0.8260 -0.0020 -0.4273 -0.0030
                                           -0.3618 -0.0020  0.0640  0.0004 -0.0061
                                            0.0010  0.0008 -0.0013  0.0034
    38. (1.94779) LP ( 2) F   8           s(  0.00%)p 1.00( 99.96%)d 0.00(  0.04%)
                                            0.0000  0.0034  0.0015  0.6522 -0.0020
                                           -0.7219  0.0023  0.2304 -0.0007 -0.0031
                                            0.0023  0.0047  0.0195 -0.0008
    39. (1.93082) LP ( 3) F   8           s(  0.00%)p 1.00( 99.95%)d 0.00(  0.05%)
                                            0.0000  0.0003  0.0004  0.0663 -0.0003
                                           -0.2484  0.0007 -0.9661  0.0028 -0.0033
                                           -0.0166 -0.0122  0.0043  0.0039
    40. (0.00196) RY*( 1) O   1           s(  0.33%)p99.99( 98.19%)d 4.42(  1.48%)
                                            0.0000 -0.0031  0.0577 -0.0029 -0.4083
                                           -0.0094 -0.8884 -0.0010 -0.1607 -0.0877
                                           -0.0034  0.0307 -0.0764  0.0166
    41. (0.00066) RY*( 2) O   1           s(  8.92%)p 9.99( 89.15%)d 0.22(  1.93%)
                                            0.0000  0.0022  0.2987  0.0052  0.1198
                                           -0.0027 -0.2031 -0.0111  0.9142 -0.0501
                                            0.0374 -0.0971  0.0256 -0.0729
    42. (0.00046) RY*( 3) O   1           s( 87.28%)p 0.11( 10.03%)d 0.03(  2.69%)
                                            0.0000  0.0050  0.9342  0.0204 -0.0847
                                           -0.0106  0.1516 -0.0028 -0.2639 -0.1123
                                           -0.0695  0.0286  0.0931 -0.0038
    43. (0.00011) RY*( 4) O   1           s(  0.61%)p99.99( 99.03%)d 0.57(  0.35%)
                                           -0.0000 -0.0159  0.0767 -0.0140  0.8963
                                            0.0056 -0.3673  0.0040 -0.2276  0.0039
                                           -0.0349 -0.0474 -0.0042 -0.0052
    44. (0.00003) RY*( 5) O   1           s(  2.80%)p 0.05(  0.13%)d34.64( 97.07%)
    45. (0.00000) RY*( 6) O   1           s(  0.00%)p 1.00(  0.68%)d99.99( 99.32%)
    46. (0.00001) RY*( 7) O   1           s(  0.00%)p 1.00(  1.37%)d72.00( 98.63%)
    47. (0.00001) RY*( 8) O   1           s(  0.00%)p 1.00(  1.26%)d78.26( 98.74%)
    48. (0.00000) RY*( 9) O   1           s(  0.00%)p 1.00(  0.55%)d99.99( 99.44%)
    49. (0.01971) RY*( 1) C   2           s( 11.32%)p 7.73( 87.54%)d 0.10(  1.13%)
                                            0.0000  0.0422  0.3339 -0.0378  0.8039
                                            0.0208 -0.4290  0.0184 -0.2070 -0.0424
                                            0.0019  0.0466 -0.0857  0.0031
    50. (0.01259) RY*( 2) C   2           s(  0.52%)p99.99( 67.03%)d62.34( 32.45%)
                                            0.0000  0.0588  0.0418 -0.0231  0.4272
                                           -0.0491  0.6959 -0.0124  0.0204  0.3930
                                            0.0295 -0.1850  0.3674 -0.0041
    51. (0.00499) RY*( 3) C   2           s(  1.61%)p 2.62(  4.23%)d58.37( 94.16%)
                                            0.0000  0.0002  0.1270  0.0084  0.0171
                                           -0.0151  0.0307  0.0623  0.1921 -0.2934
                                            0.5534 -0.5339 -0.1073 -0.5026
    52. (0.00396) RY*( 4) C   2           s(  5.84%)p 8.94( 52.19%)d 7.19( 41.97%)
                                           -0.0000  0.0143  0.2412 -0.0128 -0.0373
                                            0.0226  0.5103 -0.0164 -0.5091 -0.3315
                                           -0.1365  0.0383 -0.5381  0.0108
    53. (0.00313) RY*( 5) C   2           s(  0.42%)p99.99( 50.91%)d99.99( 48.67%)
                                           -0.0000  0.0116  0.0634 -0.0048  0.1835
                                            0.0116  0.2212  0.0231  0.6526 -0.0392
                                            0.2279  0.5262 -0.3861  0.0849
    54. (0.00222) RY*( 6) C   2           s( 35.84%)p 0.33( 11.66%)d 1.46( 52.49%)
                                            0.0000 -0.0070  0.5987 -0.0440 -0.3134
                                            0.0002 -0.1171  0.0061 -0.0522  0.6617
                                            0.1802 -0.0489 -0.2271  0.0260
    55. (0.00105) RY*( 7) C   2           s( 43.78%)p 0.14(  6.28%)d 1.14( 49.95%)
                                            0.0000 -0.0125  0.6615  0.0027 -0.1681
                                           -0.0317  0.0679 -0.0027  0.1700 -0.4312
                                           -0.1325  0.1345  0.5205  0.0830
    56. (0.00010) RY*( 8) C   2           s(  0.82%)p24.17( 19.75%)d97.19( 79.43%)
    57. (0.00003) RY*( 9) C   2           s(  0.34%)p 2.82(  0.95%)d99.99( 98.71%)
    58. (0.00172) RY*( 1) O   3           s( 77.82%)p 0.26( 19.85%)d 0.03(  2.34%)
                                           -0.0000 -0.0032  0.8821 -0.0062  0.3360
                                            0.0087  0.2922  0.0060  0.0015 -0.0530
                                           -0.0371 -0.0151  0.1368  0.0159
    59. (0.00098) RY*( 2) O   3           s( 10.95%)p 7.43( 81.39%)d 0.70(  7.66%)
                                            0.0000  0.0011  0.3309 -0.0025 -0.8558
                                           -0.0011 -0.1170 -0.0069 -0.2604 -0.2372
                                           -0.0288 -0.0595  0.1197 -0.0403
    60. (0.00094) RY*( 3) O   3           s(  2.34%)p38.94( 91.06%)d 2.82(  6.60%)
                                            0.0000  0.0005  0.1529  0.0029 -0.1500
                                           -0.0039 -0.3518  0.0090  0.8742 -0.0370
                                           -0.1398  0.1550  0.0750  0.1241
    61. (0.00006) RY*( 4) O   3           s(  1.78%)p51.49( 91.65%)d 3.69(  6.57%)
    62. (0.00002) RY*( 5) O   3           s(  2.28%)p 1.94(  4.41%)d40.97( 93.31%)
    63. (0.00001) RY*( 6) O   3           s(  4.47%)p 1.02(  4.57%)d20.37( 90.96%)
    64. (0.00001) RY*( 7) O   3           s(  0.05%)p69.23(  3.66%)d99.99( 96.29%)
    65. (0.00000) RY*( 8) O   3           s(  0.25%)p 7.24(  1.78%)d99.99( 97.97%)
    66. (0.00001) RY*( 9) O   3           s(  0.09%)p21.55(  1.88%)d99.99( 98.03%)
    67. (0.00762) RY*( 1) C   4           s(  8.19%)p10.75( 88.02%)d 0.46(  3.79%)
                                            0.0000  0.0237  0.2852  0.0012 -0.2598
                                            0.0161  0.8991 -0.0035  0.0647 -0.0090
                                           -0.0046 -0.0511 -0.0934 -0.1626
    68. (0.00477) RY*( 2) C   4           s( 69.96%)p 0.33( 23.16%)d 0.10(  6.88%)
                                            0.0000 -0.0071  0.8364 -0.0095  0.3172
                                            0.0106 -0.2052 -0.0002 -0.2978 -0.0588
                                            0.0155 -0.0714 -0.0476 -0.2403
    69. (0.00379) RY*( 3) C   4           s( 12.07%)p 7.09( 85.60%)d 0.19(  2.33%)
                                           -0.0000 -0.0102  0.3473 -0.0122 -0.6700
                                           -0.0042 -0.3421 -0.0089  0.5384 -0.1294
                                           -0.0127 -0.0156  0.0725 -0.0290
    70. (0.00243) RY*( 4) C   4           s(  0.45%)p99.99( 98.44%)d 2.45(  1.10%)
                                           -0.0000 -0.0024  0.0671  0.0024  0.6024
                                            0.0046  0.0875 -0.0104  0.7835  0.0828
                                           -0.0286 -0.0423 -0.0348 -0.0194
    71. (0.00069) RY*( 5) C   4           s(  0.59%)p 4.23(  2.49%)d99.99( 96.92%)
                                           -0.0000 -0.0025  0.0768  0.0183 -0.1339
                                           -0.0015 -0.0804  0.0012 -0.0138  0.9455
                                           -0.1177 -0.0948 -0.2284  0.0102
    72. (0.00045) RY*( 6) C   4           s(  0.15%)p 0.54(  0.08%)d99.99( 99.77%)
                                            0.0000  0.0008  0.0390  0.0006 -0.0071
                                            0.0009  0.0156  0.0030  0.0226  0.1200
                                            0.9701 -0.1305  0.0677  0.1435
    73. (0.00034) RY*( 7) C   4           s(  0.00%)p 1.00(  0.15%)d99.99( 99.85%)
                                           -0.0000  0.0017  0.0014 -0.0007 -0.0038
                                           -0.0053 -0.0017  0.0215 -0.0322 -0.1481
                                           -0.1451 -0.8961 -0.1447  0.3626
    74. (0.00030) RY*( 8) C   4           s(  5.43%)p 0.38(  2.05%)d17.03( 92.52%)
                                            0.0000  0.0148  0.2326 -0.0025  0.0455
                                            0.0144  0.1294  0.0011 -0.0389  0.1601
                                           -0.1507  0.1170  0.7254  0.5805
    75. (0.00025) RY*( 9) C   4           s(  3.23%)p 0.02(  0.08%)d29.98( 96.70%)
                                           -0.0000  0.0076  0.1794  0.0021  0.0055
                                           -0.0185  0.0192 -0.0051  0.0017 -0.1285
                                            0.0064  0.3835 -0.6150  0.6520
    76. (0.02192) RY*( 1) C   5           s(  0.05%)p99.99( 92.88%)d99.99(  7.07%)
                                           -0.0000  0.0041  0.0226  0.0210 -0.4102
                                            0.0452 -0.8056 -0.0254  0.3292 -0.1225
                                            0.0140  0.0189  0.0215  0.2338
    77. (0.01882) RY*( 2) C   5           s(  0.98%)p88.26( 86.52%)d12.75( 12.50%)
                                            0.0000  0.0140  0.0980  0.0100 -0.2139
                                            0.0154 -0.2419  0.0659 -0.8697 -0.0472
                                            0.0859  0.3358 -0.0230 -0.0456
    78. (0.01603) RY*( 3) C   5           s(  5.95%)p14.27( 84.97%)d 1.52(  9.08%)
                                            0.0000  0.0525  0.2383  0.0371 -0.8041
                                           -0.0201  0.4407 -0.0083  0.0845 -0.1817
                                            0.0407 -0.0897  0.1676 -0.1412
    79. (0.00453) RY*( 4) C   5           s( 59.81%)p 0.01(  0.58%)d 0.66( 39.61%)
                                           -0.0000 -0.0051  0.7734 -0.0007  0.0313
                                           -0.0091 -0.0520 -0.0095 -0.0439  0.3788
                                           -0.2042 -0.2561 -0.3591  0.1282
    80. (0.00383) RY*( 5) C   5           s(  4.43%)p 2.99( 13.23%)d18.59( 82.34%)
                                            0.0000 -0.0001  0.2104  0.0024  0.0152
                                            0.0130  0.1016  0.0528  0.3447  0.1293
                                            0.1962  0.8401 -0.2204 -0.1176
    81. (0.00340) RY*( 6) C   5           s(  1.86%)p 2.70(  5.01%)d50.18( 93.14%)
                                           -0.0000  0.0023  0.1362  0.0139  0.0787
                                            0.0266  0.2040 -0.0010 -0.0370 -0.0800
                                           -0.2425  0.2471  0.4325  0.7862
    82. (0.00316) RY*( 7) C   5           s(  1.01%)p 1.00(  1.01%)d97.10( 97.98%)
                                           -0.0000 -0.0018  0.1004  0.0109  0.0625
                                            0.0113  0.0592 -0.0414 -0.0274  0.0337
                                            0.9163 -0.1985 -0.0140  0.3152
    83. (0.00242) RY*( 8) C   5           s(  0.42%)p 6.00(  2.50%)d99.99( 97.09%)
                                            0.0000 -0.0058  0.0642 -0.0258 -0.0112
                                           -0.0599 -0.1415  0.0037  0.0232  0.6494
                                            0.0848  0.0167  0.6881 -0.2612
    84. (0.00061) RY*( 9) C   5           s( 25.71%)p 0.57( 14.74%)d 2.32( 59.55%)
                                            0.0000 -0.0098  0.5069  0.0358  0.3533
                                           -0.0057 -0.1367  0.0043  0.0505 -0.5967
                                            0.0662 -0.0115  0.3624 -0.3219
    85. (0.00119) RY*( 1) F   6           s( 68.08%)p 0.46( 31.44%)d 0.01(  0.48%)
                                            0.0000  0.0003  0.8251 -0.0015 -0.5072
                                           -0.0021  0.2305  0.0050 -0.0634  0.0108
                                           -0.0331 -0.0185  0.0069  0.0563
    86. (0.00048) RY*( 2) F   6           s( 25.35%)p 2.43( 61.51%)d 0.52( 13.15%)
                                           -0.0000  0.0011  0.5034 -0.0046  0.7118
                                            0.0002 -0.2464  0.0024 -0.2184 -0.2035
                                            0.2591 -0.1345  0.0341 -0.0609
    87. (0.00023) RY*( 3) F   6           s(  0.21%)p99.99( 97.86%)d 9.00(  1.92%)
                                            0.0000  0.0006  0.0462  0.0029  0.4012
                                            0.0030  0.8155  0.0015  0.3906  0.1190
                                           -0.0307 -0.0547  0.0238 -0.0244
    88. (0.00006) RY*( 4) F   6           s(  0.00%)p 1.00(  0.94%)d99.99( 99.05%)
    89. (0.00002) RY*( 5) F   6           s(  1.52%)p 6.93( 10.53%)d57.93( 87.95%)
    90. (0.00003) RY*( 6) F   6           s(  4.17%)p21.67( 90.28%)d 1.33(  5.55%)
    91. (0.00002) RY*( 7) F   6           s(  0.62%)p 0.30(  0.19%)d99.99( 99.19%)
    92. (0.00001) RY*( 8) F   6           s(  0.01%)p99.99(  3.33%)d99.99( 96.65%)
    93. (0.00000) RY*( 9) F   6           s(  0.04%)p98.45(  4.09%)d99.99( 95.87%)
    94. (0.00119) RY*( 1) F   7           s( 72.95%)p 0.36( 26.62%)d 0.01(  0.42%)
                                           -0.0000 -0.0003  0.8541 -0.0033 -0.4448
                                           -0.0043  0.2597 -0.0037 -0.0309  0.0147
                                            0.0288  0.0507  0.0041  0.0241
    95. (0.00038) RY*( 2) F   7           s( 19.06%)p 3.35( 63.92%)d 0.89( 17.03%)
                                            0.0000  0.0013  0.4365 -0.0050  0.7186
                                            0.0023 -0.1344 -0.0019  0.3235 -0.3178
                                           -0.1997  0.1062 -0.0297 -0.1313
    96. (0.00021) RY*( 3) F   7           s(  0.02%)p99.99( 95.05%)d99.99(  4.93%)
                                            0.0000 -0.0008  0.0130 -0.0062 -0.4336
                                           -0.0021 -0.7142  0.0021  0.5024 -0.1829
                                           -0.0381 -0.0351  0.0605  0.0977
    97. (0.00007) RY*( 4) F   7           s(  0.98%)p17.58( 17.24%)d83.39( 81.78%)
    98. (0.00005) RY*( 5) F   7           s(  3.23%)p23.86( 76.95%)d 6.15( 19.82%)
    99. (0.00003) RY*( 6) F   7           s(  2.65%)p 4.74( 12.59%)d31.93( 84.76%)
   100. (0.00001) RY*( 7) F   7           s(  1.03%)p 1.29(  1.33%)d94.63( 97.64%)
   101. (0.00002) RY*( 8) F   7           s(  0.00%)p 1.00(  4.93%)d19.30( 95.07%)
   102. (0.00001) RY*( 9) F   7           s(  0.08%)p18.26(  1.52%)d99.99( 98.39%)
   103. (0.00124) RY*( 1) F   8           s( 63.00%)p 0.57( 35.74%)d 0.02(  1.26%)
                                           -0.0000 -0.0003  0.7937 -0.0025 -0.5944
                                            0.0003  0.0590 -0.0002 -0.0252  0.0832
                                           -0.0069 -0.0111 -0.0168 -0.0723
   104. (0.00044) RY*( 2) F   8           s( 15.24%)p 4.52( 68.82%)d 1.05( 15.94%)
                                           -0.0000  0.0002  0.3904 -0.0059  0.4611
                                            0.0019 -0.6676 -0.0003  0.1729  0.0477
                                           -0.0011  0.0325  0.3674 -0.1454
   105. (0.00024) RY*( 3) F   8           s(  0.01%)p 1.00( 96.36%)d 0.04(  3.63%)
                                           -0.0000  0.0001  0.0094  0.0001  0.0343
                                           -0.0009 -0.2148 -0.0053 -0.9572 -0.0016
                                           -0.0010  0.1835 -0.0263 -0.0438
   106. (0.00007) RY*( 4) F   8           s(  0.09%)p39.39(  3.36%)d99.99( 96.55%)
   107. (0.00003) RY*( 5) F   8           s( 15.47%)p 5.16( 79.86%)d 0.30(  4.67%)
   108. (0.00001) RY*( 6) F   8           s(  0.03%)p40.25(  1.12%)d99.99( 98.85%)
   109. (0.00002) RY*( 7) F   8           s(  2.04%)p 0.40(  0.82%)d47.60( 97.14%)
   110. (0.00001) RY*( 8) F   8           s(  1.32%)p 9.83( 12.95%)d65.08( 85.73%)
   111. (0.00001) RY*( 9) F   8           s(  2.82%)p 0.40(  1.12%)d34.05( 96.06%)
   112. (0.00465) RY*( 1) C   9           s(  5.26%)p16.72( 87.98%)d 1.28(  6.76%)
                                           -0.0000  0.0144  0.2290  0.0280  0.8763
                                            0.0011 -0.0562 -0.0011  0.3285 -0.0402
                                            0.2172 -0.0981  0.0703  0.0650
   113. (0.00379) RY*( 2) C   9           s(  8.00%)p 9.95( 79.61%)d 1.55( 12.39%)
                                           -0.0000  0.0230  0.2819 -0.0113 -0.4035
                                           -0.0032 -0.1835 -0.0070  0.7742  0.0514
                                           -0.0859 -0.2722  0.1048  0.1699
   114. (0.00114) RY*( 3) C   9           s( 41.02%)p 1.35( 55.22%)d 0.09(  3.76%)
                                            0.0000  0.0037  0.6404 -0.0043 -0.0183
                                            0.0100 -0.6372  0.0066 -0.3817  0.0335
                                           -0.1374 -0.0085 -0.0317 -0.1284
   115. (0.00035) RY*( 4) C   9           s( 30.14%)p 1.51( 45.66%)d 0.80( 24.19%)
                                            0.0000 -0.0245  0.5485  0.0013 -0.0769
                                           -0.0148  0.6242 -0.0044 -0.2467  0.0743
                                            0.0237 -0.1113  0.3740  0.2891
   116. (0.00021) RY*( 5) C   9           s(  0.84%)p 2.79(  2.34%)d99.99( 96.82%)
                                           -0.0000  0.0014  0.0916  0.0050 -0.1515
                                            0.0017 -0.0131  0.0004  0.0156  0.5997
                                            0.7416  0.1168 -0.1863 -0.1013
   117. (0.00012) RY*( 6) C   9           s(  9.59%)p 1.03(  9.84%)d 8.41( 80.58%)
                                           -0.0000  0.0133  0.3093  0.0028 -0.0517
                                           -0.0145  0.1736 -0.0050  0.2555 -0.2597
                                           -0.0370  0.8272 -0.2045 -0.1042
   118. (0.00005) RY*( 7) C   9           s(  0.23%)p16.93(  3.97%)d99.99( 95.80%)
   119. (0.00003) RY*( 8) C   9           s(  4.20%)p 1.89(  7.95%)d20.90( 87.85%)
   120. (0.00002) RY*( 9) C   9           s(  0.87%)p 8.64(  7.49%)d99.99( 91.65%)
   121. (0.00479) RY*( 1) C  10           s(  0.31%)p99.99( 95.05%)d15.19(  4.64%)
                                           -0.0000  0.0005  0.0553  0.0319  0.9698
                                            0.0021  0.0932  0.0001  0.0195 -0.0909
                                           -0.1925 -0.0046  0.0326  0.0040
   122. (0.00407) RY*( 2) C  10           s( 13.26%)p 5.69( 75.48%)d 0.85( 11.26%)
                                           -0.0000  0.0273  0.3631  0.0034  0.0270
                                           -0.0011 -0.4215  0.0088 -0.7592  0.0097
                                           -0.0422  0.3245  0.0528  0.0513
   123. (0.00150) RY*( 3) C  10           s( 33.05%)p 1.92( 63.47%)d 0.11(  3.48%)
                                            0.0000  0.0053  0.5749 -0.0010  0.0211
                                            0.0106 -0.5934 -0.0107  0.5309 -0.0072
                                            0.0363 -0.1467 -0.0376 -0.1026
   124. (0.00035) RY*( 4) C  10           s( 38.50%)p 0.96( 36.87%)d 0.64( 24.64%)
                                            0.0000 -0.0224  0.6201 -0.0021 -0.0663
                                           -0.0115  0.5917  0.0083  0.1178  0.0758
                                            0.1566  0.2997  0.3234  0.1472
   125. (0.00020) RY*( 5) C  10           s(  1.72%)p 1.99(  3.44%)d55.06( 94.84%)
                                           -0.0000 -0.0032  0.1312  0.0049 -0.1596
                                           -0.0031  0.0937  0.0020  0.0087  0.3673
                                           -0.8923 -0.1221 -0.0206  0.0453
   126. (0.00011) RY*( 6) C  10           s(  5.47%)p 1.81(  9.88%)d15.49( 84.65%)
                                           -0.0000  0.0127  0.2335  0.0038 -0.0258
                                           -0.0175  0.1179  0.0114 -0.2895 -0.1996
                                            0.0953 -0.8273  0.0529  0.3323
   127. (0.00007) RY*( 7) C  10           s(  0.01%)p 1.00(  3.33%)d29.05( 96.67%)
   128. (0.00003) RY*( 8) C  10           s(  5.51%)p 0.97(  5.35%)d16.19( 89.14%)
   129. (0.00003) RY*( 9) C  10           s(  2.33%)p 3.09(  7.21%)d38.84( 90.46%)
   130. (0.00283) RY*( 1) H  11           s( 85.02%)p 0.18( 14.98%)
                                            0.0255  0.9217  0.0295 -0.2445 -0.2986
   131. (0.00135) RY*( 2) H  11           s(  1.06%)p93.15( 98.94%)
                                            0.0052  0.1029  0.2268 -0.5542  0.7942
   132. (0.00091) RY*( 3) H  11           s(  6.22%)p15.09( 93.78%)
                                            0.0192  0.2486  0.6272  0.6874  0.2682
   133. (0.00005) RY*( 4) H  11           s(  8.17%)p11.23( 91.83%)
   134. (0.00192) RY*( 1) H  12           s( 99.54%)p 0.00(  0.46%)
                                            0.0049  0.9977 -0.0637 -0.0216 -0.0067
   135. (0.00017) RY*( 2) H  12           s(  0.04%)p99.99( 99.96%)
                                           -0.0009  0.0191 -0.0546  0.9185  0.3911
   136. (0.00011) RY*( 3) H  12           s(  0.37%)p99.99( 99.63%)
                                           -0.0156  0.0590  0.8913  0.2188 -0.3923
   137. (0.00004) RY*( 4) H  12           s(  0.14%)p99.99( 99.86%)
   138. (0.00214) RY*( 1) H  13           s( 99.28%)p 0.01(  0.72%)
                                            0.0049  0.9964  0.0804 -0.0258 -0.0045
   139. (0.00019) RY*( 2) H  13           s(  0.18%)p99.99( 99.82%)
                                           -0.0014  0.0428 -0.2172  0.9163  0.3337
   140. (0.00012) RY*( 3) H  13           s(  0.49%)p99.99( 99.51%)
                                           -0.0139  0.0689 -0.8954 -0.0566 -0.4361
   141. (0.00004) RY*( 4) H  13           s(  0.13%)p99.99( 99.87%)
   142. (0.00279) RY*( 1) H  14           s( 98.93%)p 0.01(  1.07%)
                                            0.0067  0.9946 -0.0833 -0.0604  0.0116
   143. (0.00016) RY*( 2) H  14           s(  0.36%)p99.99( 99.64%)
                                           -0.0036  0.0595  0.0197  0.8529 -0.5182
   144. (0.00012) RY*( 3) H  14           s(  0.72%)p99.99( 99.28%)
                                           -0.0166  0.0831  0.8928  0.2100  0.3893
   145. (0.00004) RY*( 4) H  14           s(  0.09%)p99.99( 99.91%)
   146. (0.00195) RY*( 1) H  15           s( 99.05%)p 0.01(  0.95%)
                                            0.0048  0.9952  0.0944 -0.0221  0.0087
   147. (0.00019) RY*( 2) H  15           s(  0.09%)p99.99( 99.91%)
                                            0.0004  0.0300 -0.0752  0.7849 -0.6143
   148. (0.00011) RY*( 3) H  15           s(  0.81%)p99.99( 99.19%)
                                           -0.0142  0.0889 -0.9286  0.1600  0.3225
   149. (0.00004) RY*( 4) H  15           s(  0.14%)p99.99( 99.86%)
   150. (0.02138) BD*( 1) O   1 - C   2  
                ( 33.51%)   0.5789* O   1 s( 44.03%)p 1.27( 55.88%)d 0.00(  0.09%)
                                            0.0001 -0.6631  0.0247 -0.6431 -0.0202
                                            0.2483  0.0108  0.2882  0.0073  0.0161
                                            0.0151 -0.0052 -0.0170  0.0086
                ( 66.49%)  -0.8154* C   2 s( 32.79%)p 2.04( 66.97%)d 0.01(  0.24%)
                                            0.0001 -0.5717  0.0332  0.7504  0.0608
                                           -0.2927  0.0083 -0.1297 -0.0168  0.0289
                                            0.0154 -0.0052 -0.0286  0.0213
   151. (0.22742) BD*( 2) O   1 - C   2  
                ( 31.45%)   0.5608* O   1 s(  0.37%)p99.99( 99.48%)d 0.40(  0.15%)
                                            0.0000 -0.0611  0.0036 -0.2436 -0.0039
                                            0.2801  0.0019 -0.9257 -0.0047  0.0128
                                           -0.0299  0.0092 -0.0047  0.0178
                ( 68.55%)  -0.8279* C   2 s(  0.34%)p99.99( 99.25%)d 1.19(  0.41%)
                                            0.0000 -0.0579  0.0090 -0.1289  0.0127
                                            0.2112 -0.0096 -0.9644  0.0297 -0.0162
                                            0.0520 -0.0195  0.0006 -0.0272
   152. (0.09139) BD*( 1) C   2 - O   3  
                ( 68.96%)   0.8304* C   2 s( 27.81%)p 2.58( 71.86%)d 0.01(  0.33%)
                                           -0.0001  0.5273 -0.0091  0.0487 -0.0290
                                           -0.8161 -0.0471 -0.2170 -0.0057 -0.0151
                                           -0.0028  0.0251 -0.0447 -0.0210
                ( 31.04%)  -0.5572* O   3 s( 36.41%)p 1.74( 63.52%)d 0.00(  0.07%)
                                           -0.0000  0.6034 -0.0015 -0.0798 -0.0085
                                            0.7654  0.0041  0.2071  0.0039  0.0059
                                            0.0001  0.0086 -0.0206 -0.0126
   153. (0.08837) BD*( 1) C   2 - C   4  
                ( 54.61%)   0.7390* C   2 s( 38.57%)p 1.59( 61.37%)d 0.00(  0.06%)
                                            0.0004  0.6204  0.0272  0.6431 -0.0234
                                            0.4459 -0.0054 -0.0255  0.0060  0.0184
                                           -0.0025 -0.0034  0.0125 -0.0102
                ( 45.39%)  -0.6737* C   4 s( 28.91%)p 2.46( 71.05%)d 0.00(  0.04%)
                                           -0.0001  0.5377 -0.0011 -0.6568  0.0064
                                           -0.5254 -0.0032  0.0557  0.0012  0.0148
                                           -0.0002 -0.0015  0.0035 -0.0111
   154. (0.02467) BD*( 1) O   3 - H  11  
                ( 24.51%)   0.4951* O   3 s( 23.78%)p 3.20( 76.14%)d 0.00(  0.08%)
                                           -0.0002 -0.4876 -0.0116 -0.7779 -0.0168
                                            0.2128  0.0299  0.3310  0.0136 -0.0047
                                            0.0137  0.0021 -0.0214  0.0101
                ( 75.49%)  -0.8688* H  11 s( 99.53%)p 0.00(  0.47%)
                                           -0.9976  0.0116  0.0598 -0.0206 -0.0265
   155. (0.06731) BD*( 1) C   4 - C   5  
                ( 47.70%)   0.6906* C   4 s( 28.40%)p 2.52( 71.55%)d 0.00(  0.05%)
                                            0.0000 -0.5328 -0.0120 -0.7502 -0.0004
                                            0.3870  0.0132 -0.0524 -0.0040  0.0128
                                           -0.0014  0.0014 -0.0116  0.0128
                ( 52.30%)  -0.7232* C   5 s( 37.49%)p 1.67( 62.46%)d 0.00(  0.06%)
                                           -0.0003 -0.6119 -0.0215  0.7109 -0.0141
                                           -0.3384  0.0011  0.0669 -0.0024  0.0136
                                           -0.0038  0.0023 -0.0139  0.0126
   156. (0.04205) BD*( 1) C   4 - C   9  
                ( 45.91%)   0.6776* C   4 s( 21.00%)p 3.76( 78.96%)d 0.00(  0.04%)
                                            0.0002 -0.4581  0.0109  0.0437  0.0011
                                           -0.4419  0.0205  0.7693  0.0082  0.0016
                                           -0.0007  0.0163  0.0105 -0.0042
                ( 54.09%)  -0.7355* C   9 s( 20.73%)p 3.82( 79.20%)d 0.00(  0.08%)
                                           -0.0007 -0.4553  0.0020 -0.1032  0.0036
                                            0.8586 -0.0007 -0.2094  0.0186  0.0047
                                           -0.0028  0.0211  0.0166  0.0028
   157. (0.04044) BD*( 1) C   4 - C  10  
                ( 45.97%)   0.6780* C   4 s( 21.61%)p 3.63( 78.35%)d 0.00(  0.04%)
                                            0.0002 -0.4649  0.0055  0.0574  0.0025
                                           -0.6148  0.0219 -0.6337 -0.0114  0.0013
                                           -0.0010 -0.0134  0.0154  0.0033
                ( 54.03%)  -0.7351* C  10 s( 21.11%)p 3.73( 78.81%)d 0.00(  0.08%)
                                           -0.0006 -0.4595  0.0007 -0.1062  0.0026
                                            0.8811 -0.0045  0.0124 -0.0197  0.0056
                                            0.0014 -0.0154  0.0207  0.0101
   158. (0.10179) BD*( 1) C   5 - F   6  
                ( 74.09%)   0.8608* C   5 s( 21.11%)p 3.71( 78.37%)d 0.02(  0.52%)
                                           -0.0000  0.4592 -0.0141  0.1301  0.0231
                                           -0.4028 -0.0241  0.7758  0.0398 -0.0081
                                            0.0154 -0.0520 -0.0108  0.0454
                ( 25.91%)  -0.5090* F   6 s( 31.46%)p 2.18( 68.46%)d 0.00(  0.09%)
                                           -0.0000  0.5608 -0.0066  0.0992 -0.0015
                                           -0.3727 -0.0025  0.7320  0.0058 -0.0024
                                            0.0054 -0.0199 -0.0048  0.0200
   159. (0.11875) BD*( 1) C   5 - F   7  
                ( 74.78%)   0.8647* C   5 s( 19.74%)p 4.04( 79.74%)d 0.03(  0.52%)
                                           -0.0000  0.4443 -0.0081  0.1379  0.0247
                                           -0.6335 -0.0269 -0.6125 -0.0248 -0.0130
                                           -0.0116  0.0619 -0.0291  0.0134
                ( 25.22%)  -0.5022* F   7 s( 30.24%)p 2.30( 69.68%)d 0.00(  0.08%)
                                           -0.0000  0.5498 -0.0061  0.1038 -0.0014
                                           -0.5884 -0.0030 -0.5829 -0.0036 -0.0046
                                           -0.0053  0.0239 -0.0111  0.0068
   160. (0.09542) BD*( 1) C   5 - F   8  
                ( 74.10%)   0.8608* C   5 s( 21.45%)p 3.64( 78.00%)d 0.03(  0.56%)
                                           -0.0000  0.4628 -0.0170  0.6742  0.0437
                                            0.5608  0.0097 -0.0944 -0.0040  0.0619
                                           -0.0115 -0.0096  0.0120 -0.0373
                ( 25.90%)  -0.5090* F   8 s( 31.75%)p 2.15( 68.17%)d 0.00(  0.08%)
                                           -0.0000  0.5635  0.0010  0.6221  0.0046
                                            0.5345  0.0061 -0.0946 -0.0013  0.0241
                                           -0.0042 -0.0036  0.0035 -0.0137
   161. (0.01877) BD*( 1) C   9 - C  10  
                ( 49.69%)   0.7049* C   9 s( 23.63%)p 3.23( 76.31%)d 0.00(  0.07%)
                                           -0.0002 -0.4861 -0.0015  0.0425  0.0036
                                           -0.4367 -0.0190 -0.7550  0.0080 -0.0005
                                            0.0002 -0.0057 -0.0006 -0.0251
                ( 50.31%)  -0.7093* C  10 s( 23.09%)p 3.33( 76.84%)d 0.00(  0.07%)
                                           -0.0002 -0.4805 -0.0034  0.0391  0.0019
                                           -0.2575 -0.0218  0.8367 -0.0003 -0.0009
                                            0.0006 -0.0045 -0.0009 -0.0261
   162. (0.01323) BD*( 1) C   9 - H  12  
                ( 37.67%)   0.6137* C   9 s( 27.83%)p 2.59( 72.14%)d 0.00(  0.03%)
                                           -0.0002  0.5276 -0.0009 -0.7259  0.0182
                                            0.0874  0.0117 -0.4313 -0.0167  0.0016
                                            0.0096  0.0006  0.0132 -0.0051
                ( 62.33%)  -0.7895* H  12 s( 99.91%)p 0.00(  0.09%)
                                            0.9995 -0.0032  0.0255 -0.0040  0.0154
   163. (0.01299) BD*( 1) C   9 - H  13  
                ( 37.94%)   0.6160* C   9 s( 27.66%)p 2.61( 72.31%)d 0.00(  0.03%)
                                            0.0002 -0.5259  0.0033 -0.6779  0.0207
                                           -0.2518 -0.0092  0.4464  0.0188 -0.0046
                                            0.0102  0.0018 -0.0123  0.0048
                ( 62.06%)  -0.7878* H  13 s( 99.91%)p 0.00(  0.09%)
                                           -0.9995  0.0032  0.0231  0.0098 -0.0163
   164. (0.01524) BD*( 1) C  10 - H  14  
                ( 36.96%)   0.6080* C  10 s( 27.95%)p 2.58( 72.02%)d 0.00(  0.03%)
                                           -0.0002  0.5286 -0.0016 -0.7287  0.0197
                                            0.1824  0.0130  0.3940  0.0138 -0.0004
                                           -0.0086  0.0001  0.0133 -0.0053
                ( 63.04%)  -0.7940* H  14 s( 99.91%)p 0.00(  0.09%)
                                            0.9995 -0.0047  0.0265 -0.0049 -0.0145
   165. (0.01295) BD*( 1) C  10 - H  15  
                ( 37.98%)   0.6163* C  10 s( 27.71%)p 2.61( 72.26%)d 0.00(  0.03%)
                                            0.0002 -0.5264  0.0042 -0.6746  0.0227
                                           -0.3507 -0.0132 -0.3789 -0.0167 -0.0069
                                           -0.0083 -0.0022 -0.0119  0.0062
                ( 62.02%)  -0.7875* H  15 s( 99.91%)p 0.00(  0.09%)
                                           -0.9995  0.0029  0.0227  0.0135  0.0140


 NHO Directionality and "Bond Bending" (deviations from line of nuclear centers)

         [Thresholds for printing:  angular deviation  >  1.0 degree]
                                    hybrid p-character > 25.0%
                                    orbital occupancy  >  0.10e

                                Line of Centers        Hybrid 1              Hybrid 2
                                ---------------  -------------------   ------------------
                NBO               Theta   Phi    Theta   Phi    Dev    Theta   Phi    Dev
 ========================================================================================
     1. BD (   1) O   1 - C   2   105.7  337.6   112.5  338.7   6.9     80.3  160.7   6.7
     2. BD (   2) O   1 - C   2   105.7  337.6    22.0  311.3  85.9     14.0  300.0  85.5
     3. BD (   1) C   2 - O   3   105.0  276.3   104.5  271.3   4.8      --     --    --
     4. BD (   1) C   2 - C   4    93.3   35.6    91.5   35.4   1.8     86.1  219.1   3.5
     5. BD (   1) O   3 - H  11   111.0  348.4   112.5  343.0   5.2      --     --    --
     6. BD (   1) C   4 - C   5    85.6  334.3    86.2  331.9   2.4      --     --    --
     7. BD (   1) C   4 - C   9   126.2   96.4   151.4   96.1  25.2     77.5  276.6  23.7
     8. BD (   1) C   4 - C  10    67.5   95.8    42.7   95.8  24.7     89.5  276.7  23.0
     9. BD (   1) C   5 - F   6    28.0  284.8    29.1  289.7   2.6     27.7  284.6 179.7
    10. BD (   1) C   5 - F   7   134.2  280.1   133.1  283.8   2.9    134.3  279.8 179.7
    11. BD (   1) C   5 - F   8    96.6   40.9    96.1   38.5   2.5     96.6   40.8 179.9
    12. BD (   1) C   9 - C  10     6.5   92.0    31.5   95.8  25.1    161.3   98.3  25.1
    13. BD (   1) C   9 - H  12   119.3  174.8   122.1  172.0   3.6      --     --    --
    14. BD (   1) C   9 - H  13   120.8   18.8   123.3   21.7   3.5      --     --    --
    15. BD (   1) C  10 - H  14    63.2  168.9    61.0  164.6   4.4      --     --    --
    16. BD (   1) C  10 - H  15    64.3   26.0    62.1   29.2   3.6      --     --    --
    27. LP (   1) O   1             --     --     74.5  159.0   --       --     --    --
    28. LP (   2) O   1             --     --     80.6   65.5   --       --     --    --
    29. LP (   1) O   3             --     --     89.3  225.6   --       --     --    --
    30. LP (   2) O   3             --     --     23.0  320.9   --       --     --    --
    31. LP (   1) F   6             --     --    153.5  102.2   --       --     --    --
    32. LP (   2) F   6             --     --     74.5  161.7   --       --     --    --
    33. LP (   3) F   6             --     --     68.0   65.3   --       --     --    --
    34. LP (   1) F   7             --     --     45.9  120.5   --       --     --    --
    35. LP (   2) F   7             --     --     53.9  330.4   --       --     --    --
    36. LP (   3) F   7             --     --    113.9   42.3   --       --     --    --
    37. LP (   1) F   8             --     --     83.5  220.2   --       --     --    --
    38. LP (   2) F   8             --     --     76.7  312.1   --       --     --    --
    39. LP (   3) F   8             --     --    165.1  284.9   --       --     --    --
   151. BD*(   2) O   1 - C   2   105.7  337.6    22.0  311.3  85.9     14.0  300.0  85.5
   158. BD*(   1) C   5 - F   6    28.0  284.8    29.1  289.7   2.6     27.7  284.6 179.7
   159. BD*(   1) C   5 - F   7   134.2  280.1   133.1  283.8   2.9    134.3  279.8 179.7


 Second Order Perturbation Theory Analysis of Fock Matrix in NBO Basis

     Threshold for printing:   0.50 kcal/mol
                                                                              E(2)  E(j)-E(i) F(i,j)
         Donor NBO (i)                     Acceptor NBO (j)                 kcal/mol   a.u.    a.u. 
 ===================================================================================================

 within unit  1
   1. BD (   1) O   1 - C   2        / 49. RY*(   1) C   2                    1.76    1.68    0.049
   1. BD (   1) O   1 - C   2        / 67. RY*(   1) C   4                    1.24    2.03    0.045
   1. BD (   1) O   1 - C   2        /153. BD*(   1) C   2 - C   4            1.89    1.46    0.048
   1. BD (   1) O   1 - C   2        /154. BD*(   1) O   3 - H  11            1.33    1.49    0.040
   1. BD (   1) O   1 - C   2        /155. BD*(   1) C   4 - C   5            1.20    1.43    0.038
   2. BD (   2) O   1 - C   2        / 60. RY*(   3) O   3                    0.58    1.56    0.027
   2. BD (   2) O   1 - C   2        /151. BD*(   2) O   1 - C   2            0.92    0.41    0.018
   2. BD (   2) O   1 - C   2        /156. BD*(   1) C   4 - C   9            1.96    0.69    0.033
   3. BD (   1) C   2 - O   3        / 67. RY*(   1) C   4                    0.59    1.89    0.030
   3. BD (   1) C   2 - O   3        /157. BD*(   1) C   4 - C  10            1.01    1.27    0.032
   4. BD (   1) C   2 - C   4        / 40. RY*(   1) O   1                    1.43    1.87    0.047
   4. BD (   1) C   2 - C   4        / 59. RY*(   2) O   3                    0.62    1.99    0.031
   4. BD (   1) C   2 - C   4        / 78. RY*(   3) C   5                    0.69    1.31    0.027
   4. BD (   1) C   2 - C   4        /150. BD*(   1) O   1 - C   2            1.57    1.30    0.040
   4. BD (   1) C   2 - C   4        /155. BD*(   1) C   4 - C   5            1.13    1.02    0.031
   4. BD (   1) C   2 - C   4        /156. BD*(   1) C   4 - C   9            1.41    0.97    0.033
   4. BD (   1) C   2 - C   4        /157. BD*(   1) C   4 - C  10            1.51    0.99    0.035
   4. BD (   1) C   2 - C   4        /160. BD*(   1) C   5 - F   8            2.53    0.89    0.043
   4. BD (   1) C   2 - C   4        /163. BD*(   1) C   9 - H  13            1.11    1.12    0.032
   4. BD (   1) C   2 - C   4        /165. BD*(   1) C  10 - H  15            1.11    1.13    0.032
   5. BD (   1) O   3 - H  11        / 50. RY*(   2) C   2                    1.10    1.94    0.041
   5. BD (   1) O   3 - H  11        / 54. RY*(   6) C   2                    1.02    2.28    0.043
   5. BD (   1) O   3 - H  11        /150. BD*(   1) O   1 - C   2            5.37    1.39    0.077
   6. BD (   1) C   4 - C   5        / 52. RY*(   4) C   2                    0.57    1.97    0.030
   6. BD (   1) C   4 - C   5        /150. BD*(   1) O   1 - C   2            1.82    1.34    0.044
   6. BD (   1) C   4 - C   5        /153. BD*(   1) C   2 - C   4            1.01    1.09    0.030
   6. BD (   1) C   4 - C   5        /156. BD*(   1) C   4 - C   9            1.50    1.02    0.035
   6. BD (   1) C   4 - C   5        /157. BD*(   1) C   4 - C  10            1.53    1.04    0.036
   6. BD (   1) C   4 - C   5        /162. BD*(   1) C   9 - H  12            0.84    1.18    0.028
   6. BD (   1) C   4 - C   5        /164. BD*(   1) C  10 - H  14            0.94    1.19    0.030
   7. BD (   1) C   4 - C   9        / 49. RY*(   1) C   2                    0.63    1.15    0.025
   7. BD (   1) C   4 - C   9        /122. RY*(   2) C  10                    2.34    1.23    0.049
   7. BD (   1) C   4 - C   9        /151. BD*(   2) O   1 - C   2            5.47    0.57    0.052
   7. BD (   1) C   4 - C   9        /153. BD*(   1) C   2 - C   4            1.72    0.93    0.036
   7. BD (   1) C   4 - C   9        /155. BD*(   1) C   4 - C   5            1.28    0.90    0.031
   7. BD (   1) C   4 - C   9        /157. BD*(   1) C   4 - C  10            8.16    0.87    0.076
   7. BD (   1) C   4 - C   9        /158. BD*(   1) C   5 - F   6            4.21    0.77    0.051
   7. BD (   1) C   4 - C   9        /161. BD*(   1) C   9 - C  10            5.54    0.90    0.064
   7. BD (   1) C   4 - C   9        /164. BD*(   1) C  10 - H  14            2.94    1.02    0.050
   7. BD (   1) C   4 - C   9        /165. BD*(   1) C  10 - H  15            3.07    1.01    0.051
   8. BD (   1) C   4 - C  10        / 49. RY*(   1) C   2                    1.12    1.16    0.033
   8. BD (   1) C   4 - C  10        /112. RY*(   1) C   9                    0.55    1.43    0.025
   8. BD (   1) C   4 - C  10        /113. RY*(   2) C   9                    1.58    1.31    0.042
   8. BD (   1) C   4 - C  10        /151. BD*(   2) O   1 - C   2            1.57    0.58    0.028
   8. BD (   1) C   4 - C  10        /152. BD*(   1) C   2 - O   3            2.76    0.93    0.045
   8. BD (   1) C   4 - C  10        /153. BD*(   1) C   2 - C   4            1.98    0.93    0.038
   8. BD (   1) C   4 - C  10        /155. BD*(   1) C   4 - C   5            1.64    0.91    0.035
   8. BD (   1) C   4 - C  10        /156. BD*(   1) C   4 - C   9            7.90    0.86    0.074
   8. BD (   1) C   4 - C  10        /159. BD*(   1) C   5 - F   7            4.57    0.74    0.052
   8. BD (   1) C   4 - C  10        /161. BD*(   1) C   9 - C  10            5.32    0.91    0.063
   8. BD (   1) C   4 - C  10        /162. BD*(   1) C   9 - H  12            2.94    1.02    0.050
   8. BD (   1) C   4 - C  10        /163. BD*(   1) C   9 - H  13            3.05    1.01    0.051
   8. BD (   1) C   4 - C  10        /164. BD*(   1) C  10 - H  14            0.55    1.03    0.022
   9. BD (   1) C   5 - F   6        / 76. RY*(   1) C   5                    0.59    1.82    0.029
   9. BD (   1) C   5 - F   6        / 77. RY*(   2) C   5                    0.87    1.87    0.036
   9. BD (   1) C   5 - F   6        /156. BD*(   1) C   4 - C   9            1.73    1.38    0.044
   9. BD (   1) C   5 - F   6        /159. BD*(   1) C   5 - F   7            1.16    1.25    0.035
   9. BD (   1) C   5 - F   6        /160. BD*(   1) C   5 - F   8            0.75    1.29    0.029
  10. BD (   1) C   5 - F   7        / 77. RY*(   2) C   5                    0.87    1.84    0.036
  10. BD (   1) C   5 - F   7        /157. BD*(   1) C   4 - C  10            1.71    1.37    0.044
  10. BD (   1) C   5 - F   7        /158. BD*(   1) C   5 - F   6            1.10    1.26    0.034
  10. BD (   1) C   5 - F   7        /160. BD*(   1) C   5 - F   8            0.84    1.26    0.030
  11. BD (   1) C   5 - F   8        / 76. RY*(   1) C   5                    1.21    1.83    0.042
  11. BD (   1) C   5 - F   8        /153. BD*(   1) C   2 - C   4            1.60    1.46    0.044
  11. BD (   1) C   5 - F   8        /158. BD*(   1) C   5 - F   6            0.78    1.30    0.029
  11. BD (   1) C   5 - F   8        /159. BD*(   1) C   5 - F   7            0.89    1.26    0.031
  12. BD (   1) C   9 - C  10        / 67. RY*(   1) C   4                    1.11    1.51    0.037
  12. BD (   1) C   9 - C  10        / 68. RY*(   2) C   4                    1.27    1.28    0.036
  12. BD (   1) C   9 - C  10        /153. BD*(   1) C   2 - C   4            3.87    0.93    0.054
  12. BD (   1) C   9 - C  10        /155. BD*(   1) C   4 - C   5            4.71    0.91    0.059
  12. BD (   1) C   9 - C  10        /156. BD*(   1) C   4 - C   9            5.28    0.86    0.060
  12. BD (   1) C   9 - C  10        /157. BD*(   1) C   4 - C  10            5.06    0.88    0.060
  12. BD (   1) C   9 - C  10        /160. BD*(   1) C   5 - F   8            0.56    0.78    0.019
  12. BD (   1) C   9 - C  10        /162. BD*(   1) C   9 - H  12            0.68    1.02    0.024
  12. BD (   1) C   9 - C  10        /163. BD*(   1) C   9 - H  13            0.65    1.02    0.023
  12. BD (   1) C   9 - C  10        /164. BD*(   1) C  10 - H  14            0.72    1.03    0.024
  12. BD (   1) C   9 - C  10        /165. BD*(   1) C  10 - H  15            0.62    1.02    0.023
  13. BD (   1) C   9 - H  12        /155. BD*(   1) C   4 - C   5            2.17    0.87    0.039
  13. BD (   1) C   9 - H  12        /165. BD*(   1) C  10 - H  15            1.66    0.98    0.036
  14. BD (   1) C   9 - H  13        / 67. RY*(   1) C   4                    0.65    1.47    0.028
  14. BD (   1) C   9 - H  13        /153. BD*(   1) C   2 - C   4            1.79    0.90    0.037
  14. BD (   1) C   9 - H  13        /164. BD*(   1) C  10 - H  14            1.65    1.00    0.036
  15. BD (   1) C  10 - H  14        / 67. RY*(   1) C   4                    0.54    1.46    0.025
  15. BD (   1) C  10 - H  14        /112. RY*(   1) C   9                    0.79    1.38    0.030
  15. BD (   1) C  10 - H  14        /155. BD*(   1) C   4 - C   5            2.25    0.86    0.040
  15. BD (   1) C  10 - H  14        /163. BD*(   1) C   9 - H  13            1.71    0.97    0.036
  16. BD (   1) C  10 - H  15        / 67. RY*(   1) C   4                    0.75    1.47    0.030
  16. BD (   1) C  10 - H  15        /113. RY*(   2) C   9                    0.79    1.28    0.028
  16. BD (   1) C  10 - H  15        /153. BD*(   1) C   2 - C   4            1.97    0.90    0.038
  16. BD (   1) C  10 - H  15        /162. BD*(   1) C   9 - H  12            1.71    0.98    0.037
  17. CR (   1) O   1                / 49. RY*(   1) C   2                    7.03   19.47    0.332
  17. CR (   1) O   1                /153. BD*(   1) C   2 - C   4            0.84   19.24    0.116
  18. CR (   1) C   2                / 69. RY*(   3) C   4                    1.06   11.02    0.097
  18. CR (   1) C   2                /154. BD*(   1) O   3 - H  11            0.60   10.63    0.072
  18. CR (   1) C   2                /155. BD*(   1) C   4 - C   5            0.56   10.57    0.070
  19. CR (   1) O   3                / 49. RY*(   1) C   2                    0.57   19.59    0.095
  19. CR (   1) O   3                / 50. RY*(   2) C   2                    2.49   20.17    0.201
  19. CR (   1) O   3                /130. RY*(   1) H  11                    0.52   19.66    0.090
  20. CR (   1) C   4                / 50. RY*(   2) C   2                    1.20   11.30    0.104
  20. CR (   1) C   4                / 78. RY*(   3) C   5                    1.91   10.75    0.128
  20. CR (   1) C   4                /122. RY*(   2) C  10                    0.67   10.79    0.076
  20. CR (   1) C   4                /123. RY*(   3) C  10                    0.53   10.77    0.067
  20. CR (   1) C   4                /156. BD*(   1) C   4 - C   9            0.64   10.42    0.073
  20. CR (   1) C   4                /157. BD*(   1) C   4 - C  10            0.74   10.44    0.079
  21. CR (   1) C   5                / 68. RY*(   2) C   4                    1.06   11.08    0.097
  21. CR (   1) C   5                / 70. RY*(   4) C   4                    0.51   11.13    0.067
  21. CR (   1) C   5                /155. BD*(   1) C   4 - C   5            2.48   10.72    0.148
  21. CR (   1) C   5                /158. BD*(   1) C   5 - F   6            0.64   10.58    0.075
  21. CR (   1) C   5                /159. BD*(   1) C   5 - F   7            0.77   10.54    0.083
  21. CR (   1) C   5                /160. BD*(   1) C   5 - F   8            0.67   10.58    0.077
  22. CR (   1) F   6                / 76. RY*(   1) C   5                    1.61   25.21    0.181
  22. CR (   1) F   6                / 77. RY*(   2) C   5                    2.52   25.26    0.226
  22. CR (   1) F   6                / 78. RY*(   3) C   5                    0.57   25.10    0.108
  23. CR (   1) F   7                / 77. RY*(   2) C   5                    2.12   25.27    0.208
  23. CR (   1) F   7                / 78. RY*(   3) C   5                    1.55   25.12    0.177
  24. CR (   1) F   8                / 76. RY*(   1) C   5                    3.30   25.21    0.259
  24. CR (   1) F   8                / 78. RY*(   3) C   5                    1.00   25.11    0.142
  25. CR (   1) C   9                /122. RY*(   2) C  10                    0.95   10.77    0.091
  25. CR (   1) C   9                /134. RY*(   1) H  12                    0.78   10.46    0.080
  25. CR (   1) C   9                /138. RY*(   1) H  13                    0.79   10.46    0.081
  25. CR (   1) C   9                /155. BD*(   1) C   4 - C   5            0.55   10.45    0.069
  26. CR (   1) C  10                / 67. RY*(   1) C   4                    0.80   11.04    0.084
  26. CR (   1) C  10                /113. RY*(   2) C   9                    0.79   10.85    0.083
  26. CR (   1) C  10                /142. RY*(   1) H  14                    0.87   10.48    0.085
  26. CR (   1) C  10                /146. RY*(   1) H  15                    0.77   10.46    0.080
  26. CR (   1) C  10                /155. BD*(   1) C   4 - C   5            0.56   10.44    0.070
  27. LP (   1) O   1                / 49. RY*(   1) C   2                   13.55    1.25    0.116
  27. LP (   1) O   1                /152. BD*(   1) C   2 - O   3            0.95    1.02    0.028
  27. LP (   1) O   1                /153. BD*(   1) C   2 - C   4            2.78    1.02    0.048
  28. LP (   2) O   1                / 47. RY*(   8) O   1                    0.54    3.20    0.039
  28. LP (   2) O   1                / 50. RY*(   2) C   2                    3.05    1.44    0.061
  28. LP (   2) O   1                / 52. RY*(   4) C   2                    2.29    1.51    0.055
  28. LP (   2) O   1                / 53. RY*(   5) C   2                    1.19    1.57    0.040
  28. LP (   2) O   1                /152. BD*(   1) C   2 - O   3           31.45    0.62    0.127
  28. LP (   2) O   1                /153. BD*(   1) C   2 - C   4           19.86    0.63    0.102
  29. LP (   1) O   3                / 50. RY*(   2) C   2                    2.62    1.75    0.061
  29. LP (   1) O   3                /130. RY*(   1) H  11                    0.51    1.24    0.023
  29. LP (   1) O   3                /132. RY*(   3) H  11                    0.54    2.42    0.033
  29. LP (   1) O   3                /150. BD*(   1) O   1 - C   2            1.62    1.19    0.039
  29. LP (   1) O   3                /153. BD*(   1) C   2 - C   4            7.08    0.94    0.074
  30. LP (   2) O   3                / 51. RY*(   3) C   2                    2.25    2.19    0.066
  30. LP (   2) O   3                / 56. RY*(   8) C   2                    0.54    1.96    0.031
  30. LP (   2) O   3                /131. RY*(   2) H  11                    1.56    1.97    0.052
  30. LP (   2) O   3                /150. BD*(   1) O   1 - C   2            0.57    0.96    0.022
  30. LP (   2) O   3                /151. BD*(   2) O   1 - C   2           45.55    0.35    0.114
  31. LP (   1) F   6                / 76. RY*(   1) C   5                    4.11    1.78    0.076
  31. LP (   1) F   6                / 77. RY*(   2) C   5                    6.14    1.83    0.095
  31. LP (   1) F   6                / 78. RY*(   3) C   5                    1.38    1.67    0.043
  31. LP (   1) F   6                /155. BD*(   1) C   4 - C   5            0.97    1.38    0.033
  32. LP (   2) F   6                / 78. RY*(   3) C   5                    1.20    1.08    0.032
  32. LP (   2) F   6                / 81. RY*(   6) C   5                    0.62    2.31    0.034
  32. LP (   2) F   6                / 82. RY*(   7) C   5                    0.75    2.39    0.038
  32. LP (   2) F   6                /155. BD*(   1) C   4 - C   5            6.29    0.79    0.063
  32. LP (   2) F   6                /156. BD*(   1) C   4 - C   9            0.91    0.75    0.023
  32. LP (   2) F   6                /159. BD*(   1) C   5 - F   7            5.09    0.62    0.051
  32. LP (   2) F   6                /160. BD*(   1) C   5 - F   8            4.87    0.66    0.051
  33. LP (   3) F   6                / 76. RY*(   1) C   5                    1.01    1.19    0.031
  33. LP (   3) F   6                / 77. RY*(   2) C   5                    0.71    1.24    0.027
  33. LP (   3) F   6                / 81. RY*(   6) C   5                    0.91    2.31    0.042
  33. LP (   3) F   6                /159. BD*(   1) C   5 - F   7           11.97    0.62    0.078
  33. LP (   3) F   6                /160. BD*(   1) C   5 - F   8           11.58    0.66    0.079
  34. LP (   1) F   7                / 76. RY*(   1) C   5                    0.53    1.78    0.028
  34. LP (   1) F   7                / 77. RY*(   2) C   5                    5.24    1.84    0.088
  34. LP (   1) F   7                / 78. RY*(   3) C   5                    4.31    1.68    0.076
  34. LP (   1) F   7                /154. BD*(   1) O   3 - H  11            1.36    1.45    0.040
  34. LP (   1) F   7                /155. BD*(   1) C   4 - C   5            1.29    1.39    0.038
  35. LP (   2) F   7                / 82. RY*(   7) C   5                    0.65    2.41    0.036
  35. LP (   2) F   7                /154. BD*(   1) O   3 - H  11            1.10    0.87    0.028
  35. LP (   2) F   7                /155. BD*(   1) C   4 - C   5            4.03    0.81    0.051
  35. LP (   2) F   7                /157. BD*(   1) C   4 - C  10            0.77    0.78    0.022
  35. LP (   2) F   7                /158. BD*(   1) C   5 - F   6            8.99    0.67    0.070
  35. LP (   2) F   7                /160. BD*(   1) C   5 - F   8            0.55    0.68    0.017
  36. LP (   3) F   7                / 76. RY*(   1) C   5                    1.32    1.21    0.036
  36. LP (   3) F   7                / 81. RY*(   6) C   5                    0.96    2.33    0.043
  36. LP (   3) F   7                /154. BD*(   1) O   3 - H  11            5.01    0.88    0.060
  36. LP (   3) F   7                /158. BD*(   1) C   5 - F   6            4.69    0.68    0.051
  36. LP (   3) F   7                /160. BD*(   1) C   5 - F   8           13.01    0.68    0.085
  37. LP (   1) F   8                / 76. RY*(   1) C   5                    8.52    1.78    0.110
  37. LP (   1) F   8                / 77. RY*(   2) C   5                    0.71    1.83    0.032
  37. LP (   1) F   8                / 78. RY*(   3) C   5                    2.48    1.68    0.058
  37. LP (   1) F   8                /155. BD*(   1) C   4 - C   5            1.09    1.39    0.035
  38. LP (   2) F   8                / 78. RY*(   3) C   5                    0.86    1.09    0.028
  38. LP (   2) F   8                / 79. RY*(   4) C   5                    0.70    1.61    0.030
  38. LP (   2) F   8                / 83. RY*(   8) C   5                    0.79    2.58    0.041
  38. LP (   2) F   8                /153. BD*(   1) C   2 - C   4            0.59    0.83    0.020
  38. LP (   2) F   8                /155. BD*(   1) C   4 - C   5            6.41    0.80    0.064
  38. LP (   2) F   8                /158. BD*(   1) C   5 - F   6            6.49    0.67    0.059
  38. LP (   2) F   8                /159. BD*(   1) C   5 - F   7            3.55    0.63    0.043
  39. LP (   3) F   8                / 77. RY*(   2) C   5                    1.59    1.24    0.040
  39. LP (   3) F   8                / 80. RY*(   5) C   5                    1.00    2.27    0.043
  39. LP (   3) F   8                / 82. RY*(   7) C   5                    0.56    2.40    0.033
  39. LP (   3) F   8                /158. BD*(   1) C   5 - F   6            9.45    0.67    0.071
  39. LP (   3) F   8                /159. BD*(   1) C   5 - F   7           13.42    0.63    0.083
 151. BD*(   2) O   1 - C   2        / 41. RY*(   2) O   1                    1.11    1.12    0.093
 151. BD*(   2) O   1 - C   2        / 51. RY*(   3) C   2                    1.68    1.84    0.146
 151. BD*(   2) O   1 - C   2        / 56. RY*(   8) C   2                    0.61    1.61    0.083
 151. BD*(   2) O   1 - C   2        /150. BD*(   1) O   1 - C   2            0.84    0.61    0.057
 151. BD*(   2) O   1 - C   2        /156. BD*(   1) C   4 - C   9            2.18    0.28    0.060
 151. BD*(   2) O   1 - C   2        /157. BD*(   1) C   4 - C  10            0.84    0.30    0.039
 158. BD*(   1) C   5 - F   6        / 76. RY*(   1) C   5                    0.57    0.53    0.062
 158. BD*(   1) C   5 - F   6        / 77. RY*(   2) C   5                    1.11    0.58    0.092
 158. BD*(   1) C   5 - F   6        / 80. RY*(   5) C   5                    0.84    1.61    0.143
 158. BD*(   1) C   5 - F   6        / 82. RY*(   7) C   5                    0.59    1.73    0.124
 158. BD*(   1) C   5 - F   6        /156. BD*(   1) C   4 - C   9            2.99    0.09    0.054
 159. BD*(   1) C   5 - F   7        / 77. RY*(   2) C   5                    1.21    0.62    0.093
 159. BD*(   1) C   5 - F   7        / 78. RY*(   3) C   5                    0.62    0.46    0.058
 159. BD*(   1) C   5 - F   7        / 80. RY*(   5) C   5                    1.30    1.65    0.167
 159. BD*(   1) C   5 - F   7        /157. BD*(   1) C   4 - C  10            1.89    0.14    0.052


 Natural Bond Orbitals (Summary):

                                                            Principal Delocalizations
           NBO                        Occupancy    Energy   (geminal,vicinal,remote)
 ====================================================================================
 Molecular unit  1  (C5H5F3O2)
     1. BD (   1) O   1 - C   2          1.99360    -1.09235  153(g),49(g),154(v),67(v)
                                                    155(v)
     2. BD (   2) O   1 - C   2          1.99122    -0.40219  156(v),151(g),60(v)
     3. BD (   1) C   2 - O   3          1.99526    -0.95728  157(v),67(v)
     4. BD (   1) C   2 - C   4          1.97661    -0.68092  160(v),150(g),157(g),40(v)
                                                    156(g),155(g),163(v),165(v)
                                                    78(v),59(v)
     5. BD (   1) O   3 - H  11          1.98461    -0.77195  150(v),50(v),54(v)
     6. BD (   1) C   4 - C   5          1.98510    -0.72734  150(v),157(g),156(g),153(g)
                                                    164(v),162(v),52(v)
     7. BD (   1) C   4 - C   9          1.90966    -0.56538  157(g),151(v),161(g),158(v)
                                                    165(v),164(v),122(v),153(g)
                                                    155(g),49(v)
     8. BD (   1) C   4 - C  10          1.91801    -0.57024  156(g),161(g),159(v),163(v)
                                                    162(v),152(v),153(g),151(v)
                                                    155(g),113(v),49(v),164(g)
                                                    112(v)
     9. BD (   1) C   5 - F   6          1.99374    -1.08771  156(v),159(g),77(g),160(g)
                                                    76(g)
    10. BD (   1) C   5 - F   7          1.99341    -1.06039  157(v),158(g),77(g),160(g)
    11. BD (   1) C   5 - F   8          1.99435    -1.09723  153(v),76(g),159(g),158(g)
    12. BD (   1) C   9 - C  10          1.96076    -0.57104  156(g),157(g),155(v),153(v)
                                                    68(v),67(v),164(g),162(g)
                                                    163(g),165(g),160(r)
    13. BD (   1) C   9 - H  12          1.98435    -0.53255  155(v),165(v)
    14. BD (   1) C   9 - H  13          1.98448    -0.53644  153(v),164(v),67(v)
    15. BD (   1) C  10 - H  14          1.98220    -0.52367  155(v),163(v),112(v),67(v)
    16. BD (   1) C  10 - H  15          1.98367    -0.53265  153(v),162(v),113(v),67(v)
    17. CR (   1) O   1                  1.99971   -18.87966  49(v),153(v)
    18. CR (   1) C   2                  1.99920   -10.22780  69(v),154(v),155(v)
    19. CR (   1) O   3                  1.99967   -19.00040  50(v),49(v),130(v)
    20. CR (   1) C   4                  1.99870   -10.12873  78(v),50(v),157(g),122(v)
                                                    156(g),123(v)
    21. CR (   1) C   5                  1.99882   -10.37764  155(g),68(v),159(g),160(g)
                                                    158(g),70(v)
    22. CR (   1) F   6                  1.99989   -24.47499  77(v),76(v),78(v)
    23. CR (   1) F   7                  1.99990   -24.49066  77(v),78(v)
    24. CR (   1) F   8                  1.99989   -24.48131  76(v),78(v)
    25. CR (   1) C   9                  1.99910   -10.11317  122(v),138(v),134(v),155(v)
    26. CR (   1) C  10                  1.99910   -10.10428  142(v),67(v),113(v),146(v)
                                                    155(v),153(v)
    27. LP (   1) O   1                  1.97625    -0.66168  49(v),153(v),152(v)
    28. LP (   2) O   1                  1.83862    -0.26796  152(v),153(v),50(v),52(v)
                                                    53(v),47(g)
    29. LP (   1) O   3                  1.97130    -0.57472  153(v),50(v),150(v),132(v)
                                                    130(v)
    30. LP (   2) O   3                  1.80718    -0.34433  151(v),51(v),131(v),150(v)
                                                    56(v)
    31. LP (   1) F   6                  1.98570    -1.04593  77(v),76(v),78(v),155(v)
    32. LP (   2) F   6                  1.94919    -0.45647  155(v),159(v),160(v),78(v)
                                                    156(r),82(v),81(v)
    33. LP (   3) F   6                  1.92783    -0.45616  159(v),160(v),76(v),81(v)
                                                    77(v)
    34. LP (   1) F   7                  1.98414    -1.05409  77(v),78(v),154(r),155(v)
                                                    76(v)
    35. LP (   2) F   7                  1.95414    -0.47073  158(v),155(v),154(r),157(r)
                                                    82(v),160(v)
    36. LP (   3) F   7                  1.93147    -0.47835  160(v),154(r),158(v),76(v)
                                                    81(v)
    37. LP (   1) F   8                  1.98539    -1.05055  76(v),78(v),155(v),77(v)
    38. LP (   2) F   8                  1.94779    -0.46380  158(v),155(v),159(v),78(v)
                                                    83(v),79(v),153(r)
    39. LP (   3) F   8                  1.93082    -0.46219  159(v),158(v),77(v),80(v)
                                                    82(v)
    40. RY*(   1) O   1                  0.00196     1.19294   
    41. RY*(   2) O   1                  0.00066     1.12866   
    42. RY*(   3) O   1                  0.00046     1.54070   
    43. RY*(   4) O   1                  0.00011     1.01369   
    44. RY*(   5) O   1                  0.00003     3.27080   
    45. RY*(   6) O   1                  0.00000     2.84217   
    46. RY*(   7) O   1                  0.00001     2.69872   
    47. RY*(   8) O   1                  0.00001     2.93113   
    48. RY*(   9) O   1                  0.00000     2.77670   
    49. RY*(   1) C   2                  0.01971     0.58641   
    50. RY*(   2) C   2                  0.01259     1.17051   
    51. RY*(   3) C   2                  0.00499     1.84696   
    52. RY*(   4) C   2                  0.00396     1.23951   
    53. RY*(   5) C   2                  0.00313     1.29888   
    54. RY*(   6) C   2                  0.00222     1.50928   
    55. RY*(   7) C   2                  0.00105     1.44347   
    56. RY*(   8) C   2                  0.00010     1.61713   
    57. RY*(   9) C   2                  0.00003     2.07055   
    58. RY*(   1) O   3                  0.00172     1.58315   
    59. RY*(   2) O   3                  0.00098     1.30484   
    60. RY*(   3) O   3                  0.00094     1.15385   
    61. RY*(   4) O   3                  0.00006     1.19305   
    62. RY*(   5) O   3                  0.00002     2.84280   
    63. RY*(   6) O   3                  0.00001     3.06708   
    64. RY*(   7) O   3                  0.00001     2.75502   
    65. RY*(   8) O   3                  0.00000     2.85998   
    66. RY*(   9) O   3                  0.00001     2.85367   
    67. RY*(   1) C   4                  0.00762     0.93736   
    68. RY*(   2) C   4                  0.00477     0.70711   
    69. RY*(   3) C   4                  0.00379     0.79206   
    70. RY*(   4) C   4                  0.00243     0.75032   
    71. RY*(   5) C   4                  0.00069     2.17736   
    72. RY*(   6) C   4                  0.00045     1.95662   
    73. RY*(   7) C   4                  0.00034     2.16550   
    74. RY*(   8) C   4                  0.00030     2.10610   
    75. RY*(   9) C   4                  0.00025     2.15386   
    76. RY*(   1) C   5                  0.02192     0.73023   
    77. RY*(   2) C   5                  0.01882     0.78191   
    78. RY*(   3) C   5                  0.01603     0.62610   
    79. RY*(   4) C   5                  0.00453     1.14631   
    80. RY*(   5) C   5                  0.00383     1.81198   
    81. RY*(   6) C   5                  0.00340     1.84935   
    82. RY*(   7) C   5                  0.00316     1.93646   
    83. RY*(   8) C   5                  0.00242     2.11370   
    84. RY*(   9) C   5                  0.00061     1.52306   
    85. RY*(   1) F   6                  0.00119     1.80875   
    86. RY*(   2) F   6                  0.00048     1.71008   
    87. RY*(   3) F   6                  0.00023     1.38651   
    88. RY*(   4) F   6                  0.00006     3.10979   
    89. RY*(   5) F   6                  0.00002     2.93245   
    90. RY*(   6) F   6                  0.00003     1.33364   
    91. RY*(   7) F   6                  0.00002     3.42221   
    92. RY*(   8) F   6                  0.00001     2.99242   
    93. RY*(   9) F   6                  0.00000     3.00815   
    94. RY*(   1) F   7                  0.00119     1.82131   
    95. RY*(   2) F   7                  0.00038     1.75993   
    96. RY*(   3) F   7                  0.00021     1.46114   
    97. RY*(   4) F   7                  0.00007     2.77744   
    98. RY*(   5) F   7                  0.00005     1.60594   
    99. RY*(   6) F   7                  0.00003     2.90318   
   100. RY*(   7) F   7                  0.00001     3.23435   
   101. RY*(   8) F   7                  0.00002     3.01222   
   102. RY*(   9) F   7                  0.00001     3.03305   
   103. RY*(   1) F   8                  0.00124     1.74081   
   104. RY*(   2) F   8                  0.00044     1.67924   
   105. RY*(   3) F   8                  0.00024     1.38907   
   106. RY*(   4) F   8                  0.00007     3.03820   
   107. RY*(   5) F   8                  0.00003     1.27240   
   108. RY*(   6) F   8                  0.00001     3.01541   
   109. RY*(   7) F   8                  0.00002     3.31645   
   110. RY*(   8) F   8                  0.00001     2.94547   
   111. RY*(   9) F   8                  0.00001     3.11206   
   112. RY*(   1) C   9                  0.00465     0.85665   
   113. RY*(   2) C   9                  0.00379     0.74347   
   114. RY*(   3) C   9                  0.00114     0.66459   
   115. RY*(   4) C   9                  0.00035     0.90575   
   116. RY*(   5) C   9                  0.00021     2.07126   
   117. RY*(   6) C   9                  0.00012     1.82852   
   118. RY*(   7) C   9                  0.00005     2.24203   
   119. RY*(   8) C   9                  0.00003     2.10654   
   120. RY*(   9) C   9                  0.00002     2.15929   
   121. RY*(   1) C  10                  0.00479     0.91453   
   122. RY*(   2) C  10                  0.00407     0.66082   
   123. RY*(   3) C  10                  0.00150     0.63949   
   124. RY*(   4) C  10                  0.00035     0.94359   
   125. RY*(   5) C  10                  0.00020     2.07571   
   126. RY*(   6) C  10                  0.00011     1.88955   
   127. RY*(   7) C  10                  0.00007     2.24892   
   128. RY*(   8) C  10                  0.00003     2.16475   
   129. RY*(   9) C  10                  0.00003     2.11562   
   130. RY*(   1) H  11                  0.00283     0.66206   
   131. RY*(   2) H  11                  0.00135     1.62997   
   132. RY*(   3) H  11                  0.00091     1.84723   
   133. RY*(   4) H  11                  0.00005     2.12280   
   134. RY*(   1) H  12                  0.00192     0.34615   
   135. RY*(   2) H  12                  0.00017     1.67393   
   136. RY*(   3) H  12                  0.00011     1.98284   
   137. RY*(   4) H  12                  0.00004     2.18506   
   138. RY*(   1) H  13                  0.00214     0.34232   
   139. RY*(   2) H  13                  0.00019     1.67107   
   140. RY*(   3) H  13                  0.00012     1.95297   
   141. RY*(   4) H  13                  0.00004     2.20230   
   142. RY*(   1) H  14                  0.00279     0.37465   
   143. RY*(   2) H  14                  0.00016     1.68931   
   144. RY*(   3) H  14                  0.00012     1.98571   
   145. RY*(   4) H  14                  0.00004     2.19512   
   146. RY*(   1) H  15                  0.00195     0.35589   
   147. RY*(   2) H  15                  0.00019     1.67657   
   148. RY*(   3) H  15                  0.00011     1.96451   
   149. RY*(   4) H  15                  0.00004     2.19344   
   150. BD*(   1) O   1 - C   2          0.02138     0.61420   
   151. BD*(   2) O   1 - C   2          0.22742     0.00730  156(v),51(g),41(g),150(g)
                                                    157(v),56(g)
   152. BD*(   1) C   2 - O   3          0.09139     0.35563   
   153. BD*(   1) C   2 - C   4          0.08837     0.36303   
   154. BD*(   1) O   3 - H  11          0.02467     0.39954   
   155. BD*(   1) C   4 - C   5          0.06731     0.33836   
   156. BD*(   1) C   4 - C   9          0.04205     0.29079   
   157. BD*(   1) C   4 - C  10          0.04044     0.30929   
   158. BD*(   1) C   5 - F   6          0.10179     0.20334  156(v),160(g),77(g),80(g)
                                                    82(g)
   159. BD*(   1) C   5 - F   7          0.11875     0.16537  157(v),80(g),77(g),78(g)
   160. BD*(   1) C   5 - F   8          0.09542     0.20436   
   161. BD*(   1) C   9 - C  10          0.01877     0.33815   
   162. BD*(   1) C   9 - H  12          0.01323     0.44822   
   163. BD*(   1) C   9 - H  13          0.01299     0.44397   
   164. BD*(   1) C  10 - H  14          0.01524     0.45957   
   165. BD*(   1) C  10 - H  15          0.01295     0.44744   
       -------------------------------
              Total Lewis   76.81485  ( 98.4806%)
        Valence non-Lewis    0.99218  (  1.2720%)
        Rydberg non-Lewis    0.19297  (  0.2474%)
       -------------------------------
            Total unit  1   78.00000  (100.0000%)
           Charge unit  1    0.00000
 Unable to Open any file for archive entry.
 1\1\GINC-COMPUTE-0-0\SP\RB3LYP\def2SVP\C5H5F3O2\ZAHRT2\13-Mar-2021\0\\
 # b3lyp/def2svp geom=NewRedundant pop=NBO\\87\\0,1\O,0,1.7033196251,-1
 .7426694093,-0.2358289896\C,0,1.4480634116,-0.5726094439,-0.1446087253
 \O,0,2.4111211253,0.3566305958,-0.2451136345\C,0,0.0217388338,-0.08041
 16343,0.0352598587\C,0,-0.189755114,1.272154183,0.6572537376\F,0,0.297
 9186973,1.3292582008,1.9037817204\F,0,0.450883185,2.2530509825,-0.0488
 423258\F,0,-1.4811960837,1.6190304318,0.7040586931\C,0,-0.9687858888,-
 0.5493930899,-1.0251190854\C,0,-1.0105270281,-1.1442735909,0.339966029
 1\H,0,2.0429525942,1.2538823201,-0.2683732589\H,0,-0.5432028872,-1.143
 6525211,-1.8364687538\H,0,-1.7516271619,0.1552429036,-1.314341036\H,0,
 -0.5990892498,-2.1455675785,0.4772749948\H,0,-1.8318140589,-0.86067234
 96,1.0011007757\\Version=ES64L-G16RevC.01\State=1-A\HF=-643.0306907\RM
 SD=4.979e-09\Dipole=-1.0000731,0.5394233,-0.246204\Quadrupole=-1.06692
 87,-1.5844081,2.6513368,5.3133111,1.0274441,-1.3078806\PG=C01 [X(C5H5F
 3O2)]\\@
 The archive entry for this job was punched.


 GETTING A SIMPLE ANSWER FROM A PROFESSOR IS LIKE
 GETTING A THIMBLE OF WATER FROM A FIRE HYDRANT.
     -- PROF. LEN SHAPIRO, NDSU
 File lengths (MBytes):  RWF=     19 Int=      0 D2E=      0 Chk=      3 Scr=      1
 Normal termination of Gaussian 16
