# Supplementary material for: Machine-Learning-Guided Discovery of Electrochemical Reactions
Source: J Am Chem Soc. 2022 Dec 2;144(49):22599–610. doi: 10.1021/jacs.2c08997 (PMC9756344; doi:10.1021/jacs.2c08997)
Supplement: Supplementary file 4 — ja2c08997_si_004.zip [file ja2c08997_si_004.zip › Reactivity Prediction/Nlogs_notimes/11.log]

 Entering Gaussian System, Link 0=g16
 Input=11.com
 Output=11.log
 Initial command:
  
 Copyright (c) 1988-2019, Gaussian, Inc.  All Rights Reserved.
  
 This is part of the Gaussian(R) 16 program.  It is based on
 the Gaussian(R) 09 system (copyright 2009, Gaussian, Inc.),
 the Gaussian(R) 03 system (copyright 2003, Gaussian, Inc.),
 the Gaussian(R) 98 system (copyright 1998, Gaussian, Inc.),
 the Gaussian(R) 94 system (copyright 1995, Gaussian, Inc.),
 the Gaussian 92(TM) system (copyright 1992, Gaussian, Inc.),
 the Gaussian 90(TM) system (copyright 1990, Gaussian, Inc.),
 the Gaussian 88(TM) system (copyright 1988, Gaussian, Inc.),
 the Gaussian 86(TM) system (copyright 1986, Carnegie Mellon
 University), and the Gaussian 82(TM) system (copyright 1983,
 Carnegie Mellon University). Gaussian is a federally registered
 trademark of Gaussian, Inc.
  
 This software contains proprietary and confidential information,
 including trade secrets, belonging to Gaussian, Inc.
  
 This software is provided under written license and may be
 used, copied, transmitted, or stored only in accord with that
 written license.
  
 The following legend is applicable only to US Government
 contracts under FAR:
  
                    RESTRICTED RIGHTS LEGEND
  
 Use, reproduction and disclosure by the US Government is
 subject to restrictions as set forth in subparagraphs (a)
 and (c) of the Commercial Computer Software - Restricted
 Rights clause in FAR 52.227-19.
  
 Gaussian, Inc.
 340 Quinnipiac St., Bldg. 40, Wallingford CT 06492
  
  
 ---------------------------------------------------------------
 Warning -- This program may not be used in any manner that
 competes with the business of Gaussian, Inc. or will provide
 assistance to any competitor of Gaussian, Inc.  The licensee
 of this program is prohibited from giving any competitor of
 Gaussian, Inc. access to this program.  By using this program,
 the user acknowledges that Gaussian, Inc. is engaged in the
 business of creating and licensing software in the field of
 computational chemistry and represents and warrants to the
 licensee that it is not a competitor of Gaussian, Inc. and that
 it will not use this program in any manner prohibited above.
 ---------------------------------------------------------------
  

 Cite this work as:
 Gaussian 16, Revision C.01,
 M. J. Frisch, G. W. Trucks, H. B. Schlegel, G. E. Scuseria, 
 M. A. Robb, J. R. Cheeseman, G. Scalmani, V. Barone, 
 G. A. Petersson, H. Nakatsuji, X. Li, M. Caricato, A. V. Marenich, 
 J. Bloino, B. G. Janesko, R. Gomperts, B. Mennucci, H. P. Hratchian, 
 J. V. Ortiz, A. F. Izmaylov, J. L. Sonnenberg, D. Williams-Young, 
 F. Ding, F. Lipparini, F. Egidi, J. Goings, B. Peng, A. Petrone, 
 T. Henderson, D. Ranasinghe, V. G. Zakrzewski, J. Gao, N. Rega, 
 G. Zheng, W. Liang, M. Hada, M. Ehara, K. Toyota, R. Fukuda, 
 J. Hasegawa, M. Ishida, T. Nakajima, Y. Honda, O. Kitao, H. Nakai, 
 T. Vreven, K. Throssell, J. A. Montgomery, Jr., J. E. Peralta, 
 F. Ogliaro, M. J. Bearpark, J. J. Heyd, E. N. Brothers, K. N. Kudin, 
 V. N. Staroverov, T. A. Keith, R. Kobayashi, J. Normand, 
 K. Raghavachari, A. P. Rendell, J. C. Burant, S. S. Iyengar, 
 J. Tomasi, M. Cossi, J. M. Millam, M. Klene, C. Adamo, R. Cammi, 
 J. W. Ochterski, R. L. Martin, K. Morokuma, O. Farkas, 
 J. B. Foresman, and D. J. Fox, Gaussian, Inc., Wallingford CT, 2019.
 
 ******************************************
 Gaussian 16:  ES64L-G16RevC.01  3-Jul-2019
                13-Mar-2021 
 ******************************************
 %nprocshared=16
 Will use up to   16 processors via shared memory.
 %mem=7GB
 -----------------------------------------
 # b3lyp/def2svp geom=NewRedundant pop=NBO
 -----------------------------------------
 1/29=4000,38=1,172=1/1;
 2/12=2,17=6,18=5,40=1/2;
 3/5=43,7=101,11=2,25=1,30=1,74=-5/1,2,3;
 4//1;
 5/5=2,38=5/2;
 6/7=2,8=2,9=2,10=2,28=1,40=1/1,7;
 99/5=1,9=1/99;
 --
 11
 --
 Symbolic Z-matrix:
 Charge =  0 Multiplicity = 1
 O                     1.74263   2.38336   0.18776 
 C                     1.35625   1.25141   0.05401 
 N                     2.16986   0.11647  -0.1431 
 O                     3.49627   0.22065  -0.4338 
 C                    -0.03288   0.69704   0.07329 
 C                    -1.24307   1.34578   0.27848 
 C                    -2.40984   0.56683   0.24814 
 C                    -2.35044  -0.8155    0.02372 
 C                    -1.12235  -1.46379  -0.17765 
 C                     0.02649  -0.68469  -0.15103 
 C                     1.4567   -1.08646  -0.32554 
 O                     1.93811  -2.16626  -0.55086 
 H                     3.9662    0.10413   0.4083 
 H                    -1.2752    2.4229    0.4536 
 H                    -3.38077   1.04338   0.40135 
 H                    -3.27598  -1.39544   0.00541 
 H                    -1.06197  -2.5398   -0.35208 
 
                          Input orientation:                          
 ---------------------------------------------------------------------
 Center     Atomic      Atomic             Coordinates (Angstroms)
 Number     Number       Type             X           Y           Z
 ---------------------------------------------------------------------
      1          8           0        1.742625    2.383358    0.187757
      2          6           0        1.356249    1.251412    0.054008
      3          7           0        2.169856    0.116466   -0.143102
      4          8           0        3.496268    0.220653   -0.433800
      5          6           0       -0.032877    0.697036    0.073286
      6          6           0       -1.243074    1.345778    0.278480
      7          6           0       -2.409840    0.566825    0.248140
      8          6           0       -2.350444   -0.815500    0.023723
      9          6           0       -1.122354   -1.463785   -0.177646
     10          6           0        0.026492   -0.684688   -0.151033
     11          6           0        1.456702   -1.086463   -0.325539
     12          8           0        1.938112   -2.166256   -0.550861
     13          1           0        3.966201    0.104132    0.408300
     14          1           0       -1.275205    2.422896    0.453604
     15          1           0       -3.380767    1.043380    0.401348
     16          1           0       -3.275976   -1.395441    0.005411
     17          1           0       -1.061969   -2.539801   -0.352078
 ---------------------------------------------------------------------
                    Distance matrix (angstroms):
                    1          2          3          4          5
     1  O    0.000000
     2  C    1.203527   0.000000
     3  N    2.330406   1.410287   0.000000
     4  O    2.852874   2.424892   1.361885   0.000000
     5  C    2.451366   1.495786   2.288213   3.597075   0.000000
     6  C    3.162152   2.610704   3.651990   4.922867   1.388361
     7  C    4.532814   3.832724   4.618387   5.955417   2.386939
     8  C    5.197386   4.244127   4.618387   5.955417   2.767912
     9  C    4.810627   3.683671   3.651990   4.922867   2.432915
    10  C    3.531685   2.357706   2.288213   3.597075   1.401073
    11  C    3.519216   2.370613   1.410287   2.424892   2.357706
    12  O    4.613324   3.519216   2.330406   2.852874   3.531685
    13  H    3.191833   2.872911   1.879109   0.971363   4.056648
    14  H    3.029775   2.908024   4.188570   5.329570   2.160234
    15  H    5.300029   4.754286   5.653760   6.976243   3.381707
    16  H    6.284818   5.335326   5.653760   6.976243   3.860150
    17  H    5.691631   4.515084   4.188570   5.329570   3.423022
                    6          7          8          9         10
     6  C    0.000000
     7  C    1.403221   0.000000
     8  C    2.441780   1.401682   0.000000
     9  C    2.848907   2.441780   1.403221   0.000000
    10  C    2.432915   2.767912   2.386939   1.388361   0.000000
    11  C    3.683671   4.244127   3.832724   2.610704   1.495786
    12  O    4.810627   5.197386   4.532814   3.162152   2.451366
    13  H    5.356779   6.394812   6.394812   5.356779   4.056648
    14  H    1.091734   2.185088   3.439207   3.940575   3.423022
    15  H    2.162469   1.092372   2.158610   3.423673   3.860150
    16  H    3.423673   2.158610   1.092372   2.162469   3.381707
    17  H    3.940575   3.439207   2.185088   1.091734   2.160234
                   11         12         13         14         15
    11  C    0.000000
    12  O    1.203527   0.000000
    13  H    2.872911   3.191833   0.000000
    14  H    4.515084   5.691631   5.731583   0.000000
    15  H    5.335326   6.284818   7.406765   2.517774   0.000000
    16  H    4.754286   5.300029   7.406765   4.334012   2.472973
    17  H    2.908024   3.029775   5.731584   5.032192   4.334012
                   16         17
    16  H    0.000000
    17  H    2.517774   0.000000
 Stoichiometry    C8H5NO3
 Framework group  CS[SG(HNO),X(C8H4O2)]
 Deg. of freedom    24
 Full point group                 CS      NOp   2
 Largest Abelian subgroup         CS      NOp   2
 Largest concise Abelian subgroup CS      NOp   2
                         Standard orientation:                         
 ---------------------------------------------------------------------
 Center     Atomic      Atomic             Coordinates (Angstroms)
 Number     Number       Type             X           Y           Z
 ---------------------------------------------------------------------
      1          8           0       -0.007520    1.350649    2.306662
      2          6           0        0.006492    0.913793    1.185307
      3          7           0        0.055773    1.676374   -0.000000
      4          8           0       -0.139264    3.024221   -0.000000
      5          6           0       -0.000351   -0.501243    0.700537
      6          6           0        0.002221   -1.685931    1.424453
      7          6           0       -0.000351   -2.888183    0.700841
      8          6           0       -0.000351   -2.888183   -0.700841
      9          6           0        0.002221   -1.685931   -1.424453
     10          6           0       -0.000351   -0.501243   -0.700537
     11          6           0        0.006492    0.913793   -1.185307
     12          8           0       -0.007520    1.350649   -2.306662
     13          1           0        0.745952    3.424145   -0.000000
     14          1           0        0.003619   -1.671859    2.516096
     15          1           0       -0.002659   -3.840209    1.236487
     16          1           0       -0.002659   -3.840209   -1.236487
     17          1           0        0.003619   -1.671859   -2.516096
 ---------------------------------------------------------------------
 Rotational constants (GHZ):           1.7252480           0.8620888           0.5760218
 Standard basis: def2SVP (5D, 7F)
 There are   111 symmetry adapted cartesian basis functions of A'  symmetry.
 There are    94 symmetry adapted cartesian basis functions of A"  symmetry.
 There are   104 symmetry adapted basis functions of A'  symmetry.
 There are    89 symmetry adapted basis functions of A"  symmetry.
   193 basis functions,   335 primitive gaussians,   205 cartesian basis functions
    42 alpha electrons       42 beta electrons
       nuclear repulsion energy       656.8015765245 Hartrees.
 NAtoms=   17 NActive=   17 NUniq=   10 SFac= 2.89D+00 NAtFMM=   60 NAOKFM=F Big=F
 Integral buffers will be    131072 words long.
 Raffenetti 2 integral format.
 Two-electron integral symmetry is turned on.
 One-electron integrals computed using PRISM.
   2 Symmetry operations used in ECPInt.
 ECPInt:  NShTT=    3828 NPrTT=   14536 LenC2=    3716 LenP2D=   10641.
 LDataN:  DoStor=T MaxTD1= 4 Len=   56
 NBasis=   193 RedAO= T EigKep=  2.83D-04  NBF=   104    89
 NBsUse=   193 1.00D-06 EigRej= -1.00D+00 NBFU=   104    89
 ExpMin= 1.22D-01 ExpMax= 2.27D+03 ExpMxC= 3.41D+02 IAcc=3 IRadAn=         5 AccDes= 0.00D+00
 Harris functional with IExCor=  402 and IRadAn=       5 diagonalized for initial guess.
 HarFok:  IExCor=  402 AccDes= 0.00D+00 IRadAn=         5 IDoV= 1 UseB2=F ITyADJ=14
 ICtDFT=  3500011 ScaDFX=  1.000000  1.000000  1.000000  1.000000
 FoFCou: FMM=F IPFlag=           0 FMFlag=      100000 FMFlg1=           0
         NFxFlg=           0 DoJE=T BraDBF=F KetDBF=T FulRan=T
         wScrn=  0.000000 ICntrl=       500 IOpCl=  0 I1Cent=   200000004 NGrid=           0
         NMat0=    1 NMatS0=      1 NMatT0=    0 NMatD0=    1 NMtDS0=    0 NMtDT0=    0
 Petite list used in FoFCou.
 Initial guess orbital symmetries:
       Occupied  (A") (A') (A') (A') (A") (A') (A') (A") (A') (A")
                 (A") (A') (A') (A") (A') (A') (A') (A") (A') (A")
                 (A') (A") (A') (A') (A') (A") (A') (A") (A') (A")
                 (A') (A') (A") (A") (A') (A') (A") (A') (A') (A")
                 (A") (A')
       Virtual   (A") (A') (A") (A') (A') (A') (A") (A") (A') (A')
                 (A") (A') (A") (A') (A") (A') (A") (A') (A') (A")
                 (A') (A") (A') (A") (A') (A') (A") (A') (A") (A')
                 (A") (A") (A') (A") (A') (A') (A") (A') (A") (A')
                 (A') (A") (A") (A') (A") (A") (A') (A') (A") (A")
                 (A') (A") (A') (A') (A") (A") (A') (A') (A") (A')
                 (A') (A") (A") (A') (A') (A") (A") (A') (A') (A")
                 (A') (A') (A') (A") (A') (A") (A') (A') (A") (A")
                 (A") (A") (A') (A") (A') (A') (A") (A') (A") (A')
                 (A') (A') (A") (A") (A') (A') (A") (A') (A') (A")
                 (A') (A") (A') (A') (A") (A") (A') (A") (A') (A')
                 (A") (A') (A") (A') (A") (A') (A") (A') (A") (A')
                 (A") (A") (A') (A") (A") (A') (A') (A') (A") (A')
                 (A") (A") (A') (A") (A") (A") (A") (A') (A") (A')
                 (A') (A") (A") (A') (A') (A") (A') (A") (A') (A")
                 (A')
 The electronic state of the initial guess is 1-A'.
 Requested convergence on RMS density matrix=1.00D-08 within 128 cycles.
 Requested convergence on MAX density matrix=1.00D-06.
 Requested convergence on             energy=1.00D-06.
 No special actions if energy rises.
 Integral accuracy reduced to 1.0D-05 until final iterations.
 Initial convergence to 1.0D-05 achieved.  Increase integral accuracy.
 SCF Done:  E(RB3LYP) =  -587.820690052     A.U. after   15 cycles
            NFock= 15  Conv=0.64D-08     -V/T= 2.0091

 **********************************************************************

            Population analysis using the SCF Density.

 **********************************************************************

 Orbital symmetries:
       Occupied  (A') (A") (A') (A') (A") (A') (A") (A') (A') (A')
                 (A") (A") (A') (A") (A') (A') (A') (A") (A') (A")
                 (A') (A") (A') (A') (A") (A') (A') (A') (A") (A')
                 (A") (A') (A") (A") (A') (A') (A") (A') (A') (A")
                 (A') (A")
       Virtual   (A") (A') (A") (A') (A') (A') (A") (A') (A") (A')
                 (A") (A') (A") (A") (A') (A") (A') (A') (A') (A")
                 (A') (A') (A") (A") (A') (A') (A") (A') (A') (A")
                 (A") (A') (A") (A") (A') (A') (A') (A") (A") (A')
                 (A') (A") (A") (A') (A") (A') (A") (A") (A') (A")
                 (A') (A") (A') (A') (A") (A") (A') (A') (A") (A')
                 (A') (A") (A") (A') (A') (A") (A") (A') (A') (A")
                 (A') (A') (A') (A') (A") (A") (A') (A') (A") (A")
                 (A") (A") (A') (A") (A') (A') (A") (A') (A') (A")
                 (A') (A') (A") (A") (A') (A') (A") (A') (A') (A")
                 (A') (A") (A') (A') (A") (A") (A') (A") (A') (A')
                 (A') (A") (A") (A') (A') (A") (A") (A') (A") (A')
                 (A") (A") (A') (A") (A") (A') (A') (A") (A') (A')
                 (A") (A") (A') (A") (A") (A") (A") (A') (A") (A')
                 (A') (A") (A') (A") (A') (A") (A') (A") (A') (A")
                 (A')
 The electronic state is 1-A'.
 Alpha  occ. eigenvalues --  -19.20323 -19.14067 -19.14066 -14.42809 -10.31857
 Alpha  occ. eigenvalues --  -10.31846 -10.22667 -10.22658 -10.22512 -10.22485
 Alpha  occ. eigenvalues --  -10.22478 -10.22453  -1.12892  -1.05395  -1.04908
 Alpha  occ. eigenvalues --   -0.93015  -0.87030  -0.77707  -0.77378  -0.68395
 Alpha  occ. eigenvalues --   -0.66352  -0.62685  -0.60052  -0.55870  -0.52767
 Alpha  occ. eigenvalues --   -0.50830  -0.49238  -0.47143  -0.46543  -0.45225
 Alpha  occ. eigenvalues --   -0.44798  -0.43809  -0.41250  -0.39943  -0.38773
 Alpha  occ. eigenvalues --   -0.38564  -0.34735  -0.30412  -0.29783  -0.28959
 Alpha  occ. eigenvalues --   -0.27775  -0.27610
 Alpha virt. eigenvalues --   -0.09298  -0.05309   0.01617   0.03145   0.05141
 Alpha virt. eigenvalues --    0.06291   0.08900   0.11184   0.12921   0.13710
 Alpha virt. eigenvalues --    0.14874   0.17526   0.20892   0.22277   0.23161
 Alpha virt. eigenvalues --    0.25901   0.27500   0.28429   0.30552   0.32365
 Alpha virt. eigenvalues --    0.34308   0.35396   0.39016   0.39227   0.41755
 Alpha virt. eigenvalues --    0.42183   0.44714   0.44744   0.46304   0.46608
 Alpha virt. eigenvalues --    0.48406   0.51477   0.52944   0.54918   0.55376
 Alpha virt. eigenvalues --    0.57217   0.60316   0.61930   0.62050   0.62751
 Alpha virt. eigenvalues --    0.62958   0.63881   0.64964   0.65391   0.68286
 Alpha virt. eigenvalues --    0.68940   0.70899   0.71880   0.72156   0.74627
 Alpha virt. eigenvalues --    0.76393   0.79770   0.81302   0.83632   0.86860
 Alpha virt. eigenvalues --    0.90836   0.92950   0.96308   0.97417   1.00111
 Alpha virt. eigenvalues --    1.03283   1.05438   1.06813   1.07743   1.08799
 Alpha virt. eigenvalues --    1.12892   1.14848   1.18347   1.20452   1.22180
 Alpha virt. eigenvalues --    1.22624   1.23155   1.25387   1.25938   1.27062
 Alpha virt. eigenvalues --    1.30255   1.34925   1.37574   1.41552   1.44444
 Alpha virt. eigenvalues --    1.46964   1.47640   1.55144   1.60779   1.62192
 Alpha virt. eigenvalues --    1.64473   1.64797   1.68528   1.70414   1.71075
 Alpha virt. eigenvalues --    1.71846   1.74596   1.75014   1.75620   1.79513
 Alpha virt. eigenvalues --    1.82905   1.87898   1.88871   1.91391   1.91515
 Alpha virt. eigenvalues --    1.94244   1.95064   1.96150   1.99148   2.01161
 Alpha virt. eigenvalues --    2.08248   2.09539   2.10577   2.11370   2.16436
 Alpha virt. eigenvalues --    2.20717   2.22070   2.22404   2.24114   2.27816
 Alpha virt. eigenvalues --    2.29459   2.32780   2.32875   2.41597   2.44872
 Alpha virt. eigenvalues --    2.48988   2.49669   2.56305   2.61191   2.62897
 Alpha virt. eigenvalues --    2.63599   2.65474   2.66950   2.68205   2.69693
 Alpha virt. eigenvalues --    2.70088   2.74948   2.78906   2.81772   2.87865
 Alpha virt. eigenvalues --    2.93046   2.96847   2.98909   3.03411   3.03677
 Alpha virt. eigenvalues --    3.07254   3.15705   3.21732   3.22471   3.39163
 Alpha virt. eigenvalues --    3.46318   3.49980   3.63125   3.64770   3.68041
 Alpha virt. eigenvalues --    3.76094
          Condensed to atoms (all electrons):
               1          2          3          4          5          6
     1  O    7.494980   0.827248  -0.084357   0.000483  -0.110436   0.009474
     2  C    0.827248   4.832692   0.270507  -0.004185   0.040286  -0.068964
     3  N   -0.084357   0.270507   7.008684   0.102891  -0.153583   0.007977
     4  O    0.000483  -0.004185   0.102891   7.738383   0.008624  -0.000044
     5  C   -0.110436   0.040286  -0.153583   0.008624   5.807882   0.290587
     6  C    0.009474  -0.068964   0.007977  -0.000044   0.290587   5.162886
     7  C    0.000452   0.017179  -0.000082   0.000000   0.104895   0.230199
     8  C   -0.000014  -0.001400  -0.000082   0.000000  -0.156954   0.102541
     9  C   -0.000042   0.016967   0.007977  -0.000044   0.019363  -0.129883
    10  C    0.001968  -0.003632  -0.153583   0.008624   0.220120   0.019363
    11  C   -0.001076  -0.133295   0.270507  -0.004185  -0.003632   0.016967
    12  O   -0.000010  -0.001076  -0.084357   0.000483   0.001968  -0.000042
    13  H    0.001316  -0.000728  -0.030805   0.312913   0.000063   0.000026
    14  H    0.004996  -0.009607   0.000620  -0.000002  -0.076132   0.448817
    15  H   -0.000000  -0.000317   0.000003  -0.000000   0.015454  -0.072769
    16  H   -0.000000   0.000026   0.000003  -0.000000  -0.001497   0.014218
    17  H    0.000002  -0.000353   0.000620  -0.000002   0.015724  -0.001705
               7          8          9         10         11         12
     1  O    0.000452  -0.000014  -0.000042   0.001968  -0.001076  -0.000010
     2  C    0.017179  -0.001400   0.016967  -0.003632  -0.133295  -0.001076
     3  N   -0.000082  -0.000082   0.007977  -0.153583   0.270507  -0.084357
     4  O    0.000000   0.000000  -0.000044   0.008624  -0.004185   0.000483
     5  C    0.104895  -0.156954   0.019363   0.220120  -0.003632   0.001968
     6  C    0.230199   0.102541  -0.129883   0.019363   0.016967  -0.000042
     7  C    5.105501   0.251213   0.102541  -0.156954  -0.001400  -0.000014
     8  C    0.251213   5.105501   0.230199   0.104895   0.017179   0.000452
     9  C    0.102541   0.230199   5.162886   0.290587  -0.068964   0.009474
    10  C   -0.156954   0.104895   0.290587   5.807882   0.040286  -0.110436
    11  C   -0.001400   0.017179  -0.068964   0.040286   4.832692   0.827248
    12  O   -0.000014   0.000452   0.009474  -0.110436   0.827248   7.494980
    13  H   -0.000001  -0.000001   0.000026   0.000063  -0.000728   0.001316
    14  H   -0.072365   0.013419  -0.001705   0.015724  -0.000353   0.000002
    15  H    0.441352  -0.069993   0.014218  -0.001497   0.000026  -0.000000
    16  H   -0.069993   0.441352  -0.072769   0.015454  -0.000317  -0.000000
    17  H    0.013419  -0.072365   0.448817  -0.076132  -0.009607   0.004996
              13         14         15         16         17
     1  O    0.001316   0.004996  -0.000000  -0.000000   0.000002
     2  C   -0.000728  -0.009607  -0.000317   0.000026  -0.000353
     3  N   -0.030805   0.000620   0.000003   0.000003   0.000620
     4  O    0.312913  -0.000002  -0.000000  -0.000000  -0.000002
     5  C    0.000063  -0.076132   0.015454  -0.001497   0.015724
     6  C    0.000026   0.448817  -0.072769   0.014218  -0.001705
     7  C   -0.000001  -0.072365   0.441352  -0.069993   0.013419
     8  C   -0.000001   0.013419  -0.069993   0.441352  -0.072365
     9  C    0.000026  -0.001705   0.014218  -0.072769   0.448817
    10  C    0.000063   0.015724  -0.001497   0.015454  -0.076132
    11  C   -0.000728  -0.000353   0.000026  -0.000317  -0.009607
    12  O    0.001316   0.000002  -0.000000  -0.000000   0.004996
    13  H    0.512038  -0.000001   0.000000   0.000000  -0.000001
    14  H   -0.000001   0.684449  -0.011166  -0.000223   0.000033
    15  H    0.000000  -0.011166   0.695799  -0.013239  -0.000223
    16  H    0.000000  -0.000223  -0.013239   0.695799  -0.011166
    17  H   -0.000001   0.000033  -0.000223  -0.011166   0.684449
 Mulliken charges:
               1
     1  O   -0.144984
     2  C    0.218652
     3  N   -0.162942
     4  O   -0.163940
     5  C   -0.022732
     6  C   -0.029648
     7  C    0.034057
     8  C    0.034057
     9  C   -0.029648
    10  C   -0.022732
    11  C    0.218652
    12  O   -0.144984
    13  H    0.204500
    14  H    0.003493
    15  H    0.002352
    16  H    0.002352
    17  H    0.003493
 Sum of Mulliken charges =  -0.00000
 Mulliken charges with hydrogens summed into heavy atoms:
               1
     1  O   -0.144984
     2  C    0.218652
     3  N   -0.162942
     4  O    0.040560
     5  C   -0.022732
     6  C   -0.026155
     7  C    0.036410
     8  C    0.036410
     9  C   -0.026155
    10  C   -0.022732
    11  C    0.218652
    12  O   -0.144984
 Electronic spatial extent (au):  <R**2>=           1828.8938
 Charge=              0.0000 electrons
 Dipole moment (field-independent basis, Debye):
    X=              1.4892    Y=             -3.1664    Z=              0.0000  Tot=              3.4991
 Quadrupole moment (field-independent basis, Debye-Ang):
   XX=            -66.3119   YY=            -57.1137   ZZ=            -75.8440
   XY=              5.6207   XZ=             -0.0000   YZ=             -0.0000
 Traceless Quadrupole moment (field-independent basis, Debye-Ang):
   XX=              0.1113   YY=              9.3095   ZZ=             -9.4208
   XY=              5.6207   XZ=             -0.0000   YZ=             -0.0000
 Octapole moment (field-independent basis, Debye-Ang**2):
  XXX=              0.9273  YYY=             15.3550  ZZZ=              0.0000  XYY=             19.8045
  XXY=             20.1702  XXZ=              0.0000  XZZ=              0.2745  YZZ=            -24.5566
  YYZ=              0.0000  XYZ=             -0.0000
 Hexadecapole moment (field-independent basis, Debye-Ang**3):
 XXXX=            -65.7834 YYYY=          -1286.0209 ZZZZ=           -808.2899 XXXY=              4.9675
 XXXZ=             -0.0000 YYYX=             71.5173 YYYZ=              0.0000 ZZZX=             -0.0000
 ZZZY=              0.0000 XXYY=           -260.3801 XXZZ=           -135.7004 YYZZ=           -381.6513
 XXYZ=             -0.0000 YYXZ=             -0.0000 ZZXY=              1.0194
 N-N= 6.568015765245D+02 E-N=-2.684903058571D+03  KE= 5.825322956882D+02
 Symmetry A'   KE= 3.526957863144D+02
 Symmetry A"   KE= 2.298365093739D+02
 ******************************Gaussian NBO Version 3.1******************************
             N A T U R A L   A T O M I C   O R B I T A L   A N D
          N A T U R A L   B O N D   O R B I T A L   A N A L Y S I S
 ******************************Gaussian NBO Version 3.1******************************
       /RESON  / : Allow strongly delocalized NBO set

 Analyzing the SCF density

 Job title: 11                                                              

 Storage needed:    112824 in NPA,    149878 in NBO ( 939522515 available)


 NATURAL POPULATIONS:  Natural atomic orbital occupancies 
                                                          
   NAO  Atom  No  lang   Type(AO)    Occupancy      Energy
 ----------------------------------------------------------
     1    O    1  S      Cor( 1S)     1.99972     -18.88692
     2    O    1  S      Val( 2S)     1.68385      -0.86691
     3    O    1  S      Ryd( 3S)     0.00139       1.59151
     4    O    1  px     Val( 2p)     1.40003      -0.25770
     5    O    1  px     Ryd( 3p)     0.00072       1.05951
     6    O    1  py     Val( 2p)     1.81745      -0.27891
     7    O    1  py     Ryd( 3p)     0.00244       1.18501
     8    O    1  pz     Val( 2p)     1.63555      -0.32353
     9    O    1  pz     Ryd( 3p)     0.00105       1.04461
    10    O    1  dxy    Ryd( 3d)     0.00028       2.66211
    11    O    1  dxz    Ryd( 3d)     0.00174       2.83608
    12    O    1  dyz    Ryd( 3d)     0.00143       3.11299
    13    O    1  dx2y2  Ryd( 3d)     0.00023       2.69749
    14    O    1  dz2    Ryd( 3d)     0.00155       3.28280

    15    C    2  S      Cor( 1S)     1.99915     -10.20317
    16    C    2  S      Val( 2S)     0.74113      -0.12773
    17    C    2  S      Ryd( 3S)     0.00515       0.50824
    18    C    2  px     Val( 2p)     0.80630      -0.14301
    19    C    2  px     Ryd( 3p)     0.00134       0.50817
    20    C    2  py     Val( 2p)     0.92965      -0.05766
    21    C    2  py     Ryd( 3p)     0.01179       0.65107
    22    C    2  pz     Val( 2p)     0.76465      -0.00065
    23    C    2  pz     Ryd( 3p)     0.01938       0.59167
    24    C    2  dxy    Ryd( 3d)     0.00101       1.82728
    25    C    2  dxz    Ryd( 3d)     0.00362       1.93692
    26    C    2  dyz    Ryd( 3d)     0.00388       2.39914
    27    C    2  dx2y2  Ryd( 3d)     0.00086       2.12883
    28    C    2  dz2    Ryd( 3d)     0.00285       2.40045

    29    N    3  S      Cor( 1S)     1.99897     -14.29851
    30    N    3  S      Val( 2S)     1.19576      -0.52111
    31    N    3  S      Ryd( 3S)     0.00434       1.07625
    32    N    3  px     Val( 2p)     1.64765      -0.29727
    33    N    3  px     Ryd( 3p)     0.00190       0.84837
    34    N    3  py     Val( 2p)     1.01941      -0.25806
    35    N    3  py     Ryd( 3p)     0.00560       1.22584
    36    N    3  pz     Val( 2p)     1.34275      -0.29346
    37    N    3  pz     Ryd( 3p)     0.00167       1.21531
    38    N    3  dxy    Ryd( 3d)     0.00148       2.29048
    39    N    3  dxz    Ryd( 3d)     0.00026       2.23584
    40    N    3  dyz    Ryd( 3d)     0.00204       2.74690
    41    N    3  dx2y2  Ryd( 3d)     0.00125       2.61196
    42    N    3  dz2    Ryd( 3d)     0.00085       2.63506

    43    O    4  S      Cor( 1S)     1.99977     -19.03228
    44    O    4  S      Val( 2S)     1.68307      -0.89034
    45    O    4  S      Ryd( 3S)     0.00226       1.28581
    46    O    4  px     Val( 2p)     1.63914      -0.33217
    47    O    4  px     Ryd( 3p)     0.00249       1.04336
    48    O    4  py     Val( 2p)     1.21459      -0.29709
    49    O    4  py     Ryd( 3p)     0.00218       1.00692
    50    O    4  pz     Val( 2p)     1.96009      -0.34248
    51    O    4  pz     Ryd( 3p)     0.00438       1.02191
    52    O    4  dxy    Ryd( 3d)     0.00139       2.98216
    53    O    4  dxz    Ryd( 3d)     0.00096       2.72554
    54    O    4  dyz    Ryd( 3d)     0.00049       2.79650
    55    O    4  dx2y2  Ryd( 3d)     0.00178       3.17216
    56    O    4  dz2    Ryd( 3d)     0.00085       3.04926

    57    C    5  S      Cor( 1S)     1.99875     -10.08936
    58    C    5  S      Val( 2S)     0.87599      -0.13640
    59    C    5  S      Ryd( 3S)     0.00268       0.56007
    60    C    5  px     Val( 2p)     1.02325      -0.13554
    61    C    5  px     Ryd( 3p)     0.00096       0.61083
    62    C    5  py     Val( 2p)     1.11747      -0.10746
    63    C    5  py     Ryd( 3p)     0.00514       1.07765
    64    C    5  pz     Val( 2p)     1.09278      -0.09201
    65    C    5  pz     Ryd( 3p)     0.00553       0.95732
    66    C    5  dxy    Ryd( 3d)     0.00046       1.87521
    67    C    5  dxz    Ryd( 3d)     0.00058       1.88829
    68    C    5  dyz    Ryd( 3d)     0.00071       2.37305
    69    C    5  dx2y2  Ryd( 3d)     0.00066       2.25762
    70    C    5  dz2    Ryd( 3d)     0.00074       2.41053

    71    C    6  S      Cor( 1S)     1.99889     -10.09235
    72    C    6  S      Val( 2S)     0.93934      -0.15979
    73    C    6  S      Ryd( 3S)     0.00135       0.53508
    74    C    6  px     Val( 2p)     0.95369      -0.13042
    75    C    6  px     Ryd( 3p)     0.00095       0.53197
    76    C    6  py     Val( 2p)     1.06319      -0.06395
    77    C    6  py     Ryd( 3p)     0.00414       0.61422
    78    C    6  pz     Val( 2p)     1.20634      -0.08857
    79    C    6  pz     Ryd( 3p)     0.00706       0.99697
    80    C    6  dxy    Ryd( 3d)     0.00052       1.90960
    81    C    6  dxz    Ryd( 3d)     0.00041       1.89557
    82    C    6  dyz    Ryd( 3d)     0.00073       2.42147
    83    C    6  dx2y2  Ryd( 3d)     0.00046       2.26712
    84    C    6  dz2    Ryd( 3d)     0.00065       2.42536

    85    C    7  S      Cor( 1S)     1.99896     -10.09604
    86    C    7  S      Val( 2S)     0.95110      -0.17427
    87    C    7  S      Ryd( 3S)     0.00119       0.54913
    88    C    7  px     Val( 2p)     0.97620      -0.13339
    89    C    7  px     Ryd( 3p)     0.00074       0.53342
    90    C    7  py     Val( 2p)     1.15968      -0.08052
    91    C    7  py     Ryd( 3p)     0.00566       0.90780
    92    C    7  pz     Val( 2p)     1.09929      -0.07321
    93    C    7  pz     Ryd( 3p)     0.00445       0.71060
    94    C    7  dxy    Ryd( 3d)     0.00042       1.88322
    95    C    7  dxz    Ryd( 3d)     0.00050       1.90021
    96    C    7  dyz    Ryd( 3d)     0.00076       2.46436
    97    C    7  dx2y2  Ryd( 3d)     0.00048       2.24676
    98    C    7  dz2    Ryd( 3d)     0.00063       2.36253

    99    C    8  S      Cor( 1S)     1.99896     -10.09604
   100    C    8  S      Val( 2S)     0.95110      -0.17427
   101    C    8  S      Ryd( 3S)     0.00119       0.54913
   102    C    8  px     Val( 2p)     0.97620      -0.13339
   103    C    8  px     Ryd( 3p)     0.00074       0.53342
   104    C    8  py     Val( 2p)     1.15968      -0.08052
   105    C    8  py     Ryd( 3p)     0.00566       0.90780
   106    C    8  pz     Val( 2p)     1.09929      -0.07321
   107    C    8  pz     Ryd( 3p)     0.00445       0.71060
   108    C    8  dxy    Ryd( 3d)     0.00042       1.88322
   109    C    8  dxz    Ryd( 3d)     0.00050       1.90021
   110    C    8  dyz    Ryd( 3d)     0.00076       2.46436
   111    C    8  dx2y2  Ryd( 3d)     0.00048       2.24676
   112    C    8  dz2    Ryd( 3d)     0.00063       2.36253

   113    C    9  S      Cor( 1S)     1.99889     -10.09235
   114    C    9  S      Val( 2S)     0.93934      -0.15979
   115    C    9  S      Ryd( 3S)     0.00135       0.53508
   116    C    9  px     Val( 2p)     0.95369      -0.13042
   117    C    9  px     Ryd( 3p)     0.00095       0.53197
   118    C    9  py     Val( 2p)     1.06319      -0.06395
   119    C    9  py     Ryd( 3p)     0.00414       0.61422
   120    C    9  pz     Val( 2p)     1.20634      -0.08857
   121    C    9  pz     Ryd( 3p)     0.00706       0.99697
   122    C    9  dxy    Ryd( 3d)     0.00052       1.90960
   123    C    9  dxz    Ryd( 3d)     0.00041       1.89557
   124    C    9  dyz    Ryd( 3d)     0.00073       2.42147
   125    C    9  dx2y2  Ryd( 3d)     0.00046       2.26712
   126    C    9  dz2    Ryd( 3d)     0.00065       2.42536

   127    C   10  S      Cor( 1S)     1.99875     -10.08936
   128    C   10  S      Val( 2S)     0.87599      -0.13640
   129    C   10  S      Ryd( 3S)     0.00268       0.56007
   130    C   10  px     Val( 2p)     1.02325      -0.13554
   131    C   10  px     Ryd( 3p)     0.00096       0.61083
   132    C   10  py     Val( 2p)     1.11747      -0.10746
   133    C   10  py     Ryd( 3p)     0.00514       1.07765
   134    C   10  pz     Val( 2p)     1.09278      -0.09201
   135    C   10  pz     Ryd( 3p)     0.00553       0.95732
   136    C   10  dxy    Ryd( 3d)     0.00046       1.87521
   137    C   10  dxz    Ryd( 3d)     0.00058       1.88829
   138    C   10  dyz    Ryd( 3d)     0.00071       2.37305
   139    C   10  dx2y2  Ryd( 3d)     0.00066       2.25762
   140    C   10  dz2    Ryd( 3d)     0.00074       2.41053

   141    C   11  S      Cor( 1S)     1.99915     -10.20317
   142    C   11  S      Val( 2S)     0.74113      -0.12773
   143    C   11  S      Ryd( 3S)     0.00515       0.50824
   144    C   11  px     Val( 2p)     0.80630      -0.14301
   145    C   11  px     Ryd( 3p)     0.00134       0.50817
   146    C   11  py     Val( 2p)     0.92965      -0.05766
   147    C   11  py     Ryd( 3p)     0.01179       0.65107
   148    C   11  pz     Val( 2p)     0.76465      -0.00065
   149    C   11  pz     Ryd( 3p)     0.01938       0.59167
   150    C   11  dxy    Ryd( 3d)     0.00101       1.82728
   151    C   11  dxz    Ryd( 3d)     0.00362       1.93692
   152    C   11  dyz    Ryd( 3d)     0.00388       2.39914
   153    C   11  dx2y2  Ryd( 3d)     0.00086       2.12883
   154    C   11  dz2    Ryd( 3d)     0.00285       2.40045

   155    O   12  S      Cor( 1S)     1.99972     -18.88692
   156    O   12  S      Val( 2S)     1.68385      -0.86691
   157    O   12  S      Ryd( 3S)     0.00139       1.59151
   158    O   12  px     Val( 2p)     1.40003      -0.25770
   159    O   12  px     Ryd( 3p)     0.00072       1.05951
   160    O   12  py     Val( 2p)     1.81745      -0.27891
   161    O   12  py     Ryd( 3p)     0.00244       1.18501
   162    O   12  pz     Val( 2p)     1.63555      -0.32353
   163    O   12  pz     Ryd( 3p)     0.00105       1.04461
   164    O   12  dxy    Ryd( 3d)     0.00028       2.66211
   165    O   12  dxz    Ryd( 3d)     0.00174       2.83608
   166    O   12  dyz    Ryd( 3d)     0.00143       3.11299
   167    O   12  dx2y2  Ryd( 3d)     0.00023       2.69749
   168    O   12  dz2    Ryd( 3d)     0.00155       3.28280

   169    H   13  S      Val( 1S)     0.52178       0.06746
   170    H   13  S      Ryd( 2S)     0.00174       0.38711
   171    H   13  px     Ryd( 2p)     0.00195       2.26156
   172    H   13  py     Ryd( 2p)     0.00121       1.83497
   173    H   13  pz     Ryd( 2p)     0.00179       1.60749

   174    H   14  S      Val( 1S)     0.75362       0.06466
   175    H   14  S      Ryd( 2S)     0.00228       0.31041
   176    H   14  px     Ryd( 2p)     0.00016       1.64209
   177    H   14  py     Ryd( 2p)     0.00008       1.97595
   178    H   14  pz     Ryd( 2p)     0.00085       2.36382

   179    H   15  S      Val( 1S)     0.76584       0.05951
   180    H   15  S      Ryd( 2S)     0.00150       0.30268
   181    H   15  px     Ryd( 2p)     0.00016       1.62630
   182    H   15  py     Ryd( 2p)     0.00064       2.25855
   183    H   15  pz     Ryd( 2p)     0.00026       2.05055

   184    H   16  S      Val( 1S)     0.76584       0.05951
   185    H   16  S      Ryd( 2S)     0.00150       0.30268
   186    H   16  px     Ryd( 2p)     0.00016       1.62630
   187    H   16  py     Ryd( 2p)     0.00064       2.25855
   188    H   16  pz     Ryd( 2p)     0.00026       2.05055

   189    H   17  S      Val( 1S)     0.75362       0.06466
   190    H   17  S      Ryd( 2S)     0.00228       0.31041
   191    H   17  px     Ryd( 2p)     0.00016       1.64209
   192    H   17  py     Ryd( 2p)     0.00008       1.97595
   193    H   17  pz     Ryd( 2p)     0.00085       2.36382

 WARNING:  1 low occupancy (<1.9990e) core orbital  found on  N    3
           1 low occupancy (<1.9990e) core orbital  found on  C    5
           1 low occupancy (<1.9990e) core orbital  found on  C    6
           1 low occupancy (<1.9990e) core orbital  found on  C    7
           1 low occupancy (<1.9990e) core orbital  found on  C    8
           1 low occupancy (<1.9990e) core orbital  found on  C    9
           1 low occupancy (<1.9990e) core orbital  found on  C   10


 Summary of Natural Population Analysis:                  
                                                          
                                       Natural Population 
                Natural  -----------------------------------------------
    Atom  No    Charge         Core      Valence    Rydberg      Total
 -----------------------------------------------------------------------
      O    1   -0.54741      1.99972     6.53687    0.01082     8.54741
      C    2    0.70923      1.99915     3.24173    0.04989     5.29077
      N    3   -0.22393      1.99897     5.20557    0.01939     7.22393
      O    4   -0.51345      1.99977     6.49689    0.01680     8.51345
      C    5   -0.12570      1.99875     4.10950    0.01746     6.12570
      C    6   -0.17773      1.99889     4.16256    0.01628     6.17773
      C    7   -0.20006      1.99896     4.18627    0.01482     6.20006
      C    8   -0.20006      1.99896     4.18627    0.01482     6.20006
      C    9   -0.17773      1.99889     4.16256    0.01628     6.17773
      C   10   -0.12570      1.99875     4.10950    0.01746     6.12570
      C   11    0.70923      1.99915     3.24173    0.04989     5.29077
      O   12   -0.54741      1.99972     6.53687    0.01082     8.54741
      H   13    0.47152      0.00000     0.52178    0.00669     0.52848
      H   14    0.24302      0.00000     0.75362    0.00336     0.75698
      H   15    0.23159      0.00000     0.76584    0.00257     0.76841
      H   16    0.23159      0.00000     0.76584    0.00257     0.76841
      H   17    0.24302      0.00000     0.75362    0.00336     0.75698
 =======================================================================
   * Total *    0.00000     23.98968    59.73705    0.27327    84.00000

                                 Natural Population      
 --------------------------------------------------------
   Core                      23.98968 ( 99.9570% of  24)
   Valence                   59.73705 ( 99.5617% of  60)
   Natural Minimal Basis     83.72673 ( 99.6747% of  84)
   Natural Rydberg Basis      0.27327 (  0.3253% of  84)
 --------------------------------------------------------

    Atom  No          Natural Electron Configuration
 ----------------------------------------------------------------------------
      O    1      [core]2S( 1.68)2p( 4.85)3d( 0.01)
      C    2      [core]2S( 0.74)2p( 2.50)3S( 0.01)3p( 0.03)3d( 0.01)
      N    3      [core]2S( 1.20)2p( 4.01)3p( 0.01)3d( 0.01)
      O    4      [core]2S( 1.68)2p( 4.81)3p( 0.01)3d( 0.01)
      C    5      [core]2S( 0.88)2p( 3.23)3p( 0.01)
      C    6      [core]2S( 0.94)2p( 3.22)3p( 0.01)
      C    7      [core]2S( 0.95)2p( 3.24)3p( 0.01)
      C    8      [core]2S( 0.95)2p( 3.24)3p( 0.01)
      C    9      [core]2S( 0.94)2p( 3.22)3p( 0.01)
      C   10      [core]2S( 0.88)2p( 3.23)3p( 0.01)
      C   11      [core]2S( 0.74)2p( 2.50)3S( 0.01)3p( 0.03)3d( 0.01)
      O   12      [core]2S( 1.68)2p( 4.85)3d( 0.01)
      H   13            1S( 0.52)
      H   14            1S( 0.75)
      H   15            1S( 0.77)
      H   16            1S( 0.77)
      H   17            1S( 0.75)


 NATURAL BOND ORBITAL ANALYSIS:

                       Occupancies       Lewis Structure    Low   High
           Occ.    -------------------  -----------------   occ   occ
  Cycle   Thresh.   Lewis   Non-Lewis     CR  BD  3C  LP    (L)   (NL)   Dev
 =============================================================================
   1(1)    1.90    79.31548   4.68452     12  22   0   8     8      7    0.44
   2(2)    1.90    79.31548   4.68452     12  22   0   8     8      7    0.44
   3(1)    1.80    79.44572   4.55428     12  20   0  10     4      7    0.75
   4(2)    1.80    79.83362   4.16638     12  20   0  10     4      7    0.44
   5(3)    1.80    79.83362   4.16638     12  20   0  10     4      7    0.44
   6(1)    1.70    79.30477   4.69523     12  21   0   9     4      8    0.76
   7(2)    1.70    79.83362   4.16638     12  20   0  10     4      7    0.44
   8(3)    1.70    79.83362   4.16638     12  20   0  10     4      7    0.44
   9(1)    1.60    81.04593   2.95407     12  22   0   8     1      7    0.42
  10(2)    1.60    81.68369   2.31631     12  23   0   7     0      7    0.44
  11(3)    1.60    81.75024   2.24976     12  23   0   7     0      7    0.42
  12(4)    1.60    81.68369   2.31631     12  23   0   7     0      7    0.44
  13(5)    1.60    81.75024   2.24976     12  23   0   7     0      7    0.42
  14(1)    1.50    81.75024   2.24976     12  23   0   7     0      7    0.42
  15(2)    1.50    81.68369   2.31631     12  23   0   7     0      7    0.44
  16(3)    1.50    81.75024   2.24976     12  23   0   7     0      7    0.42
  17(1)    1.60    81.75024   2.24976     12  23   0   7     0      7    0.42
 -----------------------------------------------------------------------------

 Structure accepted: RESONANCE keyword permits strongly delocalized structure

 WARNING:  1 low occupancy (<1.9990e) core orbital  found on  N    3
           1 low occupancy (<1.9990e) core orbital  found on  C    5
           1 low occupancy (<1.9990e) core orbital  found on  C    6
           1 low occupancy (<1.9990e) core orbital  found on  C    7
           1 low occupancy (<1.9990e) core orbital  found on  C    8
           1 low occupancy (<1.9990e) core orbital  found on  C    9
           1 low occupancy (<1.9990e) core orbital  found on  C   10

 --------------------------------------------------------
   Core                     23.98969 ( 99.957% of  24)
   Valence Lewis            57.76055 ( 96.268% of  60)
  ==================       ============================
   Total Lewis              81.75024 ( 97.322% of  84)
  -----------------------------------------------------
   Valence non-Lewis         2.05222 (  2.443% of  84)
   Rydberg non-Lewis         0.19754 (  0.235% of  84)
  ==================       ============================
   Total non-Lewis           2.24976 (  2.678% of  84)
 --------------------------------------------------------


       (Occupancy)   Bond orbital/ Coefficients/ Hybrids
 ---------------------------------------------------------------------------------
     1. (1.99464) BD ( 1) O   1 - C   2  
                ( 65.82%)   0.8113* O   1 s( 44.40%)p 1.25( 55.52%)d 0.00(  0.09%)
                                           -0.0001  0.6659 -0.0236  0.0168  0.0002
                                           -0.2645 -0.0070 -0.6960 -0.0214 -0.0004
                                           -0.0009  0.0174 -0.0016  0.0239
                ( 34.18%)   0.5846* C   2 s( 33.53%)p 1.98( 66.26%)d 0.01(  0.21%)
                                           -0.0000  0.5778 -0.0376 -0.0022 -0.0012
                                            0.3090  0.0297  0.7505  0.0541 -0.0000
                                            0.0001  0.0290 -0.0056  0.0355
     2. (1.97231) BD ( 2) O   1 - C   2  
                ( 67.13%)   0.8194* O   1 s(  0.00%)p 1.00( 99.85%)d 0.00(  0.15%)
                                            0.0000 -0.0045  0.0002  0.9987  0.0083
                                           -0.0193 -0.0004  0.0271  0.0002 -0.0140
                                           -0.0358  0.0003  0.0004 -0.0016
                ( 32.87%)   0.5733* C   2 s(  0.01%)p 1.00( 99.65%)d 0.00(  0.34%)
                                           -0.0000 -0.0075  0.0024  0.9974 -0.0331
                                           -0.0180 -0.0006  0.0163 -0.0033  0.0221
                                            0.0542 -0.0008  0.0004  0.0022
     3. (1.98611) BD ( 1) C   2 - N   3  
                ( 35.82%)   0.5985* C   2 s( 28.54%)p 2.50( 71.30%)d 0.01(  0.17%)
                                           -0.0001  0.5342 -0.0005  0.0245  0.0022
                                            0.5491  0.0440 -0.6394  0.0083  0.0015
                                           -0.0014 -0.0331 -0.0099  0.0215
                ( 64.18%)   0.8011* N   3 s( 37.23%)p 1.69( 62.74%)d 0.00(  0.03%)
                                            0.0002  0.6101 -0.0051 -0.0400 -0.0010
                                           -0.3542 -0.0235  0.7070 -0.0022  0.0020
                                           -0.0023 -0.0136 -0.0046  0.0109
     4. (1.96696) BD ( 1) C   2 - C   5  
                ( 47.52%)   0.6893* C   2 s( 37.45%)p 1.67( 62.49%)d 0.00(  0.06%)
                                           -0.0000 -0.6116 -0.0223  0.0067  0.0010
                                            0.7745 -0.0121  0.1541 -0.0330  0.0004
                                            0.0003 -0.0161  0.0170  0.0082
                ( 52.48%)   0.7244* C   5 s( 29.40%)p 2.40( 70.55%)d 0.00(  0.05%)
                                           -0.0001 -0.5422  0.0030 -0.0047  0.0004
                                           -0.7622  0.0246 -0.3516 -0.0173 -0.0005
                                           -0.0002 -0.0096  0.0183  0.0077
     5. (1.99076) BD ( 1) N   3 - O   4  
                ( 45.87%)   0.6773* N   3 s( 24.25%)p 3.12( 75.60%)d 0.01(  0.15%)
                                            0.0000  0.4908  0.0399 -0.1146  0.0111
                                            0.8606 -0.0454 -0.0000  0.0000 -0.0075
                                            0.0000 -0.0000 -0.0334 -0.0190
                ( 54.13%)   0.7357* O   4 s( 23.09%)p 3.32( 76.77%)d 0.01(  0.14%)
                                           -0.0001  0.4800  0.0229  0.1501 -0.0117
                                           -0.8630 -0.0185  0.0000  0.0000 -0.0200
                                            0.0000  0.0000 -0.0230 -0.0207
     6. (1.98611) BD ( 1) N   3 - C  11  
                ( 64.18%)   0.8011* N   3 s( 37.23%)p 1.69( 62.74%)d 0.00(  0.03%)
                                            0.0002  0.6101 -0.0051 -0.0400 -0.0010
                                           -0.3542 -0.0235 -0.7070  0.0022  0.0020
                                            0.0023  0.0136 -0.0046  0.0109
                ( 35.82%)   0.5985* C  11 s( 28.54%)p 2.50( 71.30%)d 0.01(  0.17%)
                                           -0.0001  0.5342 -0.0005  0.0245  0.0022
                                            0.5491  0.0440  0.6394 -0.0083  0.0015
                                            0.0014  0.0331 -0.0099  0.0215
     7. (1.98873) BD ( 1) O   4 - H  13  
                ( 73.97%)   0.8601* O   4 s( 20.81%)p 3.80( 79.10%)d 0.00(  0.10%)
                                            0.0002  0.4558  0.0173  0.7978  0.0163
                                            0.3913  0.0326  0.0000  0.0000  0.0069
                                            0.0000  0.0000  0.0265 -0.0142
                ( 26.03%)   0.5102* H  13 s( 99.56%)p 0.00(  0.44%)
                                            0.9978 -0.0047 -0.0557 -0.0362  0.0000
     8. (1.97222) BD ( 1) C   5 - C   6  
                ( 51.46%)   0.7174* C   5 s( 37.72%)p 1.65( 62.25%)d 0.00(  0.03%)
                                           -0.0001  0.6141  0.0082  0.0029  0.0001
                                           -0.6459  0.0098  0.4523  0.0247 -0.0002
                                            0.0001 -0.0133 -0.0127 -0.0004
                ( 48.54%)   0.6967* C   6 s( 35.12%)p 1.85( 64.83%)d 0.00(  0.05%)
                                            0.0001  0.5926  0.0079  0.0008 -0.0003
                                            0.7083  0.0177 -0.3816  0.0247 -0.0000
                                            0.0000 -0.0165 -0.0151 -0.0004
     9. (1.64265) BD ( 2) C   5 - C   6  
                ( 52.65%)   0.7256* C   5 s(  0.00%)p 1.00( 99.98%)d 0.00(  0.01%)
                                           -0.0000 -0.0036 -0.0006  0.9999  0.0084
                                           -0.0018  0.0004 -0.0040 -0.0001 -0.0118
                                            0.0014  0.0000  0.0002 -0.0002
                ( 47.35%)   0.6881* C   6 s(  0.00%)p 1.00( 99.95%)d 0.00(  0.05%)
                                            0.0000 -0.0005 -0.0001  0.9997  0.0023
                                           -0.0017  0.0003 -0.0019 -0.0003  0.0104
                                           -0.0205  0.0000  0.0001  0.0002
    10. (1.95824) BD ( 1) C   5 - C  10  
                ( 50.00%)   0.7071* C   5 s( 32.76%)p 2.05( 67.20%)d 0.00(  0.04%)
                                           -0.0001  0.5723  0.0024 -0.0013 -0.0005
                                           -0.0293 -0.0014 -0.8192  0.0027  0.0001
                                           -0.0001 -0.0026 -0.0039  0.0205
                ( 50.00%)   0.7071* C  10 s( 32.76%)p 2.05( 67.20%)d 0.00(  0.04%)
                                           -0.0001  0.5723  0.0024 -0.0013 -0.0005
                                           -0.0293 -0.0014  0.8192 -0.0027  0.0001
                                            0.0001  0.0026 -0.0039  0.0205
    11. (1.97639) BD ( 1) C   6 - C   7  
                ( 50.33%)   0.7094* C   6 s( 35.46%)p 1.82( 64.50%)d 0.00(  0.04%)
                                            0.0000  0.5953  0.0116 -0.0016  0.0001
                                           -0.7048 -0.0267 -0.3828  0.0320  0.0000
                                            0.0001  0.0164 -0.0131  0.0008
                ( 49.67%)   0.7048* C   7 s( 35.58%)p 1.81( 64.38%)d 0.00(  0.05%)
                                            0.0001  0.5964  0.0064  0.0012 -0.0000
                                            0.6743 -0.0130  0.4330  0.0379  0.0001
                                            0.0000  0.0149 -0.0150 -0.0022
    12. (1.97938) BD ( 1) C   6 - H  14  
                ( 62.37%)   0.7897* C   6 s( 29.33%)p 2.41( 70.64%)d 0.00(  0.03%)
                                           -0.0003  0.5414 -0.0150  0.0019 -0.0001
                                            0.0004 -0.0029  0.8404 -0.0075  0.0000
                                            0.0001  0.0008 -0.0013  0.0172
                ( 37.63%)   0.6135* H  14 s( 99.90%)p 0.00(  0.10%)
                                            0.9995 -0.0030  0.0000 -0.0009 -0.0313
    13. (1.97879) BD ( 1) C   7 - C   8  
                ( 50.00%)   0.7071* C   7 s( 35.86%)p 1.79( 64.09%)d 0.00(  0.04%)
                                            0.0000  0.5988  0.0088 -0.0003 -0.0001
                                           -0.0163 -0.0384 -0.7994 -0.0115  0.0000
                                           -0.0000 -0.0020 -0.0015  0.0210
                ( 50.00%)   0.7071* C   8 s( 35.86%)p 1.79( 64.09%)d 0.00(  0.04%)
                                            0.0000  0.5988  0.0088 -0.0003 -0.0001
                                           -0.0163 -0.0384  0.7994  0.0115  0.0000
                                            0.0000  0.0020 -0.0015  0.0210
    14. (1.64658) BD ( 2) C   7 - C   8  
                ( 50.00%)   0.7071* C   7 s(  0.00%)p 1.00( 99.95%)d 0.00(  0.05%)
                                           -0.0000  0.0002 -0.0004  0.9997 -0.0096
                                           -0.0019 -0.0000 -0.0002  0.0001  0.0116
                                           -0.0180  0.0000  0.0001  0.0000
                ( 50.00%)   0.7071* C   8 s(  0.00%)p 1.00( 99.95%)d 0.00(  0.05%)
                                           -0.0000  0.0002 -0.0004  0.9997 -0.0096
                                           -0.0019 -0.0000  0.0002 -0.0001  0.0116
                                            0.0180 -0.0000  0.0001  0.0000
    15. (1.97994) BD ( 1) C   7 - H  15  
                ( 61.70%)   0.7855* C   7 s( 28.46%)p 2.51( 71.51%)d 0.00(  0.03%)
                                            0.0003 -0.5333  0.0126  0.0014  0.0001
                                            0.7372 -0.0072 -0.4141  0.0035 -0.0000
                                            0.0000  0.0125  0.0123  0.0017
                ( 38.30%)   0.6188* H  15 s( 99.91%)p 0.00(  0.09%)
                                           -0.9995  0.0019 -0.0001 -0.0267  0.0150
    16. (1.97639) BD ( 1) C   8 - C   9  
                ( 49.67%)   0.7048* C   8 s( 35.58%)p 1.81( 64.38%)d 0.00(  0.05%)
                                            0.0001  0.5964  0.0064  0.0012 -0.0000
                                            0.6743 -0.0130 -0.4330 -0.0379  0.0001
                                           -0.0000 -0.0149 -0.0150 -0.0022
                ( 50.33%)   0.7094* C   9 s( 35.46%)p 1.82( 64.50%)d 0.00(  0.04%)
                                            0.0000  0.5953  0.0116 -0.0016  0.0001
                                           -0.7048 -0.0267  0.3828 -0.0320  0.0000
                                           -0.0001 -0.0164 -0.0131  0.0008
    17. (1.97994) BD ( 1) C   8 - H  16  
                ( 61.70%)   0.7855* C   8 s( 28.46%)p 2.51( 71.51%)d 0.00(  0.03%)
                                            0.0003 -0.5333  0.0126  0.0014  0.0001
                                            0.7372 -0.0072  0.4141 -0.0035 -0.0000
                                           -0.0000 -0.0125  0.0123  0.0017
                ( 38.30%)   0.6188* H  16 s( 99.91%)p 0.00(  0.09%)
                                           -0.9995  0.0019 -0.0001 -0.0267 -0.0150
    18. (1.97222) BD ( 1) C   9 - C  10  
                ( 48.54%)   0.6967* C   9 s( 35.12%)p 1.85( 64.83%)d 0.00(  0.05%)
                                            0.0001  0.5926  0.0079  0.0008 -0.0003
                                            0.7083  0.0177  0.3816 -0.0247 -0.0000
                                           -0.0000  0.0165 -0.0151 -0.0004
                ( 51.46%)   0.7174* C  10 s( 37.72%)p 1.65( 62.25%)d 0.00(  0.03%)
                                           -0.0001  0.6141  0.0082  0.0029  0.0001
                                           -0.6459  0.0098 -0.4523 -0.0247 -0.0002
                                           -0.0001  0.0133 -0.0127 -0.0004
    19. (1.64265) BD ( 2) C   9 - C  10  
                ( 47.35%)   0.6881* C   9 s(  0.00%)p 1.00( 99.95%)d 0.00(  0.05%)
                                            0.0000 -0.0005 -0.0001  0.9997  0.0023
                                           -0.0017  0.0003  0.0019  0.0003  0.0104
                                            0.0205 -0.0000  0.0001  0.0002
                ( 52.65%)   0.7256* C  10 s(  0.00%)p 1.00( 99.98%)d 0.00(  0.01%)
                                           -0.0000 -0.0036 -0.0006  0.9999  0.0084
                                           -0.0018  0.0004  0.0040  0.0001 -0.0118
                                           -0.0014 -0.0000  0.0002 -0.0002
    20. (1.97938) BD ( 1) C   9 - H  17  
                ( 62.37%)   0.7897* C   9 s( 29.33%)p 2.41( 70.64%)d 0.00(  0.03%)
                                            0.0003 -0.5414  0.0150 -0.0019  0.0001
                                           -0.0004  0.0029  0.8404 -0.0075 -0.0000
                                            0.0001  0.0008  0.0013 -0.0172
                ( 37.63%)   0.6135* H  17 s( 99.90%)p 0.00(  0.10%)
                                           -0.9995  0.0030 -0.0000  0.0009 -0.0313
    21. (1.96696) BD ( 1) C  10 - C  11  
                ( 52.48%)   0.7244* C  10 s( 29.40%)p 2.40( 70.55%)d 0.00(  0.05%)
                                            0.0001  0.5422 -0.0030  0.0047 -0.0004
                                            0.7622 -0.0246 -0.3516 -0.0173  0.0005
                                           -0.0002 -0.0096 -0.0183 -0.0077
                ( 47.52%)   0.6893* C  11 s( 37.45%)p 1.67( 62.49%)d 0.00(  0.06%)
                                            0.0000  0.6116  0.0223 -0.0067 -0.0010
                                           -0.7745  0.0121  0.1541 -0.0330 -0.0004
                                            0.0003 -0.0161 -0.0170 -0.0082
    22. (1.99464) BD ( 1) C  11 - O  12  
                ( 34.18%)   0.5846* C  11 s( 33.53%)p 1.98( 66.26%)d 0.01(  0.21%)
                                           -0.0000  0.5778 -0.0376 -0.0022 -0.0012
                                            0.3090  0.0297 -0.7505 -0.0541 -0.0000
                                           -0.0001 -0.0290 -0.0056  0.0355
                ( 65.82%)   0.8113* O  12 s( 44.40%)p 1.25( 55.52%)d 0.00(  0.09%)
                                           -0.0001  0.6659 -0.0236  0.0168  0.0002
                                           -0.2645 -0.0070  0.6960  0.0214 -0.0004
                                            0.0009 -0.0174 -0.0016  0.0239
    23. (1.97231) BD ( 2) C  11 - O  12  
                ( 32.87%)   0.5733* C  11 s(  0.01%)p 1.00( 99.65%)d 0.00(  0.34%)
                                           -0.0000 -0.0075  0.0024  0.9974 -0.0331
                                           -0.0180 -0.0006 -0.0163  0.0033  0.0221
                                           -0.0542  0.0008  0.0004  0.0022
                ( 67.13%)   0.8194* O  12 s(  0.00%)p 1.00( 99.85%)d 0.00(  0.15%)
                                            0.0000 -0.0045  0.0002  0.9987  0.0083
                                           -0.0193 -0.0004 -0.0271 -0.0002 -0.0140
                                            0.0358 -0.0003  0.0004 -0.0016
    24. (1.99972) CR ( 1) O   1           s(100.00%)p 0.00(  0.00%)
                                            1.0000 -0.0004 -0.0000  0.0000  0.0000
                                           -0.0001 -0.0000 -0.0004  0.0000 -0.0000
                                           -0.0000  0.0000 -0.0000  0.0000
    25. (1.99915) CR ( 1) C   2           s(100.00%)
                                            1.0000  0.0001 -0.0000  0.0000 -0.0000
                                            0.0001  0.0000 -0.0000  0.0000  0.0000
                                            0.0000 -0.0000 -0.0000  0.0000
    26. (1.99897) CR ( 1) N   3           s(100.00%)p 0.00(  0.00%)
                                            1.0000 -0.0002  0.0000  0.0002  0.0000
                                            0.0001  0.0000  0.0000 -0.0000 -0.0000
                                           -0.0000  0.0000  0.0000 -0.0000
    27. (1.99977) CR ( 1) O   4           s(100.00%)p 0.00(  0.00%)
                                            1.0000 -0.0001  0.0000 -0.0001 -0.0000
                                           -0.0002 -0.0000  0.0000  0.0000 -0.0000
                                            0.0000  0.0000 -0.0000 -0.0000
    28. (1.99875) CR ( 1) C   5           s(100.00%)p 0.00(  0.00%)
                                            1.0000  0.0000  0.0000  0.0000  0.0000
                                           -0.0001  0.0000 -0.0001  0.0000 -0.0000
                                           -0.0000 -0.0000  0.0000  0.0000
    29. (1.99889) CR ( 1) C   6           s(100.00%)p 0.00(  0.00%)
                                            1.0000  0.0001 -0.0000 -0.0000 -0.0000
                                           -0.0001 -0.0000  0.0003 -0.0000 -0.0000
                                            0.0000  0.0000  0.0000  0.0000
    30. (1.99897) CR ( 1) C   7           s(100.00%)p 0.00(  0.00%)
                                            1.0000  0.0001 -0.0000  0.0000 -0.0000
                                           -0.0002  0.0000  0.0001 -0.0000  0.0000
                                           -0.0000 -0.0000 -0.0000 -0.0000
    31. (1.99897) CR ( 1) C   8           s(100.00%)p 0.00(  0.00%)
                                            1.0000  0.0001 -0.0000  0.0000 -0.0000
                                           -0.0002  0.0000 -0.0001  0.0000  0.0000
                                            0.0000  0.0000 -0.0000 -0.0000
    32. (1.99889) CR ( 1) C   9           s(100.00%)p 0.00(  0.00%)
                                            1.0000  0.0001 -0.0000 -0.0000 -0.0000
                                           -0.0001 -0.0000 -0.0003  0.0000 -0.0000
                                           -0.0000 -0.0000  0.0000  0.0000
    33. (1.99875) CR ( 1) C  10           s(100.00%)p 0.00(  0.00%)
                                            1.0000  0.0000  0.0000  0.0000  0.0000
                                           -0.0001  0.0000  0.0001 -0.0000 -0.0000
                                            0.0000  0.0000  0.0000  0.0000
    34. (1.99915) CR ( 1) C  11           s(100.00%)
                                            1.0000  0.0001 -0.0000  0.0000 -0.0000
                                            0.0001  0.0000  0.0000 -0.0000  0.0000
                                           -0.0000  0.0000 -0.0000  0.0000
    35. (1.99972) CR ( 1) O  12           s(100.00%)p 0.00(  0.00%)
                                            1.0000 -0.0004 -0.0000  0.0000  0.0000
                                           -0.0001 -0.0000  0.0004 -0.0000 -0.0000
                                            0.0000 -0.0000 -0.0000  0.0000
    36. (1.97703) LP ( 1) O   1           s( 55.61%)p 0.80( 44.37%)d 0.00(  0.02%)
                                            0.0005  0.7456  0.0137 -0.0084 -0.0004
                                            0.2542 -0.0006  0.6156 -0.0029  0.0002
                                            0.0004 -0.0075  0.0031 -0.0106
    37. (1.84861) LP ( 2) O   1           s(  0.02%)p99.99( 99.89%)d 4.36(  0.09%)
                                            0.0000  0.0142  0.0003 -0.0279  0.0003
                                           -0.9295  0.0110  0.3662 -0.0048 -0.0003
                                            0.0010  0.0218 -0.0102 -0.0172
    38. (1.66059) LP ( 1) N   3           s(  1.14%)p86.92( 98.85%)d 0.01(  0.01%)
                                           -0.0002  0.1066 -0.0043  0.9916  0.0115
                                            0.0714  0.0037  0.0000 -0.0000 -0.0089
                                           -0.0000  0.0000 -0.0025  0.0027
    39. (1.98207) LP ( 1) O   4           s( 56.16%)p 0.78( 43.80%)d 0.00(  0.03%)
                                            0.0000  0.7492 -0.0153 -0.5822  0.0109
                                            0.3147  0.0023  0.0000  0.0000  0.0155
                                            0.0000  0.0000 -0.0093  0.0047
    40. (1.96229) LP ( 2) O   4           s(  0.00%)p 1.00( 99.93%)d 0.00(  0.07%)
                                            0.0000  0.0000  0.0000  0.0000  0.0000
                                            0.0000  0.0000  0.9994 -0.0214  0.0000
                                            0.0221 -0.0133  0.0000  0.0000
    41. (1.97703) LP ( 1) O  12           s( 55.61%)p 0.80( 44.37%)d 0.00(  0.02%)
                                            0.0005  0.7456  0.0137 -0.0084 -0.0004
                                            0.2542 -0.0006 -0.6156  0.0029  0.0002
                                           -0.0004  0.0075  0.0031 -0.0106
    42. (1.84861) LP ( 2) O  12           s(  0.02%)p99.99( 99.89%)d 4.36(  0.09%)
                                            0.0000  0.0142  0.0003 -0.0279  0.0003
                                           -0.9295  0.0110 -0.3662  0.0048 -0.0003
                                           -0.0010 -0.0218 -0.0102 -0.0172
    43. (0.00253) RY*( 1) O   1           s(  0.94%)p99.99( 97.78%)d 1.35(  1.28%)
                                           -0.0000  0.0022  0.0971 -0.0007  0.0004
                                           -0.0091 -0.9157 -0.0000  0.3730 -0.0032
                                            0.0031  0.0794 -0.0489 -0.0636
    44. (0.00078) RY*( 2) O   1           s(  2.37%)p40.34( 95.45%)d 0.92(  2.19%)
                                            0.0000  0.0007  0.1538  0.0136 -0.9767
                                           -0.0023  0.0169 -0.0035  0.0063  0.0223
                                            0.1443 -0.0030  0.0029  0.0228
    45. (0.00029) RY*( 3) O   1           s( 95.90%)p 0.04(  3.79%)d 0.00(  0.32%)
                                            0.0000  0.0060  0.9793 -0.0019  0.1526
                                           -0.0077  0.1153 -0.0245  0.0246 -0.0030
                                           -0.0296  0.0305 -0.0181  0.0318
    46. (0.00008) RY*( 4) O   1           s(  0.40%)p99.99( 97.54%)d 5.11(  2.06%)
    47. (0.00002) RY*( 5) O   1           s(  0.16%)p 5.50(  0.90%)d99.99( 98.94%)
    48. (0.00001) RY*( 6) O   1           s(  0.10%)p21.63(  2.24%)d99.99( 97.66%)
    49. (0.00001) RY*( 7) O   1           s(  0.00%)p 1.00(  0.07%)d99.99( 99.93%)
    50. (0.00000) RY*( 8) O   1           s(  0.09%)p 3.38(  0.29%)d99.99( 99.62%)
    51. (0.00000) RY*( 9) O   1           s(  0.00%)p 1.00(  2.32%)d42.02( 97.67%)
    52. (0.01872) RY*( 1) C   2           s(  8.58%)p10.63( 91.26%)d 0.02(  0.15%)
                                            0.0000  0.0689  0.2847 -0.0027  0.0137
                                            0.0121 -0.3577  0.0327 -0.8851 -0.0012
                                           -0.0090 -0.0024  0.0140  0.0353
    53. (0.01166) RY*( 2) C   2           s(  0.06%)p99.99( 71.52%)d99.99( 28.42%)
                                            0.0000  0.0227  0.0086  0.0057 -0.0066
                                            0.0391 -0.7866 -0.0263  0.3067 -0.0008
                                           -0.0533  0.4067 -0.1476 -0.3069
    54. (0.00482) RY*( 3) C   2           s(  1.31%)p14.42( 18.86%)d61.04( 79.83%)
                                           -0.0000 -0.0012  0.1144  0.0638  0.4256
                                           -0.0021 -0.0066  0.0099  0.0567 -0.1231
                                           -0.8726 -0.1401  0.0456  0.0121
    55. (0.00303) RY*( 4) C   2           s( 13.05%)p 1.96( 25.61%)d 4.70( 61.34%)
                                           -0.0000  0.0057  0.3612 -0.0137 -0.0675
                                           -0.0040 -0.4031  0.0183  0.2975  0.0811
                                            0.1428 -0.6350  0.2144  0.3704
    56. (0.00256) RY*( 5) C   2           s( 68.25%)p 0.15( 10.19%)d 0.32( 21.56%)
                                            0.0000 -0.0062  0.8261 -0.0060 -0.0127
                                            0.0328  0.2881  0.0276  0.1299  0.0632
                                            0.0730  0.0776 -0.1515 -0.4210
    57. (0.00089) RY*( 6) C   2           s(  0.30%)p55.64( 16.70%)d99.99( 83.00%)
                                            0.0000 -0.0003  0.0548  0.0144  0.4065
                                            0.0017 -0.0227  0.0007  0.0315 -0.8489
                                            0.3295 -0.0093 -0.0158  0.0232
    58. (0.00036) RY*( 7) C   2           s(  7.57%)p 0.40(  3.05%)d11.80( 89.37%)
                                           -0.0000 -0.0222  0.2743  0.0004  0.1333
                                            0.0003  0.0605 -0.0293  0.0909  0.0939
                                            0.0169  0.6306  0.3197  0.6203
    59. (0.00021) RY*( 8) C   2           s(  0.88%)p71.27( 62.97%)d40.91( 36.15%)
                                            0.0000 -0.0027  0.0940  0.0012 -0.7930
                                            0.0025  0.0250 -0.0038  0.0159 -0.4944
                                           -0.3101  0.0756  0.0904  0.0837
    60. (0.00002) RY*( 9) C   2           s(  0.47%)p 0.30(  0.14%)d99.99( 99.39%)
    61. (0.00330) RY*( 1) N   3           s( 75.56%)p 0.29( 22.20%)d 0.03(  2.24%)
                                           -0.0000  0.0103  0.8692  0.0023 -0.0089
                                           -0.0274  0.4703  0.0000  0.0000 -0.0748
                                            0.0000 -0.0000 -0.1083 -0.0713
    62. (0.00224) RY*( 2) N   3           s(  0.00%)p 1.00( 49.78%)d 1.01( 50.22%)
                                            0.0000 -0.0000 -0.0000  0.0000  0.0000
                                            0.0000  0.0000  0.0155  0.7054 -0.0000
                                           -0.0763  0.7046  0.0000 -0.0000
    63. (0.00184) RY*( 3) N   3           s(  1.67%)p43.82( 73.11%)d15.12( 25.22%)
                                           -0.0000 -0.0179  0.1279 -0.0088  0.8148
                                           -0.0188 -0.2585 -0.0000 -0.0000 -0.4811
                                            0.0000  0.0000  0.1212  0.0779
    64. (0.00153) RY*( 4) N   3           s( 20.84%)p 2.58( 53.76%)d 1.22( 25.40%)
                                            0.0000 -0.0416  0.4546  0.0153 -0.0497
                                           -0.0238 -0.7310 -0.0000 -0.0000  0.4703
                                           -0.0000  0.0000  0.0392  0.1768
    65. (0.00109) RY*( 5) N   3           s(  0.00%)p 1.00( 50.26%)d 0.99( 49.74%)
                                            0.0000  0.0000 -0.0000 -0.0000  0.0000
                                           -0.0000  0.0000  0.0110 -0.7088  0.0000
                                           -0.0690  0.7019 -0.0000  0.0000
    66. (0.00094) RY*( 6) N   3           s(  1.57%)p26.55( 41.56%)d36.34( 56.88%)
                                            0.0000 -0.0120  0.1245  0.0032 -0.5752
                                           -0.0025 -0.2910 -0.0000 -0.0000 -0.7152
                                           -0.0000  0.0000  0.1590  0.1790
    67. (0.00040) RY*( 7) N   3           s(  0.08%)p99.99(  8.95%)d99.99( 90.97%)
                                           -0.0000  0.0272 -0.0067 -0.0060  0.0322
                                            0.0409  0.2946  0.0000  0.0000  0.1664
                                            0.0000 -0.0000  0.6605  0.6676
    68. (0.00023) RY*( 8) N   3           s(  0.00%)p 0.00(  0.01%)d 1.00( 99.99%)
                                            0.0000 -0.0000 -0.0000  0.0000  0.0000
                                            0.0000  0.0000  0.0052  0.0050 -0.0000
                                            0.9947  0.1027  0.0000 -0.0000
    69. (0.00002) RY*( 9) N   3           s(  0.45%)p 0.99(  0.45%)d99.99( 99.10%)
    70. (0.00362) RY*( 1) O   4           s(  0.00%)p 1.00( 96.40%)d 0.04(  3.60%)
                                            0.0000  0.0000  0.0000  0.0000  0.0000
                                            0.0000  0.0000  0.0181  0.9816  0.0000
                                            0.0170 -0.1891  0.0000  0.0000
    71. (0.00267) RY*( 2) O   4           s( 22.97%)p 2.71( 62.16%)d 0.65( 14.87%)
                                           -0.0000  0.0032  0.4792 -0.0013 -0.7608
                                            0.0215 -0.2058 -0.0000 -0.0000  0.3835
                                           -0.0000 -0.0000 -0.0360 -0.0178
    72. (0.00055) RY*( 3) O   4           s( 47.57%)p 1.00( 47.68%)d 0.10(  4.76%)
                                           -0.0000 -0.0037  0.6897 -0.0111  0.4671
                                            0.0204 -0.5079  0.0000  0.0000 -0.2001
                                            0.0000  0.0000  0.0662  0.0562
    73. (0.00005) RY*( 4) O   4           s( 26.47%)p 2.60( 68.82%)d 0.18(  4.71%)
    74. (0.00003) RY*( 5) O   4           s(  0.39%)p 2.25(  0.87%)d99.99( 98.74%)
    75. (0.00001) RY*( 6) O   4           s(  0.00%)p 1.00(  3.37%)d28.70( 96.63%)
    76. (0.00002) RY*( 7) O   4           s(  2.50%)p 8.17( 20.45%)d30.77( 77.04%)
    77. (0.00001) RY*( 8) O   4           s(  0.05%)p 7.04(  0.34%)d99.99( 99.61%)
    78. (0.00000) RY*( 9) O   4           s(  0.00%)p 1.00(  0.30%)d99.99( 99.70%)
    79. (0.00619) RY*( 1) C   5           s(  0.33%)p99.99( 95.43%)d12.94(  4.24%)
                                            0.0000  0.0119  0.0560  0.0003  0.0016
                                           -0.0223 -0.6908  0.0050 -0.6904  0.0036
                                            0.0002  0.1329 -0.0921 -0.1274
    80. (0.00365) RY*( 2) C   5           s( 25.52%)p 2.75( 70.19%)d 0.17(  4.29%)
                                           -0.0000  0.0164  0.5049 -0.0001  0.0165
                                            0.0203  0.5920  0.0105 -0.5922 -0.0138
                                            0.0011 -0.2044 -0.0207  0.0215
    81. (0.00222) RY*( 3) C   5           s( 73.56%)p 0.33( 24.14%)d 0.03(  2.30%)
                                            0.0000 -0.0166  0.8575  0.0002  0.0169
                                           -0.0016 -0.3042 -0.0059  0.3854 -0.0269
                                            0.0087  0.1299 -0.0030  0.0730
    82. (0.00091) RY*( 4) C   5           s(  0.02%)p99.99( 86.68%)d99.99( 13.30%)
                                            0.0000 -0.0003  0.0124  0.0047 -0.9310
                                           -0.0002  0.0048  0.0001 -0.0052 -0.2323
                                            0.2811  0.0017 -0.0045 -0.0055
    83. (0.00082) RY*( 5) C   5           s(  0.10%)p99.99( 13.27%)d99.99( 86.63%)
                                            0.0000 -0.0006  0.0318  0.0110 -0.3641
                                           -0.0001  0.0007  0.0001  0.0036  0.5893
                                           -0.7204 -0.0025 -0.0034  0.0014
    84. (0.00027) RY*( 6) C   5           s(  0.00%)p 1.00(  0.30%)d99.99( 99.70%)
                                           -0.0000  0.0021  0.0034  0.0079 -0.0038
                                            0.0018 -0.0390  0.0071 -0.0371  0.7297
                                            0.5987 -0.0343  0.1906  0.2618
    85. (0.00023) RY*( 7) C   5           s(  0.23%)p10.10(  2.29%)d99.99( 97.48%)
                                            0.0000 -0.0090  0.0468  0.0025  0.0069
                                           -0.0043  0.0814 -0.0214  0.1255  0.2518
                                            0.2066 -0.0512 -0.5611 -0.7425
    86. (0.00016) RY*( 8) C   5           s(  0.02%)p99.99(  7.70%)d99.99( 92.28%)
                                           -0.0000 -0.0095  0.0104 -0.0003 -0.0020
                                            0.0091 -0.2664 -0.0017  0.0769 -0.0419
                                           -0.0292 -0.9574 -0.0304  0.0513
    87. (0.00002) RY*( 9) C   5           s(  0.35%)p 0.05(  0.02%)d99.99( 99.64%)
    88. (0.00646) RY*( 1) C   6           s(  0.08%)p99.99( 94.88%)d60.90(  5.03%)
                                           -0.0000  0.0251 -0.0140 -0.0003 -0.0025
                                            0.0048 -0.3036 -0.0297 -0.9251  0.0010
                                            0.0002 -0.0135  0.0926  0.2039
    89. (0.00299) RY*( 2) C   6           s(  1.52%)p63.12( 96.21%)d 1.49(  2.27%)
                                            0.0000  0.0143  0.1226 -0.0005  0.0036
                                           -0.0275  0.9360 -0.0080 -0.2917  0.0075
                                           -0.0004  0.1276  0.0157  0.0779
    90. (0.00111) RY*( 3) C   6           s(  0.12%)p99.99( 80.19%)d99.99( 19.69%)
                                            0.0000 -0.0000  0.0342 -0.0089  0.8954
                                            0.0007 -0.0109  0.0007  0.0016  0.4272
                                           -0.1198 -0.0010  0.0034  0.0009
    91. (0.00088) RY*( 4) C   6           s( 95.53%)p 0.02(  1.45%)d 0.03(  3.02%)
                                            0.0000 -0.0048  0.9774  0.0004 -0.0392
                                            0.0040 -0.1109  0.0221 -0.0128  0.0036
                                            0.0052 -0.0734 -0.1178 -0.1043
    92. (0.00051) RY*( 5) C   6           s(  0.04%)p99.99( 16.81%)d99.99( 83.15%)
                                            0.0000  0.0001  0.0206  0.0055  0.4100
                                            0.0003  0.0008  0.0004 -0.0035 -0.9006
                                           -0.1424  0.0089 -0.0039 -0.0014
    93. (0.00010) RY*( 6) C   6           s(  0.83%)p 2.77(  2.31%)d99.99( 96.86%)
                                           -0.0000 -0.0014  0.0913  0.0004 -0.0052
                                            0.0275 -0.1321 -0.0000  0.0696  0.0051
                                            0.0169  0.9604  0.1883  0.1026
    94. (0.00006) RY*( 7) C   6           s(  1.91%)p 2.24(  4.28%)d49.03( 93.81%)
    95. (0.00001) RY*( 8) C   6           s(  0.00%)p 1.00(  2.90%)d33.45( 97.10%)
    96. (0.00001) RY*( 9) C   6           s(  0.05%)p21.53(  1.04%)d99.99( 98.91%)
    97. (0.00533) RY*( 1) C   7           s(  0.26%)p99.99( 92.83%)d26.96(  6.92%)
                                           -0.0000  0.0287  0.0417  0.0001  0.0013
                                            0.0286  0.8286 -0.0134 -0.4907  0.0009
                                           -0.0001 -0.2183 -0.1024 -0.1050
    98. (0.00256) RY*( 2) C   7           s(  0.76%)p99.99( 97.86%)d 1.81(  1.38%)
                                            0.0000 -0.0021  0.0872  0.0001 -0.0042
                                            0.0147 -0.5055  0.0334 -0.8496 -0.0000
                                            0.0008  0.0694 -0.0506 -0.0800
    99. (0.00092) RY*( 3) C   7           s( 93.05%)p 0.01(  0.96%)d 0.06(  5.99%)
                                            0.0000 -0.0039  0.9646  0.0005  0.0286
                                           -0.0181  0.0589  0.0073  0.0702  0.0071
                                           -0.0010  0.2019 -0.0393  0.1322
   100. (0.00066) RY*( 4) C   7           s(  0.02%)p99.99( 33.23%)d99.99( 66.75%)
                                            0.0000 -0.0001  0.0144  0.0050 -0.5764
                                           -0.0003  0.0029 -0.0000  0.0034  0.2792
                                            0.7678  0.0031 -0.0009  0.0015
   101. (0.00061) RY*( 5) C   7           s(  0.05%)p99.99( 59.78%)d99.99( 40.17%)
                                            0.0000 -0.0001  0.0230 -0.0090 -0.7731
                                           -0.0004  0.0049  0.0001  0.0033 -0.4891
                                           -0.4030  0.0082 -0.0035  0.0050
   102. (0.00015) RY*( 6) C   7           s(  0.13%)p10.08(  1.36%)d99.99( 98.51%)
                                            0.0000  0.0001  0.0367  0.0001 -0.0010
                                            0.0125 -0.0514  0.0237 -0.1011 -0.0036
                                            0.0016 -0.5154  0.4372  0.7268
   103. (0.00005) RY*( 7) C   7           s(  5.76%)p 0.95(  5.46%)d15.42( 88.79%)
   104. (0.00000) RY*( 8) C   7           s(  0.06%)p25.37(  1.63%)d99.99( 98.30%)
   105. (0.00000) RY*( 9) C   7           s(  0.00%)p 1.00(  6.96%)d13.37( 93.04%)
   106. (0.00533) RY*( 1) C   8           s(  0.26%)p99.99( 92.83%)d26.96(  6.92%)
                                           -0.0000  0.0287  0.0417  0.0001  0.0013
                                            0.0286  0.8286  0.0134  0.4907  0.0009
                                            0.0001  0.2183 -0.1024 -0.1050
   107. (0.00256) RY*( 2) C   8           s(  0.76%)p99.99( 97.86%)d 1.81(  1.38%)
                                           -0.0000 -0.0021  0.0872  0.0001 -0.0042
                                            0.0147 -0.5055 -0.0334  0.8496 -0.0000
                                           -0.0008 -0.0694 -0.0506 -0.0800
   108. (0.00092) RY*( 3) C   8           s( 93.05%)p 0.01(  0.96%)d 0.06(  5.99%)
                                            0.0000 -0.0039  0.9646  0.0005  0.0286
                                           -0.0181  0.0589 -0.0073 -0.0702  0.0071
                                            0.0010 -0.2019 -0.0393  0.1322
   109. (0.00066) RY*( 4) C   8           s(  0.02%)p99.99( 33.23%)d99.99( 66.75%)
                                            0.0000 -0.0001  0.0144  0.0050 -0.5764
                                           -0.0003  0.0029  0.0000 -0.0034  0.2792
                                           -0.7678 -0.0031 -0.0009  0.0015
   110. (0.00061) RY*( 5) C   8           s(  0.05%)p99.99( 59.78%)d99.99( 40.17%)
                                            0.0000 -0.0001  0.0230 -0.0090 -0.7731
                                           -0.0004  0.0049 -0.0001 -0.0033 -0.4891
                                            0.4030 -0.0082 -0.0035  0.0050
   111. (0.00015) RY*( 6) C   8           s(  0.13%)p10.08(  1.36%)d99.99( 98.51%)
                                           -0.0000  0.0001  0.0367  0.0001 -0.0010
                                            0.0125 -0.0514 -0.0237  0.1011 -0.0036
                                           -0.0016  0.5154  0.4372  0.7268
   112. (0.00005) RY*( 7) C   8           s(  5.76%)p 0.95(  5.46%)d15.42( 88.79%)
   113. (0.00000) RY*( 8) C   8           s(  0.06%)p25.37(  1.63%)d99.99( 98.30%)
   114. (0.00000) RY*( 9) C   8           s(  0.00%)p 1.00(  6.96%)d13.37( 93.04%)
   115. (0.00646) RY*( 1) C   9           s(  0.08%)p99.99( 94.88%)d60.90(  5.03%)
                                           -0.0000  0.0251 -0.0140 -0.0003 -0.0025
                                            0.0048 -0.3036  0.0297  0.9251  0.0010
                                           -0.0002  0.0135  0.0926  0.2039
   116. (0.00299) RY*( 2) C   9           s(  1.52%)p63.12( 96.21%)d 1.49(  2.27%)
                                            0.0000  0.0143  0.1226 -0.0005  0.0036
                                           -0.0275  0.9360  0.0080  0.2917  0.0075
                                            0.0004 -0.1276  0.0157  0.0779
   117. (0.00111) RY*( 3) C   9           s(  0.12%)p99.99( 80.19%)d99.99( 19.69%)
                                           -0.0000 -0.0000  0.0342 -0.0089  0.8954
                                            0.0007 -0.0109 -0.0007 -0.0016  0.4272
                                            0.1198  0.0010  0.0034  0.0009
   118. (0.00088) RY*( 4) C   9           s( 95.53%)p 0.02(  1.45%)d 0.03(  3.02%)
                                            0.0000 -0.0048  0.9774  0.0004 -0.0392
                                            0.0040 -0.1109 -0.0221  0.0128  0.0036
                                           -0.0052  0.0734 -0.1178 -0.1043
   119. (0.00051) RY*( 5) C   9           s(  0.04%)p99.99( 16.81%)d99.99( 83.15%)
                                           -0.0000  0.0001  0.0206  0.0055  0.4100
                                            0.0003  0.0008 -0.0004  0.0035 -0.9006
                                            0.1424 -0.0089 -0.0039 -0.0014
   120. (0.00010) RY*( 6) C   9           s(  0.83%)p 2.77(  2.31%)d99.99( 96.86%)
                                           -0.0000 -0.0014  0.0913  0.0004 -0.0052
                                            0.0275 -0.1321  0.0000 -0.0696  0.0051
                                           -0.0169 -0.9604  0.1883  0.1026
   121. (0.00006) RY*( 7) C   9           s(  1.91%)p 2.24(  4.28%)d49.03( 93.81%)
   122. (0.00001) RY*( 8) C   9           s(  0.00%)p 1.00(  2.90%)d33.45( 97.10%)
   123. (0.00001) RY*( 9) C   9           s(  0.05%)p21.53(  1.04%)d99.99( 98.91%)
   124. (0.00619) RY*( 1) C  10           s(  0.33%)p99.99( 95.43%)d12.94(  4.24%)
                                            0.0000  0.0119  0.0560  0.0003  0.0016
                                           -0.0223 -0.6908 -0.0050  0.6904  0.0036
                                           -0.0002 -0.1329 -0.0921 -0.1274
   125. (0.00365) RY*( 2) C  10           s( 25.52%)p 2.75( 70.19%)d 0.17(  4.29%)
                                           -0.0000  0.0164  0.5049 -0.0001  0.0165
                                            0.0203  0.5920 -0.0105  0.5922 -0.0138
                                           -0.0011  0.2044 -0.0207  0.0215
   126. (0.00222) RY*( 3) C  10           s( 73.56%)p 0.33( 24.14%)d 0.03(  2.30%)
                                            0.0000 -0.0166  0.8575  0.0002  0.0169
                                           -0.0016 -0.3042  0.0059 -0.3854 -0.0269
                                           -0.0087 -0.1299 -0.0030  0.0730
   127. (0.00091) RY*( 4) C  10           s(  0.02%)p99.99( 86.68%)d99.99( 13.30%)
                                            0.0000 -0.0003  0.0124  0.0047 -0.9310
                                           -0.0002  0.0048 -0.0001  0.0052 -0.2323
                                           -0.2811 -0.0017 -0.0045 -0.0055
   128. (0.00082) RY*( 5) C  10           s(  0.10%)p99.99( 13.27%)d99.99( 86.63%)
                                            0.0000 -0.0006  0.0318  0.0110 -0.3641
                                           -0.0001  0.0007 -0.0001 -0.0036  0.5893
                                            0.7204  0.0025 -0.0034  0.0014
   129. (0.00027) RY*( 6) C  10           s(  0.00%)p 1.00(  0.30%)d99.99( 99.70%)
                                           -0.0000  0.0021  0.0034  0.0079 -0.0038
                                            0.0018 -0.0390 -0.0071  0.0371  0.7297
                                           -0.5987  0.0343  0.1906  0.2618
   130. (0.00023) RY*( 7) C  10           s(  0.23%)p10.10(  2.29%)d99.99( 97.48%)
                                            0.0000 -0.0090  0.0468  0.0025  0.0069
                                           -0.0043  0.0814  0.0214 -0.1255  0.2518
                                           -0.2066  0.0512 -0.5611 -0.7425
   131. (0.00016) RY*( 8) C  10           s(  0.02%)p99.99(  7.70%)d99.99( 92.28%)
                                           -0.0000 -0.0095  0.0104 -0.0003 -0.0020
                                            0.0091 -0.2664  0.0017 -0.0769 -0.0419
                                            0.0292  0.9574 -0.0304  0.0513
   132. (0.00002) RY*( 9) C  10           s(  0.35%)p 0.05(  0.02%)d99.99( 99.64%)
   133. (0.01872) RY*( 1) C  11           s(  8.58%)p10.63( 91.26%)d 0.02(  0.15%)
                                            0.0000  0.0689  0.2847 -0.0027  0.0137
                                            0.0121 -0.3577 -0.0327  0.8851 -0.0012
                                            0.0090  0.0024  0.0140  0.0353
   134. (0.01166) RY*( 2) C  11           s(  0.06%)p99.99( 71.52%)d99.99( 28.42%)
                                            0.0000  0.0227  0.0086  0.0057 -0.0066
                                            0.0391 -0.7866  0.0263 -0.3067 -0.0008
                                            0.0533 -0.4067 -0.1476 -0.3069
   135. (0.00482) RY*( 3) C  11           s(  1.31%)p14.42( 18.86%)d61.04( 79.83%)
                                           -0.0000 -0.0012  0.1144  0.0638  0.4256
                                           -0.0021 -0.0066 -0.0099 -0.0567 -0.1231
                                            0.8726  0.1401  0.0456  0.0121
   136. (0.00303) RY*( 4) C  11           s( 13.05%)p 1.96( 25.61%)d 4.70( 61.34%)
                                           -0.0000  0.0057  0.3612 -0.0137 -0.0675
                                           -0.0040 -0.4031 -0.0183 -0.2975  0.0811
                                           -0.1428  0.6350  0.2144  0.3704
   137. (0.00256) RY*( 5) C  11           s( 68.25%)p 0.15( 10.19%)d 0.32( 21.56%)
                                            0.0000 -0.0062  0.8261 -0.0060 -0.0127
                                            0.0328  0.2881 -0.0276 -0.1299  0.0632
                                           -0.0730 -0.0776 -0.1515 -0.4210
   138. (0.00089) RY*( 6) C  11           s(  0.30%)p55.64( 16.70%)d99.99( 83.00%)
                                            0.0000 -0.0003  0.0548  0.0144  0.4065
                                            0.0017 -0.0227 -0.0007 -0.0315 -0.8489
                                           -0.3295  0.0093 -0.0158  0.0232
   139. (0.00036) RY*( 7) C  11           s(  7.57%)p 0.40(  3.05%)d11.80( 89.37%)
                                           -0.0000 -0.0222  0.2743  0.0004  0.1333
                                            0.0003  0.0605  0.0293 -0.0909  0.0939
                                           -0.0169 -0.6306  0.3197  0.6203
   140. (0.00021) RY*( 8) C  11           s(  0.88%)p71.27( 62.97%)d40.91( 36.15%)
                                            0.0000 -0.0027  0.0940  0.0012 -0.7930
                                            0.0025  0.0250  0.0038 -0.0159 -0.4944
                                            0.3101 -0.0756  0.0904  0.0837
   141. (0.00002) RY*( 9) C  11           s(  0.47%)p 0.30(  0.14%)d99.99( 99.39%)
   142. (0.00253) RY*( 1) O  12           s(  0.94%)p99.99( 97.78%)d 1.35(  1.28%)
                                            0.0000  0.0022  0.0971 -0.0007  0.0004
                                           -0.0091 -0.9157  0.0000 -0.3730 -0.0032
                                           -0.0031 -0.0794 -0.0489 -0.0636
   143. (0.00078) RY*( 2) O  12           s(  2.37%)p40.34( 95.45%)d 0.92(  2.19%)
                                            0.0000  0.0007  0.1538  0.0136 -0.9767
                                           -0.0023  0.0169  0.0035 -0.0063  0.0223
                                           -0.1443  0.0030  0.0029  0.0228
   144. (0.00029) RY*( 3) O  12           s( 95.90%)p 0.04(  3.79%)d 0.00(  0.32%)
                                           -0.0000  0.0060  0.9793 -0.0019  0.1526
                                           -0.0077  0.1153  0.0245 -0.0246 -0.0030
                                            0.0296 -0.0305 -0.0181  0.0318
   145. (0.00008) RY*( 4) O  12           s(  0.40%)p99.99( 97.54%)d 5.11(  2.06%)
   146. (0.00002) RY*( 5) O  12           s(  0.16%)p 5.50(  0.90%)d99.99( 98.94%)
   147. (0.00001) RY*( 6) O  12           s(  0.10%)p21.63(  2.24%)d99.99( 97.66%)
   148. (0.00001) RY*( 7) O  12           s(  0.00%)p 1.00(  0.07%)d99.99( 99.93%)
   149. (0.00000) RY*( 8) O  12           s(  0.09%)p 3.38(  0.29%)d99.99( 99.62%)
   150. (0.00000) RY*( 9) O  12           s(  0.00%)p 1.00(  2.32%)d42.02( 97.67%)
   151. (0.00182) RY*( 1) H  13           s( 95.65%)p 0.05(  4.35%)
                                            0.0150  0.9779  0.2062 -0.0315  0.0000
   152. (0.00179) RY*( 2) H  13           s(  0.00%)p 1.00(100.00%)
                                            0.0000  0.0000  0.0000  0.0000  1.0000
   153. (0.00083) RY*( 3) H  13           s(  1.76%)p55.88( 98.24%)
                                            0.0039  0.1325 -0.4981  0.8569  0.0000
   154. (0.00002) RY*( 4) H  13           s(  3.03%)p31.97( 96.97%)
   155. (0.00229) RY*( 1) H  14           s( 99.76%)p 0.00(  0.24%)
                                            0.0045  0.9988  0.0004 -0.0015  0.0493
   156. (0.00016) RY*( 2) H  14           s(  0.00%)p 1.00(100.00%)
                                            0.0001  0.0003 -0.9999 -0.0123  0.0029
   157. (0.00008) RY*( 3) H  14           s(  0.01%)p 1.00( 99.99%)
   158. (0.00006) RY*( 4) H  14           s(  0.34%)p99.99( 99.66%)
   159. (0.00151) RY*( 1) H  15           s( 99.21%)p 0.01(  0.79%)
                                            0.0046  0.9961 -0.0001 -0.0786  0.0409
   160. (0.00016) RY*( 2) H  15           s(  0.00%)p 1.00(100.00%)
                                           -0.0000  0.0002 -1.0000  0.0029 -0.0021
   161. (0.00008) RY*( 3) H  15           s(  0.00%)p 1.00(100.00%)
   162. (0.00006) RY*( 4) H  15           s(  0.88%)p99.99( 99.12%)
   163. (0.00151) RY*( 1) H  16           s( 99.21%)p 0.01(  0.79%)
                                            0.0046  0.9961 -0.0001 -0.0786 -0.0409
   164. (0.00016) RY*( 2) H  16           s(  0.00%)p 1.00(100.00%)
                                           -0.0000  0.0002 -1.0000  0.0029  0.0021
   165. (0.00008) RY*( 3) H  16           s(  0.00%)p 1.00(100.00%)
   166. (0.00006) RY*( 4) H  16           s(  0.88%)p99.99( 99.12%)
   167. (0.00229) RY*( 1) H  17           s( 99.76%)p 0.00(  0.24%)
                                            0.0045  0.9988  0.0004 -0.0015 -0.0493
   168. (0.00016) RY*( 2) H  17           s(  0.00%)p 1.00(100.00%)
                                            0.0001  0.0003 -0.9999 -0.0123 -0.0029
   169. (0.00008) RY*( 3) H  17           s(  0.01%)p 1.00( 99.99%)
   170. (0.00006) RY*( 4) H  17           s(  0.34%)p99.99( 99.66%)
   171. (0.01144) BD*( 1) O   1 - C   2  
                ( 34.18%)   0.5846* O   1 s( 44.40%)p 1.25( 55.52%)d 0.00(  0.09%)
                                            0.0001 -0.6659  0.0236 -0.0168 -0.0002
                                            0.2645  0.0070  0.6960  0.0214  0.0004
                                            0.0009 -0.0174  0.0016 -0.0239
                ( 65.82%)  -0.8113* C   2 s( 33.53%)p 1.98( 66.26%)d 0.01(  0.21%)
                                            0.0000 -0.5778  0.0376  0.0022  0.0012
                                           -0.3090 -0.0297 -0.7505 -0.0541  0.0000
                                           -0.0001 -0.0290  0.0056 -0.0355
   172. (0.23564) BD*( 2) O   1 - C   2  
                ( 32.87%)   0.5733* O   1 s(  0.00%)p 1.00( 99.85%)d 0.00(  0.15%)
                                           -0.0000  0.0045 -0.0002 -0.9987 -0.0083
                                            0.0193  0.0004 -0.0271 -0.0002  0.0140
                                            0.0358 -0.0003 -0.0004  0.0016
                ( 67.13%)  -0.8194* C   2 s(  0.01%)p 1.00( 99.65%)d 0.00(  0.34%)
                                            0.0000  0.0075 -0.0024 -0.9974  0.0331
                                            0.0180  0.0006 -0.0163  0.0033 -0.0221
                                           -0.0542  0.0008 -0.0004 -0.0022
   173. (0.10711) BD*( 1) C   2 - N   3  
                ( 64.18%)   0.8011* C   2 s( 28.54%)p 2.50( 71.30%)d 0.01(  0.17%)
                                           -0.0001  0.5342 -0.0005  0.0245  0.0022
                                            0.5491  0.0440 -0.6394  0.0083  0.0015
                                           -0.0014 -0.0331 -0.0099  0.0215
                ( 35.82%)  -0.5985* N   3 s( 37.23%)p 1.69( 62.74%)d 0.00(  0.03%)
                                            0.0002  0.6101 -0.0051 -0.0400 -0.0010
                                           -0.3542 -0.0235  0.7070 -0.0022  0.0020
                                           -0.0023 -0.0136 -0.0046  0.0109
   174. (0.07407) BD*( 1) C   2 - C   5  
                ( 52.48%)   0.7244* C   2 s( 37.45%)p 1.67( 62.49%)d 0.00(  0.06%)
                                           -0.0000 -0.6116 -0.0223  0.0067  0.0010
                                            0.7745 -0.0121  0.1541 -0.0330  0.0004
                                            0.0003 -0.0161  0.0170  0.0082
                ( 47.52%)  -0.6893* C   5 s( 29.40%)p 2.40( 70.55%)d 0.00(  0.05%)
                                           -0.0001 -0.5422  0.0030 -0.0047  0.0004
                                           -0.7622  0.0246 -0.3516 -0.0173 -0.0005
                                           -0.0002 -0.0096  0.0183  0.0077
   175. (0.02485) BD*( 1) N   3 - O   4  
                ( 54.13%)   0.7357* N   3 s( 24.25%)p 3.12( 75.60%)d 0.01(  0.15%)
                                            0.0000  0.4908  0.0399 -0.1146  0.0111
                                            0.8606 -0.0454 -0.0000  0.0000 -0.0075
                                            0.0000 -0.0000 -0.0334 -0.0190
                ( 45.87%)  -0.6773* O   4 s( 23.09%)p 3.32( 76.77%)d 0.01(  0.14%)
                                           -0.0001  0.4800  0.0229  0.1501 -0.0117
                                           -0.8630 -0.0185  0.0000  0.0000 -0.0200
                                            0.0000  0.0000 -0.0230 -0.0207
   176. (0.10711) BD*( 1) N   3 - C  11  
                ( 35.82%)   0.5985* N   3 s( 37.23%)p 1.69( 62.74%)d 0.00(  0.03%)
                                           -0.0002 -0.6101  0.0051  0.0400  0.0010
                                            0.3542  0.0235  0.7070 -0.0022 -0.0020
                                           -0.0023 -0.0136  0.0046 -0.0109
                ( 64.18%)  -0.8011* C  11 s( 28.54%)p 2.50( 71.30%)d 0.01(  0.17%)
                                            0.0001 -0.5342  0.0005 -0.0245 -0.0022
                                           -0.5491 -0.0440 -0.6394  0.0083 -0.0015
                                           -0.0014 -0.0331  0.0099 -0.0215
   177. (0.00860) BD*( 1) O   4 - H  13  
                ( 26.03%)   0.5102* O   4 s( 20.81%)p 3.80( 79.10%)d 0.00(  0.10%)
                                           -0.0002 -0.4558 -0.0173 -0.7978 -0.0163
                                           -0.3913 -0.0326 -0.0000 -0.0000 -0.0069
                                           -0.0000 -0.0000 -0.0265  0.0142
                ( 73.97%)  -0.8601* H  13 s( 99.56%)p 0.00(  0.44%)
                                           -0.9978  0.0047  0.0557  0.0362 -0.0000
   178. (0.02496) BD*( 1) C   5 - C   6  
                ( 48.54%)   0.6967* C   5 s( 37.72%)p 1.65( 62.25%)d 0.00(  0.03%)
                                            0.0001 -0.6141 -0.0082 -0.0029 -0.0001
                                            0.6459 -0.0098 -0.4523 -0.0247  0.0002
                                           -0.0001  0.0133  0.0127  0.0004
                ( 51.46%)  -0.7174* C   6 s( 35.12%)p 1.85( 64.83%)d 0.00(  0.05%)
                                           -0.0001 -0.5926 -0.0079 -0.0008  0.0003
                                           -0.7083 -0.0177  0.3816 -0.0247  0.0000
                                           -0.0000  0.0165  0.0151  0.0004
   179. (0.33456) BD*( 2) C   5 - C   6  
                ( 47.35%)   0.6881* C   5 s(  0.00%)p 1.00( 99.98%)d 0.00(  0.01%)
                                            0.0000  0.0036  0.0006 -0.9999 -0.0084
                                            0.0018 -0.0004  0.0040  0.0001  0.0118
                                           -0.0014 -0.0000 -0.0002  0.0002
                ( 52.65%)  -0.7256* C   6 s(  0.00%)p 1.00( 99.95%)d 0.00(  0.05%)
                                           -0.0000  0.0005  0.0001 -0.9997 -0.0023
                                            0.0017 -0.0003  0.0019  0.0003 -0.0104
                                            0.0205 -0.0000 -0.0001 -0.0002
   180. (0.03107) BD*( 1) C   5 - C  10  
                ( 50.00%)   0.7071* C   5 s( 32.76%)p 2.05( 67.20%)d 0.00(  0.04%)
                                            0.0001 -0.5723 -0.0024  0.0013  0.0005
                                            0.0293  0.0014  0.8192 -0.0027 -0.0001
                                            0.0001  0.0026  0.0039 -0.0205
                ( 50.00%)  -0.7071* C  10 s( 32.76%)p 2.05( 67.20%)d 0.00(  0.04%)
                                            0.0001 -0.5723 -0.0024  0.0013  0.0005
                                            0.0293  0.0014 -0.8192  0.0027 -0.0001
                                           -0.0001 -0.0026  0.0039 -0.0205
   181. (0.01553) BD*( 1) C   6 - C   7  
                ( 49.67%)   0.7048* C   6 s( 35.46%)p 1.82( 64.50%)d 0.00(  0.04%)
                                           -0.0000 -0.5953 -0.0116  0.0016 -0.0001
                                            0.7048  0.0267  0.3828 -0.0320 -0.0000
                                           -0.0001 -0.0164  0.0131 -0.0008
                ( 50.33%)  -0.7094* C   7 s( 35.58%)p 1.81( 64.38%)d 0.00(  0.05%)
                                           -0.0001 -0.5964 -0.0064 -0.0012  0.0000
                                           -0.6743  0.0130 -0.4330 -0.0379 -0.0001
                                           -0.0000 -0.0149  0.0150  0.0022
   182. (0.01522) BD*( 1) C   6 - H  14  
                ( 37.63%)   0.6135* C   6 s( 29.33%)p 2.41( 70.64%)d 0.00(  0.03%)
                                            0.0003 -0.5414  0.0150 -0.0019  0.0001
                                           -0.0004  0.0029 -0.8404  0.0075 -0.0000
                                           -0.0001 -0.0008  0.0013 -0.0172
                ( 62.37%)  -0.7897* H  14 s( 99.90%)p 0.00(  0.10%)
                                           -0.9995  0.0030 -0.0000  0.0009  0.0313
   183. (0.01702) BD*( 1) C   7 - C   8  
                ( 50.00%)   0.7071* C   7 s( 35.86%)p 1.79( 64.09%)d 0.00(  0.04%)
                                            0.0000  0.5988  0.0088 -0.0003 -0.0001
                                           -0.0163 -0.0384 -0.7994 -0.0115  0.0000
                                           -0.0000 -0.0020 -0.0015  0.0210
                ( 50.00%)  -0.7071* C   8 s( 35.86%)p 1.79( 64.09%)d 0.00(  0.04%)
                                            0.0000  0.5988  0.0088 -0.0003 -0.0001
                                           -0.0163 -0.0384  0.7994  0.0115  0.0000
                                            0.0000  0.0020 -0.0015  0.0210
   184. (0.30659) BD*( 2) C   7 - C   8  
                ( 50.00%)   0.7071* C   7 s(  0.00%)p 1.00( 99.95%)d 0.00(  0.05%)
                                           -0.0000  0.0002 -0.0004  0.9997 -0.0096
                                           -0.0019 -0.0000 -0.0002  0.0001  0.0116
                                           -0.0180  0.0000  0.0001  0.0000
                ( 50.00%)  -0.7071* C   8 s(  0.00%)p 1.00( 99.95%)d 0.00(  0.05%)
                                           -0.0000  0.0002 -0.0004  0.9997 -0.0096
                                           -0.0019 -0.0000  0.0002 -0.0001  0.0116
                                            0.0180 -0.0000  0.0001  0.0000
   185. (0.01352) BD*( 1) C   7 - H  15  
                ( 38.30%)   0.6188* C   7 s( 28.46%)p 2.51( 71.51%)d 0.00(  0.03%)
                                           -0.0003  0.5333 -0.0126 -0.0014 -0.0001
                                           -0.7372  0.0072  0.4141 -0.0035  0.0000
                                           -0.0000 -0.0125 -0.0123 -0.0017
                ( 61.70%)  -0.7855* H  15 s( 99.91%)p 0.00(  0.09%)
                                            0.9995 -0.0019  0.0001  0.0267 -0.0150
   186. (0.01553) BD*( 1) C   8 - C   9  
                ( 50.33%)   0.7094* C   8 s( 35.58%)p 1.81( 64.38%)d 0.00(  0.05%)
                                            0.0001  0.5964  0.0064  0.0012 -0.0000
                                            0.6743 -0.0130 -0.4330 -0.0379  0.0001
                                           -0.0000 -0.0149 -0.0150 -0.0022
                ( 49.67%)  -0.7048* C   9 s( 35.46%)p 1.82( 64.50%)d 0.00(  0.04%)
                                            0.0000  0.5953  0.0116 -0.0016  0.0001
                                           -0.7048 -0.0267  0.3828 -0.0320  0.0000
                                           -0.0001 -0.0164 -0.0131  0.0008
   187. (0.01352) BD*( 1) C   8 - H  16  
                ( 38.30%)   0.6188* C   8 s( 28.46%)p 2.51( 71.51%)d 0.00(  0.03%)
                                           -0.0003  0.5333 -0.0126 -0.0014 -0.0001
                                           -0.7372  0.0072 -0.4141  0.0035  0.0000
                                            0.0000  0.0125 -0.0123 -0.0017
                ( 61.70%)  -0.7855* H  16 s( 99.91%)p 0.00(  0.09%)
                                            0.9995 -0.0019  0.0001  0.0267  0.0150
   188. (0.02496) BD*( 1) C   9 - C  10  
                ( 51.46%)   0.7174* C   9 s( 35.12%)p 1.85( 64.83%)d 0.00(  0.05%)
                                            0.0001  0.5926  0.0079  0.0008 -0.0003
                                            0.7083  0.0177  0.3816 -0.0247 -0.0000
                                           -0.0000  0.0165 -0.0151 -0.0004
                ( 48.54%)  -0.6967* C  10 s( 37.72%)p 1.65( 62.25%)d 0.00(  0.03%)
                                           -0.0001  0.6141  0.0082  0.0029  0.0001
                                           -0.6459  0.0098 -0.4523 -0.0247 -0.0002
                                           -0.0001  0.0133 -0.0127 -0.0004
   189. (0.33456) BD*( 2) C   9 - C  10  
                ( 52.65%)   0.7256* C   9 s(  0.00%)p 1.00( 99.95%)d 0.00(  0.05%)
                                            0.0000 -0.0005 -0.0001  0.9997  0.0023
                                           -0.0017  0.0003  0.0019  0.0003  0.0104
                                            0.0205 -0.0000  0.0001  0.0002
                ( 47.35%)  -0.6881* C  10 s(  0.00%)p 1.00( 99.98%)d 0.00(  0.01%)
                                           -0.0000 -0.0036 -0.0006  0.9999  0.0084
                                           -0.0018  0.0004  0.0040  0.0001 -0.0118
                                           -0.0014 -0.0000  0.0002 -0.0002
   190. (0.01522) BD*( 1) C   9 - H  17  
                ( 37.63%)   0.6135* C   9 s( 29.33%)p 2.41( 70.64%)d 0.00(  0.03%)
                                           -0.0003  0.5414 -0.0150  0.0019 -0.0001
                                            0.0004 -0.0029 -0.8404  0.0075  0.0000
                                           -0.0001 -0.0008 -0.0013  0.0172
                ( 62.37%)  -0.7897* H  17 s( 99.90%)p 0.00(  0.10%)
                                            0.9995 -0.0030  0.0000 -0.0009  0.0313
   191. (0.07407) BD*( 1) C  10 - C  11  
                ( 47.52%)   0.6893* C  10 s( 29.40%)p 2.40( 70.55%)d 0.00(  0.05%)
                                           -0.0001 -0.5422  0.0030 -0.0047  0.0004
                                           -0.7622  0.0246  0.3516  0.0173 -0.0005
                                            0.0002  0.0096  0.0183  0.0077
                ( 52.48%)  -0.7244* C  11 s( 37.45%)p 1.67( 62.49%)d 0.00(  0.06%)
                                           -0.0000 -0.6116 -0.0223  0.0067  0.0010
                                            0.7745 -0.0121 -0.1541  0.0330  0.0004
                                           -0.0003  0.0161  0.0170  0.0082
   192. (0.01144) BD*( 1) C  11 - O  12  
                ( 65.82%)   0.8113* C  11 s( 33.53%)p 1.98( 66.26%)d 0.01(  0.21%)
                                           -0.0000  0.5778 -0.0376 -0.0022 -0.0012
                                            0.3090  0.0297 -0.7505 -0.0541 -0.0000
                                           -0.0001 -0.0290 -0.0056  0.0355
                ( 34.18%)  -0.5846* O  12 s( 44.40%)p 1.25( 55.52%)d 0.00(  0.09%)
                                           -0.0001  0.6659 -0.0236  0.0168  0.0002
                                           -0.2645 -0.0070  0.6960  0.0214 -0.0004
                                            0.0009 -0.0174 -0.0016  0.0239
   193. (0.23564) BD*( 2) C  11 - O  12  
                ( 67.13%)   0.8194* C  11 s(  0.01%)p 1.00( 99.65%)d 0.00(  0.34%)
                                           -0.0000 -0.0075  0.0024  0.9974 -0.0331
                                           -0.0180 -0.0006 -0.0163  0.0033  0.0221
                                           -0.0542  0.0008  0.0004  0.0022
                ( 32.87%)  -0.5733* O  12 s(  0.00%)p 1.00( 99.85%)d 0.00(  0.15%)
                                            0.0000 -0.0045  0.0002  0.9987  0.0083
                                           -0.0193 -0.0004 -0.0271 -0.0002 -0.0140
                                            0.0358 -0.0003  0.0004 -0.0016


 NHO Directionality and "Bond Bending" (deviations from line of nuclear centers)

         [Thresholds for printing:  angular deviation  >  1.0 degree]
                                    hybrid p-character > 25.0%
                                    orbital occupancy  >  0.10e

                                Line of Centers        Hybrid 1              Hybrid 2
                                ---------------  -------------------   ------------------
                NBO               Theta   Phi    Theta   Phi    Dev    Theta   Phi    Dev
 ========================================================================================
     1. BD (   1) O   1 - C   2   158.7  271.8     --     --    --      22.8   90.6   1.6
     2. BD (   2) O   1 - C   2   158.7  271.8    91.6  178.9  89.6     90.8  178.9  89.7
     3. BD (   1) C   2 - N   3   147.2   86.3   136.8   87.4  10.5     28.3  263.8   4.7
     4. BD (   1) C   2 - C   5   108.9  269.7    99.0  269.4   9.9     63.4   89.7   7.7
     6. BD (   1) N   3 - C  11   147.2  266.3   151.7  263.8   4.7     43.2   87.4  10.5
     7. BD (   1) O   4 - H  13    90.0   24.3    90.0   27.5   3.2      --     --    --
     8. BD (   1) C   5 - C   6    58.6  270.1    53.1  270.3   5.4    116.2   90.0   5.3
     9. BD (   2) C   5 - C   6    58.6  270.1    89.8  179.9  90.1     89.9  179.9  89.9
    10. BD (   1) C   5 - C  10   180.0    0.0   177.8  266.7   2.2      2.2  266.7   2.2
    11. BD (   1) C   6 - C   7   121.0  269.9   115.6  269.9   5.4     54.5   89.9   4.4
    13. BD (   1) C   7 - C   8   180.0    0.0   176.1  269.6   3.9      3.9  269.6   3.9
    14. BD (   2) C   7 - C   8   180.0    0.0    90.0  179.9  90.0     90.0  179.9  90.0
    16. BD (   1) C   8 - C   9   121.0   89.9   125.5   89.9   4.4     64.4  269.9   5.4
    18. BD (   1) C   9 - C  10    58.6   90.1    63.8   90.0   5.3    126.9  270.3   5.4
    19. BD (   2) C   9 - C  10    58.6   90.1    90.1  179.9  89.9     90.2  179.9  90.1
    21. BD (   1) C  10 - C  11   108.9   89.7   116.6   89.7   7.7     81.0  269.4   9.9
    22. BD (   1) C  11 - O  12   158.7   91.8   157.2   90.6   1.6      --     --    --
    23. BD (   2) C  11 - O  12   158.7   91.8    89.2  178.9  89.7     88.4  178.9  89.6
    36. LP (   1) O   1             --     --     22.5   92.0   --       --     --    --
    37. LP (   2) O   1             --     --     68.5  268.3   --       --     --    --
    38. LP (   1) N   3             --     --     90.0    4.3   --       --     --    --
    39. LP (   1) O   4             --     --     90.0  151.0   --       --     --    --
    40. LP (   2) O   4             --     --      0.0    0.0   --       --     --    --
    41. LP (   1) O  12             --     --    157.5   92.0   --       --     --    --
    42. LP (   2) O  12             --     --    111.5  268.3   --       --     --    --
   172. BD*(   2) O   1 - C   2   158.7  271.8    91.6  178.9  89.6     90.8  178.9  89.7
   173. BD*(   1) C   2 - N   3   147.2   86.3   136.8   87.4  10.5     28.3  263.8   4.7
   176. BD*(   1) N   3 - C  11   147.2  266.3   151.7  263.8   4.7     43.2   87.4  10.5
   179. BD*(   2) C   5 - C   6    58.6  270.1    89.8  179.9  90.1     89.9  179.9  89.9
   184. BD*(   2) C   7 - C   8   180.0    0.0    90.0  179.9  90.0     90.0  179.9  90.0
   189. BD*(   2) C   9 - C  10    58.6   90.1    90.1  179.9  89.9     90.2  179.9  90.1
   193. BD*(   2) C  11 - O  12   158.7   91.8    89.2  178.9  89.7     88.4  178.9  89.6


 Second Order Perturbation Theory Analysis of Fock Matrix in NBO Basis

     Threshold for printing:   0.50 kcal/mol
                                                                              E(2)  E(j)-E(i) F(i,j)
         Donor NBO (i)                     Acceptor NBO (j)                 kcal/mol   a.u.    a.u. 
 ===================================================================================================

 within unit  1
   1. BD (   1) O   1 - C   2        / 52. RY*(   1) C   2                    1.86    1.63    0.049
   1. BD (   1) O   1 - C   2        /173. BD*(   1) C   2 - N   3            0.78    1.48    0.031
   1. BD (   1) O   1 - C   2        /174. BD*(   1) C   2 - C   5            2.34    1.51    0.054
   1. BD (   1) O   1 - C   2        /176. BD*(   1) N   3 - C  11            1.04    1.48    0.036
   1. BD (   1) O   1 - C   2        /180. BD*(   1) C   5 - C  10            0.61    1.64    0.029
   2. BD (   2) O   1 - C   2        /179. BD*(   2) C   5 - C   6            4.30    0.41    0.041
   3. BD (   1) C   2 - N   3        / 43. RY*(   1) O   1                    0.61    2.01    0.031
   3. BD (   1) C   2 - N   3        / 70. RY*(   1) O   4                    0.99    1.86    0.039
   3. BD (   1) C   2 - N   3        / 80. RY*(   2) C   5                    0.84    1.78    0.035
   3. BD (   1) C   2 - N   3        /134. RY*(   2) C  11                    0.83    1.97    0.036
   3. BD (   1) C   2 - N   3        /137. RY*(   5) C  11                    0.51    1.81    0.027
   3. BD (   1) C   2 - N   3        /171. BD*(   1) O   1 - C   2            0.83    1.42    0.031
   3. BD (   1) C   2 - N   3        /176. BD*(   1) N   3 - C  11            1.34    1.19    0.036
   3. BD (   1) C   2 - N   3        /178. BD*(   1) C   5 - C   6            2.98    1.37    0.057
   3. BD (   1) C   2 - N   3        /192. BD*(   1) C  11 - O  12            2.93    1.42    0.058
   4. BD (   1) C   2 - C   5        / 43. RY*(   1) O   1                    1.44    1.87    0.047
   4. BD (   1) C   2 - C   5        / 88. RY*(   1) C   6                    1.02    1.76    0.038
   4. BD (   1) C   2 - C   5        /124. RY*(   1) C  10                    0.83    1.78    0.035
   4. BD (   1) C   2 - C   5        /171. BD*(   1) O   1 - C   2            1.98    1.28    0.045
   4. BD (   1) C   2 - C   5        /175. BD*(   1) N   3 - O   4            4.88    0.89    0.059
   4. BD (   1) C   2 - C   5        /178. BD*(   1) C   5 - C   6            3.20    1.23    0.056
   4. BD (   1) C   2 - C   5        /180. BD*(   1) C   5 - C  10            2.30    1.21    0.047
   4. BD (   1) C   2 - C   5        /181. BD*(   1) C   6 - C   7            1.86    1.21    0.043
   4. BD (   1) C   2 - C   5        /188. BD*(   1) C   9 - C  10            4.22    1.23    0.064
   5. BD (   1) N   3 - O   4        / 52. RY*(   1) C   2                    0.83    1.45    0.031
   5. BD (   1) N   3 - O   4        /133. RY*(   1) C  11                    0.83    1.45    0.031
   5. BD (   1) N   3 - O   4        /174. BD*(   1) C   2 - C   5            1.17    1.33    0.036
   5. BD (   1) N   3 - O   4        /191. BD*(   1) C  10 - C  11            1.17    1.33    0.036
   6. BD (   1) N   3 - C  11        / 53. RY*(   2) C   2                    0.83    1.97    0.036
   6. BD (   1) N   3 - C  11        / 56. RY*(   5) C   2                    0.51    1.81    0.027
   6. BD (   1) N   3 - C  11        / 70. RY*(   1) O   4                    0.99    1.86    0.039
   6. BD (   1) N   3 - C  11        /125. RY*(   2) C  10                    0.84    1.78    0.035
   6. BD (   1) N   3 - C  11        /142. RY*(   1) O  12                    0.61    2.01    0.031
   6. BD (   1) N   3 - C  11        /171. BD*(   1) O   1 - C   2            2.93    1.42    0.058
   6. BD (   1) N   3 - C  11        /173. BD*(   1) C   2 - N   3            1.34    1.19    0.036
   6. BD (   1) N   3 - C  11        /188. BD*(   1) C   9 - C  10            2.98    1.37    0.057
   6. BD (   1) N   3 - C  11        /192. BD*(   1) C  11 - O  12            0.83    1.42    0.031
   7. BD (   1) O   4 - H  13        / 63. RY*(   3) N   3                    1.86    1.97    0.054
   7. BD (   1) O   4 - H  13        /173. BD*(   1) C   2 - N   3            1.18    1.12    0.033
   7. BD (   1) O   4 - H  13        /176. BD*(   1) N   3 - C  11            1.18    1.12    0.033
   8. BD (   1) C   5 - C   6        / 52. RY*(   1) C   2                    0.93    1.24    0.030
   8. BD (   1) C   5 - C   6        / 97. RY*(   1) C   7                    1.04    1.87    0.040
   8. BD (   1) C   5 - C   6        / 98. RY*(   2) C   7                    1.18    1.36    0.036
   8. BD (   1) C   5 - C   6        /173. BD*(   1) C   2 - N   3            0.69    1.09    0.025
   8. BD (   1) C   5 - C   6        /174. BD*(   1) C   2 - C   5            3.44    1.13    0.056
   8. BD (   1) C   5 - C   6        /180. BD*(   1) C   5 - C  10            5.85    1.26    0.077
   8. BD (   1) C   5 - C   6        /181. BD*(   1) C   6 - C   7            2.84    1.26    0.054
   8. BD (   1) C   5 - C   6        /182. BD*(   1) C   6 - H  14            1.59    1.17    0.039
   8. BD (   1) C   5 - C   6        /185. BD*(   1) C   7 - H  15            2.47    1.17    0.048
   8. BD (   1) C   5 - C   6        /191. BD*(   1) C  10 - C  11            2.16    1.13    0.045
   9. BD (   2) C   5 - C   6        / 57. RY*(   6) C   2                    0.58    1.88    0.032
   9. BD (   2) C   5 - C   6        / 82. RY*(   4) C   5                    0.65    1.06    0.026
   9. BD (   2) C   5 - C   6        /101. RY*(   5) C   7                    1.68    1.35    0.047
   9. BD (   2) C   5 - C   6        /127. RY*(   4) C  10                    1.59    1.06    0.040
   9. BD (   2) C   5 - C   6        /172. BD*(   2) O   1 - C   2           17.94    0.28    0.065
   9. BD (   2) C   5 - C   6        /184. BD*(   2) C   7 - C   8           19.16    0.29    0.067
   9. BD (   2) C   5 - C   6        /189. BD*(   2) C   9 - C  10           20.94    0.29    0.070
  10. BD (   1) C   5 - C  10        / 88. RY*(   1) C   6                    1.16    1.79    0.041
  10. BD (   1) C   5 - C  10        /115. RY*(   1) C   9                    1.16    1.79    0.041
  10. BD (   1) C   5 - C  10        /171. BD*(   1) O   1 - C   2            4.06    1.31    0.065
  10. BD (   1) C   5 - C  10        /174. BD*(   1) C   2 - C   5            1.45    1.11    0.036
  10. BD (   1) C   5 - C  10        /178. BD*(   1) C   5 - C   6            5.38    1.26    0.074
  10. BD (   1) C   5 - C  10        /182. BD*(   1) C   6 - H  14            2.68    1.15    0.050
  10. BD (   1) C   5 - C  10        /188. BD*(   1) C   9 - C  10            5.38    1.26    0.074
  10. BD (   1) C   5 - C  10        /190. BD*(   1) C   9 - H  17            2.68    1.15    0.050
  10. BD (   1) C   5 - C  10        /191. BD*(   1) C  10 - C  11            1.45    1.11    0.036
  10. BD (   1) C   5 - C  10        /192. BD*(   1) C  11 - O  12            4.06    1.31    0.065
  11. BD (   1) C   6 - C   7        / 79. RY*(   1) C   5                    2.13    1.82    0.056
  11. BD (   1) C   6 - C   7        /106. RY*(   1) C   8                    0.78    1.85    0.034
  11. BD (   1) C   6 - C   7        /107. RY*(   2) C   8                    1.32    1.34    0.038
  11. BD (   1) C   6 - C   7        /174. BD*(   1) C   2 - C   5            4.96    1.11    0.067
  11. BD (   1) C   6 - C   7        /178. BD*(   1) C   5 - C   6            3.70    1.27    0.061
  11. BD (   1) C   6 - C   7        /182. BD*(   1) C   6 - H  14            1.38    1.15    0.036
  11. BD (   1) C   6 - C   7        /183. BD*(   1) C   7 - C   8            2.80    1.25    0.053
  11. BD (   1) C   6 - C   7        /185. BD*(   1) C   7 - H  15            1.24    1.15    0.034
  11. BD (   1) C   6 - C   7        /187. BD*(   1) C   8 - H  16            2.29    1.15    0.046
  12. BD (   1) C   6 - H  14        / 79. RY*(   1) C   5                    0.76    1.65    0.032
  12. BD (   1) C   6 - H  14        / 97. RY*(   1) C   7                    0.62    1.68    0.029
  12. BD (   1) C   6 - H  14        /178. BD*(   1) C   5 - C   6            1.22    1.09    0.033
  12. BD (   1) C   6 - H  14        /180. BD*(   1) C   5 - C  10            4.70    1.07    0.063
  12. BD (   1) C   6 - H  14        /181. BD*(   1) C   6 - C   7            0.89    1.07    0.028
  12. BD (   1) C   6 - H  14        /183. BD*(   1) C   7 - C   8            3.57    1.08    0.055
  13. BD (   1) C   7 - C   8        / 89. RY*(   2) C   6                    1.81    1.37    0.045
  13. BD (   1) C   7 - C   8        /116. RY*(   2) C   9                    1.81    1.37    0.045
  13. BD (   1) C   7 - C   8        /181. BD*(   1) C   6 - C   7            2.87    1.25    0.054
  13. BD (   1) C   7 - C   8        /182. BD*(   1) C   6 - H  14            2.48    1.16    0.048
  13. BD (   1) C   7 - C   8        /185. BD*(   1) C   7 - H  15            1.32    1.16    0.035
  13. BD (   1) C   7 - C   8        /186. BD*(   1) C   8 - C   9            2.87    1.25    0.054
  13. BD (   1) C   7 - C   8        /187. BD*(   1) C   8 - H  16            1.32    1.16    0.035
  13. BD (   1) C   7 - C   8        /190. BD*(   1) C   9 - H  17            2.48    1.16    0.048
  14. BD (   2) C   7 - C   8        / 92. RY*(   5) C   6                    0.97    1.95    0.043
  14. BD (   2) C   7 - C   8        /101. RY*(   5) C   7                    0.54    1.35    0.026
  14. BD (   2) C   7 - C   8        /110. RY*(   5) C   8                    0.54    1.35    0.026
  14. BD (   2) C   7 - C   8        /119. RY*(   5) C   9                    0.97    1.95    0.043
  14. BD (   2) C   7 - C   8        /179. BD*(   2) C   5 - C   6           19.99    0.29    0.068
  14. BD (   2) C   7 - C   8        /189. BD*(   2) C   9 - C  10           19.99    0.29    0.068
  15. BD (   1) C   7 - H  15        / 88. RY*(   1) C   6                    0.58    1.63    0.028
  15. BD (   1) C   7 - H  15        /106. RY*(   1) C   8                    0.66    1.68    0.030
  15. BD (   1) C   7 - H  15        /178. BD*(   1) C   5 - C   6            3.67    1.09    0.057
  15. BD (   1) C   7 - H  15        /181. BD*(   1) C   6 - C   7            0.72    1.07    0.025
  15. BD (   1) C   7 - H  15        /183. BD*(   1) C   7 - C   8            0.83    1.07    0.027
  15. BD (   1) C   7 - H  15        /186. BD*(   1) C   8 - C   9            4.01    1.07    0.059
  16. BD (   1) C   8 - C   9        / 97. RY*(   1) C   7                    0.78    1.85    0.034
  16. BD (   1) C   8 - C   9        / 98. RY*(   2) C   7                    1.32    1.34    0.038
  16. BD (   1) C   8 - C   9        /124. RY*(   1) C  10                    2.13    1.82    0.056
  16. BD (   1) C   8 - C   9        /183. BD*(   1) C   7 - C   8            2.80    1.25    0.053
  16. BD (   1) C   8 - C   9        /185. BD*(   1) C   7 - H  15            2.29    1.15    0.046
  16. BD (   1) C   8 - C   9        /187. BD*(   1) C   8 - H  16            1.24    1.15    0.034
  16. BD (   1) C   8 - C   9        /188. BD*(   1) C   9 - C  10            3.70    1.27    0.061
  16. BD (   1) C   8 - C   9        /190. BD*(   1) C   9 - H  17            1.38    1.15    0.036
  16. BD (   1) C   8 - C   9        /191. BD*(   1) C  10 - C  11            4.96    1.11    0.067
  17. BD (   1) C   8 - H  16        / 97. RY*(   1) C   7                    0.66    1.68    0.030
  17. BD (   1) C   8 - H  16        /115. RY*(   1) C   9                    0.58    1.63    0.028
  17. BD (   1) C   8 - H  16        /181. BD*(   1) C   6 - C   7            4.01    1.07    0.059
  17. BD (   1) C   8 - H  16        /183. BD*(   1) C   7 - C   8            0.83    1.07    0.027
  17. BD (   1) C   8 - H  16        /186. BD*(   1) C   8 - C   9            0.72    1.07    0.025
  17. BD (   1) C   8 - H  16        /188. BD*(   1) C   9 - C  10            3.67    1.09    0.057
  18. BD (   1) C   9 - C  10        /106. RY*(   1) C   8                    1.04    1.87    0.040
  18. BD (   1) C   9 - C  10        /107. RY*(   2) C   8                    1.18    1.36    0.036
  18. BD (   1) C   9 - C  10        /133. RY*(   1) C  11                    0.93    1.24    0.030
  18. BD (   1) C   9 - C  10        /174. BD*(   1) C   2 - C   5            2.16    1.13    0.045
  18. BD (   1) C   9 - C  10        /176. BD*(   1) N   3 - C  11            0.69    1.09    0.025
  18. BD (   1) C   9 - C  10        /180. BD*(   1) C   5 - C  10            5.85    1.26    0.077
  18. BD (   1) C   9 - C  10        /186. BD*(   1) C   8 - C   9            2.84    1.26    0.054
  18. BD (   1) C   9 - C  10        /187. BD*(   1) C   8 - H  16            2.47    1.17    0.048
  18. BD (   1) C   9 - C  10        /190. BD*(   1) C   9 - H  17            1.59    1.17    0.039
  18. BD (   1) C   9 - C  10        /191. BD*(   1) C  10 - C  11            3.44    1.13    0.056
  19. BD (   2) C   9 - C  10        / 82. RY*(   4) C   5                    1.59    1.06    0.040
  19. BD (   2) C   9 - C  10        /110. RY*(   5) C   8                    1.68    1.35    0.047
  19. BD (   2) C   9 - C  10        /127. RY*(   4) C  10                    0.65    1.06    0.026
  19. BD (   2) C   9 - C  10        /138. RY*(   6) C  11                    0.58    1.88    0.032
  19. BD (   2) C   9 - C  10        /179. BD*(   2) C   5 - C   6           20.94    0.29    0.070
  19. BD (   2) C   9 - C  10        /184. BD*(   2) C   7 - C   8           19.16    0.29    0.067
  19. BD (   2) C   9 - C  10        /193. BD*(   2) C  11 - O  12           17.94    0.28    0.065
  20. BD (   1) C   9 - H  17        /106. RY*(   1) C   8                    0.62    1.68    0.029
  20. BD (   1) C   9 - H  17        /124. RY*(   1) C  10                    0.76    1.65    0.032
  20. BD (   1) C   9 - H  17        /180. BD*(   1) C   5 - C  10            4.70    1.07    0.063
  20. BD (   1) C   9 - H  17        /183. BD*(   1) C   7 - C   8            3.57    1.08    0.055
  20. BD (   1) C   9 - H  17        /186. BD*(   1) C   8 - C   9            0.89    1.07    0.028
  20. BD (   1) C   9 - H  17        /188. BD*(   1) C   9 - C  10            1.22    1.09    0.033
  21. BD (   1) C  10 - C  11        / 79. RY*(   1) C   5                    0.83    1.78    0.035
  21. BD (   1) C  10 - C  11        /115. RY*(   1) C   9                    1.02    1.76    0.038
  21. BD (   1) C  10 - C  11        /142. RY*(   1) O  12                    1.44    1.87    0.047
  21. BD (   1) C  10 - C  11        /175. BD*(   1) N   3 - O   4            4.88    0.89    0.059
  21. BD (   1) C  10 - C  11        /178. BD*(   1) C   5 - C   6            4.22    1.23    0.064
  21. BD (   1) C  10 - C  11        /180. BD*(   1) C   5 - C  10            2.30    1.21    0.047
  21. BD (   1) C  10 - C  11        /186. BD*(   1) C   8 - C   9            1.86    1.21    0.043
  21. BD (   1) C  10 - C  11        /188. BD*(   1) C   9 - C  10            3.20    1.23    0.056
  21. BD (   1) C  10 - C  11        /192. BD*(   1) C  11 - O  12            1.98    1.28    0.045
  22. BD (   1) C  11 - O  12        /133. RY*(   1) C  11                    1.86    1.63    0.049
  22. BD (   1) C  11 - O  12        /173. BD*(   1) C   2 - N   3            1.04    1.48    0.036
  22. BD (   1) C  11 - O  12        /176. BD*(   1) N   3 - C  11            0.78    1.48    0.031
  22. BD (   1) C  11 - O  12        /180. BD*(   1) C   5 - C  10            0.61    1.64    0.029
  22. BD (   1) C  11 - O  12        /191. BD*(   1) C  10 - C  11            2.34    1.51    0.054
  23. BD (   2) C  11 - O  12        /189. BD*(   2) C   9 - C  10            4.30    0.41    0.041
  24. CR (   1) O   1                / 52. RY*(   1) C   2                    7.20   19.41    0.335
  24. CR (   1) O   1                /173. BD*(   1) C   2 - N   3            0.54   19.26    0.094
  24. CR (   1) O   1                /174. BD*(   1) C   2 - C   5            0.92   19.30    0.121
  25. CR (   1) C   2                / 79. RY*(   1) C   5                    0.70   11.32    0.079
  25. CR (   1) C   2                /175. BD*(   1) N   3 - O   4            0.80   10.42    0.082
  25. CR (   1) C   2                /176. BD*(   1) N   3 - C  11            0.97   10.58    0.093
  25. CR (   1) C   2                /178. BD*(   1) C   5 - C   6            1.13   10.77    0.099
  25. CR (   1) C   2                /180. BD*(   1) C   5 - C  10            0.51   10.74    0.067
  26. CR (   1) N   3                / 53. RY*(   2) C   2                    2.03   15.46    0.159
  26. CR (   1) N   3                /134. RY*(   2) C  11                    2.03   15.46    0.159
  26. CR (   1) N   3                /171. BD*(   1) O   1 - C   2            0.52   14.91    0.079
  26. CR (   1) N   3                /175. BD*(   1) N   3 - O   4            0.78   14.52    0.096
  26. CR (   1) N   3                /192. BD*(   1) C  11 - O  12            0.52   14.91    0.079
  27. CR (   1) O   4                / 64. RY*(   4) N   3                    0.93   20.52    0.124
  27. CR (   1) O   4                /173. BD*(   1) C   2 - N   3            0.61   19.41    0.100
  27. CR (   1) O   4                /176. BD*(   1) N   3 - C  11            0.61   19.41    0.100
  28. CR (   1) C   5                / 53. RY*(   2) C   2                    1.03   11.25    0.096
  28. CR (   1) C   5                / 89. RY*(   2) C   6                    1.71   10.75    0.121
  28. CR (   1) C   5                /124. RY*(   1) C  10                    0.72   11.20    0.080
  28. CR (   1) C   5                /125. RY*(   2) C  10                    1.12   11.06    0.100
  28. CR (   1) C   5                /171. BD*(   1) O   1 - C   2            0.94   10.70    0.090
  28. CR (   1) C   5                /180. BD*(   1) C   5 - C  10            0.86   10.63    0.086
  28. CR (   1) C   5                /181. BD*(   1) C   6 - C   7            0.78   10.63    0.081
  28. CR (   1) C   5                /182. BD*(   1) C   6 - H  14            0.72   10.54    0.078
  28. CR (   1) C   5                /188. BD*(   1) C   9 - C  10            1.26   10.65    0.104
  28. CR (   1) C   5                /191. BD*(   1) C  10 - C  11            0.62   10.50    0.073
  29. CR (   1) C   6                / 81. RY*(   3) C   5                    1.42   10.81    0.111
  29. CR (   1) C   6                / 98. RY*(   2) C   7                    1.32   10.73    0.106
  29. CR (   1) C   6                / 99. RY*(   3) C   7                    0.67   10.75    0.076
  29. CR (   1) C   6                /155. RY*(   1) H  14                    0.73   10.42    0.078
  29. CR (   1) C   6                /174. BD*(   1) C   2 - C   5            1.45   10.50    0.112
  29. CR (   1) C   6                /178. BD*(   1) C   5 - C   6            0.51   10.65    0.066
  29. CR (   1) C   6                /180. BD*(   1) C   5 - C  10            1.28   10.63    0.105
  29. CR (   1) C   6                /183. BD*(   1) C   7 - C   8            0.94   10.64    0.090
  29. CR (   1) C   6                /185. BD*(   1) C   7 - H  15            0.62   10.54    0.072
  30. CR (   1) C   7                / 89. RY*(   2) C   6                    0.77   10.76    0.081
  30. CR (   1) C   7                / 91. RY*(   4) C   6                    0.70   10.69    0.077
  30. CR (   1) C   7                /107. RY*(   2) C   8                    1.60   10.74    0.117
  30. CR (   1) C   7                /159. RY*(   1) H  15                    0.71   10.43    0.077
  30. CR (   1) C   7                /178. BD*(   1) C   5 - C   6            0.95   10.66    0.090
  30. CR (   1) C   7                /182. BD*(   1) C   6 - H  14            0.71   10.55    0.077
  30. CR (   1) C   7                /186. BD*(   1) C   8 - C   9            1.00   10.64    0.092
  30. CR (   1) C   7                /187. BD*(   1) C   8 - H  16            0.63   10.55    0.073
  31. CR (   1) C   8                / 98. RY*(   2) C   7                    1.60   10.74    0.117
  31. CR (   1) C   8                /116. RY*(   2) C   9                    0.77   10.76    0.081
  31. CR (   1) C   8                /118. RY*(   4) C   9                    0.70   10.69    0.077
  31. CR (   1) C   8                /163. RY*(   1) H  16                    0.71   10.43    0.077
  31. CR (   1) C   8                /181. BD*(   1) C   6 - C   7            1.00   10.64    0.092
  31. CR (   1) C   8                /185. BD*(   1) C   7 - H  15            0.63   10.55    0.073
  31. CR (   1) C   8                /188. BD*(   1) C   9 - C  10            0.95   10.66    0.090
  31. CR (   1) C   8                /190. BD*(   1) C   9 - H  17            0.71   10.55    0.077
  32. CR (   1) C   9                /107. RY*(   2) C   8                    1.32   10.73    0.106
  32. CR (   1) C   9                /108. RY*(   3) C   8                    0.67   10.75    0.076
  32. CR (   1) C   9                /126. RY*(   3) C  10                    1.42   10.81    0.111
  32. CR (   1) C   9                /167. RY*(   1) H  17                    0.73   10.42    0.078
  32. CR (   1) C   9                /180. BD*(   1) C   5 - C  10            1.28   10.63    0.105
  32. CR (   1) C   9                /183. BD*(   1) C   7 - C   8            0.94   10.64    0.090
  32. CR (   1) C   9                /187. BD*(   1) C   8 - H  16            0.62   10.54    0.072
  32. CR (   1) C   9                /188. BD*(   1) C   9 - C  10            0.51   10.65    0.066
  32. CR (   1) C   9                /191. BD*(   1) C  10 - C  11            1.45   10.50    0.112
  33. CR (   1) C  10                / 79. RY*(   1) C   5                    0.72   11.20    0.080
  33. CR (   1) C  10                / 80. RY*(   2) C   5                    1.12   11.06    0.100
  33. CR (   1) C  10                /116. RY*(   2) C   9                    1.71   10.75    0.121
  33. CR (   1) C  10                /134. RY*(   2) C  11                    1.03   11.25    0.096
  33. CR (   1) C  10                /174. BD*(   1) C   2 - C   5            0.62   10.50    0.073
  33. CR (   1) C  10                /178. BD*(   1) C   5 - C   6            1.26   10.65    0.104
  33. CR (   1) C  10                /180. BD*(   1) C   5 - C  10            0.86   10.63    0.086
  33. CR (   1) C  10                /186. BD*(   1) C   8 - C   9            0.78   10.63    0.081
  33. CR (   1) C  10                /190. BD*(   1) C   9 - H  17            0.72   10.54    0.078
  33. CR (   1) C  10                /192. BD*(   1) C  11 - O  12            0.94   10.70    0.090
  34. CR (   1) C  11                /124. RY*(   1) C  10                    0.70   11.32    0.079
  34. CR (   1) C  11                /173. BD*(   1) C   2 - N   3            0.97   10.58    0.093
  34. CR (   1) C  11                /175. BD*(   1) N   3 - O   4            0.80   10.42    0.082
  34. CR (   1) C  11                /180. BD*(   1) C   5 - C  10            0.51   10.74    0.067
  34. CR (   1) C  11                /188. BD*(   1) C   9 - C  10            1.13   10.77    0.099
  35. CR (   1) O  12                /133. RY*(   1) C  11                    7.20   19.41    0.335
  35. CR (   1) O  12                /176. BD*(   1) N   3 - C  11            0.54   19.26    0.094
  35. CR (   1) O  12                /191. BD*(   1) C  10 - C  11            0.92   19.30    0.121
  36. LP (   1) O   1                / 52. RY*(   1) C   2                   14.87    1.19    0.119
  36. LP (   1) O   1                /173. BD*(   1) C   2 - N   3            1.69    1.04    0.038
  36. LP (   1) O   1                /174. BD*(   1) C   2 - C   5            3.21    1.08    0.053
  37. LP (   2) O   1                / 53. RY*(   2) C   2                    2.43    1.43    0.054
  37. LP (   2) O   1                / 55. RY*(   4) C   2                    2.68    1.91    0.066
  37. LP (   2) O   1                / 56. RY*(   5) C   2                    0.95    1.27    0.032
  37. LP (   2) O   1                /173. BD*(   1) C   2 - N   3           31.84    0.65    0.130
  37. LP (   2) O   1                /174. BD*(   1) C   2 - C   5           19.30    0.68    0.105
  38. LP (   1) N   3                / 54. RY*(   3) C   2                    1.71    1.97    0.057
  38. LP (   1) N   3                / 57. RY*(   6) C   2                    0.50    1.90    0.030
  38. LP (   1) N   3                / 71. RY*(   2) O   4                    1.69    1.63    0.051
  38. LP (   1) N   3                /135. RY*(   3) C  11                    1.71    1.97    0.057
  38. LP (   1) N   3                /138. RY*(   6) C  11                    0.50    1.90    0.030
  38. LP (   1) N   3                /172. BD*(   2) O   1 - C   2           43.32    0.31    0.106
  38. LP (   1) N   3                /177. BD*(   1) O   4 - H  13            2.96    0.69    0.044
  38. LP (   1) N   3                /193. BD*(   2) C  11 - O  12           43.32    0.31    0.106
  39. LP (   1) O   4                / 64. RY*(   4) N   3                    1.65    2.15    0.054
  39. LP (   1) O   4                /151. RY*(   1) H  13                    0.55    1.18    0.023
  39. LP (   1) O   4                /153. RY*(   3) H  13                    0.64    2.35    0.035
  39. LP (   1) O   4                /173. BD*(   1) C   2 - N   3            1.34    1.04    0.034
  39. LP (   1) O   4                /176. BD*(   1) N   3 - C  11            1.34    1.04    0.034
  40. LP (   2) O   4                / 62. RY*(   2) N   3                    1.13    2.16    0.044
  40. LP (   2) O   4                / 65. RY*(   5) N   3                    0.87    2.48    0.042
  40. LP (   2) O   4                /152. RY*(   2) H  13                    2.34    1.95    0.061
  40. LP (   2) O   4                /173. BD*(   1) C   2 - N   3            5.49    0.72    0.057
  40. LP (   2) O   4                /174. BD*(   1) C   2 - C   5            0.56    0.75    0.019
  40. LP (   2) O   4                /176. BD*(   1) N   3 - C  11            5.49    0.72    0.057
  40. LP (   2) O   4                /191. BD*(   1) C  10 - C  11            0.56    0.75    0.019
  41. LP (   1) O  12                /133. RY*(   1) C  11                   14.87    1.19    0.119
  41. LP (   1) O  12                /176. BD*(   1) N   3 - C  11            1.69    1.04    0.038
  41. LP (   1) O  12                /191. BD*(   1) C  10 - C  11            3.21    1.08    0.053
  42. LP (   2) O  12                /134. RY*(   2) C  11                    2.43    1.43    0.054
  42. LP (   2) O  12                /136. RY*(   4) C  11                    2.68    1.91    0.066
  42. LP (   2) O  12                /137. RY*(   5) C  11                    0.95    1.27    0.032
  42. LP (   2) O  12                /176. BD*(   1) N   3 - C  11           31.84    0.65    0.130
  42. LP (   2) O  12                /191. BD*(   1) C  10 - C  11           19.30    0.68    0.105
 172. BD*(   2) O   1 - C   2        / 44. RY*(   2) O   1                    1.68    1.09    0.111
 172. BD*(   2) O   1 - C   2        / 54. RY*(   3) C   2                    1.21    1.66    0.115
 172. BD*(   2) O   1 - C   2        / 59. RY*(   8) C   2                    1.82    1.01    0.112
 172. BD*(   2) O   1 - C   2        /179. BD*(   2) C   5 - C   6          160.01    0.01    0.076
 173. BD*(   1) C   2 - N   3        / 53. RY*(   2) C   2                    2.34    0.78    0.157
 173. BD*(   1) C   2 - N   3        / 56. RY*(   5) C   2                    0.72    0.62    0.081
 173. BD*(   1) C   2 - N   3        / 61. RY*(   1) N   3                    0.78    0.88    0.099
 173. BD*(   1) C   2 - N   3        / 62. RY*(   2) N   3                    0.99    1.44    0.144
 173. BD*(   1) C   2 - N   3        /133. RY*(   1) C  11                    0.53    0.15    0.032
 173. BD*(   1) C   2 - N   3        /171. BD*(   1) O   1 - C   2            0.81    0.23    0.050
 173. BD*(   1) C   2 - N   3        /178. BD*(   1) C   5 - C   6            0.70    0.19    0.040
 173. BD*(   1) C   2 - N   3        /180. BD*(   1) C   5 - C  10            1.94    0.16    0.060
 173. BD*(   1) C   2 - N   3        /191. BD*(   1) C  10 - C  11            6.42    0.03    0.044
 173. BD*(   1) C   2 - N   3        /192. BD*(   1) C  11 - O  12            0.76    0.23    0.049
 176. BD*(   1) N   3 - C  11        / 52. RY*(   1) C   2                    0.53    0.15    0.032
 176. BD*(   1) N   3 - C  11        / 61. RY*(   1) N   3                    0.78    0.88    0.099
 176. BD*(   1) N   3 - C  11        / 62. RY*(   2) N   3                    0.99    1.44    0.144
 176. BD*(   1) N   3 - C  11        /134. RY*(   2) C  11                    2.34    0.78    0.157
 176. BD*(   1) N   3 - C  11        /137. RY*(   5) C  11                    0.72    0.62    0.081
 176. BD*(   1) N   3 - C  11        /171. BD*(   1) O   1 - C   2            0.76    0.23    0.049
 176. BD*(   1) N   3 - C  11        /174. BD*(   1) C   2 - C   5            6.42    0.03    0.044
 176. BD*(   1) N   3 - C  11        /180. BD*(   1) C   5 - C  10            1.94    0.16    0.060
 176. BD*(   1) N   3 - C  11        /188. BD*(   1) C   9 - C  10            0.70    0.19    0.040
 176. BD*(   1) N   3 - C  11        /192. BD*(   1) C  11 - O  12            0.81    0.23    0.050
 179. BD*(   2) C   5 - C   6        / 82. RY*(   4) C   5                    0.54    0.76    0.044
 179. BD*(   2) C   5 - C   6        / 83. RY*(   5) C   5                    0.89    1.72    0.086
 179. BD*(   2) C   5 - C   6        / 90. RY*(   3) C   6                    3.27    0.78    0.110
 179. BD*(   2) C   5 - C   6        /101. RY*(   5) C   7                    0.60    1.05    0.055
 184. BD*(   2) C   7 - C   8        /100. RY*(   4) C   7                    1.21    1.43    0.095
 184. BD*(   2) C   7 - C   8        /109. RY*(   4) C   8                    1.21    1.43    0.095
 189. BD*(   2) C   9 - C  10        /110. RY*(   5) C   8                    0.60    1.05    0.055
 189. BD*(   2) C   9 - C  10        /117. RY*(   3) C   9                    3.27    0.78    0.110
 189. BD*(   2) C   9 - C  10        /127. RY*(   4) C  10                    0.54    0.76    0.044
 189. BD*(   2) C   9 - C  10        /128. RY*(   5) C  10                    0.89    1.72    0.086
 193. BD*(   2) C  11 - O  12        /135. RY*(   3) C  11                    1.21    1.66    0.115
 193. BD*(   2) C  11 - O  12        /140. RY*(   8) C  11                    1.82    1.01    0.112
 193. BD*(   2) C  11 - O  12        /143. RY*(   2) O  12                    1.68    1.09    0.111
 193. BD*(   2) C  11 - O  12        /189. BD*(   2) C   9 - C  10          160.01    0.01    0.076


 Natural Bond Orbitals (Summary):

                                                            Principal Delocalizations
           NBO                        Occupancy    Energy   (geminal,vicinal,remote)
 ====================================================================================
 Molecular unit  1  (C8H5NO3)
     1. BD (   1) O   1 - C   2          1.99464    -1.10404  174(g),52(g),176(v),173(g)
                                                    180(v)
     2. BD (   2) O   1 - C   2          1.97231    -0.39807  179(v)
     3. BD (   1) C   2 - N   3          1.98611    -0.81073  178(v),192(v),176(g),70(v)
                                                    80(v),134(v),171(g),43(v)
                                                    137(v)
     4. BD (   1) C   2 - C   5          1.96696    -0.66750  175(v),188(v),178(g),180(g)
                                                    171(g),181(v),43(v),88(v)
                                                    124(v)
     5. BD (   1) N   3 - O   4          1.99076    -0.91940  174(v),191(v),52(v),133(v)
     6. BD (   1) N   3 - C  11          1.98611    -0.81073  188(v),171(v),173(g),70(v)
                                                    125(v),53(v),192(g),142(v)
                                                    56(v)
     7. BD (   1) O   4 - H  13          1.98873    -0.74423  63(v),173(v),176(v)
     8. BD (   1) C   5 - C   6          1.97222    -0.71791  180(g),174(g),181(g),185(v)
                                                    191(v),182(g),98(v),97(v)
                                                    52(v),173(v)
     9. BD (   2) C   5 - C   6          1.64265    -0.27879  189(v),184(v),172(v),101(v)
                                                    127(v),82(g),57(v)
    10. BD (   1) C   5 - C  10          1.95824    -0.69657  178(g),188(g),171(v),192(v)
                                                    182(v),190(v),174(g),191(g)
                                                    88(v),115(v)
    11. BD (   1) C   6 - C   7          1.97639    -0.70349  174(v),178(g),183(g),187(v)
                                                    79(v),182(g),107(v),185(g)
                                                    106(v)
    12. BD (   1) C   6 - H  14          1.97938    -0.53237  180(v),183(v),178(g),181(g)
                                                    79(v),97(v)
    13. BD (   1) C   7 - C   8          1.97879    -0.70776  181(g),186(g),182(v),190(v)
                                                    89(v),116(v),185(g),187(g)
    14. BD (   2) C   7 - C   8          1.64658    -0.27586  179(v),189(v),92(v),119(v)
                                                    101(g),110(g)
    15. BD (   1) C   7 - H  15          1.97994    -0.53102  186(v),178(v),183(g),181(g)
                                                    106(v),88(v)
    16. BD (   1) C   8 - C   9          1.97639    -0.70349  191(v),188(g),183(g),185(v)
                                                    124(v),190(g),98(v),187(g)
                                                    97(v)
    17. BD (   1) C   8 - H  16          1.97994    -0.53102  181(v),188(v),183(g),186(g)
                                                    97(v),115(v)
    18. BD (   1) C   9 - C  10          1.97222    -0.71791  180(g),191(g),186(g),187(v)
                                                    174(v),190(g),107(v),106(v)
                                                    133(v),176(v)
    19. BD (   2) C   9 - C  10          1.64265    -0.27879  179(v),184(v),193(v),110(v)
                                                    82(v),127(g),138(v)
    20. BD (   1) C   9 - H  17          1.97938    -0.53237  180(v),183(v),188(g),186(g)
                                                    124(v),106(v)
    21. BD (   1) C  10 - C  11          1.96696    -0.66750  175(v),178(v),188(g),180(g)
                                                    192(g),186(v),142(v),115(v)
                                                    79(v)
    22. BD (   1) C  11 - O  12          1.99464    -1.10404  191(g),133(g),173(v),176(g)
                                                    180(v)
    23. BD (   2) C  11 - O  12          1.97231    -0.39807  189(v)
    24. CR (   1) O   1                  1.99972   -18.88843  52(v),174(v),173(v)
    25. CR (   1) C   2                  1.99915   -10.20323  178(v),176(v),175(v),79(v)
                                                    180(v)
    26. CR (   1) N   3                  1.99897   -14.29893  53(v),134(v),175(g),171(v)
                                                    192(v)
    27. CR (   1) O   4                  1.99977   -19.03245  64(v),173(v),176(v)
    28. CR (   1) C   5                  1.99875   -10.08942  89(v),188(v),125(v),53(v)
                                                    171(v),180(g),181(v),182(v)
                                                    124(v),191(v)
    29. CR (   1) C   6                  1.99889   -10.09252  174(v),81(v),98(v),180(v)
                                                    183(v),155(v),99(v),185(v)
                                                    178(g)
    30. CR (   1) C   7                  1.99897   -10.09620  107(v),186(v),178(v),89(v)
                                                    182(v),159(v),91(v),187(v)
    31. CR (   1) C   8                  1.99897   -10.09620  98(v),181(v),188(v),116(v)
                                                    190(v),163(v),118(v),185(v)
    32. CR (   1) C   9                  1.99889   -10.09252  191(v),126(v),107(v),180(v)
                                                    183(v),167(v),108(v),187(v)
                                                    188(g)
    33. CR (   1) C  10                  1.99875   -10.08942  116(v),178(v),80(v),134(v)
                                                    192(v),180(g),186(v),190(v)
                                                    79(v),174(v)
    34. CR (   1) C  11                  1.99915   -10.20323  188(v),173(v),175(v),124(v)
                                                    180(v)
    35. CR (   1) O  12                  1.99972   -18.88843  133(v),191(v),176(v)
    36. LP (   1) O   1                  1.97703    -0.66660  52(v),174(v),173(v)
    37. LP (   2) O   1                  1.84861    -0.27278  173(v),174(v),55(v),53(v)
                                                    56(v)
    38. LP (   1) N   3                  1.66059    -0.30376  172(v),193(v),177(v),54(v)
                                                    135(v),71(v),57(v),138(v)
    39. LP (   1) O   4                  1.98207    -0.66337  64(v),173(v),176(v),153(v)
                                                    151(v)
    40. LP (   2) O   4                  1.96229    -0.34386  173(v),176(v),152(v),62(v)
                                                    65(v),174(r),191(r)
    41. LP (   1) O  12                  1.97703    -0.66660  133(v),191(v),176(v)
    42. LP (   2) O  12                  1.84861    -0.27278  176(v),191(v),136(v),134(v)
                                                    137(v)
    43. RY*(   1) O   1                  0.00253     1.20168   
    44. RY*(   2) O   1                  0.00078     1.09409   
    45. RY*(   3) O   1                  0.00029     1.60903   
    46. RY*(   4) O   1                  0.00008     1.03120   
    47. RY*(   5) O   1                  0.00002     3.10815   
    48. RY*(   6) O   1                  0.00001     3.22810   
    49. RY*(   7) O   1                  0.00001     2.66160   
    50. RY*(   8) O   1                  0.00000     2.71579   
    51. RY*(   9) O   1                  0.00000     2.81378   
    52. RY*(   1) C   2                  0.01872     0.52564   
    53. RY*(   2) C   2                  0.01166     1.15619   
    54. RY*(   3) C   2                  0.00482     1.66486   
    55. RY*(   4) C   2                  0.00303     1.63554   
    56. RY*(   5) C   2                  0.00256     0.99990   
    57. RY*(   6) C   2                  0.00089     1.59762   
    58. RY*(   7) C   2                  0.00036     2.19727   
    59. RY*(   8) C   2                  0.00021     1.01773   
    60. RY*(   9) C   2                  0.00002     2.11000   
    61. RY*(   1) N   3                  0.00330     1.25122   
    62. RY*(   2) N   3                  0.00224     1.81625   
    63. RY*(   3) N   3                  0.00184     1.22891   
    64. RY*(   4) N   3                  0.00153     1.49012   
    65. RY*(   5) N   3                  0.00109     2.13162   
    66. RY*(   6) N   3                  0.00094     1.64064   
    67. RY*(   7) N   3                  0.00040     2.52930   
    68. RY*(   8) N   3                  0.00023     2.24706   
    69. RY*(   9) N   3                  0.00002     2.53773   
    70. RY*(   1) O   4                  0.00362     1.05376   
    71. RY*(   2) O   4                  0.00267     1.32776   
    72. RY*(   3) O   4                  0.00055     1.37935   
    73. RY*(   4) O   4                  0.00005     1.09632   
    74. RY*(   5) O   4                  0.00003     3.06361   
    75. RY*(   6) O   4                  0.00001     2.76412   
    76. RY*(   7) O   4                  0.00002     2.54138   
    77. RY*(   8) O   4                  0.00001     3.11984   
    78. RY*(   9) O   4                  0.00000     2.72746   
    79. RY*(   1) C   5                  0.00619     1.11428   
    80. RY*(   2) C   5                  0.00365     0.96803   
    81. RY*(   3) C   5                  0.00222     0.71715   
    82. RY*(   4) C   5                  0.00091     0.77687   
    83. RY*(   5) C   5                  0.00082     1.73939   
    84. RY*(   6) C   5                  0.00027     1.91546   
    85. RY*(   7) C   5                  0.00023     2.35126   
    86. RY*(   8) C   5                  0.00016     2.23313   
    87. RY*(   9) C   5                  0.00002     2.18419   
    88. RY*(   1) C   6                  0.00646     1.09707   
    89. RY*(   2) C   6                  0.00299     0.66361   
    90. RY*(   3) C   6                  0.00111     0.79079   
    91. RY*(   4) C   6                  0.00088     0.59657   
    92. RY*(   5) C   6                  0.00051     1.67118   
    93. RY*(   6) C   6                  0.00010     2.35294   
    94. RY*(   7) C   6                  0.00006     2.32564   
    95. RY*(   8) C   6                  0.00001     1.87379   
    96. RY*(   9) C   6                  0.00001     2.20910   
    97. RY*(   1) C   7                  0.00533     1.15024   
    98. RY*(   2) C   7                  0.00256     0.64132   
    99. RY*(   3) C   7                  0.00092     0.65471   
   100. RY*(   4) C   7                  0.00066     1.44260   
   101. RY*(   5) C   7                  0.00061     1.06971   
   102. RY*(   6) C   7                  0.00015     2.35249   
   103. RY*(   7) C   7                  0.00005     2.22759   
   104. RY*(   8) C   7                  0.00000     2.19893   
   105. RY*(   9) C   7                  0.00000     1.80509   
   106. RY*(   1) C   8                  0.00533     1.15024   
   107. RY*(   2) C   8                  0.00256     0.64132   
   108. RY*(   3) C   8                  0.00092     0.65471   
   109. RY*(   4) C   8                  0.00066     1.44260   
   110. RY*(   5) C   8                  0.00061     1.06971   
   111. RY*(   6) C   8                  0.00015     2.35249   
   112. RY*(   7) C   8                  0.00005     2.22759   
   113. RY*(   8) C   8                  0.00000     2.19893   
   114. RY*(   9) C   8                  0.00000     1.80509   
   115. RY*(   1) C   9                  0.00646     1.09707   
   116. RY*(   2) C   9                  0.00299     0.66361   
   117. RY*(   3) C   9                  0.00111     0.79079   
   118. RY*(   4) C   9                  0.00088     0.59657   
   119. RY*(   5) C   9                  0.00051     1.67118   
   120. RY*(   6) C   9                  0.00010     2.35294   
   121. RY*(   7) C   9                  0.00006     2.32564   
   122. RY*(   8) C   9                  0.00001     1.87379   
   123. RY*(   9) C   9                  0.00001     2.20910   
   124. RY*(   1) C  10                  0.00619     1.11428   
   125. RY*(   2) C  10                  0.00365     0.96803   
   126. RY*(   3) C  10                  0.00222     0.71715   
   127. RY*(   4) C  10                  0.00091     0.77687   
   128. RY*(   5) C  10                  0.00082     1.73939   
   129. RY*(   6) C  10                  0.00027     1.91546   
   130. RY*(   7) C  10                  0.00023     2.35126   
   131. RY*(   8) C  10                  0.00016     2.23313   
   132. RY*(   9) C  10                  0.00002     2.18419   
   133. RY*(   1) C  11                  0.01872     0.52564   
   134. RY*(   2) C  11                  0.01166     1.15619   
   135. RY*(   3) C  11                  0.00482     1.66486   
   136. RY*(   4) C  11                  0.00303     1.63554   
   137. RY*(   5) C  11                  0.00256     0.99990   
   138. RY*(   6) C  11                  0.00089     1.59762   
   139. RY*(   7) C  11                  0.00036     2.19727   
   140. RY*(   8) C  11                  0.00021     1.01773   
   141. RY*(   9) C  11                  0.00002     2.11000   
   142. RY*(   1) O  12                  0.00253     1.20168   
   143. RY*(   2) O  12                  0.00078     1.09409   
   144. RY*(   3) O  12                  0.00029     1.60903   
   145. RY*(   4) O  12                  0.00008     1.03120   
   146. RY*(   5) O  12                  0.00002     3.10815   
   147. RY*(   6) O  12                  0.00001     3.22810   
   148. RY*(   7) O  12                  0.00001     2.66160   
   149. RY*(   8) O  12                  0.00000     2.71579   
   150. RY*(   9) O  12                  0.00000     2.81378   
   151. RY*(   1) H  13                  0.00182     0.51674   
   152. RY*(   2) H  13                  0.00179     1.60749   
   153. RY*(   3) H  13                  0.00083     1.68255   
   154. RY*(   4) H  13                  0.00002     2.25529   
   155. RY*(   1) H  14                  0.00229     0.32483   
   156. RY*(   2) H  14                  0.00016     1.64214   
   157. RY*(   3) H  14                  0.00008     1.98537   
   158. RY*(   4) H  14                  0.00006     2.33039   
   159. RY*(   1) H  15                  0.00151     0.33804   
   160. RY*(   2) H  15                  0.00016     1.62630   
   161. RY*(   3) H  15                  0.00008     1.95436   
   162. RY*(   4) H  15                  0.00006     2.31041   
   163. RY*(   1) H  16                  0.00151     0.33804   
   164. RY*(   2) H  16                  0.00016     1.62630   
   165. RY*(   3) H  16                  0.00008     1.95436   
   166. RY*(   4) H  16                  0.00006     2.31041   
   167. RY*(   1) H  17                  0.00229     0.32483   
   168. RY*(   2) H  17                  0.00016     1.64214   
   169. RY*(   3) H  17                  0.00008     1.98537   
   170. RY*(   4) H  17                  0.00006     2.33039   
   171. BD*(   1) O   1 - C   2          0.01144     0.60843   
   172. BD*(   2) O   1 - C   2          0.23564     0.00275  193(r),179(v),59(g),44(g)
                                                    54(g)
   173. BD*(   1) C   2 - N   3          0.10711     0.37615  176(g),191(v),53(g),180(v)
                                                    62(g),61(g),171(g),56(g)
                                                    192(v),178(v),175(g)
   174. BD*(   1) C   2 - C   5          0.07407     0.41092   
   175. BD*(   1) N   3 - O   4          0.02485     0.22163   
   176. BD*(   1) N   3 - C  11          0.10711     0.37615  173(g),174(v),134(g),180(v)
                                                    62(g),61(g),192(g),137(g)
                                                    171(v),188(v),175(g)
   177. BD*(   1) O   4 - H  13          0.00860     0.38962   
   178. BD*(   1) C   5 - C   6          0.02496     0.56192   
   179. BD*(   2) C   5 - C   6          0.33456     0.01565  189(v),184(v),172(v),90(g)
                                                    83(g),101(v),82(g)
   180. BD*(   1) C   5 - C  10          0.03107     0.53789   
   181. BD*(   1) C   6 - C   7          0.01553     0.54120   
   182. BD*(   1) C   6 - H  14          0.01522     0.44929   
   183. BD*(   1) C   7 - C   8          0.01702     0.54344   
   184. BD*(   2) C   7 - C   8          0.30659     0.00831  179(v),189(v),100(g),109(g)
   185. BD*(   1) C   7 - H  15          0.01352     0.44976   
   186. BD*(   1) C   8 - C   9          0.01553     0.54120   
   187. BD*(   1) C   8 - H  16          0.01352     0.44976   
   188. BD*(   1) C   9 - C  10          0.02496     0.56192   
   189. BD*(   2) C   9 - C  10          0.33456     0.01565  179(v),184(v),193(v),117(g)
                                                    128(g),110(v),127(g)
   190. BD*(   1) C   9 - H  17          0.01522     0.44929   
   191. BD*(   1) C  10 - C  11          0.07407     0.41092   
   192. BD*(   1) C  11 - O  12          0.01144     0.60843   
   193. BD*(   2) C  11 - O  12          0.23564     0.00275  172(r),189(v),140(g),143(g)
                                                    135(g)
       -------------------------------
              Total Lewis   81.75024  ( 97.3217%)
        Valence non-Lewis    2.05222  (  2.4431%)
        Rydberg non-Lewis    0.19754  (  0.2352%)
       -------------------------------
            Total unit  1   84.00000  (100.0000%)
           Charge unit  1    0.00000
 Unable to Open any file for archive entry.
 1\1\GINC-COMPUTE-0-4\SP\RB3LYP\def2SVP\C8H5N1O3\ZAHRT2\13-Mar-2021\0\\
 # b3lyp/def2svp geom=NewRedundant pop=NBO\\11\\0,1\O,0,1.7426254941,2.
 3833577278,0.1877574821\C,0,1.3562490791,1.2514116775,0.05400812\N,0,2
 .1698555577,0.1164658592,-0.143101555\O,0,3.4962684419,0.220652859,-0.
 4338000268\C,0,-0.0328771254,0.6970360306,0.0732864672\C,0,-1.24307409
 99,1.3457779765,0.2784797818\C,0,-2.4098396042,0.5668252133,0.24813996
 83\C,0,-2.3504443045,-0.8154998669,0.023722828\C,0,-1.1223536955,-1.46
 37850788,-0.1776459694\C,0,0.0264923779,-0.6846884368,-0.1510330205\C,
 0,1.4567022132,-1.0864633048,-0.3255391927\O,0,1.938111899,-2.16625601
 58,-0.5508609627\H,0,3.9662005923,0.1041320973,0.4083003352\H,0,-1.275
 2048179,2.4228958378,0.4536040108\H,0,-3.3807666408,1.0433799988,0.401
 3480014\H,0,-3.2759761487,-1.3954412178,0.005411346\H,0,-1.0619692172,
 -2.5398013802,-0.3520776172\\Version=ES64L-G16RevC.01\State=1-A'\HF=-5
 87.8206901\RMSD=6.354e-09\Dipole=-1.1931091,-0.1597103,0.6679821\Quadr
 upole=7.525464,-6.8607188,-0.6647452,0.0364502,3.6209491,-0.8735963\PG
 =CS [SG(H1N1O1),X(C8H4O2)]\\@
 The archive entry for this job was punched.


 WE LEARN WISDOM FROM FAILURE MUCH MORE THAN FROM SUCCESS.
 WE DISCOVER WHAT WILL DO BY FINDING OUT WHAT WILL NOT DO...
 AND HE WHO NEVER MADE A MISTAKE NEVER MADE A DISCOVERY
 File lengths (MBytes):  RWF=     24 Int=      0 D2E=      0 Chk=      3 Scr=      1
 Normal termination of Gaussian 16
