# Supplementary material for: Machine-Learning-Guided Discovery of Electrochemical Reactions
Source: J Am Chem Soc. 2022 Dec 2;144(49):22599–610. doi: 10.1021/jacs.2c08997 (PMC9756344; doi:10.1021/jacs.2c08997)
Supplement: Supplementary file 4 — ja2c08997_si_004.zip [file ja2c08997_si_004.zip › Reactivity Prediction/Nlogs_notimes/18.log]

 Entering Gaussian System, Link 0=g16
 Input=18.com
 Output=18.log
 Initial command:
  
 Copyright (c) 1988-2019, Gaussian, Inc.  All Rights Reserved.
  
 This is part of the Gaussian(R) 16 program.  It is based on
 the Gaussian(R) 09 system (copyright 2009, Gaussian, Inc.),
 the Gaussian(R) 03 system (copyright 2003, Gaussian, Inc.),
 the Gaussian(R) 98 system (copyright 1998, Gaussian, Inc.),
 the Gaussian(R) 94 system (copyright 1995, Gaussian, Inc.),
 the Gaussian 92(TM) system (copyright 1992, Gaussian, Inc.),
 the Gaussian 90(TM) system (copyright 1990, Gaussian, Inc.),
 the Gaussian 88(TM) system (copyright 1988, Gaussian, Inc.),
 the Gaussian 86(TM) system (copyright 1986, Carnegie Mellon
 University), and the Gaussian 82(TM) system (copyright 1983,
 Carnegie Mellon University). Gaussian is a federally registered
 trademark of Gaussian, Inc.
  
 This software contains proprietary and confidential information,
 including trade secrets, belonging to Gaussian, Inc.
  
 This software is provided under written license and may be
 used, copied, transmitted, or stored only in accord with that
 written license.
  
 The following legend is applicable only to US Government
 contracts under FAR:
  
                    RESTRICTED RIGHTS LEGEND
  
 Use, reproduction and disclosure by the US Government is
 subject to restrictions as set forth in subparagraphs (a)
 and (c) of the Commercial Computer Software - Restricted
 Rights clause in FAR 52.227-19.
  
 Gaussian, Inc.
 340 Quinnipiac St., Bldg. 40, Wallingford CT 06492
  
  
 ---------------------------------------------------------------
 Warning -- This program may not be used in any manner that
 competes with the business of Gaussian, Inc. or will provide
 assistance to any competitor of Gaussian, Inc.  The licensee
 of this program is prohibited from giving any competitor of
 Gaussian, Inc. access to this program.  By using this program,
 the user acknowledges that Gaussian, Inc. is engaged in the
 business of creating and licensing software in the field of
 computational chemistry and represents and warrants to the
 licensee that it is not a competitor of Gaussian, Inc. and that
 it will not use this program in any manner prohibited above.
 ---------------------------------------------------------------
  

 Cite this work as:
 Gaussian 16, Revision C.01,
 M. J. Frisch, G. W. Trucks, H. B. Schlegel, G. E. Scuseria, 
 M. A. Robb, J. R. Cheeseman, G. Scalmani, V. Barone, 
 G. A. Petersson, H. Nakatsuji, X. Li, M. Caricato, A. V. Marenich, 
 J. Bloino, B. G. Janesko, R. Gomperts, B. Mennucci, H. P. Hratchian, 
 J. V. Ortiz, A. F. Izmaylov, J. L. Sonnenberg, D. Williams-Young, 
 F. Ding, F. Lipparini, F. Egidi, J. Goings, B. Peng, A. Petrone, 
 T. Henderson, D. Ranasinghe, V. G. Zakrzewski, J. Gao, N. Rega, 
 G. Zheng, W. Liang, M. Hada, M. Ehara, K. Toyota, R. Fukuda, 
 J. Hasegawa, M. Ishida, T. Nakajima, Y. Honda, O. Kitao, H. Nakai, 
 T. Vreven, K. Throssell, J. A. Montgomery, Jr., J. E. Peralta, 
 F. Ogliaro, M. J. Bearpark, J. J. Heyd, E. N. Brothers, K. N. Kudin, 
 V. N. Staroverov, T. A. Keith, R. Kobayashi, J. Normand, 
 K. Raghavachari, A. P. Rendell, J. C. Burant, S. S. Iyengar, 
 J. Tomasi, M. Cossi, J. M. Millam, M. Klene, C. Adamo, R. Cammi, 
 J. W. Ochterski, R. L. Martin, K. Morokuma, O. Farkas, 
 J. B. Foresman, and D. J. Fox, Gaussian, Inc., Wallingford CT, 2019.
 
 ******************************************
 Gaussian 16:  ES64L-G16RevC.01  3-Jul-2019
                13-Mar-2021 
 ******************************************
 %nprocshared=16
 Will use up to   16 processors via shared memory.
 %mem=7GB
 -----------------------------------------
 # b3lyp/def2svp geom=NewRedundant pop=NBO
 -----------------------------------------
 1/29=4000,38=1,172=1/1;
 2/12=2,17=6,18=5,40=1/2;
 3/5=43,7=101,11=2,25=1,30=1,74=-5/1,2,3;
 4//1;
 5/5=2,38=5/2;
 6/7=2,8=2,9=2,10=2,28=1,40=1/1,7;
 99/5=1,9=1/99;
 --
 18
 --
 Symbolic Z-matrix:
 Charge =  0 Multiplicity = 1
 O                     2.08117   0.29065  -1.61476 
 B                     1.74651  -0.01106  -0.32267 
 O                     2.65357  -0.30045   0.65835 
 C                     0.22686  -0.0244    0.05106 
 C                    -0.20708  -0.32408   1.35598 
 N                    -1.4854   -0.35256   1.74027 
 C                    -2.4132   -0.07702   0.8196 
 C                    -2.11139   0.23563  -0.51002 
 C                    -0.77181   0.26106  -0.89482 
 H                     3.02378   0.2917   -1.81735 
 H                     3.58109  -0.28386   0.39603 
 H                     0.53605  -0.55334   2.12808 
 H                    -3.45741  -0.10546   1.15448 
 H                    -2.91219   0.45273  -1.22072 
 H                    -0.49058   0.50047  -1.92353 
 
                          Input orientation:                          
 ---------------------------------------------------------------------
 Center     Atomic      Atomic             Coordinates (Angstroms)
 Number     Number       Type             X           Y           Z
 ---------------------------------------------------------------------
      1          8           0        2.081172    0.290646   -1.614757
      2          5           0        1.746512   -0.011055   -0.322667
      3          8           0        2.653573   -0.300450    0.658348
      4          6           0        0.226864   -0.024395    0.051064
      5          6           0       -0.207080   -0.324079    1.355984
      6          7           0       -1.485396   -0.352562    1.740274
      7          6           0       -2.413199   -0.077020    0.819604
      8          6           0       -2.111392    0.235627   -0.510015
      9          6           0       -0.771806    0.261055   -0.894817
     10          1           0        3.023778    0.291700   -1.817354
     11          1           0        3.581093   -0.283855    0.396029
     12          1           0        0.536054   -0.553341    2.128083
     13          1           0       -3.457406   -0.105464    1.154477
     14          1           0       -2.912191    0.452725   -1.220723
     15          1           0       -0.490576    0.500467   -1.923528
 ---------------------------------------------------------------------
                    Distance matrix (angstroms):
                    1          2          3          4          5
     1  O    0.000000
     2  B    1.368399   0.000000
     3  O    2.417445   1.367077   0.000000
     4  C    2.512503   1.564986   2.516726   0.000000
     5  C    3.799906   2.594682   2.944586   1.407456   0.000000
     6  N    4.938659   3.849361   4.278357   2.427541   1.335133
     7  C    5.124516   4.314201   5.074259   2.750156   2.283792
     8  C    4.336021   3.870319   4.935315   2.418649   2.724266
     9  C    2.942563   2.596792   3.802740   1.404819   2.393199
    10  H    0.964132   1.989260   2.572313   3.378406   4.570306
    11  H    2.573534   1.989129   0.964044   3.381889   3.908118
    12  H    4.136249   2.786657   2.589973   2.165499   1.095877
    13  H    6.204951   5.410327   6.134185   3.846810   3.263896
    14  H    5.011508   4.767086   5.922492   3.420345   3.815818
    15  H    2.598702   2.798030   4.146471   2.165460   3.393441
                    6          7          8          9         10
     6  N    0.000000
     7  C    1.335806   0.000000
     8  C    2.408659   1.398829   0.000000
     9  C    2.798114   2.397437   1.393990   0.000000
    10  H    5.779657   6.053942   5.299268   3.906209   0.000000
    11  H    5.242235   6.012798   5.787501   4.572849   2.353918
    12  H    2.068083   3.261456   3.819817   3.392884   4.740183
    13  H    2.071966   1.096958   2.167633   3.397998   7.141097
    14  H    3.384042   2.166231   1.092482   2.173522   5.968050
    15  H    3.891114   3.399227   2.166842   1.093003   3.522149
                   11         12         13         14         15
    11  H    0.000000
    12  H    3.513530   0.000000
    13  H    7.081493   4.134759   0.000000
    14  H    6.731953   4.910913   2.500082   0.000000
    15  H    4.751210   4.310456   4.317795   2.521990   0.000000
 Stoichiometry    C5H6BNO2
 Framework group  C1[X(C5H6BNO2)]
 Deg. of freedom    39
 Full point group                 C1      NOp   1
 Largest Abelian subgroup         C1      NOp   1
 Largest concise Abelian subgroup C1      NOp   1
                         Standard orientation:                         
 ---------------------------------------------------------------------
 Center     Atomic      Atomic             Coordinates (Angstroms)
 Number     Number       Type             X           Y           Z
 ---------------------------------------------------------------------
      1          8           0       -2.366237    1.214543   -0.000018
      2          5           0       -1.724331    0.006043    0.000000
      3          8           0       -2.362577   -1.202899    0.000018
      4          6           0       -0.159363    0.013555    0.000000
      5          6           0        0.581941   -1.182857   -0.000009
      6          7           0        1.915558   -1.246469   -0.000010
      7          6           0        2.588741   -0.092691   -0.000001
      8          6           0        1.969460    1.161587    0.000009
      9          6           0        0.576323    1.210336    0.000009
     10          1           0       -3.329774    1.180654   -0.000014
     11          1           0       -3.326165   -1.173262    0.000013
     12          1           0        0.051270   -2.141676   -0.000016
     13          1           0        3.683272   -0.165622   -0.000001
     14          1           0        2.571116    2.073468    0.000016
     15          1           0        0.050928    2.168779    0.000016
 ---------------------------------------------------------------------
 Rotational constants (GHZ):           3.7276944           1.1460044           0.8765323
 Standard basis: def2SVP (5D, 7F)
 There are   165 symmetry adapted cartesian basis functions of A   symmetry.
 There are   156 symmetry adapted basis functions of A   symmetry.
   156 basis functions,   267 primitive gaussians,   165 cartesian basis functions
    32 alpha electrons       32 beta electrons
       nuclear repulsion energy       396.1260615275 Hartrees.
 NAtoms=   15 NActive=   15 NUniq=   15 SFac= 1.00D+00 NAtFMM=   60 NAOKFM=F Big=F
 Integral buffers will be    131072 words long.
 Raffenetti 2 integral format.
 Two-electron integral symmetry is turned on.
 One-electron integrals computed using PRISM.
   1 Symmetry operations used in ECPInt.
 ECPInt:  NShTT=    2628 NPrTT=    9726 LenC2=    2574 LenP2D=    7479.
 LDataN:  DoStor=T MaxTD1= 4 Len=   56
 NBasis=   156 RedAO= T EigKep=  6.96D-04  NBF=   156
 NBsUse=   156 1.00D-06 EigRej= -1.00D+00 NBFU=   156
 ExpMin= 8.36D-02 ExpMax= 2.27D+03 ExpMxC= 3.41D+02 IAcc=3 IRadAn=         5 AccDes= 0.00D+00
 Harris functional with IExCor=  402 and IRadAn=       5 diagonalized for initial guess.
 HarFok:  IExCor=  402 AccDes= 0.00D+00 IRadAn=         5 IDoV= 1 UseB2=F ITyADJ=14
 ICtDFT=  3500011 ScaDFX=  1.000000  1.000000  1.000000  1.000000
 FoFCou: FMM=F IPFlag=           0 FMFlag=      100000 FMFlg1=           0
         NFxFlg=           0 DoJE=T BraDBF=F KetDBF=T FulRan=T
         wScrn=  0.000000 ICntrl=       500 IOpCl=  0 I1Cent=   200000004 NGrid=           0
         NMat0=    1 NMatS0=      1 NMatT0=    0 NMatD0=    1 NMtDS0=    0 NMtDT0=    0
 Petite list used in FoFCou.
 Requested convergence on RMS density matrix=1.00D-08 within 128 cycles.
 Requested convergence on MAX density matrix=1.00D-06.
 Requested convergence on             energy=1.00D-06.
 No special actions if energy rises.
 Integral accuracy reduced to 1.0D-05 until final iterations.
 Initial convergence to 1.0D-05 achieved.  Increase integral accuracy.
 SCF Done:  E(RB3LYP) =  -423.998346100     A.U. after   14 cycles
            NFock= 14  Conv=0.35D-08     -V/T= 2.0096

 **********************************************************************

            Population analysis using the SCF Density.

 **********************************************************************

 Orbital symmetries:
       Occupied  (A) (A) (A) (A) (A) (A) (A) (A) (A) (A) (A) (A)
                 (A) (A) (A) (A) (A) (A) (A) (A) (A) (A) (A) (A)
                 (A) (A) (A) (A) (A) (A) (A) (A)
       Virtual   (A) (A) (A) (A) (A) (A) (A) (A) (A) (A) (A) (A)
                 (A) (A) (A) (A) (A) (A) (A) (A) (A) (A) (A) (A)
                 (A) (A) (A) (A) (A) (A) (A) (A) (A) (A) (A) (A)
                 (A) (A) (A) (A) (A) (A) (A) (A) (A) (A) (A) (A)
                 (A) (A) (A) (A) (A) (A) (A) (A) (A) (A) (A) (A)
                 (A) (A) (A) (A) (A) (A) (A) (A) (A) (A) (A) (A)
                 (A) (A) (A) (A) (A) (A) (A) (A) (A) (A) (A) (A)
                 (A) (A) (A) (A) (A) (A) (A) (A) (A) (A) (A) (A)
                 (A) (A) (A) (A) (A) (A) (A) (A) (A) (A) (A) (A)
                 (A) (A) (A) (A) (A) (A) (A) (A) (A) (A) (A) (A)
                 (A) (A) (A) (A)
 The electronic state is 1-A.
 Alpha  occ. eigenvalues --  -19.15582 -19.15505 -14.31185 -10.21849 -10.21402
 Alpha  occ. eigenvalues --  -10.20086 -10.19240 -10.17202  -6.79948  -1.03656
 Alpha  occ. eigenvalues --   -1.00142  -0.92597  -0.78694  -0.74564  -0.62506
 Alpha  occ. eigenvalues --   -0.61652  -0.57285  -0.55649  -0.51086  -0.47074
 Alpha  occ. eigenvalues --   -0.44687  -0.43862  -0.40795  -0.39642  -0.39063
 Alpha  occ. eigenvalues --   -0.38602  -0.35203  -0.34260  -0.33485  -0.28342
 Alpha  occ. eigenvalues --   -0.26008  -0.24413
 Alpha virt. eigenvalues --   -0.03641  -0.01692   0.01495   0.07705   0.07889
 Alpha virt. eigenvalues --    0.08096   0.12220   0.12907   0.14828   0.15461
 Alpha virt. eigenvalues --    0.15978   0.22491   0.25876   0.26618   0.29237
 Alpha virt. eigenvalues --    0.29738   0.30340   0.31954   0.36349   0.39492
 Alpha virt. eigenvalues --    0.39991   0.43835   0.44275   0.46060   0.47800
 Alpha virt. eigenvalues --    0.48128   0.50372   0.53843   0.56439   0.57035
 Alpha virt. eigenvalues --    0.58553   0.59778   0.61034   0.63853   0.64225
 Alpha virt. eigenvalues --    0.65406   0.68324   0.68388   0.69764   0.72210
 Alpha virt. eigenvalues --    0.72951   0.74655   0.76664   0.78619   0.85248
 Alpha virt. eigenvalues --    0.89882   0.89948   0.93193   0.95885   1.01111
 Alpha virt. eigenvalues --    1.02314   1.04440   1.07675   1.07747   1.10570
 Alpha virt. eigenvalues --    1.12974   1.18215   1.20332   1.20933   1.26615
 Alpha virt. eigenvalues --    1.26697   1.28652   1.29512   1.31854   1.34878
 Alpha virt. eigenvalues --    1.35206   1.36914   1.42235   1.44645   1.48384
 Alpha virt. eigenvalues --    1.51603   1.60059   1.60493   1.64910   1.66630
 Alpha virt. eigenvalues --    1.69193   1.74934   1.76545   1.77369   1.77562
 Alpha virt. eigenvalues --    1.80805   1.83758   1.85336   1.89799   1.90198
 Alpha virt. eigenvalues --    1.94010   1.95374   1.97972   2.02263   2.08038
 Alpha virt. eigenvalues --    2.12957   2.17133   2.22238   2.22970   2.25884
 Alpha virt. eigenvalues --    2.28866   2.31621   2.32721   2.40878   2.43170
 Alpha virt. eigenvalues --    2.48636   2.50716   2.59887   2.62214   2.70356
 Alpha virt. eigenvalues --    2.71224   2.79278   2.81619   2.83045   2.83289
 Alpha virt. eigenvalues --    2.94144   2.94444   2.95914   3.01195   3.07907
 Alpha virt. eigenvalues --    3.08070   3.13792   3.17101   3.25318   3.32954
 Alpha virt. eigenvalues --    3.42599   3.61246   3.70800   3.80669
          Condensed to atoms (all electrons):
               1          2          3          4          5          6
     1  O    7.360794   0.544387  -0.028299  -0.074371  -0.000056  -0.000009
     2  B    0.544387   3.843678   0.544188   0.316198  -0.043957   0.009008
     3  O   -0.028299   0.544188   7.355834  -0.071880   0.007906   0.000067
     4  C   -0.074371   0.316198  -0.071880   5.333309   0.335579  -0.023129
     5  C   -0.000056  -0.043957   0.007906   0.335579   4.867332   0.501125
     6  N   -0.000009   0.009008   0.000067  -0.023129   0.501125   6.267987
     7  C    0.000006   0.000146  -0.000006  -0.075030  -0.049675   0.518017
     8  C    0.000247   0.017695  -0.000046   0.029861  -0.085172  -0.028130
     9  C    0.008683  -0.057659   0.000101   0.307297   0.016921  -0.062086
    10  H    0.324317  -0.027169  -0.003963   0.008457  -0.000129   0.000006
    11  H   -0.004061  -0.027095   0.324498   0.008205  -0.000997   0.000007
    12  H    0.000184  -0.007365   0.008576  -0.080798   0.416021  -0.048633
    13  H   -0.000000   0.000124  -0.000000   0.001679   0.004544  -0.043959
    14  H   -0.000007  -0.000345   0.000001   0.012814   0.000416   0.006485
    15  H    0.009378  -0.013641   0.000210  -0.075636   0.014696  -0.000594
               7          8          9         10         11         12
     1  O    0.000006   0.000247   0.008683   0.324317  -0.004061   0.000184
     2  B    0.000146   0.017695  -0.057659  -0.027169  -0.027095  -0.007365
     3  O   -0.000006  -0.000046   0.000101  -0.003963   0.324498   0.008576
     4  C   -0.075030   0.029861   0.307297   0.008457   0.008205  -0.080798
     5  C   -0.049675  -0.085172   0.016921  -0.000129  -0.000997   0.416021
     6  N    0.518017  -0.028130  -0.062086   0.000006   0.000007  -0.048633
     7  C    4.779421   0.411362   0.006604   0.000001   0.000001   0.005147
     8  C    0.411362   5.038887   0.354770   0.000031   0.000020   0.000852
     9  C    0.006604   0.354770   5.000665  -0.001134  -0.000200   0.011013
    10  H    0.000001   0.000031  -0.001134   0.526594   0.003116  -0.000039
    11  H    0.000001   0.000020  -0.000200   0.003116   0.526208  -0.000681
    12  H    0.005147   0.000852   0.011013  -0.000039  -0.000681   0.687022
    13  H    0.409194  -0.073214   0.006826   0.000000   0.000000  -0.000430
    14  H   -0.051018   0.409241  -0.064511  -0.000000  -0.000000   0.000090
    15  H    0.010898  -0.078514   0.442782  -0.000846  -0.000059  -0.000266
              13         14         15
     1  O   -0.000000  -0.000007   0.009378
     2  B    0.000124  -0.000345  -0.013641
     3  O   -0.000000   0.000001   0.000210
     4  C    0.001679   0.012814  -0.075636
     5  C    0.004544   0.000416   0.014696
     6  N   -0.043959   0.006485  -0.000594
     7  C    0.409194  -0.051018   0.010898
     8  C   -0.073214   0.409241  -0.078514
     9  C    0.006826  -0.064511   0.442782
    10  H    0.000000  -0.000000  -0.000846
    11  H    0.000000  -0.000000  -0.000059
    12  H   -0.000430   0.000090  -0.000266
    13  H    0.702242  -0.007340  -0.000372
    14  H   -0.007340   0.716752  -0.011809
    15  H   -0.000372  -0.011809   0.701939
 Mulliken charges:
               1
     1  O   -0.141196
     2  B   -0.098193
     3  O   -0.137186
     4  C    0.047445
     5  C    0.015446
     6  N   -0.096162
     7  C    0.034931
     8  C    0.002111
     9  C    0.029928
    10  H    0.170759
    11  H    0.171037
    12  H    0.009307
    13  H    0.000706
    14  H   -0.010768
    15  H    0.001835
 Sum of Mulliken charges =  -0.00000
 Mulliken charges with hydrogens summed into heavy atoms:
               1
     1  O    0.029563
     2  B   -0.098193
     3  O    0.033851
     4  C    0.047445
     5  C    0.024753
     6  N   -0.096162
     7  C    0.035637
     8  C   -0.008657
     9  C    0.031763
 Electronic spatial extent (au):  <R**2>=           1233.1453
 Charge=             -0.0000 electrons
 Dipole moment (field-independent basis, Debye):
    X=             -3.7937    Y=              1.8072    Z=              0.0000  Tot=              4.2021
 Quadrupole moment (field-independent basis, Debye-Ang):
   XX=            -33.7962   YY=            -54.2279   ZZ=            -52.9576
   XY=              5.0175   XZ=              0.0000   YZ=              0.0001
 Traceless Quadrupole moment (field-independent basis, Debye-Ang):
   XX=             13.1977   YY=             -7.2341   ZZ=             -5.9637
   XY=              5.0175   XZ=              0.0000   YZ=              0.0001
 Octapole moment (field-independent basis, Debye-Ang**2):
  XXX=            -88.1266  YYY=              7.4032  ZZZ=             -0.0000  XYY=            -10.5593
  XXY=             11.3291  XXZ=              0.0001  XZZ=             -8.8599  YZZ=             -1.3983
  YYZ=              0.0001  XYZ=             -0.0001
 Hexadecapole moment (field-independent basis, Debye-Ang**3):
 XXXX=           -764.5935 YYYY=           -394.7630 ZZZZ=            -52.3439 XXXY=             24.6162
 XXXZ=              0.0003 YYYX=             21.2233 YYYZ=              0.0001 ZZZX=             -0.0001
 ZZZY=             -0.0002 XXYY=           -255.2243 XXZZ=           -202.1131 YYZZ=            -78.3223
 XXYZ=             -0.0001 YYXZ=              0.0002 ZZXY=             -2.3347
 N-N= 3.961260615275D+02 E-N=-1.781659640080D+03  KE= 4.199774473822D+02
 ******************************Gaussian NBO Version 3.1******************************
             N A T U R A L   A T O M I C   O R B I T A L   A N D
          N A T U R A L   B O N D   O R B I T A L   A N A L Y S I S
 ******************************Gaussian NBO Version 3.1******************************
       /RESON  / : Allow strongly delocalized NBO set

 Analyzing the SCF density

 Job title: 18                                                              

 Storage needed:     73854 in NPA,     98051 in NBO ( 939522851 available)
 GSVD:  LWork=       15366 too small for GESVD, short by        1989 words or        1989 for optimal perf.


 NATURAL POPULATIONS:  Natural atomic orbital occupancies 
                                                          
   NAO  Atom  No  lang   Type(AO)    Occupancy      Energy
 ----------------------------------------------------------
     1    O    1  S      Cor( 1S)     1.99972     -18.95860
     2    O    1  S      Val( 2S)     1.68796      -0.91478
     3    O    1  S      Ryd( 3S)     0.00107       1.45598
     4    O    1  px     Val( 2p)     1.53821      -0.31327
     5    O    1  px     Ryd( 3p)     0.00197       1.26786
     6    O    1  py     Val( 2p)     1.82269      -0.36574
     7    O    1  py     Ryd( 3p)     0.00140       1.03684
     8    O    1  pz     Val( 2p)     1.82908      -0.32150
     9    O    1  pz     Ryd( 3p)     0.00049       1.00029
    10    O    1  dxy    Ryd( 3d)     0.00091       3.03288
    11    O    1  dxz    Ryd( 3d)     0.00016       2.77893
    12    O    1  dyz    Ryd( 3d)     0.00088       2.73886
    13    O    1  dx2y2  Ryd( 3d)     0.00131       3.28721
    14    O    1  dz2    Ryd( 3d)     0.00089       2.98038

    15    B    2  S      Cor( 1S)     1.99924      -6.71893
    16    B    2  S      Val( 2S)     0.48356       0.09733
    17    B    2  S      Ryd( 3S)     0.00197       0.36543
    18    B    2  px     Val( 2p)     0.55479       0.15430
    19    B    2  px     Ryd( 3p)     0.00289       0.37396
    20    B    2  py     Val( 2p)     0.38163       0.21853
    21    B    2  py     Ryd( 3p)     0.00944       0.43905
    22    B    2  pz     Val( 2p)     0.37961       0.00947
    23    B    2  pz     Ryd( 3p)     0.00193       0.28887
    24    B    2  dxy    Ryd( 3d)     0.00334       1.90961
    25    B    2  dxz    Ryd( 3d)     0.00151       1.27206
    26    B    2  dyz    Ryd( 3d)     0.00277       1.34235
    27    B    2  dx2y2  Ryd( 3d)     0.00366       1.85040
    28    B    2  dz2    Ryd( 3d)     0.00102       1.47171

    29    O    3  S      Cor( 1S)     1.99972     -18.95771
    30    O    3  S      Val( 2S)     1.68732      -0.91372
    31    O    3  S      Ryd( 3S)     0.00107       1.45498
    32    O    3  px     Val( 2p)     1.53857      -0.31235
    33    O    3  px     Ryd( 3p)     0.00198       1.26873
    34    O    3  py     Val( 2p)     1.82174      -0.36487
    35    O    3  py     Ryd( 3p)     0.00140       1.03804
    36    O    3  pz     Val( 2p)     1.82751      -0.32053
    37    O    3  pz     Ryd( 3p)     0.00049       1.00184
    38    O    3  dxy    Ryd( 3d)     0.00091       3.03283
    39    O    3  dxz    Ryd( 3d)     0.00016       2.77975
    40    O    3  dyz    Ryd( 3d)     0.00089       2.74049
    41    O    3  dx2y2  Ryd( 3d)     0.00131       3.29017
    42    O    3  dz2    Ryd( 3d)     0.00089       2.98137

    43    C    4  S      Cor( 1S)     1.99887     -10.03739
    44    C    4  S      Val( 2S)     0.99040      -0.16118
    45    C    4  S      Ryd( 3S)     0.00231       0.58851
    46    C    4  px     Val( 2p)     1.31550      -0.12023
    47    C    4  px     Ryd( 3p)     0.00566       1.05554
    48    C    4  py     Val( 2p)     1.10757      -0.05609
    49    C    4  py     Ryd( 3p)     0.00660       0.90671
    50    C    4  pz     Val( 2p)     1.02958      -0.10092
    51    C    4  pz     Ryd( 3p)     0.00045       0.65737
    52    C    4  dxy    Ryd( 3d)     0.00066       2.50244
    53    C    4  dxz    Ryd( 3d)     0.00029       1.91630
    54    C    4  dyz    Ryd( 3d)     0.00043       1.93329
    55    C    4  dx2y2  Ryd( 3d)     0.00062       2.37675
    56    C    4  dz2    Ryd( 3d)     0.00036       2.20476

    57    C    5  S      Cor( 1S)     1.99904     -10.08871
    58    C    5  S      Val( 2S)     0.90249      -0.12265
    59    C    5  S      Ryd( 3S)     0.00178       0.52226
    60    C    5  px     Val( 2p)     0.92723       0.00019
    61    C    5  px     Ryd( 3p)     0.00869       0.69497
    62    C    5  py     Val( 2p)     1.15088      -0.04215
    63    C    5  py     Ryd( 3p)     0.00732       0.83379
    64    C    5  pz     Val( 2p)     0.89809      -0.10381
    65    C    5  pz     Ryd( 3p)     0.00105       0.53856
    66    C    5  dxy    Ryd( 3d)     0.00193       2.47862
    67    C    5  dxz    Ryd( 3d)     0.00109       1.93993
    68    C    5  dyz    Ryd( 3d)     0.00039       1.90911
    69    C    5  dx2y2  Ryd( 3d)     0.00134       2.46033
    70    C    5  dz2    Ryd( 3d)     0.00048       2.20012

    71    N    6  S      Cor( 1S)     1.99929     -14.13305
    72    N    6  S      Val( 2S)     1.35867      -0.47379
    73    N    6  S      Ryd( 3S)     0.00132       1.13844
    74    N    6  px     Val( 2p)     1.35613      -0.17535
    75    N    6  px     Ryd( 3p)     0.00443       1.16022
    76    N    6  py     Val( 2p)     1.60809      -0.20192
    77    N    6  py     Ryd( 3p)     0.00595       1.02400
    78    N    6  pz     Val( 2p)     1.15092      -0.16496
    79    N    6  pz     Ryd( 3p)     0.00038       0.89012
    80    N    6  dxy    Ryd( 3d)     0.00144       2.73199
    81    N    6  dxz    Ryd( 3d)     0.00066       2.36134
    82    N    6  dyz    Ryd( 3d)     0.00127       2.30531
    83    N    6  dx2y2  Ryd( 3d)     0.00144       2.87454
    84    N    6  dz2    Ryd( 3d)     0.00075       2.58814

    85    C    7  S      Cor( 1S)     1.99905     -10.09560
    86    C    7  S      Val( 2S)     0.91337      -0.13671
    87    C    7  S      Ryd( 3S)     0.00144       0.49339
    88    C    7  px     Val( 2p)     1.13324      -0.04908
    89    C    7  px     Ryd( 3p)     0.00641       0.93002
    90    C    7  py     Val( 2p)     0.94237      -0.00283
    91    C    7  py     Ryd( 3p)     0.00993       0.55140
    92    C    7  pz     Val( 2p)     0.92261      -0.10916
    93    C    7  pz     Ryd( 3p)     0.00126       0.53195
    94    C    7  dxy    Ryd( 3d)     0.00126       2.39131
    95    C    7  dxz    Ryd( 3d)     0.00056       1.89053
    96    C    7  dyz    Ryd( 3d)     0.00097       1.94515
    97    C    7  dx2y2  Ryd( 3d)     0.00193       2.51696
    98    C    7  dz2    Ryd( 3d)     0.00048       2.19297

    99    C    8  S      Cor( 1S)     1.99893     -10.06237
   100    C    8  S      Val( 2S)     0.96002      -0.15047
   101    C    8  S      Ryd( 3S)     0.00143       0.54064
   102    C    8  px     Val( 2p)     1.11421      -0.04968
   103    C    8  px     Ryd( 3p)     0.00406       0.73625
   104    C    8  py     Val( 2p)     1.16683      -0.06145
   105    C    8  py     Ryd( 3p)     0.00516       0.89250
   106    C    8  pz     Val( 2p)     1.01557      -0.10933
   107    C    8  pz     Ryd( 3p)     0.00082       0.55331
   108    C    8  dxy    Ryd( 3d)     0.00076       2.49930
   109    C    8  dxz    Ryd( 3d)     0.00044       1.92746
   110    C    8  dyz    Ryd( 3d)     0.00039       1.91678
   111    C    8  dx2y2  Ryd( 3d)     0.00066       2.44246
   112    C    8  dz2    Ryd( 3d)     0.00038       2.21466

   113    C    9  S      Cor( 1S)     1.99895     -10.06719
   114    C    9  S      Val( 2S)     0.94269      -0.13798
   115    C    9  S      Ryd( 3S)     0.00147       0.55531
   116    C    9  px     Val( 2p)     1.10066      -0.04877
   117    C    9  px     Ryd( 3p)     0.00414       0.76338
   118    C    9  py     Val( 2p)     1.17218      -0.05754
   119    C    9  py     Ryd( 3p)     0.00638       0.91415
   120    C    9  pz     Val( 2p)     0.92268      -0.10644
   121    C    9  pz     Ryd( 3p)     0.00045       0.55342
   122    C    9  dxy    Ryd( 3d)     0.00079       2.48661
   123    C    9  dxz    Ryd( 3d)     0.00056       1.92701
   124    C    9  dyz    Ryd( 3d)     0.00039       1.91649
   125    C    9  dx2y2  Ryd( 3d)     0.00084       2.47669
   126    C    9  dz2    Ryd( 3d)     0.00039       2.21885

   127    H   10  S      Val( 1S)     0.52269       0.07831
   128    H   10  S      Ryd( 2S)     0.00293       0.39548
   129    H   10  px     Ryd( 2p)     0.00182       2.44340
   130    H   10  py     Ryd( 2p)     0.00137       1.71579
   131    H   10  pz     Ryd( 2p)     0.00134       1.59952

   132    H   11  S      Val( 1S)     0.52259       0.07923
   133    H   11  S      Ryd( 2S)     0.00289       0.39674
   134    H   11  px     Ryd( 2p)     0.00182       2.44456
   135    H   11  py     Ryd( 2p)     0.00138       1.71733
   136    H   11  pz     Ryd( 2p)     0.00134       1.60046

   137    H   12  S      Val( 1S)     0.78692       0.09073
   138    H   12  S      Ryd( 2S)     0.00230       0.35502
   139    H   12  px     Ryd( 2p)     0.00025       2.08807
   140    H   12  py     Ryd( 2p)     0.00068       2.27710
   141    H   12  pz     Ryd( 2p)     0.00012       1.66194

   142    H   13  S      Val( 1S)     0.79555       0.07545
   143    H   13  S      Ryd( 2S)     0.00171       0.32334
   144    H   13  px     Ryd( 2p)     0.00086       2.37338
   145    H   13  py     Ryd( 2p)     0.00005       1.93262
   146    H   13  pz     Ryd( 2p)     0.00013       1.64593

   147    H   14  S      Val( 1S)     0.77202       0.07696
   148    H   14  S      Ryd( 2S)     0.00192       0.31989
   149    H   14  px     Ryd( 2p)     0.00030       2.08749
   150    H   14  py     Ryd( 2p)     0.00061       2.24672
   151    H   14  pz     Ryd( 2p)     0.00016       1.64878

   152    H   15  S      Val( 1S)     0.76568       0.08678
   153    H   15  S      Ryd( 2S)     0.00248       0.34542
   154    H   15  px     Ryd( 2p)     0.00030       2.08557
   155    H   15  py     Ryd( 2p)     0.00065       2.28844
   156    H   15  pz     Ryd( 2p)     0.00014       1.65564

 WARNING:  1 low occupancy (<1.9990e) core orbital  found on  C    4
           1 low occupancy (<1.9990e) core orbital  found on  C    8
           1 low occupancy (<1.9990e) core orbital  found on  C    9


 Summary of Natural Population Analysis:                  
                                                          
                                       Natural Population 
                Natural  -----------------------------------------------
    Atom  No    Charge         Core      Valence    Rydberg      Total
 -----------------------------------------------------------------------
      O    1   -0.88674      1.99972     6.87795    0.00907     8.88674
      B    2    1.17263      1.99924     1.79959    0.02854     3.82737
      O    3   -0.88396      1.99972     6.87514    0.00911     8.88396
      C    4   -0.45930      1.99887     4.44305    0.01738     6.45930
      C    5    0.09820      1.99904     3.87869    0.02407     5.90180
      N    6   -0.49074      1.99929     5.47382    0.01763     7.49074
      C    7    0.06511      1.99905     3.91160    0.02424     5.93489
      C    8   -0.26966      1.99893     4.25663    0.01411     6.26966
      C    9   -0.15255      1.99895     4.13821    0.01540     6.15255
      H   10    0.46986      0.00000     0.52269    0.00746     0.53014
      H   11    0.46998      0.00000     0.52259    0.00743     0.53002
      H   12    0.20973      0.00000     0.78692    0.00335     0.79027
      H   13    0.20171      0.00000     0.79555    0.00274     0.79829
      H   14    0.22499      0.00000     0.77202    0.00299     0.77501
      H   15    0.23075      0.00000     0.76568    0.00357     0.76925
 =======================================================================
   * Total *    0.00000     17.99281    45.82011    0.18708    64.00000

                                 Natural Population      
 --------------------------------------------------------
   Core                      17.99281 ( 99.9600% of  18)
   Valence                   45.82011 ( 99.6089% of  46)
   Natural Minimal Basis     63.81292 ( 99.7077% of  64)
   Natural Rydberg Basis      0.18708 (  0.2923% of  64)
 --------------------------------------------------------

    Atom  No          Natural Electron Configuration
 ----------------------------------------------------------------------------
      O    1      [core]2S( 1.69)2p( 5.19)
      B    2      [core]2S( 0.48)2p( 1.32)3p( 0.01)3d( 0.01)
      O    3      [core]2S( 1.69)2p( 5.19)
      C    4      [core]2S( 0.99)2p( 3.45)3p( 0.01)
      C    5      [core]2S( 0.90)2p( 2.98)3p( 0.02)3d( 0.01)
      N    6      [core]2S( 1.36)2p( 4.12)3p( 0.01)3d( 0.01)
      C    7      [core]2S( 0.91)2p( 3.00)3p( 0.02)3d( 0.01)
      C    8      [core]2S( 0.96)2p( 3.30)3p( 0.01)
      C    9      [core]2S( 0.94)2p( 3.20)3p( 0.01)
      H   10            1S( 0.52)
      H   11            1S( 0.52)
      H   12            1S( 0.79)
      H   13            1S( 0.80)
      H   14            1S( 0.77)
      H   15            1S( 0.77)


 NATURAL BOND ORBITAL ANALYSIS:

                       Occupancies       Lewis Structure    Low   High
           Occ.    -------------------  -----------------   occ   occ
  Cycle   Thresh.   Lewis   Non-Lewis     CR  BD  3C  LP    (L)   (NL)   Dev
 =============================================================================
   1(1)    1.90    60.59183   3.40817      9  16   0   7     4      4    0.44
   2(2)    1.90    60.59183   3.40817      9  16   0   7     4      4    0.44
   3(1)    1.80    60.42745   3.57255      9  15   0   8     3      4    0.44
   4(2)    1.80    60.42745   3.57255      9  15   0   8     3      4    0.44
   5(1)    1.70    60.97900   3.02100      9  16   0   7     2      4    0.44
   6(2)    1.70    60.97900   3.02100      9  16   0   7     2      4    0.44
   7(1)    1.60    60.84569   3.15431      9  15   0   8     1      6    0.94
   8(2)    1.60    60.84569   3.15431      9  15   0   8     1      6    0.94
   9(1)    1.50    59.80663   4.19337      9  15   0   8     3      8    0.76
  10(2)    1.50    60.32222   3.67778      9  15   0   8     1      7    0.93
  11(3)    1.50    59.80663   4.19337      9  15   0   8     3      8    0.76
  12(4)    1.50    60.32222   3.67778      9  15   0   8     1      7    0.93
  13(5)    1.50    59.80663   4.19337      9  15   0   8     3      8    0.76
  14(6)    1.50    60.32222   3.67778      9  15   0   8     1      7    0.93
  15(7)    1.50    59.80663   4.19337      9  15   0   8     3      8    0.76
  16(8)    1.50    60.32222   3.67778      9  15   0   8     1      7    0.93
  17(9)    1.50    59.80663   4.19337      9  15   0   8     3      8    0.76
  18(1)    1.70    60.97900   3.02100      9  16   0   7     2      4    0.44
 -----------------------------------------------------------------------------

 Structure accepted: RESONANCE keyword permits strongly delocalized structure

 WARNING:  1 low occupancy (<1.9990e) core orbital  found on  C    4
           1 low occupancy (<1.9990e) core orbital  found on  C    8
           1 low occupancy (<1.9990e) core orbital  found on  C    9

 --------------------------------------------------------
   Core                     17.99283 ( 99.960% of  18)
   Valence Lewis            42.98617 ( 93.448% of  46)
  ==================       ============================
   Total Lewis              60.97900 ( 95.280% of  64)
  -----------------------------------------------------
   Valence non-Lewis         2.89751 (  4.527% of  64)
   Rydberg non-Lewis         0.12349 (  0.193% of  64)
  ==================       ============================
   Total non-Lewis           3.02100 (  4.720% of  64)
 --------------------------------------------------------


       (Occupancy)   Bond orbital/ Coefficients/ Hybrids
 ---------------------------------------------------------------------------------
     1. (1.99480) BD ( 1) O   1 - B   2  
                ( 80.85%)   0.8992* O   1 s( 48.47%)p 1.06( 51.47%)d 0.00(  0.06%)
                                           -0.0001  0.6961  0.0082  0.3341  0.0041
                                           -0.6349  0.0015  0.0000 -0.0000 -0.0106
                                            0.0000 -0.0000 -0.0153 -0.0162
                ( 19.15%)   0.4376* B   2 s( 30.45%)p 2.27( 69.07%)d 0.02(  0.48%)
                                            0.0002  0.5514 -0.0210 -0.4400  0.0246
                                            0.7033 -0.0428 -0.0000  0.0000 -0.0544
                                            0.0000 -0.0000 -0.0287 -0.0316
     2. (1.98713) BD ( 1) O   1 - H  10  
                ( 73.99%)   0.8602* O   1 s( 19.72%)p 4.07( 80.21%)d 0.00(  0.07%)
                                           -0.0002 -0.4439 -0.0128  0.8947  0.0292
                                           -0.0156 -0.0233 -0.0000  0.0000 -0.0120
                                            0.0000  0.0000 -0.0187  0.0158
                ( 26.01%)   0.5100* H  10 s( 99.66%)p 0.00(  0.34%)
                                           -0.9983  0.0057 -0.0584  0.0002  0.0000
     3. (1.99472) BD ( 1) B   2 - O   3  
                ( 19.19%)   0.4381* B   2 s( 30.51%)p 2.26( 69.01%)d 0.02(  0.48%)
                                            0.0002  0.5519 -0.0219 -0.4381  0.0238
                                           -0.7041  0.0431  0.0000 -0.0000  0.0542
                                           -0.0000 -0.0000 -0.0291 -0.0314
                ( 80.81%)   0.8989* O   3 s( 48.48%)p 1.06( 51.46%)d 0.00(  0.06%)
                                           -0.0001  0.6962  0.0084  0.3320  0.0042
                                            0.6359 -0.0015 -0.0000  0.0000  0.0105
                                           -0.0000 -0.0000 -0.0153 -0.0162
     4. (1.95048) BD ( 1) B   2 - C   4  
                ( 30.45%)   0.5518* B   2 s( 38.98%)p 1.56( 60.92%)d 0.00(  0.10%)
                                           -0.0001 -0.6238 -0.0270 -0.7803  0.0169
                                           -0.0013 -0.0003 -0.0000 -0.0000 -0.0002
                                            0.0000 -0.0000 -0.0295  0.0113
                ( 69.55%)   0.8340* C   4 s( 33.38%)p 2.00( 66.61%)d 0.00(  0.01%)
                                           -0.0001 -0.5775  0.0183  0.8156 -0.0294
                                            0.0077  0.0012  0.0000  0.0000 -0.0002
                                            0.0000 -0.0000 -0.0094  0.0063
     5. (1.98705) BD ( 1) O   3 - H  11  
                ( 73.99%)   0.8602* O   3 s( 19.71%)p 4.07( 80.21%)d 0.00(  0.07%)
                                           -0.0002 -0.4438 -0.0127  0.8946  0.0290
                                            0.0187  0.0235  0.0000 -0.0000  0.0120
                                           -0.0000  0.0000 -0.0188  0.0158
                ( 26.01%)   0.5100* H  11 s( 99.66%)p 0.00(  0.34%)
                                           -0.9983  0.0056 -0.0585 -0.0006 -0.0000
     6. (1.97912) BD ( 1) C   4 - C   5  
                ( 51.82%)   0.7198* C   4 s( 33.13%)p 2.02( 66.83%)d 0.00(  0.04%)
                                           -0.0002  0.5754  0.0155  0.4135 -0.0071
                                           -0.7048 -0.0243 -0.0000 -0.0000 -0.0159
                                           -0.0000  0.0000 -0.0044 -0.0121
                ( 48.18%)   0.6941* C   5 s( 39.17%)p 1.55( 60.78%)d 0.00(  0.05%)
                                            0.0001  0.6258 -0.0020 -0.3984 -0.0235
                                            0.6696 -0.0144  0.0000 -0.0000 -0.0157
                                           -0.0000  0.0000 -0.0103 -0.0111
     7. (1.97265) BD ( 1) C   4 - C   9  
                ( 50.56%)   0.7111* C   4 s( 33.53%)p 1.98( 66.43%)d 0.00(  0.04%)
                                           -0.0001  0.5789  0.0144  0.4025 -0.0102
                                            0.7083  0.0219  0.0000  0.0000  0.0151
                                            0.0000  0.0000 -0.0051 -0.0124
                ( 49.44%)   0.7031* C   9 s( 35.57%)p 1.81( 64.38%)d 0.00(  0.04%)
                                            0.0000  0.5964  0.0049 -0.4431 -0.0240
                                           -0.6684  0.0118 -0.0000  0.0000  0.0143
                                            0.0000  0.0000 -0.0095 -0.0122
     8. (1.98647) BD ( 1) C   5 - N   6  
                ( 39.65%)   0.6297* C   5 s( 31.28%)p 2.19( 68.58%)d 0.00(  0.13%)
                                            0.0000  0.5589  0.0219  0.8248  0.0392
                                           -0.0312 -0.0550 -0.0000 -0.0000 -0.0010
                                           -0.0000  0.0000  0.0313 -0.0188
                ( 60.35%)   0.7768* N   6 s( 37.36%)p 1.67( 62.57%)d 0.00(  0.07%)
                                            0.0001  0.6111  0.0119 -0.7901  0.0173
                                           -0.0212  0.0265  0.0000  0.0000 -0.0124
                                           -0.0000  0.0000  0.0192 -0.0123
     9. (1.70409) BD ( 2) C   5 - N   6  
                ( 40.64%)   0.6375* C   5 s(  0.00%)p 1.00( 99.88%)d 0.00(  0.12%)
                                            0.0000  0.0000  0.0000  0.0000 -0.0000
                                           -0.0000  0.0000  0.9993 -0.0113 -0.0000
                                            0.0328  0.0106  0.0000  0.0000
                ( 59.36%)   0.7704* N   6 s(  0.00%)p 1.00( 99.86%)d 0.00(  0.14%)
                                            0.0000  0.0000  0.0000  0.0000 -0.0000
                                           -0.0000  0.0000  0.9992 -0.0111  0.0000
                                           -0.0233  0.0291  0.0000  0.0000
    10. (1.98128) BD ( 1) C   5 - H  12  
                ( 60.98%)   0.7809* C   5 s( 29.38%)p 2.40( 70.59%)d 0.00(  0.04%)
                                            0.0006 -0.5419  0.0121  0.3955 -0.0244
                                            0.7409 -0.0047  0.0000 -0.0000 -0.0140
                                           -0.0000 -0.0000  0.0095  0.0084
                ( 39.02%)   0.6247* H  12 s( 99.91%)p 0.00(  0.09%)
                                           -0.9995  0.0047 -0.0146 -0.0271 -0.0000
    11. (1.98601) BD ( 1) N   6 - C   7  
                ( 60.19%)   0.7758* N   6 s( 36.79%)p 1.72( 63.14%)d 0.00(  0.07%)
                                            0.0001  0.6064  0.0125  0.4505 -0.0327
                                            0.6537 -0.0000  0.0000  0.0000  0.0127
                                            0.0000  0.0000 -0.0192 -0.0124
                ( 39.81%)   0.6309* C   7 s( 31.32%)p 2.19( 68.55%)d 0.00(  0.13%)
                                           -0.0000  0.5593  0.0178 -0.4185  0.0228
                                           -0.7112 -0.0641 -0.0000 -0.0000  0.0277
                                            0.0000  0.0000 -0.0133 -0.0190
    12. (1.98404) BD ( 1) C   7 - C   8  
                ( 48.96%)   0.6997* C   7 s( 39.17%)p 1.55( 60.79%)d 0.00(  0.05%)
                                            0.0002  0.6258  0.0012 -0.3487  0.0326
                                            0.6962  0.0240  0.0000  0.0000 -0.0160
                                           -0.0000  0.0000 -0.0104 -0.0108
                ( 51.04%)   0.7144* C   8 s( 34.90%)p 1.86( 65.05%)d 0.00(  0.05%)
                                           -0.0000  0.5907  0.0104  0.3841  0.0391
                                           -0.7082  0.0026 -0.0000  0.0000 -0.0125
                                           -0.0000  0.0000 -0.0129 -0.0118
    13. (1.98235) BD ( 1) C   7 - H  13  
                ( 60.55%)   0.7781* C   7 s( 29.36%)p 2.40( 70.60%)d 0.00(  0.04%)
                                           -0.0005  0.5417 -0.0116  0.8373 -0.0170
                                           -0.0662 -0.0166 -0.0000 -0.0000 -0.0027
                                           -0.0000 -0.0000  0.0167 -0.0084
                ( 39.45%)   0.6281* H  13 s( 99.91%)p 0.00(  0.09%)
                                            0.9995 -0.0041 -0.0305  0.0031  0.0000
    14. (1.97853) BD ( 1) C   8 - C   9  
                ( 49.90%)   0.7064* C   8 s( 35.72%)p 1.80( 64.24%)d 0.00(  0.04%)
                                            0.0000  0.5976  0.0076 -0.7978 -0.0083
                                            0.0655  0.0381  0.0000  0.0000  0.0006
                                            0.0000  0.0000  0.0173 -0.0121
                ( 50.10%)   0.7078* C   9 s( 35.74%)p 1.80( 64.21%)d 0.00(  0.05%)
                                            0.0001  0.5977  0.0127  0.8003  0.0093
                                            0.0032  0.0401  0.0000  0.0000 -0.0023
                                           -0.0000  0.0000  0.0180 -0.0117
    15. (1.98026) BD ( 1) C   8 - H  14  
                ( 61.44%)   0.7838* C   8 s( 29.31%)p 2.41( 70.66%)d 0.00(  0.03%)
                                           -0.0003  0.5412 -0.0139  0.4626 -0.0037
                                            0.7019 -0.0066  0.0000 -0.0000  0.0131
                                            0.0000  0.0000 -0.0052 -0.0096
                ( 38.56%)   0.6210* H  14 s( 99.91%)p 0.00(  0.09%)
                                            0.9995 -0.0023 -0.0165 -0.0254 -0.0000
    16. (1.98070) BD ( 1) C   9 - H  15  
                ( 61.83%)   0.7863* C   9 s( 28.61%)p 2.49( 71.35%)d 0.00(  0.03%)
                                           -0.0003  0.5347 -0.0150 -0.4018  0.0064
                                            0.7430 -0.0078  0.0000 -0.0000 -0.0127
                                           -0.0000  0.0000 -0.0084 -0.0095
                ( 38.17%)   0.6178* H  15 s( 99.90%)p 0.00(  0.10%)
                                            0.9995 -0.0034  0.0155 -0.0267 -0.0000
    17. (1.99972) CR ( 1) O   1           s(100.00%)p 0.00(  0.00%)
                                            1.0000 -0.0000 -0.0000  0.0002  0.0000
                                           -0.0000 -0.0000 -0.0000  0.0000 -0.0000
                                            0.0000  0.0000 -0.0000  0.0000
    18. (1.99924) CR ( 1) B   2           s(100.00%)
                                            1.0000 -0.0003  0.0000  0.0001 -0.0000
                                            0.0000 -0.0000 -0.0000  0.0000 -0.0000
                                            0.0000  0.0000  0.0000  0.0000
    19. (1.99972) CR ( 1) O   3           s(100.00%)p 0.00(  0.00%)
                                            1.0000 -0.0000 -0.0000  0.0002  0.0000
                                            0.0000  0.0000  0.0000 -0.0000  0.0000
                                           -0.0000  0.0000 -0.0000  0.0000
    20. (1.99887) CR ( 1) C   4           s(100.00%)p 0.00(  0.00%)
                                            1.0000  0.0001  0.0000  0.0002 -0.0000
                                           -0.0000 -0.0000 -0.0000 -0.0000 -0.0000
                                           -0.0000  0.0000 -0.0000 -0.0000
    21. (1.99905) CR ( 1) C   5           s(100.00%)p 0.00(  0.00%)
                                            1.0000  0.0002 -0.0000 -0.0002  0.0000
                                           -0.0005  0.0000 -0.0000  0.0000  0.0000
                                            0.0000  0.0000 -0.0000 -0.0000
    22. (1.99929) CR ( 1) N   6           s(100.00%)
                                            1.0000 -0.0003  0.0000 -0.0000 -0.0000
                                            0.0001  0.0000 -0.0000  0.0000 -0.0000
                                            0.0000 -0.0000 -0.0000  0.0000
    23. (1.99905) CR ( 1) C   7           s(100.00%)p 0.00(  0.00%)
                                            1.0000  0.0002 -0.0000  0.0005 -0.0000
                                           -0.0001 -0.0000 -0.0000 -0.0000  0.0000
                                            0.0000 -0.0000  0.0000 -0.0000
    24. (1.99894) CR ( 1) C   8           s(100.00%)p 0.00(  0.00%)
                                            1.0000  0.0002 -0.0000  0.0002  0.0000
                                            0.0002 -0.0000  0.0000 -0.0000  0.0000
                                            0.0000  0.0000 -0.0000 -0.0000
    25. (1.99895) CR ( 1) C   9           s(100.00%)p 0.00(  0.00%)
                                            1.0000  0.0001 -0.0000 -0.0002  0.0000
                                            0.0002 -0.0000  0.0000 -0.0000 -0.0000
                                           -0.0000  0.0000 -0.0000 -0.0000
    26. (1.96439) LP ( 1) O   1           s( 31.80%)p 2.14( 68.15%)d 0.00(  0.05%)
                                           -0.0000  0.5638 -0.0147  0.2928 -0.0052
                                            0.7717 -0.0103 -0.0000  0.0000 -0.0156
                                            0.0000  0.0000  0.0137  0.0071
    27. (1.83039) LP ( 2) O   1           s(  0.00%)p 1.00( 99.94%)d 0.00(  0.06%)
                                            0.0000 -0.0000  0.0000  0.0000 -0.0000
                                            0.0000 -0.0000  0.9996 -0.0125 -0.0000
                                           -0.0089 -0.0219  0.0000  0.0000
    28. (0.38117) LP*( 1) B   2           s(  0.00%)p 1.00( 99.87%)d 0.00(  0.13%)
                                            0.0000  0.0000  0.0000 -0.0000 -0.0000
                                            0.0000  0.0000  0.9979  0.0532 -0.0000
                                           -0.0357 -0.0004  0.0000  0.0000
    29. (1.96415) LP ( 1) O   3           s( 31.79%)p 2.14( 68.16%)d 0.00(  0.05%)
                                           -0.0000  0.5637 -0.0149  0.2954 -0.0053
                                           -0.7708  0.0101  0.0000 -0.0000  0.0158
                                           -0.0000  0.0000  0.0137  0.0072
    30. (1.82883) LP ( 2) O   3           s(  0.00%)p 1.00( 99.94%)d 0.00(  0.06%)
                                           -0.0000  0.0000 -0.0000 -0.0000  0.0000
                                            0.0000 -0.0000  0.9996 -0.0125 -0.0000
                                           -0.0090  0.0220 -0.0000 -0.0000
    31. (1.02981) LP ( 1) C   4           s(  0.00%)p 1.00( 99.98%)d 0.00(  0.02%)
                                            0.0000 -0.0000 -0.0000 -0.0000 -0.0000
                                           -0.0000 -0.0000  0.9999  0.0047 -0.0000
                                            0.0140 -0.0005 -0.0000  0.0000
    32. (1.92266) LP ( 1) N   6           s( 25.87%)p 2.86( 74.05%)d 0.00(  0.08%)
                                            0.0002  0.5084 -0.0164  0.4125  0.0141
                                           -0.7546 -0.0251 -0.0000 -0.0000  0.0202
                                            0.0000 -0.0000  0.0132  0.0140
    33. (0.92351) LP*( 1) C   7           s(  0.00%)p 1.00( 99.95%)d 0.00(  0.05%)
                                            0.0000 -0.0000  0.0000 -0.0000  0.0000
                                           -0.0000  0.0000  0.9995 -0.0216  0.0000
                                           -0.0222 -0.0033 -0.0000 -0.0000
    34. (1.01628) LP ( 1) C   8           s(  0.00%)p 1.00( 99.96%)d 0.00(  0.04%)
                                           -0.0000 -0.0000 -0.0000 -0.0000  0.0000
                                           -0.0000  0.0000  0.9997 -0.0182  0.0000
                                           -0.0100 -0.0161 -0.0000 -0.0000
    35. (0.92304) LP*( 1) C   9           s(  0.00%)p 1.00( 99.96%)d 0.00(  0.04%)
                                            0.0000  0.0000 -0.0000 -0.0000  0.0000
                                           -0.0000  0.0000  0.9998 -0.0053 -0.0000
                                            0.0104 -0.0160 -0.0000 -0.0000
    36. (0.00103) RY*( 1) O   1           s( 12.52%)p 6.72( 84.10%)d 0.27(  3.38%)
                                            0.0000  0.0020  0.3538  0.0042  0.6900
                                            0.0143  0.6039 -0.0000 -0.0000 -0.0170
                                           -0.0000 -0.0000  0.1509 -0.1036
    37. (0.00026) RY*( 2) O   1           s( 75.31%)p 0.28( 21.27%)d 0.05(  3.42%)
                                            0.0000 -0.0079  0.8678  0.0233 -0.4577
                                            0.0159  0.0496 -0.0000 -0.0000  0.0739
                                           -0.0000 -0.0000 -0.1639 -0.0427
    38. (0.00021) RY*( 3) O   1           s(  0.00%)p 1.00( 97.13%)d 0.03(  2.87%)
                                            0.0000 -0.0000  0.0000  0.0000 -0.0000
                                            0.0000  0.0000  0.0093  0.9855  0.0000
                                            0.0533 -0.1607 -0.0000  0.0000
    39. (0.00010) RY*( 4) O   1           s(  9.35%)p 9.01( 84.25%)d 0.69(  6.41%)
    40. (0.00002) RY*( 5) O   1           s(  1.21%)p 4.88(  5.92%)d76.58( 92.87%)
    41. (0.00001) RY*( 6) O   1           s(  0.00%)p 1.00(  0.28%)d99.99( 99.72%)
    42. (0.00002) RY*( 7) O   1           s(  1.34%)p 2.25(  3.02%)d71.33( 95.64%)
    43. (0.00000) RY*( 8) O   1           s(  0.00%)p 1.00(  2.64%)d36.93( 97.36%)
    44. (0.00000) RY*( 9) O   1           s(  0.28%)p 5.87(  1.62%)d99.99( 98.10%)
    45. (0.01010) RY*( 1) B   2           s(  0.00%)p 1.00( 90.30%)d 0.11(  9.69%)
                                           -0.0000  0.0005  0.0051 -0.0000 -0.0000
                                           -0.0818 -0.9468  0.0000  0.0000 -0.3113
                                            0.0000 -0.0000  0.0018  0.0012
    46. (0.00635) RY*( 2) B   2           s(  3.14%)p13.86( 43.59%)d16.94( 53.27%)
                                            0.0000 -0.0229  0.1758  0.0526  0.6581
                                           -0.0005  0.0012  0.0000  0.0000 -0.0053
                                           -0.0000 -0.0000 -0.7251 -0.0833
    47. (0.00277) RY*( 3) B   2           s(  0.00%)p 0.00(  0.00%)d 1.00(100.00%)
                                            0.0000 -0.0000 -0.0000  0.0000  0.0000
                                           -0.0000  0.0000  0.0000  0.0048 -0.0000
                                           -0.0031  1.0000 -0.0000 -0.0000
    48. (0.00184) RY*( 4) B   2           s(  0.00%)p 1.00( 45.35%)d 1.21( 54.65%)
                                           -0.0000  0.0000  0.0000 -0.0000 -0.0000
                                            0.0000 -0.0000  0.0622 -0.6705  0.0000
                                            0.7393  0.0055 -0.0000  0.0000
    49. (0.00116) RY*( 5) B   2           s(  3.93%)p 2.55( 10.00%)d21.92( 86.07%)
                                           -0.0000  0.0038  0.1981 -0.0102 -0.0461
                                            0.0526 -0.3082 -0.0000 -0.0000  0.9269
                                           -0.0000  0.0000 -0.0064  0.0393
    50. (0.00085) RY*( 6) B   2           s( 84.95%)p 0.07(  6.05%)d 0.11(  9.00%)
                                           -0.0000  0.0195  0.9215 -0.0486 -0.2304
                                           -0.0112  0.0703  0.0000  0.0000 -0.1948
                                            0.0000  0.0000 -0.0144  0.2278
    51. (0.00035) RY*( 7) B   2           s(  1.00%)p48.77( 49.01%)d49.74( 49.98%)
                                           -0.0000  0.0121  0.0995 -0.0164  0.6999
                                           -0.0003  0.0010  0.0000  0.0000  0.0034
                                            0.0000  0.0000  0.6185  0.3424
    52. (0.00005) RY*( 8) B   2           s(  0.00%)p 1.00( 54.78%)d 0.83( 45.22%)
    53. (0.00005) RY*( 9) B   2           s(  7.04%)p 0.29(  2.04%)d12.92( 90.93%)
    54. (0.00104) RY*( 1) O   3           s( 11.74%)p 7.23( 84.93%)d 0.28(  3.33%)
                                            0.0000  0.0020  0.3426  0.0040  0.6985
                                           -0.0142 -0.6011  0.0000  0.0000  0.0187
                                            0.0000 -0.0000  0.1506 -0.1012
    55. (0.00025) RY*( 2) O   3           s( 74.51%)p 0.29( 21.56%)d 0.05(  3.94%)
                                            0.0000 -0.0078  0.8631  0.0239 -0.4570
                                           -0.0164 -0.0766  0.0000  0.0000 -0.0853
                                            0.0000 -0.0000 -0.1729 -0.0469
    56. (0.00020) RY*( 3) O   3           s(  0.00%)p 1.00( 97.18%)d 0.03(  2.82%)
                                           -0.0000  0.0000 -0.0000 -0.0000  0.0000
                                            0.0000  0.0000  0.0093  0.9857  0.0000
                                            0.0519  0.1597  0.0000 -0.0000
    57. (0.00010) RY*( 4) O   3           s( 10.31%)p 8.06( 83.08%)d 0.64(  6.61%)
    58. (0.00002) RY*( 5) O   3           s(  1.60%)p 3.64(  5.81%)d58.03( 92.59%)
    59. (0.00001) RY*( 6) O   3           s(  0.00%)p 1.00(  0.08%)d99.99( 99.92%)
    60. (0.00002) RY*( 7) O   3           s(  1.62%)p 1.92(  3.11%)d58.68( 95.27%)
    61. (0.00000) RY*( 8) O   3           s(  0.00%)p 1.00(  2.79%)d34.78( 97.21%)
    62. (0.00000) RY*( 9) O   3           s(  0.24%)p 7.14(  1.69%)d99.99( 98.08%)
    63. (0.00563) RY*( 1) C   4           s(  0.05%)p99.99( 98.91%)d22.29(  1.04%)
                                           -0.0000 -0.0042  0.0212  0.0083  0.2651
                                            0.0305 -0.9580 -0.0000  0.0000  0.0662
                                            0.0000  0.0000  0.0763 -0.0154
    64. (0.00466) RY*( 2) C   4           s(  0.01%)p99.99( 94.01%)d99.99(  5.98%)
                                            0.0000 -0.0063  0.0088  0.0314  0.9285
                                           -0.0068  0.2775  0.0000 -0.0000  0.0084
                                           -0.0000 -0.0000  0.2435 -0.0192
    65. (0.00140) RY*( 3) C   4           s( 96.93%)p 0.00(  0.20%)d 0.03(  2.87%)
                                           -0.0000 -0.0068  0.9845 -0.0278  0.0307
                                           -0.0002  0.0174  0.0000 -0.0000  0.0110
                                           -0.0000  0.0000 -0.1691 -0.0008
    66. (0.00056) RY*( 4) C   4           s(  0.00%)p 1.00( 49.40%)d 1.02( 50.60%)
                                            0.0000 -0.0000  0.0000 -0.0000  0.0000
                                           -0.0000  0.0000 -0.0048  0.7028 -0.0000
                                            0.1269  0.6999  0.0000  0.0000
    67. (0.00030) RY*( 5) C   4           s(  0.00%)p 1.00( 48.76%)d 1.05( 51.24%)
                                           -0.0000 -0.0000 -0.0000  0.0000 -0.0000
                                            0.0000 -0.0000  0.0045 -0.6982  0.0000
                                           -0.0648  0.7129  0.0000  0.0000
    68. (0.00013) RY*( 6) C   4           s(  0.01%)p49.80(  0.52%)d99.99( 99.47%)
                                           -0.0000  0.0006  0.0102  0.0002  0.0304
                                            0.0239 -0.0609  0.0000 -0.0000 -0.9946
                                           -0.0000  0.0000 -0.0062  0.0735
    69. (0.00012) RY*( 7) C   4           s(  2.87%)p 2.13(  6.11%)d31.76( 91.02%)
                                            0.0000  0.0035  0.1693 -0.0006 -0.2472
                                           -0.0001  0.0077  0.0000  0.0000 -0.0002
                                           -0.0000 -0.0000  0.9403  0.1614
    70. (0.00008) RY*( 8) C   4           s(  0.00%)p 1.00(  1.86%)d52.66( 98.14%)
    71. (0.00003) RY*( 9) C   4           s(  0.10%)p 3.65(  0.37%)d99.99( 99.52%)
    72. (0.00811) RY*( 1) C   5           s(  1.66%)p49.92( 82.75%)d 9.41( 15.59%)
                                           -0.0000 -0.0071  0.1286 -0.0162  0.8672
                                            0.0405  0.2713  0.0000  0.0000  0.3786
                                            0.0000  0.0000 -0.1094 -0.0246
    73. (0.00523) RY*( 2) C   5           s(  0.45%)p99.99( 97.80%)d 3.87(  1.75%)
                                           -0.0000  0.0419  0.0526  0.0525 -0.3149
                                           -0.0009  0.9360 -0.0000  0.0000 -0.0028
                                           -0.0000  0.0000 -0.1321 -0.0069
    74. (0.00123) RY*( 3) C   5           s( 85.50%)p 0.02(  1.75%)d 0.15( 12.74%)
                                            0.0000 -0.0074  0.9247 -0.0320 -0.1203
                                           -0.0092 -0.0440 -0.0000 -0.0000  0.0820
                                           -0.0000 -0.0000  0.3323 -0.1016
    75. (0.00124) RY*( 4) C   5           s(  0.00%)p 1.00(  3.59%)d26.89( 96.41%)
                                            0.0000  0.0000  0.0000  0.0000 -0.0000
                                            0.0000 -0.0000 -0.0256  0.1876 -0.0000
                                            0.9381 -0.2901 -0.0000 -0.0000
    76. (0.00091) RY*( 5) C   5           s(  0.00%)p 1.00( 90.23%)d 0.11(  9.77%)
                                           -0.0000  0.0000 -0.0000  0.0000 -0.0000
                                            0.0000 -0.0000  0.0108  0.9499  0.0000
                                           -0.0979  0.2968  0.0000  0.0000
    77. (0.00057) RY*( 6) C   5           s(  4.35%)p 2.26(  9.85%)d19.73( 85.80%)
                                            0.0000 -0.0069  0.2084 -0.0045  0.3089
                                           -0.0088  0.0545 -0.0000  0.0000 -0.8911
                                           -0.0000  0.0000 -0.2510 -0.0298
    78. (0.00007) RY*( 7) C   5           s(  6.87%)p 1.15(  7.88%)d12.40( 85.25%)
    79. (0.00002) RY*( 8) C   5           s(  1.34%)p 0.01(  0.01%)d73.85( 98.65%)
    80. (0.00000) RY*( 9) C   5           s(  0.00%)p 1.00(  6.30%)d14.87( 93.70%)
    81. (0.00526) RY*( 1) N   6           s(  7.25%)p12.13( 87.96%)d 0.66(  4.79%)
                                            0.0000 -0.0084  0.2692  0.0170 -0.4344
                                           -0.0314  0.8304 -0.0000  0.0000  0.1859
                                            0.0000 -0.0000  0.1132 -0.0222
    82. (0.00199) RY*( 2) N   6           s(  0.03%)p99.99( 99.07%)d28.06(  0.90%)
                                           -0.0000  0.0003  0.0179  0.0319  0.8830
                                            0.0182  0.4578  0.0000  0.0000  0.0436
                                            0.0000  0.0000 -0.0840 -0.0006
    83. (0.00045) RY*( 3) N   6           s(  0.00%)p 1.00(  1.92%)d51.09( 98.08%)
                                           -0.0000  0.0000  0.0000  0.0000 -0.0000
                                           -0.0000  0.0000  0.0043 -0.1385 -0.0000
                                            0.8612  0.4890  0.0000  0.0000
    84. (0.00028) RY*( 4) N   6           s(  0.00%)p 1.00( 91.46%)d 0.09(  8.54%)
                                           -0.0000 -0.0000 -0.0000 -0.0000  0.0000
                                           -0.0000 -0.0000  0.0210  0.9561 -0.0000
                                            0.2445 -0.1600 -0.0000 -0.0000
    85. (0.00016) RY*( 5) N   6           s( 31.44%)p 0.14(  4.34%)d 2.04( 64.22%)
                                            0.0000 -0.0049  0.5607 -0.0222  0.0133
                                           -0.0203 -0.2057 -0.0000 -0.0000  0.4966
                                            0.0000  0.0000 -0.6161 -0.1266
    86. (0.00013) RY*( 6) N   6           s( 51.04%)p 0.12(  5.97%)d 0.84( 42.99%)
                                            0.0000 -0.0071  0.7144  0.0228  0.1501
                                            0.0022 -0.1914  0.0000 -0.0000 -0.2123
                                           -0.0000 -0.0000  0.5868 -0.2014
    87. (0.00005) RY*( 7) N   6           s(  8.99%)p 0.17(  1.50%)d 9.96( 89.51%)
    88. (0.00000) RY*( 8) N   6           s(  0.00%)p 1.00(  6.76%)d13.79( 93.24%)
    89. (0.00001) RY*( 9) N   6           s(  1.22%)p 1.15(  1.40%)d79.85( 97.38%)
    90. (0.00819) RY*( 1) C   7           s(  2.41%)p34.63( 83.34%)d 5.92( 14.26%)
                                           -0.0000 -0.0083  0.1549 -0.0211 -0.5559
                                            0.0545 -0.7217  0.0000 -0.0000  0.0876
                                            0.0000 -0.0000  0.3656 -0.0353
    91. (0.00499) RY*( 2) C   7           s(  2.80%)p33.68( 94.31%)d 1.03(  2.89%)
                                           -0.0000  0.0367  0.1633 -0.0294 -0.7156
                                           -0.0367  0.6548 -0.0000  0.0000 -0.0686
                                           -0.0000 -0.0000  0.1542 -0.0210
    92. (0.00108) RY*( 3) C   7           s(  0.00%)p 1.00( 29.63%)d 2.37( 70.37%)
                                           -0.0000  0.0000 -0.0000 -0.0000 -0.0000
                                            0.0000  0.0000 -0.0026 -0.5443 -0.0000
                                            0.2927  0.7861  0.0000  0.0000
    93. (0.00081) RY*( 4) C   7           s(  0.00%)p 1.00( 63.30%)d 0.58( 36.70%)
                                            0.0000 -0.0000  0.0000  0.0000  0.0000
                                           -0.0000 -0.0000  0.0165  0.7955  0.0000
                                           -0.1169  0.5944  0.0000  0.0000
    94. (0.00081) RY*( 5) C   7           s( 82.52%)p 0.03(  2.56%)d 0.18( 14.92%)
                                            0.0000 -0.0120  0.9083  0.0291  0.1549
                                            0.0182  0.0207  0.0000 -0.0000  0.3115
                                            0.0000  0.0000 -0.1958 -0.1176
    95. (0.00058) RY*( 6) C   7           s(  0.95%)p11.75( 11.18%)d92.32( 87.87%)
                                            0.0000 -0.0027  0.0975  0.0052 -0.2614
                                           -0.0012 -0.2084  0.0000 -0.0000 -0.6096
                                           -0.0000  0.0000 -0.7096 -0.0596
    96. (0.00006) RY*( 7) C   7           s( 11.05%)p 0.71(  7.85%)d 7.34( 81.09%)
    97. (0.00000) RY*( 8) C   7           s(  0.00%)p 1.00(  7.12%)d13.05( 92.88%)
    98. (0.00000) RY*( 9) C   7           s(  0.42%)p 1.95(  0.82%)d99.99( 98.76%)
    99. (0.00461) RY*( 1) C   8           s(  0.10%)p99.99( 92.33%)d74.79(  7.56%)
                                           -0.0000  0.0240 -0.0209 -0.0227 -0.3843
                                           -0.0201 -0.8802 -0.0000 -0.0000  0.2649
                                            0.0000  0.0000 -0.0682 -0.0284
   100. (0.00229) RY*( 2) C   8           s(  1.48%)p66.06( 97.73%)d 0.53(  0.79%)
                                            0.0000 -0.0072  0.1214 -0.0283  0.9036
                                            0.0276 -0.3991  0.0000 -0.0000  0.0136
                                            0.0000 -0.0000  0.0838 -0.0258
   101. (0.00106) RY*( 3) C   8           s( 95.15%)p 0.02(  1.96%)d 0.03(  2.90%)
                                            0.0000 -0.0027  0.9754  0.0124 -0.1386
                                            0.0139 -0.0029  0.0000 -0.0000 -0.1272
                                           -0.0000  0.0000  0.0568 -0.0978
   102. (0.00059) RY*( 4) C   8           s(  0.00%)p 1.00( 65.50%)d 0.53( 34.50%)
                                           -0.0000  0.0000  0.0000  0.0000 -0.0000
                                           -0.0000 -0.0000  0.0107  0.8093  0.0000
                                           -0.5773  0.1082  0.0000  0.0000
   103. (0.00036) RY*( 5) C   8           s(  0.00%)p 1.00( 27.34%)d 2.66( 72.66%)
                                           -0.0000  0.0000 -0.0000  0.0000 -0.0000
                                           -0.0000 -0.0000  0.0064  0.5229 -0.0000
                                            0.6243 -0.5803 -0.0000 -0.0000
   104. (0.00011) RY*( 6) C   8           s(  0.10%)p 7.44(  0.75%)d99.99( 99.15%)
                                           -0.0000  0.0007  0.0317 -0.0225  0.0680
                                            0.0140 -0.0465  0.0000 -0.0000 -0.2935
                                           -0.0000  0.0000 -0.9502  0.0504
   105. (0.00008) RY*( 7) C   8           s(  2.70%)p 2.48(  6.69%)d33.61( 90.61%)
   106. (0.00000) RY*( 8) C   8           s(  0.00%)p 1.00(  7.19%)d12.91( 92.81%)
   107. (0.00001) RY*( 9) C   8           s(  0.55%)p 1.07(  0.58%)d99.99( 98.87%)
   108. (0.00658) RY*( 1) C   9           s(  0.29%)p99.99( 92.08%)d26.39(  7.63%)
                                            0.0000 -0.0242  0.0480 -0.0195 -0.5301
                                            0.0267  0.7992  0.0000  0.0000  0.2168
                                            0.0000 -0.0000  0.1700  0.0201
   109. (0.00247) RY*( 2) C   9           s(  0.39%)p99.99( 97.76%)d 4.68(  1.84%)
                                           -0.0000  0.0097  0.0620  0.0258 -0.8206
                                            0.0092 -0.5509  0.0000 -0.0000 -0.0713
                                           -0.0000 -0.0000  0.1110 -0.0318
   110. (0.00103) RY*( 3) C   9           s( 95.83%)p 0.01(  1.29%)d 0.03(  2.88%)
                                            0.0000 -0.0028  0.9789 -0.0161  0.1054
                                            0.0135 -0.0364  0.0000  0.0000  0.1052
                                           -0.0000 -0.0000  0.0960 -0.0924
   111. (0.00063) RY*( 4) C   9           s(  0.00%)p 1.00( 21.72%)d 3.60( 78.28%)
                                            0.0000 -0.0000  0.0000 -0.0000  0.0000
                                            0.0000  0.0000 -0.0025 -0.4661 -0.0000
                                            0.7426  0.4809  0.0000  0.0000
   112. (0.00040) RY*( 5) C   9           s(  0.00%)p 1.00( 71.62%)d 0.40( 28.38%)
                                           -0.0000  0.0000 -0.0000  0.0000 -0.0000
                                            0.0000 -0.0000 -0.0011  0.8463 -0.0000
                                            0.5327 -0.0024  0.0000  0.0000
   113. (0.00015) RY*( 6) C   9           s(  0.09%)p20.41(  1.76%)d99.99( 98.15%)
                                           -0.0000 -0.0007  0.0294  0.0229 -0.1219
                                            0.0126 -0.0459  0.0000 -0.0000  0.5274
                                            0.0000  0.0000 -0.8349 -0.0788
   114. (0.00005) RY*( 7) C   9           s(  3.08%)p 2.07(  6.37%)d29.36( 90.54%)
   115. (0.00002) RY*( 8) C   9           s(  0.39%)p 2.01(  0.78%)d99.99( 98.83%)
   116. (0.00001) RY*( 9) C   9           s(  0.00%)p 1.00(  6.69%)d13.95( 93.31%)
   117. (0.00313) RY*( 1) H  10           s( 91.31%)p 0.10(  8.69%)
                                            0.0109  0.9555 -0.0921  0.2800 -0.0000
   118. (0.00134) RY*( 2) H  10           s(  0.00%)p 1.00(100.00%)
                                           -0.0000 -0.0000  0.0000  0.0000  1.0000
   119. (0.00125) RY*( 3) H  10           s(  6.89%)p13.51( 93.11%)
                                            0.0111  0.2622 -0.1670 -0.9504  0.0000
   120. (0.00003) RY*( 4) H  10           s(  2.14%)p45.74( 97.86%)
   121. (0.00309) RY*( 1) H  11           s( 91.37%)p 0.09(  8.63%)
                                            0.0109  0.9558 -0.0909 -0.2794  0.0000
   122. (0.00134) RY*( 2) H  11           s(  0.00%)p 1.00(100.00%)
                                            0.0000  0.0000 -0.0000  0.0000  1.0000
   123. (0.00126) RY*( 3) H  11           s(  6.84%)p13.61( 93.16%)
                                            0.0109  0.2614 -0.1707  0.9500 -0.0000
   124. (0.00003) RY*( 4) H  11           s(  2.13%)p45.90( 97.87%)
   125. (0.00232) RY*( 1) H  12           s(100.00%)p 0.00(  0.00%)
                                            0.0046  1.0000  0.0062  0.0012  0.0000
   126. (0.00012) RY*( 2) H  12           s(  0.00%)p 1.00(100.00%)
                                            0.0000 -0.0000 -0.0000 -0.0000  1.0000
   127. (0.00008) RY*( 3) H  12           s(  0.09%)p99.99( 99.91%)
   128. (0.00006) RY*( 4) H  12           s(  0.01%)p 1.00( 99.99%)
   129. (0.00173) RY*( 1) H  13           s( 99.53%)p 0.00(  0.47%)
                                            0.0042  0.9977 -0.0054 -0.0680 -0.0000
   130. (0.00013) RY*( 2) H  13           s(  0.00%)p 1.00(100.00%)
                                            0.0000  0.0000  0.0000 -0.0000  1.0000
   131. (0.00008) RY*( 3) H  13           s(  0.11%)p99.99( 99.89%)
   132. (0.00003) RY*( 4) H  13           s(  0.45%)p99.99( 99.55%)
   133. (0.00193) RY*( 1) H  14           s( 99.48%)p 0.01(  0.52%)
                                            0.0045  0.9974  0.0315  0.0646  0.0000
   134. (0.00016) RY*( 2) H  14           s(  0.00%)p 1.00(100.00%)
                                            0.0000 -0.0000 -0.0000 -0.0000  1.0000
   135. (0.00007) RY*( 3) H  14           s(  0.48%)p99.99( 99.52%)
   136. (0.00008) RY*( 4) H  14           s(  0.13%)p99.99( 99.87%)
   137. (0.00250) RY*( 1) H  15           s( 99.47%)p 0.01(  0.53%)
                                            0.0049  0.9973 -0.0706  0.0169 -0.0000
   138. (0.00014) RY*( 2) H  15           s(  0.00%)p 1.00(100.00%)
                                           -0.0000  0.0000  0.0000 -0.0000  1.0000
   139. (0.00010) RY*( 3) H  15           s(  0.39%)p99.99( 99.61%)
   140. (0.00007) RY*( 4) H  15           s(  0.24%)p99.99( 99.76%)
   141. (0.02588) BD*( 1) O   1 - B   2  
                ( 19.15%)   0.4376* O   1 s( 48.47%)p 1.06( 51.47%)d 0.00(  0.06%)
                                            0.0001 -0.6961 -0.0082 -0.3341 -0.0041
                                            0.6349 -0.0015 -0.0000  0.0000  0.0106
                                           -0.0000  0.0000  0.0153  0.0162
                ( 80.85%)  -0.8992* B   2 s( 30.45%)p 2.27( 69.07%)d 0.02(  0.48%)
                                           -0.0002 -0.5514  0.0210  0.4400 -0.0246
                                           -0.7033  0.0428  0.0000 -0.0000  0.0544
                                           -0.0000  0.0000  0.0287  0.0316
   142. (0.01015) BD*( 1) O   1 - H  10  
                ( 26.01%)   0.5100* O   1 s( 19.72%)p 4.07( 80.21%)d 0.00(  0.07%)
                                            0.0002  0.4439  0.0128 -0.8947 -0.0292
                                            0.0156  0.0233  0.0000 -0.0000  0.0120
                                           -0.0000 -0.0000  0.0187 -0.0158
                ( 73.99%)  -0.8602* H  10 s( 99.66%)p 0.00(  0.34%)
                                            0.9983 -0.0057  0.0584 -0.0002 -0.0000
   143. (0.02540) BD*( 1) B   2 - O   3  
                ( 80.81%)   0.8989* B   2 s( 30.51%)p 2.26( 69.01%)d 0.02(  0.48%)
                                            0.0002  0.5519 -0.0219 -0.4381  0.0238
                                           -0.7041  0.0431  0.0000 -0.0000  0.0542
                                           -0.0000 -0.0000 -0.0291 -0.0314
                ( 19.19%)  -0.4381* O   3 s( 48.48%)p 1.06( 51.46%)d 0.00(  0.06%)
                                           -0.0001  0.6962  0.0084  0.3320  0.0042
                                            0.6359 -0.0015 -0.0000  0.0000  0.0105
                                           -0.0000 -0.0000 -0.0153 -0.0162
   144. (0.03326) BD*( 1) B   2 - C   4  
                ( 69.55%)   0.8340* B   2 s( 38.98%)p 1.56( 60.92%)d 0.00(  0.10%)
                                           -0.0001 -0.6238 -0.0270 -0.7803  0.0169
                                           -0.0013 -0.0003 -0.0000 -0.0000 -0.0002
                                            0.0000 -0.0000 -0.0295  0.0113
                ( 30.45%)  -0.5518* C   4 s( 33.38%)p 2.00( 66.61%)d 0.00(  0.01%)
                                           -0.0001 -0.5775  0.0183  0.8156 -0.0294
                                            0.0077  0.0012  0.0000  0.0000 -0.0002
                                            0.0000 -0.0000 -0.0094  0.0063
   145. (0.01012) BD*( 1) O   3 - H  11  
                ( 26.01%)   0.5100* O   3 s( 19.71%)p 4.07( 80.21%)d 0.00(  0.07%)
                                            0.0002  0.4438  0.0127 -0.8946 -0.0290
                                           -0.0187 -0.0235 -0.0000  0.0000 -0.0120
                                            0.0000 -0.0000  0.0188 -0.0158
                ( 73.99%)  -0.8602* H  11 s( 99.66%)p 0.00(  0.34%)
                                            0.9983 -0.0056  0.0585  0.0006  0.0000
   146. (0.03359) BD*( 1) C   4 - C   5  
                ( 48.18%)   0.6941* C   4 s( 33.13%)p 2.02( 66.83%)d 0.00(  0.04%)
                                            0.0002 -0.5754 -0.0155 -0.4135  0.0071
                                            0.7048  0.0243  0.0000  0.0000  0.0159
                                            0.0000 -0.0000  0.0044  0.0121
                ( 51.82%)  -0.7198* C   5 s( 39.17%)p 1.55( 60.78%)d 0.00(  0.05%)
                                           -0.0001 -0.6258  0.0020  0.3984  0.0235
                                           -0.6696  0.0144 -0.0000  0.0000  0.0157
                                            0.0000 -0.0000  0.0103  0.0111
   147. (0.02424) BD*( 1) C   4 - C   9  
                ( 49.44%)   0.7031* C   4 s( 33.53%)p 1.98( 66.43%)d 0.00(  0.04%)
                                            0.0001 -0.5789 -0.0144 -0.4025  0.0102
                                           -0.7083 -0.0219 -0.0000 -0.0000 -0.0151
                                           -0.0000 -0.0000  0.0051  0.0124
                ( 50.56%)  -0.7111* C   9 s( 35.57%)p 1.81( 64.38%)d 0.00(  0.04%)
                                           -0.0000 -0.5964 -0.0049  0.4431  0.0240
                                            0.6684 -0.0118  0.0000 -0.0000 -0.0143
                                           -0.0000 -0.0000  0.0095  0.0122
   148. (0.01782) BD*( 1) C   5 - N   6  
                ( 60.35%)   0.7768* C   5 s( 31.28%)p 2.19( 68.58%)d 0.00(  0.13%)
                                            0.0000  0.5589  0.0219  0.8248  0.0392
                                           -0.0312 -0.0550 -0.0000 -0.0000 -0.0010
                                           -0.0000  0.0000  0.0313 -0.0188
                ( 39.65%)  -0.6297* N   6 s( 37.36%)p 1.67( 62.57%)d 0.00(  0.07%)
                                            0.0001  0.6111  0.0119 -0.7901  0.0173
                                           -0.0212  0.0265  0.0000  0.0000 -0.0124
                                           -0.0000  0.0000  0.0192 -0.0123
   149. (0.34685) BD*( 2) C   5 - N   6  
                ( 59.36%)   0.7704* C   5 s(  0.00%)p 1.00( 99.88%)d 0.00(  0.12%)
                                            0.0000  0.0000  0.0000  0.0000 -0.0000
                                           -0.0000  0.0000  0.9993 -0.0113 -0.0000
                                            0.0328  0.0106  0.0000  0.0000
                ( 40.64%)  -0.6375* N   6 s(  0.00%)p 1.00( 99.86%)d 0.00(  0.14%)
                                            0.0000  0.0000  0.0000  0.0000 -0.0000
                                           -0.0000  0.0000  0.9992 -0.0111  0.0000
                                           -0.0233  0.0291  0.0000  0.0000
   150. (0.02389) BD*( 1) C   5 - H  12  
                ( 39.02%)   0.6247* C   5 s( 29.38%)p 2.40( 70.59%)d 0.00(  0.04%)
                                           -0.0006  0.5419 -0.0121 -0.3955  0.0244
                                           -0.7409  0.0047 -0.0000  0.0000  0.0140
                                            0.0000  0.0000 -0.0095 -0.0084
                ( 60.98%)  -0.7809* H  12 s( 99.91%)p 0.00(  0.09%)
                                            0.9995 -0.0047  0.0146  0.0271  0.0000
   151. (0.01679) BD*( 1) N   6 - C   7  
                ( 39.81%)   0.6309* N   6 s( 36.79%)p 1.72( 63.14%)d 0.00(  0.07%)
                                           -0.0001 -0.6064 -0.0125 -0.4505  0.0327
                                           -0.6537  0.0000 -0.0000 -0.0000 -0.0127
                                           -0.0000 -0.0000  0.0192  0.0124
                ( 60.19%)  -0.7758* C   7 s( 31.32%)p 2.19( 68.55%)d 0.00(  0.13%)
                                            0.0000 -0.5593 -0.0178  0.4185 -0.0228
                                            0.7112  0.0641  0.0000  0.0000 -0.0277
                                           -0.0000 -0.0000  0.0133  0.0190
   152. (0.02757) BD*( 1) C   7 - C   8  
                ( 51.04%)   0.7144* C   7 s( 39.17%)p 1.55( 60.79%)d 0.00(  0.05%)
                                            0.0002  0.6258  0.0012 -0.3487  0.0326
                                            0.6962  0.0240  0.0000  0.0000 -0.0160
                                           -0.0000  0.0000 -0.0104 -0.0108
                ( 48.96%)  -0.6997* C   8 s( 34.90%)p 1.86( 65.05%)d 0.00(  0.05%)
                                           -0.0000  0.5907  0.0104  0.3841  0.0391
                                           -0.7082  0.0026 -0.0000  0.0000 -0.0125
                                           -0.0000  0.0000 -0.0129 -0.0118
   153. (0.02359) BD*( 1) C   7 - H  13  
                ( 39.45%)   0.6281* C   7 s( 29.36%)p 2.40( 70.60%)d 0.00(  0.04%)
                                            0.0005 -0.5417  0.0116 -0.8373  0.0170
                                            0.0662  0.0166  0.0000  0.0000  0.0027
                                            0.0000  0.0000 -0.0167  0.0084
                ( 60.55%)  -0.7781* H  13 s( 99.91%)p 0.00(  0.09%)
                                           -0.9995  0.0041  0.0305 -0.0031 -0.0000
   154. (0.01890) BD*( 1) C   8 - C   9  
                ( 50.10%)   0.7078* C   8 s( 35.72%)p 1.80( 64.24%)d 0.00(  0.04%)
                                            0.0000  0.5976  0.0076 -0.7978 -0.0083
                                            0.0655  0.0381  0.0000  0.0000  0.0006
                                            0.0000  0.0000  0.0173 -0.0121
                ( 49.90%)  -0.7064* C   9 s( 35.74%)p 1.80( 64.21%)d 0.00(  0.05%)
                                            0.0001  0.5977  0.0127  0.8003  0.0093
                                            0.0032  0.0401  0.0000  0.0000 -0.0023
                                           -0.0000  0.0000  0.0180 -0.0117
   155. (0.01492) BD*( 1) C   8 - H  14  
                ( 38.56%)   0.6210* C   8 s( 29.31%)p 2.41( 70.66%)d 0.00(  0.03%)
                                            0.0003 -0.5412  0.0139 -0.4626  0.0037
                                           -0.7019  0.0066 -0.0000  0.0000 -0.0131
                                           -0.0000 -0.0000  0.0052  0.0096
                ( 61.44%)  -0.7838* H  14 s( 99.91%)p 0.00(  0.09%)
                                           -0.9995  0.0023  0.0165  0.0254  0.0000
   156. (0.01680) BD*( 1) C   9 - H  15  
                ( 38.17%)   0.6178* C   9 s( 28.61%)p 2.49( 71.35%)d 0.00(  0.03%)
                                            0.0003 -0.5347  0.0150  0.4018 -0.0064
                                           -0.7430  0.0078 -0.0000  0.0000  0.0127
                                            0.0000 -0.0000  0.0084  0.0095
                ( 61.83%)  -0.7863* H  15 s( 99.90%)p 0.00(  0.10%)
                                           -0.9995  0.0034 -0.0155  0.0267  0.0000


 NHO Directionality and "Bond Bending" (deviations from line of nuclear centers)

         [Thresholds for printing:  angular deviation  >  1.0 degree]
                                    hybrid p-character > 25.0%
                                    orbital occupancy  >  0.10e

                                Line of Centers        Hybrid 1              Hybrid 2
                                ---------------  -------------------   ------------------
                NBO               Theta   Phi    Theta   Phi    Dev    Theta   Phi    Dev
 ========================================================================================
     1. BD (   1) O   1 - B   2    90.0  298.0     --     --    --      90.0  122.2   4.2
     2. BD (   1) O   1 - H  10    90.0  182.0    90.0  177.6   4.4      --     --    --
     3. BD (   1) B   2 - O   3    90.0  242.2    90.0  237.9   4.2      --     --    --
     5. BD (   1) O   3 - H  11    90.0  178.2    90.0  182.6   4.4      --     --    --
     6. BD (   1) C   4 - C   5    90.0  301.8    90.0  299.1   2.6      --     --    --
     7. BD (   1) C   4 - C   9    90.0   58.4    90.0   61.8   3.3     90.0  234.6   3.8
     8. BD (   1) C   5 - N   6    90.0  357.3    90.0  354.3   3.0     90.0  179.6   2.3
     9. BD (   2) C   5 - N   6    90.0  357.3     0.0    0.0  90.0      0.0    0.0  90.0
    10. BD (   1) C   5 - H  12    90.0  241.0    90.0  243.2   2.2      --     --    --
    11. BD (   1) N   6 - C   7    90.0   59.7    90.0   57.4   2.3     90.0  243.0   3.2
    12. BD (   1) C   7 - C   8    90.0  116.3    90.0  113.7   2.6     90.0  301.0   4.7
    13. BD (   1) C   7 - H  13    90.0  356.2    90.0  354.2   2.0      --     --    --
    14. BD (   1) C   8 - C   9    90.0  178.0    90.0  172.7   5.3     90.0    3.1   5.1
    26. LP (   1) O   1             --     --     90.0   69.3   --       --     --    --
    27. LP (   2) O   1             --     --      0.0    0.0   --       --     --    --
    28. LP*(   1) B   2             --     --      0.0    0.0   --       --     --    --
    29. LP (   1) O   3             --     --     90.0  290.9   --       --     --    --
    30. LP (   2) O   3             --     --      0.0    0.0   --       --     --    --
    31. LP (   1) C   4             --     --      0.0    0.0   --       --     --    --
    32. LP (   1) N   6             --     --     90.0  298.7   --       --     --    --
    33. LP*(   1) C   7             --     --      0.0    0.0   --       --     --    --
    34. LP (   1) C   8             --     --      0.0    0.0   --       --     --    --
    35. LP*(   1) C   9             --     --      0.0    0.0   --       --     --    --
   149. BD*(   2) C   5 - N   6    90.0  357.3     0.0    0.0  90.0      0.0    0.0  90.0


 Second Order Perturbation Theory Analysis of Fock Matrix in NBO Basis

     Threshold for printing:   0.50 kcal/mol
                                                                              E(2)  E(j)-E(i) F(i,j)
         Donor NBO (i)                     Acceptor NBO (j)                 kcal/mol   a.u.    a.u. 
 ===================================================================================================

 within unit  1
   1. BD (   1) O   1 - B   2        / 63. RY*(   1) C   4                    0.65    1.85    0.031
   1. BD (   1) O   1 - B   2        /117. RY*(   1) H  10                    0.72    1.44    0.029
   1. BD (   1) O   1 - B   2        /142. BD*(   1) O   1 - H  10            0.88    1.31    0.030
   1. BD (   1) O   1 - B   2        /146. BD*(   1) C   4 - C   5            1.81    1.48    0.047
   2. BD (   1) O   1 - H  10        / 46. RY*(   2) B   2                    0.69    1.92    0.032
   2. BD (   1) O   1 - H  10        / 63. RY*(   1) C   4                    0.54    1.67    0.027
   2. BD (   1) O   1 - H  10        /143. BD*(   1) B   2 - O   3            0.85    1.19    0.028
   2. BD (   1) O   1 - H  10        /144. BD*(   1) B   2 - C   4            2.90    1.21    0.053
   3. BD (   1) B   2 - O   3        / 63. RY*(   1) C   4                    0.86    1.85    0.036
   3. BD (   1) B   2 - O   3        /121. RY*(   1) H  11                    0.71    1.44    0.029
   3. BD (   1) B   2 - O   3        /145. BD*(   1) O   3 - H  11            0.88    1.32    0.030
   3. BD (   1) B   2 - O   3        /147. BD*(   1) C   4 - C   9            1.78    1.48    0.046
   4. BD (   1) B   2 - C   4        / 72. RY*(   1) C   5                    0.85    1.60    0.033
   4. BD (   1) B   2 - C   4        / 73. RY*(   2) C   5                    0.60    1.27    0.025
   4. BD (   1) B   2 - C   4        /108. RY*(   1) C   9                    1.41    1.68    0.044
   4. BD (   1) B   2 - C   4        /142. BD*(   1) O   1 - H  10            2.82    0.92    0.046
   4. BD (   1) B   2 - C   4        /145. BD*(   1) O   3 - H  11            2.83    0.92    0.046
   4. BD (   1) B   2 - C   4        /146. BD*(   1) C   4 - C   5            2.79    1.09    0.049
   4. BD (   1) B   2 - C   4        /147. BD*(   1) C   4 - C   9            2.95    1.09    0.051
   4. BD (   1) B   2 - C   4        /148. BD*(   1) C   5 - N   6            4.66    1.07    0.064
   4. BD (   1) B   2 - C   4        /154. BD*(   1) C   8 - C   9            3.70    1.10    0.057
   5. BD (   1) O   3 - H  11        / 46. RY*(   2) B   2                    0.68    1.92    0.032
   5. BD (   1) O   3 - H  11        /141. BD*(   1) O   1 - B   2            0.85    1.19    0.028
   5. BD (   1) O   3 - H  11        /144. BD*(   1) B   2 - C   4            2.91    1.21    0.053
   6. BD (   1) C   4 - C   5        / 81. RY*(   1) N   6                    0.72    1.63    0.031
   6. BD (   1) C   4 - C   5        / 82. RY*(   2) N   6                    1.22    1.94    0.044
   6. BD (   1) C   4 - C   5        /108. RY*(   1) C   9                    0.70    1.84    0.032
   6. BD (   1) C   4 - C   5        /109. RY*(   2) C   9                    0.54    1.38    0.024
   6. BD (   1) C   4 - C   5        /141. BD*(   1) O   1 - B   2            0.77    1.14    0.026
   6. BD (   1) C   4 - C   5        /144. BD*(   1) B   2 - C   4            2.86    1.16    0.052
   6. BD (   1) C   4 - C   5        /147. BD*(   1) C   4 - C   9            3.93    1.25    0.063
   6. BD (   1) C   4 - C   5        /148. BD*(   1) C   5 - N   6            1.70    1.23    0.041
   6. BD (   1) C   4 - C   5        /150. BD*(   1) C   5 - H  12            1.31    1.16    0.035
   6. BD (   1) C   4 - C   5        /156. BD*(   1) C   9 - H  15            3.11    1.15    0.054
   7. BD (   1) C   4 - C   9        / 72. RY*(   1) C   5                    1.01    1.75    0.038
   7. BD (   1) C   4 - C   9        / 99. RY*(   1) C   8                    1.27    1.82    0.043
   7. BD (   1) C   4 - C   9        /100. RY*(   2) C   8                    0.80    1.32    0.029
   7. BD (   1) C   4 - C   9        /143. BD*(   1) B   2 - O   3            0.76    1.13    0.026
   7. BD (   1) C   4 - C   9        /144. BD*(   1) B   2 - C   4            2.84    1.15    0.051
   7. BD (   1) C   4 - C   9        /146. BD*(   1) C   4 - C   5            3.73    1.24    0.061
   7. BD (   1) C   4 - C   9        /150. BD*(   1) C   5 - H  12            2.72    1.16    0.050
   7. BD (   1) C   4 - C   9        /154. BD*(   1) C   8 - C   9            3.24    1.25    0.057
   7. BD (   1) C   4 - C   9        /155. BD*(   1) C   8 - H  14            2.78    1.14    0.050
   7. BD (   1) C   4 - C   9        /156. BD*(   1) C   9 - H  15            1.39    1.15    0.036
   8. BD (   1) C   5 - N   6        / 64. RY*(   2) C   4                    1.11    1.96    0.042
   8. BD (   1) C   5 - N   6        / 91. RY*(   2) C   7                    2.71    1.64    0.060
   8. BD (   1) C   5 - N   6        /144. BD*(   1) B   2 - C   4            1.90    1.28    0.044
   8. BD (   1) C   5 - N   6        /146. BD*(   1) C   4 - C   5            2.03    1.37    0.047
   8. BD (   1) C   5 - N   6        /150. BD*(   1) C   5 - H  12            0.51    1.29    0.023
   8. BD (   1) C   5 - N   6        /151. BD*(   1) N   6 - C   7            1.54    1.35    0.041
   8. BD (   1) C   5 - N   6        /153. BD*(   1) C   7 - H  13            2.28    1.28    0.048
   9. BD (   2) C   5 - N   6        / 31. LP (   1) C   4                   27.45    0.19    0.080
   9. BD (   2) C   5 - N   6        / 33. LP*(   1) C   7                   58.26    0.18    0.109
   9. BD (   2) C   5 - N   6        / 67. RY*(   5) C   4                    0.77    1.60    0.034
   9. BD (   2) C   5 - N   6        / 92. RY*(   3) C   7                    2.00    1.80    0.058
  10. BD (   1) C   5 - H  12        / 64. RY*(   2) C   4                    0.60    1.65    0.028
  10. BD (   1) C   5 - H  12        / 81. RY*(   1) N   6                    1.23    1.45    0.038
  10. BD (   1) C   5 - H  12        /146. BD*(   1) C   4 - C   5            0.69    1.07    0.024
  10. BD (   1) C   5 - H  12        /147. BD*(   1) C   4 - C   9            4.24    1.07    0.060
  10. BD (   1) C   5 - H  12        /151. BD*(   1) N   6 - C   7            4.78    1.05    0.063
  11. BD (   1) N   6 - C   7        / 73. RY*(   2) C   5                    2.80    1.56    0.059
  11. BD (   1) N   6 - C   7        /100. RY*(   2) C   8                    1.17    1.45    0.037
  11. BD (   1) N   6 - C   7        /148. BD*(   1) C   5 - N   6            1.54    1.36    0.041
  11. BD (   1) N   6 - C   7        /150. BD*(   1) C   5 - H  12            2.23    1.29    0.048
  11. BD (   1) N   6 - C   7        /152. BD*(   1) C   7 - C   8            1.76    1.37    0.044
  11. BD (   1) N   6 - C   7        /153. BD*(   1) C   7 - H  13            0.51    1.28    0.023
  11. BD (   1) N   6 - C   7        /155. BD*(   1) C   8 - H  14            1.77    1.27    0.042
  12. BD (   1) C   7 - C   8        / 81. RY*(   1) N   6                    0.63    1.64    0.029
  12. BD (   1) C   7 - C   8        / 82. RY*(   2) N   6                    1.21    1.95    0.043
  12. BD (   1) C   7 - C   8        /108. RY*(   1) C   9                    0.68    1.85    0.032
  12. BD (   1) C   7 - C   8        /109. RY*(   2) C   9                    1.45    1.39    0.040
  12. BD (   1) C   7 - C   8        /151. BD*(   1) N   6 - C   7            1.55    1.24    0.039
  12. BD (   1) C   7 - C   8        /153. BD*(   1) C   7 - H  13            1.25    1.16    0.034
  12. BD (   1) C   7 - C   8        /154. BD*(   1) C   8 - C   9            3.03    1.27    0.055
  12. BD (   1) C   7 - C   8        /155. BD*(   1) C   8 - H  14            1.44    1.16    0.036
  12. BD (   1) C   7 - C   8        /156. BD*(   1) C   9 - H  15            2.98    1.17    0.053
  13. BD (   1) C   7 - H  13        / 81. RY*(   1) N   6                    1.22    1.46    0.038
  13. BD (   1) C   7 - H  13        / 99. RY*(   1) C   8                    0.61    1.65    0.028
  13. BD (   1) C   7 - H  13        /148. BD*(   1) C   5 - N   6            4.64    1.06    0.063
  13. BD (   1) C   7 - H  13        /152. BD*(   1) C   7 - C   8            0.52    1.08    0.021
  13. BD (   1) C   7 - H  13        /154. BD*(   1) C   8 - C   9            3.94    1.09    0.058
  14. BD (   1) C   8 - C   9        / 63. RY*(   1) C   4                    1.57    1.63    0.045
  14. BD (   1) C   8 - C   9        / 64. RY*(   2) C   4                    0.70    1.84    0.032
  14. BD (   1) C   8 - C   9        / 90. RY*(   1) C   7                    1.57    1.62    0.045
  14. BD (   1) C   8 - C   9        /144. BD*(   1) B   2 - C   4            2.90    1.17    0.052
  14. BD (   1) C   8 - C   9        /147. BD*(   1) C   4 - C   9            3.52    1.26    0.059
  14. BD (   1) C   8 - C   9        /152. BD*(   1) C   7 - C   8            2.84    1.25    0.053
  14. BD (   1) C   8 - C   9        /153. BD*(   1) C   7 - H  13            2.62    1.16    0.049
  14. BD (   1) C   8 - C   9        /155. BD*(   1) C   8 - H  14            1.53    1.15    0.038
  14. BD (   1) C   8 - C   9        /156. BD*(   1) C   9 - H  15            1.37    1.16    0.036
  15. BD (   1) C   8 - H  14        / 91. RY*(   2) C   7                    0.72    1.35    0.028
  15. BD (   1) C   8 - H  14        /108. RY*(   1) C   9                    0.70    1.67    0.031
  15. BD (   1) C   8 - H  14        /147. BD*(   1) C   4 - C   9            3.68    1.08    0.056
  15. BD (   1) C   8 - H  14        /151. BD*(   1) N   6 - C   7            4.32    1.06    0.060
  15. BD (   1) C   8 - H  14        /152. BD*(   1) C   7 - C   8            0.79    1.08    0.026
  15. BD (   1) C   8 - H  14        /154. BD*(   1) C   8 - C   9            1.01    1.09    0.030
  16. BD (   1) C   9 - H  15        / 64. RY*(   2) C   4                    0.82    1.66    0.033
  16. BD (   1) C   9 - H  15        / 99. RY*(   1) C   8                    0.64    1.65    0.029
  16. BD (   1) C   9 - H  15        /146. BD*(   1) C   4 - C   5            3.81    1.08    0.057
  16. BD (   1) C   9 - H  15        /147. BD*(   1) C   4 - C   9            1.03    1.08    0.030
  16. BD (   1) C   9 - H  15        /152. BD*(   1) C   7 - C   8            3.59    1.08    0.056
  16. BD (   1) C   9 - H  15        /154. BD*(   1) C   8 - C   9            0.85    1.09    0.027
  17. CR (   1) O   1                / 45. RY*(   1) B   2                    2.18   19.53    0.185
  18. CR (   1) B   2                /142. BD*(   1) O   1 - H  10            0.87    7.12    0.070
  18. CR (   1) B   2                /145. BD*(   1) O   3 - H  11            0.87    7.12    0.071
  18. CR (   1) B   2                /146. BD*(   1) C   4 - C   5            0.97    7.29    0.076
  18. CR (   1) B   2                /147. BD*(   1) C   4 - C   9            0.97    7.29    0.076
  19. CR (   1) O   3                / 45. RY*(   1) B   2                    2.22   19.53    0.186
  20. CR (   1) C   4                / 46. RY*(   2) B   2                    1.12   11.23    0.100
  20. CR (   1) C   4                / 73. RY*(   2) C   5                    1.63   10.80    0.119
  20. CR (   1) C   4                /109. RY*(   2) C   9                    1.60   10.74    0.117
  20. CR (   1) C   4                /148. BD*(   1) C   5 - N   6            0.69   10.59    0.077
  20. CR (   1) C   4                /150. BD*(   1) C   5 - H  12            0.60   10.52    0.071
  20. CR (   1) C   4                /154. BD*(   1) C   8 - C   9            0.92   10.62    0.089
  20. CR (   1) C   4                /156. BD*(   1) C   9 - H  15            0.68   10.51    0.076
  21. CR (   1) C   5                / 63. RY*(   1) C   4                    1.51   11.03    0.115
  21. CR (   1) C   5                / 82. RY*(   2) N   6                    0.74   11.35    0.082
  21. CR (   1) C   5                /125. RY*(   1) H  12                    0.64   10.44    0.073
  21. CR (   1) C   5                /144. BD*(   1) B   2 - C   4            1.15   10.57    0.099
  21. CR (   1) C   5                /147. BD*(   1) C   4 - C   9            0.94   10.66    0.090
  21. CR (   1) C   5                /151. BD*(   1) N   6 - C   7            1.77   10.64    0.123
  22. CR (   1) N   6                / 72. RY*(   1) C   5                    1.85   15.21    0.150
  22. CR (   1) N   6                / 73. RY*(   2) C   5                    0.91   14.89    0.104
  22. CR (   1) N   6                / 74. RY*(   3) C   5                    0.50   14.92    0.077
  22. CR (   1) N   6                / 90. RY*(   1) C   7                    2.42   15.07    0.171
  22. CR (   1) N   6                / 94. RY*(   5) C   7                    0.59   14.94    0.084
  22. CR (   1) N   6                /146. BD*(   1) C   4 - C   5            0.83   14.70    0.099
  22. CR (   1) N   6                /152. BD*(   1) C   7 - C   8            0.74   14.70    0.094
  23. CR (   1) C   7                / 82. RY*(   2) N   6                    0.74   11.35    0.082
  23. CR (   1) C   7                /100. RY*(   2) C   8                    1.58   10.74    0.116
  23. CR (   1) C   7                /129. RY*(   1) H  13                    0.61   10.43    0.071
  23. CR (   1) C   7                /148. BD*(   1) C   5 - N   6            1.77   10.65    0.123
  23. CR (   1) C   7                /154. BD*(   1) C   8 - C   9            0.90   10.68    0.088
  23. CR (   1) C   7                /155. BD*(   1) C   8 - H  14            0.69   10.57    0.077
  24. CR (   1) C   8                / 90. RY*(   1) C   7                    0.51   11.00    0.067
  24. CR (   1) C   8                / 91. RY*(   2) C   7                    1.50   10.90    0.114
  24. CR (   1) C   8                /109. RY*(   2) C   9                    1.26   10.77    0.104
  24. CR (   1) C   8                /110. RY*(   3) C   9                    0.77   10.68    0.081
  24. CR (   1) C   8                /133. RY*(   1) H  14                    0.70   10.41    0.076
  24. CR (   1) C   8                /147. BD*(   1) C   4 - C   9            1.01   10.63    0.093
  24. CR (   1) C   8                /151. BD*(   1) N   6 - C   7            0.65   10.61    0.074
  24. CR (   1) C   8                /153. BD*(   1) C   7 - H  13            0.63   10.53    0.073
  24. CR (   1) C   8                /156. BD*(   1) C   9 - H  15            0.73   10.54    0.079
  25. CR (   1) C   9                / 63. RY*(   1) C   4                    0.80   11.01    0.084
  25. CR (   1) C   9                / 64. RY*(   2) C   4                    0.61   11.22    0.074
  25. CR (   1) C   9                / 65. RY*(   3) C   4                    0.57   10.72    0.070
  25. CR (   1) C   9                /100. RY*(   2) C   8                    1.33   10.71    0.107
  25. CR (   1) C   9                /101. RY*(   3) C   8                    0.79   10.66    0.082
  25. CR (   1) C   9                /137. RY*(   1) H  15                    0.70   10.43    0.077
  25. CR (   1) C   9                /144. BD*(   1) B   2 - C   4            1.19   10.55    0.101
  25. CR (   1) C   9                /146. BD*(   1) C   4 - C   5            0.87   10.64    0.087
  25. CR (   1) C   9                /152. BD*(   1) C   7 - C   8            0.85   10.64    0.085
  25. CR (   1) C   9                /155. BD*(   1) C   8 - H  14            0.75   10.54    0.079
  26. LP (   1) O   1                / 45. RY*(   1) B   2                    2.43    1.09    0.046
  26. LP (   1) O   1                /119. RY*(   3) H  10                    1.20    2.19    0.046
  26. LP (   1) O   1                /143. BD*(   1) B   2 - O   3            7.36    0.98    0.076
  26. LP (   1) O   1                /144. BD*(   1) B   2 - C   4            1.71    1.00    0.037
  27. LP (   2) O   1                / 28. LP*(   1) B   2                   54.30    0.33    0.126
  27. LP (   2) O   1                / 47. RY*(   3) B   2                    1.47    1.66    0.046
  27. LP (   2) O   1                / 52. RY*(   8) B   2                    0.67    1.05    0.025
  27. LP (   2) O   1                /118. RY*(   2) H  10                    1.99    1.92    0.058
  28. LP*(   1) B   2                / 52. RY*(   8) B   2                    1.21    0.73    0.061
  28. LP*(   1) B   2                / 56. RY*(   3) O   3                    0.50    1.03    0.047
  28. LP*(   1) B   2                /149. BD*(   2) C   5 - N   6            0.99    0.02    0.006
  29. LP (   1) O   3                / 45. RY*(   1) B   2                    2.41    1.09    0.046
  29. LP (   1) O   3                /123. RY*(   3) H  11                    1.21    2.19    0.046
  29. LP (   1) O   3                /141. BD*(   1) O   1 - B   2            7.43    0.97    0.076
  29. LP (   1) O   3                /144. BD*(   1) B   2 - C   4            1.74    1.00    0.037
  30. LP (   2) O   3                / 28. LP*(   1) B   2                   54.84    0.33    0.126
  30. LP (   2) O   3                / 47. RY*(   3) B   2                    1.48    1.66    0.046
  30. LP (   2) O   3                / 52. RY*(   8) B   2                    0.67    1.05    0.025
  30. LP (   2) O   3                /122. RY*(   2) H  11                    1.99    1.92    0.058
  31. LP (   1) C   4                / 28. LP*(   1) B   2                   88.34    0.10    0.102
  31. LP (   1) C   4                / 48. RY*(   4) B   2                    1.78    0.94    0.051
  31. LP (   1) C   4                / 66. RY*(   4) C   4                    0.81    1.40    0.042
  31. LP (   1) C   4                / 67. RY*(   5) C   4                    0.78    1.41    0.041
  31. LP (   1) C   4                / 75. RY*(   4) C   5                    0.52    2.00    0.040
  31. LP (   1) C   4                / 76. RY*(   5) C   5                    3.27    0.76    0.062
  31. LP (   1) C   4                /111. RY*(   4) C   9                    1.83    1.73    0.070
  31. LP (   1) C   4                /149. BD*(   2) C   5 - N   6           95.23    0.12    0.115
  32. LP (   1) N   6                / 72. RY*(   1) C   5                    3.01    1.39    0.059
  32. LP (   1) N   6                / 90. RY*(   1) C   7                    3.75    1.25    0.062
  32. LP (   1) N   6                /146. BD*(   1) C   4 - C   5            9.58    0.88    0.083
  32. LP (   1) N   6                /150. BD*(   1) C   5 - H  12            3.51    0.79    0.048
  32. LP (   1) N   6                /152. BD*(   1) C   7 - C   8            9.36    0.88    0.082
  32. LP (   1) N   6                /153. BD*(   1) C   7 - H  13            3.62    0.78    0.048
  33. LP*(   1) C   7                / 31. LP (   1) C   4                    1.26    0.01    0.003
  33. LP*(   1) C   7                / 83. RY*(   3) N   6                    0.96    2.47    0.064
  33. LP*(   1) C   7                / 84. RY*(   4) N   6                    1.09    1.09    0.045
  33. LP*(   1) C   7                / 92. RY*(   3) C   7                    0.81    1.63    0.048
  33. LP*(   1) C   7                / 93. RY*(   4) C   7                    1.22    1.15    0.049
  33. LP*(   1) C   7                /103. RY*(   5) C   8                    1.72    1.66    0.070
  33. LP*(   1) C   7                /149. BD*(   2) C   5 - N   6           60.13    0.13    0.099
  34. LP (   1) C   8                / 31. LP (   1) C   4                   10.88    0.01    0.010
  34. LP (   1) C   8                / 93. RY*(   4) C   7                    2.87    1.15    0.072
  34. LP (   1) C   8                /102. RY*(   4) C   8                    2.02    1.13    0.060
  34. LP (   1) C   8                /103. RY*(   5) C   8                    0.59    1.66    0.039
  34. LP (   1) C   8                /112. RY*(   5) C   9                    3.00    1.04    0.070
  34. LP (   1) C   8                /149. BD*(   2) C   5 - N   6            0.75    0.13    0.011
  35. LP*(   1) C   9                / 66. RY*(   4) C   4                    1.95    1.41    0.069
  35. LP*(   1) C   9                /102. RY*(   4) C   8                    2.92    1.12    0.075
  35. LP*(   1) C   9                /112. RY*(   5) C   9                    2.75    1.03    0.070
 149. BD*(   2) C   5 - N   6        / 75. RY*(   4) C   5                    1.11    1.88    0.098
 149. BD*(   2) C   5 - N   6        / 76. RY*(   5) C   5                    1.36    0.64    0.063
 149. BD*(   2) C   5 - N   6        / 84. RY*(   4) N   6                    1.99    0.96    0.094


 Natural Bond Orbitals (Summary):

                                                            Principal Delocalizations
           NBO                        Occupancy    Energy   (geminal,vicinal,remote)
 ====================================================================================
 Molecular unit  1  (C5H6BNO2)
     1. BD (   1) O   1 - B   2          1.99480    -0.91058  146(v),142(g),117(v),63(v)
     2. BD (   1) O   1 - H  10          1.98713    -0.73173  144(v),143(v),46(v),63(r)
     3. BD (   1) B   2 - O   3          1.99472    -0.91107  147(v),145(g),63(v),121(v)
     4. BD (   1) B   2 - C   4          1.95048    -0.51697  148(v),154(v),147(g),145(v)
                                                    142(v),146(g),108(v),72(v)
                                                    73(v)
     5. BD (   1) O   3 - H  11          1.98705    -0.73106  144(v),141(v),46(v)
     6. BD (   1) C   4 - C   5          1.97912    -0.67763  147(g),156(v),144(g),148(g)
                                                    150(g),82(v),141(v),81(v)
                                                    108(v),109(v)
     7. BD (   1) C   4 - C   9          1.97265    -0.67358  146(g),154(g),144(g),155(v)
                                                    150(v),156(g),99(v),72(v)
                                                    100(v),143(v)
     8. BD (   1) C   5 - N   6          1.98647    -0.80423  91(v),153(v),146(g),144(v)
                                                    151(g),64(v),150(g)
     9. BD (   2) C   5 - N   6          1.70409    -0.28689  33(v),31(v),92(v),67(v)
    10. BD (   1) C   5 - H  12          1.98128    -0.49672  151(v),147(v),81(v),146(g)
                                                    64(v)
    11. BD (   1) N   6 - C   7          1.98601    -0.80374  73(v),150(v),152(g),155(v)
                                                    148(g),100(v),153(g)
    12. BD (   1) C   7 - C   8          1.98404    -0.68958  154(g),156(v),151(g),109(v)
                                                    155(g),153(g),82(v),108(v)
                                                    81(v)
    13. BD (   1) C   7 - H  13          1.98235    -0.50599  148(v),154(v),81(v),99(v)
                                                    152(g)
    14. BD (   1) C   8 - C   9          1.97853    -0.68538  147(g),144(v),152(g),153(v)
                                                    90(v),63(v),155(g),156(g)
                                                    64(v)
    15. BD (   1) C   8 - H  14          1.98026    -0.51074  151(v),147(v),154(g),152(g)
                                                    91(v),108(v)
    16. BD (   1) C   9 - H  15          1.98070    -0.50649  146(v),152(v),147(g),154(g)
                                                    64(v),99(v)
    17. CR (   1) O   1                  1.99972   -18.95863  45(v)
    18. CR (   1) B   2                  1.99924    -6.71911  146(v),147(v),145(v),142(v)
    19. CR (   1) O   3                  1.99972   -18.95774  45(v)
    20. CR (   1) C   4                  1.99887   -10.03753  73(v),109(v),46(v),154(v)
                                                    148(v),156(v),150(v)
    21. CR (   1) C   5                  1.99905   -10.08900  151(v),63(v),144(v),147(v)
                                                    82(v),125(v)
    22. CR (   1) N   6                  1.99929   -14.13372  90(v),72(v),73(v),146(v)
                                                    152(v),94(v),74(v)
    23. CR (   1) C   7                  1.99905   -10.09586  148(v),100(v),154(v),82(v)
                                                    155(v),129(v)
    24. CR (   1) C   8                  1.99894   -10.06264  91(v),109(v),147(v),110(v)
                                                    156(v),133(v),151(v),153(v)
                                                    90(v)
    25. CR (   1) C   9                  1.99895   -10.06738  100(v),144(v),146(v),152(v)
                                                    63(v),101(v),155(v),137(v)
                                                    64(v),65(v)
    26. LP (   1) O   1                  1.96439    -0.51616  143(v),45(v),144(v),119(v)
    27. LP (   2) O   1                  1.83039    -0.32241  28(v),118(v),47(v),52(v)
    28. LP*(   1) B   2                  0.38117     0.00417  31(v),52(g),149(r),56(v)
    29. LP (   1) O   3                  1.96415    -0.51459  141(v),45(v),144(v),123(v)
    30. LP (   2) O   3                  1.82883    -0.32146  28(v),122(v),47(v),52(v)
    31. LP (   1) C   4                  1.02981    -0.10012  35(v),149(v),28(v),34(r)
                                                    76(v),111(v),48(v),66(g)
                                                    67(g),33(r),75(v)
    32. LP (   1) N   6                  1.92266    -0.30941  146(v),152(v),90(v),153(v)
                                                    150(v),72(v)
    33. LP*(   1) C   7                  0.92351    -0.11115  34(v),149(v),35(r),103(v)
                                                    93(g),84(v),83(v),92(g)
                                                    31(r)
    34. LP (   1) C   8                  1.01628    -0.11112  33(v),35(v),31(r),112(v)
                                                    93(v),102(g),103(g),149(r)
    35. LP*(   1) C   9                  0.92304    -0.10643  34(v),31(v),33(r),102(v)
                                                    112(g),66(v)
    36. RY*(   1) O   1                  0.00103     1.28394   
    37. RY*(   2) O   1                  0.00026     1.45335   
    38. RY*(   3) O   1                  0.00021     1.03698   
    39. RY*(   4) O   1                  0.00010     1.36643   
    40. RY*(   5) O   1                  0.00002     2.86053   
    41. RY*(   6) O   1                  0.00001     2.77468   
    42. RY*(   7) O   1                  0.00002     3.04741   
    43. RY*(   8) O   1                  0.00000     2.70734   
    44. RY*(   9) O   1                  0.00000     3.04602   
    45. RY*(   1) B   2                  0.01010     0.57629   
    46. RY*(   2) B   2                  0.00635     1.19040   
    47. RY*(   3) B   2                  0.00277     1.34232   
    48. RY*(   4) B   2                  0.00184     0.83582   
    49. RY*(   5) B   2                  0.00116     1.68233   
    50. RY*(   6) B   2                  0.00085     0.48874   
    51. RY*(   7) B   2                  0.00035     1.06193   
    52. RY*(   8) B   2                  0.00005     0.73044   
    53. RY*(   9) B   2                  0.00005     1.34086   
    54. RY*(   1) O   3                  0.00104     1.28295   
    55. RY*(   2) O   3                  0.00025     1.46147   
    56. RY*(   3) O   3                  0.00020     1.03782   
    57. RY*(   4) O   3                  0.00010     1.37648   
    58. RY*(   5) O   3                  0.00002     2.84830   
    59. RY*(   6) O   3                  0.00001     2.76499   
    60. RY*(   7) O   3                  0.00002     3.04332   
    61. RY*(   8) O   3                  0.00000     2.72018   
    62. RY*(   9) O   3                  0.00000     3.05013   
    63. RY*(   1) C   4                  0.00563     0.94166   
    64. RY*(   2) C   4                  0.00466     1.15576   
    65. RY*(   3) C   4                  0.00140     0.64942   
    66. RY*(   4) C   4                  0.00056     1.30248   
    67. RY*(   5) C   4                  0.00030     1.30869   
    68. RY*(   6) C   4                  0.00013     2.48081   
    69. RY*(   7) C   4                  0.00012     2.20882   
    70. RY*(   8) C   4                  0.00008     1.89500   
    71. RY*(   9) C   4                  0.00003     2.18557   
    72. RY*(   1) C   5                  0.00811     1.07994   
    73. RY*(   2) C   5                  0.00523     0.75772   
    74. RY*(   3) C   5                  0.00123     0.78149   
    75. RY*(   4) C   5                  0.00124     1.89590   
    76. RY*(   5) C   5                  0.00091     0.65926   
    77. RY*(   6) C   5                  0.00057     2.17386   
    78. RY*(   7) C   5                  0.00007     2.19246   
    79. RY*(   8) C   5                  0.00002     2.17932   
    80. RY*(   9) C   5                  0.00000     1.83190   
    81. RY*(   1) N   6                  0.00526     0.95171   
    82. RY*(   2) N   6                  0.00199     1.25745   
    83. RY*(   3) N   6                  0.00045     2.35536   
    84. RY*(   4) N   6                  0.00028     0.98131   
    85. RY*(   5) N   6                  0.00016     2.29322   
    86. RY*(   6) N   6                  0.00013     1.90186   
    87. RY*(   7) N   6                  0.00005     2.65112   
    88. RY*(   8) N   6                  0.00000     2.21882   
    89. RY*(   9) N   6                  0.00001     2.45001   
    90. RY*(   1) C   7                  0.00819     0.93785   
    91. RY*(   2) C   7                  0.00499     0.83591   
    92. RY*(   3) C   7                  0.00108     1.51388   
    93. RY*(   4) C   7                  0.00081     1.04131   
    94. RY*(   5) C   7                  0.00081     0.80351   
    95. RY*(   6) C   7                  0.00058     2.20938   
    96. RY*(   7) C   7                  0.00006     2.07643   
    97. RY*(   8) C   7                  0.00000     1.81443   
    98. RY*(   9) C   7                  0.00000     2.18586   
    99. RY*(   1) C   8                  0.00461     1.14668   
   100. RY*(   2) C   8                  0.00229     0.64435   
   101. RY*(   3) C   8                  0.00106     0.59391   
   102. RY*(   4) C   8                  0.00059     1.01484   
   103. RY*(   5) C   8                  0.00036     1.54666   
   104. RY*(   6) C   8                  0.00011     2.41104   
   105. RY*(   7) C   8                  0.00008     2.30185   
   106. RY*(   8) C   8                  0.00000     1.83784   
   107. RY*(   9) C   8                  0.00001     2.21079   
   108. RY*(   1) C   9                  0.00658     1.16200   
   109. RY*(   2) C   9                  0.00247     0.70506   
   110. RY*(   3) C   9                  0.00103     0.61387   
   111. RY*(   4) C   9                  0.00063     1.63127   
   112. RY*(   5) C   9                  0.00040     0.92528   
   113. RY*(   6) C   9                  0.00015     2.40207   
   114. RY*(   7) C   9                  0.00005     2.29881   
   115. RY*(   8) C   9                  0.00002     2.21809   
   116. RY*(   9) C   9                  0.00001     1.84037   
   117. RY*(   1) H  10                  0.00313     0.52835   
   118. RY*(   2) H  10                  0.00134     1.59952   
   119. RY*(   3) H  10                  0.00125     1.67170   
   120. RY*(   4) H  10                  0.00003     2.32701   
   121. RY*(   1) H  11                  0.00309     0.52909   
   122. RY*(   2) H  11                  0.00134     1.60046   
   123. RY*(   3) H  11                  0.00126     1.67332   
   124. RY*(   4) H  11                  0.00003     2.32860   
   125. RY*(   1) H  12                  0.00232     0.35267   
   126. RY*(   2) H  12                  0.00012     1.66194   
   127. RY*(   3) H  12                  0.00008     2.37961   
   128. RY*(   4) H  12                  0.00006     1.97819   
   129. RY*(   1) H  13                  0.00173     0.32982   
   130. RY*(   2) H  13                  0.00013     1.64593   
   131. RY*(   3) H  13                  0.00008     2.34220   
   132. RY*(   4) H  13                  0.00003     1.94772   
   133. RY*(   1) H  14                  0.00193     0.34607   
   134. RY*(   2) H  14                  0.00016     1.64878   
   135. RY*(   3) H  14                  0.00007     2.21959   
   136. RY*(   4) H  14                  0.00008     2.07931   
   137. RY*(   1) H  15                  0.00250     0.36380   
   138. RY*(   2) H  15                  0.00014     1.65564   
   139. RY*(   3) H  15                  0.00010     1.99315   
   140. RY*(   4) H  15                  0.00007     2.35300   
   141. BD*(   1) O   1 - B   2          0.02588     0.45748   
   142. BD*(   1) O   1 - H  10          0.01015     0.40336   
   143. BD*(   1) B   2 - O   3          0.02540     0.45915   
   144. BD*(   1) B   2 - C   4          0.03326     0.48068   
   145. BD*(   1) O   3 - H  11          0.01012     0.40439   
   146. BD*(   1) C   4 - C   5          0.03359     0.56857   
   147. BD*(   1) C   4 - C   9          0.02424     0.57202   
   148. BD*(   1) C   5 - N   6          0.01782     0.55466   
   149. BD*(   2) C   5 - N   6          0.34685     0.01992  31(v),33(v),84(g),76(g)
                                                    75(g)
   150. BD*(   1) C   5 - H  12          0.02389     0.48453   
   151. BD*(   1) N   6 - C   7          0.01679     0.55000   
   152. BD*(   1) C   7 - C   8          0.02757     0.56944   
   153. BD*(   1) C   7 - H  13          0.02359     0.47210   
   154. BD*(   1) C   8 - C   9          0.01890     0.58077   
   155. BD*(   1) C   8 - H  14          0.01492     0.46937   
   156. BD*(   1) C   9 - H  15          0.01680     0.47543   
       -------------------------------
              Total Lewis   60.97900  ( 95.2797%)
        Valence non-Lewis    2.89751  (  4.5274%)
        Rydberg non-Lewis    0.12349  (  0.1930%)
       -------------------------------
            Total unit  1   64.00000  (100.0000%)
           Charge unit  1    0.00000
 Unable to Open any file for archive entry.
 1\1\GINC-COMPUTE-0-0\SP\RB3LYP\def2SVP\C5H6B1N1O2\ZAHRT2\13-Mar-2021\0
 \\# b3lyp/def2svp geom=NewRedundant pop=NBO\\18\\0,1\O,0,2.081172472,0
 .2906459511,-1.6147569609\B,0,1.7465119867,-0.011055187,-0.3226674921\
 O,0,2.653572659,-0.3004499623,0.6583476342\C,0,0.2268644142,-0.0243951
 813,0.0510644657\C,0,-0.2070800914,-0.3240786362,1.3559836144\N,0,-1.4
 853956624,-0.352562437,1.740273939\C,0,-2.4131994477,-0.0770195963,0.8
 196035846\C,0,-2.1113915345,0.2356269224,-0.510015333\C,0,-0.771806495
 ,0.2610550598,-0.8948172757\H,0,3.0237775672,0.2917004383,-1.817354090
 9\H,0,3.5810934613,-0.2838551013,0.3960294661\H,0,0.5360540129,-0.5533
 410881,2.1280826551\H,0,-3.4574064749,-0.1054640398,1.1544770558\H,0,-
 2.9121911737,0.4527253697,-1.2207234035\H,0,-0.4905756938,0.5004674881
 ,-1.9235278587\\Version=ES64L-G16RevC.01\State=1-A\HF=-423.9983461\RMS
 D=3.467e-09\Dipole=1.2782348,0.1882941,-1.0314525\Quadrupole=10.637802
 6,-4.5066714,-6.1311313,-0.6868963,-0.3890216,0.4393902\PG=C01 [X(C5H6
 B1N1O2)]\\@
 The archive entry for this job was punched.


 YOU CAN WIPE THE SLATE CLEAN, BUT YOU'LL STILL
 HAVE TO EAT A LITTLE CHALK DUST.
 File lengths (MBytes):  RWF=     20 Int=      0 D2E=      0 Chk=      3 Scr=      1
 Normal termination of Gaussian 16
