# Supplementary material for: Machine-Learning-Guided Discovery of Electrochemical Reactions
Source: J Am Chem Soc. 2022 Dec 2;144(49):22599–610. doi: 10.1021/jacs.2c08997 (PMC9756344; doi:10.1021/jacs.2c08997)
Supplement: Supplementary file 4 — ja2c08997_si_004.zip [file ja2c08997_si_004.zip › Reactivity Prediction/Nlogs_notimes/20.log]

 Entering Gaussian System, Link 0=g16
 Input=20.gjf
 Output=20.log
 Initial command:
  
 Copyright (c) 1988-2019, Gaussian, Inc.  All Rights Reserved.
  
 This is part of the Gaussian(R) 16 program.  It is based on
 the Gaussian(R) 09 system (copyright 2009, Gaussian, Inc.),
 the Gaussian(R) 03 system (copyright 2003, Gaussian, Inc.),
 the Gaussian(R) 98 system (copyright 1998, Gaussian, Inc.),
 the Gaussian(R) 94 system (copyright 1995, Gaussian, Inc.),
 the Gaussian 92(TM) system (copyright 1992, Gaussian, Inc.),
 the Gaussian 90(TM) system (copyright 1990, Gaussian, Inc.),
 the Gaussian 88(TM) system (copyright 1988, Gaussian, Inc.),
 the Gaussian 86(TM) system (copyright 1986, Carnegie Mellon
 University), and the Gaussian 82(TM) system (copyright 1983,
 Carnegie Mellon University). Gaussian is a federally registered
 trademark of Gaussian, Inc.
  
 This software contains proprietary and confidential information,
 including trade secrets, belonging to Gaussian, Inc.
  
 This software is provided under written license and may be
 used, copied, transmitted, or stored only in accord with that
 written license.
  
 The following legend is applicable only to US Government
 contracts under FAR:
  
                    RESTRICTED RIGHTS LEGEND
  
 Use, reproduction and disclosure by the US Government is
 subject to restrictions as set forth in subparagraphs (a)
 and (c) of the Commercial Computer Software - Restricted
 Rights clause in FAR 52.227-19.
  
 Gaussian, Inc.
 340 Quinnipiac St., Bldg. 40, Wallingford CT 06492
  
  
 ---------------------------------------------------------------
 Warning -- This program may not be used in any manner that
 competes with the business of Gaussian, Inc. or will provide
 assistance to any competitor of Gaussian, Inc.  The licensee
 of this program is prohibited from giving any competitor of
 Gaussian, Inc. access to this program.  By using this program,
 the user acknowledges that Gaussian, Inc. is engaged in the
 business of creating and licensing software in the field of
 computational chemistry and represents and warrants to the
 licensee that it is not a competitor of Gaussian, Inc. and that
 it will not use this program in any manner prohibited above.
 ---------------------------------------------------------------
  

 Cite this work as:
 Gaussian 16, Revision C.01,
 M. J. Frisch, G. W. Trucks, H. B. Schlegel, G. E. Scuseria, 
 M. A. Robb, J. R. Cheeseman, G. Scalmani, V. Barone, 
 G. A. Petersson, H. Nakatsuji, X. Li, M. Caricato, A. V. Marenich, 
 J. Bloino, B. G. Janesko, R. Gomperts, B. Mennucci, H. P. Hratchian, 
 J. V. Ortiz, A. F. Izmaylov, J. L. Sonnenberg, D. Williams-Young, 
 F. Ding, F. Lipparini, F. Egidi, J. Goings, B. Peng, A. Petrone, 
 T. Henderson, D. Ranasinghe, V. G. Zakrzewski, J. Gao, N. Rega, 
 G. Zheng, W. Liang, M. Hada, M. Ehara, K. Toyota, R. Fukuda, 
 J. Hasegawa, M. Ishida, T. Nakajima, Y. Honda, O. Kitao, H. Nakai, 
 T. Vreven, K. Throssell, J. A. Montgomery, Jr., J. E. Peralta, 
 F. Ogliaro, M. J. Bearpark, J. J. Heyd, E. N. Brothers, K. N. Kudin, 
 V. N. Staroverov, T. A. Keith, R. Kobayashi, J. Normand, 
 K. Raghavachari, A. P. Rendell, J. C. Burant, S. S. Iyengar, 
 J. Tomasi, M. Cossi, J. M. Millam, M. Klene, C. Adamo, R. Cammi, 
 J. W. Ochterski, R. L. Martin, K. Morokuma, O. Farkas, 
 J. B. Foresman, and D. J. Fox, Gaussian, Inc., Wallingford CT, 2019.
 
 ******************************************
 Gaussian 16:  ES64L-G16RevC.01  3-Jul-2019
                15-Mar-2021 
 ******************************************
 %nprocshared=4
 Will use up to    4 processors via shared memory.
 %mem=1500MB
 -------------------------------------------------------------------
 # b3lyp empiricaldispersion=gd3bj pop=nbo def2svp geom=newredundant
 -------------------------------------------------------------------
 1/29=4000,38=1,172=1/1;
 2/12=2,17=6,18=5,40=1/2;
 3/5=43,7=101,11=2,25=1,30=1,74=-5,124=41/1,2,3;
 4//1;
 5/5=2,38=5/2;
 6/7=2,8=2,9=2,10=2,28=1,40=1/1,7;
 99/5=1,9=1/99;
 --------------------
 CC1=CC=NC2=CC=CC=C21
 --------------------
 Symbolic Z-matrix:
 Charge =  0 Multiplicity = 1
 C                     1.99536   2.04597   0. 
 C                     1.43224   0.65186   0. 
 C                     2.25364  -0.4584    0. 
 C                     1.6904   -1.76003   0. 
 N                     0.40045  -2.0024    0. 
 C                    -0.44573  -0.93425   0. 
 C                    -1.84482  -1.1872    0. 
 C                    -2.74938  -0.14743   0. 
 C                    -2.29339   1.19371   0. 
 C                    -0.94192   1.47241   0. 
 C                     0.01812   0.42365   0. 
 H                     1.66236   2.61197   0.88543 
 H                     1.66236   2.61197  -0.88543 
 H                     3.09404   2.02908   0. 
 H                     3.34037  -0.34364   0. 
 H                     2.35821  -2.63106   0. 
 H                    -2.16202  -2.23144   0. 
 H                    -3.82243  -0.35346   0. 
 H                    -3.01815   2.01131   0. 
 H                    -0.60511   2.51026   0. 
 
                          Input orientation:                          
 ---------------------------------------------------------------------
 Center     Atomic      Atomic             Coordinates (Angstroms)
 Number     Number       Type             X           Y           Z
 ---------------------------------------------------------------------
      1          6           0        1.995359    2.045974    0.000000
      2          6           0        1.432244    0.651859    0.000000
      3          6           0        2.253639   -0.458401    0.000000
      4          6           0        1.690402   -1.760032    0.000000
      5          7           0        0.400452   -2.002402    0.000000
      6          6           0       -0.445725   -0.934249    0.000000
      7          6           0       -1.844816   -1.187200    0.000000
      8          6           0       -2.749381   -0.147426    0.000000
      9          6           0       -2.293389    1.193711    0.000000
     10          6           0       -0.941921    1.472413    0.000000
     11          6           0        0.018122    0.423653    0.000000
     12          1           0        1.662359    2.611971    0.885428
     13          1           0        1.662359    2.611971   -0.885428
     14          1           0        3.094043    2.029083    0.000000
     15          1           0        3.340367   -0.343638    0.000000
     16          1           0        2.358208   -2.631060    0.000000
     17          1           0       -2.162016   -2.231437    0.000000
     18          1           0       -3.822429   -0.353456    0.000000
     19          1           0       -3.018151    2.011314    0.000000
     20          1           0       -0.605107    2.510261    0.000000
 ---------------------------------------------------------------------
                    Distance matrix (angstroms):
                    1          2          3          4          5
     1  C    0.000000
     2  C    1.503548   0.000000
     3  C    2.517658   1.381075   0.000000
     4  C    3.818204   2.425668   1.418266   0.000000
     5  N    4.351216   2.847753   2.412103   1.312522   0.000000
     6  C    3.852353   2.458151   2.740985   2.290187   1.362706
     7  C    5.019996   3.757827   4.162749   3.581327   2.388678
     8  C    5.227194   4.257328   5.012675   4.723576   3.655459
     9  C    4.372609   3.764830   4.837865   4.959354   4.179942
    10  C    2.992756   2.511965   3.733584   4.168672   3.725091
    11  C    2.557614   1.432417   2.403239   2.750455   2.455997
    12  H    1.102372   2.163094   3.249735   4.460850   4.865062
    13  H    1.102372   2.163094   3.249735   4.460850   4.865062
    14  H    1.098814   2.158315   2.625615   4.040743   4.848536
    15  H    2.742133   2.152196   1.092771   2.174524   3.375589
    16  H    4.691088   3.411007   2.175174   1.097568   2.056215
    17  H    5.964898   4.607830   4.758326   3.881153   2.572683
    18  H    6.293165   5.349976   6.076974   5.689443   4.533403
    19  H    5.013630   4.653400   5.821620   6.032704   5.272264
    20  H    2.641588   2.757618   4.121333   4.848171   4.623340
                    6          7          8          9         10
     6  C    0.000000
     7  C    1.421773   0.000000
     8  C    2.434322   1.378176   0.000000
     9  C    2.818169   2.422799   1.416537   0.000000
    10  C    2.457282   2.808694   2.427095   1.379906   0.000000
    11  C    1.434940   2.462800   2.825810   2.436406   1.421823
    12  H    4.219440   5.245756   5.278419   4.294576   2.977390
    13  H    4.219440   5.245756   5.278419   4.294576   2.977390
    14  H    4.616416   5.893794   6.235607   5.451813   4.074173
    15  H    3.831881   5.253353   6.092908   5.839747   4.651455
    16  H    3.277378   4.444113   5.679428   6.022145   5.265866
    17  H    2.151360   1.091351   2.165202   3.427667   3.899633
    18  H    3.426288   2.146179   1.092648   2.175245   3.410443
    19  H    3.910718   3.406935   2.175407   1.092591   2.145028
    20  H    3.448195   3.899756   3.414852   2.140934   1.091133
                   11         12         13         14         15
    11  C    0.000000
    12  H    2.876844   0.000000
    13  H    2.876844   1.770856   0.000000
    14  H    3.469682   1.781421   1.781421   0.000000
    15  H    3.409699   3.512167   3.512167   2.385473   0.000000
    16  H    3.848022   5.362608   5.362608   4.717879   2.489365
    17  H    3.435477   6.234455   6.234455   6.765958   5.817216
    18  H    3.918384   6.297669   6.297669   7.315332   7.162803
    19  H    3.426313   4.801244   4.801244   6.112220   6.780601
    20  H    2.177693   2.436335   2.436335   3.730314   4.869446
                   16         17         18         19         20
    16  H    0.000000
    17  H    4.537855   0.000000
    18  H    6.586938   2.506748   0.000000
    19  H    7.103300   4.328268   2.497799   0.000000
    20  H    5.934174   4.990758   4.307207   2.464088   0.000000
 Stoichiometry    C10H9N
 Framework group  CS[SG(C10H7N),X(H2)]
 Deg. of freedom    36
 Full point group                 CS      NOp   2
 Largest Abelian subgroup         CS      NOp   2
 Largest concise Abelian subgroup CS      NOp   2
                         Standard orientation:                         
 ---------------------------------------------------------------------
 Center     Atomic      Atomic             Coordinates (Angstroms)
 Number     Number       Type             X           Y           Z
 ---------------------------------------------------------------------
      1          6           0        1.906098    2.129379    0.000000
      2          6           0        1.403077    0.712472    0.000000
      3          6           0        2.271170   -0.361670    0.000000
      4          6           0        1.764075   -1.686182    0.000000
      5          7           0        0.485662   -1.983459    0.000000
      6          6           0       -0.405391   -0.952444    0.000000
      7          6           0       -1.792394   -1.264956    0.000000
      8          6           0       -2.740569   -0.264790    0.000000
      9          6           0       -2.342309    1.094609    0.000000
     10          6           0       -1.003986    1.430813    0.000000
     11          6           0        0.000000    0.424040    0.000000
     12          1           0        1.549214    2.680628    0.885428
     13          1           0        1.549214    2.680628   -0.885428
     14          1           0        3.004500    2.159458    0.000000
     15          1           0        3.352001   -0.200569    0.000000
     16          1           0        2.468496   -2.527875    0.000000
     17          1           0       -2.064677   -2.321795    0.000000
     18          1           0       -3.803831   -0.516490    0.000000
     19          1           0       -3.101350    1.880491    0.000000
     20          1           0       -0.711834    2.482107    0.000000
 ---------------------------------------------------------------------
 Rotational constants (GHZ):           1.9017273           1.1475719           0.7189128
 Standard basis: def2SVP (5D, 7F)
 There are   154 symmetry adapted cartesian basis functions of A'  symmetry.
 There are    56 symmetry adapted cartesian basis functions of A"  symmetry.
 There are   143 symmetry adapted basis functions of A'  symmetry.
 There are    56 symmetry adapted basis functions of A"  symmetry.
   199 basis functions,   338 primitive gaussians,   210 cartesian basis functions
    38 alpha electrons       38 beta electrons
       nuclear repulsion energy       551.2843832040 Hartrees.
 NAtoms=   20 NActive=   20 NUniq=   19 SFac= 1.11D+00 NAtFMM=   60 NAOKFM=F Big=F
 Integral buffers will be    131072 words long.
 Raffenetti 2 integral format.
 Two-electron integral symmetry is turned on.
 Nuclear repulsion after empirical dispersion term =      551.2438666113 Hartrees.
 One-electron integrals computed using PRISM.
   2 Symmetry operations used in ECPInt.
 ECPInt:  NShTT=    4371 NPrTT=   15923 LenC2=    4310 LenP2D=   12153.
 LDataN:  DoStor=T MaxTD1= 4 Len=   56
 NBasis=   199 RedAO= T EigKep=  2.65D-04  NBF=   143    56
 NBsUse=   199 1.00D-06 EigRej= -1.00D+00 NBFU=   143    56
 ExpMin= 1.22D-01 ExpMax= 1.71D+03 ExpMxC= 2.58D+02 IAcc=3 IRadAn=         5 AccDes= 0.00D+00
 Harris functional with IExCor=  402 and IRadAn=       5 diagonalized for initial guess.
 HarFok:  IExCor=  402 AccDes= 0.00D+00 IRadAn=         5 IDoV= 1 UseB2=F ITyADJ=14
 ICtDFT=  3500011 ScaDFX=  1.000000  1.000000  1.000000  1.000000
 FoFCou: FMM=F IPFlag=           0 FMFlag=      100000 FMFlg1=           0
         NFxFlg=           0 DoJE=T BraDBF=F KetDBF=T FulRan=T
         wScrn=  0.000000 ICntrl=       500 IOpCl=  0 I1Cent=   200000004 NGrid=           0
         NMat0=    1 NMatS0=      1 NMatT0=    0 NMatD0=    1 NMtDS0=    0 NMtDT0=    0
 Petite list used in FoFCou.
 Initial guess orbital symmetries:
       Occupied  (A') (A') (A') (A') (A') (A') (A') (A') (A') (A')
                 (A') (A') (A') (A') (A') (A') (A') (A') (A') (A')
                 (A') (A') (A') (A') (A') (A') (A") (A') (A') (A')
                 (A") (A') (A') (A") (A") (A') (A") (A")
       Virtual   (A") (A") (A") (A") (A') (A') (A') (A') (A") (A')
                 (A') (A") (A') (A') (A') (A') (A') (A') (A') (A')
                 (A') (A') (A') (A') (A') (A') (A') (A') (A') (A")
                 (A') (A') (A') (A") (A') (A") (A') (A") (A') (A")
                 (A') (A') (A") (A") (A') (A') (A') (A") (A') (A')
                 (A') (A') (A") (A') (A") (A') (A') (A') (A') (A")
                 (A') (A') (A') (A') (A') (A") (A') (A') (A') (A')
                 (A") (A') (A') (A") (A') (A") (A') (A") (A") (A")
                 (A") (A') (A') (A') (A") (A') (A") (A') (A") (A")
                 (A') (A') (A') (A') (A") (A') (A') (A") (A') (A')
                 (A") (A') (A") (A') (A") (A') (A') (A') (A') (A")
                 (A') (A") (A') (A") (A') (A') (A") (A') (A') (A')
                 (A') (A') (A') (A') (A") (A') (A") (A") (A') (A")
                 (A") (A') (A') (A") (A') (A") (A') (A") (A") (A')
                 (A') (A') (A") (A') (A') (A') (A') (A') (A") (A')
                 (A') (A") (A') (A') (A') (A') (A') (A') (A') (A')
                 (A')
 The electronic state of the initial guess is 1-A'.
 Requested convergence on RMS density matrix=1.00D-08 within 128 cycles.
 Requested convergence on MAX density matrix=1.00D-06.
 Requested convergence on             energy=1.00D-06.
 No special actions if energy rises.
 Integral accuracy reduced to 1.0D-05 until final iterations.
 Initial convergence to 1.0D-05 achieved.  Increase integral accuracy.
 SCF Done:  E(RB3LYP) =  -440.972208528     A.U. after   14 cycles
            NFock= 14  Conv=0.48D-08     -V/T= 2.0114

 **********************************************************************

            Population analysis using the SCF Density.

 **********************************************************************

 Orbital symmetries:
       Occupied  (A') (A') (A') (A') (A') (A') (A') (A') (A') (A')
                 (A') (A') (A') (A') (A') (A') (A') (A') (A') (A')
                 (A') (A') (A') (A') (A") (A') (A') (A') (A") (A')
                 (A') (A') (A') (A") (A") (A") (A') (A")
       Virtual   (A") (A") (A") (A') (A') (A") (A') (A') (A') (A")
                 (A') (A') (A') (A") (A') (A') (A') (A') (A') (A')
                 (A') (A') (A') (A') (A') (A') (A') (A') (A") (A')
                 (A') (A') (A") (A') (A") (A') (A') (A") (A") (A')
                 (A') (A") (A") (A') (A') (A") (A') (A') (A') (A')
                 (A") (A") (A') (A') (A') (A') (A') (A") (A') (A')
                 (A') (A') (A') (A') (A') (A") (A') (A') (A') (A')
                 (A') (A") (A') (A') (A") (A') (A") (A") (A") (A")
                 (A') (A") (A') (A') (A") (A') (A") (A') (A") (A")
                 (A') (A') (A') (A") (A') (A') (A") (A') (A') (A")
                 (A') (A') (A") (A') (A") (A') (A') (A') (A') (A")
                 (A') (A") (A") (A') (A') (A') (A") (A') (A') (A')
                 (A') (A') (A') (A') (A") (A') (A") (A") (A") (A')
                 (A") (A') (A') (A") (A") (A') (A') (A") (A") (A')
                 (A') (A') (A") (A') (A') (A') (A') (A') (A") (A')
                 (A') (A") (A') (A') (A') (A') (A') (A') (A') (A')
                 (A')
 The electronic state is 1-A'.
 Alpha  occ. eigenvalues --  -14.31565 -10.22266 -10.22193 -10.21535 -10.20186
 Alpha  occ. eigenvalues --  -10.19989 -10.19811 -10.19766 -10.19659 -10.19562
 Alpha  occ. eigenvalues --  -10.19021  -0.93496  -0.84419  -0.81568  -0.74493
 Alpha  occ. eigenvalues --   -0.73734  -0.70783  -0.63059  -0.62631  -0.58026
 Alpha  occ. eigenvalues --   -0.52353  -0.51967  -0.49704  -0.46289  -0.43777
 Alpha  occ. eigenvalues --   -0.43755  -0.42952  -0.41898  -0.40174  -0.39737
 Alpha  occ. eigenvalues --   -0.39284  -0.35945  -0.34991  -0.34610  -0.29844
 Alpha  occ. eigenvalues --   -0.25581  -0.25277  -0.23583
 Alpha virt. eigenvalues --   -0.05774  -0.02251   0.01633   0.05611   0.07578
 Alpha virt. eigenvalues --    0.07919   0.08007   0.10914   0.11894   0.13347
 Alpha virt. eigenvalues --    0.14083   0.15126   0.15473   0.18794   0.20329
 Alpha virt. eigenvalues --    0.23212   0.25341   0.27622   0.28709   0.30427
 Alpha virt. eigenvalues --    0.30584   0.31510   0.33865   0.35137   0.37405
 Alpha virt. eigenvalues --    0.39953   0.41185   0.42757   0.43176   0.44824
 Alpha virt. eigenvalues --    0.45246   0.46152   0.46371   0.47410   0.48879
 Alpha virt. eigenvalues --    0.50015   0.52578   0.53232   0.55552   0.57152
 Alpha virt. eigenvalues --    0.58982   0.59114   0.60572   0.61057   0.62328
 Alpha virt. eigenvalues --    0.62805   0.64099   0.64528   0.65565   0.66544
 Alpha virt. eigenvalues --    0.67748   0.68215   0.68349   0.69129   0.70019
 Alpha virt. eigenvalues --    0.72401   0.74082   0.74282   0.74568   0.76252
 Alpha virt. eigenvalues --    0.78731   0.81732   0.82635   0.84542   0.87680
 Alpha virt. eigenvalues --    0.92561   0.92954   0.95096   1.03577   1.05571
 Alpha virt. eigenvalues --    1.11632   1.12770   1.14357   1.18563   1.19358
 Alpha virt. eigenvalues --    1.21644   1.23405   1.23937   1.25363   1.27768
 Alpha virt. eigenvalues --    1.28239   1.29668   1.30438   1.32556   1.36902
 Alpha virt. eigenvalues --    1.37820   1.47195   1.50848   1.51926   1.53701
 Alpha virt. eigenvalues --    1.56486   1.64753   1.67127   1.67987   1.68473
 Alpha virt. eigenvalues --    1.71774   1.72090   1.73123   1.73843   1.75742
 Alpha virt. eigenvalues --    1.76117   1.77246   1.79719   1.79860   1.79977
 Alpha virt. eigenvalues --    1.81290   1.82160   1.83919   1.86663   1.93047
 Alpha virt. eigenvalues --    1.93091   1.94808   1.96666   1.96972   1.98475
 Alpha virt. eigenvalues --    1.99778   2.06904   2.07265   2.08786   2.09337
 Alpha virt. eigenvalues --    2.11872   2.14875   2.17241   2.18219   2.19143
 Alpha virt. eigenvalues --    2.24038   2.24893   2.28912   2.30504   2.30794
 Alpha virt. eigenvalues --    2.32500   2.38725   2.40145   2.41430   2.47497
 Alpha virt. eigenvalues --    2.47964   2.53141   2.55143   2.58059   2.59607
 Alpha virt. eigenvalues --    2.60081   2.63959   2.67709   2.69647   2.71955
 Alpha virt. eigenvalues --    2.73223   2.76371   2.80585   2.82193   2.89291
 Alpha virt. eigenvalues --    2.91096   2.91740   2.93954   2.97307   3.03397
 Alpha virt. eigenvalues --    3.06177   3.12650   3.18589   3.28830   3.56236
 Alpha virt. eigenvalues --    3.63316
          Condensed to atoms (all electrons):
               1          2          3          4          5          6
     1  C    4.551082   0.434795  -0.090219   0.011021  -0.000384   0.015067
     2  C    0.434795   5.144398   0.460715   0.015745  -0.049261  -0.086458
     3  C   -0.090219   0.460715   5.057376   0.376258  -0.033704  -0.058417
     4  C    0.011021   0.015745   0.376258   4.779765   0.549334  -0.053172
     5  N   -0.000384  -0.049261  -0.033704   0.549334   6.291177   0.514362
     6  C    0.015067  -0.086458  -0.058417  -0.053172   0.514362   5.286633
     7  C   -0.000314   0.015030   0.001920   0.008135  -0.091535   0.238173
     8  C    0.000107  -0.000637  -0.000307  -0.000269   0.008489   0.134955
     9  C   -0.000537   0.020753  -0.000389   0.000111  -0.000783  -0.163722
    10  C   -0.015995  -0.109211   0.016306  -0.000064   0.007959   0.046180
    11  C   -0.083826   0.313572  -0.000433  -0.075927  -0.081997   0.172162
    12  H    0.358427   0.002115   0.003159  -0.000423   0.000043  -0.000475
    13  H    0.358427   0.002115   0.003159  -0.000423   0.000043  -0.000475
    14  H    0.370389  -0.012700  -0.014106   0.000371   0.000001  -0.000208
    15  H   -0.020044  -0.059055   0.402907  -0.051102   0.006627   0.000826
    16  H   -0.000469   0.006923  -0.073731   0.404869  -0.042444   0.004504
    17  H    0.000010  -0.000161   0.000182   0.000537   0.001520  -0.061203
    18  H   -0.000001   0.000009   0.000003   0.000005  -0.000160   0.015426
    19  H   -0.000007  -0.000475   0.000008  -0.000001   0.000012  -0.001035
    20  H    0.015573  -0.035973   0.000157  -0.000148  -0.000099   0.017415
               7          8          9         10         11         12
     1  C   -0.000314   0.000107  -0.000537  -0.015995  -0.083826   0.358427
     2  C    0.015030  -0.000637   0.020753  -0.109211   0.313572   0.002115
     3  C    0.001920  -0.000307  -0.000389   0.016306  -0.000433   0.003159
     4  C    0.008135  -0.000269   0.000111  -0.000064  -0.075927  -0.000423
     5  N   -0.091535   0.008489  -0.000783   0.007959  -0.081997   0.000043
     6  C    0.238173   0.134955  -0.163722   0.046180   0.172162  -0.000475
     7  C    5.211008   0.217355   0.123279  -0.126069   0.012849  -0.000001
     8  C    0.217355   5.188859   0.183493   0.101001  -0.148588  -0.000024
     9  C    0.123279   0.183493   5.133278   0.274351   0.095089   0.000637
    10  C   -0.126069   0.101001   0.274351   5.231752   0.232917   0.006723
    11  C    0.012849  -0.148588   0.095089   0.232917   5.492283  -0.012671
    12  H   -0.000001  -0.000024   0.000637   0.006723  -0.012671   0.654431
    13  H   -0.000001  -0.000024   0.000637   0.006723  -0.012671  -0.025633
    14  H    0.000009   0.000002  -0.000035   0.000132   0.011293  -0.020331
    15  H    0.000057  -0.000003   0.000009  -0.000294   0.016021   0.000434
    16  H   -0.000776   0.000004   0.000001   0.000133   0.002703   0.000013
    17  H    0.427379  -0.089521   0.015377  -0.003064   0.024401  -0.000000
    18  H   -0.072543   0.440750  -0.077097   0.015844  -0.001869  -0.000000
    19  H    0.014062  -0.076416   0.435182  -0.068705   0.016434   0.000008
    20  H   -0.002879   0.015966  -0.079619   0.436857  -0.056885   0.001397
              13         14         15         16         17         18
     1  C    0.358427   0.370389  -0.020044  -0.000469   0.000010  -0.000001
     2  C    0.002115  -0.012700  -0.059055   0.006923  -0.000161   0.000009
     3  C    0.003159  -0.014106   0.402907  -0.073731   0.000182   0.000003
     4  C   -0.000423   0.000371  -0.051102   0.404869   0.000537   0.000005
     5  N    0.000043   0.000001   0.006627  -0.042444   0.001520  -0.000160
     6  C   -0.000475  -0.000208   0.000826   0.004504  -0.061203   0.015426
     7  C   -0.000001   0.000009   0.000057  -0.000776   0.427379  -0.072543
     8  C   -0.000024   0.000002  -0.000003   0.000004  -0.089521   0.440750
     9  C    0.000637  -0.000035   0.000009   0.000001   0.015377  -0.077097
    10  C    0.006723   0.000132  -0.000294   0.000133  -0.003064   0.015844
    11  C   -0.012671   0.011293   0.016021   0.002703   0.024401  -0.001869
    12  H   -0.025633  -0.020331   0.000434   0.000013  -0.000000  -0.000000
    13  H    0.654431  -0.020331   0.000434   0.000013  -0.000000  -0.000000
    14  H   -0.020331   0.667433   0.008065  -0.000008  -0.000000  -0.000000
    15  H    0.000434   0.008065   0.726236  -0.006800  -0.000009   0.000000
    16  H    0.000013  -0.000008  -0.006800   0.709082  -0.000152  -0.000000
    17  H   -0.000000  -0.000000  -0.000009  -0.000152   0.725965  -0.014075
    18  H   -0.000000  -0.000000   0.000000  -0.000000  -0.014075   0.719550
    19  H    0.000008  -0.000000  -0.000000   0.000000  -0.000278  -0.012893
    20  H    0.001397  -0.000283  -0.000021  -0.000002   0.000045  -0.000358
              19         20
     1  C   -0.000007   0.015573
     2  C   -0.000475  -0.035973
     3  C    0.000008   0.000157
     4  C   -0.000001  -0.000148
     5  N    0.000012  -0.000099
     6  C   -0.001035   0.017415
     7  C    0.014062  -0.002879
     8  C   -0.076416   0.015966
     9  C    0.435182  -0.079619
    10  C   -0.068705   0.436857
    11  C    0.016434  -0.056885
    12  H    0.000008   0.001397
    13  H    0.000008   0.001397
    14  H   -0.000000  -0.000283
    15  H   -0.000000  -0.000021
    16  H    0.000000  -0.000002
    17  H   -0.000278   0.000045
    18  H   -0.012893  -0.000358
    19  H    0.724987  -0.014353
    20  H   -0.014353   0.733016
 Mulliken charges:
               1
     1  C    0.096898
     2  C   -0.062240
     3  C   -0.050842
     4  C    0.035378
     5  N   -0.079199
     6  C   -0.020535
     7  C    0.024863
     8  C    0.024806
     9  C    0.039985
    10  C   -0.053477
    11  C    0.085144
    12  H    0.032172
    13  H    0.032172
    14  H    0.010308
    15  H   -0.024289
    16  H   -0.003863
    17  H   -0.026952
    18  H   -0.012591
    19  H   -0.016535
    20  H   -0.031204
 Sum of Mulliken charges =   0.00000
 Mulliken charges with hydrogens summed into heavy atoms:
               1
     1  C    0.171549
     2  C   -0.062240
     3  C   -0.075131
     4  C    0.031516
     5  N   -0.079199
     6  C   -0.020535
     7  C   -0.002088
     8  C    0.012215
     9  C    0.023450
    10  C   -0.084681
    11  C    0.085144
 Electronic spatial extent (au):  <R**2>=           1578.5906
 Charge=              0.0000 electrons
 Dipole moment (field-independent basis, Debye):
    X=              0.5704    Y=              2.3765    Z=             -0.0000  Tot=              2.4440
 Quadrupole moment (field-independent basis, Debye-Ang):
   XX=            -55.0453   YY=            -63.9251   ZZ=            -67.5067
   XY=              0.4357   XZ=             -0.0000   YZ=             -0.0000
 Traceless Quadrupole moment (field-independent basis, Debye-Ang):
   XX=              7.1138   YY=             -1.7661   ZZ=             -5.3477
   XY=              0.4357   XZ=             -0.0000   YZ=             -0.0000
 Octapole moment (field-independent basis, Debye-Ang**2):
  XXX=             -0.0122  YYY=             17.6990  ZZZ=              0.0000  XYY=              0.7990
  XXY=             -3.8748  XXZ=             -0.0000  XZZ=              3.1026  YZZ=              0.4467
  YYZ=              0.0000  XYZ=              0.0000
 Hexadecapole moment (field-independent basis, Debye-Ang**3):
 XXXX=          -1186.3284 YYYY=           -821.7843 ZZZZ=            -78.7959 XXXY=            -18.8447
 XXXZ=              0.0000 YYYX=            -13.7811 YYYZ=              0.0000 ZZZX=              0.0000
 ZZZY=             -0.0000 XXYY=           -319.5050 XXZZ=           -248.6898 YYZZ=           -151.4224
 XXYZ=             -0.0000 YYXZ=             -0.0000 ZZXY=             -0.6405
 N-N= 5.512438666113D+02 E-N=-2.122932855061D+03  KE= 4.359822979300D+02
 Symmetry A'   KE= 4.227462191857D+02
 Symmetry A"   KE= 1.323607874427D+01
 ******************************Gaussian NBO Version 3.1******************************
             N A T U R A L   A T O M I C   O R B I T A L   A N D
          N A T U R A L   B O N D   O R B I T A L   A N A L Y S I S
 ******************************Gaussian NBO Version 3.1******************************
       /RESON  / : Allow strongly delocalized NBO set

 Analyzing the SCF density

 Job title: CC1=CC=NC2=CC=CC=C21                                            

 Storage needed:    120222 in NPA,    159415 in NBO ( 196605800 available)
 GSVD:  LWork=       25497 too small for GESVD, short by        1973 words or        1973 for optimal perf.


 NATURAL POPULATIONS:  Natural atomic orbital occupancies 
                                                          
   NAO  Atom  No  lang   Type(AO)    Occupancy      Energy
 ----------------------------------------------------------
     1    C    1  S      Cor( 1S)     1.99921     -10.07902
     2    C    1  S      Val( 2S)     1.08095      -0.24071
     3    C    1  S      Ryd( 3S)     0.00050       0.89243
     4    C    1  px     Val( 2p)     1.22323      -0.09295
     5    C    1  px     Ryd( 3p)     0.00355       0.67035
     6    C    1  py     Val( 2p)     1.10766      -0.08130
     7    C    1  py     Ryd( 3p)     0.00148       0.47412
     8    C    1  pz     Val( 2p)     1.22697      -0.09302
     9    C    1  pz     Ryd( 3p)     0.00070       0.56316
    10    C    1  dxy    Ryd( 3d)     0.00039       2.21288
    11    C    1  dxz    Ryd( 3d)     0.00029       2.15428
    12    C    1  dyz    Ryd( 3d)     0.00065       2.29673
    13    C    1  dx2y2  Ryd( 3d)     0.00068       2.39136
    14    C    1  dz2    Ryd( 3d)     0.00046       2.31535

    15    C    2  S      Cor( 1S)     1.99885     -10.07860
    16    C    2  S      Val( 2S)     0.85674      -0.11813
    17    C    2  S      Ryd( 3S)     0.00133       0.54269
    18    C    2  px     Val( 2p)     1.08277      -0.05763
    19    C    2  px     Ryd( 3p)     0.00340       0.85833
    20    C    2  py     Val( 2p)     1.08567      -0.07415
    21    C    2  py     Ryd( 3p)     0.00589       1.06937
    22    C    2  pz     Val( 2p)     0.93822      -0.10789
    23    C    2  pz     Ryd( 3p)     0.00143       0.61967
    24    C    2  dxy    Ryd( 3d)     0.00087       2.43924
    25    C    2  dxz    Ryd( 3d)     0.00056       1.91021
    26    C    2  dyz    Ryd( 3d)     0.00085       1.90421
    27    C    2  dx2y2  Ryd( 3d)     0.00089       2.41645
    28    C    2  dz2    Ryd( 3d)     0.00039       2.18613

    29    C    3  S      Cor( 1S)     1.99886     -10.06267
    30    C    3  S      Val( 2S)     0.94826      -0.14585
    31    C    3  S      Ryd( 3S)     0.00154       0.54733
    32    C    3  px     Val( 2p)     1.19358      -0.06686
    33    C    3  px     Ryd( 3p)     0.00536       0.99482
    34    C    3  py     Val( 2p)     1.08388      -0.05427
    35    C    3  py     Ryd( 3p)     0.00366       0.68010
    36    C    3  pz     Val( 2p)     1.02751      -0.11473
    37    C    3  pz     Ryd( 3p)     0.00107       0.55226
    38    C    3  dxy    Ryd( 3d)     0.00067       2.42981
    39    C    3  dxz    Ryd( 3d)     0.00040       1.91603
    40    C    3  dyz    Ryd( 3d)     0.00043       1.92948
    41    C    3  dx2y2  Ryd( 3d)     0.00074       2.51716
    42    C    3  dz2    Ryd( 3d)     0.00038       2.21664

    43    C    4  S      Cor( 1S)     1.99906     -10.09858
    44    C    4  S      Val( 2S)     0.90365      -0.13418
    45    C    4  S      Ryd( 3S)     0.00123       0.50380
    46    C    4  px     Val( 2p)     0.96247      -0.01026
    47    C    4  px     Ryd( 3p)     0.00954       0.73200
    48    C    4  py     Val( 2p)     1.10861      -0.04185
    49    C    4  py     Ryd( 3p)     0.00709       0.76415
    50    C    4  pz     Val( 2p)     0.91963      -0.11250
    51    C    4  pz     Ryd( 3p)     0.00147       0.52958
    52    C    4  dxy    Ryd( 3d)     0.00195       2.52758
    53    C    4  dxz    Ryd( 3d)     0.00121       1.93456
    54    C    4  dyz    Ryd( 3d)     0.00047       1.89791
    55    C    4  dx2y2  Ryd( 3d)     0.00122       2.39695
    56    C    4  dz2    Ryd( 3d)     0.00047       2.19782

    57    N    5  S      Cor( 1S)     1.99927     -14.13239
    58    N    5  S      Val( 2S)     1.34788      -0.47045
    59    N    5  S      Ryd( 3S)     0.00137       1.19188
    60    N    5  px     Val( 2p)     1.29878      -0.17387
    61    N    5  px     Ryd( 3p)     0.00369       1.23644
    62    N    5  py     Val( 2p)     1.65638      -0.20970
    63    N    5  py     Ryd( 3p)     0.00639       0.99788
    64    N    5  pz     Val( 2p)     1.16019      -0.16896
    65    N    5  pz     Ryd( 3p)     0.00067       0.90084
    66    N    5  dxy    Ryd( 3d)     0.00141       2.87102
    67    N    5  dxz    Ryd( 3d)     0.00070       2.37847
    68    N    5  dyz    Ryd( 3d)     0.00127       2.29021
    69    N    5  dx2y2  Ryd( 3d)     0.00133       2.77068
    70    N    5  dz2    Ryd( 3d)     0.00071       2.60544

    71    C    6  S      Cor( 1S)     1.99883     -10.09079
    72    C    6  S      Val( 2S)     0.80903      -0.08502
    73    C    6  S      Ryd( 3S)     0.00281       0.59013
    74    C    6  px     Val( 2p)     1.02277      -0.04861
    75    C    6  px     Ryd( 3p)     0.00586       0.99158
    76    C    6  py     Val( 2p)     0.98532      -0.02089
    77    C    6  py     Ryd( 3p)     0.00980       0.91308
    78    C    6  pz     Val( 2p)     0.96799      -0.10509
    79    C    6  pz     Ryd( 3p)     0.00075       0.61276
    80    C    6  dxy    Ryd( 3d)     0.00127       2.43474
    81    C    6  dxz    Ryd( 3d)     0.00093       1.89413
    82    C    6  dyz    Ryd( 3d)     0.00077       1.91756
    83    C    6  dx2y2  Ryd( 3d)     0.00182       2.44722
    84    C    6  dz2    Ryd( 3d)     0.00051       2.18172

    85    C    7  S      Cor( 1S)     1.99891     -10.05705
    86    C    7  S      Val( 2S)     0.94445      -0.13433
    87    C    7  S      Ryd( 3S)     0.00166       0.57161
    88    C    7  px     Val( 2p)     1.06619      -0.03671
    89    C    7  px     Ryd( 3p)     0.00442       0.66764
    90    C    7  py     Val( 2p)     1.19543      -0.05874
    91    C    7  py     Ryd( 3p)     0.00704       1.02589
    92    C    7  pz     Val( 2p)     0.97548      -0.10218
    93    C    7  pz     Ryd( 3p)     0.00099       0.56151
    94    C    7  dxy    Ryd( 3d)     0.00064       2.45122
    95    C    7  dxz    Ryd( 3d)     0.00047       1.93663
    96    C    7  dyz    Ryd( 3d)     0.00045       1.92218
    97    C    7  dx2y2  Ryd( 3d)     0.00077       2.50927
    98    C    7  dz2    Ryd( 3d)     0.00040       2.22519

    99    C    8  S      Cor( 1S)     1.99894     -10.06564
   100    C    8  S      Val( 2S)     0.94566      -0.14270
   101    C    8  S      Ryd( 3S)     0.00109       0.57032
   102    C    8  px     Val( 2p)     1.18989      -0.05964
   103    C    8  px     Ryd( 3p)     0.00601       1.00037
   104    C    8  py     Val( 2p)     1.07455      -0.04264
   105    C    8  py     Ryd( 3p)     0.00406       0.65937
   106    C    8  pz     Val( 2p)     0.99416      -0.10756
   107    C    8  pz     Ryd( 3p)     0.00092       0.55575
   108    C    8  dxy    Ryd( 3d)     0.00071       2.44345
   109    C    8  dxz    Ryd( 3d)     0.00040       1.91291
   110    C    8  dyz    Ryd( 3d)     0.00056       1.93040
   111    C    8  dx2y2  Ryd( 3d)     0.00077       2.49786
   112    C    8  dz2    Ryd( 3d)     0.00039       2.22490

   113    C    9  S      Cor( 1S)     1.99894     -10.06660
   114    C    9  S      Val( 2S)     0.94281      -0.14244
   115    C    9  S      Ryd( 3S)     0.00117       0.57380
   116    C    9  px     Val( 2p)     1.13209      -0.05081
   117    C    9  px     Ryd( 3p)     0.00503       0.81666
   118    C    9  py     Val( 2p)     1.12876      -0.05285
   119    C    9  py     Ryd( 3p)     0.00533       0.84216
   120    C    9  pz     Val( 2p)     0.99476      -0.10870
   121    C    9  pz     Ryd( 3p)     0.00096       0.55431
   122    C    9  dxy    Ryd( 3d)     0.00078       2.52136
   123    C    9  dxz    Ryd( 3d)     0.00052       1.92962
   124    C    9  dyz    Ryd( 3d)     0.00043       1.91160
   125    C    9  dx2y2  Ryd( 3d)     0.00070       2.42090
   126    C    9  dz2    Ryd( 3d)     0.00039       2.22434

   127    C   10  S      Cor( 1S)     1.99893     -10.06380
   128    C   10  S      Val( 2S)     0.92782      -0.13380
   129    C   10  S      Ryd( 3S)     0.00164       0.56030
   130    C   10  px     Val( 2p)     1.08510      -0.04702
   131    C   10  px     Ryd( 3p)     0.00376       0.77218
   132    C   10  py     Val( 2p)     1.17618      -0.06014
   133    C   10  py     Ryd( 3p)     0.00543       0.99491
   134    C   10  pz     Val( 2p)     1.00287      -0.11098
   135    C   10  pz     Ryd( 3p)     0.00115       0.56096
   136    C   10  dxy    Ryd( 3d)     0.00073       2.46458
   137    C   10  dxz    Ryd( 3d)     0.00061       1.93743
   138    C   10  dyz    Ryd( 3d)     0.00030       1.91578
   139    C   10  dx2y2  Ryd( 3d)     0.00071       2.53162
   140    C   10  dz2    Ryd( 3d)     0.00040       2.21916

   141    C   11  S      Cor( 1S)     1.99880     -10.06187
   142    C   11  S      Val( 2S)     0.84948      -0.09564
   143    C   11  S      Ryd( 3S)     0.00262       0.57403
   144    C   11  px     Val( 2p)     1.10212      -0.06642
   145    C   11  px     Ryd( 3p)     0.00462       1.09180
   146    C   11  py     Val( 2p)     1.11110      -0.06590
   147    C   11  py     Ryd( 3p)     0.00467       1.08975
   148    C   11  pz     Val( 2p)     1.01668      -0.10635
   149    C   11  pz     Ryd( 3p)     0.00070       0.65463
   150    C   11  dxy    Ryd( 3d)     0.00074       2.44300
   151    C   11  dxz    Ryd( 3d)     0.00059       1.90989
   152    C   11  dyz    Ryd( 3d)     0.00048       1.90190
   153    C   11  dx2y2  Ryd( 3d)     0.00080       2.46865
   154    C   11  dz2    Ryd( 3d)     0.00042       2.20615

   155    H   12  S      Val( 1S)     0.76500       0.05654
   156    H   12  S      Ryd( 2S)     0.00157       0.36396
   157    H   12  px     Ryd( 2p)     0.00024       1.83664
   158    H   12  py     Ryd( 2p)     0.00030       1.90349
   159    H   12  pz     Ryd( 2p)     0.00054       2.15609

   160    H   13  S      Val( 1S)     0.76500       0.05654
   161    H   13  S      Ryd( 2S)     0.00157       0.36396
   162    H   13  px     Ryd( 2p)     0.00024       1.83664
   163    H   13  py     Ryd( 2p)     0.00030       1.90349
   164    H   13  pz     Ryd( 2p)     0.00054       2.15609

   165    H   14  S      Val( 1S)     0.77025       0.06199
   166    H   14  S      Ryd( 2S)     0.00130       0.35369
   167    H   14  px     Ryd( 2p)     0.00069       2.37536
   168    H   14  py     Ryd( 2p)     0.00012       1.76251
   169    H   14  pz     Ryd( 2p)     0.00018       1.74239

   170    H   15  S      Val( 1S)     0.77308       0.06902
   171    H   15  S      Ryd( 2S)     0.00195       0.32971
   172    H   15  px     Ryd( 2p)     0.00080       2.36767
   173    H   15  py     Ryd( 2p)     0.00010       1.99024
   174    H   15  pz     Ryd( 2p)     0.00017       1.65176

   175    H   16  S      Val( 1S)     0.79536       0.07035
   176    H   16  S      Ryd( 2S)     0.00169       0.32058
   177    H   16  px     Ryd( 2p)     0.00033       2.13059
   178    H   16  py     Ryd( 2p)     0.00057       2.17767
   179    H   16  pz     Ryd( 2p)     0.00012       1.64292

   180    H   17  S      Val( 1S)     0.76056       0.08780
   181    H   17  S      Ryd( 2S)     0.00260       0.33502
   182    H   17  px     Ryd( 2p)     0.00013       2.01853
   183    H   17  py     Ryd( 2p)     0.00079       2.36848
   184    H   17  pz     Ryd( 2p)     0.00015       1.66535

   185    H   18  S      Val( 1S)     0.77217       0.07801
   186    H   18  S      Ryd( 2S)     0.00160       0.32092
   187    H   18  px     Ryd( 2p)     0.00077       2.35687
   188    H   18  py     Ryd( 2p)     0.00013       2.00563
   189    H   18  pz     Ryd( 2p)     0.00017       1.64909

   190    H   19  S      Val( 1S)     0.77345       0.07548
   191    H   19  S      Ryd( 2S)     0.00161       0.31946
   192    H   19  px     Ryd( 2p)     0.00044       2.17516
   193    H   19  py     Ryd( 2p)     0.00046       2.19040
   194    H   19  pz     Ryd( 2p)     0.00018       1.64780

   195    H   20  S      Val( 1S)     0.77503       0.07054
   196    H   20  S      Ryd( 2S)     0.00176       0.36884
   197    H   20  px     Ryd( 2p)     0.00013       2.03523
   198    H   20  py     Ryd( 2p)     0.00076       2.35609
   199    H   20  pz     Ryd( 2p)     0.00020       1.65610

 WARNING:  1 low occupancy (<1.9990e) core orbital  found on  C    2
           1 low occupancy (<1.9990e) core orbital  found on  C    3
           1 low occupancy (<1.9990e) core orbital  found on  C    6
           1 low occupancy (<1.9990e) core orbital  found on  C    7
           1 low occupancy (<1.9990e) core orbital  found on  C    8
           1 low occupancy (<1.9990e) core orbital  found on  C    9
           1 low occupancy (<1.9990e) core orbital  found on  C   10
           1 low occupancy (<1.9990e) core orbital  found on  C   11


 Summary of Natural Population Analysis:                  
                                                          
                                       Natural Population 
                Natural  -----------------------------------------------
    Atom  No    Charge         Core      Valence    Rydberg      Total
 -----------------------------------------------------------------------
      C    1   -0.64670      1.99921     4.63880    0.00869     6.64670
      C    2    0.02213      1.99885     3.96341    0.01561     5.97787
      C    3   -0.26633      1.99886     4.25322    0.01425     6.26633
      C    4    0.08192      1.99906     3.89437    0.02465     5.91808
      N    5   -0.48002      1.99927     5.46322    0.01753     7.48002
      C    6    0.19155      1.99883     3.78511    0.02451     5.80845
      C    7   -0.19730      1.99891     4.18156    0.01683     6.19730
      C    8   -0.21810      1.99894     4.20426    0.01491     6.21810
      C    9   -0.21265      1.99894     4.19841    0.01530     6.21265
      C   10   -0.20563      1.99893     4.19197    0.01473     6.20563
      C   11   -0.09381      1.99880     4.07938    0.01563     6.09381
      H   12    0.23236      0.00000     0.76500    0.00264     0.76764
      H   13    0.23236      0.00000     0.76500    0.00264     0.76764
      H   14    0.22747      0.00000     0.77025    0.00228     0.77253
      H   15    0.22392      0.00000     0.77308    0.00300     0.77608
      H   16    0.20193      0.00000     0.79536    0.00271     0.79807
      H   17    0.23577      0.00000     0.76056    0.00367     0.76423
      H   18    0.22517      0.00000     0.77217    0.00267     0.77483
      H   19    0.22386      0.00000     0.77345    0.00269     0.77614
      H   20    0.22212      0.00000     0.77503    0.00284     0.77788
 =======================================================================
   * Total *   -0.00000     21.98860    53.80360    0.20780    76.00000

                                 Natural Population      
 --------------------------------------------------------
   Core                      21.98860 ( 99.9482% of  22)
   Valence                   53.80360 ( 99.6363% of  54)
   Natural Minimal Basis     75.79220 ( 99.7266% of  76)
   Natural Rydberg Basis      0.20780 (  0.2734% of  76)
 --------------------------------------------------------

    Atom  No          Natural Electron Configuration
 ----------------------------------------------------------------------------
      C    1      [core]2S( 1.08)2p( 3.56)3p( 0.01)
      C    2      [core]2S( 0.86)2p( 3.11)3p( 0.01)
      C    3      [core]2S( 0.95)2p( 3.30)3p( 0.01)
      C    4      [core]2S( 0.90)2p( 2.99)3p( 0.02)3d( 0.01)
      N    5      [core]2S( 1.35)2p( 4.12)3p( 0.01)3d( 0.01)
      C    6      [core]2S( 0.81)2p( 2.98)3p( 0.02)3d( 0.01)
      C    7      [core]2S( 0.94)2p( 3.24)3p( 0.01)
      C    8      [core]2S( 0.95)2p( 3.26)3p( 0.01)
      C    9      [core]2S( 0.94)2p( 3.26)3p( 0.01)
      C   10      [core]2S( 0.93)2p( 3.26)3p( 0.01)
      C   11      [core]2S( 0.85)2p( 3.23)3p( 0.01)
      H   12            1S( 0.77)
      H   13            1S( 0.77)
      H   14            1S( 0.77)
      H   15            1S( 0.77)
      H   16            1S( 0.80)
      H   17            1S( 0.76)
      H   18            1S( 0.77)
      H   19            1S( 0.77)
      H   20            1S( 0.78)


 NATURAL BOND ORBITAL ANALYSIS:

                       Occupancies       Lewis Structure    Low   High
           Occ.    -------------------  -----------------   occ   occ
  Cycle   Thresh.   Lewis   Non-Lewis     CR  BD  3C  LP    (L)   (NL)   Dev
 =============================================================================
   1(1)    1.90    70.64061   5.35939     11  21   0   6     5      5    0.55
   2(2)    1.90    70.64061   5.35939     11  21   0   6     5      5    0.55
   3(1)    1.80    70.64061   5.35939     11  21   0   6     5      5    0.55
   4(2)    1.80    70.64061   5.35939     11  21   0   6     5      5    0.55
   5(1)    1.70    73.42510   2.57490     11  25   0   2     1      5    0.31
   6(2)    1.70    73.42510   2.57490     11  25   0   2     1      5    0.31
   7(1)    1.60    73.42510   2.57490     11  25   0   2     1      5    0.31
   8(2)    1.60    73.42510   2.57490     11  25   0   2     1      5    0.31
   9(1)    1.50    73.94101   2.05899     11  26   0   1     0      5    0.31
  10(2)    1.50    73.58535   2.41465     11  26   0   1     0      5    0.55
  11(3)    1.50    73.94101   2.05899     11  26   0   1     0      5    0.31
 -----------------------------------------------------------------------------

 Structure accepted: RESONANCE keyword permits strongly delocalized structure

 WARNING:  1 low occupancy (<1.9990e) core orbital  found on  C    2
           1 low occupancy (<1.9990e) core orbital  found on  C    3
           1 low occupancy (<1.9990e) core orbital  found on  C    6
           1 low occupancy (<1.9990e) core orbital  found on  C    7
           1 low occupancy (<1.9990e) core orbital  found on  C    8
           1 low occupancy (<1.9990e) core orbital  found on  C    9
           1 low occupancy (<1.9990e) core orbital  found on  C   10
           1 low occupancy (<1.9990e) core orbital  found on  C   11

 --------------------------------------------------------
   Core                     21.98863 ( 99.948% of  22)
   Valence Lewis            51.95239 ( 96.208% of  54)
  ==================       ============================
   Total Lewis              73.94101 ( 97.291% of  76)
  -----------------------------------------------------
   Valence non-Lewis         1.90703 (  2.509% of  76)
   Rydberg non-Lewis         0.15195 (  0.200% of  76)
  ==================       ============================
   Total non-Lewis           2.05899 (  2.709% of  76)
 --------------------------------------------------------


       (Occupancy)   Bond orbital/ Coefficients/ Hybrids
 ---------------------------------------------------------------------------------
     1. (1.98030) BD ( 1) C   1 - C   2  
                ( 48.99%)   0.7000* C   1 s( 30.11%)p 2.32( 69.84%)d 0.00(  0.05%)
                                            0.0004  0.5488  0.0012 -0.2838  0.0071
                                           -0.7860 -0.0055  0.0000  0.0000  0.0125
                                            0.0000 -0.0000 -0.0142 -0.0105
                ( 51.01%)   0.7142* C   2 s( 31.61%)p 2.16( 68.35%)d 0.00(  0.04%)
                                           -0.0001  0.5622 -0.0012  0.2723  0.0053
                                            0.7805 -0.0128  0.0000  0.0000  0.0098
                                            0.0000  0.0000 -0.0121 -0.0114
     2. (1.97642) BD ( 1) C   1 - H  12  
                ( 61.54%)   0.7845* C   1 s( 22.99%)p 3.35( 76.97%)d 0.00(  0.04%)
                                           -0.0000  0.4795 -0.0020 -0.2816  0.0147
                                            0.4363  0.0106  0.7069  0.0004 -0.0065
                                           -0.0104  0.0121 -0.0010  0.0096
                ( 38.46%)   0.6202* H  12 s( 99.92%)p 0.00(  0.08%)
                                            0.9996 -0.0018  0.0070 -0.0149 -0.0234
     3. (1.97642) BD ( 1) C   1 - H  13  
                ( 61.54%)   0.7845* C   1 s( 22.99%)p 3.35( 76.97%)d 0.00(  0.04%)
                                           -0.0000  0.4795 -0.0020 -0.2816  0.0147
                                            0.4363  0.0106 -0.7069 -0.0004 -0.0065
                                            0.0104 -0.0121 -0.0010  0.0096
                ( 38.46%)   0.6202* H  13 s( 99.92%)p 0.00(  0.08%)
                                            0.9996 -0.0018  0.0070 -0.0149  0.0234
     4. (1.98870) BD ( 1) C   1 - H  14  
                ( 61.38%)   0.7835* C   1 s( 23.86%)p 3.19( 76.10%)d 0.00(  0.04%)
                                           -0.0000  0.4884  0.0038  0.8718 -0.0074
                                            0.0259  0.0163  0.0000  0.0000  0.0000
                                            0.0000  0.0000  0.0173 -0.0091
                ( 38.62%)   0.6214* H  14 s( 99.92%)p 0.00(  0.08%)
                                            0.9996 -0.0006 -0.0282 -0.0018  0.0000
     5. (1.97232) BD ( 1) C   2 - C   3  
                ( 51.04%)   0.7144* C   2 s( 35.09%)p 1.85( 64.87%)d 0.00(  0.04%)
                                           -0.0000  0.5924  0.0061  0.5253  0.0242
                                           -0.6100  0.0106  0.0000  0.0000 -0.0164
                                            0.0000  0.0000 -0.0044 -0.0111
                ( 48.96%)   0.6997* C   3 s( 36.73%)p 1.72( 63.23%)d 0.00(  0.05%)
                                            0.0001  0.6060  0.0033 -0.4817  0.0194
                                            0.6320  0.0201  0.0000  0.0000 -0.0173
                                            0.0000  0.0000 -0.0019 -0.0123
     6. (1.71478) BD ( 2) C   2 - C   3  
                ( 46.94%)   0.6851* C   2 s(  0.00%)p 1.00( 99.94%)d 0.00(  0.06%)
                                            0.0000  0.0000  0.0000  0.0000  0.0000
                                            0.0000  0.0000  0.9997  0.0031  0.0000
                                            0.0084 -0.0232  0.0000  0.0000
                ( 53.06%)   0.7284* C   3 s(  0.00%)p 1.00( 99.95%)d 0.00(  0.05%)
                                            0.0000  0.0000  0.0000  0.0000  0.0000
                                            0.0000  0.0000  0.9997 -0.0096  0.0000
                                           -0.0202  0.0078  0.0000  0.0000
     7. (1.96493) BD ( 1) C   2 - C  11  
                ( 49.49%)   0.7035* C   2 s( 33.22%)p 2.01( 66.74%)d 0.00(  0.05%)
                                           -0.0000  0.5763 -0.0036 -0.8058  0.0046
                                           -0.1339  0.0136  0.0000  0.0000  0.0073
                                            0.0000  0.0000  0.0156 -0.0125
                ( 50.51%)   0.7107* C  11 s( 33.58%)p 1.98( 66.38%)d 0.00(  0.04%)
                                            0.0000  0.5794  0.0025  0.7930 -0.0137
                                            0.1862  0.0099  0.0000  0.0000  0.0065
                                            0.0000  0.0000  0.0144 -0.0121
     8. (1.98214) BD ( 1) C   3 - C   4  
                ( 51.32%)   0.7164* C   3 s( 34.32%)p 1.91( 65.64%)d 0.00(  0.05%)
                                           -0.0001  0.5857  0.0126 -0.2657  0.0315
                                           -0.7643 -0.0256  0.0000  0.0000  0.0137
                                            0.0000  0.0000 -0.0116 -0.0117
                ( 48.68%)   0.6977* C   4 s( 38.66%)p 1.59( 61.29%)d 0.00(  0.05%)
                                            0.0002  0.6218 -0.0013  0.2699  0.0420
                                            0.7336 -0.0098  0.0000  0.0000  0.0116
                                            0.0000  0.0000 -0.0151 -0.0110
     9. (1.97967) BD ( 1) C   3 - H  15  
                ( 61.37%)   0.7834* C   3 s( 28.86%)p 2.46( 71.11%)d 0.00(  0.03%)
                                           -0.0004  0.5371 -0.0115  0.8344 -0.0035
                                            0.1214 -0.0084  0.0000  0.0000  0.0038
                                            0.0000  0.0000  0.0140 -0.0098
                ( 38.63%)   0.6215* H  15 s( 99.91%)p 0.00(  0.09%)
                                            0.9995 -0.0024 -0.0299 -0.0045  0.0000
    10. (1.98600) BD ( 1) C   4 - N   5  
                ( 39.53%)   0.6287* C   4 s( 32.08%)p 2.11( 67.80%)d 0.00(  0.13%)
                                            0.0000  0.5661  0.0175 -0.7995 -0.0293
                                           -0.1846 -0.0615  0.0000  0.0000  0.0124
                                            0.0000  0.0000  0.0280 -0.0186
                ( 60.47%)   0.7777* N   5 s( 38.38%)p 1.60( 61.55%)d 0.00(  0.07%)
                                            0.0001  0.6193  0.0167  0.7759 -0.0261
                                            0.1104  0.0247  0.0000  0.0000  0.0176
                                            0.0000  0.0000  0.0148 -0.0117
    11. (1.79007) BD ( 2) C   4 - N   5  
                ( 41.94%)   0.6476* C   4 s(  0.00%)p 1.00( 99.87%)d 0.00(  0.13%)
                                            0.0000  0.0000  0.0000  0.0000  0.0000
                                            0.0000  0.0000  0.9992 -0.0165  0.0000
                                           -0.0362  0.0023  0.0000  0.0000
                ( 58.06%)   0.7620* N   5 s(  0.00%)p 1.00( 99.86%)d 0.00(  0.14%)
                                            0.0000  0.0000  0.0000  0.0000  0.0000
                                            0.0000  0.0000  0.9992 -0.0139  0.0000
                                            0.0217  0.0310  0.0000  0.0000
    12. (1.98103) BD ( 1) C   4 - H  16  
                ( 60.56%)   0.7782* C   4 s( 29.08%)p 2.44( 70.88%)d 0.00(  0.04%)
                                            0.0005 -0.5392  0.0096 -0.5327  0.0247
                                            0.6515  0.0005  0.0000  0.0000  0.0166
                                            0.0000  0.0000  0.0033  0.0085
                ( 39.44%)   0.6280* H  16 s( 99.91%)p 0.00(  0.09%)
                                           -0.9995  0.0043  0.0186 -0.0246  0.0000
    13. (1.98123) BD ( 1) N   5 - C   6  
                ( 59.26%)   0.7698* N   5 s( 35.86%)p 1.79( 64.07%)d 0.00(  0.07%)
                                            0.0001  0.5988  0.0053 -0.5588  0.0174
                                            0.5729  0.0055  0.0000  0.0000 -0.0182
                                            0.0000  0.0000 -0.0139 -0.0128
                ( 40.74%)   0.6383* C   6 s( 29.34%)p 2.40( 70.54%)d 0.00(  0.12%)
                                           -0.0000  0.5416  0.0099  0.5608 -0.0094
                                           -0.6236 -0.0441  0.0000  0.0000 -0.0291
                                            0.0000  0.0000 -0.0039 -0.0186
    14. (1.97225) BD ( 1) C   6 - C   7  
                ( 50.91%)   0.7135* C   6 s( 34.63%)p 1.89( 65.33%)d 0.00(  0.04%)
                                            0.0002 -0.5884 -0.0065  0.7841 -0.0204
                                            0.1919  0.0348  0.0000  0.0000 -0.0074
                                            0.0000  0.0000 -0.0154  0.0109
                ( 49.09%)   0.7006* C   7 s( 34.55%)p 1.89( 65.40%)d 0.00(  0.05%)
                                           -0.0001 -0.5878 -0.0054 -0.7914 -0.0109
                                           -0.1639  0.0279  0.0000  0.0000 -0.0097
                                            0.0000  0.0000 -0.0151  0.0125
    15. (1.96646) BD ( 1) C   6 - C  11  
                ( 48.80%)   0.6986* C   6 s( 35.72%)p 1.80( 64.23%)d 0.00(  0.05%)
                                           -0.0000  0.5975 -0.0127  0.2635 -0.0068
                                            0.7567 -0.0136  0.0000  0.0000  0.0098
                                            0.0000  0.0000 -0.0147 -0.0118
                ( 51.20%)   0.7155* C  11 s( 32.37%)p 2.09( 67.59%)d 0.00(  0.04%)
                                           -0.0002  0.5689 -0.0030 -0.2304  0.0027
                                           -0.7892  0.0069  0.0000  0.0000  0.0078
                                            0.0000  0.0000 -0.0144 -0.0125
    16. (1.53277) BD ( 2) C   6 - C  11  
                ( 47.74%)   0.6909* C   6 s(  0.00%)p 1.00( 99.99%)d 0.00(  0.01%)
                                            0.0000  0.0000  0.0000  0.0000  0.0000
                                            0.0000  0.0000  0.9999  0.0084  0.0000
                                            0.0049  0.0111  0.0000  0.0000
                ( 52.26%)   0.7229* C  11 s(  0.00%)p 1.00( 99.99%)d 0.00(  0.01%)
                                            0.0000  0.0000  0.0000  0.0000  0.0000
                                            0.0000  0.0000  0.9998  0.0143  0.0000
                                           -0.0025 -0.0111  0.0000  0.0000
    17. (1.97805) BD ( 1) C   7 - C   8  
                ( 50.04%)   0.7074* C   7 s( 36.70%)p 1.72( 63.25%)d 0.00(  0.05%)
                                            0.0001  0.6056  0.0147 -0.5655 -0.0374
                                            0.5576 -0.0197  0.0000  0.0000 -0.0176
                                            0.0000  0.0000 -0.0029 -0.0116
                ( 49.96%)   0.7068* C   8 s( 36.52%)p 1.74( 63.44%)d 0.00(  0.05%)
                                            0.0000  0.6043  0.0074  0.5299 -0.0202
                                           -0.5933 -0.0341  0.0000  0.0000 -0.0177
                                            0.0000  0.0000  0.0009 -0.0119
    18. (1.72783) BD ( 2) C   7 - C   8  
                ( 49.37%)   0.7026* C   7 s(  0.00%)p 1.00( 99.94%)d 0.00(  0.06%)
                                            0.0000  0.0000  0.0000  0.0000  0.0000
                                            0.0000  0.0000  0.9997 -0.0099  0.0000
                                           -0.0068  0.0226  0.0000  0.0000
                ( 50.63%)   0.7116* C   8 s(  0.00%)p 1.00( 99.95%)d 0.00(  0.05%)
                                            0.0000  0.0000  0.0000  0.0000  0.0000
                                            0.0000  0.0000  0.9996 -0.0145  0.0000
                                            0.0209 -0.0083  0.0000  0.0000
    19. (1.97771) BD ( 1) C   7 - H  17  
                ( 61.96%)   0.7871* C   7 s( 28.67%)p 2.49( 71.30%)d 0.00(  0.03%)
                                            0.0003 -0.5352  0.0148  0.2288  0.0003
                                            0.8128 -0.0068  0.0000  0.0000 -0.0069
                                            0.0000  0.0000  0.0128  0.0098
                ( 38.04%)   0.6168* H  17 s( 99.91%)p 0.00(  0.09%)
                                           -0.9995  0.0028 -0.0068 -0.0298  0.0000
    20. (1.97679) BD ( 1) C   8 - C   9  
                ( 49.95%)   0.7067* C   8 s( 34.96%)p 1.86( 64.99%)d 0.00(  0.04%)
                                            0.0000  0.5912  0.0075  0.1993 -0.0345
                                            0.7801  0.0206  0.0000  0.0000  0.0106
                                            0.0000  0.0000 -0.0137 -0.0120
                ( 50.05%)   0.7075* C   9 s( 35.05%)p 1.85( 64.91%)d 0.00(  0.04%)
                                            0.0000  0.5920  0.0068 -0.2528 -0.0404
                                           -0.7639  0.0016  0.0000  0.0000  0.0081
                                            0.0000  0.0000 -0.0153 -0.0120
    21. (1.98003) BD ( 1) C   8 - H  18  
                ( 61.41%)   0.7837* C   8 s( 28.42%)p 2.52( 71.55%)d 0.00(  0.03%)
                                            0.0003 -0.5329  0.0127  0.8235 -0.0075
                                            0.1931 -0.0006  0.0000  0.0000 -0.0065
                                            0.0000  0.0000 -0.0132  0.0098
                ( 38.59%)   0.6212* H  18 s( 99.91%)p 0.00(  0.09%)
                                           -0.9995  0.0020 -0.0293 -0.0074  0.0000
    22. (1.97750) BD ( 1) C   9 - C  10  
                ( 49.61%)   0.7044* C   9 s( 36.49%)p 1.74( 63.46%)d 0.00(  0.04%)
                                            0.0001  0.6040  0.0095  0.7662  0.0019
                                            0.2145  0.0399  0.0000  0.0000  0.0067
                                            0.0000  0.0000  0.0162 -0.0118
                ( 50.39%)   0.7098* C  10 s( 36.71%)p 1.72( 63.25%)d 0.00(  0.04%)
                                            0.0001  0.6057  0.0165 -0.7751 -0.0210
                                           -0.1736  0.0340  0.0000  0.0000  0.0096
                                            0.0000  0.0000  0.0143 -0.0116
    23. (1.74030) BD ( 2) C   9 - C  10  
                ( 49.73%)   0.7052* C   9 s(  0.00%)p 1.00( 99.95%)d 0.00(  0.05%)
                                            0.0000  0.0000  0.0000  0.0000  0.0000
                                            0.0000  0.0000  0.9997 -0.0123  0.0000
                                            0.0218 -0.0037  0.0000  0.0000
                ( 50.27%)   0.7090* C  10 s(  0.00%)p 1.00( 99.95%)d 0.00(  0.05%)
                                            0.0000  0.0000  0.0000  0.0000  0.0000
                                            0.0000  0.0000  0.9997 -0.0075  0.0000
                                           -0.0173 -0.0133  0.0000  0.0000
    24. (1.98011) BD ( 1) C   9 - H  19  
                ( 61.34%)   0.7832* C   9 s( 28.37%)p 2.52( 71.60%)d 0.00(  0.03%)
                                            0.0003 -0.5324  0.0135  0.5893 -0.0056
                                           -0.6072  0.0057  0.0000  0.0000  0.0149
                                            0.0000  0.0000  0.0006  0.0098
                ( 38.66%)   0.6218* H  19 s( 99.91%)p 0.00(  0.09%)
                                           -0.9995  0.0019 -0.0210  0.0218  0.0000
    25. (1.96978) BD ( 1) C  10 - C  11  
                ( 48.57%)   0.6969* C  10 s( 34.77%)p 1.87( 65.19%)d 0.00(  0.05%)
                                            0.0000  0.5896  0.0000  0.5854  0.0127
                                           -0.5557  0.0142  0.0000  0.0000 -0.0174
                                            0.0000  0.0000 -0.0013 -0.0128
                ( 51.43%)   0.7171* C  11 s( 34.00%)p 1.94( 65.97%)d 0.00(  0.04%)
                                           -0.0001  0.5830  0.0052 -0.5634  0.0091
                                            0.5849  0.0085  0.0000  0.0000 -0.0156
                                            0.0000  0.0000 -0.0001 -0.0117
    26. (1.97901) BD ( 1) C  10 - H  20  
                ( 61.27%)   0.7827* C  10 s( 28.43%)p 2.52( 71.53%)d 0.00(  0.03%)
                                           -0.0003  0.5330 -0.0137  0.2346 -0.0123
                                            0.8125 -0.0009  0.0000  0.0000  0.0081
                                            0.0000  0.0000 -0.0129 -0.0102
                ( 38.73%)   0.6224* H  20 s( 99.91%)p 0.00(  0.09%)
                                            0.9996 -0.0017 -0.0061 -0.0291  0.0000
    27. (1.99921) CR ( 1) C   1           s(100.00%)p 0.00(  0.00%)
                                            1.0000 -0.0002 -0.0000  0.0001 -0.0000
                                            0.0004  0.0000  0.0000  0.0000 -0.0000
                                           -0.0000  0.0000  0.0000  0.0000
    28. (1.99885) CR ( 1) C   2           s(100.00%)
                                            1.0000  0.0001 -0.0000 -0.0000  0.0000
                                            0.0000 -0.0000  0.0000  0.0000  0.0000
                                            0.0000  0.0000 -0.0000 -0.0000
    29. (1.99887) CR ( 1) C   3           s(100.00%)p 0.00(  0.00%)
                                            1.0000  0.0002 -0.0000  0.0003 -0.0000
                                           -0.0001 -0.0000  0.0000  0.0000  0.0000
                                            0.0000  0.0000  0.0000 -0.0000
    30. (1.99907) CR ( 1) C   4           s(100.00%)p 0.00(  0.00%)
                                            1.0000  0.0002 -0.0000  0.0003 -0.0000
                                           -0.0005  0.0000  0.0000  0.0000 -0.0000
                                            0.0000  0.0000  0.0000 -0.0000
    31. (1.99927) CR ( 1) N   5           s(100.00%)p 0.00(  0.00%)
                                            1.0000 -0.0002  0.0000  0.0001  0.0000
                                            0.0001  0.0000  0.0000  0.0000  0.0000
                                            0.0000  0.0000 -0.0000 -0.0000
    32. (1.99883) CR ( 1) C   6           s(100.00%)p 0.00(  0.00%)
                                            1.0000  0.0001  0.0000 -0.0001  0.0000
                                           -0.0000 -0.0000  0.0000  0.0000  0.0000
                                            0.0000  0.0000  0.0000 -0.0000
    33. (1.99892) CR ( 1) C   7           s(100.00%)p 0.00(  0.00%)
                                            1.0000  0.0001 -0.0000 -0.0001  0.0000
                                           -0.0003  0.0000  0.0000  0.0000  0.0000
                                            0.0000  0.0000 -0.0000 -0.0000
    34. (1.99894) CR ( 1) C   8           s(100.00%)p 0.00(  0.00%)
                                            1.0000  0.0001 -0.0000 -0.0003  0.0000
                                           -0.0001  0.0000  0.0000  0.0000  0.0000
                                            0.0000  0.0000  0.0000 -0.0000
    35. (1.99894) CR ( 1) C   9           s(100.00%)p 0.00(  0.00%)
                                            1.0000  0.0001 -0.0000 -0.0002  0.0000
                                            0.0002 -0.0000  0.0000  0.0000 -0.0000
                                            0.0000  0.0000 -0.0000 -0.0000
    36. (1.99894) CR ( 1) C  10           s(100.00%)p 0.00(  0.00%)
                                            1.0000  0.0001 -0.0000  0.0001 -0.0000
                                            0.0003 -0.0000  0.0000  0.0000  0.0000
                                            0.0000  0.0000 -0.0000 -0.0000
    37. (1.99880) CR ( 1) C  11           s(100.00%)p 0.00(  0.00%)
                                            1.0000  0.0001 -0.0000 -0.0001  0.0000
                                           -0.0001  0.0000  0.0000  0.0000 -0.0000
                                            0.0000  0.0000 -0.0000 -0.0000
    38. (1.91978) LP ( 1) N   5           s( 25.77%)p 2.88( 74.16%)d 0.00(  0.07%)
                                            0.0002  0.5074 -0.0146 -0.2886 -0.0085
                                           -0.8109 -0.0258 -0.0000 -0.0000 -0.0144
                                           -0.0000 -0.0000  0.0179  0.0133
    39. (0.00346) RY*( 1) C   1           s(  0.03%)p99.99( 94.79%)d99.99(  5.18%)
                                            0.0000 -0.0081  0.0155  0.0217  0.9147
                                           -0.0028 -0.3329 -0.0000 -0.0000 -0.1660
                                            0.0000 -0.0000 -0.1556  0.0071
    40. (0.00103) RY*( 2) C   1           s(  0.00%)p 1.00( 67.68%)d 0.48( 32.32%)
                                            0.0000 -0.0000  0.0000  0.0000 -0.0000
                                           -0.0000 -0.0000  0.0079  0.8226  0.0000
                                           -0.0875 -0.5617  0.0000  0.0000
    41. (0.00097) RY*( 3) C   1           s( 44.70%)p 1.22( 54.45%)d 0.02(  0.85%)
                                            0.0000  0.0140  0.6684 -0.0006 -0.2785
                                            0.0126 -0.6832 -0.0000 -0.0000 -0.0853
                                            0.0000 -0.0000 -0.0201 -0.0286
    42. (0.00010) RY*( 4) C   1           s( 41.29%)p 0.97( 40.02%)d 0.45( 18.69%)
    43. (0.00001) RY*( 5) C   1           s( 13.66%)p 0.53(  7.23%)d 5.79( 79.11%)
    44. (0.00001) RY*( 6) C   1           s(  0.00%)p 1.00(  0.55%)d99.99( 99.45%)
    45. (0.00001) RY*( 7) C   1           s(  0.00%)p 1.00( 31.82%)d 2.14( 68.18%)
    46. (0.00002) RY*( 8) C   1           s(  0.32%)p10.95(  3.49%)d99.99( 96.19%)
    47. (0.00001) RY*( 9) C   1           s(  0.04%)p 2.31(  0.09%)d99.99( 99.88%)
    48. (0.00595) RY*( 1) C   2           s(  0.97%)p94.90( 92.52%)d 6.67(  6.50%)
                                            0.0000  0.0074  0.0985 -0.0094 -0.0760
                                           -0.0225 -0.9586 -0.0000 -0.0000  0.1759
                                           -0.0000 -0.0000 -0.1820 -0.0302
    49. (0.00305) RY*( 2) C   2           s(  2.85%)p32.49( 92.58%)d 1.61(  4.57%)
                                            0.0000  0.0178  0.1679  0.0054 -0.9572
                                           -0.0073  0.0976 -0.0000 -0.0000 -0.1435
                                           -0.0000 -0.0000 -0.1564 -0.0264
    50. (0.00187) RY*( 3) C   2           s(  0.00%)p 1.00( 71.38%)d 0.40( 28.62%)
                                            0.0000  0.0000  0.0000  0.0000  0.0000
                                            0.0000  0.0000  0.0105  0.8448  0.0000
                                           -0.1411  0.5160  0.0000  0.0000
    51. (0.00122) RY*( 4) C   2           s( 91.23%)p 0.02(  2.15%)d 0.07(  6.62%)
                                           -0.0000 -0.0053  0.9552 -0.0006  0.1233
                                            0.0062  0.0790  0.0000  0.0000  0.1438
                                            0.0000  0.0000  0.1996 -0.0752
    52. (0.00060) RY*( 5) C   2           s(  0.00%)p 1.00(  4.08%)d23.49( 95.92%)
                                            0.0000  0.0000  0.0000  0.0000  0.0000
                                            0.0000  0.0000 -0.0103  0.2018  0.0000
                                            0.9773 -0.0629  0.0000  0.0000
    53. (0.00031) RY*( 6) C   2           s(  4.63%)p 1.31(  6.06%)d19.30( 89.31%)
                                            0.0000 -0.0035  0.2151 -0.0239  0.2446
                                            0.0085  0.0132 -0.0000 -0.0000 -0.6393
                                           -0.0000 -0.0000 -0.6893  0.0965
    54. (0.00017) RY*( 7) C   2           s(  0.00%)p 1.00( 24.59%)d 3.07( 75.41%)
                                            0.0000  0.0000  0.0000  0.0000  0.0000
                                            0.0000  0.0000  0.0200 -0.4955  0.0000
                                            0.1575  0.8540  0.0000  0.0000
    55. (0.00011) RY*( 8) C   2           s(  0.01%)p 1.00(  6.40%)d14.63( 93.60%)
                                            0.0000 -0.0012  0.0074 -0.0013  0.0226
                                           -0.0128  0.2516  0.0000  0.0000  0.7196
                                            0.0000  0.0000 -0.6436  0.0623
    56. (0.00002) RY*( 9) C   2           s(  0.39%)p 0.85(  0.33%)d99.99( 99.28%)
    57. (0.00509) RY*( 1) C   3           s(  1.08%)p85.24( 92.41%)d 6.00(  6.50%)
                                            0.0000 -0.0216  0.1019  0.0277  0.8646
                                            0.0000  0.4194  0.0000  0.0000 -0.0333
                                            0.0000  0.0000 -0.2524  0.0148
    58. (0.00210) RY*( 2) C   3           s(  0.08%)p99.99( 98.60%)d16.14(  1.32%)
                                           -0.0000 -0.0191  0.0213  0.0009  0.4349
                                            0.0308 -0.8921 -0.0000 -0.0000 -0.1103
                                           -0.0000 -0.0000  0.0315 -0.0068
    59. (0.00123) RY*( 3) C   3           s( 97.18%)p 0.02(  1.52%)d 0.01(  1.30%)
                                           -0.0000 -0.0019  0.9858  0.0127 -0.1178
                                            0.0088 -0.0335  0.0000  0.0000 -0.0132
                                            0.0000  0.0000 -0.0637 -0.0936
    60. (0.00090) RY*( 4) C   3           s(  0.00%)p 1.00( 97.47%)d 0.03(  2.53%)
                                            0.0000  0.0000  0.0000  0.0000  0.0000
                                            0.0000  0.0000  0.0067  0.9872  0.0000
                                           -0.1539 -0.0407  0.0000  0.0000
    61. (0.00048) RY*( 5) C   3           s(  0.00%)p 1.00(  0.04%)d99.99( 99.96%)
                                            0.0000  0.0000  0.0000  0.0000  0.0000
                                            0.0000  0.0000 -0.0107  0.0164  0.0000
                                           -0.1560  0.9876  0.0000  0.0000
    62. (0.00012) RY*( 6) C   3           s(  0.17%)p 9.09(  1.58%)d99.99( 98.25%)
                                           -0.0000 -0.0015  0.0417 -0.0080  0.1067
                                            0.0227 -0.0620  0.0000  0.0000  0.9753
                                            0.0000  0.0000  0.1549  0.0847
    63. (0.00005) RY*( 7) C   3           s(  1.02%)p 5.32(  5.41%)d91.99( 93.57%)
    64. (0.00002) RY*( 8) C   3           s(  0.00%)p 1.00(  2.54%)d38.32( 97.46%)
    65. (0.00001) RY*( 9) C   3           s(  0.56%)p 0.89(  0.50%)d99.99( 98.94%)
    66. (0.00870) RY*( 1) C   4           s(  2.41%)p35.20( 84.86%)d 5.28( 12.73%)
                                           -0.0000 -0.0078  0.1551  0.0248 -0.9127
                                            0.0551 -0.1089 -0.0000 -0.0000 -0.3483
                                           -0.0000 -0.0000  0.0723 -0.0282
    67. (0.00463) RY*( 2) C   4           s(  1.10%)p85.90( 94.81%)d 3.70(  4.08%)
                                           -0.0000  0.0406  0.0969 -0.0474 -0.0337
                                           -0.0006  0.9720  0.0000  0.0000 -0.1893
                                            0.0000  0.0000 -0.0677 -0.0204
    68. (0.00130) RY*( 3) C   4           s(  0.00%)p 1.00( 36.77%)d 1.72( 63.23%)
                                            0.0000  0.0000  0.0000  0.0000  0.0000
                                            0.0000  0.0000  0.0296  0.6057  0.0000
                                            0.5777  0.5464  0.0000  0.0000
    69. (0.00113) RY*( 4) C   4           s(  0.00%)p 1.00( 57.76%)d 0.73( 42.24%)
                                            0.0000  0.0000  0.0000  0.0000  0.0000
                                            0.0000  0.0000  0.0096 -0.7599  0.0000
                                            0.6239  0.1822  0.0000  0.0000
    70. (0.00076) RY*( 5) C   4           s( 68.40%)p 0.08(  5.78%)d 0.38( 25.82%)
                                            0.0000 -0.0085  0.8270  0.0269  0.2308
                                           -0.0046 -0.0615  0.0000  0.0000 -0.1076
                                            0.0000  0.0000  0.4893 -0.0848
    71. (0.00057) RY*( 6) C   4           s( 15.83%)p 0.48(  7.61%)d 4.84( 76.57%)
                                            0.0000 -0.0042  0.3978  0.0121 -0.2653
                                           -0.0059  0.0742  0.0000  0.0000  0.7778
                                            0.0000  0.0000 -0.3863 -0.1076
    72. (0.00006) RY*( 7) C   4           s( 12.10%)p 0.51(  6.17%)d 6.75( 81.73%)
    73. (0.00000) RY*( 8) C   4           s(  0.00%)p 1.00(  5.60%)d16.85( 94.40%)
    74. (0.00000) RY*( 9) C   4           s(  0.34%)p 2.36(  0.80%)d99.99( 98.86%)
    75. (0.00582) RY*( 1) N   5           s(  8.81%)p 9.89( 87.12%)d 0.46(  4.07%)
                                            0.0000 -0.0051  0.2967 -0.0120  0.4013
                                           -0.0300  0.8421  0.0000  0.0000 -0.1227
                                            0.0000  0.0000  0.1586 -0.0220
    76. (0.00189) RY*( 2) N   5           s(  0.03%)p99.99( 97.85%)d68.44(  2.11%)
                                           -0.0000  0.0113  0.0135  0.0300  0.8912
                                            0.0002 -0.4282  0.0000  0.0000  0.1170
                                            0.0000  0.0000  0.0863 -0.0023
    77. (0.00062) RY*( 3) N   5           s(  0.00%)p 1.00( 54.87%)d 0.82( 45.13%)
                                            0.0000  0.0000  0.0000  0.0000  0.0000
                                            0.0000  0.0000  0.0059  0.7407  0.0000
                                            0.6085 -0.2847  0.0000  0.0000
    78. (0.00036) RY*( 4) N   5           s(  0.00%)p 1.00( 42.64%)d 1.35( 57.36%)
                                            0.0000  0.0000  0.0000  0.0000  0.0000
                                            0.0000  0.0000 -0.0225 -0.6526  0.0000
                                            0.7519 -0.0913  0.0000  0.0000
    79. (0.00017) RY*( 5) N   5           s( 56.23%)p 0.07(  3.82%)d 0.71( 39.95%)
                                            0.0000 -0.0014  0.7498 -0.0307 -0.1554
                                           -0.0066 -0.1145  0.0000  0.0000  0.6246
                                            0.0000  0.0000  0.0846  0.0473
    80. (0.00010) RY*( 6) N   5           s( 31.38%)p 0.15(  4.63%)d 2.04( 63.99%)
                                            0.0000 -0.0032  0.5602  0.0211  0.0166
                                           -0.0144 -0.2130 -0.0000 -0.0000 -0.6323
                                           -0.0000 -0.0000 -0.4692 -0.1412
    81. (0.00004) RY*( 7) N   5           s(  1.02%)p 3.76(  3.85%)d92.89( 95.12%)
    82. (0.00001) RY*( 8) N   5           s(  0.00%)p 1.00(  2.64%)d36.91( 97.36%)
    83. (0.00001) RY*( 9) N   5           s(  2.52%)p 1.16(  2.93%)d37.52( 94.55%)
    84. (0.00851) RY*( 1) C   6           s(  5.11%)p16.73( 85.39%)d 1.86(  9.51%)
                                           -0.0000 -0.0403  0.2223  0.0197  0.5363
                                            0.0239 -0.7519 -0.0000 -0.0000  0.1212
                                           -0.0000 -0.0000  0.2835  0.0021
    85. (0.00567) RY*( 2) C   6           s( 11.56%)p 7.45( 86.16%)d 0.20(  2.28%)
                                            0.0000  0.0307  0.3386  0.0202  0.6737
                                           -0.0063  0.6382  0.0000  0.0000  0.0310
                                            0.0000  0.0000  0.1433 -0.0367
    86. (0.00225) RY*( 3) C   6           s( 62.52%)p 0.32( 19.82%)d 0.28( 17.67%)
                                            0.0000 -0.0031  0.7907 -0.0081 -0.4444
                                            0.0229 -0.0099  0.0000  0.0000 -0.2753
                                            0.0000  0.0000  0.3106 -0.0663
    87. (0.00119) RY*( 4) C   6           s(  0.00%)p 1.00(  0.48%)d99.99( 99.52%)
                                            0.0000  0.0000  0.0000  0.0000  0.0000
                                            0.0000  0.0000 -0.0037 -0.0690  0.0000
                                           -0.7112  0.6996  0.0000  0.0000
    88. (0.00088) RY*( 5) C   6           s(  0.00%)p 1.00( 60.61%)d 0.65( 39.39%)
                                            0.0000  0.0000  0.0000  0.0000  0.0000
                                            0.0000  0.0000 -0.0139  0.7784  0.0000
                                            0.4002  0.4835  0.0000  0.0000
    89. (0.00066) RY*( 6) C   6           s( 20.04%)p 0.06(  1.21%)d 3.93( 78.75%)
                                            0.0000 -0.0075  0.4476 -0.0071  0.0327
                                           -0.0068 -0.1048 -0.0000 -0.0000  0.3181
                                           -0.0000 -0.0000 -0.8263 -0.0591
    90. (0.00055) RY*( 7) C   6           s(  0.00%)p 1.00( 38.93%)d 1.57( 61.07%)
                                            0.0000  0.0000  0.0000  0.0000  0.0000
                                            0.0000  0.0000  0.0034  0.6239  0.0000
                                           -0.5780 -0.5260  0.0000  0.0000
    91. (0.00016) RY*( 8) C   6           s(  0.23%)p31.56(  7.30%)d99.99( 92.47%)
                                           -0.0000  0.0132  0.0462  0.0186 -0.2438
                                           -0.0206  0.1131  0.0000  0.0000  0.8972
                                            0.0000  0.0000  0.3434  0.0419
    92. (0.00002) RY*( 9) C   6           s(  0.86%)p 0.02(  0.02%)d99.99( 99.12%)
    93. (0.00642) RY*( 1) C   7           s(  0.05%)p99.99( 96.13%)d71.30(  3.81%)
                                           -0.0000  0.0222  0.0065  0.0162 -0.1007
                                            0.0219  0.9749  0.0000  0.0000  0.1050
                                            0.0000  0.0000 -0.1632 -0.0215
    94. (0.00313) RY*( 2) C   7           s(  0.54%)p99.99( 96.73%)d 5.08(  2.73%)
                                           -0.0000  0.0172  0.0713 -0.0247  0.9796
                                            0.0195  0.0815  0.0000  0.0000 -0.0641
                                            0.0000  0.0000 -0.1495 -0.0294
    95. (0.00117) RY*( 3) C   7           s( 98.49%)p 0.01(  0.57%)d 0.01(  0.94%)
                                            0.0000 -0.0061  0.9924  0.0033 -0.0714
                                           -0.0240  0.0015  0.0000  0.0000 -0.0794
                                            0.0000  0.0000  0.0425 -0.0357
    96. (0.00095) RY*( 4) C   7           s(  0.00%)p 1.00( 82.31%)d 0.21( 17.69%)
                                            0.0000  0.0000  0.0000  0.0000  0.0000
                                            0.0000  0.0000  0.0120  0.9072  0.0000
                                            0.4205 -0.0058  0.0000  0.0000
    97. (0.00050) RY*( 5) C   7           s(  0.00%)p 1.00( 15.10%)d 5.62( 84.90%)
                                            0.0000  0.0000  0.0000  0.0000  0.0000
                                            0.0000  0.0000  0.0108 -0.3884  0.0000
                                            0.8320 -0.3960  0.0000  0.0000
    98. (0.00015) RY*( 6) C   7           s(  0.00%)p 1.00(  3.30%)d29.35( 96.70%)
                                            0.0000  0.0015  0.0017 -0.0244  0.1442
                                            0.0013  0.1075  0.0000  0.0000  0.4383
                                            0.0000  0.0000  0.8588 -0.1934
    99. (0.00003) RY*( 7) C   7           s(  0.96%)p 2.00(  1.91%)d99.99( 97.13%)
   100. (0.00002) RY*( 8) C   7           s(  0.00%)p 1.00(  2.65%)d36.74( 97.35%)
   101. (0.00001) RY*( 9) C   7           s(  0.04%)p32.84(  1.40%)d99.99( 98.55%)
   102. (0.00529) RY*( 1) C   8           s(  0.09%)p99.99( 92.84%)d79.31(  7.07%)
                                           -0.0000  0.0282  0.0097  0.0301  0.9312
                                            0.0076  0.2457  0.0000  0.0000  0.1145
                                            0.0000  0.0000  0.2373 -0.0353
   103. (0.00255) RY*( 2) C   8           s(  0.01%)p99.99( 98.56%)d99.99(  1.43%)
                                           -0.0000  0.0005  0.0106  0.0069 -0.2518
                                           -0.0364  0.9596  0.0000  0.0000 -0.1092
                                            0.0000  0.0000  0.0479  0.0049
   104. (0.00090) RY*( 3) C   8           s(  0.00%)p 1.00( 57.96%)d 0.73( 42.04%)
                                            0.0000  0.0000  0.0000  0.0000  0.0000
                                            0.0000  0.0000  0.0160  0.7611  0.0000
                                            0.0173  0.6482  0.0000  0.0000
   105. (0.00084) RY*( 4) C   8           s( 92.78%)p 0.00(  0.32%)d 0.07(  6.90%)
                                            0.0000 -0.0027  0.9632 -0.0180  0.0531
                                           -0.0051  0.0067  0.0000  0.0000 -0.0750
                                            0.0000  0.0000 -0.2308 -0.1006
   106. (0.00047) RY*( 5) C   8           s(  0.00%)p 1.00( 36.36%)d 1.75( 63.64%)
                                            0.0000  0.0000  0.0000  0.0000  0.0000
                                            0.0000  0.0000  0.0045 -0.6030  0.0000
                                           -0.3492  0.7173  0.0000  0.0000
   107. (0.00014) RY*( 6) C   8           s(  0.12%)p12.11(  1.48%)d99.99( 98.40%)
                                            0.0000 -0.0011  0.0349 -0.0070  0.0261
                                            0.0261 -0.1156 -0.0000 -0.0000 -0.8878
                                           -0.0000 -0.0000  0.4423 -0.0125
   108. (0.00004) RY*( 7) C   8           s(  7.05%)p 0.72(  5.10%)d12.45( 87.84%)
   109. (0.00000) RY*( 8) C   8           s(  0.00%)p 1.00(  5.73%)d16.44( 94.27%)
   110. (0.00000) RY*( 9) C   8           s(  0.05%)p36.56(  1.71%)d99.99( 98.24%)
   111. (0.00543) RY*( 1) C   9           s(  0.08%)p99.99( 93.00%)d86.87(  6.92%)
                                           -0.0000  0.0282  0.0003  0.0224  0.6293
                                           -0.0226 -0.7300 -0.0000 -0.0000 -0.2612
                                           -0.0000 -0.0000  0.0010 -0.0310
   112. (0.00272) RY*( 2) C   9           s(  0.35%)p99.99( 98.21%)d 4.11(  1.44%)
                                            0.0000  0.0004  0.0591 -0.0268  0.7487
                                           -0.0261  0.6482  0.0000  0.0000 -0.0077
                                            0.0000  0.0000 -0.1195 -0.0057
   113. (0.00086) RY*( 3) C   9           s( 94.67%)p 0.01(  0.59%)d 0.05(  4.74%)
                                            0.0000 -0.0031  0.9730 -0.0131 -0.0090
                                            0.0142 -0.0741  0.0000  0.0000  0.1952
                                            0.0000  0.0000  0.0148 -0.0953
   114. (0.00086) RY*( 4) C   9           s(  0.00%)p 1.00( 74.62%)d 0.34( 25.38%)
                                            0.0000  0.0000  0.0000  0.0000  0.0000
                                            0.0000  0.0000  0.0127  0.8638  0.0000
                                           -0.1767 -0.4717  0.0000  0.0000
   115. (0.00059) RY*( 5) C   9           s(  0.00%)p 1.00( 19.93%)d 4.02( 80.07%)
                                            0.0000  0.0000  0.0000  0.0000  0.0000
                                            0.0000  0.0000 -0.0079  0.4463  0.0000
                                            0.7030  0.5536  0.0000  0.0000
   116. (0.00014) RY*( 6) C   9           s(  0.00%)p 1.00(  1.49%)d66.28( 98.51%)
                                           -0.0000 -0.0004  0.0013  0.0198 -0.0879
                                            0.0183 -0.0800 -0.0000 -0.0000  0.0130
                                           -0.0000 -0.0000 -0.9915 -0.0427
   117. (0.00005) RY*( 7) C   9           s(  4.95%)p 0.98(  4.87%)d18.21( 90.18%)
   118. (0.00000) RY*( 8) C   9           s(  0.00%)p 1.00(  5.50%)d17.18( 94.50%)
   119. (0.00000) RY*( 9) C   9           s(  0.05%)p40.12(  1.86%)d99.99( 98.09%)
   120. (0.00520) RY*( 1) C  10           s(  1.80%)p51.07( 91.89%)d 3.51(  6.31%)
                                            0.0000 -0.0191  0.1328  0.0096  0.4451
                                            0.0247  0.8485  0.0000  0.0000 -0.1276
                                            0.0000  0.0000  0.2154  0.0218
   121. (0.00287) RY*( 2) C  10           s(  7.51%)p12.01( 90.23%)d 0.30(  2.26%)
                                           -0.0000  0.0215  0.2732 -0.0187  0.8294
                                            0.0065 -0.4626  0.0000  0.0000  0.1435
                                            0.0000  0.0000  0.0304 -0.0324
   122. (0.00118) RY*( 3) C  10           s(  0.00%)p 1.00( 84.04%)d 0.19( 15.96%)
                                            0.0000  0.0000  0.0000  0.0000  0.0000
                                            0.0000  0.0000  0.0093  0.9167  0.0000
                                            0.3222 -0.2362  0.0000  0.0000
   123. (0.00092) RY*( 4) C  10           s( 89.76%)p 0.10(  8.88%)d 0.02(  1.36%)
                                            0.0000 -0.0074  0.9474  0.0195 -0.2972
                                            0.0104 -0.0003  0.0000  0.0000 -0.0944
                                            0.0000  0.0000 -0.0206 -0.0652
   124. (0.00056) RY*( 5) C  10           s(  0.00%)p 1.00( 12.88%)d 6.76( 87.12%)
                                            0.0000  0.0000  0.0000  0.0000  0.0000
                                            0.0000  0.0000  0.0115 -0.3587  0.0000
                                            0.9241 -0.1313  0.0000  0.0000
   125. (0.00011) RY*( 6) C  10           s(  0.56%)p 6.10(  3.39%)d99.99( 96.05%)
                                            0.0000 -0.0029  0.0745  0.0235 -0.1074
                                           -0.0105  0.1474  0.0000  0.0000  0.9582
                                            0.0000  0.0000  0.1486  0.1423
   126. (0.00006) RY*( 7) C  10           s(  0.20%)p21.94(  4.34%)d99.99( 95.46%)
   127. (0.00001) RY*( 8) C  10           s(  0.00%)p 1.00(  3.12%)d31.02( 96.88%)
   128. (0.00001) RY*( 9) C  10           s(  0.27%)p 4.91(  1.30%)d99.99( 98.43%)
   129. (0.00546) RY*( 1) C  11           s( 19.31%)p 3.98( 76.87%)d 0.20(  3.82%)
                                            0.0000  0.0063  0.4393 -0.0117 -0.6333
                                           -0.0047 -0.6062 -0.0000 -0.0000 -0.0534
                                           -0.0000 -0.0000  0.1859 -0.0283
   130. (0.00461) RY*( 2) C  11           s(  0.41%)p99.99( 94.25%)d13.01(  5.34%)
                                            0.0000 -0.0111  0.0631 -0.0150 -0.6553
                                            0.0020  0.7162  0.0000  0.0000  0.2301
                                            0.0000  0.0000  0.0202  0.0067
   131. (0.00188) RY*( 3) C  11           s( 80.02%)p 0.23( 18.12%)d 0.02(  1.87%)
                                           -0.0000 -0.0062  0.8945  0.0077  0.3482
                                           -0.0039  0.2446  0.0000  0.0000 -0.0020
                                            0.0000  0.0000 -0.1341 -0.0265
   132. (0.00073) RY*( 4) C  11           s(  0.00%)p 1.00( 16.71%)d 4.99( 83.29%)
                                            0.0000  0.0000  0.0000  0.0000  0.0000
                                            0.0000  0.0000 -0.0097  0.4086  0.0000
                                            0.7516 -0.5177  0.0000  0.0000
   133. (0.00055) RY*( 5) C  11           s(  0.00%)p 1.00( 42.69%)d 1.34( 57.31%)
                                            0.0000  0.0000  0.0000  0.0000  0.0000
                                            0.0000  0.0000 -0.0007  0.6534  0.0000
                                            0.1552  0.7409  0.0000  0.0000
   134. (0.00042) RY*( 6) C  11           s(  0.00%)p 1.00( 40.61%)d 1.46( 59.39%)
                                            0.0000  0.0000  0.0000  0.0000  0.0000
                                            0.0000  0.0000 -0.0154  0.6371  0.0000
                                           -0.6411 -0.4276  0.0000  0.0000
   135. (0.00017) RY*( 7) C  11           s(  0.16%)p31.60(  4.99%)d99.99( 94.85%)
                                            0.0000 -0.0010  0.0397 -0.0132  0.2029
                                           -0.0111  0.0918  0.0000  0.0000  0.1965
                                            0.0000  0.0000  0.9538  0.0125
   136. (0.00012) RY*( 8) C  11           s(  0.00%)p 1.00(  5.65%)d16.70( 94.35%)
                                            0.0000  0.0018 -0.0008 -0.0070  0.0822
                                            0.0163 -0.2223  0.0000  0.0000  0.9457
                                            0.0000  0.0000 -0.1892 -0.1158
   137. (0.00002) RY*( 9) C  11           s(  0.17%)p 1.05(  0.18%)d99.99( 99.65%)
   138. (0.00159) RY*( 1) H  12           s( 98.22%)p 0.02(  1.78%)
                                            0.0049  0.9910 -0.0370  0.1213  0.0414
   139. (0.00022) RY*( 2) H  12           s(  0.19%)p99.99( 99.81%)
                                            0.0021  0.0435  0.8123 -0.2813  0.5090
   140. (0.00015) RY*( 3) H  12           s(  0.18%)p99.99( 99.82%)
                                            0.0054  0.0416 -0.5458 -0.6753  0.4943
   141. (0.00004) RY*( 4) H  12           s(  1.50%)p65.87( 98.50%)
   142. (0.00159) RY*( 1) H  13           s( 98.22%)p 0.02(  1.78%)
                                            0.0049  0.9910 -0.0370  0.1213 -0.0414
   143. (0.00022) RY*( 2) H  13           s(  0.19%)p99.99( 99.81%)
                                            0.0021  0.0435  0.8123 -0.2813 -0.5090
   144. (0.00015) RY*( 3) H  13           s(  0.18%)p99.99( 99.82%)
                                            0.0054  0.0416 -0.5458 -0.6753 -0.4943
   145. (0.00004) RY*( 4) H  13           s(  1.50%)p65.87( 98.50%)
   146. (0.00133) RY*( 1) H  14           s( 97.57%)p 0.02(  2.43%)
                                            0.0046  0.9878  0.1353  0.0775  0.0000
   147. (0.00018) RY*( 2) H  14           s(  0.00%)p 1.00(100.00%)
                                            0.0000  0.0000  0.0000  0.0000  1.0000
   148. (0.00012) RY*( 3) H  14           s(  0.08%)p99.99( 99.92%)
                                            0.0078  0.0277  0.3365 -0.9412 -0.0000
   149. (0.00003) RY*( 4) H  14           s(  2.43%)p40.17( 97.57%)
   150. (0.00196) RY*( 1) H  15           s( 99.41%)p 0.01(  0.59%)
                                            0.0046  0.9970  0.0689  0.0341  0.0000
   151. (0.00017) RY*( 2) H  15           s(  0.00%)p 1.00(100.00%)
                                            0.0000  0.0000  0.0000  0.0000  1.0000
   152. (0.00008) RY*( 3) H  15           s(  0.01%)p99.99( 99.99%)
   153. (0.00006) RY*( 4) H  15           s(  0.67%)p99.99( 99.33%)
   154. (0.00171) RY*( 1) H  16           s( 99.62%)p 0.00(  0.38%)
                                            0.0045  0.9981 -0.0448 -0.0419  0.0000
   155. (0.00012) RY*( 2) H  16           s(  0.00%)p 1.00(100.00%)
                                            0.0000  0.0000  0.0000  0.0000  1.0000
   156. (0.00007) RY*( 3) H  16           s(  0.12%)p99.99( 99.88%)
   157. (0.00002) RY*( 4) H  16           s(  0.35%)p99.99( 99.65%)
   158. (0.00262) RY*( 1) H  17           s( 99.52%)p 0.00(  0.48%)
                                            0.0049  0.9976 -0.0003 -0.0693  0.0000
   159. (0.00015) RY*( 2) H  17           s(  0.00%)p 1.00(100.00%)
                                            0.0000  0.0000  0.0000  0.0000  1.0000
   160. (0.00010) RY*( 3) H  17           s(  0.09%)p99.99( 99.91%)
   161. (0.00006) RY*( 4) H  17           s(  0.49%)p99.99( 99.51%)
   162. (0.00162) RY*( 1) H  18           s( 99.18%)p 0.01(  0.82%)
                                            0.0047  0.9959 -0.0905 -0.0040  0.0000
   163. (0.00017) RY*( 2) H  18           s(  0.00%)p 1.00(100.00%)
                                            0.0000  0.0000  0.0000  0.0000  1.0000
   164. (0.00008) RY*( 3) H  18           s(  0.05%)p99.99( 99.95%)
   165. (0.00006) RY*( 4) H  18           s(  0.86%)p99.99( 99.14%)
   166. (0.00163) RY*( 1) H  19           s( 99.16%)p 0.01(  0.84%)
                                            0.0046  0.9958 -0.0737  0.0548  0.0000
   167. (0.00018) RY*( 2) H  19           s(  0.00%)p 1.00(100.00%)
                                            0.0000  0.0000  0.0000  0.0000  1.0000
   168. (0.00009) RY*( 3) H  19           s(  0.05%)p99.99( 99.95%)
   169. (0.00006) RY*( 4) H  19           s(  0.88%)p99.99( 99.12%)
   170. (0.00178) RY*( 1) H  20           s( 99.25%)p 0.01(  0.75%)
                                            0.0038  0.9963  0.0619  0.0602  0.0000
   171. (0.00020) RY*( 2) H  20           s(  0.00%)p 1.00(100.00%)
                                            0.0000  0.0000  0.0000  0.0000  1.0000
   172. (0.00009) RY*( 3) H  20           s(  0.37%)p99.99( 99.63%)
   173. (0.00006) RY*( 4) H  20           s(  0.47%)p99.99( 99.53%)
   174. (0.01879) BD*( 1) C   1 - C   2  
                ( 51.01%)   0.7142* C   1 s( 30.11%)p 2.32( 69.84%)d 0.00(  0.05%)
                                            0.0004  0.5488  0.0012 -0.2838  0.0071
                                           -0.7860 -0.0055  0.0000  0.0000  0.0125
                                            0.0000 -0.0000 -0.0142 -0.0105
                ( 48.99%)  -0.7000* C   2 s( 31.61%)p 2.16( 68.35%)d 0.00(  0.04%)
                                           -0.0001  0.5622 -0.0012  0.2723  0.0053
                                            0.7805 -0.0128  0.0000  0.0000  0.0098
                                            0.0000  0.0000 -0.0121 -0.0114
   175. (0.00895) BD*( 1) C   1 - H  12  
                ( 38.46%)   0.6202* C   1 s( 22.99%)p 3.35( 76.97%)d 0.00(  0.04%)
                                            0.0000 -0.4795  0.0020  0.2816 -0.0147
                                           -0.4363 -0.0106 -0.7069 -0.0004  0.0065
                                            0.0104 -0.0121  0.0010 -0.0096
                ( 61.54%)  -0.7845* H  12 s( 99.92%)p 0.00(  0.08%)
                                           -0.9996  0.0018 -0.0070  0.0149  0.0234
   176. (0.00895) BD*( 1) C   1 - H  13  
                ( 38.46%)   0.6202* C   1 s( 22.99%)p 3.35( 76.97%)d 0.00(  0.04%)
                                            0.0000 -0.4795  0.0020  0.2816 -0.0147
                                           -0.4363 -0.0106  0.7069  0.0004  0.0065
                                           -0.0104  0.0121  0.0010 -0.0096
                ( 61.54%)  -0.7845* H  13 s( 99.92%)p 0.00(  0.08%)
                                           -0.9996  0.0018 -0.0070  0.0149 -0.0234
   177. (0.00479) BD*( 1) C   1 - H  14  
                ( 38.62%)   0.6214* C   1 s( 23.86%)p 3.19( 76.10%)d 0.00(  0.04%)
                                            0.0000 -0.4884 -0.0038 -0.8718  0.0074
                                           -0.0259 -0.0163 -0.0000 -0.0000 -0.0000
                                           -0.0000 -0.0000 -0.0173  0.0091
                ( 61.38%)  -0.7835* H  14 s( 99.92%)p 0.00(  0.08%)
                                           -0.9996  0.0006  0.0282  0.0018 -0.0000
   178. (0.02323) BD*( 1) C   2 - C   3  
                ( 48.96%)   0.6997* C   2 s( 35.09%)p 1.85( 64.87%)d 0.00(  0.04%)
                                            0.0000 -0.5924 -0.0061 -0.5253 -0.0242
                                            0.6100 -0.0106 -0.0000 -0.0000  0.0164
                                           -0.0000 -0.0000  0.0044  0.0111
                ( 51.04%)  -0.7144* C   3 s( 36.73%)p 1.72( 63.23%)d 0.00(  0.05%)
                                           -0.0001 -0.6060 -0.0033  0.4817 -0.0194
                                           -0.6320 -0.0201 -0.0000 -0.0000  0.0173
                                           -0.0000 -0.0000  0.0019  0.0123
   179. (0.25165) BD*( 2) C   2 - C   3  
                ( 53.06%)   0.7284* C   2 s(  0.00%)p 1.00( 99.94%)d 0.00(  0.06%)
                                            0.0000  0.0000  0.0000  0.0000  0.0000
                                            0.0000  0.0000  0.9997  0.0031  0.0000
                                            0.0084 -0.0232  0.0000  0.0000
                ( 46.94%)  -0.6851* C   3 s(  0.00%)p 1.00( 99.95%)d 0.00(  0.05%)
                                            0.0000  0.0000  0.0000  0.0000  0.0000
                                            0.0000  0.0000  0.9997 -0.0096  0.0000
                                           -0.0202  0.0078  0.0000  0.0000
   180. (0.03483) BD*( 1) C   2 - C  11  
                ( 50.51%)   0.7107* C   2 s( 33.22%)p 2.01( 66.74%)d 0.00(  0.05%)
                                           -0.0000  0.5763 -0.0036 -0.8058  0.0046
                                           -0.1339  0.0136  0.0000  0.0000  0.0073
                                            0.0000  0.0000  0.0156 -0.0125
                ( 49.49%)  -0.7035* C  11 s( 33.58%)p 1.98( 66.38%)d 0.00(  0.04%)
                                            0.0000  0.5794  0.0025  0.7930 -0.0137
                                            0.1862  0.0099  0.0000  0.0000  0.0065
                                            0.0000  0.0000  0.0144 -0.0121
   181. (0.02841) BD*( 1) C   3 - C   4  
                ( 48.68%)   0.6977* C   3 s( 34.32%)p 1.91( 65.64%)d 0.00(  0.05%)
                                            0.0001 -0.5857 -0.0126  0.2657 -0.0315
                                            0.7643  0.0256 -0.0000 -0.0000 -0.0137
                                           -0.0000 -0.0000  0.0116  0.0117
                ( 51.32%)  -0.7164* C   4 s( 38.66%)p 1.59( 61.29%)d 0.00(  0.05%)
                                           -0.0002 -0.6218  0.0013 -0.2699 -0.0420
                                           -0.7336  0.0098 -0.0000 -0.0000 -0.0116
                                           -0.0000 -0.0000  0.0151  0.0110
   182. (0.01489) BD*( 1) C   3 - H  15  
                ( 38.63%)   0.6215* C   3 s( 28.86%)p 2.46( 71.11%)d 0.00(  0.03%)
                                            0.0004 -0.5371  0.0115 -0.8344  0.0035
                                           -0.1214  0.0084 -0.0000 -0.0000 -0.0038
                                           -0.0000 -0.0000 -0.0140  0.0098
                ( 61.37%)  -0.7834* H  15 s( 99.91%)p 0.00(  0.09%)
                                           -0.9995  0.0024  0.0299  0.0045 -0.0000
   183. (0.01283) BD*( 1) C   4 - N   5  
                ( 60.47%)   0.7777* C   4 s( 32.08%)p 2.11( 67.80%)d 0.00(  0.13%)
                                            0.0000  0.5661  0.0175 -0.7995 -0.0293
                                           -0.1846 -0.0615  0.0000  0.0000  0.0124
                                            0.0000  0.0000  0.0280 -0.0186
                ( 39.53%)  -0.6287* N   5 s( 38.38%)p 1.60( 61.55%)d 0.00(  0.07%)
                                            0.0001  0.6193  0.0167  0.7759 -0.0261
                                            0.1104  0.0247  0.0000  0.0000  0.0176
                                            0.0000  0.0000  0.0148 -0.0117
   184. (0.29210) BD*( 2) C   4 - N   5  
                ( 58.06%)   0.7620* C   4 s(  0.00%)p 1.00( 99.87%)d 0.00(  0.13%)
                                            0.0000  0.0000  0.0000  0.0000  0.0000
                                            0.0000  0.0000  0.9992 -0.0165  0.0000
                                           -0.0362  0.0023  0.0000  0.0000
                ( 41.94%)  -0.6476* N   5 s(  0.00%)p 1.00( 99.86%)d 0.00(  0.14%)
                                            0.0000  0.0000  0.0000  0.0000  0.0000
                                            0.0000  0.0000  0.9992 -0.0139  0.0000
                                            0.0217  0.0310  0.0000  0.0000
   185. (0.02447) BD*( 1) C   4 - H  16  
                ( 39.44%)   0.6280* C   4 s( 29.08%)p 2.44( 70.88%)d 0.00(  0.04%)
                                           -0.0005  0.5392 -0.0096  0.5327 -0.0247
                                           -0.6515 -0.0005 -0.0000 -0.0000 -0.0166
                                           -0.0000 -0.0000 -0.0033 -0.0085
                ( 60.56%)  -0.7782* H  16 s( 99.91%)p 0.00(  0.09%)
                                            0.9995 -0.0043 -0.0186  0.0246 -0.0000
   186. (0.02447) BD*( 1) N   5 - C   6  
                ( 40.74%)   0.6383* N   5 s( 35.86%)p 1.79( 64.07%)d 0.00(  0.07%)
                                           -0.0001 -0.5988 -0.0053  0.5588 -0.0174
                                           -0.5729 -0.0055 -0.0000 -0.0000  0.0182
                                           -0.0000 -0.0000  0.0139  0.0128
                ( 59.26%)  -0.7698* C   6 s( 29.34%)p 2.40( 70.54%)d 0.00(  0.12%)
                                            0.0000 -0.5416 -0.0099 -0.5608  0.0094
                                            0.6236  0.0441 -0.0000 -0.0000  0.0291
                                           -0.0000 -0.0000  0.0039  0.0186
   187. (0.02669) BD*( 1) C   6 - C   7  
                ( 49.09%)   0.7006* C   6 s( 34.63%)p 1.89( 65.33%)d 0.00(  0.04%)
                                           -0.0002  0.5884  0.0065 -0.7841  0.0204
                                           -0.1919 -0.0348 -0.0000 -0.0000  0.0074
                                           -0.0000 -0.0000  0.0154 -0.0109
                ( 50.91%)  -0.7135* C   7 s( 34.55%)p 1.89( 65.40%)d 0.00(  0.05%)
                                            0.0001  0.5878  0.0054  0.7914  0.0109
                                            0.1639 -0.0279 -0.0000 -0.0000  0.0097
                                           -0.0000 -0.0000  0.0151 -0.0125
   188. (0.04551) BD*( 1) C   6 - C  11  
                ( 51.20%)   0.7155* C   6 s( 35.72%)p 1.80( 64.23%)d 0.00(  0.05%)
                                           -0.0000  0.5975 -0.0127  0.2635 -0.0068
                                            0.7567 -0.0136  0.0000  0.0000  0.0098
                                            0.0000  0.0000 -0.0147 -0.0118
                ( 48.80%)  -0.6986* C  11 s( 32.37%)p 2.09( 67.59%)d 0.00(  0.04%)
                                           -0.0002  0.5689 -0.0030 -0.2304  0.0027
                                           -0.7892  0.0069  0.0000  0.0000  0.0078
                                            0.0000  0.0000 -0.0144 -0.0125
   189. (0.45179) BD*( 2) C   6 - C  11  
                ( 52.26%)   0.7229* C   6 s(  0.00%)p 1.00( 99.99%)d 0.00(  0.01%)
                                            0.0000  0.0000  0.0000  0.0000  0.0000
                                            0.0000  0.0000  0.9999  0.0084  0.0000
                                            0.0049  0.0111  0.0000  0.0000
                ( 47.74%)  -0.6909* C  11 s(  0.00%)p 1.00( 99.99%)d 0.00(  0.01%)
                                            0.0000  0.0000  0.0000  0.0000  0.0000
                                            0.0000  0.0000  0.9998  0.0143  0.0000
                                           -0.0025 -0.0111  0.0000  0.0000
   190. (0.01557) BD*( 1) C   7 - C   8  
                ( 49.96%)   0.7068* C   7 s( 36.70%)p 1.72( 63.25%)d 0.00(  0.05%)
                                           -0.0001 -0.6056 -0.0147  0.5655  0.0374
                                           -0.5576  0.0197 -0.0000 -0.0000  0.0176
                                           -0.0000 -0.0000  0.0029  0.0116
                ( 50.04%)  -0.7074* C   8 s( 36.52%)p 1.74( 63.44%)d 0.00(  0.05%)
                                           -0.0000 -0.6043 -0.0074 -0.5299  0.0202
                                            0.5933  0.0341 -0.0000 -0.0000  0.0177
                                           -0.0000 -0.0000 -0.0009  0.0119
   191. (0.24275) BD*( 2) C   7 - C   8  
                ( 50.63%)   0.7116* C   7 s(  0.00%)p 1.00( 99.94%)d 0.00(  0.06%)
                                            0.0000  0.0000  0.0000  0.0000  0.0000
                                            0.0000  0.0000  0.9997 -0.0099  0.0000
                                           -0.0068  0.0226  0.0000  0.0000
                ( 49.37%)  -0.7026* C   8 s(  0.00%)p 1.00( 99.95%)d 0.00(  0.05%)
                                            0.0000  0.0000  0.0000  0.0000  0.0000
                                            0.0000  0.0000  0.9996 -0.0145  0.0000
                                            0.0209 -0.0083  0.0000  0.0000
   192. (0.01437) BD*( 1) C   7 - H  17  
                ( 38.04%)   0.6168* C   7 s( 28.67%)p 2.49( 71.30%)d 0.00(  0.03%)
                                           -0.0003  0.5352 -0.0148 -0.2288 -0.0003
                                           -0.8128  0.0068 -0.0000 -0.0000  0.0069
                                           -0.0000 -0.0000 -0.0128 -0.0098
                ( 61.96%)  -0.7871* H  17 s( 99.91%)p 0.00(  0.09%)
                                            0.9995 -0.0028  0.0068  0.0298 -0.0000
   193. (0.01871) BD*( 1) C   8 - C   9  
                ( 50.05%)   0.7075* C   8 s( 34.96%)p 1.86( 64.99%)d 0.00(  0.04%)
                                            0.0000  0.5912  0.0075  0.1993 -0.0345
                                            0.7801  0.0206  0.0000  0.0000  0.0106
                                            0.0000  0.0000 -0.0137 -0.0120
                ( 49.95%)  -0.7067* C   9 s( 35.05%)p 1.85( 64.91%)d 0.00(  0.04%)
                                            0.0000  0.5920  0.0068 -0.2528 -0.0404
                                           -0.7639  0.0016  0.0000  0.0000  0.0081
                                            0.0000  0.0000 -0.0153 -0.0120
   194. (0.01439) BD*( 1) C   8 - H  18  
                ( 38.59%)   0.6212* C   8 s( 28.42%)p 2.52( 71.55%)d 0.00(  0.03%)
                                           -0.0003  0.5329 -0.0127 -0.8235  0.0075
                                           -0.1931  0.0006 -0.0000 -0.0000  0.0065
                                           -0.0000 -0.0000  0.0132 -0.0098
                ( 61.41%)  -0.7837* H  18 s( 99.91%)p 0.00(  0.09%)
                                            0.9995 -0.0020  0.0293  0.0074 -0.0000
   195. (0.01562) BD*( 1) C   9 - C  10  
                ( 50.39%)   0.7098* C   9 s( 36.49%)p 1.74( 63.46%)d 0.00(  0.04%)
                                            0.0001  0.6040  0.0095  0.7662  0.0019
                                            0.2145  0.0399  0.0000  0.0000  0.0067
                                            0.0000  0.0000  0.0162 -0.0118
                ( 49.61%)  -0.7044* C  10 s( 36.71%)p 1.72( 63.25%)d 0.00(  0.04%)
                                            0.0001  0.6057  0.0165 -0.7751 -0.0210
                                           -0.1736  0.0340  0.0000  0.0000  0.0096
                                            0.0000  0.0000  0.0143 -0.0116
   196. (0.25809) BD*( 2) C   9 - C  10  
                ( 50.27%)   0.7090* C   9 s(  0.00%)p 1.00( 99.95%)d 0.00(  0.05%)
                                            0.0000  0.0000  0.0000  0.0000  0.0000
                                            0.0000  0.0000  0.9997 -0.0123  0.0000
                                            0.0218 -0.0037  0.0000  0.0000
                ( 49.73%)  -0.7052* C  10 s(  0.00%)p 1.00( 99.95%)d 0.00(  0.05%)
                                            0.0000  0.0000  0.0000  0.0000  0.0000
                                            0.0000  0.0000  0.9997 -0.0075  0.0000
                                           -0.0173 -0.0133  0.0000  0.0000
   197. (0.01411) BD*( 1) C   9 - H  19  
                ( 38.66%)   0.6218* C   9 s( 28.37%)p 2.52( 71.60%)d 0.00(  0.03%)
                                           -0.0003  0.5324 -0.0135 -0.5893  0.0056
                                            0.6072 -0.0057 -0.0000 -0.0000 -0.0149
                                           -0.0000 -0.0000 -0.0006 -0.0098
                ( 61.34%)  -0.7832* H  19 s( 99.91%)p 0.00(  0.09%)
                                            0.9995 -0.0019  0.0210 -0.0218 -0.0000
   198. (0.02604) BD*( 1) C  10 - C  11  
                ( 51.43%)   0.7171* C  10 s( 34.77%)p 1.87( 65.19%)d 0.00(  0.05%)
                                            0.0000  0.5896  0.0000  0.5854  0.0127
                                           -0.5557  0.0142  0.0000  0.0000 -0.0174
                                            0.0000  0.0000 -0.0013 -0.0128
                ( 48.57%)  -0.6969* C  11 s( 34.00%)p 1.94( 65.97%)d 0.00(  0.04%)
                                           -0.0001  0.5830  0.0052 -0.5634  0.0091
                                            0.5849  0.0085  0.0000  0.0000 -0.0156
                                            0.0000  0.0000 -0.0001 -0.0117
   199. (0.01501) BD*( 1) C  10 - H  20  
                ( 38.73%)   0.6224* C  10 s( 28.43%)p 2.52( 71.53%)d 0.00(  0.03%)
                                            0.0003 -0.5330  0.0137 -0.2346  0.0123
                                           -0.8125  0.0009 -0.0000 -0.0000 -0.0081
                                           -0.0000 -0.0000  0.0129  0.0102
                ( 61.27%)  -0.7827* H  20 s( 99.91%)p 0.00(  0.09%)
                                           -0.9996  0.0017  0.0061  0.0291 -0.0000


 NHO Directionality and "Bond Bending" (deviations from line of nuclear centers)

         [Thresholds for printing:  angular deviation  >  1.0 degree]
                                    hybrid p-character > 25.0%
                                    orbital occupancy  >  0.10e

                                Line of Centers        Hybrid 1              Hybrid 2
                                ---------------  -------------------   ------------------
                NBO               Theta   Phi    Theta   Phi    Dev    Theta   Phi    Dev
 ========================================================================================
     2. BD (   1) C   1 - H  12    36.6  122.9    36.4  120.8   1.3      --     --    --
     3. BD (   1) C   1 - H  13   143.4  122.9   143.6  120.8   1.3      --     --    --
     4. BD (   1) C   1 - H  14    90.0    1.6    90.0    2.8   1.2      --     --    --
     5. BD (   1) C   2 - C   3    90.0  308.9    90.0  312.5   3.6     90.0  125.3   3.6
     6. BD (   2) C   2 - C   3    90.0  308.9     0.0    0.0  90.0      0.0    0.0  90.0
     7. BD (   1) C   2 - C  11    90.0  191.6    90.0  188.5   3.1     90.0   14.1   2.5
     8. BD (   1) C   3 - C   4    90.0  249.1    90.0  253.5   4.4     90.0   66.7   2.4
    10. BD (   1) C   4 - N   5    90.0  193.1    90.0  196.5   3.5     90.0   10.2   2.9
    11. BD (   2) C   4 - N   5    90.0  193.1     0.0    0.0  90.0      0.0    0.0  90.0
    12. BD (   1) C   4 - H  16    90.0  309.9    90.0  307.9   2.0      --     --    --
    13. BD (   1) N   5 - C   6    90.0  130.8    90.0  133.1   2.3     90.0  309.5   1.3
    14. BD (   1) C   6 - C   7    90.0  192.7    90.0  196.5   3.8     90.0    9.6   3.1
    15. BD (   1) C   6 - C  11    90.0   73.6    90.0   70.9   2.7      --     --    --
    16. BD (   2) C   6 - C  11    90.0   73.6     0.0    0.0  90.0      0.0    0.0  90.0
    17. BD (   1) C   7 - C   8    90.0  133.5    90.0  138.3   4.8     90.0  309.1   4.4
    18. BD (   2) C   7 - C   8    90.0  133.5     0.0    0.0  90.0      0.0    0.0  90.0
    19. BD (   1) C   7 - H  17    90.0  255.6    90.0  254.1   1.4      --     --    --
    20. BD (   1) C   8 - C   9    90.0   73.7    90.0   78.4   4.7     90.0  249.0   4.7
    22. BD (   1) C   9 - C  10    90.0   14.1    90.0   18.3   4.2     90.0  189.9   4.2
    23. BD (   2) C   9 - C  10    90.0   14.1     0.0    0.0  90.0      0.0    0.0  90.0
    25. BD (   1) C  10 - C  11    90.0  314.9    90.0  317.8   2.9     90.0  133.0   1.9
    38. LP (   1) N   5             --     --     90.0  250.5   --       --     --    --
   179. BD*(   2) C   2 - C   3    90.0  308.9     0.0    0.0  90.0      0.0    0.0  90.0
   184. BD*(   2) C   4 - N   5    90.0  193.1     0.0    0.0  90.0      0.0    0.0  90.0
   189. BD*(   2) C   6 - C  11    90.0   73.6     0.0    0.0  90.0      0.0    0.0  90.0
   191. BD*(   2) C   7 - C   8    90.0  133.5     0.0    0.0  90.0      0.0    0.0  90.0
   196. BD*(   2) C   9 - C  10    90.0   14.1     0.0    0.0  90.0      0.0    0.0  90.0


 Second Order Perturbation Theory Analysis of Fock Matrix in NBO Basis

     Threshold for printing:   0.50 kcal/mol
                                                                              E(2)  E(j)-E(i) F(i,j)
         Donor NBO (i)                     Acceptor NBO (j)                 kcal/mol   a.u.    a.u. 
 ===================================================================================================

 within unit  1
   1. BD (   1) C   1 - C   2        / 57. RY*(   1) C   3                    1.05    1.75    0.038
   1. BD (   1) C   1 - C   2        /130. RY*(   2) C  11                    1.11    1.83    0.040
   1. BD (   1) C   1 - C   2        /175. BD*(   1) C   1 - H  12            0.57    1.06    0.022
   1. BD (   1) C   1 - C   2        /176. BD*(   1) C   1 - H  13            0.57    1.06    0.022
   1. BD (   1) C   1 - C   2        /177. BD*(   1) C   1 - H  14            0.63    1.07    0.023
   1. BD (   1) C   1 - C   2        /178. BD*(   1) C   2 - C   3            3.29    1.22    0.057
   1. BD (   1) C   1 - C   2        /180. BD*(   1) C   2 - C  11            2.87    1.16    0.052
   1. BD (   1) C   1 - C   2        /181. BD*(   1) C   3 - C   4            2.65    1.17    0.050
   1. BD (   1) C   1 - C   2        /188. BD*(   1) C   6 - C  11            2.82    1.16    0.051
   2. BD (   1) C   1 - H  12        / 50. RY*(   3) C   2                    0.83    1.49    0.031
   2. BD (   1) C   1 - H  12        /178. BD*(   1) C   2 - C   3            2.06    1.09    0.042
   2. BD (   1) C   1 - H  12        /179. BD*(   2) C   2 - C   3            3.87    0.54    0.043
   3. BD (   1) C   1 - H  13        / 50. RY*(   3) C   2                    0.83    1.49    0.031
   3. BD (   1) C   1 - H  13        /178. BD*(   1) C   2 - C   3            2.06    1.09    0.042
   3. BD (   1) C   1 - H  13        /179. BD*(   2) C   2 - C   3            3.87    0.54    0.043
   4. BD (   1) C   1 - H  14        /174. BD*(   1) C   1 - C   2            0.58    0.92    0.021
   4. BD (   1) C   1 - H  14        /180. BD*(   1) C   2 - C  11            4.63    1.03    0.062
   5. BD (   1) C   2 - C   3        / 39. RY*(   1) C   1                    0.72    1.45    0.029
   5. BD (   1) C   2 - C   3        / 66. RY*(   1) C   4                    1.69    1.61    0.047
   5. BD (   1) C   2 - C   3        /129. RY*(   1) C  11                    0.53    1.77    0.028
   5. BD (   1) C   2 - C   3        /130. RY*(   2) C  11                    1.06    1.90    0.040
   5. BD (   1) C   2 - C   3        /174. BD*(   1) C   1 - C   2            2.83    1.12    0.050
   5. BD (   1) C   2 - C   3        /175. BD*(   1) C   1 - H  12            0.52    1.13    0.022
   5. BD (   1) C   2 - C   3        /176. BD*(   1) C   1 - H  13            0.52    1.13    0.022
   5. BD (   1) C   2 - C   3        /180. BD*(   1) C   2 - C  11            4.27    1.23    0.065
   5. BD (   1) C   2 - C   3        /181. BD*(   1) C   3 - C   4            3.06    1.24    0.055
   5. BD (   1) C   2 - C   3        /182. BD*(   1) C   3 - H  15            1.72    1.16    0.040
   5. BD (   1) C   2 - C   3        /185. BD*(   1) C   4 - H  16            2.01    1.16    0.043
   5. BD (   1) C   2 - C   3        /198. BD*(   1) C  10 - C  11            3.49    1.24    0.059
   6. BD (   2) C   2 - C   3        / 40. RY*(   2) C   1                    0.67    1.36    0.029
   6. BD (   2) C   2 - C   3        / 68. RY*(   3) C   4                    1.35    1.69    0.046
   6. BD (   2) C   2 - C   3        /132. RY*(   4) C  11                    0.61    1.95    0.033
   6. BD (   2) C   2 - C   3        /133. RY*(   5) C  11                    0.50    1.64    0.028
   6. BD (   2) C   2 - C   3        /175. BD*(   1) C   1 - H  12            2.55    0.69    0.040
   6. BD (   2) C   2 - C   3        /176. BD*(   1) C   1 - H  13            2.55    0.69    0.040
   6. BD (   2) C   2 - C   3        /184. BD*(   2) C   4 - N   5           25.17    0.28    0.075
   6. BD (   2) C   2 - C   3        /189. BD*(   2) C   6 - C  11           14.21    0.29    0.060
   7. BD (   1) C   2 - C  11        / 39. RY*(   1) C   1                    0.74    1.42    0.029
   7. BD (   1) C   2 - C  11        / 57. RY*(   1) C   3                    1.08    1.79    0.040
   7. BD (   1) C   2 - C  11        / 84. RY*(   1) C   6                    1.08    1.65    0.038
   7. BD (   1) C   2 - C  11        /120. RY*(   1) C  10                    0.97    1.81    0.038
   7. BD (   1) C   2 - C  11        /174. BD*(   1) C   1 - C   2            2.13    1.08    0.043
   7. BD (   1) C   2 - C  11        /177. BD*(   1) C   1 - H  14            0.89    1.10    0.028
   7. BD (   1) C   2 - C  11        /178. BD*(   1) C   2 - C   3            3.89    1.26    0.063
   7. BD (   1) C   2 - C  11        /182. BD*(   1) C   3 - H  15            2.97    1.12    0.052
   7. BD (   1) C   2 - C  11        /187. BD*(   1) C   6 - C   7            2.58    1.21    0.050
   7. BD (   1) C   2 - C  11        /188. BD*(   1) C   6 - C  11            3.74    1.20    0.060
   7. BD (   1) C   2 - C  11        /195. BD*(   1) C   9 - C  10            1.73    1.27    0.042
   7. BD (   1) C   2 - C  11        /198. BD*(   1) C  10 - C  11            4.22    1.21    0.064
   8. BD (   1) C   3 - C   4        / 49. RY*(   2) C   2                    2.04    1.60    0.051
   8. BD (   1) C   3 - C   4        / 75. RY*(   1) N   5                    0.50    1.63    0.026
   8. BD (   1) C   3 - C   4        / 76. RY*(   2) N   5                    1.51    2.01    0.050
   8. BD (   1) C   3 - C   4        /174. BD*(   1) C   1 - C   2            4.42    1.10    0.062
   8. BD (   1) C   3 - C   4        /178. BD*(   1) C   2 - C   3            3.53    1.27    0.060
   8. BD (   1) C   3 - C   4        /182. BD*(   1) C   3 - H  15            1.30    1.14    0.034
   8. BD (   1) C   3 - C   4        /183. BD*(   1) C   4 - N   5            1.79    1.27    0.042
   8. BD (   1) C   3 - C   4        /185. BD*(   1) C   4 - H  16            1.07    1.15    0.031
   9. BD (   1) C   3 - H  15        / 48. RY*(   1) C   2                    1.00    1.72    0.037
   9. BD (   1) C   3 - H  15        / 67. RY*(   2) C   4                    0.67    1.39    0.027
   9. BD (   1) C   3 - H  15        /178. BD*(   1) C   2 - C   3            1.52    1.11    0.037
   9. BD (   1) C   3 - H  15        /180. BD*(   1) C   2 - C  11            4.53    1.04    0.062
   9. BD (   1) C   3 - H  15        /181. BD*(   1) C   3 - C   4            0.62    1.05    0.023
   9. BD (   1) C   3 - H  15        /183. BD*(   1) C   4 - N   5            3.99    1.10    0.059
  10. BD (   1) C   4 - N   5        / 58. RY*(   2) C   3                    1.41    1.53    0.042
  10. BD (   1) C   4 - N   5        / 85. RY*(   2) C   6                    2.74    1.84    0.063
  10. BD (   1) C   4 - N   5        /181. BD*(   1) C   3 - C   4            1.73    1.37    0.044
  10. BD (   1) C   4 - N   5        /182. BD*(   1) C   3 - H  15            1.51    1.29    0.039
  10. BD (   1) C   4 - N   5        /185. BD*(   1) C   4 - H  16            0.67    1.29    0.026
  10. BD (   1) C   4 - N   5        /186. BD*(   1) N   5 - C   6            1.80    1.34    0.044
  10. BD (   1) C   4 - N   5        /187. BD*(   1) C   6 - C   7            3.12    1.37    0.059
  11. BD (   2) C   4 - N   5        / 60. RY*(   4) C   3                    1.13    0.87    0.030
  11. BD (   2) C   4 - N   5        / 87. RY*(   4) C   6                    1.22    2.21    0.049
  11. BD (   2) C   4 - N   5        /179. BD*(   2) C   2 - C   3           11.45    0.34    0.056
  11. BD (   2) C   4 - N   5        /189. BD*(   2) C   6 - C  11           20.05    0.33    0.078
  12. BD (   1) C   4 - H  16        / 75. RY*(   1) N   5                    1.27    1.46    0.038
  12. BD (   1) C   4 - H  16        /178. BD*(   1) C   2 - C   3            3.90    1.10    0.059
  12. BD (   1) C   4 - H  16        /186. BD*(   1) N   5 - C   6            5.29    1.02    0.066
  13. BD (   1) N   5 - C   6        / 67. RY*(   2) C   4                    2.68    1.66    0.060
  13. BD (   1) N   5 - C   6        / 93. RY*(   1) C   7                    0.88    1.89    0.036
  13. BD (   1) N   5 - C   6        /183. BD*(   1) C   4 - N   5            1.67    1.37    0.043
  13. BD (   1) N   5 - C   6        /185. BD*(   1) C   4 - H  16            2.61    1.25    0.051
  13. BD (   1) N   5 - C   6        /187. BD*(   1) C   6 - C   7            2.28    1.33    0.049
  13. BD (   1) N   5 - C   6        /188. BD*(   1) C   6 - C  11            2.31    1.32    0.050
  13. BD (   1) N   5 - C   6        /190. BD*(   1) C   7 - C   8            1.66    1.39    0.043
  13. BD (   1) N   5 - C   6        /198. BD*(   1) C  10 - C  11            1.88    1.33    0.045
  14. BD (   1) C   6 - C   7        / 75. RY*(   1) N   5                    1.27    1.61    0.041
  14. BD (   1) C   6 - C   7        /102. RY*(   1) C   8                    0.96    1.84    0.038
  14. BD (   1) C   6 - C   7        /103. RY*(   2) C   8                    1.23    1.32    0.036
  14. BD (   1) C   6 - C   7        /130. RY*(   2) C  11                    0.98    1.87    0.038
  14. BD (   1) C   6 - C   7        /180. BD*(   1) C   2 - C  11            2.92    1.19    0.053
  14. BD (   1) C   6 - C   7        /183. BD*(   1) C   4 - N   5            2.67    1.25    0.052
  14. BD (   1) C   6 - C   7        /186. BD*(   1) N   5 - C   6            2.21    1.17    0.045
  14. BD (   1) C   6 - C   7        /188. BD*(   1) C   6 - C  11            3.76    1.19    0.060
  14. BD (   1) C   6 - C   7        /190. BD*(   1) C   7 - C   8            3.13    1.27    0.056
  14. BD (   1) C   6 - C   7        /192. BD*(   1) C   7 - H  17            1.16    1.14    0.033
  14. BD (   1) C   6 - C   7        /194. BD*(   1) C   8 - H  18            2.77    1.13    0.050
  15. BD (   1) C   6 - C  11        / 48. RY*(   1) C   2                    1.23    1.87    0.043
  15. BD (   1) C   6 - C  11        / 75. RY*(   1) N   5                    0.62    1.61    0.028
  15. BD (   1) C   6 - C  11        / 76. RY*(   2) N   5                    0.60    1.99    0.031
  15. BD (   1) C   6 - C  11        / 93. RY*(   1) C   7                    1.30    1.77    0.043
  15. BD (   1) C   6 - C  11        /120. RY*(   1) C  10                    0.63    1.81    0.030
  15. BD (   1) C   6 - C  11        /174. BD*(   1) C   1 - C   2            3.53    1.08    0.055
  15. BD (   1) C   6 - C  11        /180. BD*(   1) C   2 - C  11            4.06    1.19    0.062
  15. BD (   1) C   6 - C  11        /186. BD*(   1) N   5 - C   6            1.92    1.17    0.042
  15. BD (   1) C   6 - C  11        /187. BD*(   1) C   6 - C   7            3.78    1.21    0.060
  15. BD (   1) C   6 - C  11        /192. BD*(   1) C   7 - H  17            1.92    1.13    0.042
  15. BD (   1) C   6 - C  11        /198. BD*(   1) C  10 - C  11            4.13    1.20    0.063
  15. BD (   1) C   6 - C  11        /199. BD*(   1) C  10 - H  20            2.38    1.12    0.046
  16. BD (   2) C   6 - C  11        / 50. RY*(   3) C   2                    0.57    1.23    0.027
  16. BD (   2) C   6 - C  11        / 77. RY*(   3) N   5                    1.05    1.80    0.044
  16. BD (   2) C   6 - C  11        / 96. RY*(   4) C   7                    1.84    1.04    0.044
  16. BD (   2) C   6 - C  11        /122. RY*(   3) C  10                    2.01    1.01    0.046
  16. BD (   2) C   6 - C  11        /133. RY*(   5) C  11                    0.69    1.62    0.034
  16. BD (   2) C   6 - C  11        /179. BD*(   2) C   2 - C   3           18.80    0.28    0.069
  16. BD (   2) C   6 - C  11        /184. BD*(   2) C   4 - N   5           14.00    0.26    0.057
  16. BD (   2) C   6 - C  11        /191. BD*(   2) C   7 - C   8           15.54    0.29    0.063
  16. BD (   2) C   6 - C  11        /196. BD*(   2) C   9 - C  10           17.38    0.28    0.066
  17. BD (   1) C   7 - C   8        / 84. RY*(   1) C   6                    1.01    1.68    0.037
  17. BD (   1) C   7 - C   8        / 85. RY*(   2) C   6                    1.08    1.71    0.039
  17. BD (   1) C   7 - C   8        /111. RY*(   1) C   9                    0.77    1.86    0.034
  17. BD (   1) C   7 - C   8        /112. RY*(   2) C   9                    1.32    1.35    0.038
  17. BD (   1) C   7 - C   8        /186. BD*(   1) N   5 - C   6            3.05    1.20    0.054
  17. BD (   1) C   7 - C   8        /187. BD*(   1) C   6 - C   7            3.06    1.24    0.055
  17. BD (   1) C   7 - C   8        /192. BD*(   1) C   7 - H  17            1.76    1.17    0.041
  17. BD (   1) C   7 - C   8        /193. BD*(   1) C   8 - C   9            3.11    1.24    0.056
  17. BD (   1) C   7 - C   8        /194. BD*(   1) C   8 - H  18            1.55    1.16    0.038
  17. BD (   1) C   7 - C   8        /197. BD*(   1) C   9 - H  19            2.34    1.16    0.047
  18. BD (   2) C   7 - C   8        / 90. RY*(   7) C   6                    1.02    1.66    0.039
  18. BD (   2) C   7 - C   8        /114. RY*(   4) C   9                    1.89    1.14    0.045
  18. BD (   2) C   7 - C   8        /189. BD*(   2) C   6 - C  11           17.39    0.29    0.066
  18. BD (   2) C   7 - C   8        /196. BD*(   2) C   9 - C  10           18.43    0.29    0.066
  19. BD (   1) C   7 - H  17        /102. RY*(   1) C   8                    0.62    1.68    0.029
  19. BD (   1) C   7 - H  17        /186. BD*(   1) N   5 - C   6            0.69    1.01    0.024
  19. BD (   1) C   7 - H  17        /187. BD*(   1) C   6 - C   7            0.75    1.05    0.025
  19. BD (   1) C   7 - H  17        /188. BD*(   1) C   6 - C  11            4.57    1.03    0.062
  19. BD (   1) C   7 - H  17        /190. BD*(   1) C   7 - C   8            1.24    1.10    0.033
  19. BD (   1) C   7 - H  17        /193. BD*(   1) C   8 - C   9            4.09    1.05    0.059
  20. BD (   1) C   8 - C   9        / 94. RY*(   2) C   7                    2.08    1.40    0.048
  20. BD (   1) C   8 - C   9        /120. RY*(   1) C  10                    0.57    1.82    0.029
  20. BD (   1) C   8 - C   9        /121. RY*(   2) C  10                    1.55    1.43    0.042
  20. BD (   1) C   8 - C   9        /190. BD*(   1) C   7 - C   8            3.17    1.28    0.057
  20. BD (   1) C   8 - C   9        /192. BD*(   1) C   7 - H  17            2.91    1.14    0.052
  20. BD (   1) C   8 - C   9        /194. BD*(   1) C   8 - H  18            1.20    1.14    0.033
  20. BD (   1) C   8 - C   9        /195. BD*(   1) C   9 - C  10            3.24    1.27    0.057
  20. BD (   1) C   8 - C   9        /197. BD*(   1) C   9 - H  19            1.20    1.14    0.033
  20. BD (   1) C   8 - C   9        /199. BD*(   1) C  10 - H  20            2.85    1.13    0.051
  21. BD (   1) C   8 - H  18        / 93. RY*(   1) C   7                    0.66    1.61    0.029
  21. BD (   1) C   8 - H  18        /111. RY*(   1) C   9                    0.64    1.68    0.029
  21. BD (   1) C   8 - H  18        /187. BD*(   1) C   6 - C   7            4.19    1.05    0.059
  21. BD (   1) C   8 - H  18        /190. BD*(   1) C   7 - C   8            1.13    1.11    0.032
  21. BD (   1) C   8 - H  18        /193. BD*(   1) C   8 - C   9            0.63    1.06    0.023
  21. BD (   1) C   8 - H  18        /195. BD*(   1) C   9 - C  10            3.52    1.11    0.056
  22. BD (   1) C   9 - C  10        /102. RY*(   1) C   8                    0.84    1.87    0.036
  22. BD (   1) C   9 - C  10        /103. RY*(   2) C   8                    1.25    1.35    0.037
  22. BD (   1) C   9 - C  10        /129. RY*(   1) C  11                    1.95    1.77    0.053
  22. BD (   1) C   9 - C  10        /180. BD*(   1) C   2 - C  11            3.40    1.22    0.058
  22. BD (   1) C   9 - C  10        /193. BD*(   1) C   8 - C   9            3.11    1.24    0.056
  22. BD (   1) C   9 - C  10        /194. BD*(   1) C   8 - H  18            2.27    1.16    0.046
  22. BD (   1) C   9 - C  10        /197. BD*(   1) C   9 - H  19            1.54    1.16    0.038
  22. BD (   1) C   9 - C  10        /198. BD*(   1) C  10 - C  11            3.82    1.24    0.061
  22. BD (   1) C   9 - C  10        /199. BD*(   1) C  10 - H  20            1.77    1.16    0.040
  23. BD (   2) C   9 - C  10        /104. RY*(   3) C   8                    1.61    1.38    0.045
  23. BD (   2) C   9 - C  10        /133. RY*(   5) C  11                    0.69    1.63    0.032
  23. BD (   2) C   9 - C  10        /189. BD*(   2) C   6 - C  11           16.41    0.29    0.065
  23. BD (   2) C   9 - C  10        /191. BD*(   2) C   7 - C   8           17.05    0.30    0.064
  24. BD (   1) C   9 - H  19        /102. RY*(   1) C   8                    0.64    1.69    0.029
  24. BD (   1) C   9 - H  19        /120. RY*(   1) C  10                    0.64    1.66    0.029
  24. BD (   1) C   9 - H  19        /190. BD*(   1) C   7 - C   8            3.45    1.11    0.055
  24. BD (   1) C   9 - H  19        /193. BD*(   1) C   8 - C   9            0.63    1.06    0.023
  24. BD (   1) C   9 - H  19        /195. BD*(   1) C   9 - C  10            1.12    1.11    0.032
  24. BD (   1) C   9 - H  19        /198. BD*(   1) C  10 - C  11            4.38    1.05    0.061
  25. BD (   1) C  10 - C  11        / 48. RY*(   1) C   2                    1.32    1.87    0.045
  25. BD (   1) C  10 - C  11        /111. RY*(   1) C   9                    1.05    1.84    0.040
  25. BD (   1) C  10 - C  11        /112. RY*(   2) C   9                    1.26    1.32    0.037
  25. BD (   1) C  10 - C  11        /178. BD*(   1) C   2 - C   3            2.08    1.26    0.046
  25. BD (   1) C  10 - C  11        /180. BD*(   1) C   2 - C  11            4.65    1.20    0.067
  25. BD (   1) C  10 - C  11        /186. BD*(   1) N   5 - C   6            3.37    1.17    0.056
  25. BD (   1) C  10 - C  11        /188. BD*(   1) C   6 - C  11            4.09    1.20    0.063
  25. BD (   1) C  10 - C  11        /195. BD*(   1) C   9 - C  10            3.57    1.27    0.060
  25. BD (   1) C  10 - C  11        /197. BD*(   1) C   9 - H  19            2.58    1.13    0.048
  25. BD (   1) C  10 - C  11        /199. BD*(   1) C  10 - H  20            1.27    1.13    0.034
  26. BD (   1) C  10 - H  20        /111. RY*(   1) C   9                    0.75    1.68    0.032
  26. BD (   1) C  10 - H  20        /188. BD*(   1) C   6 - C  11            4.25    1.04    0.060
  26. BD (   1) C  10 - H  20        /193. BD*(   1) C   8 - C   9            4.02    1.06    0.058
  26. BD (   1) C  10 - H  20        /195. BD*(   1) C   9 - C  10            1.20    1.11    0.033
  26. BD (   1) C  10 - H  20        /198. BD*(   1) C  10 - C  11            0.93    1.05    0.028
  27. CR (   1) C   1                / 48. RY*(   1) C   2                    0.74   11.29    0.082
  27. CR (   1) C   1                /138. RY*(   1) H  12                    0.66   10.50    0.074
  27. CR (   1) C   1                /142. RY*(   1) H  13                    0.66   10.50    0.074
  27. CR (   1) C   1                /146. RY*(   1) H  14                    0.66   10.51    0.074
  27. CR (   1) C   1                /178. BD*(   1) C   2 - C   3            0.91   10.67    0.088
  27. CR (   1) C   1                /180. BD*(   1) C   2 - C  11            0.91   10.61    0.088
  28. CR (   1) C   2                / 41. RY*(   3) C   1                    1.15   10.76    0.099
  28. CR (   1) C   2                / 58. RY*(   2) C   3                    1.48   10.78    0.113
  28. CR (   1) C   2                / 59. RY*(   3) C   3                    0.51   10.66    0.066
  28. CR (   1) C   2                /131. RY*(   3) C  11                    1.09   10.78    0.097
  28. CR (   1) C   2                /178. BD*(   1) C   2 - C   3            0.62   10.67    0.073
  28. CR (   1) C   2                /181. BD*(   1) C   3 - C   4            0.90   10.62    0.088
  28. CR (   1) C   2                /182. BD*(   1) C   3 - H  15            0.73   10.54    0.079
  28. CR (   1) C   2                /188. BD*(   1) C   6 - C  11            0.91   10.61    0.088
  28. CR (   1) C   2                /198. BD*(   1) C  10 - C  11            1.18   10.62    0.101
  29. CR (   1) C   3                / 48. RY*(   1) C   2                    0.91   11.27    0.091
  29. CR (   1) C   3                / 49. RY*(   2) C   2                    0.87   10.98    0.087
  29. CR (   1) C   3                / 51. RY*(   4) C   2                    0.54   10.75    0.068
  29. CR (   1) C   3                / 66. RY*(   1) C   4                    0.54   10.98    0.069
  29. CR (   1) C   3                / 67. RY*(   2) C   4                    1.17   10.94    0.101
  29. CR (   1) C   3                /150. RY*(   1) H  15                    0.69   10.42    0.076
  29. CR (   1) C   3                /174. BD*(   1) C   1 - C   2            1.27   10.48    0.104
  29. CR (   1) C   3                /178. BD*(   1) C   2 - C   3            0.65   10.66    0.075
  29. CR (   1) C   3                /180. BD*(   1) C   2 - C  11            1.19   10.59    0.101
  29. CR (   1) C   3                /183. BD*(   1) C   4 - N   5            0.65   10.65    0.075
  29. CR (   1) C   3                /185. BD*(   1) C   4 - H  16            0.55   10.53    0.068
  30. CR (   1) C   4                / 58. RY*(   2) C   3                    1.06   10.80    0.096
  30. CR (   1) C   4                / 59. RY*(   3) C   3                    0.51   10.68    0.066
  30. CR (   1) C   4                / 76. RY*(   2) N   5                    0.69   11.43    0.079
  30. CR (   1) C   4                /154. RY*(   1) H  16                    0.60   10.43    0.070
  30. CR (   1) C   4                /178. BD*(   1) C   2 - C   3            0.97   10.69    0.092
  30. CR (   1) C   4                /182. BD*(   1) C   3 - H  15            0.65   10.56    0.074
  30. CR (   1) C   4                /186. BD*(   1) N   5 - C   6            1.98   10.61    0.130
  31. CR (   1) N   5                / 66. RY*(   1) C   4                    2.56   15.05    0.176
  31. CR (   1) N   5                / 84. RY*(   1) C   6                    2.73   15.12    0.182
  31. CR (   1) N   5                / 91. RY*(   8) C   6                    0.51   16.44    0.081
  31. CR (   1) N   5                /181. BD*(   1) C   3 - C   4            0.77   14.67    0.095
  31. CR (   1) N   5                /187. BD*(   1) C   6 - C   7            0.71   14.68    0.091
  31. CR (   1) N   5                /188. BD*(   1) C   6 - C  11            0.93   14.66    0.106
  32. CR (   1) C   6                / 94. RY*(   2) C   7                    1.44   10.82    0.111
  32. CR (   1) C   6                /129. RY*(   1) C  11                    1.40   11.17    0.112
  32. CR (   1) C   6                /180. BD*(   1) C   2 - C  11            0.99   10.62    0.093
  32. CR (   1) C   6                /183. BD*(   1) C   4 - N   5            1.58   10.67    0.116
  32. CR (   1) C   6                /190. BD*(   1) C   7 - C   8            0.88   10.70    0.087
  32. CR (   1) C   6                /192. BD*(   1) C   7 - H  17            0.54   10.57    0.067
  32. CR (   1) C   6                /198. BD*(   1) C  10 - C  11            0.98   10.63    0.092
  33. CR (   1) C   7                / 85. RY*(   2) C   6                    0.64   11.07    0.075
  33. CR (   1) C   7                / 86. RY*(   3) C   6                    1.23   11.09    0.104
  33. CR (   1) C   7                /103. RY*(   2) C   8                    1.56   10.71    0.115
  33. CR (   1) C   7                /105. RY*(   4) C   8                    0.57   10.76    0.070
  33. CR (   1) C   7                /158. RY*(   1) H  17                    0.72   10.42    0.077
  33. CR (   1) C   7                /186. BD*(   1) N   5 - C   6            0.64   10.57    0.074
  33. CR (   1) C   7                /188. BD*(   1) C   6 - C  11            1.23   10.59    0.103
  33. CR (   1) C   7                /193. BD*(   1) C   8 - C   9            1.03   10.61    0.094
  33. CR (   1) C   7                /194. BD*(   1) C   8 - H  18            0.73   10.53    0.078
  34. CR (   1) C   8                / 93. RY*(   1) C   7                    0.68   11.17    0.078
  34. CR (   1) C   8                / 94. RY*(   2) C   7                    0.84   10.79    0.085
  34. CR (   1) C   8                / 95. RY*(   3) C   7                    0.73   10.65    0.079
  34. CR (   1) C   8                /112. RY*(   2) C   9                    1.25   10.72    0.103
  34. CR (   1) C   8                /113. RY*(   3) C   9                    0.62   10.73    0.073
  34. CR (   1) C   8                /162. RY*(   1) H  18                    0.68   10.42    0.075
  34. CR (   1) C   8                /187. BD*(   1) C   6 - C   7            1.05   10.61    0.095
  34. CR (   1) C   8                /192. BD*(   1) C   7 - H  17            0.79   10.54    0.082
  34. CR (   1) C   8                /195. BD*(   1) C   9 - C  10            0.93   10.67    0.089
  34. CR (   1) C   8                /197. BD*(   1) C   9 - H  19            0.64   10.53    0.074
  35. CR (   1) C   9                /103. RY*(   2) C   8                    1.39   10.72    0.109
  35. CR (   1) C   9                /105. RY*(   4) C   8                    0.52   10.77    0.067
  35. CR (   1) C   9                /121. RY*(   2) C  10                    0.61   10.83    0.073
  35. CR (   1) C   9                /123. RY*(   4) C  10                    1.24   10.69    0.103
  35. CR (   1) C   9                /166. RY*(   1) H  19                    0.67   10.42    0.075
  35. CR (   1) C   9                /190. BD*(   1) C   7 - C   8            0.91   10.67    0.088
  35. CR (   1) C   9                /194. BD*(   1) C   8 - H  18            0.63   10.54    0.073
  35. CR (   1) C   9                /198. BD*(   1) C  10 - C  11            1.16   10.61    0.100
  35. CR (   1) C   9                /199. BD*(   1) C  10 - H  20            0.78   10.53    0.081
  36. CR (   1) C  10                /112. RY*(   2) C   9                    1.73   10.72    0.122
  36. CR (   1) C  10                /130. RY*(   2) C  11                    1.22   11.27    0.105
  36. CR (   1) C  10                /170. RY*(   1) H  20                    0.71   10.46    0.077
  36. CR (   1) C  10                /180. BD*(   1) C   2 - C  11            1.24   10.59    0.103
  36. CR (   1) C  10                /188. BD*(   1) C   6 - C  11            1.09   10.59    0.097
  36. CR (   1) C  10                /193. BD*(   1) C   8 - C   9            1.02   10.61    0.093
  36. CR (   1) C  10                /197. BD*(   1) C   9 - H  19            0.70   10.53    0.077
  37. CR (   1) C  11                / 49. RY*(   2) C   2                    1.69   10.98    0.122
  37. CR (   1) C  11                / 85. RY*(   2) C   6                    1.39   11.08    0.111
  37. CR (   1) C  11                /121. RY*(   2) C  10                    1.50   10.82    0.114
  37. CR (   1) C  11                /174. BD*(   1) C   1 - C   2            0.99   10.48    0.091
  37. CR (   1) C  11                /178. BD*(   1) C   2 - C   3            0.86   10.66    0.086
  37. CR (   1) C  11                /186. BD*(   1) N   5 - C   6            0.76   10.57    0.080
  37. CR (   1) C  11                /187. BD*(   1) C   6 - C   7            0.90   10.61    0.088
  37. CR (   1) C  11                /195. BD*(   1) C   9 - C  10            0.86   10.66    0.086
  37. CR (   1) C  11                /199. BD*(   1) C  10 - H  20            0.62   10.52    0.072
  38. LP (   1) N   5                / 66. RY*(   1) C   4                    3.72    1.23    0.061
  38. LP (   1) N   5                / 84. RY*(   1) C   6                    4.10    1.30    0.066
  38. LP (   1) N   5                /181. BD*(   1) C   3 - C   4            9.94    0.85    0.083
  38. LP (   1) N   5                /185. BD*(   1) C   4 - H  16            3.99    0.78    0.051
  38. LP (   1) N   5                /187. BD*(   1) C   6 - C   7            1.80    0.86    0.036
  38. LP (   1) N   5                /188. BD*(   1) C   6 - C  11           10.13    0.85    0.083
 179. BD*(   2) C   2 - C   3        / 54. RY*(   7) C   2                    0.75    1.54    0.086
 179. BD*(   2) C   2 - C   3        / 60. RY*(   4) C   3                    2.49    0.53    0.092
 179. BD*(   2) C   2 - C   3        /175. BD*(   1) C   1 - H  12            0.83    0.39    0.044
 179. BD*(   2) C   2 - C   3        /176. BD*(   1) C   1 - H  13            0.83    0.39    0.044
 184. BD*(   2) C   4 - N   5        / 69. RY*(   4) C   4                    2.44    1.09    0.120
 184. BD*(   2) C   4 - N   5        / 78. RY*(   4) N   5                    1.27    1.72    0.109
 184. BD*(   2) C   4 - N   5        /179. BD*(   2) C   2 - C   3          118.87    0.02    0.081
 184. BD*(   2) C   4 - N   5        /189. BD*(   2) C   6 - C  11          219.70    0.01    0.076
 189. BD*(   2) C   6 - C  11        / 77. RY*(   3) N   5                    0.64    1.52    0.059
 189. BD*(   2) C   6 - C  11        / 88. RY*(   5) C   6                    2.04    1.08    0.088
 189. BD*(   2) C   6 - C  11        / 96. RY*(   4) C   7                    0.92    0.76    0.050
 189. BD*(   2) C   6 - C  11        /122. RY*(   3) C  10                    0.87    0.73    0.047
 189. BD*(   2) C   6 - C  11        /134. RY*(   6) C  11                    1.39    1.36    0.082
 189. BD*(   2) C   6 - C  11        /191. BD*(   2) C   7 - C   8          257.67    0.01    0.081
 191. BD*(   2) C   7 - C   8        / 96. RY*(   4) C   7                    0.66    0.75    0.057
 191. BD*(   2) C   7 - C   8        / 97. RY*(   5) C   7                    0.79    1.69    0.094
 191. BD*(   2) C   7 - C   8        /106. RY*(   5) C   8                    1.19    1.38    0.104
 196. BD*(   2) C   9 - C  10        /114. RY*(   4) C   9                    0.57    0.85    0.055
 196. BD*(   2) C   9 - C  10        /115. RY*(   5) C   9                    0.88    1.62    0.093
 196. BD*(   2) C   9 - C  10        /122. RY*(   3) C  10                    0.75    0.73    0.058
 196. BD*(   2) C   9 - C  10        /124. RY*(   5) C  10                    0.79    1.72    0.091


 Natural Bond Orbitals (Summary):

                                                            Principal Delocalizations
           NBO                        Occupancy    Energy   (geminal,vicinal,remote)
 ====================================================================================
 Molecular unit  1  (C10H9N)
     1. BD (   1) C   1 - C   2          1.98030    -0.62936  178(g),180(g),188(v),181(v)
                                                    130(v),57(v),177(g),175(g)
                                                    176(g)
     2. BD (   1) C   1 - H  12          1.97642    -0.49852  179(v),178(v),50(v)
     3. BD (   1) C   1 - H  13          1.97642    -0.49852  179(v),178(v),50(v)
     4. BD (   1) C   1 - H  14          1.98870    -0.50063  180(v),174(g)
     5. BD (   1) C   2 - C   3          1.97232    -0.69765  180(g),198(v),181(g),174(g)
                                                    185(v),182(g),66(v),130(v)
                                                    39(v),129(v),175(v),176(v)
     6. BD (   2) C   2 - C   3          1.71478    -0.26129  184(v),189(v),175(v),176(v)
                                                    68(v),40(v),132(v),133(v)
     7. BD (   1) C   2 - C  11          1.96493    -0.66459  198(g),178(g),188(g),182(v)
                                                    187(v),174(g),195(v),57(v)
                                                    84(v),120(v),177(v),39(v)
     8. BD (   1) C   3 - C   4          1.98214    -0.68120  174(v),178(g),49(v),183(g)
                                                    76(v),182(g),185(g),75(v)
     9. BD (   1) C   3 - H  15          1.97967    -0.51296  180(v),183(v),178(g),48(v)
                                                    67(v),181(g)
    10. BD (   1) C   4 - N   5          1.98600    -0.82761  187(v),85(v),186(g),181(g)
                                                    182(v),58(v),185(g)
    11. BD (   2) C   4 - N   5          1.79007    -0.30047  189(v),179(v),87(v),60(v)
    12. BD (   1) C   4 - H  16          1.98103    -0.50845  186(v),178(v),75(v)
    13. BD (   1) N   5 - C   6          1.98123    -0.78470  67(v),185(v),188(g),187(g)
                                                    198(v),183(g),190(v),93(v)
    14. BD (   1) C   6 - C   7          1.97225    -0.66355  188(g),190(g),180(v),194(v)
                                                    183(v),186(g),75(v),103(v)
                                                    192(g),130(v),102(v)
    15. BD (   1) C   6 - C  11          1.96646    -0.66017  198(g),180(g),187(g),174(v)
                                                    199(v),192(v),186(g),93(v)
                                                    48(v),120(v),75(v),76(v)
    16. BD (   2) C   6 - C  11          1.53277    -0.24136  179(v),196(v),191(v),184(v)
                                                    122(v),96(v),77(v),133(g)
                                                    50(v)
    17. BD (   1) C   7 - C   8          1.97805    -0.69265  193(g),187(g),186(v),197(v)
                                                    192(g),194(g),112(v),85(v)
                                                    84(v),111(v)
    18. BD (   2) C   7 - C   8          1.72783    -0.25511  189(v),196(v),114(v),90(v)
    19. BD (   1) C   7 - H  17          1.97771    -0.49926  188(v),193(v),190(g),187(g)
                                                    186(v),102(v)
    20. BD (   1) C   8 - C   9          1.97679    -0.67057  195(g),190(g),192(v),199(v)
                                                    94(v),121(v),194(g),197(g)
                                                    120(v)
    21. BD (   1) C   8 - H  18          1.98003    -0.50768  187(v),195(v),190(g),93(v)
                                                    111(v),193(g)
    22. BD (   1) C   9 - C  10          1.97750    -0.69378  198(g),180(v),193(g),194(v)
                                                    129(v),199(g),197(g),103(v)
                                                    102(v)
    23. BD (   2) C   9 - C  10          1.74030    -0.25880  189(v),191(v),104(v),133(v)
    24. BD (   1) C   9 - H  19          1.98011    -0.50901  198(v),190(v),195(g),120(v)
                                                    102(v),193(g)
    25. BD (   1) C  10 - C  11          1.96978    -0.66683  180(g),188(g),195(g),186(v)
                                                    197(v),178(v),48(v),199(g)
                                                    112(v),111(v)
    26. BD (   1) C  10 - H  20          1.97901    -0.51195  188(v),193(v),195(g),198(g)
                                                    111(v)
    27. CR (   1) C   1                  1.99921   -10.07878  180(v),178(v),48(v),138(v)
                                                    142(v),146(v)
    28. CR (   1) C   2                  1.99885   -10.07869  58(v),198(v),41(v),131(v)
                                                    188(v),181(v),182(v),178(g)
                                                    59(v)
    29. CR (   1) C   3                  1.99887   -10.06294  174(v),180(v),67(v),48(v)
                                                    49(v),150(v),178(g),183(v)
                                                    185(v),66(v),51(v)
    30. CR (   1) C   4                  1.99907   -10.09883  186(v),58(v),178(v),76(v)
                                                    182(v),154(v),59(v)
    31. CR (   1) N   5                  1.99927   -14.13298  84(v),66(v),188(v),181(v)
                                                    187(v),91(v)
    32. CR (   1) C   6                  1.99883   -10.09096  183(v),94(v),129(v),180(v)
                                                    198(v),190(v),192(v)
    33. CR (   1) C   7                  1.99892   -10.05715  103(v),188(v),86(v),193(v)
                                                    194(v),158(v),186(v),85(v)
                                                    105(v)
    34. CR (   1) C   8                  1.99894   -10.06581  112(v),187(v),195(v),94(v)
                                                    192(v),95(v),162(v),93(v)
                                                    197(v),113(v)
    35. CR (   1) C   9                  1.99894   -10.06676  103(v),123(v),198(v),190(v)
                                                    199(v),166(v),194(v),121(v)
                                                    105(v)
    36. CR (   1) C  10                  1.99894   -10.06395  112(v),180(v),130(v),188(v)
                                                    193(v),197(v),170(v)
    37. CR (   1) C  11                  1.99880   -10.06203  49(v),121(v),85(v),174(v)
                                                    187(v),178(v),195(v),186(v)
                                                    199(v)
    38. LP (   1) N   5                  1.91978    -0.31414  188(v),181(v),84(v),185(v)
                                                    66(v),187(v)
    39. RY*(   1) C   1                  0.00346     0.75583   
    40. RY*(   2) C   1                  0.00103     1.10278   
    41. RY*(   3) C   1                  0.00097     0.68072   
    42. RY*(   4) C   1                  0.00010     0.95939   
    43. RY*(   5) C   1                  0.00001     1.93407   
    44. RY*(   6) C   1                  0.00001     2.17159   
    45. RY*(   7) C   1                  0.00001     1.73534   
    46. RY*(   8) C   1                  0.00002     2.30805   
    47. RY*(   9) C   1                  0.00001     2.30796   
    48. RY*(   1) C   2                  0.00595     1.20665   
    49. RY*(   2) C   2                  0.00305     0.91677   
    50. RY*(   3) C   2                  0.00187     0.99035   
    51. RY*(   4) C   2                  0.00122     0.68570   
    52. RY*(   5) C   2                  0.00060     1.85891   
    53. RY*(   6) C   2                  0.00031     2.23766   
    54. RY*(   7) C   2                  0.00017     1.58329   
    55. RY*(   8) C   2                  0.00011     2.27655   
    56. RY*(   9) C   2                  0.00002     2.18128   
    57. RY*(   1) C   3                  0.00509     1.12331   
    58. RY*(   2) C   3                  0.00210     0.69961   
    59. RY*(   3) C   3                  0.00123     0.58292   
    60. RY*(   4) C   3                  0.00090     0.57412   
    61. RY*(   5) C   3                  0.00048     1.93425   
    62. RY*(   6) C   3                  0.00012     2.39893   
    63. RY*(   7) C   3                  0.00005     2.35482   
    64. RY*(   8) C   3                  0.00002     1.88977   
    65. RY*(   9) C   3                  0.00001     2.21106   
    66. RY*(   1) C   4                  0.00870     0.91206   
    67. RY*(   2) C   4                  0.00463     0.87583   
    68. RY*(   3) C   4                  0.00130     1.42386   
    69. RY*(   4) C   4                  0.00113     1.11163   
    70. RY*(   5) C   4                  0.00076     1.01215   
    71. RY*(   6) C   4                  0.00057     2.02300   
    72. RY*(   7) C   4                  0.00006     2.08344   
    73. RY*(   8) C   4                  0.00000     1.82633   
    74. RY*(   9) C   4                  0.00000     2.18814   
    75. RY*(   1) N   5                  0.00582     0.94864   
    76. RY*(   2) N   5                  0.00189     1.33376   
    77. RY*(   3) N   5                  0.00062     1.55640   
    78. RY*(   4) N   5                  0.00036     1.74059   
    79. RY*(   5) N   5                  0.00017     1.90785   
    80. RY*(   6) N   5                  0.00010     2.32387   
    81. RY*(   7) N   5                  0.00004     2.71358   
    82. RY*(   8) N   5                  0.00001     2.27083   
    83. RY*(   9) N   5                  0.00001     2.43441   
    84. RY*(   1) C   6                  0.00851     0.98554   
    85. RY*(   2) C   6                  0.00567     1.01314   
    86. RY*(   3) C   6                  0.00225     1.03105   
    87. RY*(   4) C   6                  0.00119     1.90636   
    88. RY*(   5) C   6                  0.00088     1.11660   
    89. RY*(   6) C   6                  0.00066     2.03480   
    90. RY*(   7) C   6                  0.00055     1.40024   
    91. RY*(   8) C   6                  0.00016     2.31190   
    92. RY*(   9) C   6                  0.00002     2.17259   
    93. RY*(   1) C   7                  0.00642     1.10604   
    94. RY*(   2) C   7                  0.00313     0.72713   
    95. RY*(   3) C   7                  0.00117     0.58320   
    96. RY*(   4) C   7                  0.00095     0.79597   
    97. RY*(   5) C   7                  0.00050     1.73222   
    98. RY*(   6) C   7                  0.00015     2.37723   
    99. RY*(   7) C   7                  0.00003     2.39835   
   100. RY*(   8) C   7                  0.00002     1.89240   
   101. RY*(   9) C   7                  0.00001     2.24341   
   102. RY*(   1) C   8                  0.00529     1.17639   
   103. RY*(   2) C   8                  0.00255     0.65560   
   104. RY*(   3) C   8                  0.00090     1.12425   
   105. RY*(   4) C   8                  0.00084     0.69963   
   106. RY*(   5) C   8                  0.00047     1.42663   
   107. RY*(   6) C   8                  0.00014     2.38828   
   108. RY*(   7) C   8                  0.00004     2.23191   
   109. RY*(   8) C   8                  0.00000     1.84907   
   110. RY*(   9) C   8                  0.00000     2.22844   
   111. RY*(   1) C   9                  0.00543     1.16919   
   112. RY*(   2) C   9                  0.00272     0.65747   
   113. RY*(   3) C   9                  0.00086     0.66147   
   114. RY*(   4) C   9                  0.00086     0.88802   
   115. RY*(   5) C   9                  0.00059     1.65709   
   116. RY*(   6) C   9                  0.00014     2.38652   
   117. RY*(   7) C   9                  0.00005     2.27380   
   118. RY*(   8) C   9                  0.00000     1.85107   
   119. RY*(   9) C   9                  0.00000     2.23454   
   120. RY*(   1) C  10                  0.00520     1.14839   
   121. RY*(   2) C  10                  0.00287     0.76250   
   122. RY*(   3) C  10                  0.00118     0.76810   
   123. RY*(   4) C  10                  0.00092     0.62416   
   124. RY*(   5) C  10                  0.00056     1.75907   
   125. RY*(   6) C  10                  0.00011     2.36229   
   126. RY*(   7) C  10                  0.00006     2.41167   
   127. RY*(   8) C  10                  0.00001     1.88694   
   128. RY*(   9) C  10                  0.00001     2.21944   
   129. RY*(   1) C  11                  0.00546     1.07468   
   130. RY*(   2) C  11                  0.00461     1.20537   
   131. RY*(   3) C  11                  0.00188     0.69873   
   132. RY*(   4) C  11                  0.00073     1.69289   
   133. RY*(   5) C  11                  0.00055     1.37547   
   134. RY*(   6) C  11                  0.00042     1.39606   
   135. RY*(   7) C  11                  0.00017     2.35163   
   136. RY*(   8) C  11                  0.00012     2.32922   
   137. RY*(   9) C  11                  0.00002     2.20703   
   138. RY*(   1) H  12                  0.00159     0.41724   
   139. RY*(   2) H  12                  0.00022     1.80424   
   140. RY*(   3) H  12                  0.00015     1.76387   
   141. RY*(   4) H  12                  0.00004     2.26712   
   142. RY*(   1) H  13                  0.00159     0.41724   
   143. RY*(   2) H  13                  0.00022     1.80424   
   144. RY*(   3) H  13                  0.00015     1.76387   
   145. RY*(   4) H  13                  0.00004     2.26712   
   146. RY*(   1) H  14                  0.00133     0.43006   
   147. RY*(   2) H  14                  0.00018     1.74239   
   148. RY*(   3) H  14                  0.00012     1.81786   
   149. RY*(   4) H  14                  0.00003     2.23619   
   150. RY*(   1) H  15                  0.00196     0.35749   
   151. RY*(   2) H  15                  0.00017     1.65176   
   152. RY*(   3) H  15                  0.00008     1.99589   
   153. RY*(   4) H  15                  0.00006     2.32523   
   154. RY*(   1) H  16                  0.00171     0.32648   
   155. RY*(   2) H  16                  0.00012     1.64292   
   156. RY*(   3) H  16                  0.00007     2.32639   
   157. RY*(   4) H  16                  0.00002     1.96627   
   158. RY*(   1) H  17                  0.00262     0.35835   
   159. RY*(   2) H  17                  0.00015     1.66535   
   160. RY*(   3) H  17                  0.00010     2.00510   
   161. RY*(   4) H  17                  0.00006     2.34937   
   162. RY*(   1) H  18                  0.00162     0.35746   
   163. RY*(   2) H  18                  0.00017     1.64909   
   164. RY*(   3) H  18                  0.00008     1.98494   
   165. RY*(   4) H  18                  0.00006     2.33213   
   166. RY*(   1) H  19                  0.00163     0.35693   
   167. RY*(   2) H  19                  0.00018     1.64780   
   168. RY*(   3) H  19                  0.00009     1.99113   
   169. RY*(   4) H  19                  0.00006     2.32809   
   170. RY*(   1) H  20                  0.00178     0.39918   
   171. RY*(   2) H  20                  0.00020     1.65610   
   172. RY*(   3) H  20                  0.00009     2.02013   
   173. RY*(   4) H  20                  0.00006     2.33235   
   174. BD*(   1) C   1 - C   2          0.01879     0.41911   
   175. BD*(   1) C   1 - H  12          0.00895     0.42869   
   176. BD*(   1) C   1 - H  13          0.00895     0.42869   
   177. BD*(   1) C   1 - H  14          0.00479     0.43894   
   178. BD*(   1) C   2 - C   3          0.02323     0.59364   
   179. BD*(   2) C   2 - C   3          0.25165     0.03983  189(v),184(v),60(g),175(v)
                                                    176(v),54(g)
   180. BD*(   1) C   2 - C  11          0.03483     0.53059   
   181. BD*(   1) C   3 - C   4          0.02841     0.54013   
   182. BD*(   1) C   3 - H  15          0.01489     0.45914   
   183. BD*(   1) C   4 - N   5          0.01283     0.58391   
   184. BD*(   2) C   4 - N   5          0.29210     0.02095  189(v),179(v),69(g),78(g)
   185. BD*(   1) C   4 - H  16          0.02447     0.46594   
   186. BD*(   1) N   5 - C   6          0.02447     0.50815   
   187. BD*(   1) C   6 - C   7          0.02669     0.54607   
   188. BD*(   1) C   6 - C  11          0.04551     0.53104   
   189. BD*(   2) C   6 - C  11          0.45179     0.03316  196(v),179(v),191(v),184(v)
                                                    88(g),134(g),96(v),122(v)
                                                    77(v)
   190. BD*(   1) C   7 - C   8          0.01557     0.60449   
   191. BD*(   2) C   7 - C   8          0.24275     0.04421  196(v),189(v),106(g),97(g)
                                                    96(g)
   192. BD*(   1) C   7 - H  17          0.01437     0.47415   
   193. BD*(   1) C   8 - C   9          0.01871     0.54957   
   194. BD*(   1) C   8 - H  18          0.01439     0.46958   
   195. BD*(   1) C   9 - C  10          0.01562     0.60121   
   196. BD*(   2) C   9 - C  10          0.25809     0.03854  189(v),191(v),115(g),124(g)
                                                    122(g),114(g)
   197. BD*(   1) C   9 - H  19          0.01411     0.46746   
   198. BD*(   1) C  10 - C  11          0.02604     0.54137   
   199. BD*(   1) C  10 - H  20          0.01501     0.46238   
       -------------------------------
              Total Lewis   73.94101  ( 97.2908%)
        Valence non-Lewis    1.90703  (  2.5093%)
        Rydberg non-Lewis    0.15195  (  0.1999%)
       -------------------------------
            Total unit  1   76.00000  (100.0000%)
           Charge unit  1    0.00000
 Unable to Open any file for archive entry.
 1\1\GINC-COMPUTE-0-5\SP\RB3LYP\def2SVP\C10H9N1\ZAHRT2\15-Mar-2021\0\\#
  b3lyp empiricaldispersion=gd3bj pop=nbo def2svp geom=newredundant\\CC
 1=CC=NC2=CC=CC=C21\\0,1\C,0,1.995359,2.045974,0.\C,0,1.432244,0.651859
 ,0.\C,0,2.253639,-0.458401,0.\C,0,1.690402,-1.760032,0.\N,0,0.400452,-
 2.002402,0.\C,0,-0.445725,-0.934249,0.\C,0,-1.844816,-1.1872,0.\C,0,-2
 .749381,-0.147426,0.\C,0,-2.293389,1.193711,0.\C,0,-0.941921,1.472413,
 0.\C,0,0.018122,0.423653,0.\H,0,1.662359,2.611971,0.885428\H,0,1.66235
 9,2.611971,-0.885428\H,0,3.094043,2.029083,0.\H,0,3.340367,-0.343638,0
 .\H,0,2.358208,-2.63106,0.\H,0,-2.162016,-2.231437,0.\H,0,-3.822429,-0
 .353456,0.\H,0,-3.018151,2.011314,0.\H,0,-0.605107,2.510261,0.\\Versio
 n=ES64L-G16RevC.01\State=1-A'\HF=-440.9722085\RMSD=4.755e-09\Dipole=0.
 2641473,0.9245617,0.\Quadrupole=5.3045097,-1.3286611,-3.9758486,0.0408
 302,0.,0.\PG=CS [SG(C10H7N1),X(H2)]\\@
 The archive entry for this job was punched.


 KNOWING HOW CONTENTED, FREE, AND JOYFUL IS LIFE IN
 THE REALMS OF SCIENCE, ONE FERVENTLY WISHES THAT
 MANY WOULD ENTER HER PORTALS.
   --  DMITRI IVANOVICH MENDELEEV
 "FIRST PRINCIPLES OF CHEMISTRY", LONGMANS, GREEN,
 AND CO.  LONDON, 1891
 File lengths (MBytes):  RWF=     25 Int=      0 D2E=      0 Chk=      3 Scr=      1
 Normal termination of Gaussian 16
