# Supplementary material for: Machine-Learning-Guided Discovery of Electrochemical Reactions
Source: J Am Chem Soc. 2022 Dec 2;144(49):22599–610. doi: 10.1021/jacs.2c08997 (PMC9756344; doi:10.1021/jacs.2c08997)
Supplement: Supplementary file 4 — ja2c08997_si_004.zip [file ja2c08997_si_004.zip › Reactivity Prediction/Nlogs_notimes/21.log]

 Entering Gaussian System, Link 0=g16
 Input=21.com
 Output=21.log
 Initial command:
  
 Copyright (c) 1988-2019, Gaussian, Inc.  All Rights Reserved.
  
 This is part of the Gaussian(R) 16 program.  It is based on
 the Gaussian(R) 09 system (copyright 2009, Gaussian, Inc.),
 the Gaussian(R) 03 system (copyright 2003, Gaussian, Inc.),
 the Gaussian(R) 98 system (copyright 1998, Gaussian, Inc.),
 the Gaussian(R) 94 system (copyright 1995, Gaussian, Inc.),
 the Gaussian 92(TM) system (copyright 1992, Gaussian, Inc.),
 the Gaussian 90(TM) system (copyright 1990, Gaussian, Inc.),
 the Gaussian 88(TM) system (copyright 1988, Gaussian, Inc.),
 the Gaussian 86(TM) system (copyright 1986, Carnegie Mellon
 University), and the Gaussian 82(TM) system (copyright 1983,
 Carnegie Mellon University). Gaussian is a federally registered
 trademark of Gaussian, Inc.
  
 This software contains proprietary and confidential information,
 including trade secrets, belonging to Gaussian, Inc.
  
 This software is provided under written license and may be
 used, copied, transmitted, or stored only in accord with that
 written license.
  
 The following legend is applicable only to US Government
 contracts under FAR:
  
                    RESTRICTED RIGHTS LEGEND
  
 Use, reproduction and disclosure by the US Government is
 subject to restrictions as set forth in subparagraphs (a)
 and (c) of the Commercial Computer Software - Restricted
 Rights clause in FAR 52.227-19.
  
 Gaussian, Inc.
 340 Quinnipiac St., Bldg. 40, Wallingford CT 06492
  
  
 ---------------------------------------------------------------
 Warning -- This program may not be used in any manner that
 competes with the business of Gaussian, Inc. or will provide
 assistance to any competitor of Gaussian, Inc.  The licensee
 of this program is prohibited from giving any competitor of
 Gaussian, Inc. access to this program.  By using this program,
 the user acknowledges that Gaussian, Inc. is engaged in the
 business of creating and licensing software in the field of
 computational chemistry and represents and warrants to the
 licensee that it is not a competitor of Gaussian, Inc. and that
 it will not use this program in any manner prohibited above.
 ---------------------------------------------------------------
  

 Cite this work as:
 Gaussian 16, Revision C.01,
 M. J. Frisch, G. W. Trucks, H. B. Schlegel, G. E. Scuseria, 
 M. A. Robb, J. R. Cheeseman, G. Scalmani, V. Barone, 
 G. A. Petersson, H. Nakatsuji, X. Li, M. Caricato, A. V. Marenich, 
 J. Bloino, B. G. Janesko, R. Gomperts, B. Mennucci, H. P. Hratchian, 
 J. V. Ortiz, A. F. Izmaylov, J. L. Sonnenberg, D. Williams-Young, 
 F. Ding, F. Lipparini, F. Egidi, J. Goings, B. Peng, A. Petrone, 
 T. Henderson, D. Ranasinghe, V. G. Zakrzewski, J. Gao, N. Rega, 
 G. Zheng, W. Liang, M. Hada, M. Ehara, K. Toyota, R. Fukuda, 
 J. Hasegawa, M. Ishida, T. Nakajima, Y. Honda, O. Kitao, H. Nakai, 
 T. Vreven, K. Throssell, J. A. Montgomery, Jr., J. E. Peralta, 
 F. Ogliaro, M. J. Bearpark, J. J. Heyd, E. N. Brothers, K. N. Kudin, 
 V. N. Staroverov, T. A. Keith, R. Kobayashi, J. Normand, 
 K. Raghavachari, A. P. Rendell, J. C. Burant, S. S. Iyengar, 
 J. Tomasi, M. Cossi, J. M. Millam, M. Klene, C. Adamo, R. Cammi, 
 J. W. Ochterski, R. L. Martin, K. Morokuma, O. Farkas, 
 J. B. Foresman, and D. J. Fox, Gaussian, Inc., Wallingford CT, 2019.
 
 ******************************************
 Gaussian 16:  ES64L-G16RevC.01  3-Jul-2019
                13-Mar-2021 
 ******************************************
 %nprocshared=16
 Will use up to   16 processors via shared memory.
 %mem=7GB
 -----------------------------------------
 # b3lyp/def2svp geom=NewRedundant pop=NBO
 -----------------------------------------
 1/29=4000,38=1,172=1/1;
 2/12=2,17=6,18=5,40=1/2;
 3/5=43,7=101,11=2,25=1,30=1,74=-5/1,2,3;
 4//1;
 5/5=2,38=5/2;
 6/7=2,8=2,9=2,10=2,28=1,40=1/1,7;
 99/5=1,9=1/99;
 --
 21
 --
 Symbolic Z-matrix:
 Charge =  0 Multiplicity = 1
 C                    -2.38743   0.93193   0.26053 
 C                    -1.46805  -0.2256   -0.1574 
 C                    -1.84759  -1.46594   0.67945 
 C                    -1.72266  -0.52411  -1.65167 
 C                     0.01783   0.10239   0.04698 
 C                     0.4617    1.33308   0.35594 
 C                     1.90867   1.70567   0.55625 
 C                     2.82697   0.48772   0.67966 
 C                     2.43986  -0.57161  -0.3511 
 C                     1.00189  -1.04226  -0.12186 
 H                    -2.24135   1.20171   1.31778 
 H                    -3.44095   0.64004   0.12724 
 H                    -2.21583   1.8319   -0.3491 
 H                    -2.91944  -1.69241   0.56172 
 H                    -1.28647  -2.3606    0.37209 
 H                    -1.65202  -1.29259   1.74978 
 H                    -2.78282  -0.7751   -1.81926 
 H                    -1.12206  -1.373    -2.01161 
 H                    -1.47562   0.35256  -2.27039 
 H                    -0.25161   2.15328   0.46443 
 H                     2.23498   2.33814  -0.29273 
 H                     2.0029    2.35144   1.44715 
 H                     2.72909   0.05499   1.69143 
 H                     3.88128   0.78754   0.5652 
 H                     2.52709  -0.14172  -1.36521 
 H                     3.12931  -1.43068  -0.31109 
 H                     0.68554  -1.69354  -0.95272 
 H                     0.96679  -1.68322   0.77852 
 
                          Input orientation:                          
 ---------------------------------------------------------------------
 Center     Atomic      Atomic             Coordinates (Angstroms)
 Number     Number       Type             X           Y           Z
 ---------------------------------------------------------------------
      1          6           0       -2.387428    0.931933    0.260527
      2          6           0       -1.468054   -0.225599   -0.157398
      3          6           0       -1.847594   -1.465937    0.679450
      4          6           0       -1.722664   -0.524112   -1.651665
      5          6           0        0.017832    0.102387    0.046979
      6          6           0        0.461700    1.333078    0.355939
      7          6           0        1.908670    1.705669    0.556255
      8          6           0        2.826975    0.487722    0.679661
      9          6           0        2.439860   -0.571614   -0.351104
     10          6           0        1.001894   -1.042264   -0.121864
     11          1           0       -2.241351    1.201705    1.317778
     12          1           0       -3.440949    0.640035    0.127236
     13          1           0       -2.215834    1.831896   -0.349099
     14          1           0       -2.919443   -1.692405    0.561723
     15          1           0       -1.286475   -2.360598    0.372086
     16          1           0       -1.652020   -1.292589    1.749778
     17          1           0       -2.782823   -0.775096   -1.819261
     18          1           0       -1.122059   -1.373004   -2.011611
     19          1           0       -1.475619    0.352563   -2.270395
     20          1           0       -0.251611    2.153280    0.464434
     21          1           0        2.234983    2.338138   -0.292731
     22          1           0        2.002904    2.351437    1.447149
     23          1           0        2.729093    0.054994    1.691434
     24          1           0        3.881280    0.787540    0.565202
     25          1           0        2.527094   -0.141718   -1.365209
     26          1           0        3.129308   -1.430676   -0.311089
     27          1           0        0.685539   -1.693540   -0.952723
     28          1           0        0.966790   -1.683224    0.778517
 ---------------------------------------------------------------------
                    Distance matrix (angstroms):
                    1          2          3          4          5
     1  C    0.000000
     2  C    1.536162   0.000000
     3  C    2.493331   1.543634   0.000000
     4  C    2.493684   1.544917   2.517288   0.000000
     5  C    2.553238   1.535318   2.517832   2.511418   0.000000
     6  C    2.878811   2.533168   3.643074   3.500154   1.344275
     7  C    4.375224   3.954917   4.917701   4.799315   2.530839
     8  C    5.250047   4.433595   5.066397   5.211344   2.905177
     9  C    5.092883   3.927981   4.499346   4.361230   2.545381
    10  C    3.940963   2.601701   2.990182   3.167332   1.518918
    11  H    1.100861   2.193474   2.771069   3.473481   2.815553
    12  H    1.101307   2.173167   2.697932   2.733538   3.501239
    13  H    1.100464   2.197547   3.474078   2.736909   2.852603
    14  H    2.694608   2.185220   1.101820   2.774216   3.480492
    15  H    3.473515   2.207158   1.099885   2.767402   2.805924
    16  H    2.776183   2.193087   1.101771   3.487888   2.762949
    17  H    2.719523   2.189144   2.755988   1.102278   3.478002
    18  H    3.475127   2.207794   2.788700   1.100411   2.777395
    19  H    2.751841   2.190681   3.485240   1.101099   2.768249
    20  H    2.468801   2.743260   3.961329   3.716222   2.110220
    21  H    4.863147   4.505946   5.664235   5.069729   3.166977
    22  H    4.764251   4.611208   5.476134   5.634829   3.310470
    23  H    5.384729   4.594884   4.927820   5.597305   3.171343
    24  H    6.277769   5.492174   6.157208   6.167587   3.957805
    25  H    5.286612   4.174571   5.007203   4.276532   2.889681
    26  H    6.028519   4.755162   5.074639   5.114747   3.487087
    27  H    4.219978   2.724950   3.022012   2.766862   2.161155
    28  H    4.284640   2.988155   2.824498   3.805587   2.150367
                    6          7          8          9         10
     6  C    0.000000
     7  C    1.507539   0.000000
     8  C    2.532577   1.530329   0.000000
     9  C    2.835644   2.508283   1.527916   0.000000
    10  C    2.482409   2.972074   2.512811   1.530296   0.000000
    11  H    2.872085   4.249302   5.157992   5.276699   4.198405
    12  H    3.970300   5.471568   6.294064   6.023356   4.757209
    13  H    2.813376   4.224587   5.319311   5.239499   4.320441
    14  H    4.541808   5.904034   6.147209   5.550815   4.033220
    15  H    4.086517   5.174688   5.012783   4.196312   2.686750
    16  H    3.647564   4.805472   4.937211   4.655855   3.257141
    17  H    4.438786   5.814411   6.269701   5.428932   4.156515
    18  H    3.928926   5.025682   5.128363   4.010832   2.862116
    19  H    3.407674   4.612402   5.218563   4.457438   3.563678
    20  H    1.092389   2.208076   3.506864   3.915886   3.482315
    21  H    2.139031   1.107824   2.172564   2.917540   3.602335
    22  H    2.145485   1.104350   2.177513   3.459605   3.870533
    23  H    2.925426   2.164822   1.104771   2.155981   2.734088
    24  H    3.469140   2.175829   1.102067   2.182798   3.480101
    25  H    3.066468   2.736295   2.160466   1.104911   2.164052
    26  H    3.898640   3.475472   2.180194   1.102238   2.170843
    27  H    3.305014   3.915060   3.465304   2.167558   1.102075
    28  H    3.087356   3.524363   2.860606   2.163713   1.105779
                   11         12         13         14         15
    11  H    0.000000
    12  H    1.780982   0.000000
    13  H    1.782209   1.774355   0.000000
    14  H    3.067133   2.429202   3.707474   0.000000
    15  H    3.807378   3.702096   4.354403   1.774551   0.000000
    16  H    2.599122   3.093209   3.805992   1.782608   1.781096
    17  H    3.747258   2.494910   3.046188   2.555231   3.091097
    18  H    4.355085   3.742225   3.772489   3.155100   2.585418
    19  H    3.765949   3.113486   2.535295   3.779870   3.792061
    20  H    2.364900   3.546193   2.150185   4.681462   4.631907
    21  H    4.891092   5.939371   4.479870   6.598748   5.909380
    22  H    4.399127   5.857184   4.614562   6.431652   5.846285
    23  H    5.114673   6.392058   5.636795   6.019603   4.868321
    24  H    6.182597   7.336798   6.253113   7.238783   6.054234
    25  H    5.633938   6.201295   5.236697   5.981844   4.741827
    26  H    6.198920   6.902771   6.262297   6.117000   4.564057
    27  H    4.701521   4.862076   4.605543   3.910172   2.467574
    28  H    4.348078   5.024924   4.874083   3.892287   2.387724
                   16         17         18         19         20
    16  H    0.000000
    17  H    3.779491   0.000000
    18  H    3.799391   1.775565   0.000000
    19  H    4.347348   1.784354   1.780324   0.000000
    20  H    3.935386   4.494183   4.395811   3.495721   0.000000
    21  H    5.697614   6.099254   5.291205   4.649971   2.605882
    22  H    5.170007   6.583907   5.966563   5.469529   2.467354
    23  H    4.584052   6.587507   5.530198   5.784828   3.846158
    24  H    6.028894   7.248294   6.028375   6.076691   4.353870
    25  H    5.337849   5.366800   3.905152   4.133447   4.041758
    26  H    5.208391   6.136583   4.579216   5.312642   4.987664
    27  H    3.595616   3.691065   2.119291   3.254750   4.205307
    28  H    2.820303   4.651101   3.499191   4.405185   4.037562
                   21         22         23         24         25
    21  H    0.000000
    22  H    1.755341   0.000000
    23  H    3.064930   2.420883   0.000000
    24  H    2.418821   2.598442   1.769902   0.000000
    25  H    2.717576   3.794727   3.069619   2.534527   0.000000
    26  H    3.873514   4.320251   2.525368   2.500766   1.770662
    27  H    4.369302   4.884330   3.771611   4.321182   2.443281
    28  H    4.350544   4.218897   2.638282   3.826804   3.066976
                   26         27         28
    26  H    0.000000
    27  H    2.540236   0.000000
    28  H    2.434646   1.753967   0.000000
 Stoichiometry    C10H18
 Framework group  C1[X(C10H18)]
 Deg. of freedom    78
 Full point group                 C1      NOp   1
 Largest Abelian subgroup         C1      NOp   1
 Largest concise Abelian subgroup C1      NOp   1
                         Standard orientation:                         
 ---------------------------------------------------------------------
 Center     Atomic      Atomic             Coordinates (Angstroms)
 Number     Number       Type             X           Y           Z
 ---------------------------------------------------------------------
      1          6           0        2.211723    1.419056   -0.138184
      2          6           0        1.580442    0.024443   -0.010395
      3          6           0        2.077936   -0.837380   -1.190465
      4          6           0        2.066336   -0.601694    1.315739
      5          6           0        0.045886    0.072598   -0.014801
      6          6           0       -0.652396    1.218037    0.071489
      7          6           0       -2.156764    1.315281    0.081208
      8          6           0       -2.841891    0.008819   -0.325812
      9          6           0       -2.142564   -1.180529    0.330633
     10          6           0       -0.681258   -1.257023   -0.117183
     11          1           0        1.890319    1.924340   -1.061917
     12          1           0        3.309318    1.332229   -0.163170
     13          1           0        1.952258    2.065717    0.713596
     14          1           0        3.179395   -0.854658   -1.212775
     15          1           0        1.733856   -1.879431   -1.116412
     16          1           0        1.724515   -0.429727   -2.151097
     17          1           0        3.167018   -0.657825    1.334833
     18          1           0        1.681699   -1.623143    1.455744
     19          1           0        1.738717    0.004658    2.174471
     20          1           0       -0.121860    2.169173    0.156257
     21          1           0       -2.488383    1.613722    1.095227
     22          1           0       -2.476892    2.140521   -0.579160
     23          1           0       -2.789853   -0.106739   -1.423290
     24          1           0       -3.911478    0.036692   -0.061696
     25          1           0       -2.183412   -1.066002    1.428833
     26          1           0       -2.660766   -2.123438    0.091222
     27          1           0       -0.150843   -2.024334    0.469727
     28          1           0       -0.638304   -1.611403   -1.163757
 ---------------------------------------------------------------------
 Rotational constants (GHZ):           2.3075364           0.8790542           0.7633820
 Standard basis: def2SVP (5D, 7F)
 There are   240 symmetry adapted cartesian basis functions of A   symmetry.
 There are   230 symmetry adapted basis functions of A   symmetry.
   230 basis functions,   376 primitive gaussians,   240 cartesian basis functions
    39 alpha electrons       39 beta electrons
       nuclear repulsion energy       563.6426299192 Hartrees.
 NAtoms=   28 NActive=   28 NUniq=   28 SFac= 1.00D+00 NAtFMM=   60 NAOKFM=F Big=F
 Integral buffers will be    131072 words long.
 Raffenetti 2 integral format.
 Two-electron integral symmetry is turned on.
 One-electron integrals computed using PRISM.
   1 Symmetry operations used in ECPInt.
 ECPInt:  NShTT=    6555 NPrTT=   22339 LenC2=    6481 LenP2D=   17545.
 LDataN:  DoStor=T MaxTD1= 4 Len=   56
 NBasis=   230 RedAO= T EigKep=  8.91D-04  NBF=   230
 NBsUse=   230 1.00D-06 EigRej= -1.00D+00 NBFU=   230
 ExpMin= 1.22D-01 ExpMax= 1.24D+03 ExpMxC= 1.86D+02 IAcc=3 IRadAn=         5 AccDes= 0.00D+00
 Harris functional with IExCor=  402 and IRadAn=       5 diagonalized for initial guess.
 HarFok:  IExCor=  402 AccDes= 0.00D+00 IRadAn=         5 IDoV= 1 UseB2=F ITyADJ=14
 ICtDFT=  3500011 ScaDFX=  1.000000  1.000000  1.000000  1.000000
 FoFCou: FMM=F IPFlag=           0 FMFlag=      100000 FMFlg1=           0
         NFxFlg=           0 DoJE=T BraDBF=F KetDBF=T FulRan=T
         wScrn=  0.000000 ICntrl=       500 IOpCl=  0 I1Cent=   200000004 NGrid=           0
         NMat0=    1 NMatS0=      1 NMatT0=    0 NMatD0=    1 NMtDS0=    0 NMtDT0=    0
 Petite list used in FoFCou.
 Requested convergence on RMS density matrix=1.00D-08 within 128 cycles.
 Requested convergence on MAX density matrix=1.00D-06.
 Requested convergence on             energy=1.00D-06.
 No special actions if energy rises.
 Integral accuracy reduced to 1.0D-05 until final iterations.
 Initial convergence to 1.0D-05 achieved.  Increase integral accuracy.
 SCF Done:  E(RB3LYP) =  -391.621050225     A.U. after   13 cycles
            NFock= 13  Conv=0.72D-08     -V/T= 2.0130

 **********************************************************************

            Population analysis using the SCF Density.

 **********************************************************************

 Orbital symmetries:
       Occupied  (A) (A) (A) (A) (A) (A) (A) (A) (A) (A) (A) (A)
                 (A) (A) (A) (A) (A) (A) (A) (A) (A) (A) (A) (A)
                 (A) (A) (A) (A) (A) (A) (A) (A) (A) (A) (A) (A)
                 (A) (A) (A)
       Virtual   (A) (A) (A) (A) (A) (A) (A) (A) (A) (A) (A) (A)
                 (A) (A) (A) (A) (A) (A) (A) (A) (A) (A) (A) (A)
                 (A) (A) (A) (A) (A) (A) (A) (A) (A) (A) (A) (A)
                 (A) (A) (A) (A) (A) (A) (A) (A) (A) (A) (A) (A)
                 (A) (A) (A) (A) (A) (A) (A) (A) (A) (A) (A) (A)
                 (A) (A) (A) (A) (A) (A) (A) (A) (A) (A) (A) (A)
                 (A) (A) (A) (A) (A) (A) (A) (A) (A) (A) (A) (A)
                 (A) (A) (A) (A) (A) (A) (A) (A) (A) (A) (A) (A)
                 (A) (A) (A) (A) (A) (A) (A) (A) (A) (A) (A) (A)
                 (A) (A) (A) (A) (A) (A) (A) (A) (A) (A) (A) (A)
                 (A) (A) (A) (A) (A) (A) (A) (A) (A) (A) (A) (A)
                 (A) (A) (A) (A) (A) (A) (A) (A) (A) (A) (A) (A)
                 (A) (A) (A) (A) (A) (A) (A) (A) (A) (A) (A) (A)
                 (A) (A) (A) (A) (A) (A) (A) (A) (A) (A) (A) (A)
                 (A) (A) (A) (A) (A) (A) (A) (A) (A) (A) (A) (A)
                 (A) (A) (A) (A) (A) (A) (A) (A) (A) (A) (A)
 The electronic state is 1-A.
 Alpha  occ. eigenvalues --  -10.19546 -10.18081 -10.17985 -10.17825 -10.17804
 Alpha  occ. eigenvalues --  -10.17775 -10.17492 -10.17483 -10.17226 -10.16984
 Alpha  occ. eigenvalues --   -0.83457  -0.79682  -0.72983  -0.71805  -0.67429
 Alpha  occ. eigenvalues --   -0.67336  -0.60913  -0.59333  -0.54600  -0.49660
 Alpha  occ. eigenvalues --   -0.48088  -0.44492  -0.43626  -0.43297  -0.42449
 Alpha  occ. eigenvalues --   -0.42002  -0.39855  -0.39132  -0.38458  -0.36744
 Alpha  occ. eigenvalues --   -0.36269  -0.35980  -0.34630  -0.33240  -0.33019
 Alpha  occ. eigenvalues --   -0.32336  -0.30550  -0.29532  -0.23152
 Alpha virt. eigenvalues --    0.02367   0.04720   0.07088   0.08390   0.08784
 Alpha virt. eigenvalues --    0.10218   0.11190   0.11501   0.11654   0.12260
 Alpha virt. eigenvalues --    0.12741   0.14449   0.15199   0.15713   0.16924
 Alpha virt. eigenvalues --    0.17162   0.17417   0.18814   0.19685   0.20595
 Alpha virt. eigenvalues --    0.21059   0.22446   0.24070   0.24272   0.25293
 Alpha virt. eigenvalues --    0.26386   0.28875   0.31327   0.37736   0.38342
 Alpha virt. eigenvalues --    0.39998   0.41839   0.42902   0.44349   0.45059
 Alpha virt. eigenvalues --    0.45699   0.47493   0.50083   0.53104   0.55484
 Alpha virt. eigenvalues --    0.56849   0.58024   0.58316   0.59346   0.61354
 Alpha virt. eigenvalues --    0.61786   0.62444   0.63483   0.63964   0.64388
 Alpha virt. eigenvalues --    0.64732   0.65160   0.65696   0.66120   0.67076
 Alpha virt. eigenvalues --    0.67295   0.67984   0.68523   0.69115   0.69658
 Alpha virt. eigenvalues --    0.69894   0.70257   0.70717   0.71192   0.71930
 Alpha virt. eigenvalues --    0.72326   0.72631   0.73845   0.74549   0.75382
 Alpha virt. eigenvalues --    0.76316   0.76710   0.79792   0.81840   0.84203
 Alpha virt. eigenvalues --    0.86701   0.92712   0.93621   0.99283   1.01346
 Alpha virt. eigenvalues --    1.02786   1.06910   1.10372   1.15175   1.16966
 Alpha virt. eigenvalues --    1.18065   1.20741   1.22270   1.25080   1.26041
 Alpha virt. eigenvalues --    1.30145   1.31595   1.32838   1.36636   1.38660
 Alpha virt. eigenvalues --    1.48933   1.51367   1.53539   1.54425   1.54770
 Alpha virt. eigenvalues --    1.55217   1.56615   1.58285   1.61225   1.64336
 Alpha virt. eigenvalues --    1.66008   1.68401   1.69118   1.72308   1.73798
 Alpha virt. eigenvalues --    1.74390   1.74862   1.76010   1.78179   1.78637
 Alpha virt. eigenvalues --    1.79829   1.81051   1.81846   1.82416   1.83527
 Alpha virt. eigenvalues --    1.84026   1.84380   1.85276   1.86380   1.86658
 Alpha virt. eigenvalues --    1.88345   1.88559   1.89535   1.89596   1.90651
 Alpha virt. eigenvalues --    1.90937   1.93077   1.94573   1.94773   1.97354
 Alpha virt. eigenvalues --    1.98679   2.00480   2.00690   2.01106   2.04871
 Alpha virt. eigenvalues --    2.08287   2.12568   2.14320   2.16957   2.18677
 Alpha virt. eigenvalues --    2.19655   2.20632   2.22798   2.23928   2.25193
 Alpha virt. eigenvalues --    2.32597   2.33429   2.37338   2.38217   2.40707
 Alpha virt. eigenvalues --    2.41732   2.43106   2.44113   2.46198   2.46665
 Alpha virt. eigenvalues --    2.49070   2.51570   2.57081   2.58192   2.59723
 Alpha virt. eigenvalues --    2.60840   2.62122   2.63287   2.64967   2.65848
 Alpha virt. eigenvalues --    2.67263   2.73179   2.76879   2.84879   2.85584
 Alpha virt. eigenvalues --    2.85926   2.89256   2.89706   2.93018   2.93659
 Alpha virt. eigenvalues --    2.94523   2.95866   2.97554   2.99876   3.00557
 Alpha virt. eigenvalues --    3.01801   3.04219   3.06850   3.08537   3.15799
 Alpha virt. eigenvalues --    3.26254
          Condensed to atoms (all electrons):
               1          2          3          4          5          6
     1  C    4.532226   0.407829  -0.054841  -0.046759  -0.052225  -0.001988
     2  C    0.407829   5.073166   0.401817   0.402800   0.258555  -0.054308
     3  C   -0.054841   0.401817   4.601890  -0.065416  -0.057137   0.001513
     4  C   -0.046759   0.402800  -0.065416   4.585780  -0.058803  -0.003751
     5  C   -0.052225   0.258555  -0.057137  -0.058803   5.081170   0.699322
     6  C   -0.001988  -0.054308   0.001513  -0.003751   0.699322   4.907782
     7  C   -0.000422   0.017883  -0.000289  -0.000605  -0.043334   0.328060
     8  C    0.000006  -0.000766  -0.000248   0.000166  -0.031666  -0.034508
     9  C   -0.000340   0.009016   0.001194  -0.000764  -0.032355  -0.023158
    10  C    0.010310  -0.076755  -0.007449  -0.005420   0.361112  -0.069535
    11  H    0.366923  -0.003547  -0.007987   0.009829  -0.013873   0.005479
    12  H    0.373557  -0.023803  -0.008459  -0.006601   0.010169   0.000752
    13  H    0.360705   0.003732   0.009365  -0.007850  -0.018706   0.006036
    14  H   -0.006972  -0.021067   0.372776  -0.006738   0.009280  -0.000224
    15  H    0.008055  -0.008126   0.369683  -0.005835  -0.016513  -0.000296
    16  H   -0.005603  -0.021824   0.373066   0.009490  -0.000127   0.002230
    17  H   -0.007099  -0.018653  -0.006449   0.370217   0.008111  -0.000090
    18  H    0.009021  -0.015852  -0.006313   0.374087  -0.008732  -0.000628
    19  H   -0.006187  -0.022020   0.009837   0.369443   0.002887   0.002669
    20  H    0.020553  -0.042522   0.000610   0.000524  -0.020266   0.387082
    21  H    0.000092  -0.000930  -0.000020   0.000169  -0.006386  -0.001918
    22  H    0.000007  -0.000303   0.000050  -0.000021   0.006880  -0.014241
    23  H   -0.000004  -0.000383  -0.000016   0.000020  -0.004977  -0.002575
    24  H   -0.000001   0.000066   0.000000  -0.000000   0.002892   0.004863
    25  H   -0.000028  -0.000440   0.000070   0.000144  -0.006835  -0.002321
    26  H    0.000012  -0.000406   0.000005  -0.000028   0.006291   0.002067
    27  H    0.000263  -0.002896  -0.006712   0.002231  -0.022702   0.006726
    28  H   -0.000365  -0.007059   0.010200  -0.000486  -0.000305  -0.005280
               7          8          9         10         11         12
     1  C   -0.000422   0.000006  -0.000340   0.010310   0.366923   0.373557
     2  C    0.017883  -0.000766   0.009016  -0.076755  -0.003547  -0.023803
     3  C   -0.000289  -0.000248   0.001194  -0.007449  -0.007987  -0.008459
     4  C   -0.000605   0.000166  -0.000764  -0.005420   0.009829  -0.006601
     5  C   -0.043334  -0.031666  -0.032355   0.361112  -0.013873   0.010169
     6  C    0.328060  -0.034508  -0.023158  -0.069535   0.005479   0.000752
     7  C    4.682540   0.414519  -0.039261  -0.052330   0.000194  -0.000046
     8  C    0.414519   4.611891   0.413873  -0.031787   0.000008   0.000004
     9  C   -0.039261   0.413873   4.598067   0.416801  -0.000033   0.000008
    10  C   -0.052330  -0.031787   0.416801   4.699978   0.000097  -0.000307
    11  H    0.000194   0.000008  -0.000033   0.000097   0.687827  -0.023876
    12  H   -0.000046   0.000004   0.000008  -0.000307  -0.023876   0.699005
    13  H    0.000724  -0.000043   0.000017  -0.000476  -0.029512  -0.023088
    14  H    0.000013   0.000003  -0.000032   0.000231  -0.000883   0.004984
    15  H    0.000023   0.000001   0.000408   0.009640   0.000026   0.000161
    16  H   -0.000131   0.000089  -0.000143  -0.003401   0.005610  -0.000893
    17  H    0.000026  -0.000003   0.000029   0.000142  -0.000030   0.004265
    18  H    0.000019  -0.000011  -0.000637   0.001820  -0.000603   0.000060
    19  H   -0.000166  -0.000029   0.000092  -0.002057  -0.000083  -0.001025
    20  H   -0.065410   0.008517  -0.000506   0.014307   0.001138  -0.000653
    21  H    0.324425  -0.005828  -0.009960   0.001888   0.000034   0.000001
    22  H    0.346620  -0.022029   0.009505   0.000512  -0.000064  -0.000001
    23  H   -0.023252   0.366961  -0.034511  -0.000427   0.000010  -0.000000
    24  H   -0.006679   0.339390  -0.011692   0.006592   0.000000  -0.000000
    25  H   -0.002172  -0.034999   0.365164  -0.019302   0.000000  -0.000000
    26  H    0.007037  -0.012284   0.342502  -0.009243  -0.000001  -0.000000
    27  H    0.000686   0.009302  -0.020423   0.352118   0.000046  -0.000008
    28  H    0.001689  -0.011763  -0.008249   0.324057  -0.000080   0.000000
              13         14         15         16         17         18
     1  C    0.360705  -0.006972   0.008055  -0.005603  -0.007099   0.009021
     2  C    0.003732  -0.021067  -0.008126  -0.021824  -0.018653  -0.015852
     3  C    0.009365   0.372776   0.369683   0.373066  -0.006449  -0.006313
     4  C   -0.007850  -0.006738  -0.005835   0.009490   0.370217   0.374087
     5  C   -0.018706   0.009280  -0.016513  -0.000127   0.008111  -0.008732
     6  C    0.006036  -0.000224  -0.000296   0.002230  -0.000090  -0.000628
     7  C    0.000724   0.000013   0.000023  -0.000131   0.000026   0.000019
     8  C   -0.000043   0.000003   0.000001   0.000089  -0.000003  -0.000011
     9  C    0.000017  -0.000032   0.000408  -0.000143   0.000029  -0.000637
    10  C   -0.000476   0.000231   0.009640  -0.003401   0.000142   0.001820
    11  H   -0.029512  -0.000883   0.000026   0.005610  -0.000030  -0.000603
    12  H   -0.023088   0.004984   0.000161  -0.000893   0.004265   0.000060
    13  H    0.687187   0.000095  -0.000584  -0.000086  -0.000717   0.000090
    14  H    0.000095   0.691956  -0.022165  -0.023551   0.004913  -0.000787
    15  H   -0.000584  -0.022165   0.679537  -0.025953  -0.000633   0.004680
    16  H   -0.000086  -0.023551  -0.025953   0.684298  -0.000127   0.000011
    17  H   -0.000717   0.004913  -0.000633  -0.000127   0.691935  -0.021403
    18  H    0.000090  -0.000787   0.004680   0.000011  -0.021403   0.686823
    19  H    0.005909  -0.000132   0.000044  -0.000594  -0.023030  -0.024406
    20  H    0.000455  -0.000049  -0.000035   0.000019  -0.000084  -0.000007
    21  H   -0.000097   0.000000  -0.000000   0.000007  -0.000004  -0.000003
    22  H    0.000040  -0.000001   0.000000  -0.000010   0.000000   0.000001
    23  H   -0.000001   0.000001  -0.000011   0.000024  -0.000000  -0.000004
    24  H    0.000000   0.000000  -0.000001  -0.000001  -0.000000   0.000000
    25  H    0.000007   0.000002  -0.000021  -0.000004  -0.000006   0.000018
    26  H    0.000000  -0.000001   0.000017  -0.000003  -0.000000   0.000039
    27  H   -0.000021  -0.000116   0.001555   0.000645  -0.000769   0.003811
    28  H    0.000039  -0.000199   0.000066   0.000413   0.000010  -0.000181
              19         20         21         22         23         24
     1  C   -0.006187   0.020553   0.000092   0.000007  -0.000004  -0.000001
     2  C   -0.022020  -0.042522  -0.000930  -0.000303  -0.000383   0.000066
     3  C    0.009837   0.000610  -0.000020   0.000050  -0.000016   0.000000
     4  C    0.369443   0.000524   0.000169  -0.000021   0.000020  -0.000000
     5  C    0.002887  -0.020266  -0.006386   0.006880  -0.004977   0.002892
     6  C    0.002669   0.387082  -0.001918  -0.014241  -0.002575   0.004863
     7  C   -0.000166  -0.065410   0.324425   0.346620  -0.023252  -0.006679
     8  C   -0.000029   0.008517  -0.005828  -0.022029   0.366961   0.339390
     9  C    0.000092  -0.000506  -0.009960   0.009505  -0.034511  -0.011692
    10  C   -0.002057   0.014307   0.001888   0.000512  -0.000427   0.006592
    11  H   -0.000083   0.001138   0.000034  -0.000064   0.000010   0.000000
    12  H   -0.001025  -0.000653   0.000001  -0.000001  -0.000000  -0.000000
    13  H    0.005909   0.000455  -0.000097   0.000040  -0.000001   0.000000
    14  H   -0.000132  -0.000049   0.000000  -0.000001   0.000001   0.000000
    15  H    0.000044  -0.000035  -0.000000   0.000000  -0.000011  -0.000001
    16  H   -0.000594   0.000019   0.000007  -0.000010   0.000024  -0.000001
    17  H   -0.023030  -0.000084  -0.000004   0.000000  -0.000000  -0.000000
    18  H   -0.024406  -0.000007  -0.000003   0.000001  -0.000004   0.000000
    19  H    0.684540   0.000101  -0.000042   0.000010  -0.000001  -0.000001
    20  H    0.000101   0.730853   0.000685  -0.006688   0.000090  -0.000466
    21  H   -0.000042   0.000685   0.725226  -0.028778   0.009137  -0.012364
    22  H    0.000010  -0.006688  -0.028778   0.726673  -0.012396  -0.001286
    23  H   -0.000001   0.000090   0.009137  -0.012396   0.731037  -0.031780
    24  H   -0.000001  -0.000466  -0.012364  -0.001286  -0.031780   0.734165
    25  H    0.000083  -0.000109   0.004393   0.000138   0.010392  -0.007664
    26  H    0.000003   0.000056  -0.000240  -0.000424  -0.007992  -0.006986
    27  H   -0.000083  -0.000389   0.000254  -0.000033   0.000300  -0.000429
    28  H    0.000086  -0.000560  -0.000208   0.000281   0.005043  -0.000080
              25         26         27         28
     1  C   -0.000028   0.000012   0.000263  -0.000365
     2  C   -0.000440  -0.000406  -0.002896  -0.007059
     3  C    0.000070   0.000005  -0.006712   0.010200
     4  C    0.000144  -0.000028   0.002231  -0.000486
     5  C   -0.006835   0.006291  -0.022702  -0.000305
     6  C   -0.002321   0.002067   0.006726  -0.005280
     7  C   -0.002172   0.007037   0.000686   0.001689
     8  C   -0.034999  -0.012284   0.009302  -0.011763
     9  C    0.365164   0.342502  -0.020423  -0.008249
    10  C   -0.019302  -0.009243   0.352118   0.324057
    11  H    0.000000  -0.000001   0.000046  -0.000080
    12  H   -0.000000  -0.000000  -0.000008   0.000000
    13  H    0.000007   0.000000  -0.000021   0.000039
    14  H    0.000002  -0.000001  -0.000116  -0.000199
    15  H   -0.000021   0.000017   0.001555   0.000066
    16  H   -0.000004  -0.000003   0.000645   0.000413
    17  H   -0.000006  -0.000000  -0.000769   0.000010
    18  H    0.000018   0.000039   0.003811  -0.000181
    19  H    0.000083   0.000003  -0.000083   0.000086
    20  H   -0.000109   0.000056  -0.000389  -0.000560
    21  H    0.004393  -0.000240   0.000254  -0.000208
    22  H    0.000138  -0.000424  -0.000033   0.000281
    23  H    0.010392  -0.007992   0.000300   0.005043
    24  H   -0.007664  -0.006986  -0.000429  -0.000080
    25  H    0.730349  -0.031692  -0.010151   0.009083
    26  H   -0.031692   0.736146  -0.003812  -0.010744
    27  H   -0.010151  -0.003812   0.722167  -0.028136
    28  H    0.009083  -0.010744  -0.028136   0.717705
 Mulliken charges:
               1
     1  C    0.093275
     2  C   -0.253204
     3  C    0.069262
     4  C    0.084177
     5  C   -0.051728
     6  C   -0.139759
     7  C    0.109640
     8  C    0.021235
     9  C    0.025388
    10  C    0.078886
    11  H    0.003351
    12  H   -0.004206
    13  H    0.006777
    14  H   -0.001340
    15  H    0.006276
    16  H    0.006548
    17  H   -0.000551
    18  H   -0.000914
    19  H    0.004152
    20  H   -0.027244
    21  H    0.000466
    22  H   -0.004443
    23  H   -0.004685
    24  H   -0.008538
    25  H   -0.004100
    26  H   -0.010321
    27  H   -0.003424
    28  H    0.005023
 Sum of Mulliken charges =  -0.00000
 Mulliken charges with hydrogens summed into heavy atoms:
               1
     1  C    0.099197
     2  C   -0.253204
     3  C    0.080747
     4  C    0.086864
     5  C   -0.051728
     6  C   -0.167003
     7  C    0.105664
     8  C    0.008012
     9  C    0.010966
    10  C    0.080484
 Electronic spatial extent (au):  <R**2>=           1736.7728
 Charge=             -0.0000 electrons
 Dipole moment (field-independent basis, Debye):
    X=             -0.0423    Y=             -0.1819    Z=             -0.0045  Tot=              0.1869
 Quadrupole moment (field-independent basis, Debye-Ang):
   XX=            -64.7774   YY=            -64.8382   ZZ=            -66.2805
   XY=             -0.2520   XZ=             -0.0317   YZ=              0.2493
 Traceless Quadrupole moment (field-independent basis, Debye-Ang):
   XX=              0.5213   YY=              0.4605   ZZ=             -0.9818
   XY=             -0.2520   XZ=             -0.0317   YZ=              0.2493
 Octapole moment (field-independent basis, Debye-Ang**2):
  XXX=              0.4384  YYY=              0.3143  ZZZ=             -0.6827  XYY=             -1.7467
  XXY=              0.4399  XXZ=              0.5928  XZZ=             -1.6508  YZZ=              0.3992
  YYZ=              0.2493  XYZ=             -0.3378
 Hexadecapole moment (field-independent basis, Debye-Ang**3):
 XXXX=          -1577.5241 YYYY=           -548.3326 ZZZZ=           -294.8740 XXXY=             -2.9643
 XXXZ=             -3.3731 YYYX=             -2.5119 YYYZ=             -0.0014 ZZZX=             -0.9166
 ZZZY=              0.9611 XXYY=           -362.0572 XXZZ=           -318.8636 YYZZ=           -141.7977
 XXYZ=              1.0896 YYXZ=              2.6293 ZZXY=              1.8254
 N-N= 5.636426299192D+02 E-N=-2.030624251749D+03  KE= 3.865941507654D+02
 ******************************Gaussian NBO Version 3.1******************************
             N A T U R A L   A T O M I C   O R B I T A L   A N D
          N A T U R A L   B O N D   O R B I T A L   A N A L Y S I S
 ******************************Gaussian NBO Version 3.1******************************
       /RESON  / : Allow strongly delocalized NBO set

 Analyzing the SCF density

 Job title: 21                                                              

 Storage needed:    161310 in NPA,    213088 in NBO ( 939519896 available)
 GSVD:  LWork=       30436 too small for GESVD, short by       13556 words or       13556 for optimal perf.


 NATURAL POPULATIONS:  Natural atomic orbital occupancies 
                                                          
   NAO  Atom  No  lang   Type(AO)    Occupancy      Energy
 ----------------------------------------------------------
     1    C    1  S      Cor( 1S)     1.99920     -10.04789
     2    C    1  S      Val( 2S)     1.07125      -0.21479
     3    C    1  S      Ryd( 3S)     0.00140       0.94269
     4    C    1  px     Val( 2p)     1.20533      -0.06949
     5    C    1  px     Ryd( 3p)     0.00326       0.72750
     6    C    1  py     Val( 2p)     1.11357      -0.06176
     7    C    1  py     Ryd( 3p)     0.00221       0.55654
     8    C    1  pz     Val( 2p)     1.22791      -0.06926
     9    C    1  pz     Ryd( 3p)     0.00350       0.68150
    10    C    1  dxy    Ryd( 3d)     0.00036       2.18457
    11    C    1  dxz    Ryd( 3d)     0.00015       2.16563
    12    C    1  dyz    Ryd( 3d)     0.00079       2.39888
    13    C    1  dx2y2  Ryd( 3d)     0.00070       2.38186
    14    C    1  dz2    Ryd( 3d)     0.00051       2.34395

    15    C    2  S      Cor( 1S)     1.99884     -10.06279
    16    C    2  S      Val( 2S)     0.87317      -0.15274
    17    C    2  S      Ryd( 3S)     0.00058       1.00496
    18    C    2  px     Val( 2p)     1.06358      -0.07349
    19    C    2  px     Ryd( 3p)     0.00162       0.71743
    20    C    2  py     Val( 2p)     1.06646      -0.08227
    21    C    2  py     Ryd( 3p)     0.00612       0.87114
    22    C    2  pz     Val( 2p)     1.05877      -0.08211
    23    C    2  pz     Ryd( 3p)     0.00278       0.77657
    24    C    2  dxy    Ryd( 3d)     0.00070       2.16659
    25    C    2  dxz    Ryd( 3d)     0.00078       2.05726
    26    C    2  dyz    Ryd( 3d)     0.00098       2.21253
    27    C    2  dx2y2  Ryd( 3d)     0.00103       2.28436
    28    C    2  dz2    Ryd( 3d)     0.00099       2.25714

    29    C    3  S      Cor( 1S)     1.99919     -10.05176
    30    C    3  S      Val( 2S)     1.07421      -0.21680
    31    C    3  S      Ryd( 3S)     0.00157       0.89230
    32    C    3  px     Val( 2p)     1.21070      -0.07093
    33    C    3  px     Ryd( 3p)     0.00303       0.69586
    34    C    3  py     Val( 2p)     1.18312      -0.06659
    35    C    3  py     Ryd( 3p)     0.00288       0.63997
    36    C    3  pz     Val( 2p)     1.14301      -0.06626
    37    C    3  pz     Ryd( 3p)     0.00262       0.58345
    38    C    3  dxy    Ryd( 3d)     0.00026       2.18636
    39    C    3  dxz    Ryd( 3d)     0.00029       2.16911
    40    C    3  dyz    Ryd( 3d)     0.00046       2.25754
    41    C    3  dx2y2  Ryd( 3d)     0.00076       2.47162
    42    C    3  dz2    Ryd( 3d)     0.00076       2.39005

    43    C    4  S      Cor( 1S)     1.99919     -10.05215
    44    C    4  S      Val( 2S)     1.07489      -0.21659
    45    C    4  S      Ryd( 3S)     0.00154       0.91046
    46    C    4  px     Val( 2p)     1.20762      -0.06959
    47    C    4  px     Ryd( 3p)     0.00289       0.67016
    48    C    4  py     Val( 2p)     1.20293      -0.06738
    49    C    4  py     Ryd( 3p)     0.00313       0.66482
    50    C    4  pz     Val( 2p)     1.11929      -0.06377
    51    C    4  pz     Ryd( 3p)     0.00241       0.56311
    52    C    4  dxy    Ryd( 3d)     0.00026       2.21033
    53    C    4  dxz    Ryd( 3d)     0.00030       2.15561
    54    C    4  dyz    Ryd( 3d)     0.00059       2.31742
    55    C    4  dx2y2  Ryd( 3d)     0.00072       2.44088
    56    C    4  dz2    Ryd( 3d)     0.00069       2.33726

    57    C    5  S      Cor( 1S)     1.99880     -10.03861
    58    C    5  S      Val( 2S)     0.84782      -0.08993
    59    C    5  S      Ryd( 3S)     0.00355       0.62753
    60    C    5  px     Val( 2p)     1.06725      -0.03794
    61    C    5  px     Ryd( 3p)     0.00417       1.04654
    62    C    5  py     Val( 2p)     1.08881      -0.04275
    63    C    5  py     Ryd( 3p)     0.00553       0.95752
    64    C    5  pz     Val( 2p)     1.00259      -0.08214
    65    C    5  pz     Ryd( 3p)     0.00549       0.71293
    66    C    5  dxy    Ryd( 3d)     0.00084       2.45188
    67    C    5  dxz    Ryd( 3d)     0.00054       1.98056
    68    C    5  dyz    Ryd( 3d)     0.00090       2.00120
    69    C    5  dx2y2  Ryd( 3d)     0.00083       2.40415
    70    C    5  dz2    Ryd( 3d)     0.00043       2.20542

    71    C    6  S      Cor( 1S)     1.99878     -10.03381
    72    C    6  S      Val( 2S)     0.92481      -0.11346
    73    C    6  S      Ryd( 3S)     0.00117       0.57772
    74    C    6  px     Val( 2p)     1.07504      -0.02725
    75    C    6  px     Ryd( 3p)     0.00380       0.94207
    76    C    6  py     Val( 2p)     1.17754      -0.03357
    77    C    6  py     Ryd( 3p)     0.00439       0.84029
    78    C    6  pz     Val( 2p)     1.02586      -0.08895
    79    C    6  pz     Ryd( 3p)     0.00208       0.59657
    80    C    6  dxy    Ryd( 3d)     0.00079       2.52527
    81    C    6  dxz    Ryd( 3d)     0.00053       1.98212
    82    C    6  dyz    Ryd( 3d)     0.00062       2.00475
    83    C    6  dx2y2  Ryd( 3d)     0.00065       2.46522
    84    C    6  dz2    Ryd( 3d)     0.00039       2.22351

    85    C    7  S      Cor( 1S)     1.99910     -10.05603
    86    C    7  S      Val( 2S)     1.00885      -0.19121
    87    C    7  S      Ryd( 3S)     0.00073       0.97548
    88    C    7  px     Val( 2p)     1.07733      -0.05825
    89    C    7  px     Ryd( 3p)     0.00196       0.57193
    90    C    7  py     Val( 2p)     1.13671      -0.06345
    91    C    7  py     Ryd( 3p)     0.00414       0.63250
    92    C    7  pz     Val( 2p)     1.21012      -0.06769
    93    C    7  pz     Ryd( 3p)     0.00266       0.73268
    94    C    7  dxy    Ryd( 3d)     0.00058       2.20291
    95    C    7  dxz    Ryd( 3d)     0.00054       2.13440
    96    C    7  dyz    Ryd( 3d)     0.00068       2.33424
    97    C    7  dx2y2  Ryd( 3d)     0.00078       2.29476
    98    C    7  dz2    Ryd( 3d)     0.00067       2.30726

    99    C    8  S      Cor( 1S)     1.99913     -10.05382
   100    C    8  S      Val( 2S)     1.00888      -0.19386
   101    C    8  S      Ryd( 3S)     0.00090       0.94769
   102    C    8  px     Val( 2p)     1.17801      -0.06299
   103    C    8  px     Ryd( 3p)     0.00517       0.74779
   104    C    8  py     Val( 2p)     1.04113      -0.05989
   105    C    8  py     Ryd( 3p)     0.00192       0.56906
   106    C    8  pz     Val( 2p)     1.18296      -0.06354
   107    C    8  pz     Ryd( 3p)     0.00233       0.67416
   108    C    8  dxy    Ryd( 3d)     0.00055       2.19393
   109    C    8  dxz    Ryd( 3d)     0.00027       2.13918
   110    C    8  dyz    Ryd( 3d)     0.00055       2.14250
   111    C    8  dx2y2  Ryd( 3d)     0.00088       2.32296
   112    C    8  dz2    Ryd( 3d)     0.00095       2.45764

   113    C    9  S      Cor( 1S)     1.99913     -10.05380
   114    C    9  S      Val( 2S)     1.00582      -0.19203
   115    C    9  S      Ryd( 3S)     0.00089       0.95651
   116    C    9  px     Val( 2p)     1.06630      -0.05840
   117    C    9  px     Ryd( 3p)     0.00251       0.60459
   118    C    9  py     Val( 2p)     1.15071      -0.06387
   119    C    9  py     Ryd( 3p)     0.00479       0.72551
   120    C    9  pz     Val( 2p)     1.18180      -0.06388
   121    C    9  pz     Ryd( 3p)     0.00258       0.67981
   122    C    9  dxy    Ryd( 3d)     0.00075       2.27195
   123    C    9  dxz    Ryd( 3d)     0.00044       2.12288
   124    C    9  dyz    Ryd( 3d)     0.00037       2.16116
   125    C    9  dx2y2  Ryd( 3d)     0.00068       2.25039
   126    C    9  dz2    Ryd( 3d)     0.00097       2.46570

   127    C   10  S      Cor( 1S)     1.99908     -10.05121
   128    C   10  S      Val( 2S)     0.99761      -0.18575
   129    C   10  S      Ryd( 3S)     0.00122       0.98255
   130    C   10  px     Val( 2p)     1.09015      -0.06574
   131    C   10  px     Ryd( 3p)     0.00340       0.73768
   132    C   10  py     Val( 2p)     1.13630      -0.06153
   133    C   10  py     Ryd( 3p)     0.00309       0.60010
   134    C   10  pz     Val( 2p)     1.21172      -0.07098
   135    C   10  pz     Ryd( 3p)     0.00243       0.75745
   136    C   10  dxy    Ryd( 3d)     0.00079       2.27965
   137    C   10  dxz    Ryd( 3d)     0.00050       2.16078
   138    C   10  dyz    Ryd( 3d)     0.00060       2.27542
   139    C   10  dx2y2  Ryd( 3d)     0.00057       2.28063
   140    C   10  dz2    Ryd( 3d)     0.00073       2.35656

   141    H   11  S      Val( 1S)     0.77687       0.08060
   142    H   11  S      Ryd( 2S)     0.00165       0.39580
   143    H   11  px     Ryd( 2p)     0.00023       1.86623
   144    H   11  py     Ryd( 2p)     0.00025       1.92033
   145    H   11  pz     Ryd( 2p)     0.00054       2.22589

   146    H   12  S      Val( 1S)     0.77894       0.07839
   147    H   12  S      Ryd( 2S)     0.00149       0.38375
   148    H   12  px     Ryd( 2p)     0.00069       2.38981
   149    H   12  py     Ryd( 2p)     0.00012       1.79532
   150    H   12  pz     Ryd( 2p)     0.00021       1.82226

   151    H   13  S      Val( 1S)     0.77994       0.07841
   152    H   13  S      Ryd( 2S)     0.00157       0.41015
   153    H   13  px     Ryd( 2p)     0.00024       1.84864
   154    H   13  py     Ryd( 2p)     0.00032       1.99996
   155    H   13  pz     Ryd( 2p)     0.00048       2.15698

   156    H   14  S      Val( 1S)     0.78105       0.07600
   157    H   14  S      Ryd( 2S)     0.00150       0.38039
   158    H   14  px     Ryd( 2p)     0.00069       2.38897
   159    H   14  py     Ryd( 2p)     0.00018       1.81032
   160    H   14  pz     Ryd( 2p)     0.00015       1.79115

   161    H   15  S      Val( 1S)     0.78211       0.07760
   162    H   15  S      Ryd( 2S)     0.00124       0.40956
   163    H   15  px     Ryd( 2p)     0.00025       1.89196
   164    H   15  py     Ryd( 2p)     0.00063       2.34186
   165    H   15  pz     Ryd( 2p)     0.00014       1.78635

   166    H   16  S      Val( 1S)     0.77898       0.07861
   167    H   16  S      Ryd( 2S)     0.00151       0.38220
   168    H   16  px     Ryd( 2p)     0.00024       1.88185
   169    H   16  py     Ryd( 2p)     0.00023       1.88171
   170    H   16  pz     Ryd( 2p)     0.00055       2.24564

   171    H   17  S      Val( 1S)     0.78261       0.07497
   172    H   17  S      Ryd( 2S)     0.00154       0.37903
   173    H   17  px     Ryd( 2p)     0.00069       2.38495
   174    H   17  py     Ryd( 2p)     0.00020       1.82420
   175    H   17  pz     Ryd( 2p)     0.00013       1.77855

   176    H   18  S      Val( 1S)     0.78526       0.07699
   177    H   18  S      Ryd( 2S)     0.00122       0.41756
   178    H   18  px     Ryd( 2p)     0.00027       1.88541
   179    H   18  py     Ryd( 2p)     0.00062       2.31849
   180    H   18  pz     Ryd( 2p)     0.00015       1.79368

   181    H   19  S      Val( 1S)     0.77855       0.08050
   182    H   19  S      Ryd( 2S)     0.00153       0.38137
   183    H   19  px     Ryd( 2p)     0.00023       1.85975
   184    H   19  py     Ryd( 2p)     0.00032       1.97974
   185    H   19  pz     Ryd( 2p)     0.00046       2.15578

   186    H   20  S      Val( 1S)     0.78453       0.09177
   187    H   20  S      Ryd( 2S)     0.00201       0.40772
   188    H   20  px     Ryd( 2p)     0.00027       2.10849
   189    H   20  py     Ryd( 2p)     0.00062       2.30072
   190    H   20  pz     Ryd( 2p)     0.00020       1.70664

   191    H   21  S      Val( 1S)     0.77495       0.07630
   192    H   21  S      Ryd( 2S)     0.00264       0.37201
   193    H   21  px     Ryd( 2p)     0.00023       1.85075
   194    H   21  py     Ryd( 2p)     0.00021       1.93493
   195    H   21  pz     Ryd( 2p)     0.00062       2.29435

   196    H   22  S      Val( 1S)     0.77035       0.08298
   197    H   22  S      Ryd( 2S)     0.00212       0.36258
   198    H   22  px     Ryd( 2p)     0.00022       1.84809
   199    H   22  py     Ryd( 2p)     0.00043       2.13895
   200    H   22  pz     Ryd( 2p)     0.00038       2.05059

   201    H   23  S      Val( 1S)     0.78660       0.07935
   202    H   23  S      Ryd( 2S)     0.00277       0.37818
   203    H   23  px     Ryd( 2p)     0.00017       1.86638
   204    H   23  py     Ryd( 2p)     0.00014       1.79139
   205    H   23  pz     Ryd( 2p)     0.00070       2.37181

   206    H   24  S      Val( 1S)     0.77611       0.08724
   207    H   24  S      Ryd( 2S)     0.00211       0.35842
   208    H   24  px     Ryd( 2p)     0.00068       2.35549
   209    H   24  py     Ryd( 2p)     0.00013       1.80126
   210    H   24  pz     Ryd( 2p)     0.00020       1.86533

   211    H   25  S      Val( 1S)     0.78597       0.07971
   212    H   25  S      Ryd( 2S)     0.00283       0.37820
   213    H   25  px     Ryd( 2p)     0.00014       1.80327
   214    H   25  py     Ryd( 2p)     0.00017       1.86087
   215    H   25  pz     Ryd( 2p)     0.00070       2.37207

   216    H   26  S      Val( 1S)     0.77616       0.08691
   217    H   26  S      Ryd( 2S)     0.00215       0.35905
   218    H   26  px     Ryd( 2p)     0.00026       1.93581
   219    H   26  py     Ryd( 2p)     0.00055       2.23267
   220    H   26  pz     Ryd( 2p)     0.00020       1.86770

   221    H   27  S      Val( 1S)     0.77244       0.08228
   222    H   27  S      Ryd( 2S)     0.00212       0.44028
   223    H   27  px     Ryd( 2p)     0.00025       1.98448
   224    H   27  py     Ryd( 2p)     0.00042       2.11279
   225    H   27  pz     Ryd( 2p)     0.00034       2.02617

   226    H   28  S      Val( 1S)     0.77133       0.07690
   227    H   28  S      Ryd( 2S)     0.00256       0.41125
   228    H   28  px     Ryd( 2p)     0.00014       1.90152
   229    H   28  py     Ryd( 2p)     0.00025       1.91969
   230    H   28  pz     Ryd( 2p)     0.00063       2.33381

 WARNING:  1 low occupancy (<1.9990e) core orbital  found on  C    2
           1 low occupancy (<1.9990e) core orbital  found on  C    5
           1 low occupancy (<1.9990e) core orbital  found on  C    6


 Summary of Natural Population Analysis:                  
                                                          
                                       Natural Population 
                Natural  -----------------------------------------------
    Atom  No    Charge         Core      Valence    Rydberg      Total
 -----------------------------------------------------------------------
      C    1   -0.63014      1.99920     4.61806    0.01289     6.63014
      C    2   -0.07642      1.99884     4.06198    0.01560     6.07642
      C    3   -0.62286      1.99919     4.61104    0.01263     6.62286
      C    4   -0.61645      1.99919     4.60474    0.01252     6.61645
      C    5   -0.02754      1.99880     4.00647    0.02228     6.02754
      C    6   -0.21645      1.99878     4.20325    0.01442     6.21645
      C    7   -0.44486      1.99910     4.43302    0.01274     6.44486
      C    8   -0.42363      1.99913     4.41097    0.01353     6.42363
      C    9   -0.41774      1.99913     4.40464    0.01397     6.41774
      C   10   -0.44818      1.99908     4.43578    0.01332     6.44818
      H   11    0.22047      0.00000     0.77687    0.00267     0.77953
      H   12    0.21855      0.00000     0.77894    0.00251     0.78145
      H   13    0.21745      0.00000     0.77994    0.00261     0.78255
      H   14    0.21643      0.00000     0.78105    0.00252     0.78357
      H   15    0.21563      0.00000     0.78211    0.00226     0.78437
      H   16    0.21851      0.00000     0.77898    0.00252     0.78149
      H   17    0.21483      0.00000     0.78261    0.00256     0.78517
      H   18    0.21248      0.00000     0.78526    0.00226     0.78752
      H   19    0.21891      0.00000     0.77855    0.00254     0.78109
      H   20    0.21238      0.00000     0.78453    0.00309     0.78762
      H   21    0.22135      0.00000     0.77495    0.00370     0.77865
      H   22    0.22650      0.00000     0.77035    0.00314     0.77350
      H   23    0.20962      0.00000     0.78660    0.00378     0.79038
      H   24    0.22078      0.00000     0.77611    0.00312     0.77922
      H   25    0.21019      0.00000     0.78597    0.00384     0.78981
      H   26    0.22069      0.00000     0.77616    0.00316     0.77931
      H   27    0.22442      0.00000     0.77244    0.00314     0.77558
      H   28    0.22509      0.00000     0.77133    0.00358     0.77491
 =======================================================================
   * Total *   -0.00000     19.99043    57.81268    0.19690    78.00000

                                 Natural Population      
 --------------------------------------------------------
   Core                      19.99043 ( 99.9521% of  20)
   Valence                   57.81268 ( 99.6770% of  58)
   Natural Minimal Basis     77.80310 ( 99.7476% of  78)
   Natural Rydberg Basis      0.19690 (  0.2524% of  78)
 --------------------------------------------------------

    Atom  No          Natural Electron Configuration
 ----------------------------------------------------------------------------
      C    1      [core]2S( 1.07)2p( 3.55)3p( 0.01)
      C    2      [core]2S( 0.87)2p( 3.19)3p( 0.01)
      C    3      [core]2S( 1.07)2p( 3.54)3p( 0.01)
      C    4      [core]2S( 1.07)2p( 3.53)3p( 0.01)
      C    5      [core]2S( 0.85)2p( 3.16)3p( 0.02)
      C    6      [core]2S( 0.92)2p( 3.28)3p( 0.01)
      C    7      [core]2S( 1.01)2p( 3.42)3p( 0.01)
      C    8      [core]2S( 1.01)2p( 3.40)3p( 0.01)
      C    9      [core]2S( 1.01)2p( 3.40)3p( 0.01)
      C   10      [core]2S( 1.00)2p( 3.44)3p( 0.01)
      H   11            1S( 0.78)
      H   12            1S( 0.78)
      H   13            1S( 0.78)
      H   14            1S( 0.78)
      H   15            1S( 0.78)
      H   16            1S( 0.78)
      H   17            1S( 0.78)
      H   18            1S( 0.79)
      H   19            1S( 0.78)
      H   20            1S( 0.78)
      H   21            1S( 0.77)
      H   22            1S( 0.77)
      H   23            1S( 0.79)
      H   24            1S( 0.78)
      H   25            1S( 0.79)
      H   26            1S( 0.78)
      H   27            1S( 0.77)
      H   28            1S( 0.77)


 NATURAL BOND ORBITAL ANALYSIS:

                       Occupancies       Lewis Structure    Low   High
           Occ.    -------------------  -----------------   occ   occ
  Cycle   Thresh.   Lewis   Non-Lewis     CR  BD  3C  LP    (L)   (NL)   Dev
 =============================================================================
   1(1)    1.90    77.31961   0.68039     10  29   0   0     0      0    0.03
 -----------------------------------------------------------------------------

 Structure accepted: No low occupancy Lewis orbitals

 WARNING:  1 low occupancy (<1.9990e) core orbital  found on  C    2
           1 low occupancy (<1.9990e) core orbital  found on  C    5
           1 low occupancy (<1.9990e) core orbital  found on  C    6

 --------------------------------------------------------
   Core                     19.99044 ( 99.952% of  20)
   Valence Lewis            57.32918 ( 98.843% of  58)
  ==================       ============================
   Total Lewis              77.31961 ( 99.128% of  78)
  -----------------------------------------------------
   Valence non-Lewis         0.53082 (  0.681% of  78)
   Rydberg non-Lewis         0.14957 (  0.192% of  78)
  ==================       ============================
   Total non-Lewis           0.68039 (  0.872% of  78)
 --------------------------------------------------------


       (Occupancy)   Bond orbital/ Coefficients/ Hybrids
 ---------------------------------------------------------------------------------
     1. (1.97125) BD ( 1) C   1 - C   2  
                ( 48.81%)   0.6986* C   1 s( 30.55%)p 2.27( 69.41%)d 0.00(  0.04%)
                                            0.0006  0.5526 -0.0080 -0.3559  0.0081
                                           -0.7500  0.0015  0.0699 -0.0006  0.0128
                                           -0.0013 -0.0028 -0.0110 -0.0101
                ( 51.19%)   0.7155* C   2 s( 25.30%)p 2.95( 74.65%)d 0.00(  0.05%)
                                            0.0000  0.5030  0.0026  0.3380  0.0021
                                            0.7919 -0.0047 -0.0719 -0.0017  0.0141
                                           -0.0012 -0.0026 -0.0120 -0.0106
     2. (1.98858) BD ( 1) C   1 - H  11  
                ( 61.12%)   0.7818* C   1 s( 23.15%)p 3.32( 76.80%)d 0.00(  0.04%)
                                           -0.0001  0.4812  0.0020 -0.2529  0.0149
                                            0.4061  0.0145 -0.7340  0.0020 -0.0056
                                            0.0082 -0.0136 -0.0018  0.0116
                ( 38.88%)   0.6235* H  11 s( 99.92%)p 0.00(  0.08%)
                                            0.9996 -0.0015  0.0076 -0.0134  0.0235
     3. (1.98772) BD ( 1) C   1 - H  12  
                ( 60.99%)   0.7809* C   1 s( 23.00%)p 3.35( 76.96%)d 0.00(  0.04%)
                                           -0.0000  0.4795  0.0056  0.8744 -0.0005
                                           -0.0638  0.0220 -0.0220 -0.0016 -0.0030
                                           -0.0006  0.0002  0.0181 -0.0098
                ( 39.01%)   0.6246* H  12 s( 99.92%)p 0.00(  0.08%)
                                            0.9996 -0.0010 -0.0280  0.0014  0.0009
     4. (1.98816) BD ( 1) C   1 - H  13  
                ( 60.97%)   0.7808* C   1 s( 23.21%)p 3.31( 76.75%)d 0.00(  0.04%)
                                           -0.0000  0.4818  0.0018 -0.2097  0.0159
                                            0.5173  0.0141  0.6748 -0.0057 -0.0058
                                           -0.0061  0.0162 -0.0046  0.0084
                ( 39.03%)   0.6248* H  13 s( 99.92%)p 0.00(  0.08%)
                                            0.9996 -0.0014  0.0055 -0.0170 -0.0214
     5. (1.96589) BD ( 1) C   2 - C   3  
                ( 51.14%)   0.7151* C   2 s( 24.35%)p 3.11( 75.60%)d 0.00(  0.05%)
                                            0.0000  0.4934 -0.0004  0.2754  0.0061
                                           -0.4909  0.0061 -0.6627 -0.0043 -0.0067
                                           -0.0084  0.0165 -0.0043  0.0079
                ( 48.86%)   0.6990* C   3 s( 30.37%)p 2.29( 69.59%)d 0.00(  0.04%)
                                            0.0007  0.5510 -0.0096 -0.2766  0.0083
                                            0.4601 -0.0036  0.6384 -0.0046 -0.0062
                                           -0.0088  0.0147 -0.0031  0.0078
     6. (1.96316) BD ( 1) C   2 - C   4  
                ( 51.22%)   0.7157* C   2 s( 24.15%)p 3.14( 75.80%)d 0.00(  0.05%)
                                            0.0000  0.4914 -0.0007  0.2709  0.0055
                                           -0.3599  0.0041  0.7450  0.0046 -0.0046
                                            0.0093 -0.0136 -0.0015  0.0131
                ( 48.78%)   0.6984* C   4 s( 30.34%)p 2.29( 69.62%)d 0.00(  0.04%)
                                            0.0007  0.5508 -0.0092 -0.2671  0.0064
                                            0.3322 -0.0036 -0.7172  0.0065 -0.0042
                                            0.0095 -0.0118 -0.0009  0.0123
     7. (1.95650) BD ( 1) C   2 - C   5  
                ( 50.37%)   0.7097* C   2 s( 26.20%)p 2.82( 73.76%)d 0.00(  0.05%)
                                            0.0002  0.5118 -0.0002 -0.8578  0.0008
                                            0.0407  0.0028 -0.0058 -0.0022 -0.0006
                                            0.0002 -0.0000  0.0192 -0.0108
                ( 49.63%)   0.7045* C   5 s( 32.02%)p 2.12( 67.94%)d 0.00(  0.04%)
                                            0.0002  0.5658 -0.0112  0.8236 -0.0259
                                           -0.0202  0.0077 -0.0010 -0.0013 -0.0007
                                           -0.0000  0.0005  0.0158 -0.0119
     8. (1.98783) BD ( 1) C   3 - H  14  
                ( 60.89%)   0.7803* C   3 s( 23.00%)p 3.35( 76.96%)d 0.00(  0.04%)
                                           -0.0001  0.4796  0.0049  0.8766 -0.0012
                                           -0.0152 -0.0123 -0.0231 -0.0160 -0.0009
                                           -0.0006 -0.0006  0.0177 -0.0107
                ( 39.11%)   0.6254* H  14 s( 99.92%)p 0.00(  0.08%)
                                            0.9996 -0.0012 -0.0279  0.0006  0.0013
     9. (1.98857) BD ( 1) C   3 - H  15  
                ( 60.84%)   0.7800* C   3 s( 23.43%)p 3.27( 76.52%)d 0.00(  0.04%)
                                            0.0000 -0.4841 -0.0035  0.2779 -0.0121
                                            0.8271  0.0058 -0.0579  0.0169 -0.0108
                                            0.0002  0.0028  0.0139  0.0104
                ( 39.16%)   0.6258* H  15 s( 99.92%)p 0.00(  0.08%)
                                           -0.9996  0.0008 -0.0081 -0.0265  0.0009
    10. (1.98867) BD ( 1) C   3 - H  16  
                ( 61.00%)   0.7810* C   3 s( 23.10%)p 3.33( 76.85%)d 0.00(  0.04%)
                                            0.0000 -0.4806 -0.0029  0.2778 -0.0102
                                           -0.3212  0.0129  0.7667  0.0110  0.0035
                                           -0.0101  0.0118  0.0003 -0.0131
                ( 39.00%)   0.6245* H  16 s( 99.92%)p 0.00(  0.08%)
                                           -0.9996  0.0011 -0.0088  0.0099 -0.0247
    11. (1.98734) BD ( 1) C   4 - H  17  
                ( 60.81%)   0.7798* C   4 s( 22.95%)p 3.35( 77.00%)d 0.00(  0.04%)
                                           -0.0001  0.4791  0.0036  0.8759 -0.0006
                                           -0.0449 -0.0084  0.0209  0.0176 -0.0020
                                            0.0005  0.0004  0.0176 -0.0109
                ( 39.19%)   0.6260* H  17 s( 99.92%)p 0.00(  0.08%)
                                            0.9996 -0.0013 -0.0279  0.0015 -0.0014
    12. (1.98828) BD ( 1) C   4 - H  18  
                ( 60.70%)   0.7791* C   4 s( 23.42%)p 3.27( 76.54%)d 0.00(  0.04%)
                                            0.0000 -0.4839 -0.0040  0.3091 -0.0107
                                            0.8106  0.0021 -0.1113 -0.0185 -0.0115
                                            0.0021  0.0039  0.0133  0.0103
                ( 39.30%)   0.6269* H  18 s( 99.92%)p 0.00(  0.08%)
                                           -0.9996  0.0009 -0.0090 -0.0257  0.0047
    13. (1.98871) BD ( 1) C   4 - H  19  
                ( 61.01%)   0.7811* C   4 s( 23.19%)p 3.31( 76.76%)d 0.00(  0.04%)
                                           -0.0000  0.4816  0.0033 -0.2554  0.0078
                                            0.4795 -0.0117  0.6871  0.0127 -0.0051
                                           -0.0086  0.0157 -0.0036  0.0084
                ( 38.99%)   0.6244* H  19 s( 99.92%)p 0.00(  0.08%)
                                            0.9996 -0.0010  0.0085 -0.0150 -0.0222
    14. (1.97475) BD ( 1) C   5 - C   6  
                ( 50.77%)   0.7126* C   5 s( 37.72%)p 1.65( 62.24%)d 0.00(  0.04%)
                                           -0.0001  0.6138  0.0194 -0.4053 -0.0077
                                            0.6739  0.0268  0.0568  0.0005 -0.0152
                                           -0.0012  0.0020 -0.0065 -0.0108
                ( 49.23%)   0.7016* C   6 s( 39.20%)p 1.55( 60.76%)d 0.00(  0.04%)
                                            0.0001  0.6261  0.0049  0.4015  0.0157
                                           -0.6664 -0.0016 -0.0450  0.0010 -0.0151
                                           -0.0010  0.0018 -0.0082 -0.0116
    15. (1.94523) BD ( 2) C   5 - C   6  
                ( 49.38%)   0.7027* C   5 s(  0.00%)p 1.00( 99.92%)d 0.00(  0.08%)
                                            0.0000 -0.0027 -0.0029  0.0011  0.0009
                                           -0.0808  0.0019  0.9963 -0.0076  0.0015
                                           -0.0160  0.0231  0.0017  0.0031
                ( 50.62%)   0.7115* C   6 s(  0.01%)p 1.00( 99.92%)d 0.00(  0.07%)
                                           -0.0000 -0.0083  0.0019 -0.0053 -0.0006
                                           -0.0784  0.0015  0.9964 -0.0108 -0.0009
                                            0.0127 -0.0237 -0.0020 -0.0030
    16. (1.97072) BD ( 1) C   5 - C  10  
                ( 50.00%)   0.7071* C   5 s( 30.20%)p 2.31( 69.75%)d 0.00(  0.04%)
                                           -0.0002  0.5496 -0.0049 -0.3954  0.0068
                                           -0.7333 -0.0001 -0.0576 -0.0032  0.0145
                                            0.0011  0.0021 -0.0084 -0.0122
                ( 50.00%)   0.7071* C  10 s( 28.40%)p 2.52( 71.56%)d 0.00(  0.05%)
                                            0.0003  0.5329 -0.0018  0.4053  0.0049
                                            0.7402 -0.0021  0.0585  0.0010  0.0156
                                            0.0013  0.0022 -0.0099 -0.0104
    17. (1.97745) BD ( 1) C   6 - C   7  
                ( 49.57%)   0.7041* C   6 s( 32.98%)p 2.03( 66.98%)d 0.00(  0.04%)
                                           -0.0000  0.5742  0.0072 -0.8161  0.0042
                                            0.0476  0.0382  0.0042  0.0038 -0.0004
                                           -0.0002  0.0003  0.0165 -0.0123
                ( 50.43%)   0.7101* C   7 s( 28.39%)p 2.52( 71.56%)d 0.00(  0.05%)
                                            0.0002  0.5328  0.0063  0.8435  0.0102
                                           -0.0577  0.0258 -0.0087  0.0018 -0.0032
                                           -0.0003 -0.0001  0.0185 -0.0106
    18. (1.97537) BD ( 1) C   6 - H  20  
                ( 60.78%)   0.7796* C   6 s( 27.73%)p 2.61( 72.23%)d 0.00(  0.04%)
                                           -0.0004  0.5265 -0.0096  0.4140 -0.0112
                                            0.7393  0.0048  0.0647  0.0004  0.0138
                                            0.0013  0.0025 -0.0084 -0.0096
                ( 39.22%)   0.6262* H  20 s( 99.91%)p 0.00(  0.09%)
                                            0.9996 -0.0024 -0.0146 -0.0252 -0.0020
    19. (1.98055) BD ( 1) C   7 - C   8  
                ( 50.24%)   0.7088* C   7 s( 28.42%)p 2.52( 71.54%)d 0.00(  0.04%)
                                            0.0002  0.5331  0.0012 -0.3880 -0.0244
                                           -0.7162  0.0143 -0.2258 -0.0082  0.0123
                                            0.0037  0.0082 -0.0099 -0.0083
                ( 49.76%)   0.7054* C   8 s( 27.63%)p 2.62( 72.33%)d 0.00(  0.04%)
                                            0.0002  0.5256  0.0035  0.3672 -0.0234
                                            0.7344  0.0208  0.2192 -0.0029  0.0145
                                            0.0052  0.0086 -0.0082 -0.0082
    20. (1.96674) BD ( 1) C   7 - H  21  
                ( 61.19%)   0.7823* C   7 s( 21.25%)p 3.70( 78.71%)d 0.00(  0.04%)
                                           -0.0001  0.4609 -0.0057 -0.2670 -0.0046
                                            0.2316  0.0115  0.8136 -0.0090 -0.0026
                                           -0.0079  0.0085 -0.0005  0.0171
                ( 38.81%)   0.6229* H  21 s( 99.92%)p 0.00(  0.08%)
                                            0.9996 -0.0044  0.0093 -0.0085 -0.0256
    21. (1.97196) BD ( 1) C   7 - H  22  
                ( 61.37%)   0.7834* C   7 s( 21.87%)p 3.57( 78.09%)d 0.00(  0.04%)
                                           -0.0001  0.4676  0.0002 -0.2558 -0.0024
                                            0.6550 -0.0028 -0.5350  0.0136 -0.0075
                                            0.0045 -0.0161 -0.0092  0.0011
                ( 38.63%)   0.6215* H  22 s( 99.92%)p 0.00(  0.08%)
                                            0.9996 -0.0028  0.0091 -0.0211  0.0173
    22. (1.98128) BD ( 1) C   8 - C   9  
                ( 49.96%)   0.7068* C   8 s( 27.84%)p 2.59( 72.12%)d 0.00(  0.04%)
                                            0.0003  0.5276  0.0002  0.3683 -0.0275
                                           -0.6711 -0.0182  0.3661  0.0027 -0.0131
                                            0.0080 -0.0120 -0.0062 -0.0044
                ( 50.04%)   0.7074* C   9 s( 27.83%)p 2.59( 72.12%)d 0.00(  0.04%)
                                            0.0003  0.5276  0.0007 -0.4073 -0.0304
                                            0.6504 -0.0143 -0.3623 -0.0018 -0.0122
                                            0.0066 -0.0128 -0.0079 -0.0044
    23. (1.97777) BD ( 1) C   8 - H  23  
                ( 60.73%)   0.7793* C   8 s( 21.73%)p 3.60( 78.23%)d 0.00(  0.05%)
                                            0.0001 -0.4661  0.0073 -0.0385  0.0226
                                            0.0911 -0.0014  0.8786 -0.0011  0.0006
                                            0.0033 -0.0039 -0.0004 -0.0206
                ( 39.27%)   0.6267* H  23 s( 99.92%)p 0.00(  0.08%)
                                           -0.9996  0.0042 -0.0007 -0.0025 -0.0284
    24. (1.98010) BD ( 1) C   8 - H  24  
                ( 61.16%)   0.7821* C   8 s( 22.69%)p 3.40( 77.26%)d 0.00(  0.04%)
                                            0.0001 -0.4764 -0.0050  0.8524 -0.0078
                                           -0.0222  0.0024 -0.2127  0.0160  0.0012
                                            0.0087 -0.0002 -0.0169  0.0077
                ( 38.84%)   0.6232* H  24 s( 99.92%)p 0.00(  0.08%)
                                           -0.9996  0.0025 -0.0281  0.0002  0.0057
    25. (1.97915) BD ( 1) C   9 - C  10  
                ( 49.40%)   0.7028* C   9 s( 27.71%)p 2.61( 72.24%)d 0.00(  0.04%)
                                            0.0003  0.5264  0.0031  0.8123  0.0048
                                           -0.0534 -0.0314 -0.2422  0.0017 -0.0002
                                           -0.0109 -0.0001  0.0164 -0.0076
                ( 50.60%)   0.7114* C  10 s( 28.36%)p 2.53( 71.60%)d 0.00(  0.04%)
                                            0.0002  0.5324  0.0081 -0.8075  0.0024
                                            0.0394 -0.0292  0.2481  0.0070 -0.0026
                                           -0.0098  0.0010  0.0158 -0.0076
    26. (1.97775) BD ( 1) C   9 - H  25  
                ( 60.76%)   0.7795* C   9 s( 21.75%)p 3.60( 78.21%)d 0.00(  0.04%)
                                           -0.0002  0.4663 -0.0073 -0.0348 -0.0111
                                            0.0888 -0.0201  0.8789 -0.0007  0.0001
                                           -0.0006  0.0050 -0.0008  0.0206
                ( 39.24%)   0.6264* H  25 s( 99.92%)p 0.00(  0.08%)
                                            0.9996 -0.0043  0.0017 -0.0012 -0.0285
    27. (1.97983) BD ( 1) C   9 - H  26  
                ( 61.15%)   0.7820* C   9 s( 22.59%)p 3.42( 77.37%)d 0.00(  0.04%)
                                            0.0001 -0.4753 -0.0048  0.4142 -0.0017
                                            0.7515 -0.0084  0.1922 -0.0165 -0.0144
                                           -0.0040 -0.0071  0.0095  0.0080
                ( 38.85%)   0.6233* H  26 s( 99.92%)p 0.00(  0.08%)
                                           -0.9996  0.0026 -0.0139 -0.0245 -0.0049
    28. (1.97339) BD ( 1) C  10 - H  27  
                ( 61.32%)   0.7830* C  10 s( 22.06%)p 3.53( 77.90%)d 0.00(  0.04%)
                                            0.0001 -0.4696 -0.0007 -0.4262  0.0114
                                            0.6088  0.0073 -0.4759  0.0099  0.0124
                                           -0.0101  0.0120  0.0041  0.0011
                ( 38.68%)   0.6220* H  27 s( 99.92%)p 0.00(  0.08%)
                                           -0.9996  0.0027  0.0123 -0.0204  0.0149
    29. (1.96645) BD ( 1) C  10 - H  28  
                ( 61.36%)   0.7834* C  10 s( 21.13%)p 3.73( 78.83%)d 0.00(  0.04%)
                                            0.0002 -0.4597  0.0050 -0.0312 -0.0013
                                            0.2814  0.0138  0.8414 -0.0038  0.0013
                                            0.0023 -0.0092  0.0015 -0.0183
                ( 38.64%)   0.6216* H  28 s( 99.92%)p 0.00(  0.08%)
                                           -0.9996  0.0042  0.0011 -0.0100 -0.0263
    30. (1.99920) CR ( 1) C   1           s(100.00%)p 0.00(  0.00%)
                                            1.0000 -0.0003  0.0000  0.0002 -0.0000
                                            0.0005  0.0000 -0.0001  0.0000 -0.0000
                                            0.0000  0.0000  0.0000  0.0000
    31. (1.99884) CR ( 1) C   2           s(100.00%)p 0.00(  0.00%)
                                            1.0000 -0.0001 -0.0000  0.0001 -0.0000
                                           -0.0000 -0.0000  0.0000  0.0000 -0.0000
                                            0.0000 -0.0000 -0.0000  0.0000
    32. (1.99919) CR ( 1) C   3           s(100.00%)p 0.00(  0.00%)
                                            1.0000 -0.0003  0.0000  0.0002 -0.0000
                                           -0.0003  0.0000 -0.0005  0.0000  0.0000
                                            0.0000 -0.0000  0.0000 -0.0000
    33. (1.99919) CR ( 1) C   4           s(100.00%)p 0.00(  0.00%)
                                            1.0000 -0.0003  0.0000  0.0002 -0.0000
                                           -0.0002  0.0000  0.0005 -0.0000  0.0000
                                           -0.0000  0.0000  0.0000 -0.0000
    34. (1.99880) CR ( 1) C   5           s(100.00%)p 0.00(  0.00%)
                                            1.0000  0.0000  0.0000 -0.0003  0.0000
                                           -0.0001  0.0000 -0.0001  0.0000  0.0000
                                            0.0000 -0.0000 -0.0000 -0.0000
    35. (1.99878) CR ( 1) C   6           s(100.00%)p 0.00(  0.00%)
                                            1.0000  0.0002 -0.0000  0.0001 -0.0000
                                            0.0003  0.0000  0.0001 -0.0000  0.0000
                                            0.0000  0.0000 -0.0000 -0.0000
    36. (1.99910) CR ( 1) C   7           s(100.00%)p 0.00(  0.00%)
                                            1.0000 -0.0001 -0.0000 -0.0002  0.0000
                                            0.0002 -0.0000  0.0001  0.0000 -0.0000
                                           -0.0000 -0.0000 -0.0000  0.0000
    37. (1.99913) CR ( 1) C   8           s(100.00%)p 0.00(  0.00%)
                                            1.0000 -0.0002 -0.0000 -0.0003  0.0000
                                           -0.0000 -0.0000 -0.0003 -0.0000 -0.0000
                                           -0.0000  0.0000  0.0000  0.0000
    38. (1.99913) CR ( 1) C   9           s(100.00%)p 0.00(  0.00%)
                                            1.0000 -0.0002 -0.0000 -0.0001  0.0000
                                           -0.0002  0.0000  0.0003  0.0000  0.0000
                                            0.0000  0.0000 -0.0000  0.0000
    39. (1.99908) CR ( 1) C  10           s(100.00%)p 0.00(  0.00%)
                                            1.0000 -0.0001 -0.0000  0.0001 -0.0000
                                           -0.0003  0.0000 -0.0002 -0.0000 -0.0000
                                            0.0000 -0.0000 -0.0000  0.0000
    40. (0.00382) RY*( 1) C   1           s(  0.03%)p99.99( 92.70%)d99.99(  7.27%)
                                            0.0000 -0.0013  0.0179  0.0047  0.2543
                                           -0.0004 -0.0374  0.0099  0.9278 -0.0415
                                           -0.0358 -0.2572 -0.0296  0.0516
    41. (0.00340) RY*( 2) C   1           s(  2.25%)p40.48( 91.15%)d 2.93(  6.59%)
                                            0.0000 -0.0043  0.1500  0.0169  0.7996
                                           -0.0053 -0.4648 -0.0036 -0.2363 -0.1315
                                            0.0255  0.0662 -0.2044  0.0428
    42. (0.00170) RY*( 3) C   1           s( 66.79%)p 0.49( 33.04%)d 0.00(  0.17%)
                                           -0.0000  0.0181  0.8171 -0.0045 -0.3829
                                            0.0008 -0.4230  0.0007  0.0697 -0.0284
                                            0.0010  0.0004  0.0068  0.0287
    43. (0.00019) RY*( 4) C   1           s( 29.28%)p 2.29( 67.11%)d 0.12(  3.62%)
                                           -0.0000 -0.0253  0.5405 -0.0129  0.3264
                                           -0.0174  0.7481  0.0012 -0.0663 -0.1280
                                           -0.0095  0.0201  0.1385  0.0092
    44. (0.00003) RY*( 5) C   1           s(  1.31%)p 1.68(  2.21%)d73.40( 96.48%)
    45. (0.00001) RY*( 6) C   1           s(  0.03%)p 8.96(  0.28%)d99.99( 99.69%)
    46. (0.00002) RY*( 7) C   1           s(  0.25%)p24.23(  6.00%)d99.99( 93.75%)
    47. (0.00002) RY*( 8) C   1           s(  0.14%)p 1.84(  0.26%)d99.99( 99.59%)
    48. (0.00000) RY*( 9) C   1           s(  0.00%)p 1.00(  7.32%)d12.66( 92.68%)
    49. (0.00630) RY*( 1) C   2           s(  0.46%)p99.99( 96.17%)d 7.26(  3.37%)
                                            0.0000 -0.0034  0.0680  0.0009 -0.0509
                                            0.0120  0.9779  0.0003  0.0505 -0.1559
                                            0.0029  0.0279  0.0186  0.0908
    50. (0.00285) RY*( 2) C   2           s(  0.00%)p 1.00( 95.42%)d 0.05(  4.58%)
                                           -0.0000  0.0018  0.0025 -0.0010  0.0198
                                            0.0002 -0.0470 -0.0010  0.9755  0.0054
                                           -0.0820  0.1847 -0.0136 -0.0689
    51. (0.00161) RY*( 3) C   2           s(  0.05%)p99.99( 93.09%)d99.99(  6.86%)
                                            0.0000 -0.0074  0.0210  0.0035  0.9629
                                            0.0027  0.0553  0.0004 -0.0238 -0.0180
                                            0.0361  0.0162  0.2163 -0.1411
    52. (0.00067) RY*( 4) C   2           s( 36.05%)p 0.03(  1.26%)d 1.74( 62.68%)
                                            0.0000  0.0002  0.6004  0.0106 -0.1031
                                           -0.0040 -0.0417  0.0023 -0.0102 -0.1432
                                           -0.5823 -0.2811  0.3445 -0.2637
    53. (0.00064) RY*( 5) C   2           s( 19.57%)p 0.10(  1.99%)d 4.01( 78.45%)
                                            0.0000  0.0008  0.4423  0.0088 -0.1345
                                           -0.0046 -0.0351 -0.0057  0.0200 -0.1598
                                            0.7514  0.0951  0.1604 -0.3995
    54. (0.00057) RY*( 6) C   2           s(  3.08%)p 0.17(  0.52%)d31.33( 96.40%)
                                            0.0000 -0.0003  0.1754  0.0070 -0.0631
                                            0.0088 -0.0327 -0.0005  0.0062  0.3595
                                            0.0986  0.2615  0.6464  0.5821
    55. (0.00047) RY*( 7) C   2           s(  0.91%)p 5.02(  4.56%)d99.99( 94.53%)
                                            0.0000 -0.0005  0.0953  0.0006 -0.0234
                                           -0.0010  0.0045  0.0251 -0.2107  0.0011
                                           -0.2770  0.8893 -0.1154 -0.2538
    56. (0.00039) RY*( 8) C   2           s( 39.81%)p 0.10(  3.79%)d 1.42( 56.40%)
                                           -0.0000 -0.0010  0.6309 -0.0196  0.1883
                                            0.0003 -0.0424 -0.0012  0.0173  0.1259
                                            0.0408 -0.0047 -0.6080  0.4205
    57. (0.00024) RY*( 9) C   2           s(  0.08%)p42.30(  3.38%)d99.99( 96.54%)
                                            0.0000 -0.0017  0.0282  0.0011 -0.0316
                                           -0.0211  0.1800 -0.0002 -0.0003  0.8854
                                           -0.0022 -0.1307 -0.0833 -0.3967
    58. (0.00372) RY*( 1) C   3           s(  0.02%)p99.99( 92.63%)d99.99(  7.35%)
                                            0.0000 -0.0013  0.0125  0.0060  0.3871
                                           -0.0082 -0.6197  0.0057  0.6264  0.0590
                                            0.0451 -0.0653  0.0497  0.2475
    59. (0.00319) RY*( 2) C   3           s(  1.16%)p78.44( 91.25%)d 6.52(  7.58%)
                                            0.0000 -0.0016  0.1078  0.0141  0.7900
                                            0.0060  0.5350 -0.0020  0.0441  0.0976
                                            0.1375  0.0742 -0.2046 -0.0010
    60. (0.00186) RY*( 3) C   3           s( 71.00%)p 0.41( 28.79%)d 0.00(  0.21%)
                                           -0.0000  0.0173  0.8425 -0.0047 -0.2877
                                            0.0018  0.2305  0.0036  0.3898  0.0051
                                            0.0144 -0.0336  0.0197 -0.0188
    61. (0.00015) RY*( 4) C   3           s( 26.49%)p 2.69( 71.15%)d 0.09(  2.36%)
                                           -0.0000 -0.0272  0.5140 -0.0063  0.2768
                                            0.0116 -0.4674  0.0139 -0.6450  0.0744
                                            0.0617 -0.1036  0.0181 -0.0567
    62. (0.00004) RY*( 5) C   3           s(  0.22%)p28.94(  6.40%)d99.99( 93.38%)
    63. (0.00001) RY*( 6) C   3           s(  0.04%)p10.45(  0.41%)d99.99( 99.55%)
    64. (0.00002) RY*( 7) C   3           s(  0.69%)p 2.16(  1.50%)d99.99( 97.81%)
    65. (0.00001) RY*( 8) C   3           s(  0.16%)p12.48(  2.00%)d99.99( 97.84%)
    66. (0.00001) RY*( 9) C   3           s(  0.30%)p19.52(  5.95%)d99.99( 93.75%)
    67. (0.00364) RY*( 1) C   4           s(  0.00%)p 1.00( 92.36%)d 0.08(  7.64%)
                                           -0.0000  0.0006  0.0016 -0.0033 -0.2573
                                            0.0111  0.8003  0.0047  0.4656 -0.0396
                                            0.0351 -0.1665 -0.0521 -0.2078
    68. (0.00324) RY*( 2) C   4           s(  1.25%)p72.76( 90.99%)d 6.20(  7.76%)
                                            0.0000  0.0006  0.1118  0.0129  0.8404
                                            0.0053  0.3954  0.0000 -0.2172  0.0855
                                           -0.1680 -0.0779 -0.1802  0.0593
    69. (0.00187) RY*( 3) C   4           s( 69.80%)p 0.43( 29.76%)d 0.01(  0.45%)
                                           -0.0000  0.0173  0.8353 -0.0039 -0.2817
                                            0.0007  0.1590 -0.0039 -0.4392 -0.0153
                                            0.0104  0.0265  0.0400 -0.0428
    70. (0.00017) RY*( 4) C   4           s( 27.92%)p 2.49( 69.40%)d 0.10(  2.68%)
                                           -0.0000 -0.0268  0.5278 -0.0032  0.2437
                                            0.0092 -0.3356 -0.0149  0.7222  0.0930
                                           -0.0825  0.0707 -0.0667 -0.0433
    71. (0.00002) RY*( 5) C   4           s(  0.23%)p 7.23(  1.64%)d99.99( 98.13%)
    72. (0.00001) RY*( 6) C   4           s(  0.30%)p11.24(  3.38%)d99.99( 96.32%)
    73. (0.00001) RY*( 7) C   4           s(  0.24%)p16.04(  3.88%)d99.99( 95.88%)
    74. (0.00002) RY*( 8) C   4           s(  0.06%)p67.86(  3.99%)d99.99( 95.95%)
    75. (0.00002) RY*( 9) C   4           s(  0.29%)p16.03(  4.67%)d99.99( 95.04%)
    76. (0.00628) RY*( 1) C   5           s(  5.20%)p16.92( 87.90%)d 1.33(  6.90%)
                                            0.0000  0.0024  0.2279 -0.0020 -0.1755
                                           -0.0065 -0.1792  0.0148  0.9032 -0.0340
                                            0.1463 -0.2115  0.0355 -0.0209
    77. (0.00514) RY*( 2) C   5           s(  1.66%)p56.86( 94.32%)d 2.43(  4.02%)
                                           -0.0000 -0.0175  0.1276  0.0100  0.1274
                                           -0.0144  0.9460 -0.0005  0.1782  0.1864
                                            0.0388 -0.0200 -0.0585 -0.0128
    78. (0.00399) RY*( 3) C   5           s( 15.46%)p 4.96( 76.74%)d 0.50(  7.80%)
                                            0.0000 -0.0176  0.3928 -0.0159 -0.8367
                                           -0.0169  0.1247 -0.0040 -0.2264 -0.0123
                                           -0.0801  0.0364  0.2648 -0.0032
    79. (0.00251) RY*( 4) C   5           s( 77.21%)p 0.28( 21.27%)d 0.02(  1.52%)
                                            0.0000  0.0069  0.8787  0.0231  0.4109
                                           -0.0089 -0.1394 -0.0006 -0.1544 -0.0416
                                           -0.0652  0.0085 -0.0929  0.0223
    80. (0.00036) RY*( 5) C   5           s(  0.16%)p 5.20(  0.82%)d99.99( 99.03%)
                                            0.0000  0.0035  0.0395 -0.0019  0.0547
                                           -0.0009 -0.0013 -0.0082  0.0714 -0.0732
                                            0.5767  0.7326  0.2491  0.2314
    81. (0.00024) RY*( 6) C   5           s(  0.03%)p99.99(  3.67%)d99.99( 96.30%)
                                           -0.0000  0.0032  0.0167 -0.0053  0.0833
                                            0.0224 -0.1706 -0.0008  0.0102  0.9022
                                           -0.0379  0.0388  0.3521 -0.1487
    82. (0.00017) RY*( 7) C   5           s(  0.22%)p36.09(  7.93%)d99.99( 91.85%)
                                           -0.0000 -0.0042  0.0467  0.0112 -0.2674
                                            0.0067 -0.0874 -0.0011 -0.0033  0.3193
                                            0.1499  0.2500 -0.8502 -0.0929
    83. (0.00006) RY*( 8) C   5           s(  0.08%)p79.11(  6.69%)d99.99( 93.22%)
    84. (0.00004) RY*( 9) C   5           s(  0.04%)p19.99(  0.81%)d99.99( 99.15%)
    85. (0.00529) RY*( 1) C   6           s(  0.82%)p99.99( 92.81%)d 7.75(  6.36%)
                                            0.0000 -0.0202  0.0884  0.0243  0.7128
                                            0.0139  0.6233  0.0027  0.1753 -0.1876
                                           -0.0447 -0.0141  0.1620  0.0033
    86. (0.00263) RY*( 2) C   6           s( 19.14%)p 3.79( 72.52%)d 0.44(  8.34%)
                                            0.0000  0.0060  0.4375 -0.0063  0.4161
                                            0.0141 -0.3376 -0.0118 -0.6616  0.0391
                                            0.2590 -0.0997  0.0549 -0.0427
    87. (0.00195) RY*( 3) C   6           s(  4.42%)p18.94( 83.70%)d 2.69( 11.88%)
                                            0.0000  0.0100  0.2100 -0.0136  0.3788
                                            0.0095 -0.6072  0.0145  0.5695  0.1483
                                           -0.2820  0.1220  0.0454  0.0202
    88. (0.00049) RY*( 4) C   6           s( 73.49%)p 0.32( 23.16%)d 0.05(  3.35%)
                                           -0.0000 -0.0071  0.8572  0.0124 -0.3788
                                            0.0035  0.2159 -0.0003  0.2034 -0.1544
                                           -0.0278 -0.0202 -0.0411 -0.0825
    89. (0.00017) RY*( 5) C   6           s(  0.79%)p14.99( 11.91%)d99.99( 87.29%)
                                           -0.0000 -0.0023  0.0891  0.0140 -0.0940
                                           -0.0130  0.1800  0.0124 -0.2781  0.5138
                                           -0.4975  0.3832  0.4625  0.0267
    90. (0.00012) RY*( 6) C   6           s(  0.00%)p 1.00(  8.79%)d10.37( 91.21%)
                                           -0.0000 -0.0026  0.0027  0.0120 -0.0575
                                           -0.0116  0.0569 -0.0118  0.2845  0.5121
                                            0.5702 -0.3141  0.4500 -0.1537
    91. (0.00005) RY*( 7) C   6           s(  0.61%)p10.36(  6.33%)d99.99( 93.06%)
    92. (0.00002) RY*( 8) C   6           s(  0.76%)p 0.22(  0.17%)d99.99( 99.07%)
    93. (0.00001) RY*( 9) C   6           s(  0.04%)p19.98(  0.72%)d99.99( 99.24%)
    94. (0.00428) RY*( 1) C   7           s(  1.86%)p48.79( 90.60%)d 4.06(  7.54%)
                                           -0.0000  0.0214  0.1346  0.0070  0.0794
                                           -0.0196 -0.7942  0.0173  0.5180 -0.1593
                                           -0.0084 -0.1658 -0.1083 -0.1034
    95. (0.00230) RY*( 2) C   7           s(  4.82%)p17.00( 81.94%)d 2.75( 13.24%)
                                            0.0000 -0.0118  0.2193 -0.0150  0.1198
                                           -0.0021  0.5279  0.0124  0.7253  0.2247
                                            0.1611 -0.1799  0.0325 -0.1500
    96. (0.00142) RY*( 3) C   7           s(  2.30%)p37.95( 87.13%)d 4.60( 10.57%)
                                           -0.0000  0.0081  0.1513 -0.0148  0.9241
                                           -0.0127  0.0660 -0.0073 -0.1122 -0.1432
                                           -0.1386  0.1064 -0.2038  0.1146
    97. (0.00064) RY*( 4) C   7           s( 54.30%)p 0.09(  4.85%)d 0.75( 40.85%)
                                            0.0000 -0.0008  0.7369 -0.0055 -0.1021
                                            0.0099 -0.0703 -0.0015 -0.1817  0.3199
                                           -0.5005 -0.0140  0.1970 -0.1287
    98. (0.00033) RY*( 5) C   7           s( 27.93%)p 0.12(  3.47%)d 2.46( 68.60%)
                                            0.0000  0.0006  0.5285  0.0008 -0.0341
                                            0.0052 -0.0832  0.0036 -0.1630 -0.0621
                                            0.7806  0.2388  0.0079  0.1250
    99. (0.00013) RY*( 6) C   7           s(  0.40%)p10.10(  4.03%)d99.99( 95.58%)
                                           -0.0000 -0.0025  0.0631  0.0261 -0.1977
                                            0.0074  0.0199  0.0033  0.0051  0.3163
                                           -0.0623  0.0926 -0.9097  0.1255
   100. (0.00004) RY*( 7) C   7           s(  6.46%)p 2.10( 13.55%)d12.39( 80.00%)
   101. (0.00002) RY*( 8) C   7           s(  0.56%)p17.22(  9.67%)d99.99( 89.77%)
   102. (0.00001) RY*( 9) C   7           s(  1.44%)p 3.37(  4.86%)d65.01( 93.70%)
   103. (0.00504) RY*( 1) C   8           s(  5.88%)p15.03( 88.41%)d 0.97(  5.71%)
                                           -0.0000  0.0222  0.2415  0.0325  0.7778
                                           -0.0027 -0.1267 -0.0134 -0.5116 -0.0059
                                           -0.0281 -0.0149  0.1571 -0.1771
   104. (0.00156) RY*( 2) C   8           s(  7.23%)p 8.62( 62.30%)d 4.22( 30.47%)
                                            0.0000 -0.0207  0.2681 -0.0091 -0.4863
                                           -0.0013 -0.0545 -0.0085 -0.6192 -0.0212
                                           -0.1686 -0.0830 -0.4287 -0.2918
   105. (0.00122) RY*( 3) C   8           s(  0.49%)p99.99( 94.36%)d10.51(  5.15%)
                                            0.0000  0.0008  0.0700 -0.0016 -0.0391
                                            0.0231 -0.9511 -0.0028  0.1921  0.0233
                                           -0.0095  0.2073 -0.0798 -0.0385
   106. (0.00057) RY*( 4) C   8           s( 67.24%)p 0.29( 19.34%)d 0.20( 13.43%)
                                            0.0000  0.0062  0.8200 -0.0067  0.1134
                                           -0.0040  0.1198 -0.0040  0.4075  0.1082
                                            0.0200 -0.1793 -0.2769  0.1155
   107. (0.00030) RY*( 5) C   8           s(  3.86%)p 1.04(  4.01%)d23.84( 92.12%)
                                           -0.0000 -0.0005  0.1966  0.0005 -0.0036
                                           -0.0097  0.1989  0.0024  0.0208 -0.4382
                                            0.0174  0.8512 -0.0445 -0.0496
   108. (0.00014) RY*( 6) C   8           s(  0.54%)p 5.00(  2.69%)d99.99( 96.78%)
                                            0.0000 -0.0023  0.0732  0.0007 -0.0517
                                            0.0270 -0.1343  0.0021 -0.0736 -0.8355
                                            0.1119 -0.3934  0.0929  0.3063
   109. (0.00006) RY*( 7) C   8           s(  4.94%)p 3.59( 17.71%)d15.66( 77.35%)
   110. (0.00001) RY*( 8) C   8           s(  9.92%)p 1.02( 10.15%)d 8.05( 79.92%)
   111. (0.00001) RY*( 9) C   8           s(  0.01%)p 1.00(  1.10%)d90.31( 98.90%)
   112. (0.00527) RY*( 1) C   9           s(  4.16%)p21.73( 90.41%)d 1.30(  5.43%)
                                           -0.0000  0.0220  0.2028  0.0156  0.2931
                                            0.0298  0.7176  0.0122  0.5494  0.1284
                                            0.0240  0.0092 -0.0739 -0.1780
   113. (0.00164) RY*( 2) C   9           s(  9.08%)p 7.06( 64.15%)d 2.95( 26.77%)
                                            0.0000 -0.0207  0.3006 -0.0107 -0.0371
                                           -0.0044 -0.5247  0.0078  0.6039 -0.3496
                                            0.1894  0.0667  0.1784 -0.2708
   114. (0.00127) RY*( 3) C   9           s(  1.30%)p69.07( 89.97%)d 6.70(  8.73%)
                                            0.0000 -0.0067  0.1139  0.0172 -0.8914
                                           -0.0142  0.3222  0.0047  0.0254 -0.1532
                                           -0.1393  0.1450  0.0921 -0.1222
   115. (0.00060) RY*( 4) C   9           s( 70.43%)p 0.31( 22.13%)d 0.11(  7.44%)
                                           -0.0000  0.0085  0.8392 -0.0043  0.1526
                                           -0.0029  0.1071  0.0045 -0.4318 -0.2090
                                            0.0441 -0.0470  0.1212  0.1090
   116. (0.00029) RY*( 5) C   9           s(  0.62%)p 5.91(  3.67%)d99.99( 95.71%)
                                           -0.0000 -0.0009  0.0787 -0.0064  0.1551
                                            0.0059 -0.1115 -0.0008  0.0094 -0.2189
                                           -0.7188  0.4094 -0.4591 -0.1186
   117. (0.00014) RY*( 6) C   9           s(  0.23%)p14.62(  3.31%)d99.99( 96.46%)
                                            0.0000 -0.0034  0.0475  0.0244 -0.1579
                                           -0.0126  0.0095 -0.0017  0.0856 -0.2801
                                            0.3346 -0.3163 -0.7828  0.2480
   118. (0.00007) RY*( 7) C   9           s(  5.06%)p 3.28( 16.59%)d15.48( 78.35%)
   119. (0.00001) RY*( 8) C   9           s(  9.17%)p 0.97(  8.85%)d 8.94( 81.98%)
   120. (0.00001) RY*( 9) C   9           s(  0.06%)p16.19(  1.00%)d99.99( 98.94%)
   121. (0.00472) RY*( 1) C  10           s(  1.23%)p75.71( 92.79%)d 4.88(  5.98%)
                                           -0.0000  0.0126  0.1100 -0.0189 -0.6949
                                            0.0096  0.4805 -0.0113 -0.4623 -0.1551
                                            0.1227 -0.0465 -0.0930 -0.0994
   122. (0.00251) RY*( 2) C  10           s( 21.68%)p 3.29( 71.41%)d 0.32(  6.91%)
                                           -0.0000  0.0031  0.4656 -0.0004  0.5689
                                           -0.0034  0.1001 -0.0088 -0.6167  0.0364
                                            0.0650 -0.1536  0.1393 -0.1435
   123. (0.00163) RY*( 3) C  10           s(  6.90%)p11.11( 76.66%)d 2.38( 16.44%)
                                           -0.0000  0.0186  0.2620 -0.0060  0.2716
                                           -0.0043  0.7160  0.0077  0.4244 -0.2496
                                           -0.0371  0.2492 -0.0778  0.1803
   124. (0.00067) RY*( 4) C  10           s( 56.39%)p 0.39( 22.10%)d 0.38( 21.51%)
                                            0.0000 -0.0089  0.7509  0.0102 -0.2859
                                           -0.0051 -0.2644 -0.0024  0.2631  0.3197
                                            0.1888  0.2599  0.0319 -0.0930
   125. (0.00035) RY*( 5) C  10           s( 10.24%)p 0.29(  2.99%)d 8.48( 86.77%)
                                           -0.0000 -0.0022  0.3199  0.0043 -0.1076
                                            0.0029 -0.0557 -0.0045  0.1233 -0.0695
                                           -0.6498 -0.5959 -0.2730  0.1045
   126. (0.00013) RY*( 6) C  10           s(  3.06%)p 3.82( 11.69%)d27.88( 85.25%)
                                           -0.0000 -0.0084  0.1747  0.0179 -0.0961
                                            0.0212 -0.3244 -0.0010 -0.0411 -0.7862
                                           -0.0543  0.1232  0.4241  0.1907
   127. (0.00005) RY*( 7) C  10           s(  0.33%)p35.99( 12.02%)d99.99( 87.65%)
   128. (0.00003) RY*( 8) C  10           s(  0.21%)p32.10(  6.69%)d99.99( 93.10%)
   129. (0.00002) RY*( 9) C  10           s(  0.02%)p99.99(  3.76%)d99.99( 96.22%)
   130. (0.00167) RY*( 1) H  11           s( 99.02%)p 0.01(  0.98%)
                                            0.0042  0.9951 -0.0439  0.0587 -0.0668
   131. (0.00021) RY*( 2) H  11           s(  0.06%)p99.99( 99.94%)
                                            0.0005  0.0237  0.8156 -0.3311 -0.4739
   132. (0.00012) RY*( 3) H  11           s(  0.01%)p99.99( 99.99%)
                                           -0.0044  0.0097  0.5414  0.7249  0.4257
   133. (0.00005) RY*( 4) H  11           s(  1.00%)p99.46( 99.00%)
   134. (0.00151) RY*( 1) H  12           s( 98.27%)p 0.02(  1.73%)
                                            0.0045  0.9913  0.1261  0.0372 -0.0062
   135. (0.00021) RY*( 2) H  12           s(  0.00%)p 1.00(100.00%)
                                            0.0003  0.0002 -0.0258 -0.0849 -0.9961
   136. (0.00011) RY*( 3) H  12           s(  0.04%)p99.99( 99.96%)
                                            0.0055  0.0184  0.1492 -0.9854  0.0801
   137. (0.00004) RY*( 4) H  12           s(  1.77%)p55.39( 98.23%)
   138. (0.00158) RY*( 1) H  13           s( 99.13%)p 0.01(  0.87%)
                                            0.0039  0.9956 -0.0443  0.0576  0.0586
   139. (0.00024) RY*( 2) H  13           s(  0.09%)p99.99( 99.91%)
                                           -0.0001  0.0292  0.8882 -0.2266  0.3986
   140. (0.00012) RY*( 3) H  13           s(  0.03%)p99.99( 99.97%)
                                           -0.0041  0.0168  0.4401  0.6636 -0.6047
   141. (0.00005) RY*( 4) H  13           s(  0.83%)p99.99( 99.17%)
   142. (0.00153) RY*( 1) H  14           s( 98.38%)p 0.02(  1.62%)
                                            0.0046  0.9918  0.1201 -0.0272 -0.0325
   143. (0.00021) RY*( 2) H  14           s(  0.00%)p 1.00(100.00%)
                                            0.0006  0.0021  0.0113  0.8151 -0.5792
   144. (0.00012) RY*( 3) H  14           s(  0.01%)p 1.00( 99.99%)
                                            0.0067  0.0058  0.2883  0.5520  0.7824
   145. (0.00004) RY*( 4) H  14           s(  1.69%)p58.11( 98.31%)
   146. (0.00126) RY*( 1) H  15           s( 98.53%)p 0.01(  1.47%)
                                            0.0041  0.9926 -0.0411 -0.1138 -0.0046
   147. (0.00022) RY*( 2) H  15           s(  0.01%)p99.99( 99.99%)
                                           -0.0006  0.0119  0.8633 -0.2266  0.4508
   148. (0.00012) RY*( 3) H  15           s(  0.04%)p99.99( 99.96%)
                                           -0.0055  0.0193  0.4693  0.0341 -0.8822
   149. (0.00004) RY*( 4) H  15           s(  1.49%)p66.13( 98.51%)
   150. (0.00153) RY*( 1) H  16           s( 98.65%)p 0.01(  1.35%)
                                            0.0043  0.9932 -0.0250  0.0225 -0.1113
   151. (0.00021) RY*( 2) H  16           s(  0.00%)p 1.00(100.00%)
                                            0.0000  0.0013  0.8060  0.5899 -0.0497
   152. (0.00012) RY*( 3) H  16           s(  0.01%)p 1.00( 99.99%)
                                            0.0066 -0.0042 -0.5620  0.7889  0.2485
   153. (0.00004) RY*( 4) H  16           s(  1.42%)p69.24( 98.58%)
   154. (0.00157) RY*( 1) H  17           s( 98.48%)p 0.02(  1.52%)
                                            0.0047  0.9923  0.1165 -0.0231  0.0332
   155. (0.00021) RY*( 2) H  17           s(  0.00%)p 1.00(100.00%)
                                            0.0005  0.0034  0.0514  0.9295  0.3651
   156. (0.00012) RY*( 3) H  17           s(  0.01%)p 1.00( 99.99%)
                                            0.0062  0.0043  0.2860  0.3365 -0.8971
   157. (0.00004) RY*( 4) H  17           s(  1.59%)p61.75( 98.41%)
   158. (0.00124) RY*( 1) H  18           s( 98.41%)p 0.02(  1.59%)
                                            0.0044  0.9920 -0.0417 -0.1153  0.0299
   159. (0.00023) RY*( 2) H  18           s(  0.01%)p99.99( 99.99%)
                                           -0.0017  0.0118  0.8918 -0.3075 -0.3317
   160. (0.00014) RY*( 3) H  18           s(  0.09%)p99.99( 99.91%)
                                           -0.0079  0.0289  0.4239  0.3149  0.8487
   161. (0.00004) RY*( 4) H  18           s(  1.57%)p62.83( 98.43%)
   162. (0.00156) RY*( 1) H  19           s( 98.46%)p 0.02(  1.54%)
                                            0.0044  0.9923 -0.0162  0.0494  0.1126
   163. (0.00020) RY*( 2) H  19           s(  0.00%)p 1.00(100.00%)
                                            0.0006  0.0048 -0.8365 -0.5427  0.0755
   164. (0.00011) RY*( 3) H  19           s(  0.01%)p 1.00( 99.99%)
                                            0.0075 -0.0033 -0.5273  0.7599 -0.3801
   165. (0.00004) RY*( 4) H  19           s(  1.61%)p61.20( 98.39%)
   166. (0.00202) RY*( 1) H  20           s( 99.75%)p 0.00(  0.25%)
                                            0.0039  0.9987  0.0187  0.0459  0.0092
   167. (0.00020) RY*( 2) H  20           s(  0.00%)p 1.00(100.00%)
                                           -0.0002  0.0058 -0.0077  0.0749 -0.9971
   168. (0.00011) RY*( 3) H  20           s(  0.02%)p99.99( 99.98%)
                                           -0.0036  0.0132  0.7968 -0.6019 -0.0513
   169. (0.00007) RY*( 4) H  20           s(  0.32%)p99.99( 99.68%)
   170. (0.00267) RY*( 1) H  21           s( 99.27%)p 0.01(  0.73%)
                                            0.0066  0.9963 -0.0506  0.0416  0.0547
   171. (0.00021) RY*( 2) H  21           s(  0.06%)p99.99( 99.94%)
                                            0.0040  0.0236  0.5803 -0.5932  0.5574
   172. (0.00015) RY*( 3) H  21           s(  0.01%)p99.99( 99.99%)
                                           -0.0023  0.0120  0.7364  0.6747 -0.0490
   173. (0.00003) RY*( 4) H  21           s(  0.74%)p99.99( 99.26%)
   174. (0.00214) RY*( 1) H  22           s( 99.06%)p 0.01(  0.94%)
                                            0.0052  0.9953 -0.0585  0.0753 -0.0183
   175. (0.00018) RY*( 2) H  22           s(  0.11%)p99.99( 99.89%)
                                            0.0048  0.0322  0.7036 -0.0515 -0.7080
   176. (0.00014) RY*( 3) H  22           s(  0.00%)p 1.00(100.00%)
                                           -0.0039  0.0053  0.6136  0.5461  0.5703
   177. (0.00003) RY*( 4) H  22           s(  0.91%)p99.99( 99.09%)
   178. (0.00279) RY*( 1) H  23           s( 99.60%)p 0.00(  0.40%)
                                            0.0060  0.9980 -0.0053 -0.0117 -0.0622
   179. (0.00018) RY*( 2) H  23           s(  0.00%)p 1.00(100.00%)
                                           -0.0041  0.0051 -0.9848 -0.0323  0.1703
   180. (0.00013) RY*( 3) H  23           s(  0.00%)p 1.00(100.00%)
                                            0.0011  0.0038 -0.0536  0.9911 -0.1219
   181. (0.00004) RY*( 4) H  23           s(  0.48%)p99.99( 99.52%)
   182. (0.00213) RY*( 1) H  24           s( 99.44%)p 0.01(  0.56%)
                                            0.0045  0.9972 -0.0743 -0.0026 -0.0061
   183. (0.00017) RY*( 2) H  24           s(  0.01%)p99.99( 99.99%)
                                            0.0043  0.0098  0.0493 -0.0095  0.9987
   184. (0.00013) RY*( 3) H  24           s(  0.00%)p 1.00(100.00%)
                                            0.0004  0.0023 -0.0055  0.9999  0.0098
   185. (0.00004) RY*( 4) H  24           s(  0.63%)p99.99( 99.37%)
   186. (0.00285) RY*( 1) H  25           s( 99.66%)p 0.00(  0.34%)
                                            0.0060  0.9983 -0.0071  0.0015  0.0582
   187. (0.00018) RY*( 2) H  25           s(  0.00%)p 1.00(100.00%)
                                           -0.0040  0.0057 -0.5171 -0.8448 -0.1376
   188. (0.00013) RY*( 3) H  25           s(  0.00%)p 1.00(100.00%)
                                            0.0007  0.0012  0.8421 -0.5309  0.0952
   189. (0.00004) RY*( 4) H  25           s(  0.42%)p99.99( 99.58%)
   190. (0.00217) RY*( 1) H  26           s( 99.40%)p 0.01(  0.60%)
                                            0.0046  0.9970 -0.0432 -0.0631  0.0141
   191. (0.00017) RY*( 2) H  26           s(  0.03%)p99.99( 99.97%)
                                            0.0043  0.0160  0.0162  0.0183 -0.9996
   192. (0.00012) RY*( 3) H  26           s(  0.00%)p 1.00(100.00%)
                                            0.0007  0.0044  0.8564 -0.5163  0.0045
   193. (0.00004) RY*( 4) H  26           s(  0.66%)p99.99( 99.34%)
   194. (0.00214) RY*( 1) H  27           s( 99.44%)p 0.01(  0.56%)
                                            0.0044  0.9972  0.0563 -0.0491  0.0024
   195. (0.00019) RY*( 2) H  27           s(  0.01%)p 1.00( 99.99%)
                                            0.0059  0.0050  0.3041  0.4911  0.8163
   196. (0.00014) RY*( 3) H  27           s(  0.12%)p99.99( 99.88%)
                                            0.0017  0.0344 -0.8482 -0.2497  0.4659
   197. (0.00005) RY*( 4) H  27           s(  0.51%)p99.99( 99.49%)
   198. (0.00259) RY*( 1) H  28           s( 99.43%)p 0.01(  0.57%)
                                            0.0062  0.9971  0.0205 -0.0479 -0.0544
   199. (0.00020) RY*( 2) H  28           s(  0.04%)p99.99( 99.96%)
                                            0.0036  0.0196 -0.1853  0.8630 -0.4695
   200. (0.00014) RY*( 3) H  28           s(  0.01%)p 1.00( 99.99%)
                                            0.0021  0.0073 -0.9734 -0.2269 -0.0324
   201. (0.00004) RY*( 4) H  28           s(  0.60%)p99.99( 99.40%)
   202. (0.02237) BD*( 1) C   1 - C   2  
                ( 51.19%)   0.7155* C   1 s( 30.55%)p 2.27( 69.41%)d 0.00(  0.04%)
                                            0.0006  0.5526 -0.0080 -0.3559  0.0081
                                           -0.7500  0.0015  0.0699 -0.0006  0.0128
                                           -0.0013 -0.0028 -0.0110 -0.0101
                ( 48.81%)  -0.6986* C   2 s( 25.30%)p 2.95( 74.65%)d 0.00(  0.05%)
                                            0.0000  0.5030  0.0026  0.3380  0.0021
                                            0.7919 -0.0047 -0.0719 -0.0017  0.0141
                                           -0.0012 -0.0026 -0.0120 -0.0106
   203. (0.00719) BD*( 1) C   1 - H  11  
                ( 38.88%)   0.6235* C   1 s( 23.15%)p 3.32( 76.80%)d 0.00(  0.04%)
                                            0.0001 -0.4812 -0.0020  0.2529 -0.0149
                                           -0.4061 -0.0145  0.7340 -0.0020  0.0056
                                           -0.0082  0.0136  0.0018 -0.0116
                ( 61.12%)  -0.7818* H  11 s( 99.92%)p 0.00(  0.08%)
                                           -0.9996  0.0015 -0.0076  0.0134 -0.0235
   204. (0.00672) BD*( 1) C   1 - H  12  
                ( 39.01%)   0.6246* C   1 s( 23.00%)p 3.35( 76.96%)d 0.00(  0.04%)
                                            0.0000 -0.4795 -0.0056 -0.8744  0.0005
                                            0.0638 -0.0220  0.0220  0.0016  0.0030
                                            0.0006 -0.0002 -0.0181  0.0098
                ( 60.99%)  -0.7809* H  12 s( 99.92%)p 0.00(  0.08%)
                                           -0.9996  0.0010  0.0280 -0.0014 -0.0009
   205. (0.00736) BD*( 1) C   1 - H  13  
                ( 39.03%)   0.6248* C   1 s( 23.21%)p 3.31( 76.75%)d 0.00(  0.04%)
                                            0.0000 -0.4818 -0.0018  0.2097 -0.0159
                                           -0.5173 -0.0141 -0.6748  0.0057  0.0058
                                            0.0061 -0.0162  0.0046 -0.0084
                ( 60.97%)  -0.7808* H  13 s( 99.92%)p 0.00(  0.08%)
                                           -0.9996  0.0014 -0.0055  0.0170  0.0214
   206. (0.02575) BD*( 1) C   2 - C   3  
                ( 48.86%)   0.6990* C   2 s( 24.35%)p 3.11( 75.60%)d 0.00(  0.05%)
                                           -0.0000 -0.4934  0.0004 -0.2754 -0.0061
                                            0.4909 -0.0061  0.6627  0.0043  0.0067
                                            0.0084 -0.0165  0.0043 -0.0079
                ( 51.14%)  -0.7151* C   3 s( 30.37%)p 2.29( 69.59%)d 0.00(  0.04%)
                                           -0.0007 -0.5510  0.0096  0.2766 -0.0083
                                           -0.4601  0.0036 -0.6384  0.0046  0.0062
                                            0.0088 -0.0147  0.0031 -0.0078
   207. (0.02704) BD*( 1) C   2 - C   4  
                ( 48.78%)   0.6984* C   2 s( 24.15%)p 3.14( 75.80%)d 0.00(  0.05%)
                                           -0.0000 -0.4914  0.0007 -0.2709 -0.0055
                                            0.3599 -0.0041 -0.7450 -0.0046  0.0046
                                           -0.0093  0.0136  0.0015 -0.0131
                ( 51.22%)  -0.7157* C   4 s( 30.34%)p 2.29( 69.62%)d 0.00(  0.04%)
                                           -0.0007 -0.5508  0.0092  0.2671 -0.0064
                                           -0.3322  0.0036  0.7172 -0.0065  0.0042
                                           -0.0095  0.0118  0.0009 -0.0123
   208. (0.04370) BD*( 1) C   2 - C   5  
                ( 49.63%)   0.7045* C   2 s( 26.20%)p 2.82( 73.76%)d 0.00(  0.05%)
                                           -0.0002 -0.5118  0.0002  0.8578 -0.0008
                                           -0.0407 -0.0028  0.0058  0.0022  0.0006
                                           -0.0002  0.0000 -0.0192  0.0108
                ( 50.37%)  -0.7097* C   5 s( 32.02%)p 2.12( 67.94%)d 0.00(  0.04%)
                                           -0.0002 -0.5658  0.0112 -0.8236  0.0259
                                            0.0202 -0.0077  0.0010  0.0013  0.0007
                                            0.0000 -0.0005 -0.0158  0.0119
   209. (0.00682) BD*( 1) C   3 - H  14  
                ( 39.11%)   0.6254* C   3 s( 23.00%)p 3.35( 76.96%)d 0.00(  0.04%)
                                            0.0001 -0.4796 -0.0049 -0.8766  0.0012
                                            0.0152  0.0123  0.0231  0.0160  0.0009
                                            0.0006  0.0006 -0.0177  0.0107
                ( 60.89%)  -0.7803* H  14 s( 99.92%)p 0.00(  0.08%)
                                           -0.9996  0.0012  0.0279 -0.0006 -0.0013
   210. (0.00656) BD*( 1) C   3 - H  15  
                ( 39.16%)   0.6258* C   3 s( 23.43%)p 3.27( 76.52%)d 0.00(  0.04%)
                                           -0.0000  0.4841  0.0035 -0.2779  0.0121
                                           -0.8271 -0.0058  0.0579 -0.0169  0.0108
                                           -0.0002 -0.0028 -0.0139 -0.0104
                ( 60.84%)  -0.7800* H  15 s( 99.92%)p 0.00(  0.08%)
                                            0.9996 -0.0008  0.0081  0.0265 -0.0009
   211. (0.00649) BD*( 1) C   3 - H  16  
                ( 39.00%)   0.6245* C   3 s( 23.10%)p 3.33( 76.85%)d 0.00(  0.04%)
                                           -0.0000  0.4806  0.0029 -0.2778  0.0102
                                            0.3212 -0.0129 -0.7667 -0.0110 -0.0035
                                            0.0101 -0.0118 -0.0003  0.0131
                ( 61.00%)  -0.7810* H  16 s( 99.92%)p 0.00(  0.08%)
                                            0.9996 -0.0011  0.0088 -0.0099  0.0247
   212. (0.00710) BD*( 1) C   4 - H  17  
                ( 39.19%)   0.6260* C   4 s( 22.95%)p 3.35( 77.00%)d 0.00(  0.04%)
                                            0.0001 -0.4791 -0.0036 -0.8759  0.0006
                                            0.0449  0.0084 -0.0209 -0.0176  0.0020
                                           -0.0005 -0.0004 -0.0176  0.0109
                ( 60.81%)  -0.7798* H  17 s( 99.92%)p 0.00(  0.08%)
                                           -0.9996  0.0013  0.0279 -0.0015  0.0014
   213. (0.00734) BD*( 1) C   4 - H  18  
                ( 39.30%)   0.6269* C   4 s( 23.42%)p 3.27( 76.54%)d 0.00(  0.04%)
                                           -0.0000  0.4839  0.0040 -0.3091  0.0107
                                           -0.8106 -0.0021  0.1113  0.0185  0.0115
                                           -0.0021 -0.0039 -0.0133 -0.0103
                ( 60.70%)  -0.7791* H  18 s( 99.92%)p 0.00(  0.08%)
                                            0.9996 -0.0009  0.0090  0.0257 -0.0047
   214. (0.00635) BD*( 1) C   4 - H  19  
                ( 38.99%)   0.6244* C   4 s( 23.19%)p 3.31( 76.76%)d 0.00(  0.04%)
                                            0.0000 -0.4816 -0.0033  0.2554 -0.0078
                                           -0.4795  0.0117 -0.6871 -0.0127  0.0051
                                            0.0086 -0.0157  0.0036 -0.0084
                ( 61.01%)  -0.7811* H  19 s( 99.92%)p 0.00(  0.08%)
                                           -0.9996  0.0010 -0.0085  0.0150  0.0222
   215. (0.02400) BD*( 1) C   5 - C   6  
                ( 49.23%)   0.7016* C   5 s( 37.72%)p 1.65( 62.24%)d 0.00(  0.04%)
                                            0.0001 -0.6138 -0.0194  0.4053  0.0077
                                           -0.6739 -0.0268 -0.0568 -0.0005  0.0152
                                            0.0012 -0.0020  0.0065  0.0108
                ( 50.77%)  -0.7126* C   6 s( 39.20%)p 1.55( 60.76%)d 0.00(  0.04%)
                                           -0.0001 -0.6261 -0.0049 -0.4015 -0.0157
                                            0.6664  0.0016  0.0450 -0.0010  0.0151
                                            0.0010 -0.0018  0.0082  0.0116
   216. (0.08276) BD*( 2) C   5 - C   6  
                ( 50.62%)   0.7115* C   5 s(  0.00%)p 1.00( 99.92%)d 0.00(  0.08%)
                                            0.0000 -0.0027 -0.0029  0.0011  0.0009
                                           -0.0808  0.0019  0.9963 -0.0076  0.0015
                                           -0.0160  0.0231  0.0017  0.0031
                ( 49.38%)  -0.7027* C   6 s(  0.01%)p 1.00( 99.92%)d 0.00(  0.07%)
                                           -0.0000 -0.0083  0.0019 -0.0053 -0.0006
                                           -0.0784  0.0015  0.9964 -0.0108 -0.0009
                                            0.0127 -0.0237 -0.0020 -0.0030
   217. (0.02915) BD*( 1) C   5 - C  10  
                ( 50.00%)   0.7071* C   5 s( 30.20%)p 2.31( 69.75%)d 0.00(  0.04%)
                                            0.0002 -0.5496  0.0049  0.3954 -0.0068
                                            0.7333  0.0001  0.0576  0.0032 -0.0145
                                           -0.0011 -0.0021  0.0084  0.0122
                ( 50.00%)  -0.7071* C  10 s( 28.40%)p 2.52( 71.56%)d 0.00(  0.05%)
                                           -0.0003 -0.5329  0.0018 -0.4053 -0.0049
                                           -0.7402  0.0021 -0.0585 -0.0010 -0.0156
                                           -0.0013 -0.0022  0.0099  0.0104
   218. (0.01856) BD*( 1) C   6 - C   7  
                ( 50.43%)   0.7101* C   6 s( 32.98%)p 2.03( 66.98%)d 0.00(  0.04%)
                                           -0.0000  0.5742  0.0072 -0.8161  0.0042
                                            0.0476  0.0382  0.0042  0.0038 -0.0004
                                           -0.0002  0.0003  0.0165 -0.0123
                ( 49.57%)  -0.7041* C   7 s( 28.39%)p 2.52( 71.56%)d 0.00(  0.05%)
                                            0.0002  0.5328  0.0063  0.8435  0.0102
                                           -0.0577  0.0258 -0.0087  0.0018 -0.0032
                                           -0.0003 -0.0001  0.0185 -0.0106
   219. (0.01736) BD*( 1) C   6 - H  20  
                ( 39.22%)   0.6262* C   6 s( 27.73%)p 2.61( 72.23%)d 0.00(  0.04%)
                                            0.0004 -0.5265  0.0096 -0.4140  0.0112
                                           -0.7393 -0.0048 -0.0647 -0.0004 -0.0138
                                           -0.0013 -0.0025  0.0084  0.0096
                ( 60.78%)  -0.7796* H  20 s( 99.91%)p 0.00(  0.09%)
                                           -0.9996  0.0024  0.0146  0.0252  0.0020
   220. (0.01532) BD*( 1) C   7 - C   8  
                ( 49.76%)   0.7054* C   7 s( 28.42%)p 2.52( 71.54%)d 0.00(  0.04%)
                                           -0.0002 -0.5331 -0.0012  0.3880  0.0244
                                            0.7162 -0.0143  0.2258  0.0082 -0.0123
                                           -0.0037 -0.0082  0.0099  0.0083
                ( 50.24%)  -0.7088* C   8 s( 27.63%)p 2.62( 72.33%)d 0.00(  0.04%)
                                           -0.0002 -0.5256 -0.0035 -0.3672  0.0234
                                           -0.7344 -0.0208 -0.2192  0.0029 -0.0145
                                           -0.0052 -0.0086  0.0082  0.0082
   221. (0.02023) BD*( 1) C   7 - H  21  
                ( 38.81%)   0.6229* C   7 s( 21.25%)p 3.70( 78.71%)d 0.00(  0.04%)
                                            0.0001 -0.4609  0.0057  0.2670  0.0046
                                           -0.2316 -0.0115 -0.8136  0.0090  0.0026
                                            0.0079 -0.0085  0.0005 -0.0171
                ( 61.19%)  -0.7823* H  21 s( 99.92%)p 0.00(  0.08%)
                                           -0.9996  0.0044 -0.0093  0.0085  0.0256
   222. (0.01516) BD*( 1) C   7 - H  22  
                ( 38.63%)   0.6215* C   7 s( 21.87%)p 3.57( 78.09%)d 0.00(  0.04%)
                                            0.0001 -0.4676 -0.0002  0.2558  0.0024
                                           -0.6550  0.0028  0.5350 -0.0136  0.0075
                                           -0.0045  0.0161  0.0092 -0.0011
                ( 61.37%)  -0.7834* H  22 s( 99.92%)p 0.00(  0.08%)
                                           -0.9996  0.0028 -0.0091  0.0211 -0.0173
   223. (0.01737) BD*( 1) C   8 - C   9  
                ( 50.04%)   0.7074* C   8 s( 27.84%)p 2.59( 72.12%)d 0.00(  0.04%)
                                            0.0003  0.5276  0.0002  0.3683 -0.0275
                                           -0.6711 -0.0182  0.3661  0.0027 -0.0131
                                            0.0080 -0.0120 -0.0062 -0.0044
                ( 49.96%)  -0.7068* C   9 s( 27.83%)p 2.59( 72.12%)d 0.00(  0.04%)
                                            0.0003  0.5276  0.0007 -0.4073 -0.0304
                                            0.6504 -0.0143 -0.3623 -0.0018 -0.0122
                                            0.0066 -0.0128 -0.0079 -0.0044
   224. (0.01730) BD*( 1) C   8 - H  23  
                ( 39.27%)   0.6267* C   8 s( 21.73%)p 3.60( 78.23%)d 0.00(  0.05%)
                                           -0.0001  0.4661 -0.0073  0.0385 -0.0226
                                           -0.0911  0.0014 -0.8786  0.0011 -0.0006
                                           -0.0033  0.0039  0.0004  0.0206
                ( 60.73%)  -0.7793* H  23 s( 99.92%)p 0.00(  0.08%)
                                            0.9996 -0.0042  0.0007  0.0025  0.0284
   225. (0.01263) BD*( 1) C   8 - H  24  
                ( 38.84%)   0.6232* C   8 s( 22.69%)p 3.40( 77.26%)d 0.00(  0.04%)
                                           -0.0001  0.4764  0.0050 -0.8524  0.0078
                                            0.0222 -0.0024  0.2127 -0.0160 -0.0012
                                           -0.0087  0.0002  0.0169 -0.0077
                ( 61.16%)  -0.7821* H  24 s( 99.92%)p 0.00(  0.08%)
                                            0.9996 -0.0025  0.0281 -0.0002 -0.0057
   226. (0.01443) BD*( 1) C   9 - C  10  
                ( 50.60%)   0.7114* C   9 s( 27.71%)p 2.61( 72.24%)d 0.00(  0.04%)
                                            0.0003  0.5264  0.0031  0.8123  0.0048
                                           -0.0534 -0.0314 -0.2422  0.0017 -0.0002
                                           -0.0109 -0.0001  0.0164 -0.0076
                ( 49.40%)  -0.7028* C  10 s( 28.36%)p 2.53( 71.60%)d 0.00(  0.04%)
                                            0.0002  0.5324  0.0081 -0.8075  0.0024
                                            0.0394 -0.0292  0.2481  0.0070 -0.0026
                                           -0.0098  0.0010  0.0158 -0.0076
   227. (0.01750) BD*( 1) C   9 - H  25  
                ( 39.24%)   0.6264* C   9 s( 21.75%)p 3.60( 78.21%)d 0.00(  0.04%)
                                            0.0002 -0.4663  0.0073  0.0348  0.0111
                                           -0.0888  0.0201 -0.8789  0.0007 -0.0001
                                            0.0006 -0.0050  0.0008 -0.0206
                ( 60.76%)  -0.7795* H  25 s( 99.92%)p 0.00(  0.08%)
                                           -0.9996  0.0043 -0.0017  0.0012  0.0285
   228. (0.01264) BD*( 1) C   9 - H  26  
                ( 38.85%)   0.6233* C   9 s( 22.59%)p 3.42( 77.37%)d 0.00(  0.04%)
                                           -0.0001  0.4753  0.0048 -0.4142  0.0017
                                           -0.7515  0.0084 -0.1922  0.0165  0.0144
                                            0.0040  0.0071 -0.0095 -0.0080
                ( 61.15%)  -0.7820* H  26 s( 99.92%)p 0.00(  0.08%)
                                            0.9996 -0.0026  0.0139  0.0245  0.0049
   229. (0.01577) BD*( 1) C  10 - H  27  
                ( 38.68%)   0.6220* C  10 s( 22.06%)p 3.53( 77.90%)d 0.00(  0.04%)
                                           -0.0001  0.4696  0.0007  0.4262 -0.0114
                                           -0.6088 -0.0073  0.4759 -0.0099 -0.0124
                                            0.0101 -0.0120 -0.0041 -0.0011
                ( 61.32%)  -0.7830* H  27 s( 99.92%)p 0.00(  0.08%)
                                            0.9996 -0.0027 -0.0123  0.0204 -0.0149
   230. (0.01987) BD*( 1) C  10 - H  28  
                ( 38.64%)   0.6216* C  10 s( 21.13%)p 3.73( 78.83%)d 0.00(  0.04%)
                                           -0.0002  0.4597 -0.0050  0.0312  0.0013
                                           -0.2814 -0.0138 -0.8414  0.0038 -0.0013
                                           -0.0023  0.0092 -0.0015  0.0183
                ( 61.36%)  -0.7834* H  28 s( 99.92%)p 0.00(  0.08%)
                                            0.9996 -0.0042 -0.0011  0.0100  0.0263


 NHO Directionality and "Bond Bending" (deviations from line of nuclear centers)

         [Thresholds for printing:  angular deviation  >  1.0 degree]
                                    hybrid p-character > 25.0%
                                    orbital occupancy  >  0.10e

                                Line of Centers        Hybrid 1              Hybrid 2
                                ---------------  -------------------   ------------------
                NBO               Theta   Phi    Theta   Phi    Dev    Theta   Phi    Dev
 ========================================================================================
     2. BD (   1) C   1 - H  11   147.0  122.5   146.6  119.5   1.7      --     --    --
     3. BD (   1) C   1 - H  12    91.3  355.5    91.5  357.3   1.8      --     --    --
     4. BD (   1) C   1 - H  13    39.3  111.9    40.2  110.0   1.5      --     --    --
     7. BD (   1) C   2 - C   5    90.2  178.2    90.5  177.1   1.2      --     --    --
     8. BD (   1) C   3 - H  14    91.2  359.1    92.6  358.2   1.7      --     --    --
     9. BD (   1) C   3 - H  15    86.1  251.7    87.3  252.3   1.3      --     --    --
    10. BD (   1) C   3 - H  16   150.7  130.9   152.3  131.0   1.6      --     --    --
    11. BD (   1) C   4 - H  17    89.0  357.1    87.5  356.5   1.6      --     --    --
    12. BD (   1) C   4 - H  18    82.7  249.4    81.5  249.8   1.3      --     --    --
    13. BD (   1) C   4 - H  19    38.7  118.4    37.1  117.9   1.7      --     --    --
    15. BD (   2) C   5 - C   6    86.3  121.4   175.4   91.4  89.7    175.5   85.6  89.9
    17. BD (   1) C   6 - C   7    89.6  176.3    89.4  174.0   2.3     90.5  357.9   1.6
    19. BD (   1) C   7 - C   8   105.4  242.3   106.0  239.6   2.7     75.4   65.5   3.2
    22. BD (   1) C   8 - C   9    64.6  300.5    64.4  296.3   3.7    115.2  124.5   3.7
    23. BD (   1) C   8 - H  23   173.4  294.2   174.1  280.0   1.7      --     --    --
    25. BD (   1) C   9 - C  10   107.0  357.0   106.3  354.1   2.9     72.4  179.3   2.2
    26. BD (   1) C   9 - H  25     6.3  109.6     5.4  123.7   1.7      --     --    --


 Second Order Perturbation Theory Analysis of Fock Matrix in NBO Basis

     Threshold for printing:   0.50 kcal/mol
                                                                              E(2)  E(j)-E(i) F(i,j)
         Donor NBO (i)                     Acceptor NBO (j)                 kcal/mol   a.u.    a.u. 
 ===================================================================================================

 within unit  1
   1. BD (   1) C   1 - C   2        / 59. RY*(   2) C   3                    0.79    1.41    0.030
   1. BD (   1) C   1 - C   2        / 67. RY*(   1) C   4                    0.53    1.39    0.024
   1. BD (   1) C   1 - C   2        / 68. RY*(   2) C   4                    0.66    1.40    0.027
   1. BD (   1) C   1 - C   2        / 77. RY*(   2) C   5                    1.27    1.63    0.041
   1. BD (   1) C   1 - C   2        /203. BD*(   1) C   1 - H  11            0.61    1.03    0.022
   1. BD (   1) C   1 - C   2        /204. BD*(   1) C   1 - H  12            0.66    1.03    0.023
   1. BD (   1) C   1 - C   2        /205. BD*(   1) C   1 - H  13            0.61    1.03    0.023
   1. BD (   1) C   1 - C   2        /206. BD*(   1) C   2 - C   3            1.33    0.96    0.032
   1. BD (   1) C   1 - C   2        /207. BD*(   1) C   2 - C   4            1.31    0.96    0.032
   1. BD (   1) C   1 - C   2        /208. BD*(   1) C   2 - C   5            1.97    1.00    0.040
   1. BD (   1) C   1 - C   2        /210. BD*(   1) C   3 - H  15            2.05    1.03    0.041
   1. BD (   1) C   1 - C   2        /213. BD*(   1) C   4 - H  18            2.01    1.03    0.041
   1. BD (   1) C   1 - C   2        /217. BD*(   1) C   5 - C  10            2.95    1.01    0.049
   2. BD (   1) C   1 - H  11        /207. BD*(   1) C   2 - C   4            3.21    0.86    0.047
   3. BD (   1) C   1 - H  12        / 49. RY*(   1) C   2                    0.78    1.42    0.030
   3. BD (   1) C   1 - H  12        /202. BD*(   1) C   1 - C   2            0.60    0.87    0.020
   3. BD (   1) C   1 - H  12        /208. BD*(   1) C   2 - C   5            3.68    0.90    0.052
   4. BD (   1) C   1 - H  13        /206. BD*(   1) C   2 - C   3            3.16    0.86    0.047
   5. BD (   1) C   2 - C   3        / 40. RY*(   1) C   1                    0.61    1.39    0.026
   5. BD (   1) C   2 - C   3        / 41. RY*(   2) C   1                    0.58    1.42    0.026
   5. BD (   1) C   2 - C   3        / 67. RY*(   1) C   4                    1.12    1.39    0.035
   5. BD (   1) C   2 - C   3        / 76. RY*(   1) C   5                    0.55    1.39    0.025
   5. BD (   1) C   2 - C   3        / 77. RY*(   2) C   5                    0.55    1.62    0.027
   5. BD (   1) C   2 - C   3        /202. BD*(   1) C   1 - C   2            1.30    0.97    0.032
   5. BD (   1) C   2 - C   3        /205. BD*(   1) C   1 - H  13            2.15    1.02    0.042
   5. BD (   1) C   2 - C   3        /207. BD*(   1) C   2 - C   4            1.11    0.95    0.029
   5. BD (   1) C   2 - C   3        /208. BD*(   1) C   2 - C   5            1.71    1.00    0.037
   5. BD (   1) C   2 - C   3        /209. BD*(   1) C   3 - H  14            0.62    1.02    0.023
   5. BD (   1) C   2 - C   3        /210. BD*(   1) C   3 - H  15            0.63    1.03    0.023
   5. BD (   1) C   2 - C   3        /211. BD*(   1) C   3 - H  16            0.53    1.02    0.021
   5. BD (   1) C   2 - C   3        /214. BD*(   1) C   4 - H  19            1.91    1.03    0.040
   5. BD (   1) C   2 - C   3        /215. BD*(   1) C   5 - C   6            1.98    1.25    0.045
   5. BD (   1) C   2 - C   3        /216. BD*(   2) C   5 - C   6            1.74    0.65    0.030
   6. BD (   1) C   2 - C   4        / 40. RY*(   1) C   1                    1.15    1.39    0.036
   6. BD (   1) C   2 - C   4        / 58. RY*(   1) C   3                    1.19    1.38    0.037
   6. BD (   1) C   2 - C   4        / 76. RY*(   1) C   5                    1.74    1.39    0.044
   6. BD (   1) C   2 - C   4        /202. BD*(   1) C   1 - C   2            1.24    0.97    0.031
   6. BD (   1) C   2 - C   4        /203. BD*(   1) C   1 - H  11            2.16    1.02    0.042
   6. BD (   1) C   2 - C   4        /206. BD*(   1) C   2 - C   3            1.14    0.95    0.029
   6. BD (   1) C   2 - C   4        /208. BD*(   1) C   2 - C   5            1.72    0.99    0.037
   6. BD (   1) C   2 - C   4        /211. BD*(   1) C   3 - H  16            1.98    1.02    0.040
   6. BD (   1) C   2 - C   4        /212. BD*(   1) C   4 - H  17            0.57    1.02    0.022
   6. BD (   1) C   2 - C   4        /213. BD*(   1) C   4 - H  18            0.60    1.03    0.022
   6. BD (   1) C   2 - C   4        /214. BD*(   1) C   4 - H  19            0.54    1.02    0.021
   6. BD (   1) C   2 - C   4        /215. BD*(   1) C   5 - C   6            1.20    1.25    0.035
   6. BD (   1) C   2 - C   4        /216. BD*(   2) C   5 - C   6            2.79    0.65    0.038
   7. BD (   1) C   2 - C   5        / 41. RY*(   2) C   1                    0.66    1.42    0.028
   7. BD (   1) C   2 - C   5        / 59. RY*(   2) C   3                    0.61    1.41    0.026
   7. BD (   1) C   2 - C   5        / 68. RY*(   2) C   4                    0.80    1.40    0.030
   7. BD (   1) C   2 - C   5        / 85. RY*(   1) C   6                    1.63    1.74    0.048
   7. BD (   1) C   2 - C   5        /121. RY*(   1) C  10                    0.69    1.49    0.029
   7. BD (   1) C   2 - C   5        /202. BD*(   1) C   1 - C   2            1.37    0.97    0.033
   7. BD (   1) C   2 - C   5        /204. BD*(   1) C   1 - H  12            1.39    1.03    0.034
   7. BD (   1) C   2 - C   5        /206. BD*(   1) C   2 - C   3            1.34    0.96    0.032
   7. BD (   1) C   2 - C   5        /207. BD*(   1) C   2 - C   4            1.43    0.96    0.033
   7. BD (   1) C   2 - C   5        /209. BD*(   1) C   3 - H  14            1.67    1.03    0.037
   7. BD (   1) C   2 - C   5        /212. BD*(   1) C   4 - H  17            1.78    1.03    0.039
   7. BD (   1) C   2 - C   5        /215. BD*(   1) C   5 - C   6            4.84    1.26    0.070
   7. BD (   1) C   2 - C   5        /217. BD*(   1) C   5 - C  10            1.35    1.01    0.033
   7. BD (   1) C   2 - C   5        /218. BD*(   1) C   6 - C   7            3.62    1.03    0.055
   7. BD (   1) C   2 - C   5        /226. BD*(   1) C   9 - C  10            1.35    0.99    0.033
   8. BD (   1) C   3 - H  14        / 50. RY*(   2) C   2                    0.52    1.36    0.024
   8. BD (   1) C   3 - H  14        /206. BD*(   1) C   2 - C   3            0.51    0.86    0.019
   8. BD (   1) C   3 - H  14        /208. BD*(   1) C   2 - C   5            3.19    0.90    0.048
   9. BD (   1) C   3 - H  15        / 50. RY*(   2) C   2                    0.73    1.36    0.028
   9. BD (   1) C   3 - H  15        /202. BD*(   1) C   1 - C   2            2.94    0.88    0.045
  10. BD (   1) C   3 - H  16        / 49. RY*(   1) C   2                    0.74    1.42    0.029
  10. BD (   1) C   3 - H  16        /207. BD*(   1) C   2 - C   4            3.23    0.86    0.047
  11. BD (   1) C   4 - H  17        / 50. RY*(   2) C   2                    0.68    1.36    0.027
  11. BD (   1) C   4 - H  17        /208. BD*(   1) C   2 - C   5            3.10    0.90    0.048
  12. BD (   1) C   4 - H  18        / 50. RY*(   2) C   2                    0.73    1.36    0.028
  12. BD (   1) C   4 - H  18        /202. BD*(   1) C   1 - C   2            2.92    0.88    0.045
  13. BD (   1) C   4 - H  19        / 49. RY*(   1) C   2                    0.56    1.42    0.025
  13. BD (   1) C   4 - H  19        /206. BD*(   1) C   2 - C   3            3.23    0.86    0.047
  14. BD (   1) C   5 - C   6        / 49. RY*(   1) C   2                    1.25    1.64    0.041
  14. BD (   1) C   5 - C   6        / 94. RY*(   1) C   7                    0.61    1.58    0.028
  14. BD (   1) C   5 - C   6        /206. BD*(   1) C   2 - C   3            0.65    1.08    0.024
  14. BD (   1) C   5 - C   6        /208. BD*(   1) C   2 - C   5            4.89    1.12    0.066
  14. BD (   1) C   5 - C   6        /217. BD*(   1) C   5 - C  10            3.73    1.13    0.058
  14. BD (   1) C   5 - C   6        /218. BD*(   1) C   6 - C   7            3.22    1.15    0.054
  14. BD (   1) C   5 - C   6        /219. BD*(   1) C   6 - H  20            2.32    1.18    0.047
  14. BD (   1) C   5 - C   6        /222. BD*(   1) C   7 - H  22            0.60    1.15    0.024
  14. BD (   1) C   5 - C   6        /229. BD*(   1) C  10 - H  27            0.82    1.15    0.028
  15. BD (   2) C   5 - C   6        /206. BD*(   1) C   2 - C   3            2.22    0.63    0.034
  15. BD (   2) C   5 - C   6        /207. BD*(   1) C   2 - C   4            3.08    0.63    0.040
  15. BD (   2) C   5 - C   6        /221. BD*(   1) C   7 - H  21            3.38    0.70    0.044
  15. BD (   2) C   5 - C   6        /222. BD*(   1) C   7 - H  22            1.97    0.71    0.034
  15. BD (   2) C   5 - C   6        /229. BD*(   1) C  10 - H  27            1.63    0.71    0.031
  15. BD (   2) C   5 - C   6        /230. BD*(   1) C  10 - H  28            3.31    0.69    0.043
  16. BD (   1) C   5 - C  10        / 49. RY*(   1) C   2                    1.66    1.53    0.045
  16. BD (   1) C   5 - C  10        / 85. RY*(   1) C   6                    0.65    1.75    0.030
  16. BD (   1) C   5 - C  10        /112. RY*(   1) C   9                    1.04    1.60    0.037
  16. BD (   1) C   5 - C  10        /202. BD*(   1) C   1 - C   2            1.78    0.98    0.037
  16. BD (   1) C   5 - C  10        /208. BD*(   1) C   2 - C   5            1.67    1.01    0.037
  16. BD (   1) C   5 - C  10        /215. BD*(   1) C   5 - C   6            4.06    1.27    0.064
  16. BD (   1) C   5 - C  10        /219. BD*(   1) C   6 - H  20            3.58    1.07    0.055
  16. BD (   1) C   5 - C  10        /226. BD*(   1) C   9 - C  10            1.31    1.00    0.032
  16. BD (   1) C   5 - C  10        /228. BD*(   1) C   9 - H  26            1.50    1.05    0.036
  16. BD (   1) C   5 - C  10        /229. BD*(   1) C  10 - H  27            0.81    1.04    0.026
  16. BD (   1) C   5 - C  10        /230. BD*(   1) C  10 - H  28            0.75    1.03    0.025
  17. BD (   1) C   6 - C   7        / 77. RY*(   2) C   5                    1.97    1.64    0.051
  17. BD (   1) C   6 - C   7        /103. RY*(   1) C   8                    0.80    1.60    0.032
  17. BD (   1) C   6 - C   7        /208. BD*(   1) C   2 - C   5            4.65    1.02    0.062
  17. BD (   1) C   6 - C   7        /215. BD*(   1) C   5 - C   6            4.30    1.28    0.066
  17. BD (   1) C   6 - C   7        /219. BD*(   1) C   6 - H  20            0.67    1.08    0.024
  17. BD (   1) C   6 - C   7        /220. BD*(   1) C   7 - C   8            1.14    1.01    0.030
  17. BD (   1) C   6 - C   7        /221. BD*(   1) C   7 - H  21            0.61    1.04    0.023
  17. BD (   1) C   6 - C   7        /222. BD*(   1) C   7 - H  22            0.73    1.05    0.025
  17. BD (   1) C   6 - C   7        /225. BD*(   1) C   8 - H  24            1.71    1.06    0.038
  18. BD (   1) C   6 - H  20        / 78. RY*(   3) C   5                    1.50    1.53    0.043
  18. BD (   1) C   6 - H  20        /215. BD*(   1) C   5 - C   6            2.45    1.16    0.048
  18. BD (   1) C   6 - H  20        /217. BD*(   1) C   5 - C  10            6.42    0.92    0.069
  18. BD (   1) C   6 - H  20        /220. BD*(   1) C   7 - C   8            2.74    0.89    0.044
  19. BD (   1) C   7 - C   8        / 86. RY*(   2) C   6                    0.59    1.33    0.025
  19. BD (   1) C   7 - C   8        /112. RY*(   1) C   9                    1.01    1.59    0.036
  19. BD (   1) C   7 - C   8        /218. BD*(   1) C   6 - C   7            1.30    1.03    0.033
  19. BD (   1) C   7 - C   8        /219. BD*(   1) C   6 - H  20            2.31    1.06    0.044
  19. BD (   1) C   7 - C   8        /221. BD*(   1) C   7 - H  21            0.65    1.02    0.023
  19. BD (   1) C   7 - C   8        /222. BD*(   1) C   7 - H  22            0.69    1.03    0.024
  19. BD (   1) C   7 - C   8        /223. BD*(   1) C   8 - C   9            1.03    0.99    0.028
  19. BD (   1) C   7 - C   8        /224. BD*(   1) C   8 - H  23            0.55    1.03    0.021
  19. BD (   1) C   7 - C   8        /225. BD*(   1) C   8 - H  24            0.70    1.04    0.024
  19. BD (   1) C   7 - C   8        /228. BD*(   1) C   9 - H  26            2.09    1.04    0.042
  20. BD (   1) C   7 - H  21        / 86. RY*(   2) C   6                    0.51    1.22    0.023
  20. BD (   1) C   7 - H  21        / 87. RY*(   3) C   6                    0.61    1.28    0.025
  20. BD (   1) C   7 - H  21        /215. BD*(   1) C   5 - C   6            1.30    1.15    0.035
  20. BD (   1) C   7 - H  21        /216. BD*(   2) C   5 - C   6            4.86    0.54    0.046
  20. BD (   1) C   7 - H  21        /224. BD*(   1) C   8 - H  23            2.95    0.92    0.047
  21. BD (   1) C   7 - H  22        /104. RY*(   2) C   8                    0.60    1.57    0.028
  21. BD (   1) C   7 - H  22        /215. BD*(   1) C   5 - C   6            2.70    1.15    0.050
  21. BD (   1) C   7 - H  22        /216. BD*(   2) C   5 - C   6            2.73    0.55    0.035
  21. BD (   1) C   7 - H  22        /223. BD*(   1) C   8 - C   9            3.17    0.88    0.047
  22. BD (   1) C   8 - C   9        / 94. RY*(   1) C   7                    0.74    1.46    0.030
  22. BD (   1) C   8 - C   9        /121. RY*(   1) C  10                    0.76    1.50    0.030
  22. BD (   1) C   8 - C   9        /122. RY*(   2) C  10                    0.56    1.52    0.026
  22. BD (   1) C   8 - C   9        /220. BD*(   1) C   7 - C   8            1.06    0.99    0.029
  22. BD (   1) C   8 - C   9        /222. BD*(   1) C   7 - H  22            2.03    1.03    0.041
  22. BD (   1) C   8 - C   9        /225. BD*(   1) C   8 - H  24            0.76    1.04    0.025
  22. BD (   1) C   8 - C   9        /226. BD*(   1) C   9 - C  10            1.12    0.99    0.030
  22. BD (   1) C   8 - C   9        /228. BD*(   1) C   9 - H  26            0.75    1.04    0.025
  22. BD (   1) C   8 - C   9        /229. BD*(   1) C  10 - H  27            2.04    1.04    0.041
  23. BD (   1) C   8 - H  23        / 94. RY*(   1) C   7                    0.55    1.35    0.024
  23. BD (   1) C   8 - H  23        /221. BD*(   1) C   7 - H  21            3.06    0.91    0.047
  23. BD (   1) C   8 - H  23        /227. BD*(   1) C   9 - H  25            3.32    0.92    0.049
  24. BD (   1) C   8 - H  24        /113. RY*(   2) C   9                    0.50    1.52    0.025
  24. BD (   1) C   8 - H  24        /218. BD*(   1) C   6 - C   7            3.19    0.92    0.048
  24. BD (   1) C   8 - H  24        /226. BD*(   1) C   9 - C  10            3.21    0.88    0.048
  25. BD (   1) C   9 - C  10        / 78. RY*(   3) C   5                    0.59    1.63    0.028
  25. BD (   1) C   9 - C  10        /103. RY*(   1) C   8                    0.98    1.59    0.035
  25. BD (   1) C   9 - C  10        /208. BD*(   1) C   2 - C   5            2.88    1.00    0.048
  25. BD (   1) C   9 - C  10        /217. BD*(   1) C   5 - C  10            1.77    1.02    0.038
  25. BD (   1) C   9 - C  10        /223. BD*(   1) C   8 - C   9            1.06    0.99    0.029
  25. BD (   1) C   9 - C  10        /225. BD*(   1) C   8 - H  24            2.07    1.04    0.042
  25. BD (   1) C   9 - C  10        /227. BD*(   1) C   9 - H  25            0.54    1.03    0.021
  25. BD (   1) C   9 - C  10        /228. BD*(   1) C   9 - H  26            0.68    1.04    0.024
  25. BD (   1) C   9 - C  10        /229. BD*(   1) C  10 - H  27            0.83    1.04    0.026
  25. BD (   1) C   9 - C  10        /230. BD*(   1) C  10 - H  28            0.72    1.02    0.024
  26. BD (   1) C   9 - H  25        /121. RY*(   1) C  10                    0.54    1.38    0.025
  26. BD (   1) C   9 - H  25        /224. BD*(   1) C   8 - H  23            3.21    0.92    0.049
  26. BD (   1) C   9 - H  25        /230. BD*(   1) C  10 - H  28            3.16    0.91    0.048
  27. BD (   1) C   9 - H  26        /104. RY*(   2) C   8                    0.56    1.57    0.027
  27. BD (   1) C   9 - H  26        /217. BD*(   1) C   5 - C  10            3.46    0.91    0.050
  27. BD (   1) C   9 - H  26        /220. BD*(   1) C   7 - C   8            3.22    0.88    0.048
  28. BD (   1) C  10 - H  27        /113. RY*(   2) C   9                    0.64    1.52    0.028
  28. BD (   1) C  10 - H  27        /215. BD*(   1) C   5 - C   6            2.86    1.15    0.051
  28. BD (   1) C  10 - H  27        /216. BD*(   2) C   5 - C   6            2.15    0.55    0.031
  28. BD (   1) C  10 - H  27        /217. BD*(   1) C   5 - C  10            0.60    0.91    0.021
  28. BD (   1) C  10 - H  27        /223. BD*(   1) C   8 - C   9            3.24    0.88    0.048
  29. BD (   1) C  10 - H  28        / 76. RY*(   1) C   5                    1.01    1.29    0.032
  29. BD (   1) C  10 - H  28        /215. BD*(   1) C   5 - C   6            1.05    1.15    0.031
  29. BD (   1) C  10 - H  28        /216. BD*(   2) C   5 - C   6            4.87    0.55    0.047
  29. BD (   1) C  10 - H  28        /217. BD*(   1) C   5 - C  10            0.53    0.90    0.020
  29. BD (   1) C  10 - H  28        /227. BD*(   1) C   9 - H  25            3.05    0.92    0.047
  30. CR (   1) C   1                / 49. RY*(   1) C   2                    1.13   10.99    0.100
  30. CR (   1) C   1                /130. RY*(   1) H  11                    0.62   10.48    0.072
  30. CR (   1) C   1                /134. RY*(   1) H  12                    0.61   10.49    0.071
  30. CR (   1) C   1                /138. RY*(   1) H  13                    0.62   10.49    0.072
  31. CR (   1) C   2                / 42. RY*(   3) C   1                    0.78   10.93    0.082
  31. CR (   1) C   2                / 60. RY*(   3) C   3                    0.74   10.88    0.080
  31. CR (   1) C   2                / 69. RY*(   3) C   4                    0.79   10.89    0.083
  31. CR (   1) C   2                / 79. RY*(   4) C   5                    0.76   10.83    0.081
  31. CR (   1) C   2                /215. BD*(   1) C   5 - C   6            0.87   10.74    0.087
  31. CR (   1) C   2                /217. BD*(   1) C   5 - C  10            0.60   10.50    0.071
  32. CR (   1) C   3                / 50. RY*(   2) C   2                    0.82   10.93    0.084
  32. CR (   1) C   3                /142. RY*(   1) H  14                    0.62   10.49    0.072
  32. CR (   1) C   3                /146. RY*(   1) H  15                    0.65   10.52    0.074
  32. CR (   1) C   3                /150. RY*(   1) H  16                    0.62   10.49    0.072
  33. CR (   1) C   4                / 50. RY*(   2) C   2                    1.17   10.93    0.101
  33. CR (   1) C   4                /154. RY*(   1) H  17                    0.61   10.49    0.072
  33. CR (   1) C   4                /158. RY*(   1) H  18                    0.66   10.53    0.074
  33. CR (   1) C   4                /162. RY*(   1) H  19                    0.63   10.49    0.073
  34. CR (   1) C   5                / 51. RY*(   3) C   2                    1.35   10.90    0.108
  34. CR (   1) C   5                / 86. RY*(   2) C   6                    1.16   10.79    0.100
  34. CR (   1) C   5                / 87. RY*(   3) C   6                    1.15   10.86    0.100
  34. CR (   1) C   5                /123. RY*(   3) C  10                    0.82   10.91    0.084
  34. CR (   1) C   5                /215. BD*(   1) C   5 - C   6            1.05   10.72    0.095
  34. CR (   1) C   5                /218. BD*(   1) C   6 - C   7            1.28   10.49    0.104
  34. CR (   1) C   5                /219. BD*(   1) C   6 - H  20            0.82   10.53    0.083
  35. CR (   1) C   6                / 77. RY*(   2) C   5                    1.80   11.08    0.126
  35. CR (   1) C   6                / 78. RY*(   3) C   5                    1.44   11.09    0.113
  35. CR (   1) C   6                / 96. RY*(   3) C   7                    1.15   10.79    0.099
  35. CR (   1) C   6                /166. RY*(   1) H  20                    0.69   10.46    0.076
  35. CR (   1) C   6                /208. BD*(   1) C   2 - C   5            1.58   10.46    0.116
  35. CR (   1) C   6                /215. BD*(   1) C   5 - C   6            1.25   10.72    0.104
  35. CR (   1) C   6                /217. BD*(   1) C   5 - C  10            1.45   10.47    0.111
  36. CR (   1) C   7                / 88. RY*(   4) C   6                    0.86   10.78    0.086
  36. CR (   1) C   7                /105. RY*(   3) C   8                    0.79   10.71    0.082
  36. CR (   1) C   7                /170. RY*(   1) H  21                    0.60   10.46    0.071
  36. CR (   1) C   7                /174. RY*(   1) H  22                    0.58   10.46    0.070
  36. CR (   1) C   7                /215. BD*(   1) C   5 - C   6            0.96   10.74    0.091
  37. CR (   1) C   8                /114. RY*(   3) C   9                    0.79   10.76    0.082
  37. CR (   1) C   8                /178. RY*(   1) H  23                    0.59   10.45    0.070
  37. CR (   1) C   8                /182. RY*(   1) H  24                    0.58   10.44    0.069
  38. CR (   1) C   9                /105. RY*(   3) C   8                    1.00   10.71    0.092
  38. CR (   1) C   9                /124. RY*(   4) C  10                    0.53   11.26    0.069
  38. CR (   1) C   9                /186. RY*(   1) H  25                    0.58   10.45    0.070
  38. CR (   1) C   9                /190. RY*(   1) H  26                    0.57   10.44    0.069
  39. CR (   1) C  10                / 77. RY*(   2) C   5                    0.91   11.10    0.090
  39. CR (   1) C  10                /114. RY*(   3) C   9                    0.85   10.76    0.085
  39. CR (   1) C  10                /194. RY*(   1) H  27                    0.64   10.52    0.073
  39. CR (   1) C  10                /198. RY*(   1) H  28                    0.62   10.49    0.072
  39. CR (   1) C  10                /208. BD*(   1) C   2 - C   5            0.69   10.48    0.077
  39. CR (   1) C  10                /215. BD*(   1) C   5 - C   6            0.87   10.73    0.087


 Natural Bond Orbitals (Summary):

                                                            Principal Delocalizations
           NBO                        Occupancy    Energy   (geminal,vicinal,remote)
 ====================================================================================
 Molecular unit  1  (C10H18)
     1. BD (   1) C   1 - C   2          1.97125    -0.57533  217(v),210(v),213(v),208(g)
                                                    206(g),207(g),77(v),59(v)
                                                    68(v),204(g),205(g),203(g)
                                                    67(v)
     2. BD (   1) C   1 - H  11          1.98858    -0.47555  207(v)
     3. BD (   1) C   1 - H  12          1.98772    -0.47520  208(v),49(v),202(g)
     4. BD (   1) C   1 - H  13          1.98816    -0.47712  206(v)
     5. BD (   1) C   2 - C   3          1.96589    -0.57049  205(v),215(v),214(v),216(v)
                                                    208(g),202(g),67(v),207(g)
                                                    210(g),209(g),40(v),41(v)
                                                    77(v),76(v),211(g)
     6. BD (   1) C   2 - C   4          1.96316    -0.56888  216(v),203(v),211(v),76(v)
                                                    208(g),202(g),58(v),215(v)
                                                    40(v),206(g),213(g),212(g)
                                                    214(g)
     7. BD (   1) C   2 - C   5          1.95650    -0.57614  215(g),218(v),212(v),209(v)
                                                    85(v),207(g),204(v),202(g)
                                                    226(v),217(g),206(g),68(v)
                                                    121(v),41(v),59(v)
     8. BD (   1) C   3 - H  14          1.98783    -0.47655  208(v),50(v),206(g)
     9. BD (   1) C   3 - H  15          1.98857    -0.47991  202(v),50(v)
    10. BD (   1) C   3 - H  16          1.98867    -0.47611  207(v),49(v)
    11. BD (   1) C   4 - H  17          1.98734    -0.47620  208(v),50(v)
    12. BD (   1) C   4 - H  18          1.98828    -0.47974  202(v),50(v)
    13. BD (   1) C   4 - H  19          1.98871    -0.47538  206(v),49(v)
    14. BD (   1) C   5 - C   6          1.97475    -0.69718  208(g),217(g),218(g),219(g)
                                                    49(v),229(v),206(v),94(v)
                                                    222(v)
    15. BD (   2) C   5 - C   6          1.94523    -0.25003  221(v),230(v),207(v),206(v)
                                                    222(v),229(v)
    16. BD (   1) C   5 - C  10          1.97072    -0.58537  215(g),219(v),202(v),49(v)
                                                    208(g),228(v),226(g),112(v)
                                                    229(g),230(g),85(v)
    17. BD (   1) C   6 - C   7          1.97745    -0.59415  208(v),215(g),77(v),225(v)
                                                    220(g),103(v),222(g),219(g)
                                                    221(g)
    18. BD (   1) C   6 - H  20          1.97537    -0.48234  217(v),220(v),215(g),78(v)
    19. BD (   1) C   7 - C   8          1.98055    -0.57817  219(v),228(v),218(g),223(g)
                                                    112(v),225(g),222(g),221(g)
                                                    86(v),224(g)
    20. BD (   1) C   7 - H  21          1.96674    -0.46512  216(v),224(v),215(v),87(v)
                                                    86(v)
    21. BD (   1) C   7 - H  22          1.97196    -0.46769  223(v),216(v),215(v),104(v)
    22. BD (   1) C   8 - C   9          1.98128    -0.57767  229(v),222(v),226(g),220(g)
                                                    121(v),225(g),94(v),228(g)
                                                    122(v)
    23. BD (   1) C   8 - H  23          1.97777    -0.46601  227(v),221(v),94(v)
    24. BD (   1) C   8 - H  24          1.98010    -0.46991  226(v),218(v),113(v)
    25. BD (   1) C   9 - C  10          1.97915    -0.57815  208(v),225(v),217(g),223(g)
                                                    103(v),229(g),230(g),228(g)
                                                    78(v),227(g)
    26. BD (   1) C   9 - H  25          1.97775    -0.46606  224(v),230(v),121(v)
    27. BD (   1) C   9 - H  26          1.97983    -0.46944  217(v),220(v),104(v)
    28. BD (   1) C  10 - H  27          1.97339    -0.47138  223(v),215(v),216(v),113(v)
                                                    217(g)
    29. BD (   1) C  10 - H  28          1.96645    -0.46623  216(v),227(v),215(v),76(v)
                                                    217(g)
    30. CR (   1) C   1                  1.99920   -10.04750  49(v),130(v),138(v),134(v)
    31. CR (   1) C   2                  1.99884   -10.06258  215(v),69(v),42(v),79(v)
                                                    60(v),217(v)
    32. CR (   1) C   3                  1.99919   -10.05133  50(v),146(v),150(v),142(v)
    33. CR (   1) C   4                  1.99919   -10.05169  50(v),158(v),162(v),154(v)
    34. CR (   1) C   5                  1.99880   -10.03866  51(v),218(v),86(v),87(v)
                                                    215(g),219(v),123(v)
    35. CR (   1) C   6                  1.99878   -10.03410  77(v),208(v),217(v),78(v)
                                                    215(g),96(v),166(v)
    36. CR (   1) C   7                  1.99910   -10.05585  215(v),88(v),105(v),170(v)
                                                    174(v)
    37. CR (   1) C   8                  1.99913   -10.05359  114(v),178(v),182(v)
    38. CR (   1) C   9                  1.99913   -10.05355  105(v),186(v),190(v),124(v)
    39. CR (   1) C  10                  1.99908   -10.05107  77(v),215(v),114(v),208(v)
                                                    194(v),198(v)
    40. RY*(   1) C   1                  0.00382     0.81775   
    41. RY*(   2) C   1                  0.00340     0.84849   
    42. RY*(   3) C   1                  0.00170     0.86636   
    43. RY*(   4) C   1                  0.00019     0.67728   
    44. RY*(   5) C   1                  0.00003     2.15030   
    45. RY*(   6) C   1                  0.00001     2.17158   
    46. RY*(   7) C   1                  0.00002     2.26226   
    47. RY*(   8) C   1                  0.00002     2.32534   
    48. RY*(   9) C   1                  0.00000     2.25283   
    49. RY*(   1) C   2                  0.00630     0.94555   
    50. RY*(   2) C   2                  0.00285     0.88303   
    51. RY*(   3) C   2                  0.00161     0.86034   
    52. RY*(   4) C   2                  0.00067     1.67620   
    53. RY*(   5) C   2                  0.00064     1.81726   
    54. RY*(   6) C   2                  0.00057     2.06149   
    55. RY*(   7) C   2                  0.00047     2.16430   
    56. RY*(   8) C   2                  0.00039     1.72420   
    57. RY*(   9) C   2                  0.00024     2.20562   
    58. RY*(   1) C   3                  0.00372     0.81507   
    59. RY*(   2) C   3                  0.00319     0.83389   
    60. RY*(   3) C   3                  0.00186     0.82054   
    61. RY*(   4) C   3                  0.00015     0.64027   
    62. RY*(   5) C   3                  0.00004     2.16138   
    63. RY*(   6) C   3                  0.00001     2.19013   
    64. RY*(   7) C   3                  0.00002     2.24812   
    65. RY*(   8) C   3                  0.00001     2.28706   
    66. RY*(   9) C   3                  0.00001     2.28004   
    67. RY*(   1) C   4                  0.00364     0.81493   
    68. RY*(   2) C   4                  0.00324     0.82046   
    69. RY*(   3) C   4                  0.00187     0.82996   
    70. RY*(   4) C   4                  0.00017     0.65927   
    71. RY*(   5) C   4                  0.00002     2.18342   
    72. RY*(   6) C   4                  0.00001     2.11383   
    73. RY*(   7) C   4                  0.00001     2.24777   
    74. RY*(   8) C   4                  0.00002     2.34092   
    75. RY*(   9) C   4                  0.00002     2.24993   
    76. RY*(   1) C   5                  0.00628     0.82058   
    77. RY*(   2) C   5                  0.00514     1.05009   
    78. RY*(   3) C   5                  0.00399     1.05213   
    79. RY*(   4) C   5                  0.00251     0.76900   
    80. RY*(   5) C   5                  0.00036     1.98043   
    81. RY*(   6) C   5                  0.00024     2.32932   
    82. RY*(   7) C   5                  0.00017     2.22955   
    83. RY*(   8) C   5                  0.00006     1.93252   
    84. RY*(   9) C   5                  0.00004     2.21694   
    85. RY*(   1) C   6                  0.00529     1.16493   
    86. RY*(   2) C   6                  0.00263     0.75541   
    87. RY*(   3) C   6                  0.00195     0.81839   
    88. RY*(   4) C   6                  0.00049     0.71956   
    89. RY*(   5) C   6                  0.00017     2.00608   
    90. RY*(   6) C   6                  0.00012     2.10795   
    91. RY*(   7) C   6                  0.00005     2.38645   
    92. RY*(   8) C   6                  0.00002     2.23128   
    93. RY*(   9) C   6                  0.00001     1.95470   
    94. RY*(   1) C   7                  0.00428     0.88154   
    95. RY*(   2) C   7                  0.00230     0.89582   
    96. RY*(   3) C   7                  0.00142     0.75550   
    97. RY*(   4) C   7                  0.00064     1.45966   
    98. RY*(   5) C   7                  0.00033     1.69298   
    99. RY*(   6) C   7                  0.00013     2.20930   
   100. RY*(   7) C   7                  0.00004     2.00751   
   101. RY*(   8) C   7                  0.00002     2.19027   
   102. RY*(   9) C   7                  0.00001     2.07869   
   103. RY*(   1) C   8                  0.00504     1.00848   
   104. RY*(   2) C   8                  0.00156     1.09742   
   105. RY*(   3) C   8                  0.00122     0.65287   
   106. RY*(   4) C   8                  0.00057     1.06051   
   107. RY*(   5) C   8                  0.00030     1.94637   
   108. RY*(   6) C   8                  0.00014     2.22863   
   109. RY*(   7) C   8                  0.00006     1.95266   
   110. RY*(   8) C   8                  0.00001     2.06787   
   111. RY*(   9) C   8                  0.00001     2.16583   
   112. RY*(   1) C   9                  0.00527     1.01189   
   113. RY*(   2) C   9                  0.00164     1.05151   
   114. RY*(   3) C   9                  0.00127     0.71020   
   115. RY*(   4) C   9                  0.00060     0.98970   
   116. RY*(   5) C   9                  0.00029     1.98771   
   117. RY*(   6) C   9                  0.00014     2.22153   
   118. RY*(   7) C   9                  0.00007     1.98762   
   119. RY*(   8) C   9                  0.00001     2.10271   
   120. RY*(   9) C   9                  0.00001     2.16142   
   121. RY*(   1) C  10                  0.00472     0.91846   
   122. RY*(   2) C  10                  0.00251     0.93918   
   123. RY*(   3) C  10                  0.00163     0.87201   
   124. RY*(   4) C  10                  0.00067     1.20613   
   125. RY*(   5) C  10                  0.00035     1.90328   
   126. RY*(   6) C  10                  0.00013     2.03522   
   127. RY*(   7) C  10                  0.00005     2.10295   
   128. RY*(   8) C  10                  0.00003     2.23295   
   129. RY*(   9) C  10                  0.00002     2.20764   
   130. RY*(   1) H  11                  0.00167     0.43628   
   131. RY*(   2) H  11                  0.00021     1.84334   
   132. RY*(   3) H  11                  0.00012     1.79323   
   133. RY*(   4) H  11                  0.00005     2.32786   
   134. RY*(   1) H  12                  0.00151     0.44663   
   135. RY*(   2) H  12                  0.00021     1.82173   
   136. RY*(   3) H  12                  0.00011     1.81990   
   137. RY*(   4) H  12                  0.00004     2.29540   
   138. RY*(   1) H  13                  0.00158     0.44704   
   139. RY*(   2) H  13                  0.00024     1.83374   
   140. RY*(   3) H  13                  0.00012     1.79261   
   141. RY*(   4) H  13                  0.00005     2.33494   
   142. RY*(   1) H  14                  0.00153     0.44043   
   143. RY*(   2) H  14                  0.00021     1.82765   
   144. RY*(   3) H  14                  0.00012     1.81199   
   145. RY*(   4) H  14                  0.00004     2.28328   
   146. RY*(   1) H  15                  0.00126     0.46618   
   147. RY*(   2) H  15                  0.00022     1.83800   
   148. RY*(   3) H  15                  0.00012     1.81468   
   149. RY*(   4) H  15                  0.00004     2.30372   
   150. RY*(   1) H  16                  0.00153     0.43456   
   151. RY*(   2) H  16                  0.00021     1.84147   
   152. RY*(   3) H  16                  0.00012     1.81636   
   153. RY*(   4) H  16                  0.00004     2.29160   
   154. RY*(   1) H  17                  0.00157     0.43640   
   155. RY*(   2) H  17                  0.00021     1.82918   
   156. RY*(   3) H  17                  0.00012     1.80731   
   157. RY*(   4) H  17                  0.00004     2.28636   
   158. RY*(   1) H  18                  0.00124     0.47860   
   159. RY*(   2) H  18                  0.00023     1.82915   
   160. RY*(   3) H  18                  0.00014     1.83438   
   161. RY*(   4) H  18                  0.00004     2.26577   
   162. RY*(   1) H  19                  0.00156     0.43887   
   163. RY*(   2) H  19                  0.00020     1.82580   
   164. RY*(   3) H  19                  0.00011     1.82366   
   165. RY*(   4) H  19                  0.00004     2.28088   
   166. RY*(   1) H  20                  0.00202     0.42363   
   167. RY*(   2) H  20                  0.00020     1.70206   
   168. RY*(   3) H  20                  0.00011     2.00779   
   169. RY*(   4) H  20                  0.00007     2.38154   
   170. RY*(   1) H  21                  0.00267     0.40241   
   171. RY*(   2) H  21                  0.00021     1.89505   
   172. RY*(   3) H  21                  0.00015     1.83174   
   173. RY*(   4) H  21                  0.00003     2.31411   
   174. RY*(   1) H  22                  0.00214     0.39982   
   175. RY*(   2) H  22                  0.00018     1.86661   
   176. RY*(   3) H  22                  0.00014     1.81577   
   177. RY*(   4) H  22                  0.00003     2.30965   
   178. RY*(   1) H  23                  0.00279     0.39931   
   179. RY*(   2) H  23                  0.00018     1.88837   
   180. RY*(   3) H  23                  0.00013     1.78598   
   181. RY*(   4) H  23                  0.00004     2.32545   
   182. RY*(   1) H  24                  0.00213     0.38600   
   183. RY*(   2) H  24                  0.00017     1.85365   
   184. RY*(   3) H  24                  0.00013     1.80184   
   185. RY*(   4) H  24                  0.00004     2.33068   
   186. RY*(   1) H  25                  0.00285     0.39697   
   187. RY*(   2) H  25                  0.00018     1.89289   
   188. RY*(   3) H  25                  0.00013     1.78678   
   189. RY*(   4) H  25                  0.00004     2.32903   
   190. RY*(   1) H  26                  0.00217     0.38766   
   191. RY*(   2) H  26                  0.00017     1.86260   
   192. RY*(   3) H  26                  0.00012     1.80710   
   193. RY*(   4) H  26                  0.00004     2.32949   
   194. RY*(   1) H  27                  0.00214     0.46446   
   195. RY*(   2) H  27                  0.00019     1.88519   
   196. RY*(   3) H  27                  0.00014     1.86795   
   197. RY*(   4) H  27                  0.00005     2.33806   
   198. RY*(   1) H  28                  0.00259     0.43610   
   199. RY*(   2) H  28                  0.00020     1.89814   
   200. RY*(   3) H  28                  0.00014     1.88298   
   201. RY*(   4) H  28                  0.00004     2.34055   
   202. BD*(   1) C   1 - C   2          0.02237     0.39628   
   203. BD*(   1) C   1 - H  11          0.00719     0.45460   
   204. BD*(   1) C   1 - H  12          0.00672     0.45401   
   205. BD*(   1) C   1 - H  13          0.00736     0.45398   
   206. BD*(   1) C   2 - C   3          0.02575     0.38431   
   207. BD*(   1) C   2 - C   4          0.02704     0.38320   
   208. BD*(   1) C   2 - C   5          0.04370     0.42580   
   209. BD*(   1) C   3 - H  14          0.00682     0.45150   
   210. BD*(   1) C   3 - H  15          0.00656     0.45626   
   211. BD*(   1) C   3 - H  16          0.00649     0.45278   
   212. BD*(   1) C   4 - H  17          0.00710     0.45053   
   213. BD*(   1) C   4 - H  18          0.00734     0.45624   
   214. BD*(   1) C   4 - H  19          0.00635     0.45522   
   215. BD*(   1) C   5 - C   6          0.02400     0.68209   
   216. BD*(   2) C   5 - C   6          0.08276     0.07960   
   217. BD*(   1) C   5 - C  10          0.02915     0.43702   
   218. BD*(   1) C   6 - C   7          0.01856     0.45343   
   219. BD*(   1) C   6 - H  20          0.01736     0.48652   
   220. BD*(   1) C   7 - C   8          0.01532     0.41101   
   221. BD*(   1) C   7 - H  21          0.02023     0.44558   
   222. BD*(   1) C   7 - H  22          0.01516     0.45643   
   223. BD*(   1) C   8 - C   9          0.01737     0.40987   
   224. BD*(   1) C   8 - H  23          0.01730     0.45320   
   225. BD*(   1) C   8 - H  24          0.01263     0.46501   
   226. BD*(   1) C   9 - C  10          0.01443     0.41381   
   227. BD*(   1) C   9 - H  25          0.01750     0.45303   
   228. BD*(   1) C   9 - H  26          0.01264     0.46424   
   229. BD*(   1) C  10 - H  27          0.01577     0.45770   
   230. BD*(   1) C  10 - H  28          0.01987     0.44450   
       -------------------------------
              Total Lewis   77.31961  ( 99.1277%)
        Valence non-Lewis    0.53082  (  0.6805%)
        Rydberg non-Lewis    0.14957  (  0.1918%)
       -------------------------------
            Total unit  1   78.00000  (100.0000%)
           Charge unit  1    0.00000
 Unable to Open any file for archive entry.
 1\1\GINC-COMPUTE-0-7\SP\RB3LYP\def2SVP\C10H18\ZAHRT2\13-Mar-2021\0\\# 
 b3lyp/def2svp geom=NewRedundant pop=NBO\\21\\0,1\C,0,-2.3874282404,0.9
 319333022,0.2605269499\C,0,-1.4680539942,-0.2255993153,-0.1573983311\C
 ,0,-1.8475942001,-1.4659372393,0.6794503633\C,0,-1.7226644074,-0.52411
 24651,-1.6516650891\C,0,0.0178320995,0.1023872042,0.046978999\C,0,0.46
 16999194,1.3330779409,0.3559392175\C,0,1.9086702349,1.7056692941,0.556
 254992\C,0,2.8269746343,0.4877223651,0.679660711\C,0,2.4398596829,-0.5
 716140521,-0.3511036093\C,0,1.0018944277,-1.0422640323,-0.121863788\H,
 0,-2.2413505822,1.2017050872,1.3177778366\H,0,-3.4409488675,0.64003510
 87,0.1272363261\H,0,-2.2158338275,1.8318961576,-0.3490989648\H,0,-2.91
 94431993,-1.6924051861,0.5617226714\H,0,-1.2864745735,-2.3605983517,0.
 3720862362\H,0,-1.6520197871,-1.2925885671,1.7497779283\H,0,-2.7828229
 467,-0.7750960133,-1.8192607208\H,0,-1.1220586347,-1.373003683,-2.0116
 108594\H,0,-1.4756185984,0.3525632747,-2.2703947976\H,0,-0.2516109116,
 2.1532797508,0.4644338713\H,0,2.2349834403,2.3381377288,-0.2927308868\
 H,0,2.0029044689,2.3514366613,1.4471494136\H,0,2.729093476,0.054994001
 1,1.691433578\H,0,3.8812800179,0.7875396125,0.5652021227\H,0,2.5270935
 008,-0.1417179605,-1.3652085389\H,0,3.129307675,-1.4306764792,-0.31108
 91485\H,0,0.6855388582,-1.6935402502,-0.9527231905\H,0,0.9667903347,-1
 .6832238936,0.7785167078\\Version=ES64L-G16RevC.01\State=1-A\HF=-391.6
 210502\RMSD=7.244e-09\Dipole=0.0312934,-0.0647126,-0.0154094\Quadrupol
 e=0.3012698,0.4233929,-0.7246626,0.1595009,0.1352274,0.1697953\PG=C01 
 [X(C10H18)]\\@
 The archive entry for this job was punched.


 SIGN SEEN IN A RESTAURANT-
 WE RESERVE THE RIGHT TO SERVE REFUSE TO ANYONE.
 File lengths (MBytes):  RWF=     34 Int=      0 D2E=      0 Chk=      4 Scr=      1
 Normal termination of Gaussian 16
