# Supplementary material for: Machine-Learning-Guided Discovery of Electrochemical Reactions
Source: J Am Chem Soc. 2022 Dec 2;144(49):22599–610. doi: 10.1021/jacs.2c08997 (PMC9756344; doi:10.1021/jacs.2c08997)
Supplement: Supplementary file 4 — ja2c08997_si_004.zip [file ja2c08997_si_004.zip › Reactivity Prediction/Nlogs_notimes/23.log]

 Entering Gaussian System, Link 0=g16
 Input=23.gjf
 Output=23.log
 Initial command:
  
 Copyright (c) 1988-2019, Gaussian, Inc.  All Rights Reserved.
  
 This is part of the Gaussian(R) 16 program.  It is based on
 the Gaussian(R) 09 system (copyright 2009, Gaussian, Inc.),
 the Gaussian(R) 03 system (copyright 2003, Gaussian, Inc.),
 the Gaussian(R) 98 system (copyright 1998, Gaussian, Inc.),
 the Gaussian(R) 94 system (copyright 1995, Gaussian, Inc.),
 the Gaussian 92(TM) system (copyright 1992, Gaussian, Inc.),
 the Gaussian 90(TM) system (copyright 1990, Gaussian, Inc.),
 the Gaussian 88(TM) system (copyright 1988, Gaussian, Inc.),
 the Gaussian 86(TM) system (copyright 1986, Carnegie Mellon
 University), and the Gaussian 82(TM) system (copyright 1983,
 Carnegie Mellon University). Gaussian is a federally registered
 trademark of Gaussian, Inc.
  
 This software contains proprietary and confidential information,
 including trade secrets, belonging to Gaussian, Inc.
  
 This software is provided under written license and may be
 used, copied, transmitted, or stored only in accord with that
 written license.
  
 The following legend is applicable only to US Government
 contracts under FAR:
  
                    RESTRICTED RIGHTS LEGEND
  
 Use, reproduction and disclosure by the US Government is
 subject to restrictions as set forth in subparagraphs (a)
 and (c) of the Commercial Computer Software - Restricted
 Rights clause in FAR 52.227-19.
  
 Gaussian, Inc.
 340 Quinnipiac St., Bldg. 40, Wallingford CT 06492
  
  
 ---------------------------------------------------------------
 Warning -- This program may not be used in any manner that
 competes with the business of Gaussian, Inc. or will provide
 assistance to any competitor of Gaussian, Inc.  The licensee
 of this program is prohibited from giving any competitor of
 Gaussian, Inc. access to this program.  By using this program,
 the user acknowledges that Gaussian, Inc. is engaged in the
 business of creating and licensing software in the field of
 computational chemistry and represents and warrants to the
 licensee that it is not a competitor of Gaussian, Inc. and that
 it will not use this program in any manner prohibited above.
 ---------------------------------------------------------------
  

 Cite this work as:
 Gaussian 16, Revision C.01,
 M. J. Frisch, G. W. Trucks, H. B. Schlegel, G. E. Scuseria, 
 M. A. Robb, J. R. Cheeseman, G. Scalmani, V. Barone, 
 G. A. Petersson, H. Nakatsuji, X. Li, M. Caricato, A. V. Marenich, 
 J. Bloino, B. G. Janesko, R. Gomperts, B. Mennucci, H. P. Hratchian, 
 J. V. Ortiz, A. F. Izmaylov, J. L. Sonnenberg, D. Williams-Young, 
 F. Ding, F. Lipparini, F. Egidi, J. Goings, B. Peng, A. Petrone, 
 T. Henderson, D. Ranasinghe, V. G. Zakrzewski, J. Gao, N. Rega, 
 G. Zheng, W. Liang, M. Hada, M. Ehara, K. Toyota, R. Fukuda, 
 J. Hasegawa, M. Ishida, T. Nakajima, Y. Honda, O. Kitao, H. Nakai, 
 T. Vreven, K. Throssell, J. A. Montgomery, Jr., J. E. Peralta, 
 F. Ogliaro, M. J. Bearpark, J. J. Heyd, E. N. Brothers, K. N. Kudin, 
 V. N. Staroverov, T. A. Keith, R. Kobayashi, J. Normand, 
 K. Raghavachari, A. P. Rendell, J. C. Burant, S. S. Iyengar, 
 J. Tomasi, M. Cossi, J. M. Millam, M. Klene, C. Adamo, R. Cammi, 
 J. W. Ochterski, R. L. Martin, K. Morokuma, O. Farkas, 
 J. B. Foresman, and D. J. Fox, Gaussian, Inc., Wallingford CT, 2019.
 
 ******************************************
 Gaussian 16:  ES64L-G16RevC.01  3-Jul-2019
                15-Mar-2021 
 ******************************************
 %nprocshared=4
 Will use up to    4 processors via shared memory.
 %mem=1500MB
 -------------------------------------------------------------------
 # b3lyp empiricaldispersion=gd3bj pop=nbo def2svp geom=newredundant
 -------------------------------------------------------------------
 1/29=4000,38=1,172=1/1;
 2/12=2,17=6,18=5,40=1/2;
 3/5=43,7=101,11=2,25=1,30=1,74=-5,124=41/1,2,3;
 4//1;
 5/5=2,38=5/2;
 6/7=2,8=2,9=2,10=2,28=1,40=1/1,7;
 99/5=1,9=1/99;
 -------------------
 COC1=CC(Cl)=CC=C1Cl
 -------------------
 Symbolic Z-matrix:
 Charge =  0 Multiplicity = 1
 C                    -1.16929   2.87899   0. 
 O                    -1.56927   1.52577   0. 
 C                    -0.62831   0.56219   0. 
 C                     0.75137   0.81028   0. 
 C                     1.65115  -0.26033   0. 
 Cl                    3.3649    0.08302   0. 
 C                     1.21163  -1.58203   0. 
 C                    -0.16441  -1.82898   0. 
 C                    -1.07689  -0.77818   0. 
 Cl                   -2.78705  -1.1019    0. 
 H                    -0.57807   3.12887  -0.89863 
 H                    -0.57807   3.12887   0.89863 
 H                    -2.09136   3.47404   0. 
 H                     1.13988   1.82643   0. 
 H                     1.9289   -2.40257   0. 
 H                    -0.54197  -2.8525    0. 
 
                          Input orientation:                          
 ---------------------------------------------------------------------
 Center     Atomic      Atomic             Coordinates (Angstroms)
 Number     Number       Type             X           Y           Z
 ---------------------------------------------------------------------
      1          6           0       -1.169291    2.878991    0.000000
      2          8           0       -1.569269    1.525772    0.000000
      3          6           0       -0.628311    0.562191    0.000000
      4          6           0        0.751367    0.810277    0.000000
      5          6           0        1.651148   -0.260328    0.000000
      6         17           0        3.364895    0.083016    0.000000
      7          6           0        1.211627   -1.582026    0.000000
      8          6           0       -0.164412   -1.828976    0.000000
      9          6           0       -1.076893   -0.778182    0.000000
     10         17           0       -2.787047   -1.101898    0.000000
     11          1           0       -0.578066    3.128868   -0.898625
     12          1           0       -0.578066    3.128868    0.898625
     13          1           0       -2.091362    3.474040    0.000000
     14          1           0        1.139880    1.826427    0.000000
     15          1           0        1.928898   -2.402569    0.000000
     16          1           0       -0.541970   -2.852498    0.000000
 ---------------------------------------------------------------------
                    Distance matrix (angstroms):
                    1          2          3          4          5
     1  C    0.000000
     2  O    1.411093   0.000000
     3  C    2.379122   1.346807   0.000000
     4  C    2.822854   2.428433   1.401805   0.000000
     5  C    4.220213   3.682559   2.423318   1.398500   0.000000
     6  Cl   5.326943   5.140770   4.021853   2.712828   1.747803
     7  C    5.056624   4.170347   2.825427   2.436176   1.392862
     8  C    4.814014   3.637026   2.435751   2.793619   2.399357
     9  C    3.658340   2.355979   1.413445   2.421928   2.776757
    10  Cl   4.297047   2.896141   2.725680   4.022038   4.517280
    11  H    1.104315   2.088044   2.719905   2.819713   4.154945
    12  H    1.104315   2.088044   2.719905   2.819713   4.154945
    13  H    1.097405   2.017010   3.258739   3.895734   5.286954
    14  H    2.537747   2.725781   2.173659   1.087889   2.148474
    15  H    6.123206   5.260136   3.915242   3.421836   2.160172
    16  H    5.765717   4.497176   3.415780   3.884410   3.395455
                    6          7          8          9         10
     6  Cl   0.000000
     7  C    2.721935   0.000000
     8  C    4.013941   1.398023   0.000000
     9  C    4.524505   2.425590   1.391686   0.000000
    10  Cl   6.265015   4.027396   2.721554   1.740523   0.000000
    11  H    5.062774   5.118892   5.055576   4.039975   4.856594
    12  H    5.062774   5.118892   5.055576   4.039975   4.856594
    13  H    6.424156   6.039333   5.642262   4.371560   4.628519
    14  H    2.826690   3.409208   3.881127   3.420244   4.898555
    15  H    2.870578   1.089848   2.170474   3.416638   4.892022
    16  H    4.886802   2.165456   1.090939   2.142179   2.846923
                   11         12         13         14         15
    11  H    0.000000
    12  H    1.797250   0.000000
    13  H    1.793526   1.793526   0.000000
    14  H    2.335641   2.335641   3.627059   0.000000
    15  H    6.139152   6.139152   7.120184   4.301971   0.000000
    16  H    6.048601   6.048601   6.513501   4.972018   2.511499
                   16
    16  H    0.000000
 Stoichiometry    C7H6Cl2O
 Framework group  CS[SG(C7H4Cl2O),X(H2)]
 Deg. of freedom    28
 Full point group                 CS      NOp   2
 Largest Abelian subgroup         CS      NOp   2
 Largest concise Abelian subgroup CS      NOp   2
                         Standard orientation:                         
 ---------------------------------------------------------------------
 Center     Atomic      Atomic             Coordinates (Angstroms)
 Number     Number       Type             X           Y           Z
 ---------------------------------------------------------------------
      1          6           0       -1.365821    2.791122    0.000000
      2          8           0       -0.090653    2.186862    0.000000
      3          6           0        0.000000    0.843109    0.000000
      4          6           0       -1.104860   -0.019644    0.000000
      5          6           0       -0.906992   -1.404075    0.000000
      6         17           0       -2.305601   -2.452267    0.000000
      7          6           0        0.371053   -1.957847    0.000000
      8          6           0        1.472640   -1.097049    0.000000
      9          6           0        1.298005    0.283637    0.000000
     10         17           0        2.679590    1.342240    0.000000
     11          1           0       -1.946270    2.517143    0.898625
     12          1           0       -1.946270    2.517143   -0.898625
     13          1           0       -1.194427    3.875060    0.000000
     14          1           0       -2.121189    0.368400    0.000000
     15          1           0        0.504266   -3.039523    0.000000
     16          1           0        2.487158   -1.498173    0.000000
 ---------------------------------------------------------------------
 Rotational constants (GHZ):           1.5819465           0.6224183           0.4479629
 Standard basis: def2SVP (5D, 7F)
 There are   137 symmetry adapted cartesian basis functions of A'  symmetry.
 There are    51 symmetry adapted cartesian basis functions of A"  symmetry.
 There are   127 symmetry adapted basis functions of A'  symmetry.
 There are    51 symmetry adapted basis functions of A"  symmetry.
   178 basis functions,   316 primitive gaussians,   188 cartesian basis functions
    45 alpha electrons       45 beta electrons
       nuclear repulsion energy       652.7364108025 Hartrees.
 NAtoms=   16 NActive=   16 NUniq=   15 SFac= 1.14D+00 NAtFMM=   60 NAOKFM=F Big=F
 Integral buffers will be    131072 words long.
 Raffenetti 2 integral format.
 Two-electron integral symmetry is turned on.
 Nuclear repulsion after empirical dispersion term =      652.7028785628 Hartrees.
 One-electron integrals computed using PRISM.
   2 Symmetry operations used in ECPInt.
 ECPInt:  NShTT=    3403 NPrTT=   13371 LenC2=    3302 LenP2D=    9678.
 LDataN:  DoStor=T MaxTD1= 4 Len=   56
 NBasis=   178 RedAO= T EigKep=  2.24D-04  NBF=   127    51
 NBsUse=   178 1.00D-06 EigRej= -1.00D+00 NBFU=   127    51
 ExpMin= 1.22D-01 ExpMax= 1.04D+04 ExpMxC= 1.57D+03 IAcc=3 IRadAn=         5 AccDes= 0.00D+00
 Harris functional with IExCor=  402 and IRadAn=       5 diagonalized for initial guess.
 HarFok:  IExCor=  402 AccDes= 0.00D+00 IRadAn=         5 IDoV= 1 UseB2=F ITyADJ=14
 ICtDFT=  3500011 ScaDFX=  1.000000  1.000000  1.000000  1.000000
 FoFCou: FMM=F IPFlag=           0 FMFlag=      100000 FMFlg1=           0
         NFxFlg=           0 DoJE=T BraDBF=F KetDBF=T FulRan=T
         wScrn=  0.000000 ICntrl=       500 IOpCl=  0 I1Cent=   200000004 NGrid=           0
         NMat0=    1 NMatS0=      1 NMatT0=    0 NMatD0=    1 NMtDS0=    0 NMtDT0=    0
 Petite list used in FoFCou.
 Initial guess orbital symmetries:
       Occupied  (A') (A') (A') (A') (A') (A') (A') (A') (A') (A')
                 (A') (A') (A') (A') (A') (A") (A') (A") (A') (A')
                 (A') (A') (A') (A') (A') (A') (A') (A') (A') (A')
                 (A") (A') (A') (A') (A") (A') (A') (A") (A') (A")
                 (A") (A") (A') (A') (A")
       Virtual   (A") (A") (A') (A') (A') (A') (A") (A') (A') (A")
                 (A') (A') (A') (A') (A') (A') (A') (A') (A') (A')
                 (A') (A') (A") (A') (A") (A') (A') (A') (A') (A")
                 (A") (A') (A") (A') (A') (A") (A') (A") (A') (A')
                 (A') (A') (A') (A") (A') (A') (A') (A') (A') (A")
                 (A") (A') (A") (A') (A") (A') (A') (A') (A") (A')
                 (A") (A") (A') (A') (A') (A') (A') (A") (A") (A")
                 (A') (A") (A') (A') (A') (A') (A') (A") (A') (A")
                 (A") (A") (A') (A') (A') (A') (A") (A') (A") (A')
                 (A') (A') (A") (A') (A") (A') (A') (A") (A') (A')
                 (A') (A') (A") (A') (A') (A') (A") (A") (A') (A")
                 (A") (A') (A') (A') (A") (A') (A') (A") (A') (A')
                 (A') (A") (A') (A') (A') (A") (A') (A') (A") (A')
                 (A') (A') (A')
 The electronic state of the initial guess is 1-A'.
 Keep R1 ints in memory in symmetry-blocked form, NReq=192615443.
 Requested convergence on RMS density matrix=1.00D-08 within 128 cycles.
 Requested convergence on MAX density matrix=1.00D-06.
 Requested convergence on             energy=1.00D-06.
 No special actions if energy rises.
 Integral accuracy reduced to 1.0D-05 until final iterations.
 Initial convergence to 1.0D-05 achieved.  Increase integral accuracy.
 SCF Done:  E(RB3LYP) =  -1265.48468143     A.U. after   14 cycles
            NFock= 14  Conv=0.98D-08     -V/T= 2.0043

 **********************************************************************

            Population analysis using the SCF Density.

 **********************************************************************

 Orbital symmetries:
       Occupied  (A') (A') (A') (A') (A') (A') (A') (A') (A') (A')
                 (A') (A') (A') (A') (A") (A') (A") (A') (A') (A')
                 (A') (A') (A') (A') (A') (A') (A') (A') (A') (A')
                 (A") (A') (A') (A') (A") (A') (A') (A") (A') (A")
                 (A') (A") (A') (A") (A")
       Virtual   (A") (A") (A') (A') (A') (A') (A') (A') (A") (A')
                 (A") (A') (A') (A') (A') (A') (A') (A') (A') (A')
                 (A') (A') (A") (A') (A') (A") (A') (A') (A") (A')
                 (A") (A') (A") (A") (A') (A') (A') (A") (A') (A')
                 (A') (A") (A') (A') (A') (A') (A') (A') (A") (A")
                 (A") (A') (A') (A") (A') (A') (A') (A') (A") (A')
                 (A") (A') (A") (A') (A') (A') (A') (A") (A') (A")
                 (A") (A') (A') (A') (A") (A') (A') (A") (A') (A")
                 (A") (A') (A") (A') (A') (A") (A') (A') (A") (A')
                 (A') (A") (A') (A') (A") (A') (A') (A") (A') (A')
                 (A') (A') (A") (A') (A') (A') (A") (A") (A') (A")
                 (A") (A') (A') (A') (A") (A') (A') (A") (A') (A')
                 (A') (A") (A') (A') (A") (A') (A') (A') (A") (A')
                 (A') (A') (A')
 The electronic state is 1-A'.
 Alpha  occ. eigenvalues -- -101.50708-101.50266 -19.18147 -10.27224 -10.25837
 Alpha  occ. eigenvalues --  -10.25385 -10.24683 -10.21161 -10.20893 -10.20475
 Alpha  occ. eigenvalues --   -9.46199  -9.45744  -7.23103  -7.22666  -7.22099
 Alpha  occ. eigenvalues --   -7.22067  -7.21644  -7.21595  -1.08010  -0.89797
 Alpha  occ. eigenvalues --   -0.87177  -0.81789  -0.76766  -0.73430  -0.69830
 Alpha  occ. eigenvalues --   -0.62028  -0.60034  -0.54492  -0.51404  -0.49877
 Alpha  occ. eigenvalues --   -0.48808  -0.46324  -0.44336  -0.43727  -0.41617
 Alpha  occ. eigenvalues --   -0.39892  -0.39075  -0.37167  -0.35001  -0.34411
 Alpha  occ. eigenvalues --   -0.31406  -0.30880  -0.30687  -0.25922  -0.23126
 Alpha virt. eigenvalues --   -0.02736  -0.01457   0.02489   0.05687   0.06208
 Alpha virt. eigenvalues --    0.09627   0.11099   0.11957   0.12121   0.13372
 Alpha virt. eigenvalues --    0.13475   0.14519   0.23587   0.26083   0.26945
 Alpha virt. eigenvalues --    0.27676   0.30435   0.33342   0.36449   0.38675
 Alpha virt. eigenvalues --    0.40447   0.41986   0.43014   0.43873   0.45281
 Alpha virt. eigenvalues --    0.45778   0.48076   0.50161   0.52369   0.52720
 Alpha virt. eigenvalues --    0.53362   0.55339   0.57446   0.59629   0.59925
 Alpha virt. eigenvalues --    0.61048   0.62072   0.62544   0.63581   0.64629
 Alpha virt. eigenvalues --    0.66015   0.67071   0.67761   0.68680   0.69057
 Alpha virt. eigenvalues --    0.71613   0.73500   0.76585   0.77046   0.77900
 Alpha virt. eigenvalues --    0.79045   0.79775   0.81101   0.81452   0.82963
 Alpha virt. eigenvalues --    0.83943   0.86059   0.89648   0.90701   0.93182
 Alpha virt. eigenvalues --    0.94948   1.01645   1.03095   1.03225   1.06564
 Alpha virt. eigenvalues --    1.10406   1.15204   1.18839   1.19873   1.21877
 Alpha virt. eigenvalues --    1.23005   1.24296   1.26332   1.27719   1.28242
 Alpha virt. eigenvalues --    1.36503   1.39323   1.42303   1.44746   1.49552
 Alpha virt. eigenvalues --    1.51017   1.53371   1.53517   1.63578   1.68813
 Alpha virt. eigenvalues --    1.69055   1.70521   1.74227   1.74539   1.75650
 Alpha virt. eigenvalues --    1.76855   1.79839   1.81225   1.85688   1.85880
 Alpha virt. eigenvalues --    1.87398   1.89184   1.90163   1.91767   1.92713
 Alpha virt. eigenvalues --    2.01687   2.10121   2.12817   2.12980   2.14038
 Alpha virt. eigenvalues --    2.16205   2.23683   2.26248   2.26448   2.27785
 Alpha virt. eigenvalues --    2.30137   2.30495   2.39411   2.41042   2.42616
 Alpha virt. eigenvalues --    2.56552   2.58720   2.59925   2.63427   2.67742
 Alpha virt. eigenvalues --    2.77003   2.77748   2.79578   2.83427   2.86665
 Alpha virt. eigenvalues --    2.86845   2.99573   3.00509   3.06754   3.10725
 Alpha virt. eigenvalues --    3.36065   3.46530   3.61815
          Condensed to atoms (all electrons):
               1          2          3          4          5          6
     1  C    4.367414   0.315401  -0.055918  -0.000717   0.001017  -0.000034
     2  O    0.315401   7.783980   0.448147  -0.081342   0.005485  -0.000010
     3  C   -0.055918   0.448147   5.037790   0.190448   0.170919   0.002546
     4  C   -0.000717  -0.081342   0.190448   5.368250   0.166623  -0.057572
     5  C    0.001017   0.005485   0.170919   0.166623   5.321175   0.229023
     6  Cl  -0.000034  -0.000010   0.002546  -0.057572   0.229023  16.966047
     7  C    0.000036  -0.000076  -0.158517   0.104849   0.216509  -0.051192
     8  C   -0.000147   0.002147   0.114080  -0.141377   0.150089   0.003849
     9  C    0.008604  -0.094066   0.172625   0.058130  -0.190682   0.000908
    10  Cl  -0.000030   0.003301  -0.054550   0.003018   0.000860   0.000001
    11  H    0.391901  -0.028862  -0.009549   0.009526   0.000623  -0.000003
    12  H    0.391901  -0.028862  -0.009549   0.009526   0.000623  -0.000003
    13  H    0.392699  -0.024122   0.004958  -0.000074  -0.000050  -0.000000
    14  H    0.009298  -0.009579  -0.083669   0.441833  -0.074482   0.004692
    15  H    0.000001   0.000004  -0.002415   0.017570  -0.081391   0.000944
    16  H    0.000009  -0.000056   0.019741  -0.002638   0.016634  -0.000138
               7          8          9         10         11         12
     1  C    0.000036  -0.000147   0.008604  -0.000030   0.391901   0.391901
     2  O   -0.000076   0.002147  -0.094066   0.003301  -0.028862  -0.028862
     3  C   -0.158517   0.114080   0.172625  -0.054550  -0.009549  -0.009549
     4  C    0.104849  -0.141377   0.058130   0.003018   0.009526   0.009526
     5  C    0.216509   0.150089  -0.190682   0.000860   0.000623   0.000623
     6  Cl  -0.051192   0.003849   0.000908   0.000001  -0.000003  -0.000003
     7  C    5.126633   0.221697   0.125517   0.002948  -0.000044  -0.000044
     8  C    0.221697   5.012137   0.318657  -0.048467  -0.000033  -0.000033
     9  C    0.125517   0.318657   5.379808   0.233577  -0.000478  -0.000478
    10  Cl   0.002948  -0.048467   0.233577  16.933762  -0.000002  -0.000002
    11  H   -0.000044  -0.000033  -0.000478  -0.000002   0.680092  -0.045867
    12  H   -0.000044  -0.000033  -0.000478  -0.000002  -0.045867   0.680092
    13  H    0.000002   0.000020   0.000052   0.000047  -0.024781  -0.024781
    14  H    0.017945  -0.003032   0.016862  -0.000111   0.000857   0.000857
    15  H    0.441790  -0.068516   0.017001  -0.000124  -0.000000  -0.000000
    16  H   -0.069705   0.441323  -0.082596   0.001295   0.000000   0.000000
              13         14         15         16
     1  C    0.392699   0.009298   0.000001   0.000009
     2  O   -0.024122  -0.009579   0.000004  -0.000056
     3  C    0.004958  -0.083669  -0.002415   0.019741
     4  C   -0.000074   0.441833   0.017570  -0.002638
     5  C   -0.000050  -0.074482  -0.081391   0.016634
     6  Cl  -0.000000   0.004692   0.000944  -0.000138
     7  C    0.000002   0.017945   0.441790  -0.069705
     8  C    0.000020  -0.003032  -0.068516   0.441323
     9  C    0.000052   0.016862   0.017001  -0.082596
    10  Cl   0.000047  -0.000111  -0.000124   0.001295
    11  H   -0.024781   0.000857  -0.000000   0.000000
    12  H   -0.024781   0.000857  -0.000000   0.000000
    13  H    0.635069  -0.000472   0.000000  -0.000000
    14  H   -0.000472   0.708932  -0.000356   0.000025
    15  H    0.000000  -0.000356   0.705309  -0.014036
    16  H   -0.000000   0.000025  -0.014036   0.701619
 Mulliken charges:
               1
     1  C    0.178564
     2  O   -0.291493
     3  C    0.212913
     4  C   -0.086053
     5  C    0.067023
     6  Cl  -0.099056
     7  C    0.021652
     8  C   -0.002394
     9  C    0.036557
    10  Cl  -0.075524
    11  H    0.026618
    12  H    0.026618
    13  H    0.041432
    14  H   -0.029599
    15  H   -0.015781
    16  H   -0.011477
 Sum of Mulliken charges =  -0.00000
 Mulliken charges with hydrogens summed into heavy atoms:
               1
     1  C    0.273231
     2  O   -0.291493
     3  C    0.212913
     4  C   -0.115653
     5  C    0.067023
     6  Cl  -0.099056
     7  C    0.005871
     8  C   -0.013871
     9  C    0.036557
    10  Cl  -0.075524
 Electronic spatial extent (au):  <R**2>=           2246.4660
 Charge=              0.0000 electrons
 Dipole moment (field-independent basis, Debye):
    X=             -1.3021    Y=              0.8464    Z=              0.0000  Tot=              1.5530
 Quadrupole moment (field-independent basis, Debye-Ang):
   XX=            -69.9850   YY=            -66.5811   ZZ=            -73.1132
   XY=             -9.3749   XZ=             -0.0000   YZ=             -0.0000
 Traceless Quadrupole moment (field-independent basis, Debye-Ang):
   XX=             -0.0919   YY=              3.3120   ZZ=             -3.2201
   XY=             -9.3749   XZ=             -0.0000   YZ=             -0.0000
 Octapole moment (field-independent basis, Debye-Ang**2):
  XXX=             -1.9806  YYY=             19.2442  ZZZ=              0.0000  XYY=             -5.9346
  XXY=              7.2337  XXZ=              0.0000  XZZ=             -1.0486  YZZ=              5.0079
  YYZ=              0.0000  XYZ=              0.0000
 Hexadecapole moment (field-independent basis, Debye-Ang**3):
 XXXX=          -1299.3273 YYYY=          -1351.8170 ZZZZ=            -82.3807 XXXY=           -236.4255
 XXXZ=             -0.0000 YYYX=           -273.3394 YYYZ=             -0.0000 ZZZX=             -0.0000
 ZZZY=             -0.0000 XXYY=           -435.4564 XXZZ=           -238.7760 YYZZ=           -260.0067
 XXYZ=              0.0000 YYXZ=              0.0000 ZZXY=            -76.8607
 N-N= 6.527028785628D+02 E-N=-4.295145431928D+03  KE= 1.260006387342D+03
 Symmetry A'   KE= 1.155347983934D+03
 Symmetry A"   KE= 1.046584034072D+02
 ******************************Gaussian NBO Version 3.1******************************
             N A T U R A L   A T O M I C   O R B I T A L   A N D
          N A T U R A L   B O N D   O R B I T A L   A N A L Y S I S
 ******************************Gaussian NBO Version 3.1******************************
       /RESON  / : Allow strongly delocalized NBO set

 Analyzing the SCF density

 Job title: COC1=CC(Cl)=CC=C1Cl                                             

 Storage needed:     96014 in NPA,    127544 in NBO ( 196606560 available)


 NATURAL POPULATIONS:  Natural atomic orbital occupancies 
                                                          
   NAO  Atom  No  lang   Type(AO)    Occupancy      Energy
 ----------------------------------------------------------
     1    C    1  S      Cor( 1S)     1.99924     -10.15964
     2    C    1  S      Val( 2S)     1.08478      -0.26693
     3    C    1  S      Ryd( 3S)     0.00165       0.76591
     4    C    1  px     Val( 2p)     0.81879      -0.07725
     5    C    1  px     Ryd( 3p)     0.00324       0.46822
     6    C    1  py     Val( 2p)     1.12636      -0.10826
     7    C    1  py     Ryd( 3p)     0.00307       0.69822
     8    C    1  pz     Val( 2p)     1.20399      -0.10593
     9    C    1  pz     Ryd( 3p)     0.00034       0.52570
    10    C    1  dxy    Ryd( 3d)     0.00145       2.14469
    11    C    1  dxz    Ryd( 3d)     0.00153       2.31010
    12    C    1  dyz    Ryd( 3d)     0.00041       2.07004
    13    C    1  dx2y2  Ryd( 3d)     0.00151       2.31065
    14    C    1  dz2    Ryd( 3d)     0.00091       2.28140

    15    O    2  S      Cor( 1S)     1.99962     -18.98104
    16    O    2  S      Val( 2S)     1.56625      -0.84795
    17    O    2  S      Ryd( 3S)     0.00062       1.57896
    18    O    2  px     Val( 2p)     1.62724      -0.33839
    19    O    2  px     Ryd( 3p)     0.00192       1.39166
    20    O    2  py     Val( 2p)     1.50050      -0.33904
    21    O    2  py     Ryd( 3p)     0.00131       1.25532
    22    O    2  pz     Val( 2p)     1.82546      -0.32576
    23    O    2  pz     Ryd( 3p)     0.00212       1.08569
    24    O    2  dxy    Ryd( 3d)     0.00097       2.94336
    25    O    2  dxz    Ryd( 3d)     0.00068       2.66857
    26    O    2  dyz    Ryd( 3d)     0.00070       2.71614
    27    O    2  dx2y2  Ryd( 3d)     0.00141       3.18672
    28    O    2  dz2    Ryd( 3d)     0.00065       2.90336

    29    C    3  S      Cor( 1S)     1.99853     -10.14773
    30    C    3  S      Val( 2S)     0.79216      -0.11701
    31    C    3  S      Ryd( 3S)     0.00209       0.59101
    32    C    3  px     Val( 2p)     1.09244      -0.08775
    33    C    3  px     Ryd( 3p)     0.00471       0.86404
    34    C    3  py     Val( 2p)     0.77314      -0.03571
    35    C    3  py     Ryd( 3p)     0.00957       0.80241
    36    C    3  pz     Val( 2p)     0.98266      -0.13429
    37    C    3  pz     Ryd( 3p)     0.00105       0.57008
    38    C    3  dxy    Ryd( 3d)     0.00155       2.40910
    39    C    3  dxz    Ryd( 3d)     0.00069       1.87437
    40    C    3  dyz    Ryd( 3d)     0.00248       1.89370
    41    C    3  dx2y2  Ryd( 3d)     0.00193       2.39311
    42    C    3  dz2    Ryd( 3d)     0.00072       2.15763

    43    C    4  S      Cor( 1S)     1.99879     -10.07438
    44    C    4  S      Val( 2S)     0.93525      -0.15357
    45    C    4  S      Ryd( 3S)     0.00195       0.53528
    46    C    4  px     Val( 2p)     1.18853      -0.08545
    47    C    4  px     Ryd( 3p)     0.00558       0.96692
    48    C    4  py     Val( 2p)     1.10114      -0.08164
    49    C    4  py     Ryd( 3p)     0.00333       0.76854
    50    C    4  pz     Val( 2p)     1.08014      -0.13006
    51    C    4  pz     Ryd( 3p)     0.00159       0.55490
    52    C    4  dxy    Ryd( 3d)     0.00062       2.45237
    53    C    4  dxz    Ryd( 3d)     0.00047       1.90436
    54    C    4  dyz    Ryd( 3d)     0.00050       1.91461
    55    C    4  dx2y2  Ryd( 3d)     0.00055       2.49370
    56    C    4  dz2    Ryd( 3d)     0.00044       2.20654

    57    C    5  S      Cor( 1S)     1.99860     -10.13347
    58    C    5  S      Val( 2S)     0.89975      -0.19504
    59    C    5  S      Ryd( 3S)     0.00109       0.54015
    60    C    5  px     Val( 2p)     0.98801      -0.13332
    61    C    5  px     Ryd( 3p)     0.00791       0.85005
    62    C    5  py     Val( 2p)     1.03506      -0.11337
    63    C    5  py     Ryd( 3p)     0.00720       0.80228
    64    C    5  pz     Val( 2p)     1.06642      -0.14845
    65    C    5  pz     Ryd( 3p)     0.00177       0.57272
    66    C    5  dxy    Ryd( 3d)     0.00241       2.26088
    67    C    5  dxz    Ryd( 3d)     0.00100       1.82179
    68    C    5  dyz    Ryd( 3d)     0.00092       1.85314
    69    C    5  dx2y2  Ryd( 3d)     0.00127       2.34603
    70    C    5  dz2    Ryd( 3d)     0.00088       2.12435

    71   Cl    6  S      Cor( 1S)     2.00000    -100.59736
    72   Cl    6  S      Cor( 2S)     1.99972     -10.04770
    73   Cl    6  S      Val( 3S)     1.82144      -0.98829
    74   Cl    6  S      Ryd( 4S)     0.00181       0.66896
    75   Cl    6  px     Cor( 2p)     1.99993      -7.22085
    76   Cl    6  px     Val( 3p)     1.52948      -0.29143
    77   Cl    6  px     Ryd( 4p)     0.00123       0.95346
    78   Cl    6  py     Cor( 2p)     1.99996      -7.21845
    79   Cl    6  py     Val( 3p)     1.72344      -0.30296
    80   Cl    6  py     Ryd( 4p)     0.00108       0.94545
    81   Cl    6  pz     Cor( 2p)     1.99999      -7.21571
    82   Cl    6  pz     Val( 3p)     1.92332      -0.31572
    83   Cl    6  pz     Ryd( 4p)     0.00084       0.91094
    84   Cl    6  dxy    Ryd( 3d)     0.00430       1.11209
    85   Cl    6  dxz    Ryd( 3d)     0.00188       0.82304
    86   Cl    6  dyz    Ryd( 3d)     0.00108       0.80274
    87   Cl    6  dx2y2  Ryd( 3d)     0.00166       1.06417
    88   Cl    6  dz2    Ryd( 3d)     0.00142       0.89723

    89    C    7  S      Cor( 1S)     1.99880     -10.07034
    90    C    7  S      Val( 2S)     0.93576      -0.14667
    91    C    7  S      Ryd( 3S)     0.00125       0.54472
    92    C    7  px     Val( 2p)     1.06549      -0.06045
    93    C    7  px     Ryd( 3p)     0.00440       0.62550
    94    C    7  py     Val( 2p)     1.20162      -0.07709
    95    C    7  py     Ryd( 3p)     0.00653       1.00854
    96    C    7  pz     Val( 2p)     1.03662      -0.11846
    97    C    7  pz     Ryd( 3p)     0.00130       0.54742
    98    C    7  dxy    Ryd( 3d)     0.00069       2.42406
    99    C    7  dxz    Ryd( 3d)     0.00054       1.92553
   100    C    7  dyz    Ryd( 3d)     0.00043       1.90393
   101    C    7  dx2y2  Ryd( 3d)     0.00064       2.49329
   102    C    7  dz2    Ryd( 3d)     0.00042       2.21290

   103    C    8  S      Cor( 1S)     1.99883     -10.07729
   104    C    8  S      Val( 2S)     0.93770      -0.15119
   105    C    8  S      Ryd( 3S)     0.00117       0.54737
   106    C    8  px     Val( 2p)     1.18474      -0.07525
   107    C    8  px     Ryd( 3p)     0.00691       0.97492
   108    C    8  py     Val( 2p)     1.08504      -0.06580
   109    C    8  py     Ryd( 3p)     0.00418       0.66965
   110    C    8  pz     Val( 2p)     0.98822      -0.11930
   111    C    8  pz     Ryd( 3p)     0.00073       0.54550
   112    C    8  dxy    Ryd( 3d)     0.00057       2.45122
   113    C    8  dxz    Ryd( 3d)     0.00045       1.89643
   114    C    8  dyz    Ryd( 3d)     0.00066       1.92466
   115    C    8  dx2y2  Ryd( 3d)     0.00075       2.46218
   116    C    8  dz2    Ryd( 3d)     0.00042       2.20959

   117    C    9  S      Cor( 1S)     1.99859     -10.12834
   118    C    9  S      Val( 2S)     0.90173      -0.19586
   119    C    9  S      Ryd( 3S)     0.00143       0.52047
   120    C    9  px     Val( 2p)     0.98049      -0.13330
   121    C    9  px     Ryd( 3p)     0.00736       0.84799
   122    C    9  py     Val( 2p)     1.04919      -0.11888
   123    C    9  py     Ryd( 3p)     0.00788       0.81848
   124    C    9  pz     Val( 2p)     1.11573      -0.15021
   125    C    9  pz     Ryd( 3p)     0.00204       0.57999
   126    C    9  dxy    Ryd( 3d)     0.00221       2.26145
   127    C    9  dxz    Ryd( 3d)     0.00091       1.82344
   128    C    9  dyz    Ryd( 3d)     0.00085       1.85460
   129    C    9  dx2y2  Ryd( 3d)     0.00118       2.34457
   130    C    9  dz2    Ryd( 3d)     0.00086       2.12670

   131   Cl   10  S      Cor( 1S)     2.00000    -100.54207
   132   Cl   10  S      Cor( 2S)     1.99972     -10.09774
   133   Cl   10  S      Val( 3S)     1.81937      -0.97833
   134   Cl   10  S      Ryd( 4S)     0.00219       0.66680
   135   Cl   10  px     Cor( 2p)     1.99993      -7.21647
   136   Cl   10  px     Val( 3p)     1.52108      -0.28594
   137   Cl   10  px     Ryd( 4p)     0.00137       0.95734
   138   Cl   10  py     Cor( 2p)     1.99996      -7.21379
   139   Cl   10  py     Val( 3p)     1.71820      -0.29547
   140   Cl   10  py     Ryd( 4p)     0.00111       0.94826
   141   Cl   10  pz     Cor( 2p)     1.99999      -7.21120
   142   Cl   10  pz     Val( 3p)     1.92231      -0.31021
   143   Cl   10  pz     Ryd( 4p)     0.00114       0.92105
   144   Cl   10  dxy    Ryd( 3d)     0.00411       1.16077
   145   Cl   10  dxz    Ryd( 3d)     0.00186       0.82958
   146   Cl   10  dyz    Ryd( 3d)     0.00123       0.81217
   147   Cl   10  dx2y2  Ryd( 3d)     0.00157       1.07265
   148   Cl   10  dz2    Ryd( 3d)     0.00142       0.90363

   149    H   11  S      Val( 1S)     0.81000       0.02743
   150    H   11  S      Ryd( 2S)     0.00234       0.34826
   151    H   11  px     Ryd( 2p)     0.00028       1.87117
   152    H   11  py     Ryd( 2p)     0.00022       1.77381
   153    H   11  pz     Ryd( 2p)     0.00062       2.13112

   154    H   12  S      Val( 1S)     0.81000       0.02743
   155    H   12  S      Ryd( 2S)     0.00234       0.34826
   156    H   12  px     Ryd( 2p)     0.00028       1.87117
   157    H   12  py     Ryd( 2p)     0.00022       1.77381
   158    H   12  pz     Ryd( 2p)     0.00062       2.13112

   159    H   13  S      Val( 1S)     0.78472       0.05009
   160    H   13  S      Ryd( 2S)     0.00070       0.30334
   161    H   13  px     Ryd( 2p)     0.00009       1.68531
   162    H   13  py     Ryd( 2p)     0.00074       2.33765
   163    H   13  pz     Ryd( 2p)     0.00021       1.71587

   164    H   14  S      Val( 1S)     0.75192       0.06098
   165    H   14  S      Ryd( 2S)     0.00253       0.35395
   166    H   14  px     Ryd( 2p)     0.00072       2.32870
   167    H   14  py     Ryd( 2p)     0.00016       2.05290
   168    H   14  pz     Ryd( 2p)     0.00021       1.64710

   169    H   15  S      Val( 1S)     0.75478       0.07374
   170    H   15  S      Ryd( 2S)     0.00212       0.31564
   171    H   15  px     Ryd( 2p)     0.00010       1.98627
   172    H   15  py     Ryd( 2p)     0.00081       2.37016
   173    H   15  pz     Ryd( 2p)     0.00020       1.64841

   174    H   16  S      Val( 1S)     0.75359       0.07171
   175    H   16  S      Ryd( 2S)     0.00230       0.31593
   176    H   16  px     Ryd( 2p)     0.00074       2.31814
   177    H   16  py     Ryd( 2p)     0.00019       2.02245
   178    H   16  pz     Ryd( 2p)     0.00018       1.64375

 WARNING:  1 low occupancy (<1.9990e) core orbital  found on  C    3
           1 low occupancy (<1.9990e) core orbital  found on  C    4
           1 low occupancy (<1.9990e) core orbital  found on  C    5
           1 low occupancy (<1.9990e) core orbital  found on  C    7
           1 low occupancy (<1.9990e) core orbital  found on  C    8
           1 low occupancy (<1.9990e) core orbital  found on  C    9


 Summary of Natural Population Analysis:                  
                                                          
                                       Natural Population 
                Natural  -----------------------------------------------
    Atom  No    Charge         Core      Valence    Rydberg      Total
 -----------------------------------------------------------------------
      C    1   -0.24729      1.99924     4.23393    0.01412     6.24729
      O    2   -0.52946      1.99962     6.51946    0.01039     8.52946
      C    3    0.33628      1.99853     3.64040    0.02479     5.66372
      C    4   -0.31889      1.99879     4.30506    0.01503     6.31889
      C    5   -0.01227      1.99860     3.98923    0.02444     6.01227
     Cl    6   -0.01259      9.99959     6.99768    0.01532    17.01259
      C    7   -0.25447      1.99880     4.23949    0.01619     6.25447
      C    8   -0.21037      1.99883     4.19571    0.01583     6.21037
      C    9   -0.07045      1.99859     4.04714    0.02472     6.07045
     Cl   10    0.00343      9.99960     6.98096    0.01601    16.99657
      H   11    0.18655      0.00000     0.81000    0.00345     0.81345
      H   12    0.18655      0.00000     0.81000    0.00345     0.81345
      H   13    0.21353      0.00000     0.78472    0.00174     0.78647
      H   14    0.24445      0.00000     0.75192    0.00363     0.75555
      H   15    0.24199      0.00000     0.75478    0.00323     0.75801
      H   16    0.24300      0.00000     0.75359    0.00340     0.75700
 =======================================================================
   * Total *   -0.00000     35.99019    53.81408    0.19574    90.00000

                                 Natural Population      
 --------------------------------------------------------
   Core                      35.99019 ( 99.9727% of  36)
   Valence                   53.81408 ( 99.6557% of  54)
   Natural Minimal Basis     89.80426 ( 99.7825% of  90)
   Natural Rydberg Basis      0.19574 (  0.2175% of  90)
 --------------------------------------------------------

    Atom  No          Natural Electron Configuration
 ----------------------------------------------------------------------------
      C    1      [core]2S( 1.08)2p( 3.15)3p( 0.01)3d( 0.01)
      O    2      [core]2S( 1.57)2p( 4.95)3p( 0.01)
      C    3      [core]2S( 0.79)2p( 2.85)3p( 0.02)3d( 0.01)
      C    4      [core]2S( 0.94)2p( 3.37)3p( 0.01)
      C    5      [core]2S( 0.90)2p( 3.09)3p( 0.02)3d( 0.01)
     Cl    6      [core]3S( 1.82)3p( 5.18)3d( 0.01)
      C    7      [core]2S( 0.94)2p( 3.30)3p( 0.01)
      C    8      [core]2S( 0.94)2p( 3.26)3p( 0.01)
      C    9      [core]2S( 0.90)2p( 3.15)3p( 0.02)3d( 0.01)
     Cl   10      [core]3S( 1.82)3p( 5.16)3d( 0.01)
      H   11            1S( 0.81)
      H   12            1S( 0.81)
      H   13            1S( 0.78)
      H   14            1S( 0.75)
      H   15            1S( 0.75)
      H   16            1S( 0.75)


 NATURAL BOND ORBITAL ANALYSIS:

                       Occupancies       Lewis Structure    Low   High
           Occ.    -------------------  -----------------   occ   occ
  Cycle   Thresh.   Lewis   Non-Lewis     CR  BD  3C  LP    (L)   (NL)   Dev
 =============================================================================
   1(1)    1.90    86.64412   3.35588     18  17   0  10     3      3    0.43
   2(2)    1.90    86.64412   3.35588     18  17   0  10     3      3    0.43
   3(1)    1.80    86.50104   3.49896     18  16   0  11     3      3    0.43
   4(2)    1.80    86.50104   3.49896     18  16   0  11     3      3    0.43
   5(1)    1.70    87.69796   2.30204     18  18   0   9     1      3    0.40
   6(2)    1.70    87.69796   2.30204     18  18   0   9     1      3    0.40
   7(1)    1.60    88.32639   1.67361     18  19   0   8     0      3    0.40
   8(2)    1.60    88.24094   1.75906     18  19   0   8     0      3    0.43
   9(3)    1.60    88.32639   1.67361     18  19   0   8     0      3    0.40
  10(1)    1.50    88.32639   1.67361     18  19   0   8     0      3    0.40
  11(2)    1.50    88.24094   1.75906     18  19   0   8     0      3    0.43
  12(3)    1.50    88.32639   1.67361     18  19   0   8     0      3    0.40
  13(1)    1.60    88.32639   1.67361     18  19   0   8     0      3    0.40
 -----------------------------------------------------------------------------

 Structure accepted: RESONANCE keyword permits strongly delocalized structure

 WARNING:  1 low occupancy (<1.9990e) core orbital  found on  C    3
           1 low occupancy (<1.9990e) core orbital  found on  C    4
           1 low occupancy (<1.9990e) core orbital  found on  C    5
           1 low occupancy (<1.9990e) core orbital  found on  C    7
           1 low occupancy (<1.9990e) core orbital  found on  C    8
           1 low occupancy (<1.9990e) core orbital  found on  C    9

 --------------------------------------------------------
   Core                     35.99020 ( 99.973% of  36)
   Valence Lewis            52.33619 ( 96.919% of  54)
  ==================       ============================
   Total Lewis              88.32639 ( 98.140% of  90)
  -----------------------------------------------------
   Valence non-Lewis         1.53990 (  1.711% of  90)
   Rydberg non-Lewis         0.13371 (  0.149% of  90)
  ==================       ============================
   Total non-Lewis           1.67361 (  1.860% of  90)
 --------------------------------------------------------


       (Occupancy)   Bond orbital/ Coefficients/ Hybrids
 ---------------------------------------------------------------------------------
     1. (1.99253) BD ( 1) C   1 - O   2  
                ( 30.85%)   0.5555* C   1 s( 21.60%)p 3.61( 78.09%)d 0.01(  0.31%)
                                            0.0001  0.4642  0.0230  0.7805  0.0536
                                           -0.4107  0.0101  0.0000  0.0000 -0.0396
                                           -0.0000 -0.0000  0.0269 -0.0286
                ( 69.15%)   0.8315* O   2 s( 30.09%)p 2.32( 69.84%)d 0.00(  0.06%)
                                            0.0001  0.5486  0.0029 -0.7528  0.0059
                                            0.3622  0.0211  0.0000  0.0000 -0.0053
                                            0.0000  0.0000  0.0206 -0.0131
     2. (1.99502) BD ( 1) C   1 - H  11  
                ( 59.95%)   0.7743* C   1 s( 26.26%)p 2.81( 73.69%)d 0.00(  0.05%)
                                            0.0001  0.5123 -0.0131 -0.4265 -0.0075
                                           -0.2341  0.0217  0.7069  0.0005  0.0072
                                           -0.0151 -0.0083  0.0013  0.0116
                ( 40.05%)   0.6329* H  11 s( 99.91%)p 0.00(  0.09%)
                                            0.9996 -0.0048  0.0156  0.0050 -0.0243
     3. (1.99502) BD ( 1) C   1 - H  12  
                ( 59.95%)   0.7743* C   1 s( 26.26%)p 2.81( 73.69%)d 0.00(  0.05%)
                                            0.0001  0.5123 -0.0131 -0.4265 -0.0075
                                           -0.2341  0.0217 -0.7069 -0.0005  0.0072
                                            0.0151  0.0083  0.0013  0.0116
                ( 40.05%)   0.6329* H  12 s( 99.91%)p 0.00(  0.09%)
                                            0.9996 -0.0048  0.0156  0.0050  0.0243
     4. (1.99038) BD ( 1) C   1 - H  13  
                ( 60.79%)   0.7797* C   1 s( 25.91%)p 2.86( 74.04%)d 0.00(  0.05%)
                                           -0.0001  0.5088  0.0153  0.1441  0.0018
                                            0.8481 -0.0169 -0.0000 -0.0000  0.0087
                                            0.0000  0.0000 -0.0181 -0.0087
                ( 39.21%)   0.6262* H  13 s( 99.91%)p 0.00(  0.09%)
                                            0.9996 -0.0009 -0.0043 -0.0292  0.0000
     5. (1.99021) BD ( 1) O   2 - C   3  
                ( 67.77%)   0.8232* O   2 s( 35.49%)p 1.82( 64.44%)d 0.00(  0.07%)
                                           -0.0000 -0.5958 -0.0023 -0.0481 -0.0041
                                            0.8012  0.0079  0.0000  0.0000 -0.0076
                                            0.0000  0.0000  0.0207  0.0138
                ( 32.23%)   0.5677* C   3 s( 24.83%)p 3.02( 74.90%)d 0.01(  0.27%)
                                            0.0001 -0.4982 -0.0120  0.0961 -0.0159
                                           -0.8592 -0.0351  0.0000  0.0000  0.0084
                                            0.0000  0.0000  0.0432  0.0272
     6. (1.96638) BD ( 1) C   3 - C   4  
                ( 50.01%)   0.7072* C   3 s( 38.60%)p 1.59( 61.37%)d 0.00(  0.04%)
                                           -0.0001  0.6211 -0.0116 -0.6523 -0.0044
                                           -0.4334  0.0164  0.0000  0.0000  0.0152
                                            0.0000  0.0000  0.0052 -0.0118
                ( 49.99%)   0.7070* C   4 s( 34.97%)p 1.86( 64.99%)d 0.00(  0.05%)
                                           -0.0001  0.5913  0.0037  0.6178 -0.0138
                                            0.5172  0.0237  0.0000  0.0000  0.0166
                                            0.0000  0.0000  0.0043 -0.0131
     7. (1.67060) BD ( 2) C   3 - C   4  
                ( 46.16%)   0.6794* C   3 s(  0.00%)p 1.00( 99.95%)d 0.00(  0.05%)
                                            0.0000  0.0000  0.0000  0.0000  0.0000
                                            0.0000  0.0000  0.9997 -0.0006  0.0000
                                           -0.0113 -0.0199  0.0000  0.0000
                ( 53.84%)   0.7337* C   4 s(  0.00%)p 1.00( 99.95%)d 0.00(  0.05%)
                                            0.0000  0.0000  0.0000  0.0000  0.0000
                                            0.0000  0.0000  0.9997 -0.0077  0.0000
                                            0.0216  0.0023  0.0000  0.0000
     8. (1.97144) BD ( 1) C   3 - C   9  
                ( 49.82%)   0.7058* C   3 s( 36.21%)p 1.76( 63.75%)d 0.00(  0.04%)
                                           -0.0003  0.6017  0.0078  0.7512 -0.0040
                                           -0.2665  0.0460  0.0000  0.0000 -0.0101
                                            0.0000  0.0000  0.0136 -0.0116
                ( 50.18%)   0.7084* C   9 s( 37.52%)p 1.66( 62.44%)d 0.00(  0.04%)
                                            0.0001  0.6125  0.0021 -0.6974  0.0060
                                            0.3707  0.0220  0.0000  0.0000 -0.0134
                                            0.0000  0.0000  0.0099 -0.0126
     9. (1.97409) BD ( 1) C   4 - C   5  
                ( 49.76%)   0.7054* C   4 s( 36.15%)p 1.77( 63.81%)d 0.00(  0.04%)
                                           -0.0000  0.6010  0.0178  0.0884 -0.0318
                                           -0.7932 -0.0121  0.0000  0.0000 -0.0064
                                            0.0000  0.0000 -0.0150 -0.0126
                ( 50.24%)   0.7088* C   5 s( 38.60%)p 1.59( 61.36%)d 0.00(  0.04%)
                                            0.0000  0.6213  0.0017 -0.1620 -0.0294
                                            0.7658  0.0005  0.0000  0.0000 -0.0047
                                            0.0000  0.0000 -0.0150 -0.0124
    10. (1.97135) BD ( 1) C   4 - H  14  
                ( 62.27%)   0.7891* C   4 s( 28.82%)p 2.47( 71.15%)d 0.00(  0.03%)
                                            0.0003 -0.5366  0.0147  0.7806  0.0002
                                           -0.3195  0.0094  0.0000  0.0000  0.0090
                                            0.0000  0.0000 -0.0093  0.0103
                ( 37.73%)   0.6142* H  14 s( 99.91%)p 0.00(  0.09%)
                                           -0.9995  0.0018 -0.0290  0.0090  0.0000
    11. (1.98819) BD ( 1) C   5 -Cl   6  
                ( 44.36%)   0.6660* C   5 s( 21.91%)p 3.55( 77.83%)d 0.01(  0.26%)
                                           -0.0002  0.4681 -0.0014 -0.7061  0.0055
                                           -0.5288  0.0019  0.0000  0.0000  0.0425
                                            0.0000  0.0000  0.0127 -0.0249
                ( 55.64%)   0.7459*Cl   6 s( 19.65%)p 4.06( 79.86%)d 0.03(  0.49%)
                                           -0.0000  0.0002  0.4417 -0.0373 -0.0001
                                            0.7147  0.0270 -0.0001  0.5354  0.0204
                                            0.0000  0.0000  0.0000  0.0586  0.0000
                                            0.0000  0.0169 -0.0346
    12. (1.97789) BD ( 1) C   5 - C   7  
                ( 50.95%)   0.7138* C   5 s( 39.33%)p 1.54( 60.63%)d 0.00(  0.04%)
                                           -0.0000  0.6272 -0.0006  0.6879 -0.0072
                                           -0.3636 -0.0290  0.0000  0.0000 -0.0115
                                            0.0000  0.0000  0.0100 -0.0119
                ( 49.05%)   0.7004* C   7 s( 35.23%)p 1.84( 64.73%)d 0.00(  0.05%)
                                            0.0000  0.5934  0.0132 -0.7525 -0.0234
                                            0.2820 -0.0308  0.0000  0.0000 -0.0138
                                            0.0000  0.0000  0.0109 -0.0126
    13. (1.69973) BD ( 2) C   5 - C   7  
                ( 51.13%)   0.7151* C   5 s(  0.00%)p 1.00( 99.97%)d 0.00(  0.03%)
                                            0.0000  0.0000  0.0000  0.0000  0.0000
                                            0.0000  0.0000  0.9999  0.0005  0.0000
                                            0.0159 -0.0032  0.0000  0.0000
                ( 48.87%)   0.6991* C   7 s(  0.00%)p 1.00( 99.95%)d 0.00(  0.05%)
                                            0.0000  0.0000  0.0000  0.0000  0.0000
                                            0.0000  0.0000  0.9998 -0.0024  0.0000
                                           -0.0129  0.0178  0.0000  0.0000
    14. (1.96389) BD ( 1) C   7 - C   8  
                ( 49.85%)   0.7061* C   7 s( 35.60%)p 1.81( 64.35%)d 0.00(  0.05%)
                                           -0.0001  0.5966  0.0071  0.6475  0.0313
                                            0.4718 -0.0277  0.0000  0.0000  0.0171
                                            0.0000  0.0000  0.0010 -0.0126
                ( 50.15%)   0.7081* C   8 s( 36.19%)p 1.76( 63.76%)d 0.00(  0.04%)
                                           -0.0000  0.6016  0.0061 -0.6156  0.0206
                                           -0.5069 -0.0360  0.0000  0.0000  0.0154
                                            0.0000  0.0000  0.0066 -0.0124
    15. (1.97567) BD ( 1) C   7 - H  15  
                ( 62.19%)   0.7886* C   7 s( 29.07%)p 2.44( 70.90%)d 0.00(  0.03%)
                                            0.0003 -0.5390  0.0152 -0.1116 -0.0039
                                            0.8346 -0.0075  0.0000  0.0000  0.0028
                                            0.0000  0.0000  0.0131  0.0098
                ( 37.81%)   0.6149* H  15 s( 99.91%)p 0.00(  0.09%)
                                           -0.9995  0.0021  0.0031 -0.0305  0.0000
    16. (1.97688) BD ( 1) C   8 - C   9  
                ( 49.11%)   0.7008* C   8 s( 35.46%)p 1.82( 64.50%)d 0.00(  0.05%)
                                            0.0001  0.5953  0.0120 -0.0753  0.0357
                                            0.7987  0.0121  0.0000  0.0000 -0.0059
                                            0.0000  0.0000 -0.0165 -0.0127
                ( 50.89%)   0.7134* C   9 s( 39.75%)p 1.51( 60.21%)d 0.00(  0.04%)
                                           -0.0001  0.6305  0.0006  0.1496  0.0315
                                           -0.7608 -0.0008  0.0000  0.0000 -0.0031
                                            0.0000  0.0000 -0.0147 -0.0120
    17. (1.71795) BD ( 2) C   8 - C   9  
                ( 45.22%)   0.6725* C   8 s(  0.00%)p 1.00( 99.95%)d 0.00(  0.05%)
                                            0.0000  0.0000  0.0000  0.0000  0.0000
                                            0.0000  0.0000  0.9997  0.0007  0.0000
                                           -0.0126  0.0197  0.0000  0.0000
                ( 54.78%)   0.7401* C   9 s(  0.00%)p 1.00( 99.98%)d 0.00(  0.02%)
                                            0.0000  0.0000  0.0000  0.0000  0.0000
                                            0.0000  0.0000  0.9999  0.0012  0.0000
                                           -0.0037 -0.0149  0.0000  0.0000
    18. (1.97429) BD ( 1) C   8 - H  16  
                ( 62.22%)   0.7888* C   8 s( 28.24%)p 2.54( 71.73%)d 0.00(  0.03%)
                                           -0.0003  0.5313 -0.0140  0.7835 -0.0103
                                           -0.3214 -0.0013  0.0000  0.0000 -0.0089
                                            0.0000  0.0000  0.0106 -0.0099
                ( 37.78%)   0.6147* H  16 s( 99.91%)p 0.00(  0.09%)
                                            0.9995 -0.0022 -0.0289  0.0107  0.0000
    19. (1.98697) BD ( 1) C   9 -Cl  10  
                ( 44.89%)   0.6700* C   9 s( 22.58%)p 3.42( 77.18%)d 0.01(  0.24%)
                                           -0.0002  0.4752 -0.0014  0.6995  0.0016
                                            0.5315 -0.0071  0.0000  0.0000  0.0411
                                            0.0000  0.0000  0.0099 -0.0243
                ( 55.11%)   0.7424*Cl  10 s( 19.68%)p 4.06( 79.84%)d 0.02(  0.48%)
                                           -0.0000  0.0002  0.4418 -0.0395  0.0001
                                           -0.7139 -0.0276  0.0001 -0.5363 -0.0213
                                            0.0000  0.0000  0.0000  0.0577  0.0000
                                            0.0000  0.0160 -0.0345
    20. (1.99924) CR ( 1) C   1           s(100.00%)p 0.00(  0.00%)
                                            1.0000 -0.0001  0.0000 -0.0000 -0.0000
                                            0.0002 -0.0000  0.0000  0.0000  0.0000
                                           -0.0000 -0.0000 -0.0000  0.0000
    21. (1.99962) CR ( 1) O   2           s(100.00%)
                                            1.0000 -0.0002  0.0000 -0.0001  0.0000
                                           -0.0001 -0.0000  0.0000  0.0000  0.0000
                                            0.0000  0.0000  0.0000 -0.0000
    22. (1.99852) CR ( 1) C   3           s(100.00%)p 0.00(  0.00%)
                                            1.0000  0.0003  0.0000  0.0001  0.0000
                                           -0.0000  0.0000  0.0000  0.0000 -0.0000
                                            0.0000  0.0000 -0.0000 -0.0000
    23. (1.99880) CR ( 1) C   4           s(100.00%)p 0.00(  0.00%)
                                            1.0000  0.0003 -0.0000 -0.0002 -0.0000
                                            0.0001 -0.0000  0.0000  0.0000 -0.0000
                                            0.0000  0.0000  0.0000 -0.0000
    24. (1.99860) CR ( 1) C   5           s(100.00%)p 0.00(  0.00%)
                                            1.0000  0.0001 -0.0000 -0.0001  0.0000
                                           -0.0001  0.0000  0.0000  0.0000  0.0000
                                            0.0000  0.0000  0.0000 -0.0000
    25. (2.00000) CR ( 1)Cl   6           s(100.00%)
                                            1.0000 -0.0000  0.0000 -0.0000  0.0000
                                            0.0000  0.0000  0.0000  0.0000  0.0000
                                            0.0000  0.0000  0.0000  0.0000  0.0000
                                            0.0000  0.0000 -0.0000
    26. (1.99972) CR ( 2)Cl   6           s(100.00%)p 0.00(  0.00%)
                                           -0.0000  1.0000  0.0002  0.0000  0.0000
                                           -0.0002 -0.0000  0.0000 -0.0002 -0.0000
                                            0.0000  0.0000  0.0000 -0.0000  0.0000
                                            0.0000 -0.0000  0.0000
    27. (1.99993) CR ( 3)Cl   6           s(  0.00%)p 1.00(100.00%)
                                           -0.0000 -0.0000  0.0001  0.0000 -1.0000
                                           -0.0001 -0.0000  0.0000 -0.0001 -0.0000
                                           -0.0000 -0.0000 -0.0000 -0.0000 -0.0000
                                           -0.0000 -0.0000  0.0000
    28. (1.99996) CR ( 4)Cl   6           s(  0.00%)p 1.00(100.00%)
                                            0.0000  0.0000 -0.0001 -0.0000 -0.0000
                                            0.0001  0.0000  1.0000  0.0000  0.0000
                                            0.0000  0.0000  0.0000  0.0000  0.0000
                                            0.0000  0.0000 -0.0000
    29. (1.99999) CR ( 5)Cl   6           s(  0.00%)p 1.00(100.00%)
                                            0.0000  0.0000  0.0000  0.0000  0.0000
                                            0.0000  0.0000  0.0000  0.0000  0.0000
                                            1.0000  0.0000 -0.0000  0.0000  0.0000
                                            0.0000  0.0000  0.0000
    30. (1.99880) CR ( 1) C   7           s(100.00%)p 0.00(  0.00%)
                                            1.0000  0.0002 -0.0000  0.0001  0.0000
                                           -0.0002  0.0000  0.0000  0.0000  0.0000
                                            0.0000  0.0000 -0.0000 -0.0000
    31. (1.99884) CR ( 1) C   8           s(100.00%)p 0.00(  0.00%)
                                            1.0000  0.0001 -0.0000  0.0002 -0.0000
                                           -0.0002 -0.0000  0.0000  0.0000 -0.0000
                                            0.0000  0.0000  0.0000 -0.0000
    32. (1.99860) CR ( 1) C   9           s(100.00%)p 0.00(  0.00%)
                                            1.0000  0.0001 -0.0000  0.0002  0.0000
                                            0.0000 -0.0000  0.0000  0.0000  0.0000
                                            0.0000  0.0000  0.0000 -0.0000
    33. (2.00000) CR ( 1)Cl  10           s(100.00%)
                                            1.0000 -0.0000  0.0000 -0.0000 -0.0000
                                           -0.0000 -0.0000 -0.0000 -0.0000 -0.0000
                                            0.0000  0.0000  0.0000  0.0000  0.0000
                                            0.0000  0.0000 -0.0000
    34. (1.99972) CR ( 2)Cl  10           s(100.00%)p 0.00(  0.00%)
                                           -0.0000  1.0000  0.0002  0.0000 -0.0000
                                            0.0003  0.0000 -0.0000  0.0001  0.0000
                                            0.0000  0.0000  0.0000 -0.0000  0.0000
                                            0.0000 -0.0000  0.0000
    35. (1.99993) CR ( 3)Cl  10           s(  0.00%)p 1.00(100.00%)
                                           -0.0000 -0.0000  0.0001  0.0000  1.0000
                                            0.0001  0.0000 -0.0000  0.0001  0.0000
                                            0.0000  0.0000  0.0000 -0.0000  0.0000
                                            0.0000 -0.0000  0.0000
    36. (1.99996) CR ( 4)Cl  10           s(  0.00%)p 1.00(100.00%)
                                           -0.0000 -0.0000  0.0001  0.0000 -0.0000
                                            0.0001  0.0000  1.0000 -0.0000  0.0000
                                            0.0000  0.0000  0.0000 -0.0000  0.0000
                                            0.0000 -0.0000  0.0000
    37. (1.99999) CR ( 5)Cl  10           s(  0.00%)p 1.00(100.00%)
                                            0.0000  0.0000  0.0000  0.0000  0.0000
                                            0.0000  0.0000  0.0000  0.0000  0.0000
                                            1.0000  0.0000 -0.0000  0.0000 -0.0000
                                           -0.0000  0.0000  0.0000
    38. (1.95883) LP ( 1) O   2           s( 34.39%)p 1.91( 65.57%)d 0.00(  0.04%)
                                            0.0002  0.5864 -0.0026  0.6556 -0.0057
                                            0.4752 -0.0031  0.0000  0.0000 -0.0181
                                            0.0000  0.0000 -0.0049  0.0082
    39. (1.82653) LP ( 2) O   2           s(  0.00%)p 1.00( 99.94%)d 0.00(  0.06%)
                                            0.0000  0.0000  0.0000  0.0000  0.0000
                                            0.0000  0.0000  0.9997 -0.0021  0.0000
                                           -0.0172 -0.0169  0.0000  0.0000
    40. (1.99174) LP ( 1)Cl   6           s( 80.44%)p 0.24( 19.54%)d 0.00(  0.01%)
                                           -0.0000 -0.0003  0.8968  0.0101  0.0002
                                           -0.3524 -0.0047  0.0001 -0.2668 -0.0037
                                            0.0000  0.0000  0.0000 -0.0100  0.0000
                                            0.0000 -0.0028  0.0054
    41. (1.97200) LP ( 2)Cl   6           s(  0.00%)p 1.00( 99.97%)d 0.00(  0.02%)
                                            0.0000 -0.0000  0.0020  0.0005 -0.0001
                                           -0.6002  0.0058  0.0001  0.7996 -0.0078
                                            0.0000  0.0000  0.0000  0.0041  0.0000
                                            0.0000 -0.0152 -0.0002
    42. (1.92423) LP ( 3)Cl   6           s(  0.00%)p 1.00( 99.96%)d 0.00(  0.04%)
                                            0.0000  0.0000  0.0000  0.0000  0.0000
                                            0.0000  0.0000  0.0000  0.0000  0.0000
                                           -0.0000  0.9998 -0.0097  0.0000  0.0154
                                            0.0119  0.0000  0.0000
    43. (1.99270) LP ( 1)Cl  10           s( 80.01%)p 0.25( 19.97%)d 0.00(  0.01%)
                                           -0.0000 -0.0003  0.8944  0.0103 -0.0002
                                            0.3096  0.0044 -0.0001  0.3223  0.0034
                                            0.0000  0.0000  0.0000 -0.0096  0.0000
                                            0.0000 -0.0012  0.0056
    44. (1.96839) LP ( 2)Cl  10           s(  0.42%)p99.99( 99.56%)d 0.06(  0.03%)
                                           -0.0000 -0.0001  0.0644  0.0030  0.0000
                                            0.6242 -0.0051 -0.0001 -0.7784  0.0071
                                           -0.0000 -0.0000 -0.0000  0.0019 -0.0000
                                           -0.0000 -0.0159 -0.0001
    45. (1.92327) LP ( 3)Cl  10           s(  0.00%)p 1.00( 99.96%)d 0.00(  0.04%)
                                            0.0000  0.0000  0.0000  0.0000  0.0000
                                            0.0000  0.0000  0.0000  0.0000  0.0000
                                           -0.0000  0.9998 -0.0110  0.0000 -0.0152
                                           -0.0121  0.0000  0.0000
    46. (0.00280) RY*( 1) C   1           s( 24.87%)p 2.02( 50.31%)d 1.00( 24.83%)
                                            0.0000  0.0024  0.4986 -0.0448  0.3439
                                           -0.0223 -0.6183 -0.0000 -0.0000 -0.2751
                                           -0.0000  0.0000 -0.4131 -0.0440
    47. (0.00160) RY*( 2) C   1           s(  0.31%)p99.99( 98.53%)d 3.75(  1.16%)
                                            0.0000 -0.0262  0.0490 -0.0410  0.8430
                                            0.0321  0.5214  0.0000  0.0000 -0.0925
                                           -0.0000 -0.0000  0.0477 -0.0274
    48. (0.00141) RY*( 3) C   1           s(  0.00%)p 1.00(  5.34%)d17.74( 94.66%)
                                           -0.0000 -0.0000  0.0000  0.0000  0.0000
                                            0.0000 -0.0000  0.0144  0.2305 -0.0000
                                            0.8921 -0.3883 -0.0000 -0.0000
    49. (0.00040) RY*( 4) C   1           s(  6.93%)p 2.51( 17.38%)d10.92( 75.69%)
                                            0.0000  0.0003  0.2632 -0.0235  0.2067
                                            0.0030 -0.3613 -0.0000 -0.0000  0.4087
                                            0.0000  0.0000  0.7663 -0.0513
    50. (0.00029) RY*( 5) C   1           s(  0.00%)p 1.00( 91.59%)d 0.09(  8.41%)
                                            0.0000  0.0000 -0.0000 -0.0000 -0.0000
                                           -0.0000  0.0000 -0.0075  0.9570  0.0000
                                           -0.2801 -0.0756  0.0000  0.0000
    51. (0.00004) RY*( 6) C   1           s( 34.19%)p 0.43( 14.64%)d 1.50( 51.17%)
    52. (0.00000) RY*( 7) C   1           s(  0.00%)p 1.00(  3.14%)d30.87( 96.86%)
    53. (0.00000) RY*( 8) C   1           s( 31.28%)p 0.62( 19.29%)d 1.58( 49.43%)
    54. (0.00000) RY*( 9) C   1           s(  2.39%)p 0.11(  0.27%)d40.73( 97.34%)
    55. (0.00280) RY*( 1) O   2           s( 16.58%)p 4.53( 75.12%)d 0.50(  8.30%)
                                            0.0000 -0.0076  0.4072  0.0114  0.7824
                                           -0.0027  0.3727  0.0000  0.0000 -0.2683
                                            0.0000  0.0000 -0.0944 -0.0457
    56. (0.00217) RY*( 2) O   2           s(  0.00%)p 1.00( 97.15%)d 0.03(  2.85%)
                                            0.0000  0.0000  0.0000  0.0000  0.0000
                                            0.0000  0.0000 -0.0019  0.9856  0.0000
                                           -0.1413 -0.0925  0.0000  0.0000
    57. (0.00038) RY*( 3) O   2           s(  0.12%)p99.99( 65.55%)d99.99( 34.33%)
                                            0.0000 -0.0063  0.0348  0.0000 -0.4267
                                            0.0034  0.6880  0.0000  0.0000 -0.0120
                                            0.0000  0.0000 -0.5694 -0.1377
    58. (0.00026) RY*( 4) O   2           s(  0.00%)p 1.00(  0.01%)d99.99( 99.99%)
                                            0.0000  0.0000  0.0000  0.0000  0.0000
                                            0.0000  0.0000  0.0032 -0.0100  0.0000
                                           -0.5959  0.8030  0.0000  0.0000
    59. (0.00017) RY*( 5) O   2           s( 78.76%)p 0.25( 19.60%)d 0.02(  1.64%)
                                           -0.0000  0.0010  0.8875 -0.0065 -0.3000
                                            0.0084 -0.3253  0.0000  0.0000  0.0619
                                            0.0000  0.0000 -0.1104 -0.0203
    60. (0.00009) RY*( 6) O   2           s(  3.07%)p 9.11( 28.01%)d22.43( 68.92%)
    61. (0.00001) RY*( 7) O   2           s(  1.11%)p 8.28(  9.21%)d80.65( 89.68%)
    62. (0.00000) RY*( 8) O   2           s(  0.00%)p 1.00(  2.90%)d33.50( 97.10%)
    63. (0.00001) RY*( 9) O   2           s(  0.37%)p 7.26(  2.67%)d99.99( 96.96%)
    64. (0.00813) RY*( 1) C   3           s(  1.91%)p49.36( 94.30%)d 1.98(  3.79%)
                                           -0.0000 -0.0478  0.1297 -0.0224  0.4397
                                           -0.0129  0.8654  0.0000  0.0000 -0.1184
                                            0.0000  0.0000  0.1531  0.0206
    65. (0.00409) RY*( 2) C   3           s(  2.85%)p27.90( 79.62%)d 6.14( 17.52%)
                                           -0.0000 -0.0122  0.1685 -0.0182 -0.8366
                                            0.0152  0.3095 -0.0000 -0.0000 -0.3451
                                           -0.0000 -0.0000  0.2332  0.0413
    66. (0.00269) RY*( 3) C   3           s(  0.00%)p 1.00(  3.87%)d24.87( 96.13%)
                                            0.0000  0.0000  0.0000  0.0000  0.0000
                                            0.0000  0.0000  0.0195 -0.1957  0.0000
                                            0.0144  0.9804  0.0000  0.0000
    67. (0.00215) RY*( 4) C   3           s( 72.08%)p 0.14( 10.23%)d 0.25( 17.70%)
                                            0.0000  0.0061  0.8490 -0.0097  0.1942
                                           -0.0234 -0.2528  0.0000  0.0000 -0.3865
                                            0.0000  0.0000 -0.1351 -0.0965
    68. (0.00115) RY*( 5) C   3           s(  0.00%)p 1.00( 65.57%)d 0.52( 34.43%)
                                            0.0000  0.0000  0.0000  0.0000  0.0000
                                            0.0000  0.0000  0.0099  0.8097  0.0000
                                            0.5664  0.1531  0.0000  0.0000
    69. (0.00065) RY*( 6) C   3           s(  0.00%)p 1.00( 30.61%)d 2.27( 69.39%)
                                            0.0000  0.0000  0.0000  0.0000  0.0000
                                            0.0000  0.0000  0.0066 -0.5532  0.0000
                                            0.8239 -0.1227  0.0000  0.0000
    70. (0.00052) RY*( 7) C   3           s( 18.71%)p 0.04(  0.68%)d 4.31( 80.61%)
                                           -0.0000  0.0064  0.4325  0.0014 -0.0759
                                            0.0266 -0.0173  0.0000  0.0000  0.7334
                                            0.0000  0.0000  0.5171  0.0300
    71. (0.00022) RY*( 8) C   3           s(  4.10%)p 3.67( 15.04%)d19.73( 80.87%)
                                           -0.0000 -0.0268  0.2007  0.0069 -0.2499
                                           -0.0324  0.2946 -0.0000 -0.0000  0.4233
                                           -0.0000 -0.0000 -0.7874 -0.0973
    72. (0.00003) RY*( 9) C   3           s(  0.72%)p 0.17(  0.12%)d99.99( 99.16%)
    73. (0.00485) RY*( 1) C   4           s(  1.74%)p55.01( 95.91%)d 1.35(  2.35%)
                                            0.0000  0.0258  0.1295  0.0125  0.9780
                                           -0.0148 -0.0477  0.0000  0.0000 -0.1194
                                            0.0000  0.0000  0.0906 -0.0319
    74. (0.00265) RY*( 2) C   4           s(  0.03%)p99.99( 98.87%)d36.85(  1.10%)
                                            0.0000 -0.0003  0.0173  0.0202 -0.0593
                                            0.0182 -0.9922 -0.0000 -0.0000  0.0126
                                           -0.0000 -0.0000  0.1020 -0.0220
    75. (0.00161) RY*( 3) C   4           s(  0.00%)p 1.00( 89.23%)d 0.12( 10.77%)
                                            0.0000  0.0000  0.0000  0.0000  0.0000
                                            0.0000  0.0000  0.0091  0.9446  0.0000
                                           -0.0467 -0.3248  0.0000  0.0000
    76. (0.00139) RY*( 4) C   4           s( 96.61%)p 0.01(  1.25%)d 0.02(  2.14%)
                                           -0.0000 -0.0087  0.9829 -0.0191 -0.1073
                                            0.0187  0.0158  0.0000  0.0000  0.1091
                                            0.0000  0.0000 -0.0943 -0.0240
    77. (0.00051) RY*( 5) C   4           s(  0.00%)p 1.00(  9.53%)d 9.50( 90.47%)
                                            0.0000  0.0000  0.0000  0.0000  0.0000
                                            0.0000  0.0000 -0.0096  0.3085  0.0000
                                            0.4647  0.8299  0.0000  0.0000
    78. (0.00015) RY*( 6) C   4           s(  0.01%)p53.74(  0.74%)d99.99( 99.24%)
                                            0.0000 -0.0006  0.0118  0.0090 -0.0280
                                            0.0217 -0.0781 -0.0000 -0.0000 -0.7173
                                           -0.0000 -0.0000 -0.6910  0.0187
    79. (0.00007) RY*( 7) C   4           s(  1.58%)p 1.95(  3.07%)d60.45( 95.35%)
    80. (0.00004) RY*( 8) C   4           s(  0.00%)p 1.00(  1.29%)d76.39( 98.71%)
    81. (0.00002) RY*( 9) C   4           s(  0.09%)p 2.39(  0.21%)d99.99( 99.70%)
    82. (0.00781) RY*( 1) C   5           s(  0.06%)p99.99( 95.80%)d72.60(  4.14%)
                                            0.0000  0.0223 -0.0085  0.0204  0.8682
                                            0.0215  0.4510  0.0000  0.0000  0.1842
                                            0.0000  0.0000  0.0802 -0.0322
    83. (0.00672) RY*( 2) C   5           s(  0.05%)p99.99( 96.54%)d66.87(  3.41%)
                                           -0.0000  0.0049  0.0221  0.0201 -0.4554
                                           -0.0207  0.8701  0.0000  0.0000  0.0858
                                            0.0000  0.0000 -0.1633 -0.0100
    84. (0.00280) RY*( 3) C   5           s(  0.00%)p 1.00( 62.48%)d 0.60( 37.52%)
                                            0.0000  0.0000  0.0000  0.0000  0.0000
                                            0.0000  0.0000 -0.0073  0.7904  0.0000
                                            0.5053  0.3464  0.0000  0.0000
    85. (0.00122) RY*( 4) C   5           s( 78.04%)p 0.01(  0.80%)d 0.27( 21.16%)
                                           -0.0000 -0.0119  0.8833  0.0142 -0.0636
                                            0.0109 -0.0605  0.0000  0.0000  0.3729
                                            0.0000  0.0000  0.1824 -0.1981
    86. (0.00098) RY*( 5) C   5           s(  0.00%)p 1.00(  0.32%)d99.99( 99.68%)
                                            0.0000  0.0000  0.0000  0.0000  0.0000
                                            0.0000  0.0000  0.0124  0.0550  0.0000
                                           -0.6215  0.7814  0.0000  0.0000
    87. (0.00066) RY*( 6) C   5           s(  0.01%)p99.99(  3.44%)d99.99( 96.55%)
                                           -0.0000 -0.0027  0.0104  0.0120  0.0844
                                           -0.0074 -0.1645 -0.0000 -0.0000  0.3944
                                           -0.0000 -0.0000 -0.8998 -0.0158
    88. (0.00058) RY*( 7) C   5           s( 20.05%)p 0.18(  3.60%)d 3.81( 76.35%)
                                           -0.0000  0.0161  0.4474 -0.0282  0.1636
                                           -0.0240  0.0889 -0.0000 -0.0000 -0.7967
                                           -0.0000 -0.0000 -0.3467  0.0923
    89. (0.00007) RY*( 8) C   5           s(  0.00%)p 1.00( 37.23%)d 1.69( 62.77%)
    90. (0.00002) RY*( 9) C   5           s(  1.94%)p 0.00(  0.00%)d50.42( 98.05%)
    91. (0.00284) RY*( 1)Cl   6           s(  0.00%)p 1.00( 23.09%)d 3.33( 76.91%)
                                            0.0000  0.0000  0.0000  0.0000  0.0000
                                            0.0000  0.0000  0.0000  0.0000  0.0000
                                           -0.0000 -0.0124  0.4804  0.0000  0.7041
                                            0.5227  0.0000  0.0000
    92. (0.00162) RY*( 2)Cl   6           s(  0.00%)p 1.00( 43.05%)d 1.32( 56.95%)
                                           -0.0000  0.0000  0.0002  0.0068 -0.0000
                                            0.0037 -0.4006 -0.0000 -0.0041  0.5196
                                           -0.0000 -0.0000 -0.0000  0.2081 -0.0000
                                           -0.0000 -0.7254 -0.0007
    93. (0.00031) RY*( 3)Cl   6           s( 40.81%)p 1.12( 45.74%)d 0.33( 13.45%)
                                           -0.0000  0.0000  0.0170  0.6386 -0.0000
                                            0.0521 -0.5430 -0.0000  0.0392 -0.3978
                                            0.0000  0.0000  0.0000 -0.1188  0.0000
                                            0.0000 -0.0135  0.3467
    94. (0.00015) RY*( 4)Cl   6           s(  8.63%)p 0.04(  0.34%)d10.54( 91.03%)
                                            0.0000 -0.0000 -0.0166  0.2934  0.0000
                                           -0.0414 -0.0242  0.0000 -0.0307 -0.0114
                                            0.0000  0.0000  0.0000  0.8774  0.0000
                                            0.0000  0.2600 -0.2701
    95. (0.00004) RY*( 5)Cl   6           s(  0.00%)p 1.00(  0.06%)d99.99( 99.94%)
    96. (0.00001) RY*( 6)Cl   6           s( 10.12%)p 5.62( 56.86%)d 3.26( 33.02%)
    97. (0.00001) RY*( 7)Cl   6           s(  0.00%)p 1.00( 76.88%)d 0.30( 23.12%)
    98. (0.00001) RY*( 8)Cl   6           s( 24.36%)p 2.23( 54.34%)d 0.87( 21.30%)
    99. (0.00001) RY*( 9)Cl   6           s( 15.98%)p 0.02(  0.30%)d 5.24( 83.72%)
   100. (0.00553) RY*( 1) C   7           s(  0.15%)p99.99( 95.81%)d27.77(  4.05%)
                                            0.0000  0.0282  0.0258 -0.0123  0.1481
                                            0.0290  0.9670  0.0000  0.0000 -0.0399
                                            0.0000  0.0000 -0.1953 -0.0276
   101. (0.00300) RY*( 2) C   7           s(  0.04%)p99.99( 98.42%)d36.44(  1.53%)
                                            0.0000  0.0103  0.0178  0.0347 -0.9827
                                            0.0091  0.1317 -0.0000 -0.0000  0.0683
                                           -0.0000 -0.0000 -0.1006 -0.0233
   102. (0.00136) RY*( 3) C   7           s(  0.00%)p 1.00( 87.32%)d 0.15( 12.68%)
                                            0.0000  0.0000  0.0000  0.0000  0.0000
                                            0.0000  0.0000 -0.0040  0.9344  0.0000
                                           -0.3426  0.0971  0.0000  0.0000
   103. (0.00082) RY*( 4) C   7           s( 94.53%)p 0.00(  0.09%)d 0.06(  5.38%)
                                           -0.0000 -0.0049  0.9723  0.0071  0.0047
                                           -0.0223  0.0169  0.0000  0.0000  0.0632
                                            0.0000  0.0000  0.2091 -0.0782
   104. (0.00057) RY*( 5) C   7           s(  0.00%)p 1.00(  9.28%)d 9.78( 90.72%)
                                            0.0000  0.0000  0.0000  0.0000  0.0000
                                            0.0000  0.0000  0.0074  0.3045  0.0000
                                            0.9100  0.2813  0.0000  0.0000
   105. (0.00014) RY*( 6) C   7           s(  0.16%)p 8.84(  1.44%)d99.99( 98.39%)
                                           -0.0000 -0.0026  0.0403 -0.0258  0.0966
                                           -0.0025 -0.0667  0.0000  0.0000  0.8891
                                            0.0000  0.0000 -0.4381  0.0385
   106. (0.00005) RY*( 7) C   7           s(  5.06%)p 0.72(  3.66%)d18.02( 91.28%)
   107. (0.00002) RY*( 8) C   7           s(  0.00%)p 1.00(  3.46%)d27.93( 96.54%)
   108. (0.00001) RY*( 9) C   7           s(  0.15%)p 4.09(  0.61%)d99.99( 99.24%)
   109. (0.00579) RY*( 1) C   8           s(  0.10%)p99.99( 96.06%)d38.32(  3.84%)
                                           -0.0000  0.0285  0.0138 -0.0275 -0.9744
                                            0.0196  0.1000 -0.0000 -0.0000 -0.1241
                                           -0.0000 -0.0000  0.1476 -0.0341
   110. (0.00296) RY*( 2) C   8           s(  0.10%)p99.99( 98.23%)d17.22(  1.68%)
                                            0.0000  0.0109  0.0292 -0.0170  0.1191
                                           -0.0282  0.9834  0.0000  0.0000  0.0188
                                            0.0000  0.0000  0.1251 -0.0278
   111. (0.00107) RY*( 3) C   8           s(  0.00%)p 1.00( 40.26%)d 1.48( 59.74%)
                                            0.0000  0.0000  0.0000  0.0000  0.0000
                                            0.0000  0.0000 -0.0118  0.6344  0.0000
                                            0.2464  0.7326  0.0000  0.0000
   112. (0.00083) RY*( 4) C   8           s( 93.56%)p 0.00(  0.16%)d 0.07(  6.29%)
                                            0.0000 -0.0046  0.9672  0.0185 -0.0307
                                           -0.0106 -0.0132  0.0000  0.0000  0.1887
                                            0.0000  0.0000 -0.1403 -0.0871
   113. (0.00055) RY*( 5) C   8           s(  0.00%)p 1.00( 56.88%)d 0.76( 43.12%)
                                            0.0000  0.0000  0.0000  0.0000  0.0000
                                            0.0000  0.0000 -0.0046 -0.7542  0.0000
                                            0.4051  0.5168  0.0000  0.0000
   114. (0.00015) RY*( 6) C   8           s(  0.12%)p15.69(  1.87%)d99.99( 98.02%)
                                           -0.0000 -0.0024  0.0344  0.0074  0.0532
                                            0.0239 -0.1233  0.0000  0.0000  0.4911
                                            0.0000  0.0000  0.8573  0.0632
   115. (0.00004) RY*( 7) C   8           s(  5.91%)p 0.53(  3.15%)d15.38( 90.94%)
   116. (0.00003) RY*( 8) C   8           s(  0.00%)p 1.00(  2.91%)d33.35( 97.09%)
   117. (0.00001) RY*( 9) C   8           s(  0.32%)p 1.70(  0.55%)d99.99( 99.13%)
   118. (0.00821) RY*( 1) C   9           s(  0.03%)p99.99( 97.13%)d99.99(  2.84%)
                                           -0.0000  0.0160 -0.0038 -0.0244 -0.3824
                                           -0.0063 -0.9080 -0.0000 -0.0000  0.1652
                                           -0.0000 -0.0000 -0.0267 -0.0209
   119. (0.00650) RY*( 2) C   9           s(  0.83%)p99.99( 95.97%)d 3.86(  3.20%)
                                            0.0000  0.0174  0.0895  0.0090 -0.9032
                                           -0.0248  0.3784 -0.0000 -0.0000  0.0169
                                           -0.0000 -0.0000  0.1775 -0.0156
   120. (0.00300) RY*( 3) C   9           s(  0.00%)p 1.00( 66.14%)d 0.51( 33.86%)
                                            0.0000  0.0000  0.0000  0.0000  0.0000
                                            0.0000  0.0000 -0.0083  0.8132  0.0000
                                           -0.4419 -0.3785  0.0000  0.0000
   121. (0.00147) RY*( 4) C   9           s( 91.46%)p 0.01(  1.33%)d 0.08(  7.20%)
                                            0.0000 -0.0089  0.9563 -0.0076  0.1145
                                           -0.0043 -0.0115  0.0000  0.0000  0.2241
                                            0.0000  0.0000  0.0946 -0.1136
   122. (0.00071) RY*( 5) C   9           s(  0.29%)p11.62(  3.38%)d99.99( 96.33%)
                                            0.0000  0.0062  0.0536  0.0207  0.0814
                                           -0.0018 -0.1636  0.0000  0.0000 -0.5672
                                            0.0000  0.0000  0.7957  0.0917
   123. (0.00068) RY*( 6) C   9           s(  0.00%)p 1.00(  0.95%)d99.99( 99.05%)
                                            0.0000  0.0000  0.0000  0.0000  0.0000
                                            0.0000  0.0000  0.0104  0.0971  0.0000
                                           -0.5384  0.8370  0.0000  0.0000
   124. (0.00043) RY*( 7) C   9           s(  7.02%)p 0.33(  2.34%)d12.90( 90.63%)
                                           -0.0000  0.0155  0.2646  0.0279 -0.1314
                                            0.0248 -0.0692 -0.0000 -0.0000 -0.7483
                                           -0.0000 -0.0000 -0.5697  0.1477
   125. (0.00019) RY*( 8) C   9           s(  0.00%)p 1.00( 32.93%)d 2.04( 67.07%)
                                            0.0000  0.0000  0.0000  0.0000  0.0000
                                            0.0000  0.0000  0.0079  0.5738  0.0000
                                            0.7175  0.3949  0.0000  0.0000
   126. (0.00003) RY*( 9) C   9           s(  0.51%)p 0.03(  0.02%)d99.99( 99.47%)
   127. (0.00323) RY*( 1)Cl  10           s(  0.00%)p 1.00( 27.83%)d 2.59( 72.17%)
                                            0.0000  0.0000  0.0000  0.0000  0.0000
                                            0.0000  0.0000  0.0000  0.0000  0.0000
                                           -0.0000  0.0107 -0.5274  0.0000  0.6580
                                            0.5373  0.0000  0.0000
   128. (0.00164) RY*( 2)Cl  10           s(  1.64%)p30.55( 50.23%)d29.27( 48.12%)
                                           -0.0000 -0.0000  0.0030  0.1282 -0.0000
                                           -0.0107  0.4833  0.0000 -0.0015 -0.5183
                                            0.0000  0.0000  0.0000  0.1476  0.0000
                                            0.0000 -0.6778  0.0017
   129. (0.00057) RY*( 3)Cl  10           s( 50.53%)p 0.49( 24.54%)d 0.49( 24.93%)
                                           -0.0000 -0.0000  0.0186  0.7106 -0.0000
                                           -0.0540  0.4419 -0.0000 -0.0450  0.2126
                                            0.0000  0.0000  0.0000 -0.4551  0.0000
                                            0.0000  0.1890  0.0807
   130. (0.00012) RY*( 4)Cl  10           s( 11.07%)p 1.22( 13.51%)d 6.82( 75.42%)
                                           -0.0000  0.0000 -0.0084  0.3326  0.0000
                                            0.0161  0.1373  0.0000  0.0160  0.3403
                                            0.0000  0.0000  0.0000  0.8596  0.0000
                                            0.0000  0.0877  0.0874
   131. (0.00008) RY*( 5)Cl  10           s(  6.03%)p 4.01( 24.17%)d11.58( 69.81%)
   132. (0.00004) RY*( 6)Cl  10           s(  0.00%)p 1.00( 14.94%)d 5.69( 85.06%)
   133. (0.00001) RY*( 7)Cl  10           s(  0.00%)p 1.00( 57.26%)d 0.75( 42.74%)
   134. (0.00001) RY*( 8)Cl  10           s( 11.78%)p 3.09( 36.41%)d 4.40( 51.81%)
   135. (0.00001) RY*( 9)Cl  10           s( 18.85%)p 2.75( 51.76%)d 1.56( 29.39%)
   136. (0.00238) RY*( 1) H  11           s( 98.79%)p 0.01(  1.21%)
                                            0.0062  0.9939 -0.1087 -0.0090 -0.0138
   137. (0.00022) RY*( 2) H  11           s(  0.31%)p99.99( 99.69%)
                                            0.0003  0.0554  0.3856  0.8207  0.4181
   138. (0.00014) RY*( 3) H  11           s(  0.24%)p99.99( 99.76%)
                                            0.0149  0.0471  0.3845 -0.5577  0.7339
   139. (0.00003) RY*( 4) H  11           s(  0.74%)p99.99( 99.26%)
   140. (0.00238) RY*( 1) H  12           s( 98.79%)p 0.01(  1.21%)
                                            0.0062  0.9939 -0.1087 -0.0090  0.0138
   141. (0.00022) RY*( 2) H  12           s(  0.31%)p99.99( 99.69%)
                                            0.0003  0.0554  0.3856  0.8207 -0.4181
   142. (0.00014) RY*( 3) H  12           s(  0.24%)p99.99( 99.76%)
                                            0.0149  0.0471  0.3845 -0.5577 -0.7339
   143. (0.00003) RY*( 4) H  12           s(  0.74%)p99.99( 99.26%)
   144. (0.00071) RY*( 1) H  13           s( 97.83%)p 0.02(  2.17%)
                                            0.0052  0.9891  0.0406  0.1418  0.0000
   145. (0.00021) RY*( 2) H  13           s(  0.00%)p 1.00(100.00%)
                                            0.0000  0.0000  0.0000  0.0000  1.0000
   146. (0.00010) RY*( 3) H  13           s(  1.38%)p71.23( 98.62%)
                                           -0.0202  0.1159 -0.8088 -0.5762 -0.0000
   147. (0.00001) RY*( 4) H  13           s(  0.88%)p99.99( 99.12%)
   148. (0.00254) RY*( 1) H  14           s( 99.66%)p 0.00(  0.34%)
                                            0.0035  0.9983 -0.0484  0.0318  0.0000
   149. (0.00021) RY*( 2) H  14           s(  0.00%)p 1.00(100.00%)
                                            0.0000  0.0000  0.0000  0.0000  1.0000
   150. (0.00010) RY*( 3) H  14           s(  0.04%)p99.99( 99.96%)
   151. (0.00006) RY*( 4) H  14           s(  0.38%)p99.99( 99.62%)
   152. (0.00214) RY*( 1) H  15           s( 99.47%)p 0.01(  0.53%)
                                            0.0043  0.9973  0.0188 -0.0706  0.0000
   153. (0.00020) RY*( 2) H  15           s(  0.00%)p 1.00(100.00%)
                                            0.0000  0.0000  0.0000  0.0000  1.0000
   154. (0.00009) RY*( 3) H  15           s(  0.01%)p 1.00( 99.99%)
   155. (0.00006) RY*( 4) H  15           s(  0.62%)p99.99( 99.38%)
   156. (0.00232) RY*( 1) H  16           s( 99.50%)p 0.01(  0.50%)
                                            0.0044  0.9975  0.0639 -0.0301  0.0000
   157. (0.00018) RY*( 2) H  16           s(  0.00%)p 1.00(100.00%)
                                            0.0000  0.0000  0.0000  0.0000  1.0000
   158. (0.00011) RY*( 3) H  16           s(  0.00%)p 1.00(100.00%)
                                            0.0044 -0.0042  0.4793  0.8777  0.0000
   159. (0.00006) RY*( 4) H  16           s(  0.59%)p99.99( 99.41%)
   160. (0.00855) BD*( 1) C   1 - O   2  
                ( 69.15%)   0.8315* C   1 s( 21.60%)p 3.61( 78.09%)d 0.01(  0.31%)
                                            0.0001  0.4642  0.0230  0.7805  0.0536
                                           -0.4107  0.0101  0.0000  0.0000 -0.0396
                                           -0.0000 -0.0000  0.0269 -0.0286
                ( 30.85%)  -0.5555* O   2 s( 30.09%)p 2.32( 69.84%)d 0.00(  0.06%)
                                            0.0001  0.5486  0.0029 -0.7528  0.0059
                                            0.3622  0.0211  0.0000  0.0000 -0.0053
                                            0.0000  0.0000  0.0206 -0.0131
   161. (0.01943) BD*( 1) C   1 - H  11  
                ( 40.05%)   0.6329* C   1 s( 26.26%)p 2.81( 73.69%)d 0.00(  0.05%)
                                           -0.0001 -0.5123  0.0131  0.4265  0.0075
                                            0.2341 -0.0217 -0.7069 -0.0005 -0.0072
                                            0.0151  0.0083 -0.0013 -0.0116
                ( 59.95%)  -0.7743* H  11 s( 99.91%)p 0.00(  0.09%)
                                           -0.9996  0.0048 -0.0156 -0.0050  0.0243
   162. (0.01943) BD*( 1) C   1 - H  12  
                ( 40.05%)   0.6329* C   1 s( 26.26%)p 2.81( 73.69%)d 0.00(  0.05%)
                                           -0.0001 -0.5123  0.0131  0.4265  0.0075
                                            0.2341 -0.0217  0.7069  0.0005 -0.0072
                                           -0.0151 -0.0083 -0.0013 -0.0116
                ( 59.95%)  -0.7743* H  12 s( 99.91%)p 0.00(  0.09%)
                                           -0.9996  0.0048 -0.0156 -0.0050 -0.0243
   163. (0.00834) BD*( 1) C   1 - H  13  
                ( 39.21%)   0.6262* C   1 s( 25.91%)p 2.86( 74.04%)d 0.00(  0.05%)
                                            0.0001 -0.5088 -0.0153 -0.1441 -0.0018
                                           -0.8481  0.0169  0.0000  0.0000 -0.0087
                                           -0.0000 -0.0000  0.0181  0.0087
                ( 60.79%)  -0.7797* H  13 s( 99.91%)p 0.00(  0.09%)
                                           -0.9996  0.0009  0.0043  0.0292 -0.0000
   164. (0.02916) BD*( 1) O   2 - C   3  
                ( 32.23%)   0.5677* O   2 s( 35.49%)p 1.82( 64.44%)d 0.00(  0.07%)
                                            0.0000  0.5958  0.0023  0.0481  0.0041
                                           -0.8012 -0.0079 -0.0000 -0.0000  0.0076
                                           -0.0000 -0.0000 -0.0207 -0.0138
                ( 67.77%)  -0.8232* C   3 s( 24.83%)p 3.02( 74.90%)d 0.01(  0.27%)
                                           -0.0001  0.4982  0.0120 -0.0961  0.0159
                                            0.8592  0.0351 -0.0000 -0.0000 -0.0084
                                           -0.0000 -0.0000 -0.0432 -0.0272
   165. (0.03165) BD*( 1) C   3 - C   4  
                ( 49.99%)   0.7070* C   3 s( 38.60%)p 1.59( 61.37%)d 0.00(  0.04%)
                                            0.0001 -0.6211  0.0116  0.6523  0.0044
                                            0.4334 -0.0164 -0.0000 -0.0000 -0.0152
                                           -0.0000 -0.0000 -0.0052  0.0118
                ( 50.01%)  -0.7072* C   4 s( 34.97%)p 1.86( 64.99%)d 0.00(  0.05%)
                                            0.0001 -0.5913 -0.0037 -0.6178  0.0138
                                           -0.5172 -0.0237 -0.0000 -0.0000 -0.0166
                                           -0.0000 -0.0000 -0.0043  0.0131
   166. (0.39234) BD*( 2) C   3 - C   4  
                ( 53.84%)   0.7337* C   3 s(  0.00%)p 1.00( 99.95%)d 0.00(  0.05%)
                                            0.0000  0.0000  0.0000  0.0000  0.0000
                                            0.0000  0.0000  0.9997 -0.0006  0.0000
                                           -0.0113 -0.0199  0.0000  0.0000
                ( 46.16%)  -0.6794* C   4 s(  0.00%)p 1.00( 99.95%)d 0.00(  0.05%)
                                            0.0000  0.0000  0.0000  0.0000  0.0000
                                            0.0000  0.0000  0.9997 -0.0077  0.0000
                                            0.0216  0.0023  0.0000  0.0000
   167. (0.04114) BD*( 1) C   3 - C   9  
                ( 50.18%)   0.7084* C   3 s( 36.21%)p 1.76( 63.75%)d 0.00(  0.04%)
                                           -0.0003  0.6017  0.0078  0.7512 -0.0040
                                           -0.2665  0.0460  0.0000  0.0000 -0.0101
                                            0.0000  0.0000  0.0136 -0.0116
                ( 49.82%)  -0.7058* C   9 s( 37.52%)p 1.66( 62.44%)d 0.00(  0.04%)
                                            0.0001  0.6125  0.0021 -0.6974  0.0060
                                            0.3707  0.0220  0.0000  0.0000 -0.0134
                                            0.0000  0.0000  0.0099 -0.0126
   168. (0.02793) BD*( 1) C   4 - C   5  
                ( 50.24%)   0.7088* C   4 s( 36.15%)p 1.77( 63.81%)d 0.00(  0.04%)
                                           -0.0000  0.6010  0.0178  0.0884 -0.0318
                                           -0.7932 -0.0121  0.0000  0.0000 -0.0064
                                            0.0000  0.0000 -0.0150 -0.0126
                ( 49.76%)  -0.7054* C   5 s( 38.60%)p 1.59( 61.36%)d 0.00(  0.04%)
                                            0.0000  0.6213  0.0017 -0.1620 -0.0294
                                            0.7658  0.0005  0.0000  0.0000 -0.0047
                                            0.0000  0.0000 -0.0150 -0.0124
   169. (0.01432) BD*( 1) C   4 - H  14  
                ( 37.73%)   0.6142* C   4 s( 28.82%)p 2.47( 71.15%)d 0.00(  0.03%)
                                           -0.0003  0.5366 -0.0147 -0.7806 -0.0002
                                            0.3195 -0.0094 -0.0000 -0.0000 -0.0090
                                           -0.0000 -0.0000  0.0093 -0.0103
                ( 62.27%)  -0.7891* H  14 s( 99.91%)p 0.00(  0.09%)
                                            0.9995 -0.0018  0.0290 -0.0090 -0.0000
   170. (0.03116) BD*( 1) C   5 -Cl   6  
                ( 55.64%)   0.7459* C   5 s( 21.91%)p 3.55( 77.83%)d 0.01(  0.26%)
                                           -0.0002  0.4681 -0.0014 -0.7061  0.0055
                                           -0.5288  0.0019  0.0000  0.0000  0.0425
                                            0.0000  0.0000  0.0127 -0.0249
                ( 44.36%)  -0.6660*Cl   6 s( 19.65%)p 4.06( 79.86%)d 0.03(  0.49%)
                                           -0.0000  0.0002  0.4417 -0.0373 -0.0001
                                            0.7147  0.0270 -0.0001  0.5354  0.0204
                                            0.0000  0.0000  0.0000  0.0586  0.0000
                                            0.0000  0.0169 -0.0346
   171. (0.02840) BD*( 1) C   5 - C   7  
                ( 49.05%)   0.7004* C   5 s( 39.33%)p 1.54( 60.63%)d 0.00(  0.04%)
                                            0.0000 -0.6272  0.0006 -0.6879  0.0072
                                            0.3636  0.0290 -0.0000 -0.0000  0.0115
                                           -0.0000 -0.0000 -0.0100  0.0119
                ( 50.95%)  -0.7138* C   7 s( 35.23%)p 1.84( 64.73%)d 0.00(  0.05%)
                                           -0.0000 -0.5934 -0.0132  0.7525  0.0234
                                           -0.2820  0.0308 -0.0000 -0.0000  0.0138
                                           -0.0000 -0.0000 -0.0109  0.0126
   172. (0.40347) BD*( 2) C   5 - C   7  
                ( 48.87%)   0.6991* C   5 s(  0.00%)p 1.00( 99.97%)d 0.00(  0.03%)
                                           -0.0000 -0.0000 -0.0000 -0.0000 -0.0000
                                           -0.0000 -0.0000 -0.9999 -0.0005 -0.0000
                                           -0.0159  0.0032 -0.0000 -0.0000
                ( 51.13%)  -0.7151* C   7 s(  0.00%)p 1.00( 99.95%)d 0.00(  0.05%)
                                           -0.0000 -0.0000 -0.0000 -0.0000 -0.0000
                                           -0.0000 -0.0000 -0.9998  0.0024 -0.0000
                                            0.0129 -0.0178 -0.0000 -0.0000
   173. (0.01896) BD*( 1) C   7 - C   8  
                ( 50.15%)   0.7081* C   7 s( 35.60%)p 1.81( 64.35%)d 0.00(  0.05%)
                                           -0.0001  0.5966  0.0071  0.6475  0.0313
                                            0.4718 -0.0277  0.0000  0.0000  0.0171
                                            0.0000  0.0000  0.0010 -0.0126
                ( 49.85%)  -0.7061* C   8 s( 36.19%)p 1.76( 63.76%)d 0.00(  0.04%)
                                           -0.0000  0.6016  0.0061 -0.6156  0.0206
                                           -0.5069 -0.0360  0.0000  0.0000  0.0154
                                            0.0000  0.0000  0.0066 -0.0124
   174. (0.01380) BD*( 1) C   7 - H  15  
                ( 37.81%)   0.6149* C   7 s( 29.07%)p 2.44( 70.90%)d 0.00(  0.03%)
                                           -0.0003  0.5390 -0.0152  0.1116  0.0039
                                           -0.8346  0.0075 -0.0000 -0.0000 -0.0028
                                           -0.0000 -0.0000 -0.0131 -0.0098
                ( 62.19%)  -0.7886* H  15 s( 99.91%)p 0.00(  0.09%)
                                            0.9995 -0.0021 -0.0031  0.0305 -0.0000
   175. (0.02575) BD*( 1) C   8 - C   9  
                ( 50.89%)   0.7134* C   8 s( 35.46%)p 1.82( 64.50%)d 0.00(  0.05%)
                                            0.0001  0.5953  0.0120 -0.0753  0.0357
                                            0.7987  0.0121  0.0000  0.0000 -0.0059
                                            0.0000  0.0000 -0.0165 -0.0127
                ( 49.11%)  -0.7008* C   9 s( 39.75%)p 1.51( 60.21%)d 0.00(  0.04%)
                                           -0.0001  0.6305  0.0006  0.1496  0.0315
                                           -0.7608 -0.0008  0.0000  0.0000 -0.0031
                                            0.0000  0.0000 -0.0147 -0.0120
   176. (0.38612) BD*( 2) C   8 - C   9  
                ( 54.78%)   0.7401* C   8 s(  0.00%)p 1.00( 99.95%)d 0.00(  0.05%)
                                            0.0000  0.0000  0.0000  0.0000  0.0000
                                            0.0000  0.0000  0.9997  0.0007  0.0000
                                           -0.0126  0.0197  0.0000  0.0000
                ( 45.22%)  -0.6725* C   9 s(  0.00%)p 1.00( 99.98%)d 0.00(  0.02%)
                                            0.0000  0.0000  0.0000  0.0000  0.0000
                                            0.0000  0.0000  0.9999  0.0012  0.0000
                                           -0.0037 -0.0149  0.0000  0.0000
   177. (0.01354) BD*( 1) C   8 - H  16  
                ( 37.78%)   0.6147* C   8 s( 28.24%)p 2.54( 71.73%)d 0.00(  0.03%)
                                            0.0003 -0.5313  0.0140 -0.7835  0.0103
                                            0.3214  0.0013 -0.0000 -0.0000  0.0089
                                           -0.0000 -0.0000 -0.0106  0.0099
                ( 62.22%)  -0.7888* H  16 s( 99.91%)p 0.00(  0.09%)
                                           -0.9995  0.0022  0.0289 -0.0107 -0.0000
   178. (0.02644) BD*( 1) C   9 -Cl  10  
                ( 55.11%)   0.7424* C   9 s( 22.58%)p 3.42( 77.18%)d 0.01(  0.24%)
                                           -0.0002  0.4752 -0.0014  0.6995  0.0016
                                            0.5315 -0.0071  0.0000  0.0000  0.0411
                                            0.0000  0.0000  0.0099 -0.0243
                ( 44.89%)  -0.6700*Cl  10 s( 19.68%)p 4.06( 79.84%)d 0.02(  0.48%)
                                           -0.0000  0.0002  0.4418 -0.0395  0.0001
                                           -0.7139 -0.0276  0.0001 -0.5363 -0.0213
                                            0.0000  0.0000  0.0000  0.0577  0.0000
                                            0.0000  0.0160 -0.0345


 NHO Directionality and "Bond Bending" (deviations from line of nuclear centers)

         [Thresholds for printing:  angular deviation  >  1.0 degree]
                                    hybrid p-character > 25.0%
                                    orbital occupancy  >  0.10e

                                Line of Centers        Hybrid 1              Hybrid 2
                                ---------------  -------------------   ------------------
                NBO               Theta   Phi    Theta   Phi    Dev    Theta   Phi    Dev
 ========================================================================================
     1. BD (   1) C   1 - O   2    90.0  334.6     --     --    --      90.0  152.8   1.8
     2. BD (   1) C   1 - H  11    35.5  205.3    34.3  206.1   1.3      --     --    --
     3. BD (   1) C   1 - H  12   144.5  205.3   145.7  206.1   1.3      --     --    --
     5. BD (   1) O   2 - C   3    90.0  273.9     --     --    --      90.0   95.1   1.3
     6. BD (   1) C   3 - C   4    90.0  218.0    90.0  212.4   5.6     90.0   41.8   3.9
     7. BD (   2) C   3 - C   4    90.0  218.0     0.0    0.0  90.0      0.0    0.0  90.0
     8. BD (   1) C   3 - C   9    90.0  336.7    90.0  343.6   6.9     90.0  150.4   6.3
     9. BD (   1) C   4 - C   5    90.0  278.1    90.0  274.0   4.1     90.0  104.0   5.9
    12. BD (   1) C   5 - C   7    90.0  336.6    90.0  330.0   6.5     90.0  162.1   5.5
    13. BD (   2) C   5 - C   7    90.0  336.6     0.0    0.0  90.0      0.0    0.0  90.0
    14. BD (   1) C   7 - C   8    90.0   38.0    90.0   33.2   4.8     90.0  222.4   4.4
    16. BD (   1) C   8 - C   9    90.0   97.2    90.0   92.8   4.4     90.0  283.4   6.2
    17. BD (   2) C   8 - C   9    90.0   97.2     0.0    0.0  90.0      0.0    0.0  90.0
    18. BD (   1) C   8 - H  16    90.0  338.4    90.0  337.3   1.1      --     --    --
    38. LP (   1) O   2             --     --     90.0   36.0   --       --     --    --
    39. LP (   2) O   2             --     --      0.0    0.0   --       --     --    --
    41. LP (   2)Cl   6             --     --     90.0  126.9   --       --     --    --
    42. LP (   3)Cl   6             --     --      0.0    0.0   --       --     --    --
    44. LP (   2)Cl  10             --     --     90.0  308.7   --       --     --    --
    45. LP (   3)Cl  10             --     --      0.0    0.0   --       --     --    --
   166. BD*(   2) C   3 - C   4    90.0  218.0     0.0    0.0  90.0      0.0    0.0  90.0
   172. BD*(   2) C   5 - C   7    90.0  336.6     0.0    0.0  90.0      0.0    0.0  90.0
   176. BD*(   2) C   8 - C   9    90.0   97.2     0.0    0.0  90.0      0.0    0.0  90.0


 Second Order Perturbation Theory Analysis of Fock Matrix in NBO Basis

     Threshold for printing:   0.50 kcal/mol
                                                                              E(2)  E(j)-E(i) F(i,j)
         Donor NBO (i)                     Acceptor NBO (j)                 kcal/mol   a.u.    a.u. 
 ===================================================================================================

 within unit  1
   1. BD (   1) C   1 - O   2        / 64. RY*(   1) C   3                    0.78    1.66    0.032
   1. BD (   1) C   1 - O   2        / 65. RY*(   2) C   3                    1.45    1.99    0.048
   1. BD (   1) C   1 - O   2        /167. BD*(   1) C   3 - C   9            3.24    1.36    0.060
   2. BD (   1) C   1 - H  11        / 56. RY*(   2) O   2                    0.52    1.64    0.026
   2. BD (   1) C   1 - H  11        /164. BD*(   1) O   2 - C   3            0.50    0.91    0.019
   3. BD (   1) C   1 - H  12        / 56. RY*(   2) O   2                    0.52    1.64    0.026
   3. BD (   1) C   1 - H  12        /164. BD*(   1) O   2 - C   3            0.50    0.91    0.019
   4. BD (   1) C   1 - H  13        / 55. RY*(   1) O   2                    0.58    1.80    0.029
   4. BD (   1) C   1 - H  13        /164. BD*(   1) O   2 - C   3            3.81    0.90    0.053
   5. BD (   1) O   2 - C   3        / 47. RY*(   2) C   1                    1.16    1.51    0.038
   5. BD (   1) O   2 - C   3        /118. RY*(   1) C   9                    0.66    1.87    0.031
   5. BD (   1) O   2 - C   3        /163. BD*(   1) C   1 - H  13            0.62    1.37    0.026
   5. BD (   1) O   2 - C   3        /165. BD*(   1) C   3 - C   4            1.33    1.47    0.040
   5. BD (   1) O   2 - C   3        /167. BD*(   1) C   3 - C   9            1.12    1.45    0.036
   5. BD (   1) O   2 - C   3        /168. BD*(   1) C   4 - C   5            1.31    1.48    0.039
   5. BD (   1) O   2 - C   3        /175. BD*(   1) C   8 - C   9            1.71    1.48    0.045
   6. BD (   1) C   3 - C   4        / 82. RY*(   1) C   5                    1.25    1.70    0.041
   6. BD (   1) C   3 - C   4        / 83. RY*(   2) C   5                    0.92    1.48    0.033
   6. BD (   1) C   3 - C   4        /118. RY*(   1) C   9                    1.65    1.65    0.047
   6. BD (   1) C   3 - C   4        /164. BD*(   1) O   2 - C   3            0.66    1.08    0.024
   6. BD (   1) C   3 - C   4        /167. BD*(   1) C   3 - C   9            5.50    1.23    0.074
   6. BD (   1) C   3 - C   4        /168. BD*(   1) C   4 - C   5            4.17    1.26    0.065
   6. BD (   1) C   3 - C   4        /169. BD*(   1) C   4 - H  14            1.63    1.16    0.039
   6. BD (   1) C   3 - C   4        /170. BD*(   1) C   5 -Cl   6            4.19    0.86    0.054
   6. BD (   1) C   3 - C   4        /178. BD*(   1) C   9 -Cl  10            4.00    0.87    0.053
   7. BD (   2) C   3 - C   4        / 56. RY*(   2) O   2                    0.81    1.39    0.033
   7. BD (   2) C   3 - C   4        / 84. RY*(   3) C   5                    0.98    1.29    0.035
   7. BD (   2) C   3 - C   4        / 86. RY*(   5) C   5                    0.57    2.17    0.034
   7. BD (   2) C   3 - C   4        /120. RY*(   3) C   9                    1.00    1.25    0.034
   7. BD (   2) C   3 - C   4        /166. BD*(   2) C   3 - C   4            0.66    0.29    0.013
   7. BD (   2) C   3 - C   4        /172. BD*(   2) C   5 - C   7           21.80    0.29    0.072
   7. BD (   2) C   3 - C   4        /176. BD*(   2) C   8 - C   9           16.13    0.29    0.062
   8. BD (   1) C   3 - C   9        / 55. RY*(   1) O   2                    0.80    1.99    0.036
   8. BD (   1) C   3 - C   9        / 74. RY*(   2) C   4                    0.99    1.50    0.035
   8. BD (   1) C   3 - C   9        /109. RY*(   1) C   8                    1.17    1.81    0.041
   8. BD (   1) C   3 - C   9        /160. BD*(   1) C   1 - O   2            3.32    1.00    0.052
   8. BD (   1) C   3 - C   9        /164. BD*(   1) O   2 - C   3            1.37    1.09    0.035
   8. BD (   1) C   3 - C   9        /165. BD*(   1) C   3 - C   4            4.52    1.26    0.067
   8. BD (   1) C   3 - C   9        /169. BD*(   1) C   4 - H  14            2.35    1.16    0.047
   8. BD (   1) C   3 - C   9        /175. BD*(   1) C   8 - C   9            4.50    1.27    0.068
   8. BD (   1) C   3 - C   9        /177. BD*(   1) C   8 - H  16            2.26    1.17    0.046
   9. BD (   1) C   4 - C   5        / 65. RY*(   2) C   3                    1.60    1.87    0.049
   9. BD (   1) C   4 - C   5        /100. RY*(   1) C   7                    1.07    1.81    0.040
   9. BD (   1) C   4 - C   5        /164. BD*(   1) O   2 - C   3            4.43    1.09    0.062
   9. BD (   1) C   4 - C   5        /165. BD*(   1) C   3 - C   4            3.72    1.26    0.061
   9. BD (   1) C   4 - C   5        /169. BD*(   1) C   4 - H  14            2.27    1.17    0.046
   9. BD (   1) C   4 - C   5        /171. BD*(   1) C   5 - C   7            4.92    1.27    0.071
   9. BD (   1) C   4 - C   5        /174. BD*(   1) C   7 - H  15            2.40    1.18    0.048
  10. BD (   1) C   4 - H  14        / 64. RY*(   1) C   3                    0.72    1.35    0.028
  10. BD (   1) C   4 - H  14        / 82. RY*(   1) C   5                    1.08    1.52    0.036
  10. BD (   1) C   4 - H  14        /164. BD*(   1) O   2 - C   3            0.67    0.90    0.022
  10. BD (   1) C   4 - H  14        /165. BD*(   1) C   3 - C   4            1.13    1.07    0.031
  10. BD (   1) C   4 - H  14        /167. BD*(   1) C   3 - C   9            4.27    1.05    0.060
  10. BD (   1) C   4 - H  14        /168. BD*(   1) C   4 - C   5            1.31    1.08    0.034
  10. BD (   1) C   4 - H  14        /170. BD*(   1) C   5 -Cl   6            0.60    0.68    0.018
  10. BD (   1) C   4 - H  14        /171. BD*(   1) C   5 - C   7            4.22    1.08    0.060
  11. BD (   1) C   5 -Cl   6        / 73. RY*(   1) C   4                    0.88    1.77    0.035
  11. BD (   1) C   5 -Cl   6        /100. RY*(   1) C   7                    0.85    1.82    0.035
  11. BD (   1) C   5 -Cl   6        /165. BD*(   1) C   3 - C   4            2.76    1.27    0.053
  11. BD (   1) C   5 -Cl   6        /173. BD*(   1) C   7 - C   8            2.46    1.29    0.050
  12. BD (   1) C   5 - C   7        / 73. RY*(   1) C   4                    1.10    1.76    0.039
  12. BD (   1) C   5 - C   7        /109. RY*(   1) C   8                    0.55    1.81    0.028
  12. BD (   1) C   5 - C   7        /110. RY*(   2) C   8                    1.86    1.39    0.046
  12. BD (   1) C   5 - C   7        /168. BD*(   1) C   4 - C   5            4.93    1.27    0.071
  12. BD (   1) C   5 - C   7        /169. BD*(   1) C   4 - H  14            2.36    1.17    0.047
  12. BD (   1) C   5 - C   7        /173. BD*(   1) C   7 - C   8            3.17    1.28    0.057
  12. BD (   1) C   5 - C   7        /174. BD*(   1) C   7 - H  15            1.92    1.18    0.043
  12. BD (   1) C   5 - C   7        /177. BD*(   1) C   8 - H  16            2.40    1.18    0.047
  13. BD (   2) C   5 - C   7        / 75. RY*(   3) C   4                    2.48    0.97    0.048
  13. BD (   2) C   5 - C   7        / 91. RY*(   1)Cl   6                    1.76    1.08    0.042
  13. BD (   2) C   5 - C   7        /113. RY*(   5) C   8                    1.69    1.41    0.047
  13. BD (   2) C   5 - C   7        /166. BD*(   2) C   3 - C   4           17.23    0.29    0.065
  13. BD (   2) C   5 - C   7        /172. BD*(   2) C   5 - C   7            0.55    0.29    0.012
  13. BD (   2) C   5 - C   7        /176. BD*(   2) C   8 - C   9           21.33    0.29    0.072
  14. BD (   1) C   7 - C   8        / 82. RY*(   1) C   5                    0.60    1.68    0.029
  14. BD (   1) C   7 - C   8        / 83. RY*(   2) C   5                    1.68    1.46    0.045
  14. BD (   1) C   7 - C   8        /119. RY*(   2) C   9                    2.09    1.51    0.051
  14. BD (   1) C   7 - C   8        /170. BD*(   1) C   5 -Cl   6            5.04    0.84    0.058
  14. BD (   1) C   7 - C   8        /171. BD*(   1) C   5 - C   7            3.67    1.25    0.060
  14. BD (   1) C   7 - C   8        /174. BD*(   1) C   7 - H  15            1.55    1.15    0.038
  14. BD (   1) C   7 - C   8        /175. BD*(   1) C   8 - C   9            3.70    1.25    0.061
  14. BD (   1) C   7 - C   8        /177. BD*(   1) C   8 - H  16            1.52    1.15    0.038
  14. BD (   1) C   7 - C   8        /178. BD*(   1) C   9 -Cl  10            4.62    0.85    0.056
  15. BD (   1) C   7 - H  15        / 82. RY*(   1) C   5                    1.22    1.51    0.038
  15. BD (   1) C   7 - H  15        /109. RY*(   1) C   8                    0.59    1.61    0.028
  15. BD (   1) C   7 - H  15        /168. BD*(   1) C   4 - C   5            4.41    1.07    0.061
  15. BD (   1) C   7 - H  15        /170. BD*(   1) C   5 -Cl   6            0.56    0.67    0.017
  15. BD (   1) C   7 - H  15        /171. BD*(   1) C   5 - C   7            1.14    1.07    0.031
  15. BD (   1) C   7 - H  15        /173. BD*(   1) C   7 - C   8            1.08    1.08    0.031
  15. BD (   1) C   7 - H  15        /175. BD*(   1) C   8 - C   9            3.85    1.08    0.057
  16. BD (   1) C   8 - C   9        / 64. RY*(   1) C   3                    1.15    1.54    0.038
  16. BD (   1) C   8 - C   9        /100. RY*(   1) C   7                    0.50    1.81    0.027
  16. BD (   1) C   8 - C   9        /101. RY*(   2) C   7                    1.76    1.38    0.044
  16. BD (   1) C   8 - C   9        /164. BD*(   1) O   2 - C   3            3.37    1.09    0.054
  16. BD (   1) C   8 - C   9        /167. BD*(   1) C   3 - C   9            4.58    1.24    0.068
  16. BD (   1) C   8 - C   9        /173. BD*(   1) C   7 - C   8            3.35    1.28    0.059
  16. BD (   1) C   8 - C   9        /174. BD*(   1) C   7 - H  15            2.27    1.18    0.046
  16. BD (   1) C   8 - C   9        /177. BD*(   1) C   8 - H  16            1.71    1.18    0.040
  17. BD (   2) C   8 - C   9        / 68. RY*(   5) C   3                    1.52    1.30    0.043
  17. BD (   2) C   8 - C   9        /102. RY*(   3) C   7                    0.58    0.99    0.023
  17. BD (   2) C   8 - C   9        /104. RY*(   5) C   7                    0.77    2.07    0.038
  17. BD (   2) C   8 - C   9        /127. RY*(   1)Cl  10                    1.96    1.09    0.044
  17. BD (   2) C   8 - C   9        /166. BD*(   2) C   3 - C   4           20.90    0.29    0.072
  17. BD (   2) C   8 - C   9        /172. BD*(   2) C   5 - C   7           16.82    0.29    0.064
  18. BD (   1) C   8 - H  16        /100. RY*(   1) C   7                    0.58    1.61    0.027
  18. BD (   1) C   8 - H  16        /118. RY*(   1) C   9                    1.13    1.46    0.036
  18. BD (   1) C   8 - H  16        /167. BD*(   1) C   3 - C   9            4.73    1.04    0.063
  18. BD (   1) C   8 - H  16        /171. BD*(   1) C   5 - C   7            3.79    1.07    0.057
  18. BD (   1) C   8 - H  16        /173. BD*(   1) C   7 - C   8            0.96    1.08    0.029
  18. BD (   1) C   8 - H  16        /175. BD*(   1) C   8 - C   9            1.04    1.08    0.030
  18. BD (   1) C   8 - H  16        /178. BD*(   1) C   9 -Cl  10            0.65    0.68    0.019
  19. BD (   1) C   9 -Cl  10        / 64. RY*(   1) C   3                    0.77    1.55    0.031
  19. BD (   1) C   9 -Cl  10        /109. RY*(   1) C   8                    0.83    1.82    0.035
  19. BD (   1) C   9 -Cl  10        /164. BD*(   1) O   2 - C   3            0.70    1.10    0.025
  19. BD (   1) C   9 -Cl  10        /165. BD*(   1) C   3 - C   4            2.90    1.27    0.054
  19. BD (   1) C   9 -Cl  10        /173. BD*(   1) C   7 - C   8            2.56    1.29    0.051
  19. BD (   1) C   9 -Cl  10        /175. BD*(   1) C   8 - C   9            0.68    1.29    0.026
  20. CR (   1) C   1                /136. RY*(   1) H  11                    0.62   10.53    0.072
  20. CR (   1) C   1                /140. RY*(   1) H  12                    0.62   10.53    0.072
  20. CR (   1) C   1                /144. RY*(   1) H  13                    0.72   10.54    0.078
  20. CR (   1) C   1                /160. BD*(   1) C   1 - O   2            0.79   10.44    0.081
  20. CR (   1) C   1                /164. BD*(   1) O   2 - C   3            1.47   10.53    0.112
  21. CR (   1) O   2                / 46. RY*(   1) C   1                    0.80   20.05    0.113
  21. CR (   1) O   2                / 47. RY*(   2) C   1                    0.81   19.57    0.112
  21. CR (   1) O   2                / 64. RY*(   1) C   3                    2.39   19.80    0.195
  21. CR (   1) O   2                / 71. RY*(   8) C   3                    0.85   21.05    0.119
  21. CR (   1) O   2                /165. BD*(   1) C   3 - C   4            0.71   19.52    0.106
  22. CR (   1) C   3                / 73. RY*(   1) C   4                    0.72   11.19    0.080
  22. CR (   1) C   3                / 74. RY*(   2) C   4                    0.67   10.93    0.076
  22. CR (   1) C   3                /119. RY*(   2) C   9                    2.38   10.97    0.144
  22. CR (   1) C   3                /160. BD*(   1) C   1 - O   2            1.46   10.43    0.111
  22. CR (   1) C   3                /164. BD*(   1) O   2 - C   3            0.72   10.52    0.078
  22. CR (   1) C   3                /165. BD*(   1) C   3 - C   4            0.70   10.69    0.078
  22. CR (   1) C   3                /167. BD*(   1) C   3 - C   9            0.94   10.67    0.090
  22. CR (   1) C   3                /168. BD*(   1) C   4 - C   5            0.96   10.70    0.091
  22. CR (   1) C   3                /169. BD*(   1) C   4 - H  14            0.72   10.60    0.078
  22. CR (   1) C   3                /175. BD*(   1) C   8 - C   9            1.09   10.71    0.097
  22. CR (   1) C   3                /178. BD*(   1) C   9 -Cl  10            0.76   10.31    0.080
  23. CR (   1) C   4                / 64. RY*(   1) C   3                    1.41   10.90    0.111
  23. CR (   1) C   4                / 65. RY*(   2) C   3                    0.52   11.23    0.068
  23. CR (   1) C   4                / 83. RY*(   2) C   5                    2.55   10.85    0.149
  23. CR (   1) C   4                /148. RY*(   1) H  14                    0.80   10.45    0.082
  23. CR (   1) C   4                /164. BD*(   1) O   2 - C   3            0.84   10.45    0.084
  23. CR (   1) C   4                /167. BD*(   1) C   3 - C   9            1.27   10.60    0.105
  23. CR (   1) C   4                /170. BD*(   1) C   5 -Cl   6            0.77   10.23    0.080
  23. CR (   1) C   4                /171. BD*(   1) C   5 - C   7            1.33   10.63    0.107
  24. CR (   1) C   5                / 74. RY*(   2) C   4                    1.46   10.91    0.113
  24. CR (   1) C   5                / 76. RY*(   4) C   4                    0.59   10.71    0.071
  24. CR (   1) C   5                /101. RY*(   2) C   7                    1.74   10.80    0.122
  24. CR (   1) C   5                /103. RY*(   4) C   7                    0.58   10.77    0.071
  24. CR (   1) C   5                /165. BD*(   1) C   3 - C   4            0.97   10.68    0.092
  24. CR (   1) C   5                /168. BD*(   1) C   4 - C   5            0.68   10.68    0.077
  24. CR (   1) C   5                /169. BD*(   1) C   4 - H  14            0.79   10.58    0.082
  24. CR (   1) C   5                /170. BD*(   1) C   5 -Cl   6            1.86   10.29    0.124
  24. CR (   1) C   5                /171. BD*(   1) C   5 - C   7            0.73   10.69    0.079
  24. CR (   1) C   5                /173. BD*(   1) C   7 - C   8            0.83   10.70    0.084
  24. CR (   1) C   5                /174. BD*(   1) C   7 - H  15            0.77   10.59    0.081
  26. CR (   2)Cl   6                / 82. RY*(   1) C   5                    2.02   11.04    0.134
  26. CR (   2)Cl   6                / 85. RY*(   4) C   5                    0.54   10.86    0.069
  26. CR (   2)Cl   6                /168. BD*(   1) C   4 - C   5            0.89   10.60    0.087
  26. CR (   2)Cl   6                /171. BD*(   1) C   5 - C   7            0.88   10.61    0.087
  30. CR (   1) C   7                / 82. RY*(   1) C   5                    0.62   11.06    0.074
  30. CR (   1) C   7                / 83. RY*(   2) C   5                    1.91   10.84    0.129
  30. CR (   1) C   7                /110. RY*(   2) C   8                    1.03   10.75    0.094
  30. CR (   1) C   7                /112. RY*(   4) C   8                    0.56   10.73    0.069
  30. CR (   1) C   7                /152. RY*(   1) H  15                    0.74   10.41    0.078
  30. CR (   1) C   7                /168. BD*(   1) C   4 - C   5            1.35   10.62    0.108
  30. CR (   1) C   7                /170. BD*(   1) C   5 -Cl   6            0.89   10.22    0.086
  30. CR (   1) C   7                /175. BD*(   1) C   8 - C   9            1.09   10.63    0.097
  30. CR (   1) C   7                /177. BD*(   1) C   8 - H  16            0.67   10.53    0.075
  31. CR (   1) C   8                /101. RY*(   2) C   7                    1.05   10.74    0.095
  31. CR (   1) C   8                /103. RY*(   4) C   7                    0.53   10.72    0.067
  31. CR (   1) C   8                /118. RY*(   1) C   9                    1.34   11.02    0.109
  31. CR (   1) C   8                /119. RY*(   2) C   9                    0.80   10.90    0.084
  31. CR (   1) C   8                /121. RY*(   4) C   9                    0.54   10.67    0.068
  31. CR (   1) C   8                /156. RY*(   1) H  16                    0.73   10.42    0.078
  31. CR (   1) C   8                /167. BD*(   1) C   3 - C   9            1.36   10.60    0.108
  31. CR (   1) C   8                /171. BD*(   1) C   5 - C   7            1.02   10.63    0.093
  31. CR (   1) C   8                /174. BD*(   1) C   7 - H  15            0.69   10.54    0.076
  31. CR (   1) C   8                /178. BD*(   1) C   9 -Cl  10            0.89   10.24    0.086
  32. CR (   1) C   9                / 65. RY*(   2) C   3                    0.92   11.28    0.091
  32. CR (   1) C   9                / 67. RY*(   4) C   3                    0.85   11.12    0.087
  32. CR (   1) C   9                /110. RY*(   2) C   8                    1.79   10.80    0.124
  32. CR (   1) C   9                /112. RY*(   4) C   8                    0.52   10.79    0.067
  32. CR (   1) C   9                /164. BD*(   1) O   2 - C   3            0.69   10.50    0.077
  32. CR (   1) C   9                /165. BD*(   1) C   3 - C   4            1.14   10.67    0.099
  32. CR (   1) C   9                /167. BD*(   1) C   3 - C   9            0.53   10.65    0.068
  32. CR (   1) C   9                /173. BD*(   1) C   7 - C   8            0.94   10.69    0.090
  32. CR (   1) C   9                /175. BD*(   1) C   8 - C   9            0.85   10.69    0.086
  32. CR (   1) C   9                /177. BD*(   1) C   8 - H  16            0.69   10.59    0.077
  32. CR (   1) C   9                /178. BD*(   1) C   9 -Cl  10            1.71   10.29    0.119
  34. CR (   2)Cl  10                /118. RY*(   1) C   9                    1.47   11.04    0.114
  34. CR (   2)Cl  10                /167. BD*(   1) C   3 - C   9            0.85   10.62    0.086
  34. CR (   2)Cl  10                /175. BD*(   1) C   8 - C   9            0.98   10.66    0.092
  38. LP (   1) O   2                / 46. RY*(   1) C   1                    1.78    1.59    0.048
  38. LP (   1) O   2                / 64. RY*(   1) C   3                    3.02    1.35    0.057
  38. LP (   1) O   2                / 65. RY*(   2) C   3                    0.82    1.68    0.033
  38. LP (   1) O   2                /161. BD*(   1) C   1 - H  11            1.33    0.94    0.032
  38. LP (   1) O   2                /162. BD*(   1) C   1 - H  12            1.33    0.94    0.032
  38. LP (   1) O   2                /163. BD*(   1) C   1 - H  13            2.33    0.96    0.043
  38. LP (   1) O   2                /165. BD*(   1) C   3 - C   4            7.76    1.07    0.081
  38. LP (   1) O   2                /167. BD*(   1) C   3 - C   9            0.85    1.05    0.027
  39. LP (   2) O   2                / 48. RY*(   3) C   1                    1.28    2.39    0.052
  39. LP (   2) O   2                / 66. RY*(   3) C   3                    2.33    2.17    0.066
  39. LP (   2) O   2                /161. BD*(   1) C   1 - H  11            5.71    0.74    0.060
  39. LP (   2) O   2                /162. BD*(   1) C   1 - H  12            5.71    0.74    0.060
  39. LP (   2) O   2                /166. BD*(   2) C   3 - C   4           33.67    0.34    0.101
  40. LP (   1)Cl   6                / 82. RY*(   1) C   5                    3.53    1.90    0.073
  40. LP (   1)Cl   6                / 85. RY*(   4) C   5                    0.62    1.72    0.029
  40. LP (   1)Cl   6                /168. BD*(   1) C   4 - C   5            1.60    1.46    0.043
  40. LP (   1)Cl   6                /171. BD*(   1) C   5 - C   7            1.59    1.47    0.043
  41. LP (   2)Cl   6                / 83. RY*(   2) C   5                    0.83    1.09    0.027
  41. LP (   2)Cl   6                /165. BD*(   1) C   3 - C   4            0.50    0.86    0.019
  41. LP (   2)Cl   6                /168. BD*(   1) C   4 - C   5            3.96    0.87    0.052
  41. LP (   2)Cl   6                /171. BD*(   1) C   5 - C   7            3.96    0.87    0.053
  42. LP (   3)Cl   6                / 84. RY*(   3) C   5                    0.91    1.33    0.032
  42. LP (   3)Cl   6                /172. BD*(   2) C   5 - C   7           13.24    0.33    0.064
  43. LP (   1)Cl  10                /118. RY*(   1) C   9                    2.65    1.84    0.062
  43. LP (   1)Cl  10                /119. RY*(   2) C   9                    0.84    1.72    0.034
  43. LP (   1)Cl  10                /121. RY*(   4) C   9                    0.61    1.49    0.027
  43. LP (   1)Cl  10                /167. BD*(   1) C   3 - C   9            1.24    1.42    0.038
  43. LP (   1)Cl  10                /175. BD*(   1) C   8 - C   9            2.02    1.46    0.049
  44. LP (   2)Cl  10                /119. RY*(   2) C   9                    0.76    1.14    0.026
  44. LP (   2)Cl  10                /167. BD*(   1) C   3 - C   9            5.25    0.83    0.059
  44. LP (   2)Cl  10                /175. BD*(   1) C   8 - C   9            3.37    0.87    0.048
  45. LP (   3)Cl  10                /120. RY*(   3) C   9                    0.87    1.28    0.030
  45. LP (   3)Cl  10                /176. BD*(   2) C   8 - C   9           13.09    0.32    0.063
 166. BD*(   2) C   3 - C   4        / 66. RY*(   3) C   3                    0.75    1.83    0.075
 166. BD*(   2) C   3 - C   4        / 69. RY*(   6) C   3                    0.83    1.46    0.070
 166. BD*(   2) C   3 - C   4        / 75. RY*(   3) C   4                    1.43    0.69    0.063
 166. BD*(   2) C   3 - C   4        / 77. RY*(   5) C   4                    0.91    1.77    0.081
 172. BD*(   2) C   5 - C   7        / 75. RY*(   3) C   4                    0.94    0.69    0.050
 172. BD*(   2) C   5 - C   7        / 84. RY*(   3) C   5                    1.62    1.00    0.080
 172. BD*(   2) C   5 - C   7        / 91. RY*(   1)Cl   6                    0.74    0.79    0.048
 172. BD*(   2) C   5 - C   7        /102. RY*(   3) C   7                    4.28    0.70    0.108
 172. BD*(   2) C   5 - C   7        /113. RY*(   5) C   8                    0.67    1.12    0.054
 176. BD*(   2) C   8 - C   9        /111. RY*(   3) C   8                    1.87    1.35    0.102
 176. BD*(   2) C   8 - C   9        /120. RY*(   3) C   9                    1.72    0.96    0.082
 176. BD*(   2) C   8 - C   9        /127. RY*(   1)Cl  10                    0.67    0.79    0.047


 Natural Bond Orbitals (Summary):

                                                            Principal Delocalizations
           NBO                        Occupancy    Energy   (geminal,vicinal,remote)
 ====================================================================================
 Molecular unit  1  (C7H6OCl2)
     1. BD (   1) C   1 - O   2          1.99253    -0.84262  167(v),65(v),64(v)
     2. BD (   1) C   1 - H  11          1.99502    -0.53261  56(v),164(v)
     3. BD (   1) C   1 - H  12          1.99502    -0.53261  56(v),164(v)
     4. BD (   1) C   1 - H  13          1.99038    -0.52841  164(v),55(v)
     5. BD (   1) O   2 - C   3          1.99021    -0.92685  175(v),165(g),168(v),47(v)
                                                    167(g),118(v),163(v)
     6. BD (   1) C   3 - C   4          1.96638    -0.70911  167(g),170(v),168(g),178(v)
                                                    118(v),169(g),82(v),83(v)
                                                    164(g)
     7. BD (   2) C   3 - C   4          1.67060    -0.27579  172(v),176(v),120(v),84(v)
                                                    56(v),86(v),166(g)
     8. BD (   1) C   3 - C   9          1.97144    -0.71619  165(g),175(g),160(v),169(v)
                                                    177(v),164(g),109(v),74(v)
                                                    55(v)
     9. BD (   1) C   4 - C   5          1.97409    -0.71822  171(g),164(v),165(g),174(v)
                                                    169(g),65(v),100(v)
    10. BD (   1) C   4 - H  14          1.97135    -0.52771  167(v),171(v),168(g),165(g)
                                                    82(v),64(v),164(v),170(v)
    11. BD (   1) C   5 -Cl   6          1.98819    -0.73119  165(v),173(v),73(v),100(v)
    12. BD (   1) C   5 - C   7          1.97789    -0.71762  168(g),173(g),177(v),169(v)
                                                    174(g),110(v),73(v),109(v)
    13. BD (   2) C   5 - C   7          1.69973    -0.27688  176(v),166(v),75(v),91(v)
                                                    113(v)
    14. BD (   1) C   7 - C   8          1.96389    -0.69118  170(v),178(v),175(g),171(g)
                                                    119(v),83(v),174(g),177(g)
                                                    82(v)
    15. BD (   1) C   7 - H  15          1.97567    -0.51801  168(v),175(v),82(v),171(g)
                                                    173(g),109(v),170(v)
    16. BD (   1) C   8 - C   9          1.97688    -0.71967  167(g),164(v),173(g),174(v)
                                                    101(v),177(g),64(v),100(v)
    17. BD (   2) C   8 - C   9          1.71795    -0.27939  166(v),172(v),127(v),68(v)
                                                    104(v),102(v)
    18. BD (   1) C   8 - H  16          1.97429    -0.51829  167(v),171(v),118(v),175(g)
                                                    173(g),178(v),100(v)
    19. BD (   1) C   9 -Cl  10          1.98697    -0.73000  165(v),173(v),109(v),64(v)
                                                    164(v),175(g)
    20. CR (   1) C   1                  1.99924   -10.15952  164(v),160(g),144(v),136(v)
                                                    140(v)
    21. CR (   1) O   2                  1.99962   -18.98168  64(v),71(v),47(v),46(v)
                                                    165(v)
    22. CR (   1) C   3                  1.99852   -10.14810  119(v),160(v),175(v),168(v)
                                                    167(g),178(v),164(g),169(v)
                                                    73(v),165(g),74(v)
    23. CR (   1) C   4                  1.99880   -10.07478  83(v),64(v),171(v),167(v)
                                                    164(v),148(v),170(v),65(v)
    24. CR (   1) C   5                  1.99860   -10.13359  170(g),101(v),74(v),165(v)
                                                    173(v),169(v),174(v),171(g)
                                                    168(g),76(v),103(v)
    25. CR (   1)Cl   6                  2.00000  -100.59738   
    26. CR (   2)Cl   6                  1.99972   -10.04849  82(v),168(v),171(v),85(v)
    27. CR (   3)Cl   6                  1.99993    -7.22081   
    28. CR (   4)Cl   6                  1.99996    -7.21844   
    29. CR (   5)Cl   6                  1.99999    -7.21570   
    30. CR (   1) C   7                  1.99880   -10.07065  83(v),168(v),175(v),110(v)
                                                    170(v),152(v),177(v),82(v)
                                                    112(v)
    31. CR (   1) C   8                  1.99884   -10.07752  167(v),118(v),101(v),171(v)
                                                    178(v),119(v),156(v),174(v)
                                                    121(v),103(v)
    32. CR (   1) C   9                  1.99860   -10.12848  110(v),178(g),165(v),173(v)
                                                    65(v),175(g),67(v),164(v)
                                                    177(v),167(g),112(v)
    33. CR (   1)Cl  10                  2.00000  -100.54209   
    34. CR (   2)Cl  10                  1.99972   -10.09847  118(v),175(v),167(v)
    35. CR (   3)Cl  10                  1.99993    -7.21644   
    36. CR (   4)Cl  10                  1.99996    -7.21380   
    37. CR (   5)Cl  10                  1.99999    -7.21118   
    38. LP (   1) O   2                  1.95883    -0.52471  165(v),64(v),163(v),46(v)
                                                    161(v),162(v),167(v),65(v)
    39. LP (   2) O   2                  1.82653    -0.32640  166(v),161(v),162(v),66(v)
                                                    48(v)
    40. LP (   1)Cl   6                  1.99174    -0.91059  82(v),168(v),171(v),85(v)
    41. LP (   2)Cl   6                  1.97200    -0.31762  171(v),168(v),83(v)
    42. LP (   3)Cl   6                  1.92423    -0.31584  172(v),84(v)
    43. LP (   1)Cl  10                  1.99270    -0.89875  118(v),175(v),167(v),119(v)
                                                    121(v)
    44. LP (   2)Cl  10                  1.96839    -0.31350  167(v),175(v),119(v)
    45. LP (   3)Cl  10                  1.92327    -0.31038  176(v),120(v)
    46. RY*(   1) C   1                  0.00280     1.06736   
    47. RY*(   2) C   1                  0.00160     0.58504   
    48. RY*(   3) C   1                  0.00141     2.05991   
    49. RY*(   4) C   1                  0.00040     1.82286   
    50. RY*(   5) C   1                  0.00029     0.66734   
    51. RY*(   6) C   1                  0.00004     1.46062   
    52. RY*(   7) C   1                  0.00000     2.17348   
    53. RY*(   8) C   1                  0.00000     1.47277   
    54. RY*(   9) C   1                  0.00000     2.23246   
    55. RY*(   1) O   2                  0.00280     1.27614   
    56. RY*(   2) O   2                  0.00217     1.10957   
    57. RY*(   3) O   2                  0.00038     2.20587   
    58. RY*(   4) O   2                  0.00026     2.72930   
    59. RY*(   5) O   2                  0.00017     1.64383   
    60. RY*(   6) O   2                  0.00009     2.48495   
    61. RY*(   7) O   2                  0.00001     2.78434   
    62. RY*(   8) O   2                  0.00000     2.63217   
    63. RY*(   9) O   2                  0.00001     2.85968   
    64. RY*(   1) C   3                  0.00813     0.82143   
    65. RY*(   2) C   3                  0.00409     1.15229   
    66. RY*(   3) C   3                  0.00269     1.84130   
    67. RY*(   4) C   3                  0.00215     0.99353   
    68. RY*(   5) C   3                  0.00115     1.01960   
    69. RY*(   6) C   3                  0.00065     1.47601   
    70. RY*(   7) C   3                  0.00052     2.00495   
    71. RY*(   8) C   3                  0.00022     2.06897   
    72. RY*(   9) C   3                  0.00003     2.16016   
    73. RY*(   1) C   4                  0.00485     1.04217   
    74. RY*(   2) C   4                  0.00265     0.78111   
    75. RY*(   3) C   4                  0.00161     0.69776   
    76. RY*(   4) C   4                  0.00139     0.57171   
    77. RY*(   5) C   4                  0.00051     1.78561   
    78. RY*(   6) C   4                  0.00015     2.42013   
    79. RY*(   7) C   4                  0.00007     2.39173   
    80. RY*(   8) C   4                  0.00004     1.89065   
    81. RY*(   9) C   4                  0.00002     2.20188   
    82. RY*(   1) C   5                  0.00781     0.98930   
    83. RY*(   2) C   5                  0.00672     0.77191   
    84. RY*(   3) C   5                  0.00280     1.00981   
    85. RY*(   4) C   5                  0.00122     0.81124   
    86. RY*(   5) C   5                  0.00098     1.89413   
    87. RY*(   6) C   5                  0.00066     2.30846   
    88. RY*(   7) C   5                  0.00058     1.87185   
    89. RY*(   8) C   5                  0.00007     1.34277   
    90. RY*(   9) C   5                  0.00002     2.15902   
    91. RY*(   1)Cl   6                  0.00284     0.80153   
    92. RY*(   2)Cl   6                  0.00162     0.88528   
    93. RY*(   3)Cl   6                  0.00031     0.80337   
    94. RY*(   4)Cl   6                  0.00015     1.22917   
    95. RY*(   5)Cl   6                  0.00004     0.77889   
    96. RY*(   6)Cl   6                  0.00001     1.00672   
    97. RY*(   7)Cl   6                  0.00001     0.95642   
    98. RY*(   8)Cl   6                  0.00001     0.91177   
    99. RY*(   9)Cl   6                  0.00001     0.78799   
   100. RY*(   1) C   7                  0.00553     1.09290   
   101. RY*(   2) C   7                  0.00300     0.66365   
   102. RY*(   3) C   7                  0.00136     0.70931   
   103. RY*(   4) C   7                  0.00082     0.63951   
   104. RY*(   5) C   7                  0.00057     1.79183   
   105. RY*(   6) C   7                  0.00014     2.38692   
   106. RY*(   7) C   7                  0.00005     2.29698   
   107. RY*(   8) C   7                  0.00002     1.87519   
   108. RY*(   9) C   7                  0.00001     2.21296   
   109. RY*(   1) C   8                  0.00579     1.09123   
   110. RY*(   2) C   8                  0.00296     0.67446   
   111. RY*(   3) C   8                  0.00107     1.36564   
   112. RY*(   4) C   8                  0.00083     0.66105   
   113. RY*(   5) C   8                  0.00055     1.12993   
   114. RY*(   6) C   8                  0.00015     2.37477   
   115. RY*(   7) C   8                  0.00004     2.29774   
   116. RY*(   8) C   8                  0.00003     1.86988   
   117. RY*(   9) C   8                  0.00001     2.20041   
   118. RY*(   1) C   9                  0.00821     0.93883   
   119. RY*(   2) C   9                  0.00650     0.82180   
   120. RY*(   3) C   9                  0.00300     0.96985   
   121. RY*(   4) C   9                  0.00147     0.59612   
   122. RY*(   5) C   9                  0.00071     2.28542   
   123. RY*(   6) C   9                  0.00068     1.88123   
   124. RY*(   7) C   9                  0.00043     2.09226   
   125. RY*(   8) C   9                  0.00019     1.40600   
   126. RY*(   9) C   9                  0.00003     2.17302   
   127. RY*(   1)Cl  10                  0.00323     0.80581   
   128. RY*(   2)Cl  10                  0.00164     0.88346   
   129. RY*(   3)Cl  10                  0.00057     0.75837   
   130. RY*(   4)Cl  10                  0.00012     1.25129   
   131. RY*(   5)Cl  10                  0.00008     0.95088   
   132. RY*(   6)Cl  10                  0.00004     0.82535   
   133. RY*(   7)Cl  10                  0.00001     0.93179   
   134. RY*(   8)Cl  10                  0.00001     0.98134   
   135. RY*(   9)Cl  10                  0.00001     0.86655   
   136. RY*(   1) H  11                  0.00238     0.37414   
   137. RY*(   2) H  11                  0.00022     1.76348   
   138. RY*(   3) H  11                  0.00014     1.85422   
   139. RY*(   4) H  11                  0.00003     2.12357   
   140. RY*(   1) H  12                  0.00238     0.37414   
   141. RY*(   2) H  12                  0.00022     1.76348   
   142. RY*(   3) H  12                  0.00014     1.85422   
   143. RY*(   4) H  12                  0.00003     2.12357   
   144. RY*(   1) H  13                  0.00071     0.37884   
   145. RY*(   2) H  13                  0.00021     1.71587   
   146. RY*(   3) H  13                  0.00010     1.96467   
   147. RY*(   4) H  13                  0.00001     1.97477   
   148. RY*(   1) H  14                  0.00254     0.37248   
   149. RY*(   2) H  14                  0.00021     1.64710   
   150. RY*(   3) H  14                  0.00010     2.00697   
   151. RY*(   4) H  14                  0.00006     2.34728   
   152. RY*(   1) H  15                  0.00214     0.34224   
   153. RY*(   2) H  15                  0.00020     1.64841   
   154. RY*(   3) H  15                  0.00009     1.99332   
   155. RY*(   4) H  15                  0.00006     2.32738   
   156. RY*(   1) H  16                  0.00232     0.34119   
   157. RY*(   2) H  16                  0.00018     1.64375   
   158. RY*(   3) H  16                  0.00011     1.97431   
   159. RY*(   4) H  16                  0.00006     2.33188   
   160. BD*(   1) C   1 - O   2          0.00855     0.28483   
   161. BD*(   1) C   1 - H  11          0.01943     0.41374   
   162. BD*(   1) C   1 - H  12          0.01943     0.41374   
   163. BD*(   1) C   1 - H  13          0.00834     0.43948   
   164. BD*(   1) O   2 - C   3          0.02916     0.37407   
   165. BD*(   1) C   3 - C   4          0.03165     0.54258   
   166. BD*(   2) C   3 - C   4          0.39234     0.01253  176(v),172(v),75(g),77(g)
                                                    69(g),66(g)
   167. BD*(   1) C   3 - C   9          0.04114     0.52069   
   168. BD*(   1) C   4 - C   5          0.02793     0.55025   
   169. BD*(   1) C   4 - H  14          0.01432     0.44878   
   170. BD*(   1) C   5 -Cl   6          0.03116     0.15241   
   171. BD*(   1) C   5 - C   7          0.02840     0.55661   
   172. BD*(   2) C   5 - C   7          0.40347     0.01145  176(v),166(v),102(g),84(g)
                                                    75(v),91(v),113(v)
   173. BD*(   1) C   7 - C   8          0.01896     0.56334   
   174. BD*(   1) C   7 - H  15          0.01380     0.46079   
   175. BD*(   1) C   8 - C   9          0.02575     0.55757   
   176. BD*(   2) C   8 - C   9          0.38612     0.01197  172(v),166(v),111(g),120(g)
                                                    127(v)
   177. BD*(   1) C   8 - H  16          0.01354     0.45830   
   178. BD*(   1) C   9 -Cl  10          0.02644     0.16110   
       -------------------------------
              Total Lewis   88.32639  ( 98.1404%)
        Valence non-Lewis    1.53990  (  1.7110%)
        Rydberg non-Lewis    0.13371  (  0.1486%)
       -------------------------------
            Total unit  1   90.00000  (100.0000%)
           Charge unit  1    0.00000
 Unable to Open any file for archive entry.
 1\1\GINC-COMPUTE-0-0\SP\RB3LYP\def2SVP\C7H6Cl2O1\ZAHRT2\15-Mar-2021\0\
 \# b3lyp empiricaldispersion=gd3bj pop=nbo def2svp geom=newredundant\\
 COC1=CC(Cl)=CC=C1Cl\\0,1\C,0,-1.169291,2.878991,0.\O,0,-1.569269,1.525
 772,0.\C,0,-0.628311,0.562191,0.\C,0,0.751367,0.810277,0.\C,0,1.651148
 ,-0.260328,0.\Cl,0,3.364895,0.083016,0.\C,0,1.211627,-1.582026,0.\C,0,
 -0.164412,-1.828976,0.\C,0,-1.076893,-0.778182,0.\Cl,0,-2.787047,-1.10
 1898,0.\H,0,-0.578066,3.128868,-0.898625\H,0,-0.578066,3.128868,0.8986
 25\H,0,-2.091362,3.47404,0.\H,0,1.13988,1.826427,0.\H,0,1.928898,-2.40
 2569,0.\H,0,-0.54197,-2.852498,0.\\Version=ES64L-G16RevC.01\State=1-A'
 \HF=-1265.4846814\RMSD=9.837e-09\Dipole=0.0934211,0.6038301,0.\Quadrup
 ole=-5.5900132,7.9840751,-2.3940619,-2.0294286,0.,0.\PG=CS [SG(C7H4Cl2
 O1),X(H2)]\\@
 The archive entry for this job was punched.


 IT IS THE GODS' CUSTOM TO BRING LOW ALL THINGS OF SURPASSING GREATNESS.
     -- HERODOTUS
 IT IS THE LOFTY PINE THAT BY THE STORM IS OFTENER TOSSED;
 TOWERS FALL WITH HEAVIER CRASH WHICH HIGHER SOAR.
     -- HORACE
 THE BIGGER THEY COME, THE HARDER THEY FALL.
     -- BOB FITZSIMONS HEAVYWEIGHT CHAMPION, 1897-1899
 File lengths (MBytes):  RWF=     19 Int=      0 D2E=      0 Chk=      3 Scr=      1
 Normal termination of Gaussian 16
