# Supplementary material for: Machine-Learning-Guided Discovery of Electrochemical Reactions
Source: J Am Chem Soc. 2022 Dec 2;144(49):22599–610. doi: 10.1021/jacs.2c08997 (PMC9756344; doi:10.1021/jacs.2c08997)
Supplement: Supplementary file 4 — ja2c08997_si_004.zip [file ja2c08997_si_004.zip › Reactivity Prediction/Nlogs_notimes/24.log]

 Entering Gaussian System, Link 0=g16
 Input=24.com
 Output=24.log
 Initial command:
  
 Copyright (c) 1988-2019, Gaussian, Inc.  All Rights Reserved.
  
 This is part of the Gaussian(R) 16 program.  It is based on
 the Gaussian(R) 09 system (copyright 2009, Gaussian, Inc.),
 the Gaussian(R) 03 system (copyright 2003, Gaussian, Inc.),
 the Gaussian(R) 98 system (copyright 1998, Gaussian, Inc.),
 the Gaussian(R) 94 system (copyright 1995, Gaussian, Inc.),
 the Gaussian 92(TM) system (copyright 1992, Gaussian, Inc.),
 the Gaussian 90(TM) system (copyright 1990, Gaussian, Inc.),
 the Gaussian 88(TM) system (copyright 1988, Gaussian, Inc.),
 the Gaussian 86(TM) system (copyright 1986, Carnegie Mellon
 University), and the Gaussian 82(TM) system (copyright 1983,
 Carnegie Mellon University). Gaussian is a federally registered
 trademark of Gaussian, Inc.
  
 This software contains proprietary and confidential information,
 including trade secrets, belonging to Gaussian, Inc.
  
 This software is provided under written license and may be
 used, copied, transmitted, or stored only in accord with that
 written license.
  
 The following legend is applicable only to US Government
 contracts under FAR:
  
                    RESTRICTED RIGHTS LEGEND
  
 Use, reproduction and disclosure by the US Government is
 subject to restrictions as set forth in subparagraphs (a)
 and (c) of the Commercial Computer Software - Restricted
 Rights clause in FAR 52.227-19.
  
 Gaussian, Inc.
 340 Quinnipiac St., Bldg. 40, Wallingford CT 06492
  
  
 ---------------------------------------------------------------
 Warning -- This program may not be used in any manner that
 competes with the business of Gaussian, Inc. or will provide
 assistance to any competitor of Gaussian, Inc.  The licensee
 of this program is prohibited from giving any competitor of
 Gaussian, Inc. access to this program.  By using this program,
 the user acknowledges that Gaussian, Inc. is engaged in the
 business of creating and licensing software in the field of
 computational chemistry and represents and warrants to the
 licensee that it is not a competitor of Gaussian, Inc. and that
 it will not use this program in any manner prohibited above.
 ---------------------------------------------------------------
  

 Cite this work as:
 Gaussian 16, Revision C.01,
 M. J. Frisch, G. W. Trucks, H. B. Schlegel, G. E. Scuseria, 
 M. A. Robb, J. R. Cheeseman, G. Scalmani, V. Barone, 
 G. A. Petersson, H. Nakatsuji, X. Li, M. Caricato, A. V. Marenich, 
 J. Bloino, B. G. Janesko, R. Gomperts, B. Mennucci, H. P. Hratchian, 
 J. V. Ortiz, A. F. Izmaylov, J. L. Sonnenberg, D. Williams-Young, 
 F. Ding, F. Lipparini, F. Egidi, J. Goings, B. Peng, A. Petrone, 
 T. Henderson, D. Ranasinghe, V. G. Zakrzewski, J. Gao, N. Rega, 
 G. Zheng, W. Liang, M. Hada, M. Ehara, K. Toyota, R. Fukuda, 
 J. Hasegawa, M. Ishida, T. Nakajima, Y. Honda, O. Kitao, H. Nakai, 
 T. Vreven, K. Throssell, J. A. Montgomery, Jr., J. E. Peralta, 
 F. Ogliaro, M. J. Bearpark, J. J. Heyd, E. N. Brothers, K. N. Kudin, 
 V. N. Staroverov, T. A. Keith, R. Kobayashi, J. Normand, 
 K. Raghavachari, A. P. Rendell, J. C. Burant, S. S. Iyengar, 
 J. Tomasi, M. Cossi, J. M. Millam, M. Klene, C. Adamo, R. Cammi, 
 J. W. Ochterski, R. L. Martin, K. Morokuma, O. Farkas, 
 J. B. Foresman, and D. J. Fox, Gaussian, Inc., Wallingford CT, 2019.
 
 ******************************************
 Gaussian 16:  ES64L-G16RevC.01  3-Jul-2019
                13-Mar-2021 
 ******************************************
 %nprocshared=16
 Will use up to   16 processors via shared memory.
 %mem=7GB
 -----------------------------------------
 # b3lyp/def2svp geom=NewRedundant pop=NBO
 -----------------------------------------
 1/29=4000,38=1,172=1/1;
 2/12=2,17=6,18=5,40=1/2;
 3/5=43,7=101,11=2,25=1,30=1,74=-5/1,2,3;
 4//1;
 5/5=2,38=5/2;
 6/7=2,8=2,9=2,10=2,28=1,40=1/1,7;
 99/5=1,9=1/99;
 --
 24
 --
 Symbolic Z-matrix:
 Charge =  0 Multiplicity = 1
 C                    -2.4239   -0.99921  -1.21102 
 C                    -1.43407  -0.14635  -0.47891 
 C                    -1.39153   1.19516  -0.53366 
 C                    -0.31439   1.9442    0.21754 
 C                     0.5667    0.96312   1.00716 
 C                    -0.34966  -0.04859   1.7451 
 C                    -0.39205  -0.82336   0.39703 
 C                     1.03779  -0.22932   0.09979 
 C                     1.4382    0.05576  -1.34454 
 C                     2.15309  -1.04945   0.757 
 H                    -1.90882  -1.69247  -1.90012 
 H                    -3.00012  -1.62996  -0.51071 
 H                    -3.13339  -0.39566  -1.79667 
 H                    -2.11284   1.76147  -1.13191 
 H                    -0.76619   2.68004   0.90856 
 H                     0.3006    2.53637  -0.4858 
 H                     1.34237   1.48947   1.58708 
 H                     0.16952  -0.59158   2.5444 
 H                    -1.31182   0.32546   2.12529 
 H                    -0.49805  -1.9193    0.4129 
 H                     1.63768  -0.88767  -1.87994 
 H                     0.66681   0.59925  -1.90386 
 H                     2.36629   0.65102  -1.37196 
 H                     2.30365  -1.99707   0.21399 
 H                     1.94912  -1.2975    1.80768 
 H                     3.10502  -0.49383   0.72558 
 
                          Input orientation:                          
 ---------------------------------------------------------------------
 Center     Atomic      Atomic             Coordinates (Angstroms)
 Number     Number       Type             X           Y           Z
 ---------------------------------------------------------------------
      1          6           0       -2.423898   -0.999208   -1.211018
      2          6           0       -1.434065   -0.146352   -0.478910
      3          6           0       -1.391529    1.195156   -0.533658
      4          6           0       -0.314395    1.944201    0.217541
      5          6           0        0.566698    0.963122    1.007161
      6          6           0       -0.349657   -0.048589    1.745103
      7          6           0       -0.392049   -0.823365    0.397030
      8          6           0        1.037793   -0.229315    0.099791
      9          6           0        1.438198    0.055756   -1.344541
     10          6           0        2.153085   -1.049450    0.757003
     11          1           0       -1.908820   -1.692466   -1.900123
     12          1           0       -3.000118   -1.629959   -0.510708
     13          1           0       -3.133393   -0.395662   -1.796666
     14          1           0       -2.112845    1.761471   -1.131911
     15          1           0       -0.766187    2.680037    0.908562
     16          1           0        0.300596    2.536369   -0.485799
     17          1           0        1.342370    1.489470    1.587082
     18          1           0        0.169524   -0.591579    2.544395
     19          1           0       -1.311823    0.325455    2.125287
     20          1           0       -0.498045   -1.919297    0.412896
     21          1           0        1.637677   -0.887668   -1.879937
     22          1           0        0.666807    0.599251   -1.903862
     23          1           0        2.366292    0.651021   -1.371965
     24          1           0        2.303649   -1.997071    0.213987
     25          1           0        1.949119   -1.297495    1.807683
     26          1           0        3.105016   -0.493833    0.725578
 ---------------------------------------------------------------------
                    Distance matrix (angstroms):
                    1          2          3          4          5
     1  C    0.000000
     2  C    1.497703   0.000000
     3  C    2.517903   1.343298   0.000000
     4  C    3.892871   2.471664   1.511816   0.000000
     5  C    4.208887   2.728075   2.502522   1.536991   0.000000
     6  C    3.734275   2.476234   2.797347   2.511155   1.551716
     7  C    2.597143   1.520334   2.437123   2.774467   2.117308
     8  C    3.780775   2.540051   2.886517   2.562509   1.570718
     9  C    4.005817   3.006669   3.156441   3.012957   2.667082
    10  C    4.982410   3.900091   4.389573   3.916813   2.574810
    11  H    1.104888   2.153069   3.236229   4.500227   4.651090
    12  H    1.104676   2.157457   3.251054   4.529688   4.663708
    13  H    1.100288   2.164798   2.675814   4.180759   4.837191
    14  H    2.779273   2.127661   1.094950   2.255844   3.520361
    15  H    4.558231   3.218636   2.162388   1.105929   2.175799
    16  H    4.522070   3.194697   2.159730   1.106148   2.185143
    17  H    5.311089   3.827902   3.472516   2.197110   1.102278
    18  H    4.582045   3.451102   3.886350   3.475429   2.222145
    19  H    3.757975   2.649413   2.798700   2.693454   2.277206
    20  H    2.681897   2.194262   3.375514   3.872791   3.129723
    21  H    4.117801   3.456591   3.914935   4.028583   3.592736
    22  H    3.547896   2.645766   2.543484   2.696665   2.935384
    23  H    5.069032   3.984478   3.888453   3.374156   2.999364
    24  H    5.037467   4.227975   4.940003   4.731574   3.522622
    25  H    5.322106   4.242590   4.780702   4.261530   2.768088
    26  H    5.880026   4.709012   4.965609   4.230187   2.940249
                    6          7          8          9         10
     6  C    0.000000
     7  C    1.555434   0.000000
     8  C    2.159798   1.576608   0.000000
     9  C    3.571164   2.675019   1.525675   0.000000
    10  C    2.870850   2.580388   1.532457   2.479723   0.000000
    11  H    4.291969   2.886666   3.850064   3.816737   4.896209
    12  H    3.822873   2.876909   4.317318   4.820328   5.338500
    13  H    4.518161   3.536976   4.585086   4.616020   5.907242
    14  H    3.829146   3.461239   3.925154   3.945197   5.446781
    15  H    2.884216   3.560263   3.517497   4.101541   4.738585
    16  H    3.475883   3.542168   2.921538   2.860947   4.223076
    17  H    2.292063   3.126282   2.293256   3.264832   2.791488
    18  H    1.096930   2.231651   2.619392   4.141546   2.709046
    19  H    1.100097   2.269944   3.151364   4.435658   3.970913
    20  H    2.301379   1.101160   2.304967   3.276958   2.811323
    21  H    4.218348   3.050983   2.170856   1.102946   2.691704
    22  H    3.842895   2.905016   2.199723   1.096938   3.465175
    23  H    4.193083   3.593271   2.169324   1.102928   2.733049
    24  H    3.630555   2.945824   2.177245   2.718844   1.102507
    25  H    2.616878   2.774132   2.210977   3.468262   1.098662
    26  H    3.629385   3.527888   2.176003   2.713986   1.102665
                   11         12         13         14         15
    11  H    0.000000
    12  H    1.767855   0.000000
    13  H    1.786612   1.787439   0.000000
    14  H    3.544214   3.560188   2.477224   0.000000
    15  H    5.321006   5.057750   4.730946   2.611663   0.000000
    16  H    4.976432   5.315413   4.701857   2.615841   1.761507
    17  H    5.731976   5.743584   5.919116   4.405158   2.514727
    18  H    5.028440   4.523109   5.458247   4.925574   3.775576
    19  H    4.542283   3.690861   4.384044   3.648714   2.705955
    20  H    2.718785   2.682746   3.761473   4.306049   4.633730
    21  H    3.636722   4.892333   4.797094   4.652299   5.126676
    22  H    3.447584   4.511828   3.929741   3.110165   3.780591
    23  H    4.903821   5.894318   5.614486   4.620973   4.373801
    24  H    4.723043   5.365621   6.014039   5.953444   5.637523
    25  H    5.365400   5.475437   6.295757   5.873503   4.899190
    26  H    5.785290   6.331812   6.729718   5.980195   5.009306
                   16         17         18         19         20
    16  H    0.000000
    17  H    2.545216   0.000000
    18  H    4.356985   2.573477   0.000000
    19  H    3.782302   2.947769   1.791924   0.000000
    20  H    4.615023   4.047905   2.598418   2.938270   0.000000
    21  H    3.931340   4.214049   4.670959   5.119867   3.298886
    22  H    2.428464   3.665456   4.631669   4.497109   3.614877
    23  H    2.933757   3.241507   4.659154   5.085793   4.242250
    24  H    5.005397   3.868516   3.458425   4.703067   2.809823
    25  H    4.761954   2.860767   2.051346   3.656307   2.884559
    26  H    4.302828   2.789731   3.454673   4.705198   3.887386
                   21         22         23         24         25
    21  H    0.000000
    22  H    1.775976   0.000000
    23  H    1.776648   1.781529   0.000000
    24  H    2.461465   3.728998   3.087322   0.000000
    25  H    3.723372   4.360910   3.752453   1.776222   0.000000
    26  H    3.016107   3.748820   2.501217   1.778662   1.775647
                   26
    26  H    0.000000
 Stoichiometry    C10H16
 Framework group  C1[X(C10H16)]
 Deg. of freedom    72
 Full point group                 C1      NOp   1
 Largest Abelian subgroup         C1      NOp   1
 Largest concise Abelian subgroup C1      NOp   1
                         Standard orientation:                         
 ---------------------------------------------------------------------
 Center     Atomic      Atomic             Coordinates (Angstroms)
 Number     Number       Type             X           Y           Z
 ---------------------------------------------------------------------
      1          6           0        2.564961   -1.270844   -0.142892
      2          6           0        1.441671   -0.281504   -0.092486
      3          6           0        1.505218    0.918550    0.507748
      4          6           0        0.286938    1.813488    0.529381
      5          6           0       -0.869863    1.159526   -0.242944
      6          6           0       -0.323870    0.604961   -1.585395
      7          6           0        0.123805   -0.636565   -0.762245
      8          6           0       -1.079997   -0.330124    0.208656
      9          6           0       -0.948249   -0.678371    1.688200
     10          6           0       -2.401567   -0.909129   -0.307707
     11          1           0        2.271158   -2.221153    0.338118
     12          1           0        2.828548   -1.520428   -1.186223
     13          1           0        3.467654   -0.894561    0.361282
     14          1           0        2.420922    1.256773    1.003739
     15          1           0        0.523382    2.798243    0.085048
     16          1           0       -0.014457    2.023430    1.572765
     17          1           0       -1.761210    1.807596   -0.265820
     18          1           0       -1.116501    0.384814   -2.311016
     19          1           0        0.474104    1.177368   -2.081177
     20          1           0        0.148551   -1.622575   -1.251862
     21          1           0       -1.013741   -1.769943    1.831968
     22          1           0       -0.000180   -0.341352    2.125071
     23          1           0       -1.772450   -0.221972    2.261648
     24          1           0       -2.418828   -2.003546   -0.175511
     25          1           0       -2.581936   -0.700134   -1.371119
     26          1           0       -3.249297   -0.492504    0.261192
 ---------------------------------------------------------------------
 Rotational constants (GHZ):           1.9326910           1.2255393           1.1241783
 Standard basis: def2SVP (5D, 7F)
 There are   230 symmetry adapted cartesian basis functions of A   symmetry.
 There are   220 symmetry adapted basis functions of A   symmetry.
   220 basis functions,   362 primitive gaussians,   230 cartesian basis functions
    38 alpha electrons       38 beta electrons
       nuclear repulsion energy       566.5428211082 Hartrees.
 NAtoms=   26 NActive=   26 NUniq=   26 SFac= 1.00D+00 NAtFMM=   60 NAOKFM=F Big=F
 Integral buffers will be    131072 words long.
 Raffenetti 2 integral format.
 Two-electron integral symmetry is turned on.
 One-electron integrals computed using PRISM.
   1 Symmetry operations used in ECPInt.
 ECPInt:  NShTT=    5886 NPrTT=   20278 LenC2=    5859 LenP2D=   16356.
 LDataN:  DoStor=T MaxTD1= 4 Len=   56
 NBasis=   220 RedAO= T EigKep=  4.73D-04  NBF=   220
 NBsUse=   220 1.00D-06 EigRej= -1.00D+00 NBFU=   220
 ExpMin= 1.22D-01 ExpMax= 1.24D+03 ExpMxC= 1.86D+02 IAcc=3 IRadAn=         5 AccDes= 0.00D+00
 Harris functional with IExCor=  402 and IRadAn=       5 diagonalized for initial guess.
 HarFok:  IExCor=  402 AccDes= 0.00D+00 IRadAn=         5 IDoV= 1 UseB2=F ITyADJ=14
 ICtDFT=  3500011 ScaDFX=  1.000000  1.000000  1.000000  1.000000
 FoFCou: FMM=F IPFlag=           0 FMFlag=      100000 FMFlg1=           0
         NFxFlg=           0 DoJE=T BraDBF=F KetDBF=T FulRan=T
         wScrn=  0.000000 ICntrl=       500 IOpCl=  0 I1Cent=   200000004 NGrid=           0
         NMat0=    1 NMatS0=      1 NMatT0=    0 NMatD0=    1 NMtDS0=    0 NMtDT0=    0
 Petite list used in FoFCou.
 Requested convergence on RMS density matrix=1.00D-08 within 128 cycles.
 Requested convergence on MAX density matrix=1.00D-06.
 Requested convergence on             energy=1.00D-06.
 No special actions if energy rises.
 Integral accuracy reduced to 1.0D-05 until final iterations.
 Initial convergence to 1.0D-05 achieved.  Increase integral accuracy.
 SCF Done:  E(RB3LYP) =  -390.379284719     A.U. after   13 cycles
            NFock= 13  Conv=0.90D-08     -V/T= 2.0128

 **********************************************************************

            Population analysis using the SCF Density.

 **********************************************************************

 Orbital symmetries:
       Occupied  (A) (A) (A) (A) (A) (A) (A) (A) (A) (A) (A) (A)
                 (A) (A) (A) (A) (A) (A) (A) (A) (A) (A) (A) (A)
                 (A) (A) (A) (A) (A) (A) (A) (A) (A) (A) (A) (A)
                 (A) (A)
       Virtual   (A) (A) (A) (A) (A) (A) (A) (A) (A) (A) (A) (A)
                 (A) (A) (A) (A) (A) (A) (A) (A) (A) (A) (A) (A)
                 (A) (A) (A) (A) (A) (A) (A) (A) (A) (A) (A) (A)
                 (A) (A) (A) (A) (A) (A) (A) (A) (A) (A) (A) (A)
                 (A) (A) (A) (A) (A) (A) (A) (A) (A) (A) (A) (A)
                 (A) (A) (A) (A) (A) (A) (A) (A) (A) (A) (A) (A)
                 (A) (A) (A) (A) (A) (A) (A) (A) (A) (A) (A) (A)
                 (A) (A) (A) (A) (A) (A) (A) (A) (A) (A) (A) (A)
                 (A) (A) (A) (A) (A) (A) (A) (A) (A) (A) (A) (A)
                 (A) (A) (A) (A) (A) (A) (A) (A) (A) (A) (A) (A)
                 (A) (A) (A) (A) (A) (A) (A) (A) (A) (A) (A) (A)
                 (A) (A) (A) (A) (A) (A) (A) (A) (A) (A) (A) (A)
                 (A) (A) (A) (A) (A) (A) (A) (A) (A) (A) (A) (A)
                 (A) (A) (A) (A) (A) (A) (A) (A) (A) (A) (A) (A)
                 (A) (A) (A) (A) (A) (A) (A) (A) (A) (A) (A) (A)
                 (A) (A)
 The electronic state is 1-A.
 Alpha  occ. eigenvalues --  -10.19115 -10.18474 -10.18448 -10.18293 -10.18257
 Alpha  occ. eigenvalues --  -10.18085 -10.17718 -10.17484 -10.16965 -10.16848
 Alpha  occ. eigenvalues --   -0.87358  -0.77626  -0.74018  -0.72265  -0.67060
 Alpha  occ. eigenvalues --   -0.66136  -0.60262  -0.58728  -0.54227  -0.49033
 Alpha  occ. eigenvalues --   -0.46936  -0.44790  -0.43938  -0.42708  -0.41687
 Alpha  occ. eigenvalues --   -0.40539  -0.40229  -0.39016  -0.38084  -0.36839
 Alpha  occ. eigenvalues --   -0.36604  -0.35393  -0.34859  -0.32456  -0.29674
 Alpha  occ. eigenvalues --   -0.29582  -0.27893  -0.22527
 Alpha virt. eigenvalues --    0.01912   0.05007   0.07661   0.08384   0.08960
 Alpha virt. eigenvalues --    0.10906   0.10992   0.11121   0.11599   0.13002
 Alpha virt. eigenvalues --    0.13506   0.14905   0.15126   0.16029   0.16701
 Alpha virt. eigenvalues --    0.17064   0.18588   0.18912   0.20517   0.22498
 Alpha virt. eigenvalues --    0.23117   0.24006   0.24411   0.26135   0.27290
 Alpha virt. eigenvalues --    0.30667   0.32527   0.39150   0.40350   0.41550
 Alpha virt. eigenvalues --    0.42186   0.43753   0.44854   0.46379   0.47588
 Alpha virt. eigenvalues --    0.48449   0.51932   0.53933   0.55028   0.56066
 Alpha virt. eigenvalues --    0.57513   0.58990   0.59969   0.60818   0.61074
 Alpha virt. eigenvalues --    0.62104   0.63034   0.63993   0.64919   0.64953
 Alpha virt. eigenvalues --    0.65234   0.66435   0.66659   0.67099   0.67505
 Alpha virt. eigenvalues --    0.67681   0.68552   0.68882   0.69172   0.69744
 Alpha virt. eigenvalues --    0.70815   0.71108   0.72244   0.72395   0.72654
 Alpha virt. eigenvalues --    0.73776   0.75226   0.78391   0.78916   0.80583
 Alpha virt. eigenvalues --    0.83485   0.87362   0.89653   0.93833   0.94023
 Alpha virt. eigenvalues --    0.96255   0.97296   0.99689   1.07475   1.12466
 Alpha virt. eigenvalues --    1.15360   1.17380   1.18197   1.23873   1.25783
 Alpha virt. eigenvalues --    1.27641   1.36030   1.36890   1.40543   1.43270
 Alpha virt. eigenvalues --    1.45761   1.47849   1.52046   1.52338   1.53468
 Alpha virt. eigenvalues --    1.54773   1.57045   1.57485   1.59439   1.60204
 Alpha virt. eigenvalues --    1.63794   1.65180   1.69038   1.69454   1.71521
 Alpha virt. eigenvalues --    1.73656   1.74714   1.76395   1.77096   1.78453
 Alpha virt. eigenvalues --    1.79184   1.79403   1.80687   1.81440   1.82143
 Alpha virt. eigenvalues --    1.82644   1.83405   1.85151   1.86684   1.88019
 Alpha virt. eigenvalues --    1.89888   1.90315   1.92239   1.93835   1.94510
 Alpha virt. eigenvalues --    1.97010   1.97780   1.99364   2.00586   2.02288
 Alpha virt. eigenvalues --    2.03049   2.05350   2.06536   2.07827   2.10962
 Alpha virt. eigenvalues --    2.12965   2.15112   2.15382   2.16989   2.19782
 Alpha virt. eigenvalues --    2.24046   2.25897   2.27341   2.28971   2.32082
 Alpha virt. eigenvalues --    2.34822   2.37814   2.39661   2.42206   2.42634
 Alpha virt. eigenvalues --    2.44646   2.47721   2.48363   2.50028   2.53903
 Alpha virt. eigenvalues --    2.55818   2.57766   2.60877   2.62805   2.63586
 Alpha virt. eigenvalues --    2.64498   2.66401   2.69275   2.74038   2.76489
 Alpha virt. eigenvalues --    2.80937   2.85266   2.86088   2.88524   2.90319
 Alpha virt. eigenvalues --    2.91707   2.92371   2.93843   2.95712   2.97129
 Alpha virt. eigenvalues --    2.99675   3.01890   3.02658   3.05077   3.12133
 Alpha virt. eigenvalues --    3.13627   3.29139
          Condensed to atoms (all electrons):
               1          2          3          4          5          6
     1  C    4.540206   0.457727  -0.089721   0.014146  -0.000803   0.005151
     2  C    0.457727   4.941570   0.601874  -0.026058  -0.053648  -0.024956
     3  C   -0.089721   0.601874   5.044536   0.315800   0.004063  -0.029302
     4  C    0.014146  -0.026058   0.315800   4.651097   0.353426  -0.049006
     5  C   -0.000803  -0.053648   0.004063   0.353426   5.171372   0.325155
     6  C    0.005151  -0.024956  -0.029302  -0.049006   0.325155   4.771334
     7  C   -0.083579   0.242208  -0.007445  -0.058931  -0.084521   0.306339
     8  C    0.004903  -0.006883  -0.034491  -0.039818   0.221609  -0.131492
     9  C    0.000541  -0.006172  -0.020944   0.006676  -0.056694   0.022290
    10  C   -0.000293   0.008256   0.000721   0.007840  -0.054750   0.003750
    11  H    0.358312  -0.011846   0.002480  -0.000590   0.000148   0.000231
    12  H    0.361849  -0.015269   0.003650  -0.000655   0.000158  -0.000146
    13  H    0.363852  -0.006355  -0.013407   0.000225   0.000039  -0.000509
    14  H   -0.021868  -0.040374   0.399900  -0.058825   0.007438  -0.000422
    15  H   -0.000486   0.000179  -0.012389   0.343216  -0.015476  -0.005570
    16  H   -0.000463  -0.002873  -0.011426   0.335559  -0.007211   0.009533
    17  H    0.000084   0.004009   0.003480  -0.014678   0.321309  -0.013560
    18  H   -0.000259   0.005895   0.001645   0.006106  -0.013703   0.349456
    19  H    0.000205  -0.003743  -0.001864  -0.005620  -0.011262   0.348504
    20  H   -0.016093  -0.031572   0.014344   0.001047   0.011298  -0.018854
    21  H   -0.000400  -0.000296   0.000798  -0.000671   0.010913  -0.000924
    22  H   -0.000471   0.022366  -0.004465   0.012937  -0.021130   0.002195
    23  H    0.000027  -0.000217   0.000171  -0.000562  -0.008099  -0.000811
    24  H   -0.000037   0.000256   0.000091  -0.000549   0.011176  -0.002991
    25  H    0.000022   0.000669  -0.000181   0.000413  -0.009630   0.007570
    26  H    0.000009  -0.000515  -0.000056   0.000460  -0.006764  -0.002595
               7          8          9         10         11         12
     1  C   -0.083579   0.004903   0.000541  -0.000293   0.358312   0.361849
     2  C    0.242208  -0.006883  -0.006172   0.008256  -0.011846  -0.015269
     3  C   -0.007445  -0.034491  -0.020944   0.000721   0.002480   0.003650
     4  C   -0.058931  -0.039818   0.006676   0.007840  -0.000590  -0.000655
     5  C   -0.084521   0.221609  -0.056694  -0.054750   0.000148   0.000158
     6  C    0.306339  -0.131492   0.022290   0.003750   0.000231  -0.000146
     7  C    5.284073   0.211012  -0.063146  -0.057392  -0.002544  -0.001816
     8  C    0.211012   5.353157   0.404958   0.398912  -0.000116   0.000129
     9  C   -0.063146   0.404958   4.506657  -0.039377   0.000918  -0.000058
    10  C   -0.057392   0.398912  -0.039377   4.518429  -0.000075   0.000016
    11  H   -0.002544  -0.000116   0.000918  -0.000075   0.686978  -0.028270
    12  H   -0.001816   0.000129  -0.000058   0.000016  -0.028270   0.684965
    13  H    0.010396  -0.000448  -0.000088   0.000015  -0.022234  -0.023109
    14  H    0.014376  -0.000402  -0.000210   0.000054   0.000311   0.000351
    15  H   -0.000976   0.011269  -0.000257  -0.000270  -0.000017   0.000079
    16  H    0.000726  -0.016269   0.011998   0.000086   0.000099  -0.000023
    17  H    0.009134  -0.013274  -0.001400  -0.009106  -0.000003  -0.000002
    18  H   -0.012860  -0.000249  -0.000185  -0.000361   0.000034  -0.000144
    19  H   -0.010571   0.009859  -0.001074  -0.000590   0.000024   0.000191
    20  H    0.341376  -0.023742  -0.001312  -0.006222   0.003529   0.003930
    21  H   -0.004744  -0.021197   0.369848  -0.005177   0.000340   0.000010
    22  H   -0.024100   0.017552   0.362103   0.007147  -0.000462   0.000060
    23  H    0.010683  -0.017302   0.370197  -0.004521  -0.000037   0.000000
    24  H   -0.007154  -0.018856  -0.005688   0.371299   0.000003   0.000001
    25  H   -0.010837  -0.009996   0.008434   0.373863  -0.000005   0.000001
    26  H    0.011497  -0.019808  -0.005025   0.370029   0.000003  -0.000001
              13         14         15         16         17         18
     1  C    0.363852  -0.021868  -0.000486  -0.000463   0.000084  -0.000259
     2  C   -0.006355  -0.040374   0.000179  -0.002873   0.004009   0.005895
     3  C   -0.013407   0.399900  -0.012389  -0.011426   0.003480   0.001645
     4  C    0.000225  -0.058825   0.343216   0.335559  -0.014678   0.006106
     5  C    0.000039   0.007438  -0.015476  -0.007211   0.321309  -0.013703
     6  C   -0.000509  -0.000422  -0.005570   0.009533  -0.013560   0.349456
     7  C    0.010396   0.014376  -0.000976   0.000726   0.009134  -0.012860
     8  C   -0.000448  -0.000402   0.011269  -0.016269  -0.013274  -0.000249
     9  C   -0.000088  -0.000210  -0.000257   0.011998  -0.001400  -0.000185
    10  C    0.000015   0.000054  -0.000270   0.000086  -0.009106  -0.000361
    11  H   -0.022234   0.000311  -0.000017   0.000099  -0.000003   0.000034
    12  H   -0.023109   0.000351   0.000079  -0.000023  -0.000002  -0.000144
    13  H    0.682605   0.008835   0.000007   0.000002  -0.000005   0.000019
    14  H    0.008835   0.728826  -0.002147  -0.001878  -0.000426   0.000064
    15  H    0.000007  -0.002147   0.713430  -0.028827  -0.005957  -0.000111
    16  H    0.000002  -0.001878  -0.028827   0.717540  -0.004140  -0.000314
    17  H   -0.000005  -0.000426  -0.005957  -0.004140   0.753830  -0.009852
    18  H    0.000019   0.000064  -0.000111  -0.000314  -0.009852   0.714372
    19  H   -0.000093  -0.000502   0.002232   0.000445   0.001393  -0.030841
    20  H    0.000052  -0.000384   0.000094   0.000048  -0.001317  -0.008389
    21  H    0.000019   0.000008   0.000007  -0.000234  -0.000330  -0.000003
    22  H    0.000095   0.000513   0.000247  -0.003402  -0.000196  -0.000039
    23  H   -0.000002  -0.000015  -0.000053   0.000484   0.002368  -0.000003
    24  H    0.000000  -0.000002   0.000018  -0.000021  -0.000116  -0.000101
    25  H   -0.000000  -0.000000  -0.000010  -0.000006   0.000620   0.000727
    26  H   -0.000000  -0.000003  -0.000032   0.000055   0.004819  -0.000043
              19         20         21         22         23         24
     1  C    0.000205  -0.016093  -0.000400  -0.000471   0.000027  -0.000037
     2  C   -0.003743  -0.031572  -0.000296   0.022366  -0.000217   0.000256
     3  C   -0.001864   0.014344   0.000798  -0.004465   0.000171   0.000091
     4  C   -0.005620   0.001047  -0.000671   0.012937  -0.000562  -0.000549
     5  C   -0.011262   0.011298   0.010913  -0.021130  -0.008099   0.011176
     6  C    0.348504  -0.018854  -0.000924   0.002195  -0.000811  -0.002991
     7  C   -0.010571   0.341376  -0.004744  -0.024100   0.010683  -0.007154
     8  C    0.009859  -0.023742  -0.021197   0.017552  -0.017302  -0.018856
     9  C   -0.001074  -0.001312   0.369848   0.362103   0.370197  -0.005688
    10  C   -0.000590  -0.006222  -0.005177   0.007147  -0.004521   0.371299
    11  H    0.000024   0.003529   0.000340  -0.000462  -0.000037   0.000003
    12  H    0.000191   0.003930   0.000010   0.000060   0.000000   0.000001
    13  H   -0.000093   0.000052   0.000019   0.000095  -0.000002   0.000000
    14  H   -0.000502  -0.000384   0.000008   0.000513  -0.000015  -0.000002
    15  H    0.002232   0.000094   0.000007   0.000247  -0.000053   0.000018
    16  H    0.000445   0.000048  -0.000234  -0.003402   0.000484  -0.000021
    17  H    0.001393  -0.001317  -0.000330  -0.000196   0.002368  -0.000116
    18  H   -0.030841  -0.008389  -0.000003  -0.000039  -0.000003  -0.000101
    19  H    0.707945   0.001073   0.000054  -0.000093   0.000053   0.000056
    20  H    0.001073   0.767698   0.002110  -0.000234  -0.000309   0.004502
    21  H    0.000054   0.002110   0.696376  -0.022516  -0.023683   0.005755
    22  H   -0.000093  -0.000234  -0.022516   0.673965  -0.024248   0.000068
    23  H    0.000053  -0.000309  -0.023683  -0.024248   0.694298  -0.001319
    24  H    0.000056   0.004502   0.005755   0.000068  -0.001319   0.691495
    25  H   -0.000713   0.000270   0.000039  -0.000535  -0.000019  -0.023651
    26  H    0.000065  -0.000153  -0.001465  -0.000064   0.005274  -0.024421
              25         26
     1  C    0.000022   0.000009
     2  C    0.000669  -0.000515
     3  C   -0.000181  -0.000056
     4  C    0.000413   0.000460
     5  C   -0.009630  -0.006764
     6  C    0.007570  -0.002595
     7  C   -0.010837   0.011497
     8  C   -0.009996  -0.019808
     9  C    0.008434  -0.005025
    10  C    0.373863   0.370029
    11  H   -0.000005   0.000003
    12  H    0.000001  -0.000001
    13  H   -0.000000  -0.000000
    14  H   -0.000000  -0.000003
    15  H   -0.000010  -0.000032
    16  H   -0.000006   0.000055
    17  H    0.000620   0.004819
    18  H    0.000727  -0.000043
    19  H   -0.000713   0.000065
    20  H    0.000270  -0.000153
    21  H    0.000039  -0.001465
    22  H   -0.000535  -0.000064
    23  H   -0.000019   0.005274
    24  H   -0.023651  -0.024421
    25  H    0.695553  -0.023693
    26  H   -0.023693   0.692107
 Mulliken charges:
               1
     1  C    0.107438
     2  C   -0.054234
     3  C   -0.167863
     4  C    0.207014
     5  C   -0.094413
     6  C    0.129630
     7  C   -0.011202
     8  C   -0.279019
     9  C    0.137009
    10  C    0.117717
    11  H    0.012789
    12  H    0.014102
    13  H    0.000091
    14  H   -0.033218
    15  H    0.001799
    16  H    0.000513
    17  H   -0.026686
    18  H   -0.000860
    19  H   -0.005132
    20  H   -0.042789
    21  H   -0.004637
    22  H    0.002707
    23  H   -0.002355
    24  H    0.000186
    25  H   -0.008905
    26  H    0.000319
 Sum of Mulliken charges =  -0.00000
 Mulliken charges with hydrogens summed into heavy atoms:
               1
     1  C    0.134419
     2  C   -0.054234
     3  C   -0.201081
     4  C    0.209326
     5  C   -0.121099
     6  C    0.123637
     7  C   -0.053991
     8  C   -0.279019
     9  C    0.132724
    10  C    0.109317
 Electronic spatial extent (au):  <R**2>=           1378.3005
 Charge=             -0.0000 electrons
 Dipole moment (field-independent basis, Debye):
    X=             -0.0619    Y=             -0.1727    Z=             -0.0274  Tot=              0.1855
 Quadrupole moment (field-independent basis, Debye-Ang):
   XX=            -63.5147   YY=            -63.0400   ZZ=            -64.5444
   XY=             -0.6455   XZ=              0.3516   YZ=              0.8238
 Traceless Quadrupole moment (field-independent basis, Debye-Ang):
   XX=              0.1850   YY=              0.6597   ZZ=             -0.8447
   XY=             -0.6455   XZ=              0.3516   YZ=              0.8238
 Octapole moment (field-independent basis, Debye-Ang**2):
  XXX=              2.9045  YYY=             -0.9675  ZZZ=             -1.5638  XYY=              1.1243
  XXY=              0.2132  XXZ=              1.6278  XZZ=             -0.5269  YZZ=              0.4044
  YYZ=              0.7453  XYZ=              0.9683
 Hexadecapole moment (field-independent basis, Debye-Ang**3):
 XXXX=           -973.3433 YYYY=           -523.9038 ZZZZ=           -430.9703 XXXY=             -5.4819
 XXXZ=              3.3234 YYYX=              1.1354 YYYZ=             -1.3137 ZZZX=              1.1721
 ZZZY=              4.6655 XXYY=           -253.3587 XXZZ=           -230.3579 YYZZ=           -159.8487
 XXYZ=              3.4863 YYXZ=             -0.3510 ZZXY=             -1.0818
 N-N= 5.665428211082D+02 E-N=-2.034075477713D+03  KE= 3.854490199042D+02
 ******************************Gaussian NBO Version 3.1******************************
             N A T U R A L   A T O M I C   O R B I T A L   A N D
          N A T U R A L   B O N D   O R B I T A L   A N A L Y S I S
 ******************************Gaussian NBO Version 3.1******************************
       /RESON  / : Allow strongly delocalized NBO set

 Analyzing the SCF density

 Job title: 24                                                              

 Storage needed:    147474 in NPA,    194950 in NBO ( 939520456 available)
 GSVD:  LWork=       28408 too small for GESVD, short by       10694 words or       10694 for optimal perf.


 NATURAL POPULATIONS:  Natural atomic orbital occupancies 
                                                          
   NAO  Atom  No  lang   Type(AO)    Occupancy      Energy
 ----------------------------------------------------------
     1    C    1  S      Cor( 1S)     1.99915     -10.06041
     2    C    1  S      Val( 2S)     1.07689      -0.21947
     3    C    1  S      Ryd( 3S)     0.00039       0.89674
     4    C    1  px     Val( 2p)     1.15635      -0.06632
     5    C    1  px     Ryd( 3p)     0.00203       0.56100
     6    C    1  py     Val( 2p)     1.17074      -0.06865
     7    C    1  py     Ryd( 3p)     0.00254       0.54558
     8    C    1  pz     Val( 2p)     1.21997      -0.07389
     9    C    1  pz     Ryd( 3p)     0.00194       0.60017
    10    C    1  dxy    Ryd( 3d)     0.00063       2.31510
    11    C    1  dxz    Ryd( 3d)     0.00043       2.24773
    12    C    1  dyz    Ryd( 3d)     0.00044       2.25528
    13    C    1  dx2y2  Ryd( 3d)     0.00050       2.27856
    14    C    1  dz2    Ryd( 3d)     0.00055       2.34025

    15    C    2  S      Cor( 1S)     1.99880     -10.04344
    16    C    2  S      Val( 2S)     0.85903      -0.10209
    17    C    2  S      Ryd( 3S)     0.00240       0.64426
    18    C    2  px     Val( 2p)     1.04351      -0.04412
    19    C    2  px     Ryd( 3p)     0.00554       1.03622
    20    C    2  py     Val( 2p)     1.08564      -0.05444
    21    C    2  py     Ryd( 3p)     0.00487       0.90507
    22    C    2  pz     Val( 2p)     1.01793      -0.07277
    23    C    2  pz     Ryd( 3p)     0.00410       0.74006
    24    C    2  dxy    Ryd( 3d)     0.00081       2.30389
    25    C    2  dxz    Ryd( 3d)     0.00057       2.11451
    26    C    2  dyz    Ryd( 3d)     0.00072       2.22358
    27    C    2  dx2y2  Ryd( 3d)     0.00084       2.33584
    28    C    2  dz2    Ryd( 3d)     0.00069       2.07932

    29    C    3  S      Cor( 1S)     1.99877     -10.03402
    30    C    3  S      Val( 2S)     0.93228      -0.11938
    31    C    3  S      Ryd( 3S)     0.00101       0.62340
    32    C    3  px     Val( 2p)     1.12419      -0.04045
    33    C    3  px     Ryd( 3p)     0.00510       0.95225
    34    C    3  py     Val( 2p)     1.07927      -0.03872
    35    C    3  py     Ryd( 3p)     0.00315       0.64788
    36    C    3  pz     Val( 2p)     1.07809      -0.07705
    37    C    3  pz     Ryd( 3p)     0.00257       0.66349
    38    C    3  dxy    Ryd( 3d)     0.00062       2.34716
    39    C    3  dxz    Ryd( 3d)     0.00042       2.17500
    40    C    3  dyz    Ryd( 3d)     0.00065       2.22471
    41    C    3  dx2y2  Ryd( 3d)     0.00073       2.35286
    42    C    3  dz2    Ryd( 3d)     0.00056       2.09680

    43    C    4  S      Cor( 1S)     1.99909     -10.05520
    44    C    4  S      Val( 2S)     1.00557      -0.19066
    45    C    4  S      Ryd( 3S)     0.00102       1.00566
    46    C    4  px     Val( 2p)     1.06741      -0.06465
    47    C    4  px     Ryd( 3p)     0.00308       0.62583
    48    C    4  py     Val( 2p)     1.17241      -0.06624
    49    C    4  py     Ryd( 3p)     0.00418       0.66576
    50    C    4  pz     Val( 2p)     1.19561      -0.06971
    51    C    4  pz     Ryd( 3p)     0.00344       0.74373
    52    C    4  dxy    Ryd( 3d)     0.00071       2.27541
    53    C    4  dxz    Ryd( 3d)     0.00058       2.17631
    54    C    4  dyz    Ryd( 3d)     0.00046       2.27556
    55    C    4  dx2y2  Ryd( 3d)     0.00065       2.24750
    56    C    4  dz2    Ryd( 3d)     0.00077       2.34129

    57    C    5  S      Cor( 1S)     1.99893     -10.05464
    58    C    5  S      Val( 2S)     0.94222      -0.16699
    59    C    5  S      Ryd( 3S)     0.00239       0.94679
    60    C    5  px     Val( 2p)     1.14426      -0.06781
    61    C    5  px     Ryd( 3p)     0.00634       0.88123
    62    C    5  py     Val( 2p)     1.07698      -0.06347
    63    C    5  py     Ryd( 3p)     0.00651       0.73257
    64    C    5  pz     Val( 2p)     1.03869      -0.07469
    65    C    5  pz     Ryd( 3p)     0.00326       0.63025
    66    C    5  dxy    Ryd( 3d)     0.00099       2.41990
    67    C    5  dxz    Ryd( 3d)     0.00066       2.15510
    68    C    5  dyz    Ryd( 3d)     0.00072       2.14591
    69    C    5  dx2y2  Ryd( 3d)     0.00076       2.19938
    70    C    5  dz2    Ryd( 3d)     0.00091       2.23553

    71    C    6  S      Cor( 1S)     1.99913     -10.05283
    72    C    6  S      Val( 2S)     1.01579      -0.19388
    73    C    6  S      Ryd( 3S)     0.00157       0.91359
    74    C    6  px     Val( 2p)     1.19079      -0.06617
    75    C    6  px     Ryd( 3p)     0.00454       0.84610
    76    C    6  py     Val( 2p)     1.07832      -0.07066
    77    C    6  py     Ryd( 3p)     0.00304       0.61579
    78    C    6  pz     Val( 2p)     1.10830      -0.05658
    79    C    6  pz     Ryd( 3p)     0.00458       0.60327
    80    C    6  dxy    Ryd( 3d)     0.00063       2.25220
    81    C    6  dxz    Ryd( 3d)     0.00090       2.48004
    82    C    6  dyz    Ryd( 3d)     0.00085       2.26973
    83    C    6  dx2y2  Ryd( 3d)     0.00049       2.15312
    84    C    6  dz2    Ryd( 3d)     0.00053       2.17152

    85    C    7  S      Cor( 1S)     1.99887     -10.05216
    86    C    7  S      Val( 2S)     0.93869      -0.15774
    87    C    7  S      Ryd( 3S)     0.00279       0.95206
    88    C    7  px     Val( 2p)     1.04334      -0.06662
    89    C    7  px     Ryd( 3p)     0.00383       0.71784
    90    C    7  py     Val( 2p)     1.16087      -0.07198
    91    C    7  py     Ryd( 3p)     0.00987       0.99042
    92    C    7  pz     Val( 2p)     1.08408      -0.07553
    93    C    7  pz     Ryd( 3p)     0.00406       0.67354
    94    C    7  dxy    Ryd( 3d)     0.00075       2.14843
    95    C    7  dxz    Ryd( 3d)     0.00089       2.22379
    96    C    7  dyz    Ryd( 3d)     0.00090       2.33743
    97    C    7  dx2y2  Ryd( 3d)     0.00090       2.39493
    98    C    7  dz2    Ryd( 3d)     0.00053       2.06450

    99    C    8  S      Cor( 1S)     1.99889     -10.06148
   100    C    8  S      Val( 2S)     0.87315      -0.15336
   101    C    8  S      Ryd( 3S)     0.00276       0.97460
   102    C    8  px     Val( 2p)     1.04380      -0.07867
   103    C    8  px     Ryd( 3p)     0.00461       0.87471
   104    C    8  py     Val( 2p)     1.05369      -0.07845
   105    C    8  py     Ryd( 3p)     0.00340       0.76624
   106    C    8  pz     Val( 2p)     1.05949      -0.07949
   107    C    8  pz     Ryd( 3p)     0.00504       0.91121
   108    C    8  dxy    Ryd( 3d)     0.00066       2.10393
   109    C    8  dxz    Ryd( 3d)     0.00106       2.24942
   110    C    8  dyz    Ryd( 3d)     0.00089       2.08346
   111    C    8  dx2y2  Ryd( 3d)     0.00096       2.23633
   112    C    8  dz2    Ryd( 3d)     0.00111       2.26895

   113    C    9  S      Cor( 1S)     1.99914     -10.04154
   114    C    9  S      Val( 2S)     1.06524      -0.20783
   115    C    9  S      Ryd( 3S)     0.00086       0.93245
   116    C    9  px     Val( 2p)     1.23135      -0.06486
   117    C    9  px     Ryd( 3p)     0.00325       0.68437
   118    C    9  py     Val( 2p)     1.21851      -0.06647
   119    C    9  py     Ryd( 3p)     0.00308       0.67160
   120    C    9  pz     Val( 2p)     1.10982      -0.05565
   121    C    9  pz     Ryd( 3p)     0.00186       0.53997
   122    C    9  dxy    Ryd( 3d)     0.00025       2.24523
   123    C    9  dxz    Ryd( 3d)     0.00064       2.37244
   124    C    9  dyz    Ryd( 3d)     0.00034       2.17152
   125    C    9  dx2y2  Ryd( 3d)     0.00060       2.43895
   126    C    9  dz2    Ryd( 3d)     0.00060       2.31125

   127    C   10  S      Cor( 1S)     1.99916     -10.04947
   128    C   10  S      Val( 2S)     1.06748      -0.21441
   129    C   10  S      Ryd( 3S)     0.00109       0.92968
   130    C   10  px     Val( 2p)     1.12490      -0.06312
   131    C   10  px     Ryd( 3p)     0.00234       0.55565
   132    C   10  py     Val( 2p)     1.20481      -0.06987
   133    C   10  py     Ryd( 3p)     0.00328       0.63916
   134    C   10  pz     Val( 2p)     1.21281      -0.06869
   135    C   10  pz     Ryd( 3p)     0.00374       0.67244
   136    C   10  dxy    Ryd( 3d)     0.00038       2.20510
   137    C   10  dxz    Ryd( 3d)     0.00052       2.31753
   138    C   10  dyz    Ryd( 3d)     0.00017       2.17152
   139    C   10  dx2y2  Ryd( 3d)     0.00076       2.36907
   140    C   10  dz2    Ryd( 3d)     0.00068       2.42922

   141    H   11  S      Val( 1S)     0.77507       0.06690
   142    H   11  S      Ryd( 2S)     0.00178       0.37303
   143    H   11  px     Ryd( 2p)     0.00019       1.79097
   144    H   11  py     Ryd( 2p)     0.00056       2.21582
   145    H   11  pz     Ryd( 2p)     0.00033       1.91952

   146    H   12  S      Val( 1S)     0.77540       0.06766
   147    H   12  S      Ryd( 2S)     0.00186       0.36631
   148    H   12  px     Ryd( 2p)     0.00021       1.80257
   149    H   12  py     Ryd( 2p)     0.00023       1.82413
   150    H   12  pz     Ryd( 2p)     0.00064       2.29999

   151    H   13  S      Val( 1S)     0.77648       0.07469
   152    H   13  S      Ryd( 2S)     0.00153       0.36560
   153    H   13  px     Ryd( 2p)     0.00050       2.18797
   154    H   13  py     Ryd( 2p)     0.00021       1.82977
   155    H   13  pz     Ryd( 2p)     0.00028       1.90464

   156    H   14  S      Val( 1S)     0.78236       0.09016
   157    H   14  S      Ryd( 2S)     0.00191       0.34216
   158    H   14  px     Ryd( 2p)     0.00060       2.24951
   159    H   14  py     Ryd( 2p)     0.00018       1.96652
   160    H   14  pz     Ryd( 2p)     0.00031       1.86682

   161    H   15  S      Val( 1S)     0.76575       0.08349
   162    H   15  S      Ryd( 2S)     0.00227       0.36918
   163    H   15  px     Ryd( 2p)     0.00019       1.82483
   164    H   15  py     Ryd( 2p)     0.00058       2.27662
   165    H   15  pz     Ryd( 2p)     0.00026       1.99196

   166    H   16  S      Val( 1S)     0.76930       0.08096
   167    H   16  S      Ryd( 2S)     0.00223       0.39287
   168    H   16  px     Ryd( 2p)     0.00019       1.84141
   169    H   16  py     Ryd( 2p)     0.00020       1.93483
   170    H   16  pz     Ryd( 2p)     0.00064       2.32213

   171    H   17  S      Val( 1S)     0.77283       0.10256
   172    H   17  S      Ryd( 2S)     0.00255       0.35107
   173    H   17  px     Ryd( 2p)     0.00055       2.21988
   174    H   17  py     Ryd( 2p)     0.00030       2.07759
   175    H   17  pz     Ryd( 2p)     0.00011       1.86464

   176    H   18  S      Val( 1S)     0.77743       0.09083
   177    H   18  S      Ryd( 2S)     0.00166       0.39428
   178    H   18  px     Ryd( 2p)     0.00044       2.13523
   179    H   18  py     Ryd( 2p)     0.00018       1.81047
   180    H   18  pz     Ryd( 2p)     0.00040       2.11797

   181    H   19  S      Val( 1S)     0.77971       0.09479
   182    H   19  S      Ryd( 2S)     0.00197       0.36952
   183    H   19  px     Ryd( 2p)     0.00046       2.14223
   184    H   19  py     Ryd( 2p)     0.00028       1.92197
   185    H   19  pz     Ryd( 2p)     0.00024       2.01828

   186    H   20  S      Val( 1S)     0.77124       0.09774
   187    H   20  S      Ryd( 2S)     0.00243       0.36317
   188    H   20  px     Ryd( 2p)     0.00009       1.94194
   189    H   20  py     Ryd( 2p)     0.00062       2.27671
   190    H   20  pz     Ryd( 2p)     0.00024       1.93834

   191    H   21  S      Val( 1S)     0.78100       0.07602
   192    H   21  S      Ryd( 2S)     0.00169       0.38297
   193    H   21  px     Ryd( 2p)     0.00023       1.85122
   194    H   21  py     Ryd( 2p)     0.00067       2.37314
   195    H   21  pz     Ryd( 2p)     0.00015       1.79519

   196    H   22  S      Val( 1S)     0.77114       0.09192
   197    H   22  S      Ryd( 2S)     0.00125       0.44219
   198    H   22  px     Ryd( 2p)     0.00059       2.26070
   199    H   22  py     Ryd( 2p)     0.00023       1.87305
   200    H   22  pz     Ryd( 2p)     0.00020       1.91363

   201    H   23  S      Val( 1S)     0.78107       0.07529
   202    H   23  S      Ryd( 2S)     0.00165       0.38395
   203    H   23  px     Ryd( 2p)     0.00046       2.14096
   204    H   23  py     Ryd( 2p)     0.00030       1.93845
   205    H   23  pz     Ryd( 2p)     0.00029       1.95512

   206    H   24  S      Val( 1S)     0.78111       0.07476
   207    H   24  S      Ryd( 2S)     0.00170       0.38072
   208    H   24  px     Ryd( 2p)     0.00014       1.79608
   209    H   24  py     Ryd( 2p)     0.00068       2.37853
   210    H   24  pz     Ryd( 2p)     0.00021       1.83295

   211    H   25  S      Val( 1S)     0.78277       0.07854
   212    H   25  S      Ryd( 2S)     0.00114       0.41074
   213    H   25  px     Ryd( 2p)     0.00018       1.83057
   214    H   25  py     Ryd( 2p)     0.00022       1.83008
   215    H   25  pz     Ryd( 2p)     0.00066       2.35908

   216    H   26  S      Val( 1S)     0.78049       0.07477
   217    H   26  S      Ryd( 2S)     0.00175       0.38002
   218    H   26  px     Ryd( 2p)     0.00046       2.14866
   219    H   26  py     Ryd( 2p)     0.00026       1.89701
   220    H   26  pz     Ryd( 2p)     0.00032       1.95925

 WARNING:  1 low occupancy (<1.9990e) core orbital  found on  C    2
           1 low occupancy (<1.9990e) core orbital  found on  C    3
           1 low occupancy (<1.9990e) core orbital  found on  C    5
           1 low occupancy (<1.9990e) core orbital  found on  C    7
           1 low occupancy (<1.9990e) core orbital  found on  C    8


 Summary of Natural Population Analysis:                  
                                                          
                                       Natural Population 
                Natural  -----------------------------------------------
    Atom  No    Charge         Core      Valence    Rydberg      Total
 -----------------------------------------------------------------------
      C    1   -0.63255      1.99915     4.62394    0.00945     6.63255
      C    2   -0.02546      1.99880     4.00612    0.02054     6.02546
      C    3   -0.22741      1.99877     4.21383    0.01482     6.22741
      C    4   -0.45500      1.99909     4.44101    0.01490     6.45500
      C    5   -0.22362      1.99893     4.20214    0.02255     6.22362
      C    6   -0.40946      1.99913     4.39320    0.01714     6.40946
      C    7   -0.25037      1.99887     4.22697    0.02453     6.25037
      C    8   -0.04951      1.99889     4.03013    0.02049     6.04951
      C    9   -0.63555      1.99914     4.62492    0.01149     6.63555
      C   10   -0.62211      1.99916     4.61000    0.01295     6.62211
      H   11    0.22207      0.00000     0.77507    0.00286     0.77793
      H   12    0.22166      0.00000     0.77540    0.00293     0.77834
      H   13    0.22100      0.00000     0.77648    0.00252     0.77900
      H   14    0.21465      0.00000     0.78236    0.00299     0.78535
      H   15    0.23096      0.00000     0.76575    0.00329     0.76904
      H   16    0.22745      0.00000     0.76930    0.00326     0.77255
      H   17    0.22366      0.00000     0.77283    0.00351     0.77634
      H   18    0.21989      0.00000     0.77743    0.00269     0.78011
      H   19    0.21735      0.00000     0.77971    0.00294     0.78265
      H   20    0.22538      0.00000     0.77124    0.00338     0.77462
      H   21    0.21626      0.00000     0.78100    0.00274     0.78374
      H   22    0.22658      0.00000     0.77114    0.00228     0.77342
      H   23    0.21623      0.00000     0.78107    0.00270     0.78377
      H   24    0.21616      0.00000     0.78111    0.00273     0.78384
      H   25    0.21504      0.00000     0.78277    0.00220     0.78496
      H   26    0.21673      0.00000     0.78049    0.00278     0.78327
 =======================================================================
   * Total *   -0.00000     19.98993    55.79540    0.21467    76.00000

                                 Natural Population      
 --------------------------------------------------------
   Core                      19.98993 ( 99.9496% of  20)
   Valence                   55.79540 ( 99.6347% of  56)
   Natural Minimal Basis     75.78533 ( 99.7175% of  76)
   Natural Rydberg Basis      0.21467 (  0.2825% of  76)
 --------------------------------------------------------

    Atom  No          Natural Electron Configuration
 ----------------------------------------------------------------------------
      C    1      [core]2S( 1.08)2p( 3.55)3p( 0.01)
      C    2      [core]2S( 0.86)2p( 3.15)3p( 0.01)
      C    3      [core]2S( 0.93)2p( 3.28)3p( 0.01)
      C    4      [core]2S( 1.01)2p( 3.44)3p( 0.01)
      C    5      [core]2S( 0.94)2p( 3.26)3p( 0.02)
      C    6      [core]2S( 1.02)2p( 3.38)3p( 0.01)
      C    7      [core]2S( 0.94)2p( 3.29)3p( 0.02)
      C    8      [core]2S( 0.87)2p( 3.16)3p( 0.01)
      C    9      [core]2S( 1.07)2p( 3.56)3p( 0.01)
      C   10      [core]2S( 1.07)2p( 3.54)3p( 0.01)
      H   11            1S( 0.78)
      H   12            1S( 0.78)
      H   13            1S( 0.78)
      H   14            1S( 0.78)
      H   15            1S( 0.77)
      H   16            1S( 0.77)
      H   17            1S( 0.77)
      H   18            1S( 0.78)
      H   19            1S( 0.78)
      H   20            1S( 0.77)
      H   21            1S( 0.78)
      H   22            1S( 0.77)
      H   23            1S( 0.78)
      H   24            1S( 0.78)
      H   25            1S( 0.78)
      H   26            1S( 0.78)


 NATURAL BOND ORBITAL ANALYSIS:

                       Occupancies       Lewis Structure    Low   High
           Occ.    -------------------  -----------------   occ   occ
  Cycle   Thresh.   Lewis   Non-Lewis     CR  BD  3C  LP    (L)   (NL)   Dev
 =============================================================================
   1(1)    1.90    75.30342   0.69658     10  28   0   0     0      0    0.04
 -----------------------------------------------------------------------------

 Structure accepted: No low occupancy Lewis orbitals

 WARNING:  1 low occupancy (<1.9990e) core orbital  found on  C    2
           1 low occupancy (<1.9990e) core orbital  found on  C    3
           1 low occupancy (<1.9990e) core orbital  found on  C    5
           1 low occupancy (<1.9990e) core orbital  found on  C    7
           1 low occupancy (<1.9990e) core orbital  found on  C    8

 --------------------------------------------------------
   Core                     19.98995 ( 99.950% of  20)
   Valence Lewis            55.31346 ( 98.774% of  56)
  ==================       ============================
   Total Lewis              75.30342 ( 99.083% of  76)
  -----------------------------------------------------
   Valence non-Lewis         0.55102 (  0.725% of  76)
   Rydberg non-Lewis         0.14556 (  0.192% of  76)
  ==================       ============================
   Total non-Lewis           0.69658 (  0.917% of  76)
 --------------------------------------------------------


       (Occupancy)   Bond orbital/ Coefficients/ Hybrids
 ---------------------------------------------------------------------------------
     1. (1.97953) BD ( 1) C   1 - C   2  
                ( 49.36%)   0.7026* C   1 s( 31.11%)p 2.21( 68.85%)d 0.00(  0.04%)
                                            0.0005  0.5578  0.0024 -0.6187  0.0015
                                            0.5521  0.0028  0.0288  0.0012 -0.0181
                                           -0.0010  0.0001  0.0029 -0.0103
                ( 50.64%)   0.7116* C   2 s( 32.28%)p 2.10( 67.68%)d 0.00(  0.04%)
                                           -0.0000  0.5681  0.0093  0.6210  0.0041
                                           -0.5388  0.0034 -0.0280  0.0036 -0.0165
                                           -0.0001  0.0014  0.0023 -0.0102
     2. (1.97573) BD ( 1) C   1 - H  11  
                ( 61.07%)   0.7815* C   1 s( 22.54%)p 3.43( 77.42%)d 0.00(  0.04%)
                                            0.0001 -0.4748  0.0012  0.2280 -0.0155
                                            0.7553  0.0041 -0.3892 -0.0014 -0.0098
                                            0.0051  0.0122  0.0108  0.0045
                ( 38.93%)   0.6240* H  11 s( 99.92%)p 0.00(  0.08%)
                                           -0.9996  0.0023 -0.0060 -0.0243  0.0131
     3. (1.97695) BD ( 1) C   1 - H  12  
                ( 61.08%)   0.7816* C   1 s( 22.63%)p 3.42( 77.33%)d 0.00(  0.04%)
                                           -0.0000  0.4757 -0.0010  0.2170  0.0141
                                           -0.1939 -0.0055 -0.8297  0.0053 -0.0012
                                           -0.0060  0.0071 -0.0008  0.0177
                ( 38.92%)   0.6238* H  12 s( 99.92%)p 0.00(  0.08%)
                                            0.9996 -0.0025 -0.0084  0.0061  0.0264
     4. (1.98831) BD ( 1) C   1 - H  13  
                ( 61.09%)   0.7816* C   1 s( 23.68%)p 3.22( 76.28%)d 0.00(  0.04%)
                                           -0.0001  0.4866  0.0013  0.7193  0.0031
                                            0.2940 -0.0147  0.3984 -0.0058  0.0102
                                            0.0128  0.0049  0.0096 -0.0030
                ( 38.91%)   0.6238* H  13 s( 99.92%)p 0.00(  0.08%)
                                            0.9996 -0.0010 -0.0231 -0.0095 -0.0128
     5. (1.97444) BD ( 1) C   2 - C   3  
                ( 50.88%)   0.7133* C   2 s( 37.34%)p 1.68( 62.62%)d 0.00(  0.04%)
                                           -0.0001  0.6110  0.0094  0.0647  0.0334
                                            0.7008  0.0137  0.3596  0.0148  0.0001
                                            0.0007  0.0138 -0.0135 -0.0046
                ( 49.12%)   0.7008* C   3 s( 38.84%)p 1.57( 61.12%)d 0.00(  0.05%)
                                            0.0001  0.6232  0.0043 -0.0171  0.0305
                                           -0.7006 -0.0158 -0.3449 -0.0006  0.0025
                                            0.0020  0.0152 -0.0138 -0.0050
     6. (1.94341) BD ( 2) C   2 - C   3  
                ( 48.67%)   0.6976* C   2 s(  0.00%)p 1.00( 99.92%)d 0.00(  0.08%)
                                           -0.0000 -0.0020 -0.0047 -0.3140  0.0055
                                           -0.4087  0.0048  0.8564 -0.0136 -0.0084
                                           -0.0023  0.0161  0.0099  0.0185
                ( 51.33%)   0.7165* C   3 s(  0.01%)p 1.00( 99.92%)d 0.00(  0.07%)
                                           -0.0000 -0.0050 -0.0055 -0.3048  0.0061
                                           -0.4179  0.0077  0.8552 -0.0138  0.0089
                                            0.0011 -0.0151 -0.0089 -0.0188
     7. (1.96213) BD ( 1) C   2 - C   7  
                ( 49.61%)   0.7044* C   2 s( 30.23%)p 2.31( 69.73%)d 0.00(  0.04%)
                                           -0.0001  0.5495 -0.0185 -0.7140  0.0290
                                           -0.2248 -0.0243 -0.3680 -0.0077  0.0061
                                            0.0141  0.0056  0.0117 -0.0061
                ( 50.39%)   0.7098* C   7 s( 27.39%)p 2.65( 72.56%)d 0.00(  0.05%)
                                            0.0002  0.5233  0.0018  0.7470  0.0195
                                            0.1633 -0.0355  0.3729 -0.0139  0.0092
                                            0.0149  0.0052  0.0123 -0.0049
     8. (1.97627) BD ( 1) C   3 - C   4  
                ( 49.24%)   0.7017* C   3 s( 32.20%)p 2.10( 67.76%)d 0.00(  0.04%)
                                           -0.0002  0.5674  0.0004 -0.6443  0.0252
                                            0.5096  0.0329  0.0226  0.0221 -0.0161
                                            0.0016  0.0016  0.0070 -0.0115
                ( 50.76%)   0.7125* C   4 s( 27.85%)p 2.59( 72.10%)d 0.00(  0.05%)
                                            0.0002  0.5277  0.0052  0.6952  0.0261
                                           -0.4863  0.0181 -0.0024  0.0143 -0.0180
                                           -0.0007  0.0002  0.0054 -0.0106
     9. (1.97951) BD ( 1) C   3 - H  14  
                ( 60.99%)   0.7810* C   3 s( 28.79%)p 2.47( 71.18%)d 0.00(  0.03%)
                                           -0.0003  0.5365 -0.0031  0.7003 -0.0012
                                            0.2705  0.0062  0.3849  0.0011  0.0080
                                            0.0121  0.0046  0.0093 -0.0034
                ( 39.01%)   0.6246* H  14 s( 99.91%)p 0.00(  0.09%)
                                            0.9996 -0.0032 -0.0253 -0.0084 -0.0130
    10. (1.97395) BD ( 1) C   4 - C   5  
                ( 49.86%)   0.7061* C   4 s( 28.21%)p 2.54( 71.75%)d 0.00(  0.04%)
                                            0.0002  0.5311 -0.0054 -0.6484 -0.0144
                                           -0.3486  0.0302 -0.4176  0.0027  0.0113
                                            0.0131  0.0082  0.0057 -0.0028
                ( 50.14%)   0.7081* C   5 s( 26.82%)p 2.73( 73.13%)d 0.00(  0.05%)
                                            0.0000  0.5179  0.0026  0.6256 -0.0272
                                            0.3796  0.0475  0.4390  0.0098  0.0102
                                            0.0147  0.0069  0.0100 -0.0041
    11. (1.97043) BD ( 1) C   4 - H  15  
                ( 61.66%)   0.7852* C   4 s( 21.91%)p 3.56( 78.05%)d 0.00(  0.04%)
                                           -0.0001  0.4680  0.0025  0.1921 -0.0039
                                            0.7844  0.0002 -0.3579  0.0170  0.0077
                                           -0.0043 -0.0124 -0.0126 -0.0046
                ( 38.34%)   0.6192* H  15 s( 99.92%)p 0.00(  0.08%)
                                            0.9996 -0.0036 -0.0055 -0.0258  0.0113
    12. (1.96989) BD ( 1) C   4 - H  16  
                ( 61.51%)   0.7843* C   4 s( 21.90%)p 3.56( 78.06%)d 0.00(  0.04%)
                                           -0.0001  0.4680 -0.0008 -0.2402  0.0053
                                            0.1607  0.0176  0.8347 -0.0070 -0.0015
                                           -0.0084  0.0048 -0.0002  0.0178
                ( 38.49%)   0.6204* H  16 s( 99.92%)p 0.00(  0.08%)
                                            0.9996 -0.0039  0.0080 -0.0065 -0.0266
    13. (1.96881) BD ( 1) C   5 - C   6  
                ( 50.18%)   0.7084* C   5 s( 23.31%)p 3.29( 76.64%)d 0.00(  0.06%)
                                            0.0000  0.4827 -0.0091  0.2636 -0.0301
                                           -0.1521  0.0419 -0.8188 -0.0244 -0.0039
                                           -0.0139  0.0124  0.0004  0.0147
                ( 49.82%)   0.7058* C   6 s( 25.25%)p 2.96( 74.70%)d 0.00(  0.05%)
                                            0.0002  0.5023 -0.0130 -0.3285 -0.0110
                                            0.4562  0.0317  0.6551 -0.0260 -0.0057
                                           -0.0119  0.0120  0.0004  0.0148
    14. (1.95257) BD ( 1) C   5 - C   8  
                ( 49.47%)   0.7033* C   5 s( 24.52%)p 3.08( 75.43%)d 0.00(  0.05%)
                                            0.0003  0.4949 -0.0167 -0.2112 -0.0408
                                           -0.7568  0.0255  0.3665  0.0159  0.0040
                                           -0.0006 -0.0109 -0.0187 -0.0077
                ( 50.53%)   0.7109* C   8 s( 23.14%)p 3.32( 76.80%)d 0.00(  0.06%)
                                            0.0001  0.4807 -0.0178  0.0123 -0.0337
                                            0.8672  0.0001 -0.1176  0.0279  0.0044
                                           -0.0019 -0.0110 -0.0176 -0.0101
    15. (1.98401) BD ( 1) C   5 - H  17  
                ( 61.79%)   0.7860* C   5 s( 24.92%)p 3.01( 75.05%)d 0.00(  0.03%)
                                            0.0002 -0.4988 -0.0191  0.7014 -0.0118
                                           -0.5076  0.0014  0.0269  0.0012  0.0153
                                           -0.0008  0.0001 -0.0047  0.0093
                ( 38.21%)   0.6182* H  17 s( 99.91%)p 0.00(  0.09%)
                                           -0.9995  0.0053 -0.0243  0.0172 -0.0010
    16. (1.95945) BD ( 1) C   6 - C   7  
                ( 49.13%)   0.7009* C   6 s( 24.62%)p 3.06( 75.33%)d 0.00(  0.05%)
                                            0.0003  0.4960 -0.0118  0.3248  0.0119
                                           -0.7453 -0.0115  0.3010 -0.0371 -0.0089
                                            0.0060 -0.0168 -0.0120 -0.0013
                ( 50.87%)   0.7132* C   7 s( 22.93%)p 3.36( 77.02%)d 0.00(  0.05%)
                                           -0.0001  0.4787 -0.0074 -0.1721  0.0131
                                            0.6131 -0.0364 -0.6008 -0.0472 -0.0078
                                            0.0046 -0.0181 -0.0107 -0.0029
    17. (1.98237) BD ( 1) C   6 - H  18  
                ( 61.15%)   0.7820* C   6 s( 24.57%)p 3.07( 75.39%)d 0.00(  0.04%)
                                            0.0001 -0.4956 -0.0085  0.6271 -0.0190
                                            0.1744 -0.0162  0.5738  0.0209 -0.0065
                                           -0.0160 -0.0053 -0.0093 -0.0003
                ( 38.85%)   0.6233* H  18 s( 99.92%)p 0.00(  0.08%)
                                           -0.9996  0.0024 -0.0193 -0.0045 -0.0206
    18. (1.99169) BD ( 1) C   6 - H  19  
                ( 61.30%)   0.7829* C   6 s( 25.32%)p 2.95( 74.65%)d 0.00(  0.04%)
                                           -0.0000  0.5030  0.0105  0.6260 -0.0178
                                            0.4518 -0.0042 -0.3869 -0.0201  0.0131
                                           -0.0097 -0.0070  0.0047 -0.0042
                ( 38.70%)   0.6221* H  19 s( 99.92%)p 0.00(  0.08%)
                                            0.9996 -0.0034 -0.0206 -0.0147  0.0144
    19. (1.94388) BD ( 1) C   7 - C   8  
                ( 50.15%)   0.7081* C   7 s( 24.11%)p 3.15( 75.84%)d 0.00(  0.05%)
                                            0.0003  0.4908 -0.0153 -0.6410  0.0030
                                            0.0081 -0.0548  0.5868 -0.0073 -0.0075
                                           -0.0172  0.0048  0.0100  0.0035
                ( 49.85%)   0.7061* C   8 s( 22.49%)p 3.44( 77.46%)d 0.00(  0.06%)
                                            0.0001  0.4739 -0.0169  0.6695 -0.0125
                                           -0.3357 -0.0365 -0.4602  0.0164 -0.0062
                                           -0.0195  0.0060  0.0101  0.0010
    20. (1.98567) BD ( 1) C   7 - H  20  
                ( 61.86%)   0.7865* C   7 s( 25.14%)p 2.98( 74.82%)d 0.00(  0.03%)
                                            0.0002 -0.5011 -0.0182 -0.0137  0.0026
                                            0.7709 -0.0089  0.3921  0.0017  0.0009
                                            0.0001 -0.0128  0.0122  0.0038
                ( 38.14%)   0.6176* H  20 s( 99.91%)p 0.00(  0.09%)
                                           -0.9995  0.0049 -0.0003 -0.0266 -0.0137
    21. (1.98118) BD ( 1) C   8 - C   9  
                ( 51.10%)   0.7148* C   8 s( 27.79%)p 2.60( 72.17%)d 0.00(  0.04%)
                                            0.0001  0.5267  0.0212  0.1022 -0.0084
                                           -0.1817 -0.0067  0.8235  0.0053  0.0007
                                            0.0029 -0.0082 -0.0001  0.0186
                ( 48.90%)   0.6993* C   9 s( 30.82%)p 2.24( 69.14%)d 0.00(  0.04%)
                                            0.0004  0.5552 -0.0034 -0.0596  0.0010
                                            0.1959 -0.0020 -0.8059  0.0034 -0.0009
                                            0.0028 -0.0075 -0.0011  0.0180
    22. (1.97366) BD ( 1) C   8 - C  10  
                ( 51.13%)   0.7151* C   8 s( 26.43%)p 2.78( 73.53%)d 0.00(  0.05%)
                                            0.0001  0.5139  0.0111 -0.7347 -0.0072
                                           -0.3167 -0.0094 -0.3078  0.0175  0.0121
                                            0.0120  0.0046  0.0115 -0.0056
                ( 48.87%)   0.6990* C  10 s( 30.97%)p 2.23( 68.99%)d 0.00(  0.04%)
                                            0.0006  0.5564 -0.0058  0.7197 -0.0061
                                            0.3191 -0.0034  0.2649 -0.0010  0.0112
                                            0.0097  0.0044  0.0103 -0.0067
    23. (1.98536) BD ( 1) C   9 - H  21  
                ( 60.85%)   0.7801* C   9 s( 22.54%)p 3.43( 77.41%)d 0.00(  0.04%)
                                            0.0001 -0.4748 -0.0019  0.0522 -0.0043
                                            0.8699 -0.0026 -0.1194 -0.0188 -0.0025
                                            0.0007  0.0042  0.0170  0.0104
                ( 39.15%)   0.6257* H  21 s( 99.92%)p 0.00(  0.08%)
                                           -0.9996  0.0013 -0.0012 -0.0275  0.0043
    24. (1.98802) BD ( 1) C   9 - H  22  
                ( 61.43%)   0.7838* C   9 s( 24.04%)p 3.16( 75.92%)d 0.00(  0.04%)
                                           -0.0000  0.4903  0.0025  0.7515 -0.0071
                                            0.2704 -0.0106  0.3478  0.0170  0.0087
                                            0.0122  0.0051  0.0108 -0.0060
                ( 38.57%)   0.6210* H  22 s( 99.92%)p 0.00(  0.08%)
                                            0.9996 -0.0007 -0.0249 -0.0081 -0.0109
    25. (1.98428) BD ( 1) C   9 - H  23  
                ( 60.82%)   0.7799* C   9 s( 22.52%)p 3.44( 77.44%)d 0.00(  0.04%)
                                            0.0001 -0.4745 -0.0009  0.6545 -0.0068
                                           -0.3621  0.0062 -0.4632 -0.0168  0.0107
                                            0.0139 -0.0075 -0.0071  0.0030
                ( 39.18%)   0.6259* H  23 s( 99.92%)p 0.00(  0.08%)
                                           -0.9996  0.0013 -0.0203  0.0115  0.0152
    26. (1.98690) BD ( 1) C  10 - H  24  
                ( 60.88%)   0.7803* C  10 s( 22.70%)p 3.40( 77.26%)d 0.00(  0.04%)
                                            0.0001 -0.4764 -0.0020  0.0194  0.0169
                                            0.8725  0.0010 -0.1030  0.0092 -0.0004
                                            0.0006  0.0043  0.0180  0.0094
                ( 39.12%)   0.6254* H  24 s( 99.92%)p 0.00(  0.08%)
                                           -0.9996  0.0015 -0.0008 -0.0277  0.0030
    27. (1.98902) BD ( 1) C  10 - H  25  
                ( 60.83%)   0.7799* C  10 s( 23.59%)p 3.24( 76.37%)d 0.00(  0.04%)
                                            0.0000 -0.4856 -0.0033  0.1389  0.0190
                                           -0.1685  0.0110  0.8459 -0.0017  0.0018
                                           -0.0055  0.0064  0.0006 -0.0186
                ( 39.17%)   0.6258* H  25 s( 99.92%)p 0.00(  0.08%)
                                           -0.9996  0.0007 -0.0060  0.0045 -0.0268
    28. (1.98604) BD ( 1) C  10 - H  26  
                ( 60.90%)   0.7804* C  10 s( 22.66%)p 3.41( 77.29%)d 0.00(  0.04%)
                                            0.0001 -0.4761 -0.0020  0.6795  0.0123
                                           -0.3284  0.0092 -0.4505  0.0113  0.0107
                                            0.0145 -0.0064 -0.0078  0.0018
                ( 39.10%)   0.6253* H  26 s( 99.92%)p 0.00(  0.08%)
                                           -0.9996  0.0016 -0.0218  0.0104  0.0140
    29. (1.99915) CR ( 1) C   1           s(100.00%)p 0.00(  0.00%)
                                            1.0000 -0.0002 -0.0000  0.0003  0.0000
                                           -0.0003 -0.0000 -0.0000 -0.0000  0.0000
                                            0.0000 -0.0000 -0.0000  0.0000
    30. (1.99880) CR ( 1) C   2           s(100.00%)
                                            1.0000  0.0001 -0.0000 -0.0001  0.0000
                                            0.0000 -0.0000 -0.0000 -0.0000  0.0000
                                            0.0000  0.0000  0.0000 -0.0000
    31. (1.99878) CR ( 1) C   3           s(100.00%)p 0.00(  0.00%)
                                            1.0000  0.0002 -0.0000  0.0001 -0.0000
                                            0.0002  0.0000  0.0002  0.0000  0.0000
                                            0.0000 -0.0000  0.0000 -0.0000
    32. (1.99909) CR ( 1) C   4           s(100.00%)p 0.00(  0.00%)
                                            1.0000 -0.0001  0.0000 -0.0000 -0.0000
                                            0.0003 -0.0000  0.0002 -0.0000  0.0000
                                           -0.0000 -0.0000 -0.0000  0.0000
    33. (1.99893) CR ( 1) C   5           s(100.00%)p 0.00(  0.00%)
                                            1.0000 -0.0001  0.0000 -0.0001  0.0000
                                            0.0003 -0.0000 -0.0001 -0.0000 -0.0000
                                           -0.0000  0.0000  0.0000  0.0000
    34. (1.99913) CR ( 1) C   6           s(100.00%)p 0.00(  0.00%)
                                            1.0000 -0.0002  0.0000 -0.0001  0.0000
                                            0.0001 -0.0000 -0.0003  0.0000  0.0000
                                            0.0000  0.0000  0.0000 -0.0000
    35. (1.99887) CR ( 1) C   7           s(100.00%)p 0.00(  0.00%)
                                            1.0000 -0.0001  0.0000  0.0000 -0.0000
                                           -0.0001  0.0000 -0.0003  0.0000 -0.0000
                                            0.0000 -0.0000 -0.0000 -0.0000
    36. (1.99889) CR ( 1) C   8           s(100.00%)
                                            1.0000 -0.0002  0.0000 -0.0001  0.0000
                                            0.0000  0.0000  0.0000 -0.0000 -0.0000
                                            0.0000  0.0000 -0.0000 -0.0000
    37. (1.99914) CR ( 1) C   9           s(100.00%)p 0.00(  0.00%)
                                            1.0000 -0.0001  0.0000  0.0000  0.0000
                                           -0.0001 -0.0000  0.0004  0.0000  0.0000
                                           -0.0000  0.0000  0.0000 -0.0000
    38. (1.99916) CR ( 1) C  10           s(100.00%)p 0.00(  0.00%)
                                            1.0000 -0.0002  0.0000 -0.0005  0.0000
                                           -0.0002  0.0000 -0.0001 -0.0000 -0.0000
                                           -0.0000 -0.0000 -0.0000  0.0000
    39. (0.00433) RY*( 1) C   1           s(  1.09%)p85.87( 93.98%)d 4.50(  4.93%)
                                            0.0000 -0.0019  0.1046  0.0119  0.4985
                                            0.0089  0.6623  0.0089  0.5023 -0.0245
                                           -0.0911  0.0745 -0.1862  0.0125
    40. (0.00151) RY*( 2) C   1           s(  0.00%)p 1.00( 72.88%)d 0.37( 27.12%)
                                            0.0000 -0.0002  0.0024 -0.0039 -0.2591
                                           -0.0039 -0.3624  0.0097  0.7282 -0.0106
                                           -0.2874  0.3238  0.2629  0.1205
    41. (0.00077) RY*( 3) C   1           s( 39.07%)p 1.54( 59.98%)d 0.02(  0.95%)
                                            0.0000  0.0144  0.6249  0.0042 -0.6490
                                           -0.0112  0.4213 -0.0031 -0.0311  0.0544
                                            0.0530  0.0574  0.0170 -0.0131
    42. (0.00007) RY*( 4) C   1           s( 40.96%)p 0.81( 33.09%)d 0.63( 25.95%)
    43. (0.00002) RY*( 5) C   1           s(  9.73%)p 0.73(  7.11%)d 8.54( 83.16%)
    44. (0.00000) RY*( 6) C   1           s(  3.39%)p 3.32( 11.28%)d25.14( 85.33%)
    45. (0.00001) RY*( 7) C   1           s(  2.00%)p 5.49( 10.97%)d43.56( 87.03%)
    46. (0.00001) RY*( 8) C   1           s(  1.02%)p 9.16(  9.37%)d87.60( 89.61%)
    47. (0.00000) RY*( 9) C   1           s(  2.76%)p 0.53(  1.46%)d34.64( 95.77%)
    48. (0.00529) RY*( 1) C   2           s( 15.09%)p 5.40( 81.50%)d 0.23(  3.41%)
                                            0.0000  0.0185  0.3880 -0.0368 -0.4825
                                           -0.0076  0.7068 -0.0104  0.2847 -0.1474
                                           -0.0468 -0.0847  0.0233 -0.0500
    49. (0.00442) RY*( 2) C   2           s(  0.05%)p99.99( 90.46%)d99.99(  9.49%)
                                           -0.0000 -0.0042  0.0210  0.0076  0.2801
                                            0.0067  0.4911 -0.0203 -0.7645 -0.1338
                                            0.0287  0.1408  0.0945  0.2178
    50. (0.00378) RY*( 3) C   2           s(  1.81%)p51.02( 92.29%)d 3.26(  5.90%)
                                           -0.0000 -0.0318  0.1307  0.0036  0.7753
                                           -0.0213  0.3072 -0.0068  0.4764  0.1794
                                            0.1125 -0.0170  0.1149  0.0254
    51. (0.00120) RY*( 4) C   2           s( 79.80%)p 0.19( 14.93%)d 0.07(  5.27%)
                                            0.0000 -0.0026  0.8933 -0.0056  0.0399
                                           -0.0018 -0.3527 -0.0013 -0.1526  0.0981
                                            0.1470  0.0845 -0.0211  0.1179
    52. (0.00048) RY*( 5) C   2           s(  0.35%)p 0.85(  0.30%)d99.99( 99.35%)
                                            0.0000  0.0002  0.0594  0.0025 -0.0278
                                            0.0032 -0.0270 -0.0090  0.0375  0.2131
                                           -0.6766  0.5166  0.4633 -0.0935
    53. (0.00036) RY*( 6) C   2           s(  0.02%)p78.13(  1.94%)d99.99( 98.03%)
                                            0.0000 -0.0029  0.0155 -0.0092  0.0776
                                           -0.0192  0.0930 -0.0124  0.0644  0.0795
                                           -0.3229  0.3408 -0.8539  0.1565
    54. (0.00021) RY*( 7) C   2           s(  1.74%)p 5.14(  8.95%)d51.25( 89.30%)
                                            0.0000 -0.0100  0.1316 -0.0124  0.2536
                                            0.0045 -0.1502 -0.0038  0.0493 -0.7982
                                           -0.4299 -0.2496 -0.0155 -0.0929
    55. (0.00006) RY*( 8) C   2           s(  0.94%)p 7.76(  7.31%)d97.50( 91.75%)
    56. (0.00003) RY*( 9) C   2           s(  0.33%)p 7.09(  2.37%)d99.99( 97.29%)
    57. (0.00462) RY*( 1) C   3           s(  3.27%)p27.30( 89.27%)d 2.28(  7.46%)
                                            0.0000 -0.0299  0.1783  0.0209  0.8773
                                            0.0104 -0.1940  0.0141  0.2909 -0.2022
                                           -0.1464 -0.0082 -0.1065 -0.0298
    58. (0.00214) RY*( 2) C   3           s( 13.75%)p 5.96( 81.96%)d 0.31(  4.29%)
                                            0.0000  0.0139  0.3705 -0.0163  0.0422
                                            0.0272 -0.6015  0.0012 -0.6745 -0.0056
                                            0.1394 -0.1289  0.0616 -0.0554
    59. (0.00183) RY*( 3) C   3           s(  0.74%)p99.99( 82.71%)d22.38( 16.55%)
                                            0.0000  0.0115  0.0852 -0.0165 -0.3273
                                           -0.0007 -0.6507  0.0201  0.5439  0.0282
                                           -0.1863  0.2138  0.2714  0.1035
    60. (0.00064) RY*( 4) C   3           s( 79.51%)p 0.22( 17.68%)d 0.04(  2.81%)
                                           -0.0000 -0.0011  0.8917  0.0068 -0.2054
                                           -0.0118  0.3349  0.0039  0.1492 -0.1131
                                           -0.0691  0.0478 -0.0875 -0.0247
    61. (0.00017) RY*( 5) C   3           s(  0.00%)p 1.00( 16.86%)d 4.93( 83.14%)
                                            0.0000  0.0019  0.0041  0.0031 -0.1320
                                            0.0060 -0.1809 -0.0126  0.3438  0.1007
                                            0.4082 -0.5737 -0.4092 -0.3976
    62. (0.00013) RY*( 6) C   3           s(  0.05%)p71.81(  3.72%)d99.99( 96.23%)
                                           -0.0000 -0.0061  0.0219  0.0073  0.0704
                                           -0.0243  0.1565 -0.0091  0.0840 -0.2654
                                            0.2337 -0.3516  0.8233 -0.1891
    63. (0.00004) RY*( 7) C   3           s(  0.30%)p 0.24(  0.07%)d99.99( 99.63%)
    64. (0.00002) RY*( 8) C   3           s(  0.69%)p 4.14(  2.85%)d99.99( 96.46%)
    65. (0.00002) RY*( 9) C   3           s(  1.87%)p 2.63(  4.91%)d49.97( 93.23%)
    66. (0.00366) RY*( 1) C   4           s(  0.07%)p99.99( 90.76%)d99.99(  9.18%)
                                           -0.0000  0.0099  0.0243 -0.0093 -0.3322
                                           -0.0183 -0.5201  0.0199  0.7252  0.1034
                                           -0.0273 -0.1325 -0.1100 -0.2251
    67. (0.00299) RY*( 2) C   4           s(  4.09%)p21.18( 86.69%)d 2.25(  9.21%)
                                           -0.0000  0.0332  0.1996 -0.0017 -0.0288
                                           -0.0139 -0.7547 -0.0088 -0.5443 -0.0205
                                           -0.1034  0.1158 -0.2372  0.1066
    68. (0.00229) RY*( 3) C   4           s( 10.17%)p 8.72( 88.61%)d 0.12(  1.23%)
                                            0.0000 -0.0042  0.3188 -0.0285  0.8836
                                            0.0041 -0.1688 -0.0061  0.2756  0.0849
                                            0.0389 -0.0201  0.0458  0.0321
    69. (0.00080) RY*( 4) C   4           s( 73.72%)p 0.13(  9.90%)d 0.22( 16.38%)
                                            0.0000 -0.0024  0.8586  0.0006 -0.2876
                                            0.0045  0.1230  0.0038 -0.0330 -0.1465
                                            0.2067 -0.1252  0.2878 -0.0327
    70. (0.00043) RY*( 5) C   4           s(  0.58%)p 0.57(  0.33%)d99.99( 99.10%)
                                           -0.0000  0.0007  0.0759  0.0015 -0.0424
                                            0.0037 -0.0227 -0.0064  0.0303  0.1935
                                           -0.7085  0.4133  0.5198 -0.1028
    71. (0.00010) RY*( 6) C   4           s(  1.78%)p 1.57(  2.80%)d53.56( 95.42%)
                                           -0.0000 -0.0024  0.1335  0.0249 -0.1277
                                           -0.0099  0.1020  0.0033  0.0228  0.8510
                                            0.1711  0.1458 -0.1476  0.3971
    72. (0.00005) RY*( 7) C   4           s(  4.87%)p 2.02(  9.83%)d17.52( 85.30%)
    73. (0.00003) RY*( 8) C   4           s(  4.18%)p 2.15(  8.98%)d20.75( 86.84%)
    74. (0.00001) RY*( 9) C   4           s(  0.67%)p 3.22(  2.15%)d99.99( 97.18%)
    75. (0.00456) RY*( 1) C   5           s(  6.79%)p12.09( 82.02%)d 1.65( 11.20%)
                                            0.0000 -0.0543  0.2548 -0.0363 -0.8036
                                            0.0253  0.3680 -0.0072  0.1922  0.2900
                                            0.0127 -0.0030 -0.0027  0.1665
    76. (0.00323) RY*( 2) C   5           s(  6.08%)p14.61( 88.79%)d 0.84(  5.13%)
                                           -0.0000  0.0174  0.2459  0.0117 -0.3529
                                           -0.0055 -0.5748  0.0134 -0.6577  0.0555
                                            0.0845  0.1464  0.0022 -0.1401
    77. (0.00179) RY*( 3) C   5           s( 34.29%)p 1.72( 59.07%)d 0.19(  6.64%)
                                           -0.0000  0.0269  0.5850  0.0281  0.0271
                                           -0.0195 -0.4546 -0.0193  0.6179 -0.2256
                                            0.0024  0.0947  0.0535 -0.0604
    78. (0.00099) RY*( 4) C   5           s( 40.31%)p 1.05( 42.36%)d 0.43( 17.33%)
                                            0.0000 -0.0174  0.6347 -0.0013  0.2889
                                           -0.0189  0.5112  0.0065 -0.2801 -0.0406
                                           -0.0378  0.1202 -0.2392 -0.3140
    79. (0.00056) RY*( 5) C   5           s(  2.45%)p 0.55(  1.33%)d39.35( 96.22%)
                                           -0.0000  0.0117  0.1559  0.0083  0.0890
                                           -0.0057 -0.0684 -0.0081 -0.0240  0.3904
                                           -0.3376 -0.6552  0.4318 -0.2829
    80. (0.00041) RY*( 6) C   5           s(  9.04%)p 0.92(  8.36%)d 9.14( 82.60%)
                                            0.0000  0.0089  0.3005 -0.0022  0.1977
                                           -0.0209  0.0640  0.0089 -0.1997 -0.0737
                                            0.4260 -0.2428  0.3304  0.6863
    81. (0.00014) RY*( 7) C   5           s(  0.66%)p 4.95(  3.26%)d99.99( 96.08%)
                                           -0.0000  0.0001  0.0812  0.0097 -0.0960
                                            0.0124 -0.0410  0.0234 -0.1447 -0.3980
                                           -0.7060 -0.2267 -0.2914  0.4095
    82. (0.00010) RY*( 8) C   5           s(  0.33%)p25.52(  8.43%)d99.99( 91.24%)
                                           -0.0000  0.0214  0.0533  0.0102  0.1667
                                            0.0113 -0.2197 -0.0134  0.0887  0.5209
                                            0.1674 -0.2674 -0.7144  0.1766
    83. (0.00005) RY*( 9) C   5           s(  0.50%)p12.15(  6.12%)d99.99( 93.37%)
    84. (0.00513) RY*( 1) C   6           s(  1.32%)p67.37( 88.68%)d 7.60( 10.00%)
                                            0.0000 -0.0057  0.1146  0.0305  0.8221
                                            0.0140  0.4576  0.0059  0.0200 -0.1025
                                            0.2346  0.1777  0.0195 -0.0504
    85. (0.00253) RY*( 2) C   6           s( 19.15%)p 3.43( 65.63%)d 0.79( 15.22%)
                                           -0.0000  0.0422  0.4356 -0.0016  0.0608
                                           -0.0088 -0.1106  0.0197  0.7999  0.2214
                                            0.0090 -0.1901  0.0847  0.2445
    86. (0.00086) RY*( 3) C   6           s(  1.66%)p55.08( 91.41%)d 4.17(  6.93%)
                                            0.0000 -0.0048  0.1287  0.0132 -0.4714
                                           -0.0288  0.8205 -0.0090  0.1325  0.0549
                                           -0.0530  0.0711 -0.2248 -0.0887
    87. (0.00071) RY*( 4) C   6           s( 74.17%)p 0.22( 16.64%)d 0.12(  9.19%)
                                            0.0000 -0.0142  0.8611 -0.0091 -0.0184
                                           -0.0014 -0.1254  0.0156 -0.3873 -0.0366
                                           -0.1815  0.0507 -0.0125 -0.2342
    88. (0.00023) RY*( 5) C   6           s(  0.03%)p99.99(  5.11%)d99.99( 94.85%)
                                            0.0000 -0.0031  0.0177  0.0038 -0.1062
                                           -0.0057  0.1992 -0.0005  0.0106 -0.4733
                                           -0.0514 -0.3396  0.7771 -0.0520
    89. (0.00014) RY*( 6) C   6           s(  0.43%)p51.52( 22.27%)d99.99( 77.30%)
                                            0.0000 -0.0307  0.0581  0.0025  0.0388
                                            0.0007  0.1900  0.0026 -0.4302  0.5281
                                            0.1458 -0.4130  0.1473  0.5297
    90. (0.00004) RY*( 7) C   6           s(  0.19%)p10.97(  2.06%)d99.99( 97.75%)
    91. (0.00003) RY*( 8) C   6           s(  1.70%)p 4.40(  7.50%)d53.27( 90.79%)
    92. (0.00003) RY*( 9) C   6           s(  1.60%)p 0.39(  0.62%)d61.23( 97.79%)
    93. (0.00670) RY*( 1) C   7           s(  6.79%)p13.09( 88.83%)d 0.65(  4.39%)
                                           -0.0000 -0.0584  0.2539  0.0065  0.3940
                                           -0.0371 -0.8518 -0.0209 -0.0747  0.0006
                                           -0.0160 -0.1634  0.1177  0.0551
    94. (0.00321) RY*( 2) C   7           s( 10.28%)p 8.10( 83.27%)d 0.63(  6.45%)
                                           -0.0000 -0.0118  0.3204  0.0037 -0.8084
                                           -0.0040 -0.2217  0.0035 -0.3607  0.0867
                                            0.1151 -0.0327  0.1863 -0.0892
    95. (0.00195) RY*( 3) C   7           s( 47.76%)p 0.93( 44.23%)d 0.17(  8.01%)
                                            0.0000  0.0268  0.6906 -0.0101 -0.0824
                                            0.0383  0.0515  0.0003  0.6567 -0.1397
                                            0.0817  0.1313 -0.1884 -0.0339
    96. (0.00133) RY*( 4) C   7           s( 23.09%)p 2.27( 52.37%)d 1.06( 24.54%)
                                           -0.0000 -0.0095  0.4804 -0.0094  0.3500
                                            0.0026  0.2984  0.0213 -0.5582 -0.2098
                                           -0.1704  0.2118  0.0361 -0.3553
    97. (0.00059) RY*( 5) C   7           s(  4.16%)p 0.56(  2.31%)d22.49( 93.53%)
                                            0.0000  0.0128  0.2035 -0.0043  0.0499
                                            0.0107  0.1273 -0.0022  0.0657  0.8032
                                           -0.5086 -0.1676  0.0587  0.0033
    98. (0.00041) RY*( 6) C   7           s(  7.64%)p 1.83( 14.01%)d10.25( 78.35%)
                                           -0.0000  0.0090  0.2763 -0.0155  0.1633
                                            0.0002  0.2626  0.0123 -0.2099  0.1232
                                            0.4290 -0.1434  0.1456  0.7366
    99. (0.00014) RY*( 7) C   7           s(  0.23%)p36.21(  8.33%)d99.99( 91.44%)
                                           -0.0000 -0.0093  0.0470  0.0171 -0.1290
                                           -0.0051 -0.0864  0.0196 -0.2418 -0.1389
                                           -0.3170 -0.1291 -0.8226  0.3183
   100. (0.00007) RY*( 8) C   7           s(  0.01%)p 1.00(  2.21%)d44.21( 97.78%)
   101. (0.00005) RY*( 9) C   7           s(  0.49%)p 8.63(  4.19%)d99.99( 95.32%)
   102. (0.00501) RY*( 1) C   8           s(  3.64%)p24.65( 89.76%)d 1.81(  6.60%)
                                           -0.0000 -0.0022  0.1908  0.0128  0.5972
                                            0.0062  0.1149  0.0036  0.7263  0.0482
                                            0.0931  0.1270  0.0753 -0.1824
   103. (0.00314) RY*( 2) C   8           s(  1.34%)p68.50( 91.66%)d 5.23(  7.00%)
                                           -0.0000  0.0473  0.1056  0.0149  0.5756
                                            0.0140  0.5347 -0.0229 -0.5463  0.1535
                                            0.0109 -0.1089  0.0873  0.1638
   104. (0.00189) RY*( 3) C   8           s( 75.12%)p 0.08(  5.65%)d 0.26( 19.22%)
                                           -0.0000 -0.0130  0.8666  0.0087 -0.1199
                                            0.0148 -0.2018 -0.0234  0.0238  0.1580
                                           -0.1186 -0.2878  0.0052  0.2651
   105. (0.00165) RY*( 4) C   8           s(  0.82%)p99.99( 89.27%)d12.13(  9.91%)
                                           -0.0000 -0.0045  0.0903  0.0086 -0.4855
                                           -0.0179  0.7623 -0.0061  0.2747 -0.0485
                                           -0.1759  0.1407  0.1618  0.1409
   106. (0.00058) RY*( 5) C   8           s(  1.88%)p 0.25(  0.48%)d51.84( 97.64%)
                                           -0.0000  0.0032  0.1372  0.0130 -0.0490
                                            0.0115 -0.0170 -0.0133 -0.0401 -0.2618
                                            0.7853  0.3522  0.0392  0.4068
   107. (0.00048) RY*( 6) C   8           s(  0.01%)p 1.00(  0.03%)d99.99( 99.97%)
                                           -0.0000  0.0002  0.0073  0.0005  0.0127
                                           -0.0055 -0.0086 -0.0008 -0.0010  0.4959
                                           -0.1621  0.5486 -0.6166  0.2151
   108. (0.00039) RY*( 7) C   8           s(  0.04%)p99.99(  9.62%)d99.99( 90.34%)
                                            0.0000  0.0004  0.0204 -0.0151  0.1264
                                            0.0312 -0.2627  0.0094 -0.0996 -0.1096
                                           -0.4379  0.5369  0.5948  0.2400
   109. (0.00030) RY*( 8) C   8           s(  0.12%)p41.27(  4.91%)d99.99( 94.97%)
                                           -0.0000 -0.0066  0.0339  0.0188 -0.2009
                                            0.0034 -0.0242  0.0079 -0.0879  0.7025
                                            0.3322  0.1095  0.4418 -0.3724
   110. (0.00024) RY*( 9) C   8           s( 17.19%)p 0.50(  8.67%)d 4.31( 74.14%)
                                           -0.0000  0.0159  0.4143  0.0075 -0.0402
                                            0.0024  0.0868  0.0000 -0.2784 -0.3559
                                           -0.0235  0.3792 -0.1710 -0.6642
   111. (0.00366) RY*( 1) C   9           s(  0.75%)p99.99( 93.13%)d 8.18(  6.12%)
                                            0.0000  0.0011  0.0865 -0.0137 -0.7545
                                           -0.0102 -0.5811 -0.0010 -0.1552  0.0102
                                            0.1904  0.1247  0.0884  0.0385
   112. (0.00304) RY*( 2) C   9           s(  0.47%)p99.99( 92.36%)d15.18(  7.17%)
                                           -0.0000  0.0024  0.0687 -0.0064 -0.5934
                                            0.0085  0.7351  0.0020  0.1760 -0.0026
                                            0.1673 -0.1675 -0.0697 -0.1039
   113. (0.00127) RY*( 3) C   9           s( 57.32%)p 0.73( 41.93%)d 0.01(  0.75%)
                                           -0.0000  0.0175  0.7569  0.0005  0.0957
                                           -0.0013  0.1678  0.0041 -0.6180  0.0248
                                           -0.0076  0.0569  0.0448 -0.0401
   114. (0.00017) RY*( 4) C   9           s( 37.31%)p 1.56( 58.19%)d 0.12(  4.50%)
                                           -0.0000 -0.0219  0.6104 -0.0031  0.0722
                                            0.0024 -0.1686 -0.0175  0.7402  0.0580
                                            0.0144  0.0938  0.1043 -0.1476
   115. (0.00002) RY*( 5) C   9           s(  0.07%)p89.52(  6.13%)d99.99( 93.81%)
   116. (0.00003) RY*( 6) C   9           s(  1.71%)p 3.25(  5.55%)d54.25( 92.74%)
   117. (0.00003) RY*( 7) C   9           s(  1.88%)p 0.94(  1.77%)d51.27( 96.35%)
   118. (0.00001) RY*( 8) C   9           s(  0.23%)p 2.65(  0.62%)d99.99( 99.14%)
   119. (0.00000) RY*( 9) C   9           s(  0.33%)p 1.24(  0.41%)d99.99( 99.25%)
   120. (0.00412) RY*( 1) C  10           s(  0.08%)p99.99( 95.19%)d61.17(  4.73%)
                                           -0.0000  0.0003  0.0278  0.0034  0.1085
                                            0.0077  0.4512 -0.0128 -0.8581  0.0713
                                           -0.1438 -0.0119 -0.0419 -0.1401
   121. (0.00369) RY*( 2) C  10           s(  0.02%)p99.99( 91.79%)d99.99(  8.19%)
                                            0.0000  0.0002  0.0141  0.0059  0.4755
                                           -0.0093 -0.7579 -0.0048 -0.3424 -0.1452
                                           -0.0739 -0.0565  0.2259 -0.0333
   122. (0.00153) RY*( 3) C  10           s( 62.69%)p 0.58( 36.37%)d 0.01(  0.93%)
                                           -0.0000  0.0182  0.7916 -0.0012  0.5152
                                           -0.0009  0.2436  0.0014  0.1973 -0.0287
                                            0.0420 -0.0139 -0.0137  0.0798
   123. (0.00017) RY*( 4) C  10           s( 34.73%)p 1.81( 62.85%)d 0.07(  2.42%)
                                           -0.0000 -0.0244  0.5888  0.0139 -0.6868
                                            0.0050 -0.3073  0.0089 -0.2492 -0.0734
                                           -0.0150 -0.0497 -0.0470  0.1179
   124. (0.00004) RY*( 5) C  10           s(  0.09%)p38.70(  3.44%)d99.99( 96.47%)
   125. (0.00001) RY*( 6) C  10           s(  0.50%)p 6.33(  3.14%)d99.99( 96.36%)
   126. (0.00001) RY*( 7) C  10           s(  0.22%)p 1.11(  0.24%)d99.99( 99.55%)
   127. (0.00001) RY*( 8) C  10           s(  0.13%)p43.45(  5.74%)d99.99( 94.13%)
   128. (0.00002) RY*( 9) C  10           s(  1.63%)p 0.80(  1.30%)d59.39( 97.06%)
   129. (0.00182) RY*( 1) H  11           s( 97.85%)p 0.02(  2.15%)
                                            0.0054  0.9892  0.0531 -0.1364  0.0102
   130. (0.00023) RY*( 2) H  11           s(  0.08%)p99.99( 99.92%)
                                            0.0017  0.0287  0.2272  0.3645  0.9026
   131. (0.00015) RY*( 3) H  11           s(  0.40%)p99.99( 99.60%)
                                            0.0064  0.0629 -0.9723  0.0933  0.2050
   132. (0.00004) RY*( 4) H  11           s(  1.75%)p56.15( 98.25%)
   133. (0.00190) RY*( 1) H  12           s( 98.13%)p 0.02(  1.87%)
                                            0.0054  0.9906  0.0754 -0.0930 -0.0662
   134. (0.00023) RY*( 2) H  12           s(  0.08%)p99.99( 99.92%)
                                            0.0015  0.0282  0.5804  0.8118 -0.0573
   135. (0.00015) RY*( 3) H  12           s(  0.33%)p99.99( 99.67%)
                                            0.0065  0.0572 -0.6895  0.4512 -0.5637
   136. (0.00004) RY*( 4) H  12           s(  1.54%)p63.89( 98.46%)
   137. (0.00157) RY*( 1) H  13           s( 97.71%)p 0.02(  2.29%)
                                            0.0045  0.9885  0.1425 -0.0273  0.0431
   138. (0.00018) RY*( 2) H  13           s(  0.00%)p 1.00(100.00%)
                                            0.0002  0.0032  0.3147  0.4110 -0.8556
   139. (0.00012) RY*( 3) H  13           s(  0.16%)p99.99( 99.84%)
                                            0.0086  0.0387 -0.2038  0.9089  0.3618
   140. (0.00003) RY*( 4) H  13           s(  2.21%)p44.20( 97.79%)
   141. (0.00192) RY*( 1) H  14           s( 99.47%)p 0.01(  0.53%)
                                            0.0052  0.9973  0.0443  0.0383  0.0429
   142. (0.00020) RY*( 2) H  14           s(  0.01%)p 1.00( 99.99%)
                                            0.0002  0.0072  0.3043  0.4198 -0.8550
   143. (0.00010) RY*( 3) H  14           s(  0.32%)p99.99( 99.68%)
   144. (0.00006) RY*( 4) H  14           s(  0.29%)p99.99( 99.71%)
   145. (0.00230) RY*( 1) H  15           s( 99.18%)p 0.01(  0.82%)
                                            0.0059  0.9959  0.0070  0.0898  0.0060
   146. (0.00019) RY*( 2) H  15           s(  0.06%)p99.99( 99.94%)
                                            0.0041  0.0233  0.7285 -0.2735 -0.6277
   147. (0.00014) RY*( 3) H  15           s(  0.01%)p99.99( 99.99%)
                                            0.0047  0.0099 -0.6546 -0.0077 -0.7559
   148. (0.00004) RY*( 4) H  15           s(  0.83%)p99.99( 99.17%)
   149. (0.00225) RY*( 1) H  16           s( 99.35%)p 0.01(  0.65%)
                                            0.0061  0.9967 -0.0409  0.0338  0.0607
   150. (0.00019) RY*( 2) H  16           s(  0.02%)p99.99( 99.98%)
                                            0.0039  0.0132  0.2327 -0.8738  0.4268
   151. (0.00014) RY*( 3) H  16           s(  0.05%)p99.99( 99.95%)
                                           -0.0025  0.0215  0.9447  0.3071  0.1132
   152. (0.00004) RY*( 4) H  16           s(  0.67%)p99.99( 99.33%)
   153. (0.00257) RY*( 1) H  17           s( 99.92%)p 0.00(  0.08%)
                                            0.0060  0.9996 -0.0201  0.0117 -0.0148
   154. (0.00010) RY*( 2) H  17           s(  0.01%)p 1.00( 99.99%)
   155. (0.00011) RY*( 3) H  17           s(  0.03%)p99.99( 99.97%)
                                           -0.0035  0.0167  0.0596 -0.0644  0.9960
   156. (0.00005) RY*( 4) H  17           s(  0.13%)p99.99( 99.87%)
   157. (0.00168) RY*( 1) H  18           s( 99.44%)p 0.01(  0.56%)
                                            0.0042  0.9972 -0.0711 -0.0168 -0.0155
   158. (0.00016) RY*( 2) H  18           s(  0.33%)p99.99( 99.67%)
                                           -0.0078  0.0566  0.8908  0.0001 -0.4507
   159. (0.00016) RY*( 3) H  18           s(  0.04%)p99.99( 99.96%)
                                           -0.0052  0.0182  0.0121  0.9994  0.0264
   160. (0.00004) RY*( 4) H  18           s(  0.28%)p99.99( 99.72%)
   161. (0.00198) RY*( 1) H  19           s( 99.56%)p 0.00(  0.44%)
                                            0.0049  0.9978  0.0551  0.0342  0.0144
   162. (0.00013) RY*( 2) H  19           s(  0.32%)p99.99( 99.68%)
                                           -0.0106  0.0551 -0.8685 -0.0007 -0.4925
   163. (0.00012) RY*( 3) H  19           s(  0.05%)p99.99( 99.95%)
                                           -0.0020  0.0230  0.2365 -0.8791 -0.4131
   164. (0.00004) RY*( 4) H  19           s(  0.16%)p99.99( 99.84%)
   165. (0.00245) RY*( 1) H  20           s( 99.95%)p 0.00(  0.05%)
                                            0.0055  0.9998  0.0009 -0.0143 -0.0162
   166. (0.00010) RY*( 2) H  20           s(  0.01%)p 1.00( 99.99%)
                                           -0.0001  0.0080 -0.1890 -0.4435  0.8761
   167. (0.00009) RY*( 3) H  20           s(  0.01%)p 1.00( 99.99%)
   168. (0.00004) RY*( 4) H  20           s(  0.12%)p99.99( 99.88%)
   169. (0.00172) RY*( 1) H  21           s( 98.00%)p 0.02(  2.00%)
                                            0.0046  0.9899 -0.0277 -0.1070  0.0882
   170. (0.00023) RY*( 2) H  21           s(  0.10%)p99.99( 99.90%)
                                            0.0003  0.0319  0.9865 -0.0767 -0.1414
   171. (0.00013) RY*( 3) H  21           s(  0.15%)p99.99( 99.85%)
                                            0.0062  0.0384 -0.1609 -0.3591 -0.9185
   172. (0.00004) RY*( 4) H  21           s(  1.82%)p53.84( 98.18%)
   173. (0.00126) RY*( 1) H  22           s( 98.81%)p 0.01(  1.19%)
                                            0.0037  0.9940  0.0829  0.0310  0.0640
   174. (0.00020) RY*( 2) H  22           s(  0.00%)p 1.00(100.00%)
                                            0.0018  0.0051  0.4656 -0.8410 -0.2754
   175. (0.00013) RY*( 3) H  22           s(  0.02%)p99.99( 99.98%)
                                           -0.0085  0.0106 -0.4883 -0.5036  0.7125
   176. (0.00005) RY*( 4) H  22           s(  1.25%)p78.93( 98.75%)
   177. (0.00168) RY*( 1) H  23           s( 98.03%)p 0.02(  1.97%)
                                            0.0047  0.9901 -0.0731  0.0081  0.1193
   178. (0.00023) RY*( 2) H  23           s(  0.04%)p99.99( 99.96%)
                                            0.0001  0.0197  0.5472  0.8287  0.1155
   179. (0.00013) RY*( 3) H  23           s(  0.16%)p99.99( 99.84%)
                                            0.0059  0.0395 -0.5504  0.4595 -0.6960
   180. (0.00004) RY*( 4) H  23           s(  1.84%)p53.20( 98.16%)
   181. (0.00173) RY*( 1) H  24           s( 98.27%)p 0.02(  1.73%)
                                            0.0046  0.9913 -0.0690 -0.1121 -0.0026
   182. (0.00021) RY*( 2) H  24           s(  0.01%)p99.99( 99.99%)
                                            0.0001  0.0108  0.3746 -0.1133 -0.9202
   183. (0.00013) RY*( 3) H  24           s(  0.13%)p99.99( 99.87%)
                                            0.0071  0.0360  0.8885 -0.2370  0.3913
   184. (0.00004) RY*( 4) H  24           s(  1.67%)p59.03( 98.33%)
   185. (0.00115) RY*( 1) H  25           s( 98.30%)p 0.02(  1.70%)
                                            0.0043  0.9914 -0.0294  0.0213 -0.1253
   186. (0.00022) RY*( 2) H  25           s(  0.00%)p 1.00(100.00%)
                                           -0.0001  0.0013  0.4699 -0.8484 -0.2437
   187. (0.00016) RY*( 3) H  25           s(  0.12%)p99.99( 99.88%)
                                           -0.0074  0.0339 -0.7685 -0.5286  0.3588
   188. (0.00004) RY*( 4) H  25           s(  1.66%)p59.30( 98.34%)
   189. (0.00178) RY*( 1) H  26           s( 98.32%)p 0.02(  1.68%)
                                            0.0046  0.9916 -0.1268 -0.0040  0.0267
   190. (0.00022) RY*( 2) H  26           s(  0.01%)p 1.00( 99.99%)
                                            0.0002  0.0088 -0.0971  0.7255 -0.6813
   191. (0.00013) RY*( 3) H  26           s(  0.15%)p99.99( 99.85%)
                                            0.0067  0.0383  0.4129  0.6515  0.6353
   192. (0.00004) RY*( 4) H  26           s(  1.60%)p61.53( 98.40%)
   193. (0.02046) BD*( 1) C   1 - C   2  
                ( 50.64%)   0.7116* C   1 s( 31.11%)p 2.21( 68.85%)d 0.00(  0.04%)
                                            0.0005  0.5578  0.0024 -0.6187  0.0015
                                            0.5521  0.0028  0.0288  0.0012 -0.0181
                                           -0.0010  0.0001  0.0029 -0.0103
                ( 49.36%)  -0.7026* C   2 s( 32.28%)p 2.10( 67.68%)d 0.00(  0.04%)
                                           -0.0000  0.5681  0.0093  0.6210  0.0041
                                           -0.5388  0.0034 -0.0280  0.0036 -0.0165
                                           -0.0001  0.0014  0.0023 -0.0102
   194. (0.01063) BD*( 1) C   1 - H  11  
                ( 38.93%)   0.6240* C   1 s( 22.54%)p 3.43( 77.42%)d 0.00(  0.04%)
                                           -0.0001  0.4748 -0.0012 -0.2280  0.0155
                                           -0.7553 -0.0041  0.3892  0.0014  0.0098
                                           -0.0051 -0.0122 -0.0108 -0.0045
                ( 61.07%)  -0.7815* H  11 s( 99.92%)p 0.00(  0.08%)
                                            0.9996 -0.0023  0.0060  0.0243 -0.0131
   195. (0.01092) BD*( 1) C   1 - H  12  
                ( 38.92%)   0.6238* C   1 s( 22.63%)p 3.42( 77.33%)d 0.00(  0.04%)
                                            0.0000 -0.4757  0.0010 -0.2170 -0.0141
                                            0.1939  0.0055  0.8297 -0.0053  0.0012
                                            0.0060 -0.0071  0.0008 -0.0177
                ( 61.08%)  -0.7816* H  12 s( 99.92%)p 0.00(  0.08%)
                                           -0.9996  0.0025  0.0084 -0.0061 -0.0264
   196. (0.00554) BD*( 1) C   1 - H  13  
                ( 38.91%)   0.6238* C   1 s( 23.68%)p 3.22( 76.28%)d 0.00(  0.04%)
                                            0.0001 -0.4866 -0.0013 -0.7193 -0.0031
                                           -0.2940  0.0147 -0.3984  0.0058 -0.0102
                                           -0.0128 -0.0049 -0.0096  0.0030
                ( 61.09%)  -0.7816* H  13 s( 99.92%)p 0.00(  0.08%)
                                           -0.9996  0.0010  0.0231  0.0095  0.0128
   197. (0.02273) BD*( 1) C   2 - C   3  
                ( 49.12%)   0.7008* C   2 s( 37.34%)p 1.68( 62.62%)d 0.00(  0.04%)
                                            0.0001 -0.6110 -0.0094 -0.0647 -0.0334
                                           -0.7008 -0.0137 -0.3596 -0.0148 -0.0001
                                           -0.0007 -0.0138  0.0135  0.0046
                ( 50.88%)  -0.7133* C   3 s( 38.84%)p 1.57( 61.12%)d 0.00(  0.05%)
                                           -0.0001 -0.6232 -0.0043  0.0171 -0.0305
                                            0.7006  0.0158  0.3449  0.0006 -0.0025
                                           -0.0020 -0.0152  0.0138  0.0050
   198. (0.09134) BD*( 2) C   2 - C   3  
                ( 51.33%)   0.7165* C   2 s(  0.00%)p 1.00( 99.92%)d 0.00(  0.08%)
                                           -0.0000 -0.0020 -0.0047 -0.3140  0.0055
                                           -0.4087  0.0048  0.8564 -0.0136 -0.0084
                                           -0.0023  0.0161  0.0099  0.0185
                ( 48.67%)  -0.6976* C   3 s(  0.01%)p 1.00( 99.92%)d 0.00(  0.07%)
                                           -0.0000 -0.0050 -0.0055 -0.3048  0.0061
                                           -0.4179  0.0077  0.8552 -0.0138  0.0089
                                            0.0011 -0.0151 -0.0089 -0.0188
   199. (0.03231) BD*( 1) C   2 - C   7  
                ( 50.39%)   0.7098* C   2 s( 30.23%)p 2.31( 69.73%)d 0.00(  0.04%)
                                           -0.0001  0.5495 -0.0185 -0.7140  0.0290
                                           -0.2248 -0.0243 -0.3680 -0.0077  0.0061
                                            0.0141  0.0056  0.0117 -0.0061
                ( 49.61%)  -0.7044* C   7 s( 27.39%)p 2.65( 72.56%)d 0.00(  0.05%)
                                            0.0002  0.5233  0.0018  0.7470  0.0195
                                            0.1633 -0.0355  0.3729 -0.0139  0.0092
                                            0.0149  0.0052  0.0123 -0.0049
   200. (0.01652) BD*( 1) C   3 - C   4  
                ( 50.76%)   0.7125* C   3 s( 32.20%)p 2.10( 67.76%)d 0.00(  0.04%)
                                           -0.0002  0.5674  0.0004 -0.6443  0.0252
                                            0.5096  0.0329  0.0226  0.0221 -0.0161
                                            0.0016  0.0016  0.0070 -0.0115
                ( 49.24%)  -0.7017* C   4 s( 27.85%)p 2.59( 72.10%)d 0.00(  0.05%)
                                            0.0002  0.5277  0.0052  0.6952  0.0261
                                           -0.4863  0.0181 -0.0024  0.0143 -0.0180
                                           -0.0007  0.0002  0.0054 -0.0106
   201. (0.01776) BD*( 1) C   3 - H  14  
                ( 39.01%)   0.6246* C   3 s( 28.79%)p 2.47( 71.18%)d 0.00(  0.03%)
                                            0.0003 -0.5365  0.0031 -0.7003  0.0012
                                           -0.2705 -0.0062 -0.3849 -0.0011 -0.0080
                                           -0.0121 -0.0046 -0.0093  0.0034
                ( 60.99%)  -0.7810* H  14 s( 99.91%)p 0.00(  0.09%)
                                           -0.9996  0.0032  0.0253  0.0084  0.0130
   202. (0.01822) BD*( 1) C   4 - C   5  
                ( 50.14%)   0.7081* C   4 s( 28.21%)p 2.54( 71.75%)d 0.00(  0.04%)
                                            0.0002  0.5311 -0.0054 -0.6484 -0.0144
                                           -0.3486  0.0302 -0.4176  0.0027  0.0113
                                            0.0131  0.0082  0.0057 -0.0028
                ( 49.86%)  -0.7061* C   5 s( 26.82%)p 2.73( 73.13%)d 0.00(  0.05%)
                                            0.0000  0.5179  0.0026  0.6256 -0.0272
                                            0.3796  0.0475  0.4390  0.0098  0.0102
                                            0.0147  0.0069  0.0100 -0.0041
   203. (0.01775) BD*( 1) C   4 - H  15  
                ( 38.34%)   0.6192* C   4 s( 21.91%)p 3.56( 78.05%)d 0.00(  0.04%)
                                            0.0001 -0.4680 -0.0025 -0.1921  0.0039
                                           -0.7844 -0.0002  0.3579 -0.0170 -0.0077
                                            0.0043  0.0124  0.0126  0.0046
                ( 61.66%)  -0.7852* H  15 s( 99.92%)p 0.00(  0.08%)
                                           -0.9996  0.0036  0.0055  0.0258 -0.0113
   204. (0.01909) BD*( 1) C   4 - H  16  
                ( 38.49%)   0.6204* C   4 s( 21.90%)p 3.56( 78.06%)d 0.00(  0.04%)
                                            0.0001 -0.4680  0.0008  0.2402 -0.0053
                                           -0.1607 -0.0176 -0.8347  0.0070  0.0015
                                            0.0084 -0.0048  0.0002 -0.0178
                ( 61.51%)  -0.7843* H  16 s( 99.92%)p 0.00(  0.08%)
                                           -0.9996  0.0039 -0.0080  0.0065  0.0266
   205. (0.01410) BD*( 1) C   5 - C   6  
                ( 49.82%)   0.7058* C   5 s( 23.31%)p 3.29( 76.64%)d 0.00(  0.06%)
                                           -0.0000 -0.4827  0.0091 -0.2636  0.0301
                                            0.1521 -0.0419  0.8188  0.0244  0.0039
                                            0.0139 -0.0124 -0.0004 -0.0147
                ( 50.18%)  -0.7084* C   6 s( 25.25%)p 2.96( 74.70%)d 0.00(  0.05%)
                                           -0.0002 -0.5023  0.0130  0.3285  0.0110
                                           -0.4562 -0.0317 -0.6551  0.0260  0.0057
                                            0.0119 -0.0120 -0.0004 -0.0148
   206. (0.03530) BD*( 1) C   5 - C   8  
                ( 50.53%)   0.7109* C   5 s( 24.52%)p 3.08( 75.43%)d 0.00(  0.05%)
                                            0.0003  0.4949 -0.0167 -0.2112 -0.0408
                                           -0.7568  0.0255  0.3665  0.0159  0.0040
                                           -0.0006 -0.0109 -0.0187 -0.0077
                ( 49.47%)  -0.7033* C   8 s( 23.14%)p 3.32( 76.80%)d 0.00(  0.06%)
                                            0.0001  0.4807 -0.0178  0.0123 -0.0337
                                            0.8672  0.0001 -0.1176  0.0279  0.0044
                                           -0.0019 -0.0110 -0.0176 -0.0101
   207. (0.02485) BD*( 1) C   5 - H  17  
                ( 38.21%)   0.6182* C   5 s( 24.92%)p 3.01( 75.05%)d 0.00(  0.03%)
                                           -0.0002  0.4988  0.0191 -0.7014  0.0118
                                            0.5076 -0.0014 -0.0269 -0.0012 -0.0153
                                            0.0008 -0.0001  0.0047 -0.0093
                ( 61.79%)  -0.7860* H  17 s( 99.91%)p 0.00(  0.09%)
                                            0.9995 -0.0053  0.0243 -0.0172  0.0010
   208. (0.01179) BD*( 1) C   6 - C   7  
                ( 50.87%)   0.7132* C   6 s( 24.62%)p 3.06( 75.33%)d 0.00(  0.05%)
                                            0.0003  0.4960 -0.0118  0.3248  0.0119
                                           -0.7453 -0.0115  0.3010 -0.0371 -0.0089
                                            0.0060 -0.0168 -0.0120 -0.0013
                ( 49.13%)  -0.7009* C   7 s( 22.93%)p 3.36( 77.02%)d 0.00(  0.05%)
                                           -0.0001  0.4787 -0.0074 -0.1721  0.0131
                                            0.6131 -0.0364 -0.6008 -0.0472 -0.0078
                                            0.0046 -0.0181 -0.0107 -0.0029
   209. (0.01281) BD*( 1) C   6 - H  18  
                ( 38.85%)   0.6233* C   6 s( 24.57%)p 3.07( 75.39%)d 0.00(  0.04%)
                                           -0.0001  0.4956  0.0085 -0.6271  0.0190
                                           -0.1744  0.0162 -0.5738 -0.0209  0.0065
                                            0.0160  0.0053  0.0093  0.0003
                ( 61.15%)  -0.7820* H  18 s( 99.92%)p 0.00(  0.08%)
                                            0.9996 -0.0024  0.0193  0.0045  0.0206
   210. (0.01558) BD*( 1) C   6 - H  19  
                ( 38.70%)   0.6221* C   6 s( 25.32%)p 2.95( 74.65%)d 0.00(  0.04%)
                                            0.0000 -0.5030 -0.0105 -0.6260  0.0178
                                           -0.4518  0.0042  0.3869  0.0201 -0.0131
                                            0.0097  0.0070 -0.0047  0.0042
                ( 61.30%)  -0.7829* H  19 s( 99.92%)p 0.00(  0.08%)
                                           -0.9996  0.0034  0.0206  0.0147 -0.0144
   211. (0.03533) BD*( 1) C   7 - C   8  
                ( 49.85%)   0.7061* C   7 s( 24.11%)p 3.15( 75.84%)d 0.00(  0.05%)
                                           -0.0003 -0.4908  0.0153  0.6410 -0.0030
                                           -0.0081  0.0548 -0.5868  0.0073  0.0075
                                            0.0172 -0.0048 -0.0100 -0.0035
                ( 50.15%)  -0.7081* C   8 s( 22.49%)p 3.44( 77.46%)d 0.00(  0.06%)
                                           -0.0001 -0.4739  0.0169 -0.6695  0.0125
                                            0.3357  0.0365  0.4602 -0.0164  0.0062
                                            0.0195 -0.0060 -0.0101 -0.0010
   212. (0.02367) BD*( 1) C   7 - H  20  
                ( 38.14%)   0.6176* C   7 s( 25.14%)p 2.98( 74.82%)d 0.00(  0.03%)
                                           -0.0002  0.5011  0.0182  0.0137 -0.0026
                                           -0.7709  0.0089 -0.3921 -0.0017 -0.0009
                                           -0.0001  0.0128 -0.0122 -0.0038
                ( 61.86%)  -0.7865* H  20 s( 99.91%)p 0.00(  0.09%)
                                            0.9995 -0.0049  0.0003  0.0266  0.0137
   213. (0.02808) BD*( 1) C   8 - C   9  
                ( 48.90%)   0.6993* C   8 s( 27.79%)p 2.60( 72.17%)d 0.00(  0.04%)
                                           -0.0001 -0.5267 -0.0212 -0.1022  0.0084
                                            0.1817  0.0067 -0.8235 -0.0053 -0.0007
                                           -0.0029  0.0082  0.0001 -0.0186
                ( 51.10%)  -0.7148* C   9 s( 30.82%)p 2.24( 69.14%)d 0.00(  0.04%)
                                           -0.0004 -0.5552  0.0034  0.0596 -0.0010
                                           -0.1959  0.0020  0.8059 -0.0034  0.0009
                                           -0.0028  0.0075  0.0011 -0.0180
   214. (0.02185) BD*( 1) C   8 - C  10  
                ( 48.87%)   0.6990* C   8 s( 26.43%)p 2.78( 73.53%)d 0.00(  0.05%)
                                           -0.0001 -0.5139 -0.0111  0.7347  0.0072
                                            0.3167  0.0094  0.3078 -0.0175 -0.0121
                                           -0.0120 -0.0046 -0.0115  0.0056
                ( 51.13%)  -0.7151* C  10 s( 30.97%)p 2.23( 68.99%)d 0.00(  0.04%)
                                           -0.0006 -0.5564  0.0058 -0.7197  0.0061
                                           -0.3191  0.0034 -0.2649  0.0010 -0.0112
                                           -0.0097 -0.0044 -0.0103  0.0067
   215. (0.00715) BD*( 1) C   9 - H  21  
                ( 39.15%)   0.6257* C   9 s( 22.54%)p 3.43( 77.41%)d 0.00(  0.04%)
                                           -0.0001  0.4748  0.0019 -0.0522  0.0043
                                           -0.8699  0.0026  0.1194  0.0188  0.0025
                                           -0.0007 -0.0042 -0.0170 -0.0104
                ( 60.85%)  -0.7801* H  21 s( 99.92%)p 0.00(  0.08%)
                                            0.9996 -0.0013  0.0012  0.0275 -0.0043
   216. (0.00829) BD*( 1) C   9 - H  22  
                ( 38.57%)   0.6210* C   9 s( 24.04%)p 3.16( 75.92%)d 0.00(  0.04%)
                                            0.0000 -0.4903 -0.0025 -0.7515  0.0071
                                           -0.2704  0.0106 -0.3478 -0.0170 -0.0087
                                           -0.0122 -0.0051 -0.0108  0.0060
                ( 61.43%)  -0.7838* H  22 s( 99.92%)p 0.00(  0.08%)
                                           -0.9996  0.0007  0.0249  0.0081  0.0109
   217. (0.00695) BD*( 1) C   9 - H  23  
                ( 39.18%)   0.6259* C   9 s( 22.52%)p 3.44( 77.44%)d 0.00(  0.04%)
                                           -0.0001  0.4745  0.0009 -0.6545  0.0068
                                            0.3621 -0.0062  0.4632  0.0168 -0.0107
                                           -0.0139  0.0075  0.0071 -0.0030
                ( 60.82%)  -0.7799* H  23 s( 99.92%)p 0.00(  0.08%)
                                            0.9996 -0.0013  0.0203 -0.0115 -0.0152
   218. (0.00736) BD*( 1) C  10 - H  24  
                ( 39.12%)   0.6254* C  10 s( 22.70%)p 3.40( 77.26%)d 0.00(  0.04%)
                                           -0.0001  0.4764  0.0020 -0.0194 -0.0169
                                           -0.8725 -0.0010  0.1030 -0.0092  0.0004
                                           -0.0006 -0.0043 -0.0180 -0.0094
                ( 60.88%)  -0.7803* H  24 s( 99.92%)p 0.00(  0.08%)
                                            0.9996 -0.0015  0.0008  0.0277 -0.0030
   219. (0.00709) BD*( 1) C  10 - H  25  
                ( 39.17%)   0.6258* C  10 s( 23.59%)p 3.24( 76.37%)d 0.00(  0.04%)
                                           -0.0000  0.4856  0.0033 -0.1389 -0.0190
                                            0.1685 -0.0110 -0.8459  0.0017 -0.0018
                                            0.0055 -0.0064 -0.0006  0.0186
                ( 60.83%)  -0.7799* H  25 s( 99.92%)p 0.00(  0.08%)
                                            0.9996 -0.0007  0.0060 -0.0045  0.0268
   220. (0.00753) BD*( 1) C  10 - H  26  
                ( 39.10%)   0.6253* C  10 s( 22.66%)p 3.41( 77.29%)d 0.00(  0.04%)
                                           -0.0001  0.4761  0.0020 -0.6795 -0.0123
                                            0.3284 -0.0092  0.4505 -0.0113 -0.0107
                                           -0.0145  0.0064  0.0078 -0.0018
                ( 60.90%)  -0.7804* H  26 s( 99.92%)p 0.00(  0.08%)
                                            0.9996 -0.0016  0.0218 -0.0104 -0.0140


 NHO Directionality and "Bond Bending" (deviations from line of nuclear centers)

         [Thresholds for printing:  angular deviation  >  1.0 degree]
                                    hybrid p-character > 25.0%
                                    orbital occupancy  >  0.10e

                                Line of Centers        Hybrid 1              Hybrid 2
                                ---------------  -------------------   ------------------
                NBO               Theta   Phi    Theta   Phi    Dev    Theta   Phi    Dev
 ========================================================================================
     2. BD (   1) C   1 - H  11    64.2  252.8    63.6  254.4   1.5      --     --    --
     3. BD (   1) C   1 - H  12   160.8  316.6   159.7  319.2   1.4      --     --    --
     4. BD (   1) C   1 - H  13    62.7   22.6    63.1   21.1   1.4      --     --    --
     5. BD (   1) C   2 - C   3    63.5   87.0    62.6   82.2   4.4    115.7  271.1   3.8
     6. BD (   2) C   2 - C   3    63.5   87.0   148.9   52.6  90.1    148.9   53.9  90.3
     7. BD (   1) C   2 - C   7   116.1  195.1   117.3  200.0   4.5     65.2    9.5   5.2
     8. BD (   1) C   3 - C   4    89.2  143.7    86.9  138.8   5.4     89.2  327.0   3.7
     9. BD (   1) C   3 - H  14    63.1   20.3    62.8   21.6   1.2      --     --    --
    10. BD (   1) C   4 - C   5   120.2  209.5   119.4  205.7   3.4     58.6   35.5   5.3
    13. BD (   1) C   5 - C   6   149.9  314.6   163.0  334.7  15.2     43.4  124.8  14.5
    14. BD (   1) C   5 - C   8    73.3  262.0    63.7  251.0  14.0     95.9   91.4  14.2
    16. BD (   1) C   6 - C   7    58.0  289.8    72.3  294.0  14.8    137.3  105.4  15.7
    17. BD (   1) C   6 - H  18   131.4  195.5   133.4  194.6   2.1      --     --    --
    18. BD (   1) C   6 - H  19   116.8   35.7   118.3   36.4   1.7      --     --    --
    19. BD (   1) C   7 - C   8    52.0  165.7    47.8  184.2  14.7    120.4  330.5  14.7
    20. BD (   1) C   7 - H  20   116.4  271.4   117.3  270.8   1.1      --     --    --
    21. BD (   1) C   8 - C   9    14.1  290.7    14.2  296.5   1.4      --     --    --
    22. BD (   1) C   8 - C  10   109.7  203.7     --     --    --      71.3   23.9   1.0
    23. BD (   1) C   9 - H  21    82.5  266.6    81.0  266.8   1.6      --     --    --
    24. BD (   1) C   9 - H  22    66.5   19.6    65.2   19.2   1.4      --     --    --
    25. BD (   1) C   9 - H  23    58.7  151.0    57.0  151.2   1.7      --     --    --
    26. BD (   1) C  10 - H  24    83.1  269.1    83.9  267.6   1.6      --     --    --
    27. BD (   1) C  10 - H  25   165.4  130.8   165.2  135.0   1.1      --     --    --
    28. BD (   1) C  10 - H  26    58.9  153.8    60.0  155.2   1.6      --     --    --


 Second Order Perturbation Theory Analysis of Fock Matrix in NBO Basis

     Threshold for printing:   0.50 kcal/mol
                                                                              E(2)  E(j)-E(i) F(i,j)
         Donor NBO (i)                     Acceptor NBO (j)                 kcal/mol   a.u.    a.u. 
 ===================================================================================================

 within unit  1
   1. BD (   1) C   1 - C   2        / 57. RY*(   1) C   3                    1.06    1.72    0.038
   1. BD (   1) C   1 - C   2        / 93. RY*(   1) C   7                    1.39    1.67    0.043
   1. BD (   1) C   1 - C   2        /194. BD*(   1) C   1 - H  11            0.64    1.05    0.023
   1. BD (   1) C   1 - C   2        /195. BD*(   1) C   1 - H  12            0.65    1.05    0.023
   1. BD (   1) C   1 - C   2        /196. BD*(   1) C   1 - H  13            0.69    1.06    0.024
   1. BD (   1) C   1 - C   2        /197. BD*(   1) C   2 - C   3            4.65    1.29    0.069
   1. BD (   1) C   1 - C   2        /199. BD*(   1) C   2 - C   7            1.59    1.05    0.037
   1. BD (   1) C   1 - C   2        /200. BD*(   1) C   3 - C   4            3.16    1.06    0.052
   1. BD (   1) C   1 - C   2        /208. BD*(   1) C   6 - C   7            0.54    0.97    0.020
   1. BD (   1) C   1 - C   2        /211. BD*(   1) C   7 - C   8            0.63    0.96    0.022
   2. BD (   1) C   1 - H  11        / 49. RY*(   2) C   2                    0.71    1.31    0.027
   2. BD (   1) C   1 - H  11        /193. BD*(   1) C   1 - C   2            0.56    0.93    0.020
   2. BD (   1) C   1 - H  11        /197. BD*(   1) C   2 - C   3            2.23    1.16    0.045
   2. BD (   1) C   1 - H  11        /198. BD*(   2) C   2 - C   3            4.41    0.55    0.045
   3. BD (   1) C   1 - H  12        / 49. RY*(   2) C   2                    0.84    1.31    0.030
   3. BD (   1) C   1 - H  12        /193. BD*(   1) C   1 - C   2            0.54    0.93    0.020
   3. BD (   1) C   1 - H  12        /197. BD*(   1) C   2 - C   3            2.30    1.16    0.046
   3. BD (   1) C   1 - H  12        /198. BD*(   2) C   2 - C   3            4.06    0.55    0.043
   4. BD (   1) C   1 - H  13        /193. BD*(   1) C   1 - C   2            0.64    0.93    0.022
   4. BD (   1) C   1 - H  13        /199. BD*(   1) C   2 - C   7            4.63    0.92    0.059
   5. BD (   1) C   2 - C   3        / 39. RY*(   1) C   1                    0.66    1.41    0.027
   5. BD (   1) C   2 - C   3        / 68. RY*(   3) C   4                    1.11    1.36    0.035
   5. BD (   1) C   2 - C   3        / 93. RY*(   1) C   7                    1.36    1.76    0.044
   5. BD (   1) C   2 - C   3        /193. BD*(   1) C   1 - C   2            3.91    1.15    0.060
   5. BD (   1) C   2 - C   3        /199. BD*(   1) C   2 - C   7            3.50    1.13    0.056
   5. BD (   1) C   2 - C   3        /200. BD*(   1) C   3 - C   4            2.46    1.14    0.047
   5. BD (   1) C   2 - C   3        /201. BD*(   1) C   3 - H  14            2.20    1.18    0.046
   5. BD (   1) C   2 - C   3        /203. BD*(   1) C   4 - H  15            0.68    1.15    0.025
   5. BD (   1) C   2 - C   3        /204. BD*(   1) C   4 - H  16            0.63    1.15    0.024
   5. BD (   1) C   2 - C   3        /212. BD*(   1) C   7 - H  20            1.23    1.17    0.034
   6. BD (   2) C   2 - C   3        / 40. RY*(   2) C   1                    0.85    1.30    0.030
   6. BD (   2) C   2 - C   3        /194. BD*(   1) C   1 - H  11            2.99    0.69    0.041
   6. BD (   2) C   2 - C   3        /195. BD*(   1) C   1 - H  12            2.98    0.69    0.041
   6. BD (   2) C   2 - C   3        /203. BD*(   1) C   4 - H  15            2.84    0.70    0.040
   6. BD (   2) C   2 - C   3        /204. BD*(   1) C   4 - H  16            3.04    0.70    0.042
   6. BD (   2) C   2 - C   3        /208. BD*(   1) C   6 - C   7            1.71    0.61    0.029
   6. BD (   2) C   2 - C   3        /209. BD*(   1) C   6 - H  18            0.52    0.73    0.017
   6. BD (   2) C   2 - C   3        /211. BD*(   1) C   7 - C   8            2.09    0.60    0.032
   6. BD (   2) C   2 - C   3        /216. BD*(   1) C   9 - H  22            0.64    0.72    0.019
   7. BD (   1) C   2 - C   7        / 39. RY*(   1) C   1                    1.23    1.29    0.036
   7. BD (   1) C   2 - C   7        / 57. RY*(   1) C   3                    1.05    1.68    0.038
   7. BD (   1) C   2 - C   7        / 84. RY*(   1) C   6                    1.02    1.70    0.038
   7. BD (   1) C   2 - C   7        /102. RY*(   1) C   8                    1.11    1.66    0.039
   7. BD (   1) C   2 - C   7        /193. BD*(   1) C   1 - C   2            1.28    1.03    0.033
   7. BD (   1) C   2 - C   7        /196. BD*(   1) C   1 - H  13            1.23    1.03    0.032
   7. BD (   1) C   2 - C   7        /197. BD*(   1) C   2 - C   3            3.60    1.26    0.060
   7. BD (   1) C   2 - C   7        /201. BD*(   1) C   3 - H  14            3.93    1.06    0.058
   7. BD (   1) C   2 - C   7        /208. BD*(   1) C   6 - C   7            1.25    0.94    0.031
   7. BD (   1) C   2 - C   7        /209. BD*(   1) C   6 - H  18            1.80    1.06    0.039
   7. BD (   1) C   2 - C   7        /211. BD*(   1) C   7 - C   8            1.66    0.93    0.035
   7. BD (   1) C   2 - C   7        /212. BD*(   1) C   7 - H  20            0.72    1.06    0.025
   7. BD (   1) C   2 - C   7        /214. BD*(   1) C   8 - C  10            1.95    0.98    0.039
   8. BD (   1) C   3 - C   4        / 50. RY*(   3) C   2                    2.74    1.61    0.060
   8. BD (   1) C   3 - C   4        / 76. RY*(   2) C   5                    0.76    1.37    0.029
   8. BD (   1) C   3 - C   4        /193. BD*(   1) C   1 - C   2            5.44    1.04    0.067
   8. BD (   1) C   3 - C   4        /197. BD*(   1) C   2 - C   3            3.32    1.27    0.058
   8. BD (   1) C   3 - C   4        /201. BD*(   1) C   3 - H  14            0.63    1.07    0.023
   8. BD (   1) C   3 - C   4        /202. BD*(   1) C   4 - C   5            1.20    0.99    0.031
   8. BD (   1) C   3 - C   4        /203. BD*(   1) C   4 - H  15            0.78    1.04    0.026
   8. BD (   1) C   3 - C   4        /204. BD*(   1) C   4 - H  16            0.71    1.04    0.024
   8. BD (   1) C   3 - C   4        /207. BD*(   1) C   5 - H  17            1.95    1.07    0.041
   9. BD (   1) C   3 - H  14        / 48. RY*(   1) C   2                    1.38    1.61    0.042
   9. BD (   1) C   3 - H  14        / 67. RY*(   2) C   4                    0.54    1.24    0.023
   9. BD (   1) C   3 - H  14        /197. BD*(   1) C   2 - C   3            2.26    1.17    0.046
   9. BD (   1) C   3 - H  14        /199. BD*(   1) C   2 - C   7            5.55    0.92    0.064
   9. BD (   1) C   3 - H  14        /202. BD*(   1) C   4 - C   5            2.32    0.89    0.041
  10. BD (   1) C   4 - C   5        / 58. RY*(   2) C   3                    0.79    1.31    0.029
  10. BD (   1) C   4 - C   5        / 84. RY*(   1) C   6                    0.94    1.69    0.036
  10. BD (   1) C   4 - C   5        /102. RY*(   1) C   8                    0.94    1.65    0.035
  10. BD (   1) C   4 - C   5        /200. BD*(   1) C   3 - C   4            1.28    1.02    0.032
  10. BD (   1) C   4 - C   5        /201. BD*(   1) C   3 - H  14            2.77    1.06    0.048
  10. BD (   1) C   4 - C   5        /203. BD*(   1) C   4 - H  15            0.75    1.03    0.025
  10. BD (   1) C   4 - C   5        /204. BD*(   1) C   4 - H  16            0.73    1.02    0.024
  10. BD (   1) C   4 - C   5        /205. BD*(   1) C   5 - C   6            0.99    0.94    0.027
  10. BD (   1) C   4 - C   5        /206. BD*(   1) C   5 - C   8            1.35    0.93    0.032
  10. BD (   1) C   4 - C   5        /207. BD*(   1) C   5 - H  17            0.66    1.06    0.024
  10. BD (   1) C   4 - C   5        /209. BD*(   1) C   6 - H  18            1.76    1.05    0.039
  10. BD (   1) C   4 - C   5        /214. BD*(   1) C   8 - C  10            2.05    0.98    0.040
  11. BD (   1) C   4 - H  15        / 59. RY*(   3) C   3                    0.83    1.32    0.030
  11. BD (   1) C   4 - H  15        /197. BD*(   1) C   2 - C   3            1.56    1.15    0.038
  11. BD (   1) C   4 - H  15        /198. BD*(   2) C   2 - C   3            3.33    0.54    0.039
  11. BD (   1) C   4 - H  15        /206. BD*(   1) C   5 - C   8            3.62    0.82    0.049
  12. BD (   1) C   4 - H  16        / 59. RY*(   3) C   3                    0.63    1.32    0.026
  12. BD (   1) C   4 - H  16        /197. BD*(   1) C   2 - C   3            1.45    1.15    0.036
  12. BD (   1) C   4 - H  16        /198. BD*(   2) C   2 - C   3            3.76    0.54    0.041
  12. BD (   1) C   4 - H  16        /205. BD*(   1) C   5 - C   6            3.31    0.83    0.047
  13. BD (   1) C   5 - C   6        / 66. RY*(   1) C   4                    0.55    1.57    0.026
  13. BD (   1) C   5 - C   6        / 68. RY*(   3) C   4                    0.58    1.20    0.024
  13. BD (   1) C   5 - C   6        /202. BD*(   1) C   4 - C   5            0.87    0.94    0.026
  13. BD (   1) C   5 - C   6        /204. BD*(   1) C   4 - H  16            2.47    0.99    0.044
  13. BD (   1) C   5 - C   6        /206. BD*(   1) C   5 - C   8            0.82    0.89    0.024
  13. BD (   1) C   5 - C   6        /207. BD*(   1) C   5 - H  17            0.93    1.02    0.027
  13. BD (   1) C   5 - C   6        /208. BD*(   1) C   6 - C   7            1.05    0.89    0.027
  13. BD (   1) C   5 - C   6        /209. BD*(   1) C   6 - H  18            0.64    1.01    0.023
  13. BD (   1) C   5 - C   6        /210. BD*(   1) C   6 - H  19            0.56    1.01    0.021
  13. BD (   1) C   5 - C   6        /212. BD*(   1) C   7 - H  20            5.10    1.01    0.064
  13. BD (   1) C   5 - C   6        /213. BD*(   1) C   8 - C   9            5.30    0.95    0.063
  14. BD (   1) C   5 - C   8        / 66. RY*(   1) C   4                    0.71    1.56    0.030
  14. BD (   1) C   5 - C   8        / 68. RY*(   3) C   4                    0.58    1.19    0.024
  14. BD (   1) C   5 - C   8        /112. RY*(   2) C   9                    0.51    1.33    0.023
  14. BD (   1) C   5 - C   8        /120. RY*(   1) C  10                    0.67    1.30    0.027
  14. BD (   1) C   5 - C   8        /121. RY*(   2) C  10                    0.61    1.33    0.026
  14. BD (   1) C   5 - C   8        /202. BD*(   1) C   4 - C   5            0.92    0.93    0.026
  14. BD (   1) C   5 - C   8        /203. BD*(   1) C   4 - H  15            1.88    0.98    0.039
  14. BD (   1) C   5 - C   8        /205. BD*(   1) C   5 - C   6            0.71    0.89    0.023
  14. BD (   1) C   5 - C   8        /207. BD*(   1) C   5 - H  17            1.07    1.01    0.029
  14. BD (   1) C   5 - C   8        /210. BD*(   1) C   6 - H  19            3.58    1.00    0.054
  14. BD (   1) C   5 - C   8        /211. BD*(   1) C   7 - C   8            0.91    0.88    0.025
  14. BD (   1) C   5 - C   8        /212. BD*(   1) C   7 - H  20            4.93    1.00    0.063
  14. BD (   1) C   5 - C   8        /213. BD*(   1) C   8 - C   9            1.52    0.94    0.034
  14. BD (   1) C   5 - C   8        /214. BD*(   1) C   8 - C  10            1.07    0.93    0.028
  14. BD (   1) C   5 - C   8        /215. BD*(   1) C   9 - H  21            1.61    0.98    0.036
  14. BD (   1) C   5 - C   8        /218. BD*(   1) C  10 - H  24            1.80    0.98    0.038
  15. BD (   1) C   5 - H  17        /103. RY*(   2) C   8                    0.68    1.50    0.029
  15. BD (   1) C   5 - H  17        /200. BD*(   1) C   3 - C   4            2.75    0.92    0.045
  16. BD (   1) C   6 - C   7        / 48. RY*(   1) C   2                    0.93    1.65    0.035
  16. BD (   1) C   6 - C   7        / 49. RY*(   2) C   2                    1.08    1.36    0.035
  16. BD (   1) C   6 - C   7        / 77. RY*(   3) C   5                    0.54    1.43    0.025
  16. BD (   1) C   6 - C   7        /193. BD*(   1) C   1 - C   2            1.63    0.98    0.036
  16. BD (   1) C   6 - C   7        /198. BD*(   2) C   2 - C   3            2.67    0.60    0.036
  16. BD (   1) C   6 - C   7        /199. BD*(   1) C   2 - C   7            1.27    0.97    0.031
  16. BD (   1) C   6 - C   7        /205. BD*(   1) C   5 - C   6            0.86    0.89    0.025
  16. BD (   1) C   6 - C   7        /207. BD*(   1) C   5 - H  17            4.81    1.01    0.062
  16. BD (   1) C   6 - C   7        /209. BD*(   1) C   6 - H  18            0.64    1.00    0.023
  16. BD (   1) C   6 - C   7        /210. BD*(   1) C   6 - H  19            0.50    1.00    0.020
  16. BD (   1) C   6 - C   7        /211. BD*(   1) C   7 - C   8            0.92    0.88    0.025
  16. BD (   1) C   6 - C   7        /212. BD*(   1) C   7 - H  20            0.96    1.00    0.028
  16. BD (   1) C   6 - C   7        /213. BD*(   1) C   8 - C   9            5.38    0.95    0.064
  17. BD (   1) C   6 - H  18        /199. BD*(   1) C   2 - C   7            1.99    0.92    0.038
  17. BD (   1) C   6 - H  18        /202. BD*(   1) C   4 - C   5            2.24    0.88    0.040
  18. BD (   1) C   6 - H  19        / 76. RY*(   2) C   5                    0.66    1.26    0.026
  19. BD (   1) C   7 - C   8        / 48. RY*(   1) C   2                    1.14    1.65    0.039
  19. BD (   1) C   7 - C   8        / 49. RY*(   2) C   2                    0.56    1.35    0.025
  19. BD (   1) C   7 - C   8        /112. RY*(   2) C   9                    0.77    1.33    0.029
  19. BD (   1) C   7 - C   8        /121. RY*(   2) C  10                    0.92    1.32    0.032
  19. BD (   1) C   7 - C   8        /193. BD*(   1) C   1 - C   2            1.42    0.97    0.034
  19. BD (   1) C   7 - C   8        /198. BD*(   2) C   2 - C   3            2.18    0.60    0.032
  19. BD (   1) C   7 - C   8        /199. BD*(   1) C   2 - C   7            1.27    0.96    0.031
  19. BD (   1) C   7 - C   8        /206. BD*(   1) C   5 - C   8            0.74    0.88    0.023
  19. BD (   1) C   7 - C   8        /207. BD*(   1) C   5 - H  17            4.72    1.00    0.062
  19. BD (   1) C   7 - C   8        /208. BD*(   1) C   6 - C   7            0.76    0.88    0.023
  19. BD (   1) C   7 - C   8        /210. BD*(   1) C   6 - H  19            3.50    1.00    0.053
  19. BD (   1) C   7 - C   8        /212. BD*(   1) C   7 - H  20            1.11    1.00    0.030
  19. BD (   1) C   7 - C   8        /213. BD*(   1) C   8 - C   9            1.42    0.94    0.033
  19. BD (   1) C   7 - C   8        /214. BD*(   1) C   8 - C  10            0.97    0.92    0.027
  19. BD (   1) C   7 - C   8        /217. BD*(   1) C   9 - H  23            1.63    0.97    0.036
  19. BD (   1) C   7 - C   8        /220. BD*(   1) C  10 - H  26            1.82    0.97    0.038
  20. BD (   1) C   7 - H  20        /103. RY*(   2) C   8                    0.59    1.50    0.027
  20. BD (   1) C   7 - H  20        /197. BD*(   1) C   2 - C   3            2.91    1.16    0.052
  20. BD (   1) C   7 - H  20        /199. BD*(   1) C   2 - C   7            0.70    0.92    0.023
  21. BD (   1) C   8 - C   9        / 76. RY*(   2) C   5                    0.59    1.37    0.026
  21. BD (   1) C   8 - C   9        /120. RY*(   1) C  10                    1.05    1.36    0.034
  21. BD (   1) C   8 - C   9        /206. BD*(   1) C   5 - C   8            1.33    0.94    0.032
  21. BD (   1) C   8 - C   9        /211. BD*(   1) C   7 - C   8            1.31    0.94    0.031
  21. BD (   1) C   8 - C   9        /214. BD*(   1) C   8 - C  10            1.55    0.99    0.035
  21. BD (   1) C   8 - C   9        /215. BD*(   1) C   9 - H  21            0.72    1.04    0.025
  21. BD (   1) C   8 - C   9        /216. BD*(   1) C   9 - H  22            0.87    1.06    0.027
  21. BD (   1) C   8 - C   9        /217. BD*(   1) C   9 - H  23            0.70    1.04    0.024
  21. BD (   1) C   8 - C   9        /219. BD*(   1) C  10 - H  25            2.04    1.05    0.041
  22. BD (   1) C   8 - C  10        / 75. RY*(   1) C   5                    0.63    1.71    0.029
  22. BD (   1) C   8 - C  10        / 76. RY*(   2) C   5                    0.52    1.36    0.024
  22. BD (   1) C   8 - C  10        / 94. RY*(   2) C   7                    1.08    1.45    0.036
  22. BD (   1) C   8 - C  10        /111. RY*(   1) C   9                    1.12    1.39    0.035
  22. BD (   1) C   8 - C  10        /199. BD*(   1) C   2 - C   7            1.59    1.02    0.036
  22. BD (   1) C   8 - C  10        /202. BD*(   1) C   4 - C   5            1.75    0.99    0.037
  22. BD (   1) C   8 - C  10        /206. BD*(   1) C   5 - C   8            1.63    0.94    0.035
  22. BD (   1) C   8 - C  10        /211. BD*(   1) C   7 - C   8            1.51    0.93    0.034
  22. BD (   1) C   8 - C  10        /213. BD*(   1) C   8 - C   9            1.32    1.00    0.032
  22. BD (   1) C   8 - C  10        /216. BD*(   1) C   9 - H  22            2.05    1.05    0.042
  22. BD (   1) C   8 - C  10        /218. BD*(   1) C  10 - H  24            0.65    1.03    0.023
  22. BD (   1) C   8 - C  10        /219. BD*(   1) C  10 - H  25            0.69    1.04    0.024
  22. BD (   1) C   8 - C  10        /220. BD*(   1) C  10 - H  26            0.64    1.03    0.023
  23. BD (   1) C   9 - H  21        /102. RY*(   1) C   8                    0.69    1.55    0.029
  23. BD (   1) C   9 - H  21        /206. BD*(   1) C   5 - C   8            4.63    0.83    0.055
  23. BD (   1) C   9 - H  21        /213. BD*(   1) C   8 - C   9            0.66    0.89    0.022
  24. BD (   1) C   9 - H  22        /103. RY*(   2) C   8                    0.65    1.49    0.028
  24. BD (   1) C   9 - H  22        /213. BD*(   1) C   8 - C   9            0.74    0.89    0.023
  24. BD (   1) C   9 - H  22        /214. BD*(   1) C   8 - C  10            3.13    0.88    0.047
  25. BD (   1) C   9 - H  23        /102. RY*(   1) C   8                    0.68    1.55    0.029
  25. BD (   1) C   9 - H  23        /211. BD*(   1) C   7 - C   8            4.85    0.82    0.057
  25. BD (   1) C   9 - H  23        /213. BD*(   1) C   8 - C   9            0.64    0.89    0.021
  26. BD (   1) C  10 - H  24        /206. BD*(   1) C   5 - C   8            3.91    0.83    0.051
  26. BD (   1) C  10 - H  24        /214. BD*(   1) C   8 - C  10            0.58    0.88    0.020
  27. BD (   1) C  10 - H  25        /103. RY*(   2) C   8                    0.76    1.50    0.030
  27. BD (   1) C  10 - H  25        /213. BD*(   1) C   8 - C   9            2.83    0.90    0.045
  27. BD (   1) C  10 - H  25        /214. BD*(   1) C   8 - C  10            0.55    0.88    0.020
  28. BD (   1) C  10 - H  26        /211. BD*(   1) C   7 - C   8            3.99    0.82    0.051
  28. BD (   1) C  10 - H  26        /214. BD*(   1) C   8 - C  10            0.59    0.88    0.020
  29. CR (   1) C   1                / 51. RY*(   4) C   2                    0.68   10.80    0.076
  29. CR (   1) C   1                /129. RY*(   1) H  11                    0.61   10.49    0.072
  29. CR (   1) C   1                /133. RY*(   1) H  12                    0.61   10.48    0.071
  29. CR (   1) C   1                /137. RY*(   1) H  13                    0.63   10.50    0.073
  29. CR (   1) C   1                /197. BD*(   1) C   2 - C   3            1.10   10.74    0.098
  29. CR (   1) C   1                /199. BD*(   1) C   2 - C   7            0.80   10.50    0.082
  30. CR (   1) C   2                / 41. RY*(   3) C   1                    1.23   10.71    0.103
  30. CR (   1) C   2                / 58. RY*(   2) C   3                    2.01   10.78    0.131
  30. CR (   1) C   2                / 94. RY*(   2) C   7                    0.72   10.91    0.079
  30. CR (   1) C   2                /197. BD*(   1) C   2 - C   3            1.24   10.72    0.104
  30. CR (   1) C   2                /200. BD*(   1) C   3 - C   4            1.05   10.49    0.094
  30. CR (   1) C   2                /201. BD*(   1) C   3 - H  14            0.87   10.53    0.086
  31. CR (   1) C   3                / 48. RY*(   1) C   2                    2.00   11.16    0.133
  31. CR (   1) C   3                / 50. RY*(   3) C   2                    1.33   11.06    0.108
  31. CR (   1) C   3                / 68. RY*(   3) C   4                    1.29   10.70    0.105
  31. CR (   1) C   3                /141. RY*(   1) H  14                    0.68   10.40    0.075
  31. CR (   1) C   3                /193. BD*(   1) C   1 - C   2            1.58   10.49    0.116
  31. CR (   1) C   3                /197. BD*(   1) C   2 - C   3            1.28   10.71    0.105
  31. CR (   1) C   3                /199. BD*(   1) C   2 - C   7            1.22   10.47    0.102
  32. CR (   1) C   4                / 60. RY*(   4) C   3                    0.82   10.76    0.084
  32. CR (   1) C   4                / 76. RY*(   2) C   5                    0.96   10.83    0.091
  32. CR (   1) C   4                /145. RY*(   1) H  15                    0.60   10.46    0.071
  32. CR (   1) C   4                /149. RY*(   1) H  16                    0.61   10.48    0.071
  32. CR (   1) C   4                /197. BD*(   1) C   2 - C   3            0.73   10.73    0.079
  33. CR (   1) C   5                / 75. RY*(   1) C   5                    0.58   11.18    0.072
  33. CR (   1) C   5                / 86. RY*(   3) C   6                    0.68   10.72    0.076
  33. CR (   1) C   5                /103. RY*(   2) C   8                    0.51   11.07    0.067
  33. CR (   1) C   5                /105. RY*(   4) C   8                    0.76   10.95    0.081
  33. CR (   1) C   5                /153. RY*(   1) H  17                    0.60   10.41    0.071
  34. CR (   1) C   6                / 76. RY*(   2) C   5                    0.58   10.83    0.071
  34. CR (   1) C   6                /157. RY*(   1) H  18                    0.66   10.47    0.074
  34. CR (   1) C   6                /161. RY*(   1) H  19                    0.63   10.44    0.073
  35. CR (   1) C   7                / 50. RY*(   3) C   2                    1.06   11.08    0.097
  35. CR (   1) C   7                / 86. RY*(   3) C   6                    0.66   10.72    0.075
  35. CR (   1) C   7                / 93. RY*(   1) C   7                    0.62   11.11    0.074
  35. CR (   1) C   7                /105. RY*(   4) C   8                    0.80   10.95    0.083
  35. CR (   1) C   7                /165. RY*(   1) H  20                    0.58   10.42    0.070
  35. CR (   1) C   7                /193. BD*(   1) C   1 - C   2            0.61   10.50    0.072
  35. CR (   1) C   7                /197. BD*(   1) C   2 - C   3            0.73   10.73    0.079
  36. CR (   1) C   8                / 77. RY*(   3) C   5                    0.69   10.97    0.077
  36. CR (   1) C   8                /113. RY*(   3) C   9                    0.93   10.85    0.089
  36. CR (   1) C   8                /122. RY*(   3) C  10                    0.90   10.88    0.088
  37. CR (   1) C   9                /102. RY*(   1) C   8                    1.04   11.12    0.096
  37. CR (   1) C   9                /103. RY*(   2) C   8                    0.55   11.06    0.070
  37. CR (   1) C   9                /104. RY*(   3) C   8                    0.50   11.19    0.067
  37. CR (   1) C   9                /169. RY*(   1) H  21                    0.60   10.49    0.071
  37. CR (   1) C   9                /173. RY*(   1) H  22                    0.73   10.53    0.078
  37. CR (   1) C   9                /177. RY*(   1) H  23                    0.61   10.49    0.071
  38. CR (   1) C  10                /102. RY*(   1) C   8                    0.75   11.13    0.082
  38. CR (   1) C  10                /103. RY*(   2) C   8                    0.54   11.07    0.069
  38. CR (   1) C  10                /181. RY*(   1) H  24                    0.61   10.49    0.071
  38. CR (   1) C  10                /185. RY*(   1) H  25                    0.66   10.52    0.075
  38. CR (   1) C  10                /189. RY*(   1) H  26                    0.61   10.49    0.071


 Natural Bond Orbitals (Summary):

                                                            Principal Delocalizations
           NBO                        Occupancy    Energy   (geminal,vicinal,remote)
 ====================================================================================
 Molecular unit  1  (C10H16)
     1. BD (   1) C   1 - C   2          1.97953    -0.61275  197(g),200(v),199(g),93(v)
                                                    57(v),196(g),195(g),194(g)
                                                    211(v),208(v)
     2. BD (   1) C   1 - H  11          1.97573    -0.47891  198(v),197(v),49(v),193(g)
     3. BD (   1) C   1 - H  12          1.97695    -0.47910  198(v),197(v),49(v),193(g)
     4. BD (   1) C   1 - H  13          1.98831    -0.48263  199(v),193(g)
     5. BD (   1) C   2 - C   3          1.97444    -0.69772  193(g),199(g),200(g),201(g)
                                                    93(v),212(v),68(v),203(v)
                                                    39(v),204(v)
     6. BD (   2) C   2 - C   3          1.94341    -0.25114  204(v),194(v),195(v),203(v)
                                                    211(v),208(v),40(v),216(r)
                                                    209(r)
     7. BD (   1) C   2 - C   7          1.96213    -0.58135  201(v),197(g),214(v),209(v)
                                                    211(g),193(g),208(g),39(v)
                                                    196(v),102(v),57(v),84(v)
                                                    212(g)
     8. BD (   1) C   3 - C   4          1.97627    -0.58984  193(v),197(g),50(v),207(v)
                                                    202(g),203(g),76(v),204(g)
                                                    201(g)
     9. BD (   1) C   3 - H  14          1.97951    -0.48810  199(v),202(v),197(g),48(v)
                                                    67(v)
    10. BD (   1) C   4 - C   5          1.97395    -0.57364  201(v),214(v),209(v),206(g)
                                                    200(g),205(g),84(v),102(v)
                                                    58(v),203(g),204(g),207(g)
    11. BD (   1) C   4 - H  15          1.97043    -0.46873  206(v),198(v),197(v),59(v)
    12. BD (   1) C   4 - H  16          1.96989    -0.46956  198(v),205(v),197(v),59(v)
    13. BD (   1) C   5 - C   6          1.96881    -0.53429  213(v),212(v),204(v),208(g)
                                                    207(g),202(g),206(g),209(g)
                                                    68(v),210(g),66(v)
    14. BD (   1) C   5 - C   8          1.95257    -0.52802  212(v),210(v),203(v),218(v)
                                                    215(v),213(g),214(g),207(g)
                                                    202(g),211(g),66(v),205(g)
                                                    120(v),121(v),68(v),112(v)
    15. BD (   1) C   5 - H  17          1.98401    -0.47968  200(v),103(v)
    16. BD (   1) C   6 - C   7          1.95945    -0.52927  213(v),207(v),198(v),193(v)
                                                    199(g),49(v),212(g),48(v)
                                                    211(g),205(g),209(g),77(v)
    17. BD (   1) C   6 - H  18          1.98237    -0.48020  202(v),199(v)
    18. BD (   1) C   6 - H  19          1.99169    -0.48117  76(v)
    19. BD (   1) C   7 - C   8          1.94388    -0.52241  207(v),210(v),198(v),220(v)
                                                    217(v),193(v),213(g),199(g)
                                                    48(v),212(g),214(g),121(v)
                                                    112(v),208(g),206(g),49(v)
    20. BD (   1) C   7 - H  20          1.98567    -0.48362  197(v),199(g),103(v)
    21. BD (   1) C   8 - C   9          1.98118    -0.58942  219(v),214(g),206(g),211(g)
                                                    120(v),216(g),215(g),217(g)
                                                    76(v)
    22. BD (   1) C   8 - C  10          1.97366    -0.58217  216(v),202(v),206(g),199(v)
                                                    211(g),213(g),111(v),94(v)
                                                    219(g),218(g),220(g),75(v)
                                                    76(v)
    23. BD (   1) C   9 - H  21          1.98536    -0.47067  206(v),102(v),213(g)
    24. BD (   1) C   9 - H  22          1.98802    -0.47478  214(v),213(g),103(v)
    25. BD (   1) C   9 - H  23          1.98428    -0.47084  211(v),102(v),213(g)
    26. BD (   1) C  10 - H  24          1.98690    -0.47482  206(v),214(g)
    27. BD (   1) C  10 - H  25          1.98902    -0.48121  213(v),103(v),214(g)
    28. BD (   1) C  10 - H  26          1.98604    -0.47457  211(v),214(g)
    29. CR (   1) C   1                  1.99915   -10.06015  197(v),199(v),51(v),137(v)
                                                    129(v),133(v)
    30. CR (   1) C   2                  1.99880   -10.04360  58(v),197(g),41(v),200(v)
                                                    201(v),94(v)
    31. CR (   1) C   3                  1.99878   -10.03432  48(v),193(v),50(v),197(g)
                                                    68(v),199(v),141(v)
    32. CR (   1) C   4                  1.99909   -10.05506  76(v),60(v),197(v),149(v)
                                                    145(v)
    33. CR (   1) C   5                  1.99893   -10.05451  105(v),86(v),153(v),75(g)
                                                    103(v)
    34. CR (   1) C   6                  1.99913   -10.05260  157(v),161(v),76(v)
    35. CR (   1) C   7                  1.99887   -10.05208  50(v),105(v),197(v),86(v)
                                                    93(g),193(v),165(v)
    36. CR (   1) C   8                  1.99889   -10.06124  113(v),122(v),77(v)
    37. CR (   1) C   9                  1.99914   -10.04133  102(v),173(v),177(v),169(v)
                                                    103(v),104(v)
    38. CR (   1) C  10                  1.99916   -10.04914  102(v),185(v),181(v),189(v)
                                                    103(v)
    39. RY*(   1) C   1                  0.00433     0.71009   
    40. RY*(   2) C   1                  0.00151     1.04629   
    41. RY*(   3) C   1                  0.00077     0.66406   
    42. RY*(   4) C   1                  0.00007     1.11325   
    43. RY*(   5) C   1                  0.00002     2.06595   
    44. RY*(   6) C   1                  0.00000     2.02666   
    45. RY*(   7) C   1                  0.00001     2.05060   
    46. RY*(   8) C   1                  0.00001     2.12472   
    47. RY*(   9) C   1                  0.00000     2.22438   
    48. RY*(   1) C   2                  0.00529     1.12329   
    49. RY*(   2) C   2                  0.00442     0.83000   
    50. RY*(   3) C   2                  0.00378     1.02340   
    51. RY*(   4) C   2                  0.00120     0.74333   
    52. RY*(   5) C   2                  0.00048     1.96068   
    53. RY*(   6) C   2                  0.00036     2.41191   
    54. RY*(   7) C   2                  0.00021     2.19851   
    55. RY*(   8) C   2                  0.00006     1.92352   
    56. RY*(   9) C   2                  0.00003     2.16134   
    57. RY*(   1) C   3                  0.00462     1.10349   
    58. RY*(   2) C   3                  0.00214     0.73227   
    59. RY*(   3) C   3                  0.00183     0.85031   
    60. RY*(   4) C   3                  0.00064     0.70715   
    61. RY*(   5) C   3                  0.00017     1.76862   
    62. RY*(   6) C   3                  0.00013     2.35914   
    63. RY*(   7) C   3                  0.00004     2.26185   
    64. RY*(   8) C   3                  0.00002     2.10424   
    65. RY*(   9) C   3                  0.00002     2.18324   
    66. RY*(   1) C   4                  0.00366     1.03158   
    67. RY*(   2) C   4                  0.00299     0.75645   
    68. RY*(   3) C   4                  0.00229     0.66517   
    69. RY*(   4) C   4                  0.00080     1.20238   
    70. RY*(   5) C   4                  0.00043     2.10423   
    71. RY*(   6) C   4                  0.00010     2.23461   
    72. RY*(   7) C   4                  0.00005     2.07703   
    73. RY*(   8) C   4                  0.00003     2.12057   
    74. RY*(   9) C   4                  0.00001     2.15236   
    75. RY*(   1) C   5                  0.00456     1.12519   
    76. RY*(   2) C   5                  0.00323     0.77975   
    77. RY*(   3) C   5                  0.00179     0.90418   
    78. RY*(   4) C   5                  0.00099     1.01537   
    79. RY*(   5) C   5                  0.00056     2.05030   
    80. RY*(   6) C   5                  0.00041     1.90779   
    81. RY*(   7) C   5                  0.00014     2.20470   
    82. RY*(   8) C   5                  0.00010     2.19354   
    83. RY*(   9) C   5                  0.00005     2.16110   
    84. RY*(   1) C   6                  0.00513     1.11969   
    85. RY*(   2) C   6                  0.00253     0.88377   
    86. RY*(   3) C   6                  0.00086     0.66585   
    87. RY*(   4) C   6                  0.00071     1.00486   
    88. RY*(   5) C   6                  0.00023     1.96498   
    89. RY*(   6) C   6                  0.00014     1.80684   
    90. RY*(   7) C   6                  0.00004     2.27229   
    91. RY*(   8) C   6                  0.00003     2.29199   
    92. RY*(   9) C   6                  0.00003     2.28765   
    93. RY*(   1) C   7                  0.00670     1.05927   
    94. RY*(   2) C   7                  0.00321     0.86430   
    95. RY*(   3) C   7                  0.00195     1.01599   
    96. RY*(   4) C   7                  0.00133     1.08161   
    97. RY*(   5) C   7                  0.00059     2.01738   
    98. RY*(   6) C   7                  0.00041     1.85571   
    99. RY*(   7) C   7                  0.00014     2.16513   
   100. RY*(   8) C   7                  0.00007     2.18534   
   101. RY*(   9) C   7                  0.00005     2.25325   
   102. RY*(   1) C   8                  0.00501     1.07862   
   103. RY*(   2) C   8                  0.00314     1.01866   
   104. RY*(   3) C   8                  0.00189     1.15231   
   105. RY*(   4) C   8                  0.00165     0.89787   
   106. RY*(   5) C   8                  0.00058     2.18294   
   107. RY*(   6) C   8                  0.00048     2.00311   
   108. RY*(   7) C   8                  0.00039     2.08978   
   109. RY*(   8) C   8                  0.00030     2.17046   
   110. RY*(   9) C   8                  0.00024     1.87009   
   111. RY*(   1) C   9                  0.00366     0.80349   
   112. RY*(   2) C   9                  0.00304     0.80263   
   113. RY*(   3) C   9                  0.00127     0.78666   
   114. RY*(   4) C   9                  0.00017     0.73830   
   115. RY*(   5) C   9                  0.00002     2.20033   
   116. RY*(   6) C   9                  0.00003     2.13059   
   117. RY*(   7) C   9                  0.00003     2.24121   
   118. RY*(   8) C   9                  0.00001     2.35189   
   119. RY*(   9) C   9                  0.00000     2.30081   
   120. RY*(   1) C  10                  0.00412     0.77020   
   121. RY*(   2) C  10                  0.00369     0.79874   
   122. RY*(   3) C  10                  0.00153     0.81506   
   123. RY*(   4) C  10                  0.00017     0.68791   
   124. RY*(   5) C  10                  0.00004     2.29271   
   125. RY*(   6) C  10                  0.00001     2.13939   
   126. RY*(   7) C  10                  0.00001     2.22514   
   127. RY*(   8) C  10                  0.00001     2.24204   
   128. RY*(   9) C  10                  0.00002     2.30755   
   129. RY*(   1) H  11                  0.00182     0.43327   
   130. RY*(   2) H  11                  0.00023     1.81359   
   131. RY*(   3) H  11                  0.00015     1.78517   
   132. RY*(   4) H  11                  0.00004     2.25950   
   133. RY*(   1) H  12                  0.00190     0.42052   
   134. RY*(   2) H  12                  0.00023     1.81428   
   135. RY*(   3) H  12                  0.00015     1.78507   
   136. RY*(   4) H  12                  0.00004     2.26520   
   137. RY*(   1) H  13                  0.00157     0.43608   
   138. RY*(   2) H  13                  0.00018     1.77882   
   139. RY*(   3) H  13                  0.00012     1.81410   
   140. RY*(   4) H  13                  0.00003     2.25154   
   141. RY*(   1) H  14                  0.00192     0.36764   
   142. RY*(   2) H  14                  0.00020     1.70838   
   143. RY*(   3) H  14                  0.00010     2.06648   
   144. RY*(   4) H  14                  0.00006     2.27342   
   145. RY*(   1) H  15                  0.00230     0.40280   
   146. RY*(   2) H  15                  0.00019     1.89197   
   147. RY*(   3) H  15                  0.00014     1.84990   
   148. RY*(   4) H  15                  0.00004     2.30930   
   149. RY*(   1) H  16                  0.00225     0.42145   
   150. RY*(   2) H  16                  0.00019     1.91232   
   151. RY*(   3) H  16                  0.00014     1.82447   
   152. RY*(   4) H  16                  0.00004     2.32442   
   153. RY*(   1) H  17                  0.00257     0.35601   
   154. RY*(   2) H  17                  0.00010     1.93023   
   155. RY*(   3) H  17                  0.00011     1.86698   
   156. RY*(   4) H  17                  0.00005     2.35003   
   157. RY*(   1) H  18                  0.00168     0.41907   
   158. RY*(   2) H  18                  0.00016     1.92097   
   159. RY*(   3) H  18                  0.00016     1.81437   
   160. RY*(   4) H  18                  0.00004     2.29509   
   161. RY*(   1) H  19                  0.00198     0.38669   
   162. RY*(   2) H  19                  0.00013     1.99628   
   163. RY*(   3) H  19                  0.00012     1.76395   
   164. RY*(   4) H  19                  0.00004     2.29615   
   165. RY*(   1) H  20                  0.00245     0.36703   
   166. RY*(   2) H  20                  0.00010     1.80872   
   167. RY*(   3) H  20                  0.00009     1.97370   
   168. RY*(   4) H  20                  0.00004     2.36093   
   169. RY*(   1) H  21                  0.00172     0.44729   
   170. RY*(   2) H  21                  0.00023     1.85069   
   171. RY*(   3) H  21                  0.00013     1.81239   
   172. RY*(   4) H  21                  0.00004     2.28474   
   173. RY*(   1) H  22                  0.00126     0.48923   
   174. RY*(   2) H  22                  0.00020     1.81531   
   175. RY*(   3) H  22                  0.00013     1.86454   
   176. RY*(   4) H  22                  0.00005     2.31314   
   177. RY*(   1) H  23                  0.00168     0.44804   
   178. RY*(   2) H  23                  0.00023     1.86172   
   179. RY*(   3) H  23                  0.00013     1.81529   
   180. RY*(   4) H  23                  0.00004     2.28606   
   181. RY*(   1) H  24                  0.00173     0.43870   
   182. RY*(   2) H  24                  0.00021     1.83434   
   183. RY*(   3) H  24                  0.00013     1.82500   
   184. RY*(   4) H  24                  0.00004     2.28274   
   185. RY*(   1) H  25                  0.00115     0.47510   
   186. RY*(   2) H  25                  0.00022     1.80609   
   187. RY*(   3) H  25                  0.00016     1.87053   
   188. RY*(   4) H  25                  0.00004     2.27145   
   189. RY*(   1) H  26                  0.00178     0.43642   
   190. RY*(   2) H  26                  0.00022     1.83267   
   191. RY*(   3) H  26                  0.00013     1.82160   
   192. RY*(   4) H  26                  0.00004     2.28672   
   193. BD*(   1) C   1 - C   2          0.02046     0.45223   
   194. BD*(   1) C   1 - H  11          0.01063     0.43928   
   195. BD*(   1) C   1 - H  12          0.01092     0.44013   
   196. BD*(   1) C   1 - H  13          0.00554     0.45079   
   197. BD*(   1) C   2 - C   3          0.02273     0.67699   
   198. BD*(   2) C   2 - C   3          0.09134     0.07381   
   199. BD*(   1) C   2 - C   7          0.03231     0.43587   
   200. BD*(   1) C   3 - C   4          0.01652     0.44324   
   201. BD*(   1) C   3 - H  14          0.01776     0.48175   
   202. BD*(   1) C   4 - C   5          0.01822     0.40416   
   203. BD*(   1) C   4 - H  15          0.01775     0.45321   
   204. BD*(   1) C   4 - H  16          0.01909     0.45098   
   205. BD*(   1) C   5 - C   6          0.01410     0.36221   
   206. BD*(   1) C   5 - C   8          0.03530     0.35446   
   207. BD*(   1) C   5 - H  17          0.02485     0.48136   
   208. BD*(   1) C   6 - C   7          0.01179     0.35691   
   209. BD*(   1) C   6 - H  18          0.01281     0.47485   
   210. BD*(   1) C   6 - H  19          0.01558     0.47490   
   211. BD*(   1) C   7 - C   8          0.03533     0.34780   
   212. BD*(   1) C   7 - H  20          0.02367     0.47511   
   213. BD*(   1) C   8 - C   9          0.02808     0.41653   
   214. BD*(   1) C   8 - C  10          0.02185     0.40214   
   215. BD*(   1) C   9 - H  21          0.00715     0.44957   
   216. BD*(   1) C   9 - H  22          0.00829     0.47059   
   217. BD*(   1) C   9 - H  23          0.00695     0.44865   
   218. BD*(   1) C  10 - H  24          0.00736     0.44788   
   219. BD*(   1) C  10 - H  25          0.00709     0.45864   
   220. BD*(   1) C  10 - H  26          0.00753     0.44771   
       -------------------------------
              Total Lewis   75.30342  ( 99.0834%)
        Valence non-Lewis    0.55102  (  0.7250%)
        Rydberg non-Lewis    0.14556  (  0.1915%)
       -------------------------------
            Total unit  1   76.00000  (100.0000%)
           Charge unit  1    0.00000
 Unable to Open any file for archive entry.
 1\1\GINC-COMPUTE-0-1\SP\RB3LYP\def2SVP\C10H16\ZAHRT2\13-Mar-2021\0\\# 
 b3lyp/def2svp geom=NewRedundant pop=NBO\\24\\0,1\C,0,-2.4238984136,-0.
 9992083553,-1.2110182431\C,0,-1.4340651369,-0.1463522427,-0.478910399\
 C,0,-1.3915293223,1.1951557519,-0.5336577277\C,0,-0.3143949936,1.94420
 13467,0.2175412916\C,0,0.5666982963,0.9631217395,1.0071612418\C,0,-0.3
 496565901,-0.0485890212,1.7451030036\C,0,-0.3920487975,-0.8233649811,0
 .3970297659\C,0,1.0377925798,-0.2293150762,0.0997912373\C,0,1.43819835
 7,0.0557559249,-1.344540651\C,0,2.1530850079,-1.0494495617,0.757002923
 1\H,0,-1.908819834,-1.6924657245,-1.9001232628\H,0,-3.0001176452,-1.62
 9958753,-0.5107080319\H,0,-3.1333930909,-0.395662314,-1.7966660181\H,0
 ,-2.1128446309,1.7614706032,-1.1319112906\H,0,-0.7661869292,2.68003709
 67,0.9085617373\H,0,0.3005960184,2.5363689747,-0.4857990862\H,0,1.3423
 703975,1.4894704622,1.587081586\H,0,0.1695239359,-0.5915786758,2.54439
 52849\H,0,-1.3118232153,0.3254552811,2.1252870412\H,0,-0.4980453886,-1
 .9192968727,0.4128956515\H,0,1.6376768759,-0.8876678278,-1.8799371557\
 H,0,0.6668069543,0.59925137,-1.9038621741\H,0,2.3662922374,0.651020546
 5,-1.371964547\H,0,2.303648918,-1.9970709538,0.2139868314\H,0,1.949118
 5781,-1.2974953139,1.8076829815\H,0,3.1050158315,-0.4938334237,0.72557
 80101\\Version=ES64L-G16RevC.01\State=1-A\HF=-390.3792847\RMSD=9.047e-
 09\Dipole=0.0248484,-0.0679322,-0.0096269\Quadrupole=-0.2181605,0.7159
 548,-0.4977943,0.3583313,0.6771488,0.0988982\PG=C01 [X(C10H16)]\\@
 The archive entry for this job was punched.


 AND HERE I AM, FOR ALL MY LORE,
 THE WRETCHED FOOL I WAS BEFORE.
 CALLED MASTER OF ARTS, AND DOCTOR TO BOOT,
 FOR TEN YEARS ALMOST I CONFUTE
 AND UP AND DOWN, WHEREVER IT GOES
 I DRAG MY STUDENTS BY THE NOSE --
 AND SEE THAT FOR ALL OUR SCIENCE AND ART
 WE CAN KNOW NOTHING.  IT BURNS MY HEART.

                                       -- FAUST
 File lengths (MBytes):  RWF=     32 Int=      0 D2E=      0 Chk=      4 Scr=      1
 Normal termination of Gaussian 16
