# Supplementary material for: Machine-Learning-Guided Discovery of Electrochemical Reactions
Source: J Am Chem Soc. 2022 Dec 2;144(49):22599–610. doi: 10.1021/jacs.2c08997 (PMC9756344; doi:10.1021/jacs.2c08997)
Supplement: Supplementary file 4 — ja2c08997_si_004.zip [file ja2c08997_si_004.zip › Reactivity Prediction/Nlogs_notimes/26.log]

 Entering Gaussian System, Link 0=g16
 Input=26.com
 Output=26.log
 Initial command:
  
 Copyright (c) 1988-2019, Gaussian, Inc.  All Rights Reserved.
  
 This is part of the Gaussian(R) 16 program.  It is based on
 the Gaussian(R) 09 system (copyright 2009, Gaussian, Inc.),
 the Gaussian(R) 03 system (copyright 2003, Gaussian, Inc.),
 the Gaussian(R) 98 system (copyright 1998, Gaussian, Inc.),
 the Gaussian(R) 94 system (copyright 1995, Gaussian, Inc.),
 the Gaussian 92(TM) system (copyright 1992, Gaussian, Inc.),
 the Gaussian 90(TM) system (copyright 1990, Gaussian, Inc.),
 the Gaussian 88(TM) system (copyright 1988, Gaussian, Inc.),
 the Gaussian 86(TM) system (copyright 1986, Carnegie Mellon
 University), and the Gaussian 82(TM) system (copyright 1983,
 Carnegie Mellon University). Gaussian is a federally registered
 trademark of Gaussian, Inc.
  
 This software contains proprietary and confidential information,
 including trade secrets, belonging to Gaussian, Inc.
  
 This software is provided under written license and may be
 used, copied, transmitted, or stored only in accord with that
 written license.
  
 The following legend is applicable only to US Government
 contracts under FAR:
  
                    RESTRICTED RIGHTS LEGEND
  
 Use, reproduction and disclosure by the US Government is
 subject to restrictions as set forth in subparagraphs (a)
 and (c) of the Commercial Computer Software - Restricted
 Rights clause in FAR 52.227-19.
  
 Gaussian, Inc.
 340 Quinnipiac St., Bldg. 40, Wallingford CT 06492
  
  
 ---------------------------------------------------------------
 Warning -- This program may not be used in any manner that
 competes with the business of Gaussian, Inc. or will provide
 assistance to any competitor of Gaussian, Inc.  The licensee
 of this program is prohibited from giving any competitor of
 Gaussian, Inc. access to this program.  By using this program,
 the user acknowledges that Gaussian, Inc. is engaged in the
 business of creating and licensing software in the field of
 computational chemistry and represents and warrants to the
 licensee that it is not a competitor of Gaussian, Inc. and that
 it will not use this program in any manner prohibited above.
 ---------------------------------------------------------------
  

 Cite this work as:
 Gaussian 16, Revision C.01,
 M. J. Frisch, G. W. Trucks, H. B. Schlegel, G. E. Scuseria, 
 M. A. Robb, J. R. Cheeseman, G. Scalmani, V. Barone, 
 G. A. Petersson, H. Nakatsuji, X. Li, M. Caricato, A. V. Marenich, 
 J. Bloino, B. G. Janesko, R. Gomperts, B. Mennucci, H. P. Hratchian, 
 J. V. Ortiz, A. F. Izmaylov, J. L. Sonnenberg, D. Williams-Young, 
 F. Ding, F. Lipparini, F. Egidi, J. Goings, B. Peng, A. Petrone, 
 T. Henderson, D. Ranasinghe, V. G. Zakrzewski, J. Gao, N. Rega, 
 G. Zheng, W. Liang, M. Hada, M. Ehara, K. Toyota, R. Fukuda, 
 J. Hasegawa, M. Ishida, T. Nakajima, Y. Honda, O. Kitao, H. Nakai, 
 T. Vreven, K. Throssell, J. A. Montgomery, Jr., J. E. Peralta, 
 F. Ogliaro, M. J. Bearpark, J. J. Heyd, E. N. Brothers, K. N. Kudin, 
 V. N. Staroverov, T. A. Keith, R. Kobayashi, J. Normand, 
 K. Raghavachari, A. P. Rendell, J. C. Burant, S. S. Iyengar, 
 J. Tomasi, M. Cossi, J. M. Millam, M. Klene, C. Adamo, R. Cammi, 
 J. W. Ochterski, R. L. Martin, K. Morokuma, O. Farkas, 
 J. B. Foresman, and D. J. Fox, Gaussian, Inc., Wallingford CT, 2019.
 
 ******************************************
 Gaussian 16:  ES64L-G16RevC.01  3-Jul-2019
                13-Mar-2021 
 ******************************************
 %nprocshared=16
 Will use up to   16 processors via shared memory.
 %mem=7GB
 -----------------------------------------
 # b3lyp/def2svp geom=NewRedundant pop=NBO
 -----------------------------------------
 1/29=4000,38=1,172=1/1;
 2/12=2,17=6,18=5,40=1/2;
 3/5=43,7=101,11=2,25=1,30=1,74=-5/1,2,3;
 4//1;
 5/5=2,38=5/2;
 6/7=2,8=2,9=2,10=2,28=1,40=1/1,7;
 99/5=1,9=1/99;
 --
 26
 --
 Symbolic Z-matrix:
 Charge =  0 Multiplicity = 1
 O                    -0.29875  -0.93495  -1.64467 
 C                     0.05964  -0.33457  -0.64766 
 N                     1.35289  -0.00985  -0.38229 
 C                     2.43106  -0.41178  -1.2835 
 C                     3.68642  -0.20963  -0.42786 
 C                     3.30187   0.96643   0.48169 
 C                     1.82868   0.69125   0.81017 
 O                    -0.7474    0.1015    0.34795 
 C                    -2.18987  -0.11395   0.30502 
 C                    -2.79093   0.59423  -0.91135 
 C                    -2.67157   0.5356    1.60121 
 C                    -2.49624  -1.61349   0.30491 
 H                     2.28508  -1.44739  -1.6236 
 H                     2.44608   0.22682  -2.18614 
 H                     3.87454  -1.10998   0.18058 
 H                     4.58574  -0.01975  -1.03152 
 H                     3.92744   1.04765   1.38257 
 H                     3.39069   1.91494  -0.07374 
 H                     1.24553   1.60602   0.99146 
 H                     1.72286   0.05498   1.70791 
 H                    -2.51531   1.6603   -0.90418 
 H                    -2.43187   0.14084  -1.8432 
 H                    -3.8891    0.52335  -0.87764 
 H                    -2.2       0.05434   2.47111 
 H                    -3.76345   0.43711   1.69436 
 H                    -2.41327   1.60513   1.61538 
 H                    -3.58304  -1.77104   0.38339 
 H                    -2.01563  -2.09893   1.16856 
 H                    -2.1321   -2.08517  -0.6158 
 
                          Input orientation:                          
 ---------------------------------------------------------------------
 Center     Atomic      Atomic             Coordinates (Angstroms)
 Number     Number       Type             X           Y           Z
 ---------------------------------------------------------------------
      1          8           0       -0.298753   -0.934953   -1.644672
      2          6           0        0.059637   -0.334574   -0.647663
      3          7           0        1.352888   -0.009852   -0.382288
      4          6           0        2.431062   -0.411779   -1.283497
      5          6           0        3.686417   -0.209632   -0.427861
      6          6           0        3.301872    0.966432    0.481688
      7          6           0        1.828685    0.691253    0.810166
      8          8           0       -0.747404    0.101497    0.347950
      9          6           0       -2.189871   -0.113954    0.305018
     10          6           0       -2.790927    0.594228   -0.911345
     11          6           0       -2.671574    0.535601    1.601209
     12          6           0       -2.496235   -1.613487    0.304912
     13          1           0        2.285082   -1.447392   -1.623596
     14          1           0        2.446082    0.226822   -2.186136
     15          1           0        3.874543   -1.109977    0.180579
     16          1           0        4.585740   -0.019751   -1.031520
     17          1           0        3.927439    1.047651    1.382572
     18          1           0        3.390690    1.914935   -0.073735
     19          1           0        1.245527    1.606019    0.991463
     20          1           0        1.722856    0.054977    1.707906
     21          1           0       -2.515306    1.660300   -0.904176
     22          1           0       -2.431866    0.140837   -1.843199
     23          1           0       -3.889097    0.523352   -0.877640
     24          1           0       -2.199998    0.054344    2.471106
     25          1           0       -3.763452    0.437110    1.694358
     26          1           0       -2.413269    1.605131    1.615383
     27          1           0       -3.583042   -1.771037    0.383395
     28          1           0       -2.015630   -2.098927    1.168564
     29          1           0       -2.132096   -2.085173   -0.615803
 ---------------------------------------------------------------------
                    Distance matrix (angstroms):
                    1          2          3          4          5
     1  O    0.000000
     2  C    1.217754   0.000000
     3  N    2.275377   1.359546   0.000000
     4  C    2.802864   2.456401   1.461569   0.000000
     5  C    4.229457   3.635583   2.342509   1.532610   0.000000
     6  C    4.593601   3.671531   2.344808   2.402842   1.535669
     7  C    3.632735   2.511397   1.462832   2.441917   2.407379
     8  O    2.290428   1.353779   2.226403   3.609393   4.511923
     9  C    2.837545   2.452868   3.610314   4.895417   5.922587
    10  C    3.014481   3.009637   4.220902   5.331015   6.544917
    11  C    4.281186   3.643369   4.519742   5.937672   6.715396
    12  C    3.014998   3.012556   4.226066   5.314640   6.382238
    13  H    2.634244   2.672717   2.115740   1.099761   2.219364
    14  H    3.029360   2.894337   2.122489   1.105800   2.195554
    15  H    4.558352   3.980043   2.808173   2.171321   1.102820
    16  H    5.007177   4.553249   3.297414   2.204499   1.099655
    17  H    5.563778   4.581735   3.295658   3.387773   2.217323
    18  H    4.919522   4.060247   2.820044   2.792491   2.174085
    19  H    3.973732   2.803386   2.123619   3.263808   3.356935
    20  H    4.038148   2.909768   2.123673   3.109326   2.913261
    21  H    3.492389   3.267362   4.245551   5.376240   6.494990
    22  H    2.397271   2.804087   4.059720   4.926126   6.289626
    23  H    3.950388   4.047397   5.292266   6.401843   7.624171
    24  H    4.640374   3.870908   4.557299   5.980053   6.566854
    25  H    5.003580   4.549348   5.539780   6.925333   7.773200
    26  H    4.642323   3.872867   4.558815   5.994912   6.683890
    27  H    3.949513   4.049150   5.296362   6.387141   7.479383
    28  H    3.495254   3.273890   4.256324   5.350902   6.215413
    29  H    2.396398   2.805228   4.062831   4.905963   6.116214
                    6          7          8          9         10
     6  C    0.000000
     7  C    1.534243   0.000000
     8  O    4.142781   2.682851   0.000000
     9  C    5.599794   4.129446   1.459101   0.000000
    10  C    6.261093   4.930905   2.450428   1.530467   0.000000
    11  C    6.092701   4.571904   2.336993   1.527766   2.516071
    12  C    6.348644   4.926666   2.449782   1.530509   2.537741
    13  H    3.360451   3.271895   3.934720   5.052012   5.517371
    14  H    2.897703   3.094301   4.078683   5.273902   5.402439
    15  H    2.174877   2.797560   4.781011   6.146923   6.965996
    16  H    2.216004   3.390972   5.509997   6.906817   7.403150
    17  H    1.099783   2.204413   4.880554   6.319172   7.113655
    18  H    1.102743   2.172220   4.537642   5.950001   6.376382
    19  H    2.213029   1.099881   2.578657   3.902752   4.575737
    20  H    2.197192   1.105434   2.820253   4.160056   5.246475
    21  H    6.020103   4.769515   2.668926   2.171643   1.101149
    22  H    6.241991   5.049316   2.764072   2.176767   1.096740
    23  H    7.331721   5.964051   3.398568   2.166150   1.100970
    24  H    5.921171   4.403937   2.572945   2.172640   3.475867
    25  H    7.188154   5.667308   3.319939   2.170274   2.785710
    26  H    5.861403   4.413357   2.577287   2.173066   2.747528
    27  H    7.409821   5.960856   3.398306   2.166332   2.810387
    28  H    6.176087   4.763645   2.669021   2.171679   3.490013
    29  H    6.328095   5.042788   2.761833   2.176455   2.774994
                   11         12         13         14         15
    11  C    0.000000
    12  C    2.515891   0.000000
    13  H    6.236992   5.158268   0.000000
    14  H    6.374146   5.832543   1.773518   0.000000
    15  H    6.897663   6.391853   2.428020   3.070647   0.000000
    16  H    7.740044   7.381085   2.771595   2.443783   1.778645
    17  H    6.622459   7.036092   4.237880   3.950172   2.470414
    18  H    6.438870   6.873793   3.863895   2.864306   3.073904
    19  H    4.106247   4.983709   4.152412   3.666150   3.865991
    20  H    4.421922   4.748988   3.697583   3.964360   2.884372
    21  H    2.750695   3.489977   5.763597   5.321058   7.048496
    22  H    3.475233   2.774197   4.981997   4.890744   6.740252
    23  H    2.761739   2.811507   6.523862   6.475692   8.003855
    24  H    1.100324   2.749876   6.256017   6.580708   6.595620
    25  H    1.100261   2.782328   7.151569   7.325351   7.938763
    26  H    1.100371   3.476164   6.471738   6.321754   6.997646
    27  H    2.763047   1.100969   6.210286   6.851589   7.489573
    28  H    2.749215   1.101149   5.168828   6.047314   6.053782
    29  H    3.474858   1.096723   4.575355   5.363859   6.137177
                   16         17         18         19         20
    16  H    0.000000
    17  H    2.720395   0.000000
    18  H    2.467491   1.777952   0.000000
    19  H    4.229966   2.767199   2.414912   0.000000
    20  H    3.963098   2.439556   3.068446   1.773940   0.000000
    21  H    7.298195   6.863929   5.969528   4.211919   5.230875
    22  H    7.066216   7.188092   6.338816   4.868807   5.466208
    23  H    8.493615   8.153630   7.455070   5.570465   6.196647
    24  H    7.636761   6.302146   6.418240   4.058162   3.996405
    25  H    8.794779   7.721384   7.516107   5.191366   5.499616
    26  H    7.657184   6.369424   6.052689   3.711613   4.418039
    27  H    8.473370   8.083978   7.901159   5.923626   5.765519
    28  H    7.262330   6.728063   6.847094   4.938941   4.348157
    29  H    7.040462   7.108168   6.840751   5.255144   4.984026
                   21         22         23         24         25
    21  H    0.000000
    22  H    1.788154   0.000000
    23  H    1.783439   1.789454   0.000000
    24  H    3.751139   4.321397   3.779831   0.000000
    25  H    3.131523   3.791465   2.576508   1.787243   0.000000
    26  H    2.522228   3.755834   3.092487   1.784008   1.787038
    27  H    3.817326   3.152489   2.635925   3.098930   2.574313
    28  H    4.321773   3.776309   3.817483   2.523328   3.124552
    29  H    3.776053   2.559586   3.155949   3.756482   3.789470
                   26         27         28         29
    26  H    0.000000
    27  H    3.779508   0.000000
    28  H    3.752041   1.783475   0.000000
    29  H    4.321527   1.789504   1.788217   0.000000
 Stoichiometry    C9H17NO2
 Framework group  C1[X(C9H17NO2)]
 Deg. of freedom    81
 Full point group                 C1      NOp   1
 Largest Abelian subgroup         C1      NOp   1
 Largest concise Abelian subgroup C1      NOp   1
                         Standard orientation:                         
 ---------------------------------------------------------------------
 Center     Atomic      Atomic             Coordinates (Angstroms)
 Number     Number       Type             X           Y           Z
 ---------------------------------------------------------------------
      1          8           0       -0.283758   -1.791184   -0.099142
      2          6           0        0.021285   -0.613198   -0.052000
      3          7           0        1.303625   -0.161577   -0.055113
      4          6           0        2.430433   -1.092281   -0.071746
      5          6           0        3.613455   -0.205659    0.332301
      6          6           0        3.226023    1.169427   -0.231003
      7          6           0        1.714205    1.240413    0.020536
      8          8           0       -0.842428    0.427236    0.012918
      9          6           0       -2.286064    0.215639    0.023720
     10          6           0       -2.726324   -0.469927   -1.271849
     11          6           0       -2.839756    1.637610    0.097835
     12          6           0       -2.689035   -0.587160    1.262908
     13          1           0        2.248199   -1.932608    0.613903
     14          1           0        2.569301   -1.521765   -1.081228
     15          1           0        3.685968   -0.155105    1.431573
     16          1           0        4.574410   -0.579751   -0.049618
     17          1           0        3.771170    2.003854    0.233831
     18          1           0        3.427057    1.201091   -1.314804
     19          1           0        1.178377    1.851087   -0.720884
     20          1           0        1.485699    1.663078    1.016088
     21          1           0       -2.383030    0.109307   -2.143151
     22          1           0       -2.314696   -1.484507   -1.335324
     23          1           0       -3.825291   -0.525600   -1.308027
     24          1           0       -2.481781    2.142958    1.007334
     25          1           0       -3.939684    1.618135    0.116652
     26          1           0       -2.514077    2.223871   -0.774546
     27          1           0       -3.786474   -0.649968    1.324676
     28          1           0       -2.321796   -0.088929    2.173639
     29          1           0       -2.274575   -1.601699    1.221263
 ---------------------------------------------------------------------
 Rotational constants (GHZ):           2.0217712           0.5152623           0.4597324
 Standard basis: def2SVP (5D, 7F)
 There are   265 symmetry adapted cartesian basis functions of A   symmetry.
 There are   253 symmetry adapted basis functions of A   symmetry.
   253 basis functions,   419 primitive gaussians,   265 cartesian basis functions
    47 alpha electrons       47 beta electrons
       nuclear repulsion energy       774.8147085484 Hartrees.
 NAtoms=   29 NActive=   29 NUniq=   29 SFac= 1.00D+00 NAtFMM=   60 NAOKFM=F Big=F
 Integral buffers will be    131072 words long.
 Raffenetti 2 integral format.
 Two-electron integral symmetry is turned on.
 One-electron integrals computed using PRISM.
   1 Symmetry operations used in ECPInt.
 ECPInt:  NShTT=    7626 NPrTT=   26542 LenC2=    7344 LenP2D=   19210.
 LDataN:  DoStor=T MaxTD1= 4 Len=   56
 NBasis=   253 RedAO= T EigKep=  1.66D-03  NBF=   253
 NBsUse=   253 1.00D-06 EigRej= -1.00D+00 NBFU=   253
 ExpMin= 1.22D-01 ExpMax= 2.27D+03 ExpMxC= 3.41D+02 IAcc=3 IRadAn=         5 AccDes= 0.00D+00
 Harris functional with IExCor=  402 and IRadAn=       5 diagonalized for initial guess.
 HarFok:  IExCor=  402 AccDes= 0.00D+00 IRadAn=         5 IDoV= 1 UseB2=F ITyADJ=14
 ICtDFT=  3500011 ScaDFX=  1.000000  1.000000  1.000000  1.000000
 FoFCou: FMM=F IPFlag=           0 FMFlag=      100000 FMFlg1=           0
         NFxFlg=           0 DoJE=T BraDBF=F KetDBF=T FulRan=T
         wScrn=  0.000000 ICntrl=       500 IOpCl=  0 I1Cent=   200000004 NGrid=           0
         NMat0=    1 NMatS0=      1 NMatT0=    0 NMatD0=    1 NMtDS0=    0 NMtDT0=    0
 Petite list used in FoFCou.
 Requested convergence on RMS density matrix=1.00D-08 within 128 cycles.
 Requested convergence on MAX density matrix=1.00D-06.
 Requested convergence on             energy=1.00D-06.
 No special actions if energy rises.
 Integral accuracy reduced to 1.0D-05 until final iterations.
 Initial convergence to 1.0D-05 achieved.  Increase integral accuracy.
 SCF Done:  E(RB3LYP) =  -558.025016104     A.U. after   14 cycles
            NFock= 14  Conv=0.36D-08     -V/T= 2.0109

 **********************************************************************

            Population analysis using the SCF Density.

 **********************************************************************

 Orbital symmetries:
       Occupied  (A) (A) (A) (A) (A) (A) (A) (A) (A) (A) (A) (A)
                 (A) (A) (A) (A) (A) (A) (A) (A) (A) (A) (A) (A)
                 (A) (A) (A) (A) (A) (A) (A) (A) (A) (A) (A) (A)
                 (A) (A) (A) (A) (A) (A) (A) (A) (A) (A) (A)
       Virtual   (A) (A) (A) (A) (A) (A) (A) (A) (A) (A) (A) (A)
                 (A) (A) (A) (A) (A) (A) (A) (A) (A) (A) (A) (A)
                 (A) (A) (A) (A) (A) (A) (A) (A) (A) (A) (A) (A)
                 (A) (A) (A) (A) (A) (A) (A) (A) (A) (A) (A) (A)
                 (A) (A) (A) (A) (A) (A) (A) (A) (A) (A) (A) (A)
                 (A) (A) (A) (A) (A) (A) (A) (A) (A) (A) (A) (A)
                 (A) (A) (A) (A) (A) (A) (A) (A) (A) (A) (A) (A)
                 (A) (A) (A) (A) (A) (A) (A) (A) (A) (A) (A) (A)
                 (A) (A) (A) (A) (A) (A) (A) (A) (A) (A) (A) (A)
                 (A) (A) (A) (A) (A) (A) (A) (A) (A) (A) (A) (A)
                 (A) (A) (A) (A) (A) (A) (A) (A) (A) (A) (A) (A)
                 (A) (A) (A) (A) (A) (A) (A) (A) (A) (A) (A) (A)
                 (A) (A) (A) (A) (A) (A) (A) (A) (A) (A) (A) (A)
                 (A) (A) (A) (A) (A) (A) (A) (A) (A) (A) (A) (A)
                 (A) (A) (A) (A) (A) (A) (A) (A) (A) (A) (A) (A)
                 (A) (A) (A) (A) (A) (A) (A) (A) (A) (A) (A) (A)
                 (A) (A) (A) (A) (A) (A) (A) (A) (A) (A) (A) (A)
                 (A) (A)
 The electronic state is 1-A.
 Alpha  occ. eigenvalues --  -19.15580 -19.08921 -14.34364 -10.31581 -10.24811
 Alpha  occ. eigenvalues --  -10.22198 -10.21831 -10.19583 -10.19474 -10.17918
 Alpha  occ. eigenvalues --  -10.17188 -10.17183  -1.07843  -0.98728  -0.93510
 Alpha  occ. eigenvalues --   -0.80741  -0.77690  -0.73211  -0.68287  -0.67982
 Alpha  occ. eigenvalues --   -0.65202  -0.60020  -0.57955  -0.54173  -0.50493
 Alpha  occ. eigenvalues --   -0.49920  -0.46416  -0.45633  -0.44432  -0.43384
 Alpha  occ. eigenvalues --   -0.43043  -0.41834  -0.41399  -0.39976  -0.39414
 Alpha  occ. eigenvalues --   -0.38631  -0.37189  -0.36322  -0.36205  -0.35728
 Alpha  occ. eigenvalues --   -0.34757  -0.34408  -0.33809  -0.32912  -0.28589
 Alpha  occ. eigenvalues --   -0.25836  -0.23498
 Alpha virt. eigenvalues --    0.04334   0.04826   0.05893   0.08706   0.08863
 Alpha virt. eigenvalues --    0.09689   0.10781   0.11437   0.11957   0.12729
 Alpha virt. eigenvalues --    0.12774   0.13442   0.14429   0.15013   0.15832
 Alpha virt. eigenvalues --    0.15994   0.16727   0.16905   0.18085   0.18799
 Alpha virt. eigenvalues --    0.20148   0.20316   0.20551   0.23557   0.24895
 Alpha virt. eigenvalues --    0.24999   0.26269   0.27119   0.36337   0.37627
 Alpha virt. eigenvalues --    0.38845   0.39943   0.40171   0.41804   0.42975
 Alpha virt. eigenvalues --    0.43780   0.44648   0.46286   0.47035   0.47541
 Alpha virt. eigenvalues --    0.53323   0.54189   0.55282   0.57442   0.57938
 Alpha virt. eigenvalues --    0.58818   0.59273   0.60277   0.61183   0.61487
 Alpha virt. eigenvalues --    0.63069   0.63417   0.63985   0.64379   0.64835
 Alpha virt. eigenvalues --    0.65666   0.65923   0.66257   0.67061   0.67214
 Alpha virt. eigenvalues --    0.67870   0.68415   0.68984   0.69251   0.69529
 Alpha virt. eigenvalues --    0.69871   0.70532   0.71035   0.71233   0.72267
 Alpha virt. eigenvalues --    0.72766   0.73545   0.73892   0.75371   0.75859
 Alpha virt. eigenvalues --    0.79126   0.88038   0.92343   0.93274   0.97363
 Alpha virt. eigenvalues --    1.00170   1.00924   1.03543   1.04038   1.08543
 Alpha virt. eigenvalues --    1.11105   1.11745   1.13115   1.13549   1.18488
 Alpha virt. eigenvalues --    1.21027   1.23281   1.26902   1.28938   1.29513
 Alpha virt. eigenvalues --    1.32424   1.34329   1.35331   1.35924   1.41781
 Alpha virt. eigenvalues --    1.46000   1.49541   1.50639   1.53161   1.53212
 Alpha virt. eigenvalues --    1.54177   1.55788   1.55969   1.58124   1.59987
 Alpha virt. eigenvalues --    1.61929   1.66349   1.69421   1.70432   1.72129
 Alpha virt. eigenvalues --    1.73076   1.73586   1.74445   1.75209   1.76299
 Alpha virt. eigenvalues --    1.77406   1.77847   1.78415   1.80794   1.81426
 Alpha virt. eigenvalues --    1.81885   1.83116   1.83482   1.83659   1.84100
 Alpha virt. eigenvalues --    1.85291   1.85723   1.86104   1.87138   1.88591
 Alpha virt. eigenvalues --    1.90447   1.91031   1.91679   1.92661   1.94225
 Alpha virt. eigenvalues --    1.94987   1.95867   1.97834   2.00810   2.03971
 Alpha virt. eigenvalues --    2.05291   2.05455   2.08988   2.11622   2.12885
 Alpha virt. eigenvalues --    2.13144   2.15161   2.19211   2.19783   2.20824
 Alpha virt. eigenvalues --    2.22454   2.29531   2.33937   2.34611   2.37580
 Alpha virt. eigenvalues --    2.37895   2.38665   2.40350   2.43827   2.44728
 Alpha virt. eigenvalues --    2.46374   2.47277   2.51201   2.53071   2.54407
 Alpha virt. eigenvalues --    2.56621   2.62266   2.62692   2.63755   2.64807
 Alpha virt. eigenvalues --    2.66182   2.67451   2.70109   2.70945   2.73213
 Alpha virt. eigenvalues --    2.79779   2.80383   2.81816   2.84289   2.84924
 Alpha virt. eigenvalues --    2.87470   2.87579   2.89408   2.90002   2.93213
 Alpha virt. eigenvalues --    2.94594   2.95565   2.95882   2.98385   3.01599
 Alpha virt. eigenvalues --    3.03227   3.04285   3.05873   3.08476   3.08814
 Alpha virt. eigenvalues --    3.23473   3.25108   3.28851   3.47707   3.69993
 Alpha virt. eigenvalues --    3.73832
          Condensed to atoms (all electrons):
               1          2          3          4          5          6
     1  O    7.746801   0.666857  -0.093289   0.003146   0.001157  -0.000159
     2  C    0.666857   4.436207   0.340240  -0.029615   0.012169   0.007600
     3  N   -0.093289   0.340240   6.770420   0.344377  -0.049395  -0.048353
     4  C    0.003146  -0.029615   0.344377   4.483003   0.396478  -0.067338
     5  C    0.001157   0.012169  -0.049395   0.396478   4.680079   0.409661
     6  C   -0.000159   0.007600  -0.048353  -0.067338   0.409661   4.692897
     7  C    0.002449  -0.027405   0.328565  -0.087753  -0.069537   0.393438
     8  O   -0.066883   0.356052  -0.113536   0.002370   0.000003   0.001032
     9  C    0.002466  -0.030198   0.004294  -0.000139   0.000010  -0.000007
    10  C   -0.013165  -0.005384  -0.000776   0.000010   0.000000   0.000005
    11  C    0.000361   0.006909   0.000130   0.000007  -0.000000  -0.000005
    12  C   -0.013389  -0.005559  -0.000751   0.000009   0.000000   0.000001
    13  H    0.010451  -0.004020  -0.028051   0.369651  -0.011153   0.007857
    14  H    0.002081  -0.003106  -0.035895   0.380403  -0.019221  -0.007454
    15  H   -0.000026  -0.000585  -0.004597  -0.007870   0.356958  -0.031358
    16  H   -0.000008  -0.000136   0.004878  -0.012285   0.360292  -0.010952
    17  H    0.000004  -0.000062   0.004578   0.007071  -0.008813   0.356783
    18  H   -0.000003  -0.000433  -0.005040   0.005511  -0.030559   0.355013
    19  H    0.000145  -0.006887  -0.023726   0.005681   0.007957  -0.011771
    20  H    0.000115  -0.004222  -0.035883   0.003812  -0.007483  -0.016311
    21  H   -0.000164   0.000700  -0.000064  -0.000000  -0.000001   0.000001
    22  H    0.021669   0.001753   0.000366   0.000006   0.000001   0.000000
    23  H    0.000324   0.000375   0.000015  -0.000001   0.000000  -0.000000
    24  H    0.000011  -0.000091  -0.000053   0.000001  -0.000000   0.000006
    25  H    0.000029  -0.000058   0.000006  -0.000000  -0.000000   0.000000
    26  H    0.000008  -0.000122  -0.000045   0.000001  -0.000000   0.000003
    27  H    0.000326   0.000380   0.000014  -0.000000  -0.000000   0.000000
    28  H   -0.000137   0.000702  -0.000082   0.000000  -0.000001   0.000002
    29  H    0.021954   0.001623   0.000372   0.000011  -0.000003   0.000001
               7          8          9         10         11         12
     1  O    0.002449  -0.066883   0.002466  -0.013165   0.000361  -0.013389
     2  C   -0.027405   0.356052  -0.030198  -0.005384   0.006909  -0.005559
     3  N    0.328565  -0.113536   0.004294  -0.000776   0.000130  -0.000751
     4  C   -0.087753   0.002370  -0.000139   0.000010   0.000007   0.000009
     5  C   -0.069537   0.000003   0.000010   0.000000  -0.000000   0.000000
     6  C    0.393438   0.001032  -0.000007   0.000005  -0.000005   0.000001
     7  C    4.493795   0.004971   0.000254   0.000102  -0.000361   0.000043
     8  O    0.004971   8.054690   0.226075  -0.041811  -0.050618  -0.041717
     9  C    0.000254   0.226075   4.680464   0.429379   0.420362   0.429254
    10  C    0.000102  -0.041811   0.429379   4.597860  -0.057293  -0.066857
    11  C   -0.000361  -0.050618   0.420362  -0.057293   4.575455  -0.057467
    12  C    0.000043  -0.041717   0.429254  -0.066857  -0.057467   4.598899
    13  H    0.006381   0.000401   0.000004   0.000002  -0.000000  -0.000007
    14  H    0.003121   0.000057   0.000004  -0.000005  -0.000000   0.000003
    15  H    0.005339  -0.000020  -0.000002  -0.000000   0.000000   0.000000
    16  H    0.007496   0.000004  -0.000000   0.000000   0.000000   0.000000
    17  H   -0.011497  -0.000005   0.000001  -0.000000  -0.000000  -0.000000
    18  H   -0.006335  -0.000033  -0.000001  -0.000000   0.000000   0.000000
    19  H    0.368552   0.008518   0.000123  -0.000104  -0.000144   0.000080
    20  H    0.377383   0.003479  -0.000070   0.000025  -0.000031  -0.000037
    21  H   -0.000019   0.000448  -0.010145   0.360393  -0.010149   0.009305
    22  H   -0.000045  -0.005433  -0.009412   0.375831   0.007132  -0.009306
    23  H   -0.000002   0.004272  -0.018086   0.366801  -0.003292  -0.003181
    24  H    0.000052   0.001791  -0.010955   0.009382   0.365919  -0.009585
    25  H    0.000007   0.004521  -0.016913  -0.003235   0.369829  -0.003295
    26  H   -0.000064   0.001421  -0.010820  -0.009509   0.366326   0.009309
    27  H   -0.000001   0.004290  -0.018080  -0.003211  -0.003260   0.366655
    28  H    0.000014   0.000475  -0.010168   0.009301  -0.010136   0.360286
    29  H   -0.000064  -0.005499  -0.009511  -0.009259   0.007120   0.375628
              13         14         15         16         17         18
     1  O    0.010451   0.002081  -0.000026  -0.000008   0.000004  -0.000003
     2  C   -0.004020  -0.003106  -0.000585  -0.000136  -0.000062  -0.000433
     3  N   -0.028051  -0.035895  -0.004597   0.004878   0.004578  -0.005040
     4  C    0.369651   0.380403  -0.007870  -0.012285   0.007071   0.005511
     5  C   -0.011153  -0.019221   0.356958   0.360292  -0.008813  -0.030559
     6  C    0.007857  -0.007454  -0.031358  -0.010952   0.356783   0.355013
     7  C    0.006381   0.003121   0.005339   0.007496  -0.011497  -0.006335
     8  O    0.000401   0.000057  -0.000020   0.000004  -0.000005  -0.000033
     9  C    0.000004   0.000004  -0.000002  -0.000000   0.000001  -0.000001
    10  C    0.000002  -0.000005  -0.000000   0.000000  -0.000000  -0.000000
    11  C   -0.000000  -0.000000   0.000000   0.000000  -0.000000   0.000000
    12  C   -0.000007   0.000003   0.000000   0.000000  -0.000000   0.000000
    13  H    0.683025  -0.042162  -0.014216   0.001679  -0.000261   0.000031
    14  H   -0.042162   0.712470   0.008078  -0.009745  -0.000312   0.001928
    15  H   -0.014216   0.008078   0.706367  -0.030032  -0.012054   0.008883
    16  H    0.001679  -0.009745  -0.030032   0.689313  -0.000354  -0.012105
    17  H   -0.000261  -0.000312  -0.012054  -0.000354   0.691043  -0.029857
    18  H    0.000031   0.001928   0.008883  -0.012105  -0.029857   0.706547
    19  H   -0.000794   0.001049   0.000027  -0.000267   0.002006  -0.014849
    20  H    0.000975  -0.000920   0.001857  -0.000352  -0.010495   0.008005
    21  H   -0.000000   0.000002   0.000000   0.000000  -0.000000   0.000000
    22  H   -0.000027   0.000034  -0.000000   0.000000  -0.000000  -0.000000
    23  H   -0.000001   0.000001   0.000000  -0.000000  -0.000000   0.000000
    24  H    0.000000  -0.000000  -0.000000  -0.000000  -0.000000  -0.000000
    25  H   -0.000000   0.000000   0.000000  -0.000000  -0.000000  -0.000000
    26  H   -0.000000   0.000000   0.000000   0.000000  -0.000000  -0.000000
    27  H    0.000001  -0.000000  -0.000000  -0.000000   0.000000   0.000000
    28  H   -0.000003  -0.000000  -0.000000   0.000000  -0.000000  -0.000000
    29  H    0.000083  -0.000014  -0.000000  -0.000000  -0.000000   0.000000
              19         20         21         22         23         24
     1  O    0.000145   0.000115  -0.000164   0.021669   0.000324   0.000011
     2  C   -0.006887  -0.004222   0.000700   0.001753   0.000375  -0.000091
     3  N   -0.023726  -0.035883  -0.000064   0.000366   0.000015  -0.000053
     4  C    0.005681   0.003812  -0.000000   0.000006  -0.000001   0.000001
     5  C    0.007957  -0.007483  -0.000001   0.000001   0.000000  -0.000000
     6  C   -0.011771  -0.016311   0.000001   0.000000  -0.000000   0.000006
     7  C    0.368552   0.377383  -0.000019  -0.000045  -0.000002   0.000052
     8  O    0.008518   0.003479   0.000448  -0.005433   0.004272   0.001791
     9  C    0.000123  -0.000070  -0.010145  -0.009412  -0.018086  -0.010955
    10  C   -0.000104   0.000025   0.360393   0.375831   0.366801   0.009382
    11  C   -0.000144  -0.000031  -0.010149   0.007132  -0.003292   0.365919
    12  C    0.000080  -0.000037   0.009305  -0.009306  -0.003181  -0.009585
    13  H   -0.000794   0.000975  -0.000000  -0.000027  -0.000001   0.000000
    14  H    0.001049  -0.000920   0.000002   0.000034   0.000001  -0.000000
    15  H    0.000027   0.001857   0.000000  -0.000000   0.000000  -0.000000
    16  H   -0.000267  -0.000352   0.000000   0.000000  -0.000000  -0.000000
    17  H    0.002006  -0.010495  -0.000000  -0.000000  -0.000000  -0.000000
    18  H   -0.014849   0.008005   0.000000  -0.000000   0.000000  -0.000000
    19  H    0.694650  -0.043280   0.000135   0.000013   0.000007  -0.000078
    20  H   -0.043280   0.717644  -0.000005  -0.000008  -0.000002   0.000271
    21  H    0.000135  -0.000005   0.684446  -0.021847  -0.020907  -0.000077
    22  H    0.000013  -0.000008  -0.021847   0.613155  -0.017402  -0.000503
    23  H    0.000007  -0.000002  -0.020907  -0.017402   0.685151  -0.000119
    24  H   -0.000078   0.000271  -0.000077  -0.000503  -0.000119   0.673448
    25  H    0.000003  -0.000000  -0.000248   0.000084   0.002300  -0.019960
    26  H    0.000569  -0.000053   0.006203  -0.000032  -0.000420  -0.023741
    27  H   -0.000005   0.000005  -0.000170  -0.000221   0.002075  -0.000409
    28  H   -0.000014   0.000085  -0.000604   0.000174  -0.000173   0.006239
    29  H   -0.000011   0.000029   0.000178   0.004117  -0.000236  -0.000039
              25         26         27         28         29
     1  O    0.000029   0.000008   0.000326  -0.000137   0.021954
     2  C   -0.000058  -0.000122   0.000380   0.000702   0.001623
     3  N    0.000006  -0.000045   0.000014  -0.000082   0.000372
     4  C   -0.000000   0.000001  -0.000000   0.000000   0.000011
     5  C   -0.000000  -0.000000  -0.000000  -0.000001  -0.000003
     6  C    0.000000   0.000003   0.000000   0.000002   0.000001
     7  C    0.000007  -0.000064  -0.000001   0.000014  -0.000064
     8  O    0.004521   0.001421   0.004290   0.000475  -0.005499
     9  C   -0.016913  -0.010820  -0.018080  -0.010168  -0.009511
    10  C   -0.003235  -0.009509  -0.003211   0.009301  -0.009259
    11  C    0.369829   0.366326  -0.003260  -0.010136   0.007120
    12  C   -0.003295   0.009309   0.366655   0.360286   0.375628
    13  H   -0.000000  -0.000000   0.000001  -0.000003   0.000083
    14  H    0.000000   0.000000  -0.000000  -0.000000  -0.000014
    15  H    0.000000   0.000000  -0.000000  -0.000000  -0.000000
    16  H   -0.000000   0.000000  -0.000000   0.000000  -0.000000
    17  H   -0.000000  -0.000000   0.000000  -0.000000  -0.000000
    18  H   -0.000000  -0.000000   0.000000  -0.000000   0.000000
    19  H    0.000003   0.000569  -0.000005  -0.000014  -0.000011
    20  H   -0.000000  -0.000053   0.000005   0.000085   0.000029
    21  H   -0.000248   0.006203  -0.000170  -0.000604   0.000178
    22  H    0.000084  -0.000032  -0.000221   0.000174   0.004117
    23  H    0.002300  -0.000420   0.002075  -0.000173  -0.000236
    24  H   -0.019960  -0.023741  -0.000409   0.006239  -0.000039
    25  H    0.678900  -0.020132   0.002304  -0.000245   0.000092
    26  H   -0.020132   0.673528  -0.000108  -0.000074  -0.000505
    27  H    0.002304  -0.000108   0.685282  -0.020914  -0.017354
    28  H   -0.000245  -0.000074  -0.020914   0.684532  -0.021780
    29  H    0.000092  -0.000505  -0.017354  -0.021780   0.613473
 Mulliken charges:
               1
     1  O   -0.293128
     2  C    0.286318
     3  N   -0.358720
     4  C    0.203452
     5  C   -0.028600
     6  C   -0.030595
     7  C    0.211122
     8  O   -0.349315
     9  C   -0.048183
    10  C    0.061517
    11  C    0.073208
    12  C    0.061678
    13  H    0.020152
    14  H    0.009603
    15  H    0.013250
    16  H    0.012575
    17  H    0.012224
    18  H    0.013298
    19  H    0.012414
    20  H    0.005467
    21  H    0.002588
    22  H    0.039903
    23  H    0.002500
    24  H    0.008490
    25  H    0.006009
    26  H    0.008257
    27  H    0.002403
    28  H    0.002520
    29  H    0.039594
 Sum of Mulliken charges =  -0.00000
 Mulliken charges with hydrogens summed into heavy atoms:
               1
     1  O   -0.293128
     2  C    0.286318
     3  N   -0.358720
     4  C    0.233207
     5  C   -0.002775
     6  C   -0.005073
     7  C    0.229003
     8  O   -0.349315
     9  C   -0.048183
    10  C    0.106509
    11  C    0.095964
    12  C    0.106194
 Electronic spatial extent (au):  <R**2>=           2621.9823
 Charge=             -0.0000 electrons
 Dipole moment (field-independent basis, Debye):
    X=              1.1703    Y=              2.2203    Z=              0.1457  Tot=              2.5141
 Quadrupole moment (field-independent basis, Debye-Ang):
   XX=            -64.2669   YY=            -79.1585   ZZ=            -73.4474
   XY=             -0.7390   XZ=             -0.0478   YZ=             -0.4065
 Traceless Quadrupole moment (field-independent basis, Debye-Ang):
   XX=              8.0241   YY=             -6.8676   ZZ=             -1.1565
   XY=             -0.7390   XZ=             -0.0478   YZ=             -0.4065
 Octapole moment (field-independent basis, Debye-Ang**2):
  XXX=              0.8404  YYY=              7.0593  ZZZ=             -0.3593  XYY=              5.4952
  XXY=             -2.9215  XXZ=             -0.5520  XZZ=              1.6638  YZZ=             -0.8245
  YYZ=              0.9026  XYZ=              0.6236
 Hexadecapole moment (field-independent basis, Debye-Ang**3):
 XXXX=          -2600.7504 YYYY=           -610.2654 ZZZZ=           -291.3217 XXXY=             -4.3772
 XXXZ=             -4.8543 YYYX=              0.8861 YYYZ=             -1.6066 ZZZX=             -0.1225
 ZZZY=              0.7709 XXYY=           -541.3935 XXZZ=           -499.8601 YYZZ=           -143.8162
 XXYZ=              3.5741 YYXZ=              2.0738 ZZXY=             -1.4930
 N-N= 7.748147085484D+02 E-N=-2.846802386691D+03  KE= 5.520139450146D+02
 ******************************Gaussian NBO Version 3.1******************************
             N A T U R A L   A T O M I C   O R B I T A L   A N D
          N A T U R A L   B O N D   O R B I T A L   A N A L Y S I S
 ******************************Gaussian NBO Version 3.1******************************
       /RESON  / : Allow strongly delocalized NBO set

 Analyzing the SCF density

 Job title: 26                                                              

 Storage needed:    194832 in NPA,    257650 in NBO ( 939519601 available)
 GSVD:  LWork=       38479 too small for GESVD, short by       11582 words or       11582 for optimal perf.


 NATURAL POPULATIONS:  Natural atomic orbital occupancies 
                                                          
   NAO  Atom  No  lang   Type(AO)    Occupancy      Energy
 ----------------------------------------------------------
     1    O    1  S      Cor( 1S)     1.99973     -18.84454
     2    O    1  S      Val( 2S)     1.69712      -0.83055
     3    O    1  S      Ryd( 3S)     0.00112       1.56456
     4    O    1  px     Val( 2p)     1.82202      -0.23569
     5    O    1  px     Ryd( 3p)     0.00108       1.24401
     6    O    1  py     Val( 2p)     1.60698      -0.28342
     7    O    1  py     Ryd( 3p)     0.00088       1.12031
     8    O    1  pz     Val( 2p)     1.54823      -0.22443
     9    O    1  pz     Ryd( 3p)     0.00083       1.11989
    10    O    1  dxy    Ryd( 3d)     0.00146       3.07782
    11    O    1  dxz    Ryd( 3d)     0.00014       2.70170
    12    O    1  dyz    Ryd( 3d)     0.00185       2.88749
    13    O    1  dx2y2  Ryd( 3d)     0.00125       3.22834
    14    O    1  dz2    Ryd( 3d)     0.00035       2.90222

    15    C    2  S      Cor( 1S)     1.99925     -10.20428
    16    C    2  S      Val( 2S)     0.65359      -0.05700
    17    C    2  S      Ryd( 3S)     0.00314       0.43181
    18    C    2  px     Val( 2p)     0.76892       0.02404
    19    C    2  px     Ryd( 3p)     0.00795       0.79305
    20    C    2  py     Val( 2p)     0.70181       0.05059
    21    C    2  py     Ryd( 3p)     0.02566       0.61621
    22    C    2  pz     Val( 2p)     0.82684      -0.11525
    23    C    2  pz     Ryd( 3p)     0.00325       0.54968
    24    C    2  dxy    Ryd( 3d)     0.00529       2.46845
    25    C    2  dxz    Ryd( 3d)     0.00253       1.90828
    26    C    2  dyz    Ryd( 3d)     0.00453       1.98845
    27    C    2  dx2y2  Ryd( 3d)     0.00329       2.47815
    28    C    2  dz2    Ryd( 3d)     0.00101       2.14837

    29    N    3  S      Cor( 1S)     1.99907     -14.18788
    30    N    3  S      Val( 2S)     1.19393      -0.47187
    31    N    3  S      Ryd( 3S)     0.00190       1.18430
    32    N    3  px     Val( 2p)     1.33158      -0.25386
    33    N    3  px     Ryd( 3p)     0.00119       1.24420
    34    N    3  py     Val( 2p)     1.30444      -0.23684
    35    N    3  py     Ryd( 3p)     0.00159       1.31616
    36    N    3  pz     Val( 2p)     1.70801      -0.23807
    37    N    3  pz     Ryd( 3p)     0.00397       1.01965
    38    N    3  dxy    Ryd( 3d)     0.00068       2.78336
    39    N    3  dxz    Ryd( 3d)     0.00040       2.33009
    40    N    3  dyz    Ryd( 3d)     0.00041       2.31872
    41    N    3  dx2y2  Ryd( 3d)     0.00084       2.75893
    42    N    3  dz2    Ryd( 3d)     0.00047       2.56646

    43    C    4  S      Cor( 1S)     1.99921     -10.10037
    44    C    4  S      Val( 2S)     0.99998      -0.20368
    45    C    4  S      Ryd( 3S)     0.00178       0.86541
    46    C    4  px     Val( 2p)     0.89440      -0.06210
    47    C    4  px     Ryd( 3p)     0.00399       0.60651
    48    C    4  py     Val( 2p)     1.07065      -0.06506
    49    C    4  py     Ryd( 3p)     0.00349       0.54365
    50    C    4  pz     Val( 2p)     1.21711      -0.08062
    51    C    4  pz     Ryd( 3p)     0.00328       0.71290
    52    C    4  dxy    Ryd( 3d)     0.00135       2.27840
    53    C    4  dxz    Ryd( 3d)     0.00074       2.05461
    54    C    4  dyz    Ryd( 3d)     0.00098       2.38146
    55    C    4  dx2y2  Ryd( 3d)     0.00062       2.20605
    56    C    4  dz2    Ryd( 3d)     0.00088       2.28512

    57    C    5  S      Cor( 1S)     1.99913     -10.07281
    58    C    5  S      Val( 2S)     1.02376      -0.21989
    59    C    5  S      Ryd( 3S)     0.00068       0.91555
    60    C    5  px     Val( 2p)     1.15407      -0.08023
    61    C    5  px     Ryd( 3p)     0.00396       0.65105
    62    C    5  py     Val( 2p)     1.04964      -0.08232
    63    C    5  py     Ryd( 3p)     0.00230       0.55990
    64    C    5  pz     Val( 2p)     1.19733      -0.08030
    65    C    5  pz     Ryd( 3p)     0.00234       0.66861
    66    C    5  dxy    Ryd( 3d)     0.00078       2.24274
    67    C    5  dxz    Ryd( 3d)     0.00039       2.16186
    68    C    5  dyz    Ryd( 3d)     0.00051       2.11853
    69    C    5  dx2y2  Ryd( 3d)     0.00058       2.19230
    70    C    5  dz2    Ryd( 3d)     0.00091       2.43122

    71    C    6  S      Cor( 1S)     1.99913     -10.07389
    72    C    6  S      Val( 2S)     1.02388      -0.22100
    73    C    6  S      Ryd( 3S)     0.00071       0.91872
    74    C    6  px     Val( 2p)     1.07207      -0.08298
    75    C    6  px     Ryd( 3p)     0.00238       0.57143
    76    C    6  py     Val( 2p)     1.12548      -0.08142
    77    C    6  py     Ryd( 3p)     0.00375       0.61924
    78    C    6  pz     Val( 2p)     1.20302      -0.08168
    79    C    6  pz     Ryd( 3p)     0.00250       0.68602
    80    C    6  dxy    Ryd( 3d)     0.00061       2.17542
    81    C    6  dxz    Ryd( 3d)     0.00043       2.11597
    82    C    6  dyz    Ryd( 3d)     0.00050       2.20329
    83    C    6  dx2y2  Ryd( 3d)     0.00075       2.24833
    84    C    6  dz2    Ryd( 3d)     0.00088       2.39893

    85    C    7  S      Cor( 1S)     1.99921     -10.10409
    86    C    7  S      Val( 2S)     1.00039      -0.20719
    87    C    7  S      Ryd( 3S)     0.00164       0.85925
    88    C    7  px     Val( 2p)     1.06091      -0.08169
    89    C    7  px     Ryd( 3p)     0.00386       0.63037
    90    C    7  py     Val( 2p)     0.90358      -0.05275
    91    C    7  py     Ryd( 3p)     0.00251       0.51119
    92    C    7  pz     Val( 2p)     1.22172      -0.08386
    93    C    7  pz     Ryd( 3p)     0.00314       0.72191
    94    C    7  dxy    Ryd( 3d)     0.00084       2.18976
    95    C    7  dxz    Ryd( 3d)     0.00060       2.17061
    96    C    7  dyz    Ryd( 3d)     0.00117       2.26073
    97    C    7  dx2y2  Ryd( 3d)     0.00110       2.27512
    98    C    7  dz2    Ryd( 3d)     0.00085       2.28509

    99    O    8  S      Cor( 1S)     1.99962     -18.94938
   100    O    8  S      Val( 2S)     1.59106      -0.83871
   101    O    8  S      Ryd( 3S)     0.00181       1.57358
   102    O    8  px     Val( 2p)     1.46705      -0.31806
   103    O    8  px     Ryd( 3p)     0.00114       1.53915
   104    O    8  py     Val( 2p)     1.72720      -0.32845
   105    O    8  py     Ryd( 3p)     0.00196       1.31499
   106    O    8  pz     Val( 2p)     1.82497      -0.30781
   107    O    8  pz     Ryd( 3p)     0.00222       1.16887
   108    O    8  dxy    Ryd( 3d)     0.00119       3.09000
   109    O    8  dxz    Ryd( 3d)     0.00019       2.74908
   110    O    8  dyz    Ryd( 3d)     0.00094       2.70024
   111    O    8  dx2y2  Ryd( 3d)     0.00089       3.01545
   112    O    8  dz2    Ryd( 3d)     0.00056       2.90802

   113    C    9  S      Cor( 1S)     1.99879     -10.13101
   114    C    9  S      Val( 2S)     0.86536      -0.17712
   115    C    9  S      Ryd( 3S)     0.00122       0.88617
   116    C    9  px     Val( 2p)     0.68852      -0.05474
   117    C    9  px     Ryd( 3p)     0.00429       0.71452
   118    C    9  py     Val( 2p)     1.06428      -0.09703
   119    C    9  py     Ryd( 3p)     0.00687       0.79071
   120    C    9  pz     Val( 2p)     1.06718      -0.09498
   121    C    9  pz     Ryd( 3p)     0.00393       0.72442
   122    C    9  dxy    Ryd( 3d)     0.00120       2.10876
   123    C    9  dxz    Ryd( 3d)     0.00136       2.01307
   124    C    9  dyz    Ryd( 3d)     0.00110       2.21843
   125    C    9  dx2y2  Ryd( 3d)     0.00205       2.29505
   126    C    9  dz2    Ryd( 3d)     0.00141       2.26093

   127    C   10  S      Cor( 1S)     1.99912     -10.04799
   128    C   10  S      Val( 2S)     1.08339      -0.22242
   129    C   10  S      Ryd( 3S)     0.00118       0.86958
   130    C   10  px     Val( 2p)     1.21194      -0.07020
   131    C   10  px     Ryd( 3p)     0.00171       0.64932
   132    C   10  py     Val( 2p)     1.22411      -0.06955
   133    C   10  py     Ryd( 3p)     0.00341       0.64257
   134    C   10  pz     Val( 2p)     1.12251      -0.06788
   135    C   10  pz     Ryd( 3p)     0.00227       0.55923
   136    C   10  dxy    Ryd( 3d)     0.00027       2.22809
   137    C   10  dxz    Ryd( 3d)     0.00022       2.16178
   138    C   10  dyz    Ryd( 3d)     0.00062       2.30536
   139    C   10  dx2y2  Ryd( 3d)     0.00067       2.43708
   140    C   10  dz2    Ryd( 3d)     0.00066       2.32472

   141    C   11  S      Cor( 1S)     1.99912     -10.05552
   142    C   11  S      Val( 2S)     1.08180      -0.22864
   143    C   11  S      Ryd( 3S)     0.00109       0.86942
   144    C   11  px     Val( 2p)     1.20383      -0.07432
   145    C   11  px     Ryd( 3p)     0.00264       0.61258
   146    C   11  py     Val( 2p)     1.10367      -0.07349
   147    C   11  py     Ryd( 3p)     0.00200       0.53406
   148    C   11  pz     Val( 2p)     1.23062      -0.07574
   149    C   11  pz     Ryd( 3p)     0.00365       0.65581
   150    C   11  dxy    Ryd( 3d)     0.00029       2.16174
   151    C   11  dxz    Ryd( 3d)     0.00020       2.19237
   152    C   11  dyz    Ryd( 3d)     0.00071       2.36166
   153    C   11  dx2y2  Ryd( 3d)     0.00070       2.35463
   154    C   11  dz2    Ryd( 3d)     0.00053       2.32525

   155    C   12  S      Cor( 1S)     1.99912     -10.04795
   156    C   12  S      Val( 2S)     1.08340      -0.22239
   157    C   12  S      Ryd( 3S)     0.00118       0.86927
   158    C   12  px     Val( 2p)     1.21393      -0.07015
   159    C   12  px     Ryd( 3p)     0.00173       0.65117
   160    C   12  py     Val( 2p)     1.21406      -0.06942
   161    C   12  py     Ryd( 3p)     0.00329       0.63252
   162    C   12  pz     Val( 2p)     1.13043      -0.06792
   163    C   12  pz     Ryd( 3p)     0.00237       0.56687
   164    C   12  dxy    Ryd( 3d)     0.00027       2.22603
   165    C   12  dxz    Ryd( 3d)     0.00022       2.17128
   166    C   12  dyz    Ryd( 3d)     0.00060       2.28915
   167    C   12  dx2y2  Ryd( 3d)     0.00067       2.43426
   168    C   12  dz2    Ryd( 3d)     0.00067       2.33667

   169    H   13  S      Val( 1S)     0.76619       0.08685
   170    H   13  S      Ryd( 2S)     0.00271       0.35471
   171    H   13  px     Ryd( 2p)     0.00017       1.78482
   172    H   13  py     Ryd( 2p)     0.00049       2.17030
   173    H   13  pz     Ryd( 2p)     0.00038       2.04505

   174    H   14  S      Val( 1S)     0.79096       0.07168
   175    H   14  S      Ryd( 2S)     0.00284       0.34848
   176    H   14  px     Ryd( 2p)     0.00014       1.80776
   177    H   14  py     Ryd( 2p)     0.00023       1.96910
   178    H   14  pz     Ryd( 2p)     0.00067       2.27257

   179    H   15  S      Val( 1S)     0.78063       0.06898
   180    H   15  S      Ryd( 2S)     0.00261       0.35387
   181    H   15  px     Ryd( 2p)     0.00015       1.85646
   182    H   15  py     Ryd( 2p)     0.00014       1.76358
   183    H   15  pz     Ryd( 2p)     0.00070       2.36376

   184    H   16  S      Val( 1S)     0.76813       0.07715
   185    H   16  S      Ryd( 2S)     0.00155       0.33923
   186    H   16  px     Ryd( 2p)     0.00059       2.23816
   187    H   16  py     Ryd( 2p)     0.00021       1.83288
   188    H   16  pz     Ryd( 2p)     0.00021       1.88205

   189    H   17  S      Val( 1S)     0.76852       0.07576
   190    H   17  S      Ryd( 2S)     0.00158       0.33811
   191    H   17  px     Ryd( 2p)     0.00029       1.92266
   192    H   17  py     Ryd( 2p)     0.00047       2.11701
   193    H   17  pz     Ryd( 2p)     0.00025       1.91195

   194    H   18  S      Val( 1S)     0.78033       0.06809
   195    H   18  S      Ryd( 2S)     0.00259       0.35318
   196    H   18  px     Ryd( 2p)     0.00016       1.80904
   197    H   18  py     Ryd( 2p)     0.00014       1.82608
   198    H   18  pz     Ryd( 2p)     0.00069       2.34621

   199    H   19  S      Val( 1S)     0.77153       0.07967
   200    H   19  S      Ryd( 2S)     0.00243       0.35342
   201    H   19  px     Ryd( 2p)     0.00034       1.94757
   202    H   19  py     Ryd( 2p)     0.00029       1.98400
   203    H   19  pz     Ryd( 2p)     0.00042       2.08116

   204    H   20  S      Val( 1S)     0.79043       0.06836
   205    H   20  S      Ryd( 2S)     0.00294       0.34720
   206    H   20  px     Ryd( 2p)     0.00019       1.89007
   207    H   20  py     Ryd( 2p)     0.00019       1.90489
   208    H   20  pz     Ryd( 2p)     0.00065       2.26638

   209    H   21  S      Val( 1S)     0.78053       0.07502
   210    H   21  S      Ryd( 2S)     0.00195       0.37808
   211    H   21  px     Ryd( 2p)     0.00025       1.86923
   212    H   21  py     Ryd( 2p)     0.00029       1.95632
   213    H   21  pz     Ryd( 2p)     0.00047       2.17210

   214    H   22  S      Val( 1S)     0.75195       0.10468
   215    H   22  S      Ryd( 2S)     0.00225       0.41525
   216    H   22  px     Ryd( 2p)     0.00033       1.90049
   217    H   22  py     Ryd( 2p)     0.00063       2.33342
   218    H   22  pz     Ryd( 2p)     0.00013       1.79808

   219    H   23  S      Val( 1S)     0.77973       0.07037
   220    H   23  S      Ryd( 2S)     0.00125       0.37634
   221    H   23  px     Ryd( 2p)     0.00069       2.38149
   222    H   23  py     Ryd( 2p)     0.00020       1.81933
   223    H   23  pz     Ryd( 2p)     0.00016       1.77699

   224    H   24  S      Val( 1S)     0.77595       0.07486
   225    H   24  S      Ryd( 2S)     0.00205       0.37277
   226    H   24  px     Ryd( 2p)     0.00025       1.86918
   227    H   24  py     Ryd( 2p)     0.00024       1.92113
   228    H   24  pz     Ryd( 2p)     0.00052       2.19589

   229    H   25  S      Val( 1S)     0.77911       0.06717
   230    H   25  S      Ryd( 2S)     0.00111       0.37364
   231    H   25  px     Ryd( 2p)     0.00070       2.38003
   232    H   25  py     Ryd( 2p)     0.00012       1.76245
   233    H   25  pz     Ryd( 2p)     0.00021       1.81292

   234    H   26  S      Val( 1S)     0.77636       0.07460
   235    H   26  S      Ryd( 2S)     0.00205       0.37549
   236    H   26  px     Ryd( 2p)     0.00024       1.85977
   237    H   26  py     Ryd( 2p)     0.00028       1.96535
   238    H   26  pz     Ryd( 2p)     0.00049       2.16117

   239    H   27  S      Val( 1S)     0.77983       0.07036
   240    H   27  S      Ryd( 2S)     0.00125       0.37639
   241    H   27  px     Ryd( 2p)     0.00069       2.37925
   242    H   27  py     Ryd( 2p)     0.00019       1.81635
   243    H   27  pz     Ryd( 2p)     0.00017       1.78254

   244    H   28  S      Val( 1S)     0.78058       0.07505
   245    H   28  S      Ryd( 2S)     0.00196       0.37800
   246    H   28  px     Ryd( 2p)     0.00026       1.87775
   247    H   28  py     Ryd( 2p)     0.00025       1.91328
   248    H   28  pz     Ryd( 2p)     0.00051       2.20636

   249    H   29  S      Val( 1S)     0.75199       0.10466
   250    H   29  S      Ryd( 2S)     0.00226       0.41524
   251    H   29  px     Ryd( 2p)     0.00033       1.90227
   252    H   29  py     Ryd( 2p)     0.00062       2.33384
   253    H   29  pz     Ryd( 2p)     0.00014       1.79596

 WARNING:  1 low occupancy (<1.9990e) core orbital  found on  C    9


 Summary of Natural Population Analysis:                  
                                                          
                                       Natural Population 
                Natural  -----------------------------------------------
    Atom  No    Charge         Core      Valence    Rydberg      Total
 -----------------------------------------------------------------------
      O    1   -0.68304      1.99973     6.67435    0.00896     8.68304
      C    2    0.99294      1.99925     2.95115    0.05666     5.00706
      N    3   -0.54850      1.99907     5.53796    0.01146     7.54850
      C    4   -0.19846      1.99921     4.18213    0.01712     6.19846
      C    5   -0.43640      1.99913     4.42481    0.01246     6.43640
      C    6   -0.43609      1.99913     4.42444    0.01252     6.43609
      C    7   -0.20153      1.99921     4.18660    0.01572     6.20153
      O    8   -0.62082      1.99962     6.61029    0.01091     8.62082
      C    9    0.29243      1.99879     3.68535    0.02343     5.70757
      C   10   -0.65206      1.99912     4.64195    0.01099     6.65206
      C   11   -0.63084      1.99912     4.61992    0.01180     6.63084
      C   12   -0.65195      1.99912     4.64182    0.01100     6.65195
      H   13    0.23006      0.00000     0.76619    0.00375     0.76994
      H   14    0.20516      0.00000     0.79096    0.00388     0.79484
      H   15    0.21578      0.00000     0.78063    0.00360     0.78422
      H   16    0.22931      0.00000     0.76813    0.00256     0.77069
      H   17    0.22889      0.00000     0.76852    0.00259     0.77111
      H   18    0.21608      0.00000     0.78033    0.00358     0.78392
      H   19    0.22498      0.00000     0.77153    0.00349     0.77502
      H   20    0.20559      0.00000     0.79043    0.00397     0.79441
      H   21    0.21650      0.00000     0.78053    0.00297     0.78350
      H   22    0.24471      0.00000     0.75195    0.00334     0.75529
      H   23    0.21797      0.00000     0.77973    0.00229     0.78203
      H   24    0.22099      0.00000     0.77595    0.00306     0.77901
      H   25    0.21874      0.00000     0.77911    0.00215     0.78126
      H   26    0.22058      0.00000     0.77636    0.00306     0.77942
      H   27    0.21788      0.00000     0.77983    0.00229     0.78212
      H   28    0.21645      0.00000     0.78058    0.00297     0.78355
      H   29    0.24465      0.00000     0.75199    0.00336     0.75535
 =======================================================================
   * Total *   -0.00000     23.99049    69.75356    0.25594    94.00000

                                 Natural Population      
 --------------------------------------------------------
   Core                      23.99049 ( 99.9604% of  24)
   Valence                   69.75356 ( 99.6479% of  70)
   Natural Minimal Basis     93.74406 ( 99.7277% of  94)
   Natural Rydberg Basis      0.25594 (  0.2723% of  94)
 --------------------------------------------------------

    Atom  No          Natural Electron Configuration
 ----------------------------------------------------------------------------
      O    1      [core]2S( 1.70)2p( 4.98)3d( 0.01)
      C    2      [core]2S( 0.65)2p( 2.30)3p( 0.04)3d( 0.02)
      N    3      [core]2S( 1.19)2p( 4.34)3p( 0.01)
      C    4      [core]2S( 1.00)2p( 3.18)3p( 0.01)
      C    5      [core]2S( 1.02)2p( 3.40)3p( 0.01)
      C    6      [core]2S( 1.02)2p( 3.40)3p( 0.01)
      C    7      [core]2S( 1.00)2p( 3.19)3p( 0.01)
      O    8      [core]2S( 1.59)2p( 5.02)3p( 0.01)
      C    9      [core]2S( 0.87)2p( 2.82)3p( 0.02)3d( 0.01)
      C   10      [core]2S( 1.08)2p( 3.56)3p( 0.01)
      C   11      [core]2S( 1.08)2p( 3.54)3p( 0.01)
      C   12      [core]2S( 1.08)2p( 3.56)3p( 0.01)
      H   13            1S( 0.77)
      H   14            1S( 0.79)
      H   15            1S( 0.78)
      H   16            1S( 0.77)
      H   17            1S( 0.77)
      H   18            1S( 0.78)
      H   19            1S( 0.77)
      H   20            1S( 0.79)
      H   21            1S( 0.78)
      H   22            1S( 0.75)
      H   23            1S( 0.78)
      H   24            1S( 0.78)
      H   25            1S( 0.78)
      H   26            1S( 0.78)
      H   27            1S( 0.78)
      H   28            1S( 0.78)
      H   29            1S( 0.75)


 NATURAL BOND ORBITAL ANALYSIS:

                       Occupancies       Lewis Structure    Low   High
           Occ.    -------------------  -----------------   occ   occ
  Cycle   Thresh.   Lewis   Non-Lewis     CR  BD  3C  LP    (L)   (NL)   Dev
 =============================================================================
   1(1)    1.90    92.57083   1.42917     12  31   0   4     4      2    0.14
   2(2)    1.90    92.57083   1.42917     12  31   0   4     4      2    0.14
   3(1)    1.80    92.78225   1.21775     12  30   0   5     1      2    0.14
   4(2)    1.80    92.78225   1.21775     12  30   0   5     1      2    0.14
   5(1)    1.70    92.78256   1.21744     12  30   0   5     0      2    0.14
   6(2)    1.70    92.78256   1.21744     12  30   0   5     0      2    0.14
   7(1)    1.60    92.78256   1.21744     12  30   0   5     0      2    0.14
   8(2)    1.60    92.78256   1.21744     12  30   0   5     0      2    0.14
   9(1)    1.50    92.34113   1.65887     12  29   0   6     0      1    0.62
  10(2)    1.50    92.34113   1.65887     12  29   0   6     0      1    0.62
  11(1)    1.70    92.78256   1.21744     12  30   0   5     0      2    0.14
 -----------------------------------------------------------------------------

 Structure accepted: RESONANCE keyword permits strongly delocalized structure

 WARNING:  1 low occupancy (<1.9990e) core orbital  found on  C    9

 --------------------------------------------------------
   Core                     23.99051 ( 99.960% of  24)
   Valence Lewis            68.79206 ( 98.274% of  70)
  ==================       ============================
   Total Lewis              92.78256 ( 98.705% of  94)
  -----------------------------------------------------
   Valence non-Lewis         1.01863 (  1.084% of  94)
   Rydberg non-Lewis         0.19881 (  0.211% of  94)
  ==================       ============================
   Total non-Lewis           1.21744 (  1.295% of  94)
 --------------------------------------------------------


       (Occupancy)   Bond orbital/ Coefficients/ Hybrids
 ---------------------------------------------------------------------------------
     1. (1.99270) BD ( 1) O   1 - C   2  
                ( 67.39%)   0.8209* O   1 s( 31.36%)p 2.19( 68.54%)d 0.00(  0.10%)
                                           -0.0000  0.5597  0.0187  0.1729  0.0058
                                            0.6083  0.0206  0.5339  0.0017  0.0105
                                            0.0049  0.0196 -0.0188 -0.0105
                ( 32.61%)   0.5710* C   2 s( 26.31%)p 2.79( 73.40%)d 0.01(  0.28%)
                                           -0.0002  0.5129 -0.0094 -0.1791 -0.0098
                                           -0.6835 -0.0469  0.4818 -0.0199  0.0172
                                           -0.0080 -0.0311 -0.0318 -0.0218
     2. (1.99256) BD ( 2) O   1 - C   2  
                ( 70.51%)   0.8397* O   1 s( 10.91%)p 8.15( 88.97%)d 0.01(  0.12%)
                                            0.0000 -0.3302 -0.0111 -0.0741 -0.0036
                                           -0.4151 -0.0121  0.8436  0.0010 -0.0058
                                            0.0072  0.0294  0.0133  0.0091
                ( 29.49%)   0.5430* C   2 s(  9.22%)p 9.80( 90.38%)d 0.04(  0.40%)
                                            0.0001 -0.3035  0.0071  0.1303  0.0033
                                            0.3529  0.0311  0.8720 -0.0289 -0.0112
                                           -0.0153 -0.0582  0.0148  0.0078
     3. (1.98301) BD ( 1) C   2 - N   3  
                ( 35.87%)   0.5989* C   2 s( 35.11%)p 1.84( 64.74%)d 0.00(  0.16%)
                                            0.0002 -0.5925  0.0011 -0.7682 -0.0008
                                           -0.2392 -0.0047  0.0055  0.0008 -0.0253
                                           -0.0002 -0.0000 -0.0241  0.0182
                ( 64.13%)   0.8008* N   3 s( 35.68%)p 1.80( 64.29%)d 0.00(  0.03%)
                                            0.0001 -0.5971 -0.0145  0.7621 -0.0155
                                            0.2485 -0.0055 -0.0015 -0.0006 -0.0093
                                            0.0005 -0.0001 -0.0123  0.0104
     4. (1.98975) BD ( 1) C   2 - O   8  
                ( 30.45%)   0.5518* C   2 s( 29.22%)p 2.41( 70.47%)d 0.01(  0.32%)
                                           -0.0002  0.5403  0.0142 -0.5981  0.0050
                                            0.5869  0.0302  0.0387  0.0017 -0.0493
                                           -0.0029  0.0032 -0.0086 -0.0256
                ( 69.55%)   0.8340* O   8 s( 32.91%)p 2.04( 67.03%)d 0.00(  0.06%)
                                            0.0000  0.5735  0.0101  0.5240  0.0110
                                           -0.6277 -0.0041 -0.0406 -0.0004 -0.0183
                                           -0.0011  0.0020 -0.0122 -0.0125
     5. (1.98082) BD ( 1) N   3 - C   4  
                ( 63.44%)   0.7965* N   3 s( 31.69%)p 2.15( 68.28%)d 0.00(  0.03%)
                                            0.0002  0.5629 -0.0058  0.6194  0.0073
                                           -0.5467  0.0042 -0.0148  0.0025 -0.0121
                                            0.0001  0.0001  0.0008 -0.0112
                ( 36.56%)   0.6047* C   4 s( 22.12%)p 3.51( 77.73%)d 0.01(  0.15%)
                                            0.0001  0.4702  0.0112 -0.7082 -0.0256
                                            0.5243  0.0109 -0.0028 -0.0014 -0.0332
                                           -0.0008  0.0007  0.0054 -0.0199
     6. (1.98368) BD ( 1) N   3 - C   7  
                ( 63.37%)   0.7960* N   3 s( 32.55%)p 2.07( 67.42%)d 0.00(  0.03%)
                                            0.0002  0.5705 -0.0032  0.1869  0.0107
                                            0.7985  0.0007  0.0404 -0.0003  0.0053
                                            0.0004  0.0021 -0.0106 -0.0110
                ( 36.63%)   0.6052* C   7 s( 22.20%)p 3.50( 77.65%)d 0.01(  0.15%)
                                            0.0001  0.4710  0.0124 -0.2982 -0.0174
                                           -0.8278 -0.0231 -0.0395 -0.0031  0.0179
                                            0.0010  0.0037 -0.0282 -0.0198
     7. (1.98151) BD ( 1) C   4 - C   5  
                ( 50.01%)   0.7071* C   4 s( 28.50%)p 2.51( 71.44%)d 0.00(  0.05%)
                                            0.0002  0.5339  0.0047  0.6815  0.0084
                                            0.4447 -0.0240  0.2269  0.0090  0.0184
                                            0.0073  0.0064  0.0021 -0.0088
                ( 49.99%)   0.7071* C   5 s( 26.65%)p 2.75( 73.30%)d 0.00(  0.05%)
                                            0.0003  0.5163  0.0024 -0.6254  0.0140
                                           -0.5441 -0.0281 -0.2118  0.0008  0.0164
                                            0.0094  0.0056  0.0071 -0.0088
     8. (1.98269) BD ( 1) C   4 - H  13  
                ( 61.85%)   0.7865* C   4 s( 25.17%)p 2.97( 74.79%)d 0.00(  0.04%)
                                            0.0001 -0.5017  0.0002  0.1512 -0.0046
                                            0.6504 -0.0004 -0.5492  0.0182 -0.0057
                                            0.0039  0.0164  0.0085 -0.0032
                ( 38.15%)   0.6176* H  13 s( 99.91%)p 0.00(  0.09%)
                                           -0.9995  0.0044 -0.0057 -0.0240  0.0174
     9. (1.98379) BD ( 1) C   4 - H  14  
                ( 60.85%)   0.7801* C   4 s( 24.19%)p 3.13( 75.76%)d 0.00(  0.04%)
                                            0.0001 -0.4918  0.0082 -0.0913  0.0047
                                            0.3210  0.0159  0.8036 -0.0121  0.0003
                                            0.0039 -0.0106  0.0019 -0.0177
                ( 39.15%)   0.6257* H  14 s( 99.91%)p 0.00(  0.09%)
                                           -0.9996  0.0059  0.0029 -0.0131 -0.0261
    10. (1.97905) BD ( 1) C   5 - C   6  
                ( 49.93%)   0.7066* C   5 s( 26.84%)p 2.72( 73.11%)d 0.00(  0.04%)
                                           -0.0002 -0.5181  0.0006  0.1511 -0.0311
                                           -0.7838 -0.0094  0.3047  0.0013  0.0095
                                           -0.0050  0.0124  0.0118  0.0064
                ( 50.07%)   0.7076* C   6 s( 26.95%)p 2.71( 73.00%)d 0.00(  0.04%)
                                           -0.0002 -0.5191  0.0010 -0.2794 -0.0309
                                            0.7436 -0.0100 -0.3130 -0.0046  0.0060
                                           -0.0023  0.0130  0.0138  0.0066
    11. (1.97935) BD ( 1) C   5 - H  15  
                ( 61.02%)   0.7812* C   5 s( 22.47%)p 3.45( 77.49%)d 0.00(  0.04%)
                                           -0.0001  0.4740 -0.0062  0.0610  0.0216
                                            0.0389 -0.0086  0.8770 -0.0044 -0.0005
                                           -0.0007  0.0025 -0.0001  0.0206
                ( 38.98%)   0.6243* H  15 s( 99.92%)p 0.00(  0.08%)
                                            0.9996 -0.0038 -0.0040 -0.0002 -0.0284
    12. (1.98167) BD ( 1) C   5 - H  16  
                ( 61.53%)   0.7844* C   5 s( 23.92%)p 3.18( 76.04%)d 0.00(  0.04%)
                                           -0.0000  0.4891  0.0053  0.7623 -0.0032
                                           -0.2943  0.0036 -0.3040  0.0172 -0.0102
                                           -0.0109  0.0043  0.0101 -0.0055
                ( 38.47%)   0.6202* H  16 s( 99.92%)p 0.00(  0.08%)
                                            0.9996 -0.0016 -0.0259  0.0097  0.0090
    13. (1.98159) BD ( 1) C   6 - C   7  
                ( 49.82%)   0.7058* C   6 s( 26.59%)p 2.76( 73.36%)d 0.00(  0.05%)
                                            0.0003  0.5156  0.0030 -0.8404 -0.0047
                                            0.0983  0.0314  0.1288 -0.0005  0.0006
                                           -0.0072 -0.0005  0.0189 -0.0105
                ( 50.18%)   0.7084* C   7 s( 28.56%)p 2.50( 71.39%)d 0.00(  0.05%)
                                            0.0002  0.5344  0.0040  0.8327 -0.0067
                                            0.0098  0.0243 -0.1404 -0.0080 -0.0050
                                           -0.0062  0.0007  0.0186 -0.0101
    14. (1.98184) BD ( 1) C   6 - H  17  
                ( 61.52%)   0.7844* C   6 s( 23.90%)p 3.18( 76.07%)d 0.00(  0.04%)
                                           -0.0000  0.4888  0.0053  0.4335  0.0014
                                            0.6598 -0.0047  0.3703 -0.0171  0.0119
                                            0.0071  0.0114 -0.0062 -0.0037
                ( 38.48%)   0.6203* H  17 s( 99.92%)p 0.00(  0.08%)
                                            0.9996 -0.0017 -0.0152 -0.0221 -0.0113
    15. (1.97946) BD ( 1) C   6 - H  18  
                ( 61.03%)   0.7812* C   6 s( 22.45%)p 3.45( 77.51%)d 0.00(  0.04%)
                                            0.0001 -0.4738  0.0062 -0.1619 -0.0128
                                           -0.0283 -0.0186  0.8646 -0.0063 -0.0001
                                            0.0044 -0.0013  0.0002 -0.0203
                ( 38.97%)   0.6242* H  18 s( 99.92%)p 0.00(  0.08%)
                                           -0.9996  0.0037  0.0065  0.0027 -0.0279
    16. (1.98310) BD ( 1) C   7 - H  19  
                ( 61.61%)   0.7849* C   7 s( 24.99%)p 3.00( 74.97%)d 0.00(  0.04%)
                                           -0.0001  0.4999  0.0000 -0.4260  0.0021
                                            0.4656  0.0012 -0.5926  0.0167 -0.0090
                                            0.0116 -0.0128  0.0004  0.0052
                ( 38.39%)   0.6196* H  19 s( 99.91%)p 0.00(  0.09%)
                                            0.9995 -0.0040  0.0154 -0.0170  0.0190
    17. (1.98398) BD ( 1) C   7 - H  20  
                ( 60.88%)   0.7802* C   7 s( 24.24%)p 3.12( 75.71%)d 0.00(  0.04%)
                                           -0.0001  0.4923 -0.0086 -0.1865 -0.0094
                                            0.3089  0.0106  0.7916 -0.0127 -0.0027
                                           -0.0061  0.0106 -0.0004  0.0169
                ( 39.12%)   0.6255* H  20 s( 99.91%)p 0.00(  0.09%)
                                            0.9996 -0.0058  0.0072 -0.0121 -0.0257
    18. (1.98316) BD ( 1) O   8 - C   9  
                ( 70.72%)   0.8410* O   8 s( 34.08%)p 1.93( 65.87%)d 0.00(  0.05%)
                                           -0.0001 -0.5838  0.0018  0.8002 -0.0048
                                            0.1353 -0.0086 -0.0050 -0.0004 -0.0148
                                           -0.0003 -0.0003 -0.0111  0.0122
                ( 29.28%)   0.5411* C   9 s( 16.97%)p 4.87( 82.73%)d 0.02(  0.30%)
                                            0.0003 -0.4119 -0.0078 -0.9053 -0.0126
                                           -0.0821 -0.0266  0.0094 -0.0011 -0.0106
                                            0.0009  0.0001 -0.0459  0.0274
    19. (1.97680) BD ( 1) C   9 - C  10  
                ( 50.96%)   0.7139* C   9 s( 28.15%)p 2.55( 71.80%)d 0.00(  0.05%)
                                            0.0001  0.5305 -0.0069 -0.2132 -0.0018
                                           -0.3880  0.0039 -0.7225 -0.0047  0.0041
                                            0.0085  0.0142 -0.0032  0.0137
                ( 49.04%)   0.7003* C  10 s( 29.64%)p 2.37( 70.32%)d 0.00(  0.04%)
                                            0.0005  0.5444 -0.0030  0.2475  0.0046
                                            0.3747 -0.0021  0.7082 -0.0039  0.0048
                                            0.0089  0.0141 -0.0018  0.0120
    20. (1.97523) BD ( 1) C   9 - C  11  
                ( 50.96%)   0.7138* C   9 s( 26.73%)p 2.74( 73.22%)d 0.00(  0.05%)
                                           -0.0000  0.5169  0.0101 -0.3067  0.0182
                                            0.7975 -0.0007  0.0414 -0.0003 -0.0119
                                           -0.0006  0.0018 -0.0166 -0.0109
                ( 49.04%)   0.7003* C  11 s( 30.47%)p 2.28( 69.49%)d 0.00(  0.04%)
                                            0.0006  0.5520 -0.0005  0.3021  0.0081
                                           -0.7758  0.0048 -0.0406  0.0001 -0.0124
                                           -0.0007  0.0017 -0.0133 -0.0106
    21. (1.97674) BD ( 1) C   9 - C  12  
                ( 50.96%)   0.7139* C   9 s( 28.13%)p 2.55( 71.82%)d 0.00(  0.05%)
                                            0.0001  0.5304 -0.0069 -0.1926 -0.0016
                                           -0.4533  0.0034  0.6896  0.0051  0.0044
                                           -0.0074 -0.0160 -0.0048  0.0117
                ( 49.04%)   0.7003* C  12 s( 29.63%)p 2.37( 70.32%)d 0.00(  0.04%)
                                            0.0005  0.5444 -0.0029  0.2269  0.0049
                                            0.4389 -0.0024 -0.6776  0.0036  0.0051
                                           -0.0078 -0.0158 -0.0034  0.0101
    22. (1.98613) BD ( 1) C  10 - H  21  
                ( 60.87%)   0.7802* C  10 s( 22.94%)p 3.36( 77.02%)d 0.00(  0.04%)
                                            0.0001 -0.4789 -0.0018 -0.2676  0.0064
                                           -0.4538  0.0143  0.7016  0.0110 -0.0057
                                            0.0083  0.0158  0.0032 -0.0077
                ( 39.13%)   0.6256* H  21 s( 99.92%)p 0.00(  0.08%)
                                           -0.9996  0.0013  0.0090  0.0138 -0.0227
    23. (1.98642) BD ( 1) C  10 - H  22  
                ( 62.39%)   0.7899* C  10 s( 24.33%)p 3.11( 75.64%)d 0.00(  0.04%)
                                            0.0001 -0.4932 -0.0021 -0.3185  0.0083
                                            0.8066 -0.0021  0.0635  0.0155  0.0116
                                            0.0009 -0.0009  0.0117  0.0103
                ( 37.61%)   0.6132* H  22 s( 99.91%)p 0.00(  0.09%)
                                           -0.9996  0.0027  0.0129 -0.0269 -0.0007
    24. (1.98009) BD ( 1) C  10 - H  23  
                ( 60.79%)   0.7797* C  10 s( 23.03%)p 3.34( 76.93%)d 0.00(  0.04%)
                                            0.0001 -0.4799 -0.0009  0.8747  0.0023
                                            0.0488  0.0105  0.0373  0.0175 -0.0006
                                            0.0003  0.0002 -0.0178  0.0103
                ( 39.21%)   0.6262* H  23 s( 99.92%)p 0.00(  0.08%)
                                           -0.9996  0.0008 -0.0279 -0.0024 -0.0024
    25. (1.98699) BD ( 1) C  11 - H  24  
                ( 61.12%)   0.7818* C  11 s( 23.24%)p 3.30( 76.72%)d 0.00(  0.04%)
                                           -0.0001  0.4821  0.0022  0.2761 -0.0071
                                            0.4126  0.0142  0.7214 -0.0095  0.0052
                                            0.0092  0.0130 -0.0009  0.0112
                ( 38.88%)   0.6235* H  24 s( 99.92%)p 0.00(  0.08%)
                                            0.9996 -0.0014 -0.0097 -0.0135 -0.0228
    26. (1.98291) BD ( 1) C  11 - H  25  
                ( 60.84%)   0.7800* C  11 s( 22.99%)p 3.35( 76.97%)d 0.00(  0.04%)
                                            0.0001 -0.4795  0.0013  0.8769  0.0040
                                            0.0013 -0.0207 -0.0157 -0.0010 -0.0022
                                            0.0005  0.0001 -0.0179  0.0100
                ( 39.16%)   0.6258* H  25 s( 99.92%)p 0.00(  0.08%)
                                           -0.9996  0.0002 -0.0283  0.0009  0.0005
    27. (1.98705) BD ( 1) C  11 - H  26  
                ( 61.10%)   0.7817* C  11 s( 23.24%)p 3.30( 76.72%)d 0.00(  0.04%)
                                           -0.0001  0.4821  0.0022  0.2507 -0.0068
                                            0.4765  0.0133 -0.6906  0.0110  0.0055
                                           -0.0080 -0.0147 -0.0025  0.0096
                ( 38.90%)   0.6237* H  26 s( 99.92%)p 0.00(  0.08%)
                                            0.9996 -0.0014 -0.0088 -0.0155  0.0218
    28. (1.98012) BD ( 1) C  12 - H  27  
                ( 60.79%)   0.7797* C  12 s( 23.03%)p 3.34( 76.93%)d 0.00(  0.04%)
                                            0.0001 -0.4799 -0.0008  0.8732  0.0018
                                            0.0552  0.0121 -0.0572 -0.0166 -0.0008
                                            0.0006 -0.0002 -0.0178  0.0102
                ( 39.21%)   0.6262* H  27 s( 99.92%)p 0.00(  0.08%)
                                           -0.9996  0.0008 -0.0279 -0.0027  0.0029
    29. (1.98616) BD ( 1) C  12 - H  28  
                ( 60.86%)   0.7801* C  12 s( 22.94%)p 3.36( 77.02%)d 0.00(  0.04%)
                                           -0.0001  0.4790  0.0018  0.2869 -0.0060
                                            0.3886 -0.0153  0.7324  0.0098  0.0053
                                            0.0093  0.0145 -0.0015  0.0097
                ( 39.14%)   0.6256* H  28 s( 99.92%)p 0.00(  0.08%)
                                            0.9996 -0.0013 -0.0096 -0.0117 -0.0236
    30. (1.98641) BD ( 1) C  12 - H  29  
                ( 62.39%)   0.7899* C  12 s( 24.32%)p 3.11( 75.64%)d 0.00(  0.04%)
                                            0.0001 -0.4932 -0.0021 -0.3210  0.0079
                                            0.8078 -0.0007  0.0197 -0.0158  0.0116
                                            0.0004 -0.0022  0.0116  0.0102
                ( 37.61%)   0.6132* H  29 s( 99.91%)p 0.00(  0.09%)
                                           -0.9996  0.0028  0.0129 -0.0268 -0.0022
    31. (1.99972) CR ( 1) O   1           s(100.00%)p 0.00(  0.00%)
                                            1.0000 -0.0004  0.0000  0.0000  0.0000
                                            0.0004  0.0000  0.0000  0.0000  0.0000
                                            0.0000  0.0000 -0.0000 -0.0000
    32. (1.99925) CR ( 1) C   2           s(100.00%)
                                            1.0000  0.0003  0.0000 -0.0000 -0.0000
                                            0.0000 -0.0000  0.0000 -0.0000 -0.0000
                                           -0.0000  0.0000 -0.0000 -0.0000
    33. (1.99907) CR ( 1) N   3           s(100.00%)p 0.00(  0.00%)
                                            1.0000 -0.0001  0.0000 -0.0002 -0.0000
                                           -0.0001 -0.0000 -0.0001 -0.0000  0.0000
                                            0.0000 -0.0000  0.0000  0.0000
    34. (1.99921) CR ( 1) C   4           s(100.00%)p 0.00(  0.00%)
                                            1.0000 -0.0000 -0.0000 -0.0000  0.0000
                                           -0.0002  0.0000 -0.0001 -0.0000  0.0000
                                           -0.0000 -0.0000 -0.0000  0.0000
    35. (1.99913) CR ( 1) C   5           s(100.00%)p 0.00(  0.00%)
                                            1.0000 -0.0002 -0.0000  0.0002 -0.0000
                                           -0.0000  0.0000  0.0002  0.0000 -0.0000
                                           -0.0000  0.0000  0.0000  0.0000
    36. (1.99913) CR ( 1) C   6           s(100.00%)p 0.00(  0.00%)
                                            1.0000 -0.0002 -0.0000  0.0002 -0.0000
                                            0.0002 -0.0000 -0.0002 -0.0000  0.0000
                                            0.0000  0.0000 -0.0000  0.0000
    37. (1.99921) CR ( 1) C   7           s(100.00%)p 0.00(  0.00%)
                                            1.0000 -0.0000 -0.0000 -0.0002  0.0000
                                            0.0002 -0.0000  0.0001  0.0000 -0.0000
                                            0.0000 -0.0000 -0.0000  0.0000
    38. (1.99962) CR ( 1) O   8           s(100.00%)p 0.00(  0.00%)
                                            1.0000 -0.0002  0.0000 -0.0000  0.0000
                                           -0.0002  0.0000 -0.0000 -0.0000  0.0000
                                            0.0000  0.0000 -0.0000 -0.0000
    39. (1.99880) CR ( 1) C   9           s(100.00%)p 0.00(  0.00%)
                                            1.0000  0.0000  0.0000  0.0003  0.0000
                                            0.0001  0.0000  0.0000  0.0000  0.0000
                                           -0.0000  0.0000  0.0000 -0.0000
    40. (1.99912) CR ( 1) C  10           s(100.00%)p 0.00(  0.00%)
                                            1.0000 -0.0002  0.0000 -0.0002 -0.0000
                                           -0.0002 -0.0000 -0.0005 -0.0000 -0.0000
                                           -0.0000 -0.0000  0.0000 -0.0000
    41. (1.99912) CR ( 1) C  11           s(100.00%)p 0.00(  0.00%)
                                            1.0000 -0.0002  0.0000 -0.0002 -0.0000
                                            0.0006  0.0000  0.0000  0.0000  0.0000
                                            0.0000 -0.0000  0.0000  0.0000
    42. (1.99912) CR ( 1) C  12           s(100.00%)p 0.00(  0.00%)
                                            1.0000 -0.0002  0.0000 -0.0002 -0.0000
                                           -0.0003 -0.0000  0.0004  0.0000 -0.0000
                                            0.0000  0.0000  0.0000 -0.0000
    43. (1.97169) LP ( 1) O   1           s( 57.74%)p 0.73( 42.24%)d 0.00(  0.01%)
                                            0.0005  0.7598 -0.0122 -0.1717  0.0008
                                           -0.6263 -0.0005 -0.0263 -0.0001 -0.0049
                                           -0.0002 -0.0009  0.0088  0.0067
    44. (1.83842) LP ( 2) O   1           s(  0.01%)p 1.00( 99.91%)d 0.00(  0.09%)
                                            0.0001  0.0094  0.0019  0.9665 -0.0099
                                           -0.2522  0.0013 -0.0355  0.0001  0.0255
                                            0.0009 -0.0013  0.0140 -0.0001
    45. (1.70897) LP ( 1) N   3           s(  0.02%)p99.99( 99.97%)d 0.30(  0.01%)
                                           -0.0001  0.0157  0.0010 -0.0028 -0.0008
                                            0.0400  0.0012 -0.9990 -0.0064  0.0000
                                            0.0080  0.0028  0.0001 -0.0010
    46. (1.95184) LP ( 1) O   8           s( 33.00%)p 2.03( 66.97%)d 0.00(  0.03%)
                                            0.0003  0.5744 -0.0015  0.2900 -0.0031
                                            0.7644 -0.0020  0.0351  0.0000 -0.0089
                                           -0.0005 -0.0012  0.0142  0.0068
    47. (1.82640) LP ( 2) O   8           s(  0.00%)p 1.00( 99.95%)d 0.00(  0.05%)
                                           -0.0000  0.0002 -0.0000  0.0151  0.0000
                                           -0.0517  0.0001  0.9983  0.0005 -0.0003
                                           -0.0002 -0.0220 -0.0011 -0.0020
    48. (0.00095) RY*( 1) O   1           s(  6.76%)p13.66( 92.31%)d 0.14(  0.93%)
                                           -0.0000  0.0001  0.2600 -0.0084 -0.8666
                                           -0.0035  0.2186  0.0027 -0.3526 -0.0733
                                           -0.0224 -0.0557 -0.0178  0.0026
    49. (0.00086) RY*( 2) O   1           s(  1.91%)p50.15( 95.84%)d 1.18(  2.25%)
                                           -0.0000 -0.0003  0.1382 -0.0037 -0.3274
                                           -0.0023  0.0531 -0.0069  0.9210 -0.0287
                                            0.0429  0.1399 -0.0031  0.0150
    50. (0.00017) RY*( 3) O   1           s( 80.87%)p 0.21( 16.62%)d 0.03(  2.51%)
                                           -0.0000 -0.0085  0.8993 -0.0016  0.3468
                                           -0.0259  0.2107 -0.0011 -0.0287 -0.1530
                                            0.0072  0.0015  0.0259 -0.0311
    51. (0.00011) RY*( 4) O   1           s(  6.55%)p13.80( 90.46%)d 0.46(  2.99%)
                                            0.0000  0.0154  0.2555  0.0036 -0.1411
                                            0.0162 -0.9397  0.0008 -0.0360 -0.0873
                                            0.0158 -0.0106  0.1470  0.0174
    52. (0.00003) RY*( 5) O   1           s(  0.02%)p26.13(  0.60%)d99.99( 99.38%)
    53. (0.00003) RY*( 6) O   1           s(  1.30%)p 1.67(  2.17%)d74.46( 96.53%)
    54. (0.00000) RY*( 7) O   1           s(  0.00%)p 1.00(  2.04%)d47.91( 97.95%)
    55. (0.00001) RY*( 8) O   1           s(  2.35%)p 0.10(  0.23%)d41.49( 97.42%)
    56. (0.00000) RY*( 9) O   1           s(  0.21%)p 0.35(  0.07%)d99.99( 99.72%)
    57. (0.02465) RY*( 1) C   2           s(  2.77%)p34.97( 96.72%)d 0.19(  0.51%)
                                            0.0000  0.0144  0.1657  0.0059  0.0211
                                           -0.0674  0.9799 -0.0052  0.0432 -0.0693
                                           -0.0102 -0.0053  0.0137 -0.0034
    58. (0.01072) RY*( 2) C   2           s(  1.81%)p34.34( 61.98%)d20.06( 36.21%)
                                            0.0000  0.0061  0.1342 -0.0317  0.7864
                                            0.0021 -0.0049  0.0031 -0.0182  0.5275
                                            0.0264 -0.0088  0.2870  0.0272
    59. (0.00719) RY*( 3) C   2           s(  0.04%)p99.99( 11.88%)d99.99( 88.08%)
                                           -0.0000 -0.0001  0.0187 -0.0021  0.0039
                                            0.0036  0.0038 -0.0757 -0.3362  0.0025
                                           -0.3310 -0.8757 -0.0359 -0.0560
    60. (0.00443) RY*( 4) C   2           s( 27.05%)p 0.83( 22.58%)d 1.86( 50.37%)
                                            0.0000 -0.0063  0.5200  0.0423  0.4531
                                           -0.0180 -0.1357 -0.0010 -0.0025 -0.5930
                                           -0.0169  0.0364 -0.3859 -0.0397
    61. (0.00345) RY*( 5) C   2           s(  0.01%)p 1.00( 41.77%)d 1.39( 58.22%)
                                           -0.0000 -0.0005  0.0091 -0.0003 -0.0161
                                            0.0002  0.0260 -0.0017 -0.6456  0.0330
                                           -0.5973  0.4705  0.0028  0.0545
    62. (0.00188) RY*( 6) C   2           s( 20.36%)p 0.33(  6.82%)d 3.58( 72.81%)
                                           -0.0000 -0.0076  0.4512 -0.0046 -0.2575
                                            0.0363 -0.0159  0.0007 -0.0172  0.5943
                                            0.0734  0.0130 -0.6076  0.0157
    63. (0.00131) RY*( 7) C   2           s(  1.73%)p26.60( 46.09%)d30.12( 52.18%)
                                            0.0000  0.0010  0.1316 -0.0021 -0.0500
                                           -0.0020 -0.0552  0.0121  0.6747  0.0584
                                           -0.7157  0.0081  0.0727  0.0299
    64. (0.00106) RY*( 8) C   2           s( 46.15%)p 0.28( 13.12%)d 0.88( 40.73%)
                                            0.0000  0.0066  0.6793 -0.0142 -0.3258
                                           -0.0190 -0.1148 -0.0025 -0.1062 -0.0407
                                            0.1186 -0.0205  0.6230  0.0556
    65. (0.00003) RY*( 9) C   2           s(  0.24%)p 0.21(  0.05%)d99.99( 99.71%)
    66. (0.00398) RY*( 1) N   3           s(  0.03%)p99.99( 98.41%)d55.61(  1.56%)
                                            0.0000 -0.0015  0.0167 -0.0007  0.0308
                                            0.0017 -0.1118 -0.0075  0.9852  0.0013
                                           -0.1212 -0.0291 -0.0053 -0.0069
    67. (0.00199) RY*( 2) N   3           s( 52.84%)p 0.87( 46.18%)d 0.02(  0.98%)
                                           -0.0000 -0.0067  0.7269  0.0131  0.3373
                                           -0.0005 -0.5833  0.0003 -0.0874  0.0746
                                            0.0234 -0.0256  0.0058 -0.0550
    68. (0.00151) RY*( 3) N   3           s( 40.37%)p 1.27( 51.31%)d 0.21(  8.32%)
                                           -0.0000 -0.0025  0.6354  0.0139 -0.2833
                                            0.0047  0.6533  0.0015  0.0765  0.2119
                                            0.0378 -0.0244  0.1830 -0.0528
    69. (0.00068) RY*( 4) N   3           s(  0.61%)p89.25( 54.57%)d73.31( 44.82%)
                                            0.0000 -0.0141  0.0769 -0.0049  0.6073
                                           -0.0035  0.4197 -0.0004  0.0264 -0.2523
                                            0.0569 -0.1586 -0.5939 -0.0585
    70. (0.00043) RY*( 5) N   3           s(  2.58%)p 2.40(  6.20%)d35.33( 91.22%)
                                           -0.0000  0.0077  0.1605 -0.0059 -0.2470
                                           -0.0042 -0.0287  0.0002 -0.0073 -0.1731
                                           -0.2536  0.7784 -0.4279  0.1702
    71. (0.00036) RY*( 6) N   3           s(  1.59%)p25.46( 40.38%)d36.58( 58.03%)
                                           -0.0000  0.0143  0.1251 -0.0097 -0.6040
                                           -0.0033 -0.1965 -0.0004 -0.0160 -0.2081
                                            0.0612 -0.5271 -0.5052 -0.0094
    72. (0.00027) RY*( 7) N   3           s(  1.50%)p 0.23(  0.34%)d65.53( 98.16%)
                                            0.0000  0.0006  0.1224 -0.0063 -0.0327
                                            0.0123  0.0271  0.0026  0.0377 -0.8770
                                            0.2484  0.0633  0.3831 -0.0050
    73. (0.00021) RY*( 8) N   3           s(  0.22%)p 9.00(  1.94%)d99.99( 97.85%)
                                           -0.0000 -0.0012  0.0464  0.0007  0.0526
                                            0.0048  0.0560 -0.0071 -0.1157 -0.2070
                                           -0.9213 -0.2461  0.1611 -0.0152
    74. (0.00002) RY*( 9) N   3           s(  0.32%)p 2.20(  0.71%)d99.99( 98.96%)
    75. (0.00494) RY*( 1) C   4           s(  0.46%)p99.99( 94.26%)d11.43(  5.28%)
                                            0.0000 -0.0146  0.0664 -0.0009 -0.7191
                                           -0.0143 -0.5834  0.0187  0.2907 -0.0524
                                            0.0103  0.1146  0.1795  0.0679
    76. (0.00385) RY*( 2) C   4           s( 21.52%)p 3.24( 69.68%)d 0.41(  8.80%)
                                            0.0000 -0.0022  0.4639  0.0223 -0.4032
                                           -0.0008  0.1194 -0.0204 -0.7204  0.0882
                                            0.0472 -0.2487 -0.0001 -0.1268
    77. (0.00203) RY*( 3) C   4           s( 18.95%)p 2.97( 56.31%)d 1.31( 24.74%)
                                           -0.0000  0.0047  0.4353  0.0134 -0.2688
                                           -0.0085  0.5711  0.0069  0.4055  0.1162
                                           -0.3166  0.3005 -0.2005  0.0562
    78. (0.00072) RY*( 4) C   4           s( 44.54%)p 0.69( 30.68%)d 0.56( 24.78%)
                                            0.0000 -0.0032  0.6674 -0.0146  0.4538
                                           -0.0104 -0.2826 -0.0045  0.1438  0.0364
                                           -0.0836  0.0195  0.4713 -0.1300
    79. (0.00063) RY*( 5) C   4           s(  7.27%)p 1.14(  8.29%)d11.61( 84.43%)
                                            0.0000  0.0008  0.2697 -0.0092  0.0189
                                           -0.0010  0.0544 -0.0021  0.2820  0.0942
                                            0.8270 -0.2264 -0.2521  0.1916
    80. (0.00014) RY*( 6) C   4           s(  1.79%)p 0.67(  1.21%)d54.05( 97.00%)
                                            0.0000 -0.0026  0.1339  0.0383 -0.0145
                                           -0.0166  0.1000  0.0044  0.0107 -0.9751
                                            0.0675  0.0137 -0.0599 -0.1038
    81. (0.00015) RY*( 7) C   4           s(  5.34%)p 5.24( 28.00%)d12.48( 66.66%)
                                           -0.0000 -0.0065  0.2310 -0.0163  0.2008
                                            0.0137 -0.4548  0.0031 -0.1799 -0.0179
                                           -0.2059  0.2203 -0.7063  0.2766
    82. (0.00005) RY*( 8) C   4           s(  0.04%)p99.99( 11.10%)d99.99( 88.86%)
    83. (0.00001) RY*( 9) C   4           s(  0.09%)p 8.71(  0.75%)d99.99( 99.17%)
    84. (0.00432) RY*( 1) C   5           s(  6.60%)p13.11( 86.57%)d 1.03(  6.83%)
                                           -0.0000  0.0209  0.2561 -0.0266 -0.6490
                                            0.0100  0.3529  0.0185  0.5646 -0.1286
                                           -0.0570  0.0046  0.1165 -0.1868
    85. (0.00145) RY*( 2) C   5           s(  1.72%)p41.36( 71.27%)d15.67( 27.01%)
                                            0.0000 -0.0209  0.1296  0.0050  0.5472
                                           -0.0041 -0.0682  0.0068  0.6392  0.2768
                                           -0.1932  0.0178 -0.3084 -0.2463
    86. (0.00098) RY*( 3) C   5           s(  0.00%)p 1.00( 96.45%)d 0.04(  3.54%)
                                           -0.0000  0.0021  0.0047 -0.0082  0.3111
                                           -0.0246  0.9148 -0.0004 -0.1737  0.0525
                                            0.0837  0.1481 -0.0414  0.0452
    87. (0.00040) RY*( 4) C   5           s( 44.21%)p 0.13(  5.71%)d 1.13( 50.08%)
                                           -0.0000  0.0040  0.6649  0.0040 -0.0454
                                           -0.0058  0.0424  0.0002 -0.2306  0.2943
                                           -0.1288 -0.5860 -0.1311  0.1922
    88. (0.00033) RY*( 5) C   5           s( 34.93%)p 0.13(  4.71%)d 1.73( 60.36%)
                                            0.0000 -0.0009  0.5910  0.0054 -0.0103
                                            0.0053 -0.1565  0.0016 -0.1498 -0.1778
                                            0.2989  0.6171 -0.3147 -0.0527
    89. (0.00011) RY*( 6) C   5           s(  3.27%)p 5.38( 17.56%)d24.25( 79.18%)
                                            0.0000 -0.0142  0.1801 -0.0122  0.3449
                                           -0.0153 -0.0071 -0.0054  0.2371 -0.7583
                                            0.0281 -0.2216  0.1758  0.3686
    90. (0.00007) RY*( 7) C   5           s(  2.49%)p 2.44(  6.08%)d36.75( 91.43%)
    91. (0.00001) RY*( 8) C   5           s(  1.28%)p 2.38(  3.06%)d74.48( 95.66%)
    92. (0.00002) RY*( 9) C   5           s(  5.61%)p 1.54(  8.65%)d15.29( 85.74%)
    93. (0.00428) RY*( 1) C   6           s(  7.04%)p12.21( 85.98%)d 0.99(  6.98%)
                                           -0.0000  0.0213  0.2645 -0.0139 -0.2984
                                           -0.0231 -0.6416 -0.0205 -0.5983  0.1551
                                            0.0718  0.0639 -0.0803 -0.1733
    94. (0.00148) RY*( 2) C   6           s(  1.33%)p54.81( 72.82%)d19.46( 25.85%)
                                            0.0000 -0.0208  0.1134  0.0034  0.4308
                                            0.0052  0.4020 -0.0069 -0.6172 -0.3910
                                            0.1968  0.0906  0.1111 -0.2152
    95. (0.00099) RY*( 3) C   6           s(  0.02%)p99.99( 96.52%)d99.99(  3.46%)
                                           -0.0000  0.0010  0.0138 -0.0213  0.7729
                                            0.0155 -0.5727 -0.0016  0.1979 -0.0816
                                           -0.1374  0.0775  0.0554  0.0004
    96. (0.00041) RY*( 4) C   6           s( 49.93%)p 0.11(  5.55%)d 0.89( 44.52%)
                                            0.0000  0.0034  0.7066  0.0026 -0.0371
                                            0.0061 -0.0453  0.0004  0.2281 -0.2210
                                            0.3627 -0.4133  0.2078  0.2255
    97. (0.00034) RY*( 5) C   6           s( 29.72%)p 0.15(  4.55%)d 2.21( 65.73%)
                                            0.0000 -0.0015  0.5452  0.0091 -0.1053
                                           -0.0025  0.1327 -0.0009  0.1292 -0.2213
                                           -0.6381  0.3753 -0.1831 -0.1637
    98. (0.00012) RY*( 6) C   6           s(  4.58%)p 3.44( 15.76%)d17.40( 79.66%)
                                           -0.0000 -0.0137  0.2136 -0.0196  0.2950
                                            0.0067  0.1946  0.0030 -0.1795  0.4392
                                           -0.0165 -0.1793 -0.6713  0.3474
    99. (0.00006) RY*( 7) C   6           s(  1.93%)p 3.49(  6.72%)d47.36( 91.35%)
   100. (0.00001) RY*( 8) C   6           s(  1.54%)p 2.75(  4.25%)d61.04( 94.21%)
   101. (0.00002) RY*( 9) C   6           s(  4.02%)p 1.97(  7.91%)d21.89( 88.07%)
   102. (0.00413) RY*( 1) C   7           s(  2.84%)p30.60( 86.93%)d 3.60( 10.23%)
                                           -0.0000  0.0134  0.1680  0.0128  0.6452
                                           -0.0063 -0.2665  0.0252  0.6173 -0.1921
                                            0.1441 -0.1862 -0.0073 -0.0997
   103. (0.00352) RY*( 2) C   7           s( 17.40%)p 4.45( 77.40%)d 0.30(  5.20%)
                                            0.0000 -0.0086  0.4170  0.0096 -0.7044
                                            0.0168 -0.2406  0.0125  0.4684  0.0838
                                            0.0664 -0.1696  0.0869 -0.0653
   104. (0.00180) RY*( 3) C   7           s( 19.39%)p 2.82( 54.77%)d 1.33( 25.84%)
                                           -0.0000  0.0028  0.4403  0.0080  0.0671
                                            0.0158 -0.6112 -0.0066 -0.4114 -0.2633
                                            0.0697  0.4198  0.0355  0.0824
   105. (0.00072) RY*( 4) C   7           s( 16.73%)p 1.37( 22.86%)d 3.61( 60.41%)
                                            0.0000 -0.0027  0.4090 -0.0111  0.1518
                                            0.0017  0.4432  0.0006  0.0953  0.4180
                                            0.3772  0.4951  0.1648 -0.1218
   106. (0.00064) RY*( 5) C   7           s( 37.37%)p 0.49( 18.34%)d 1.18( 44.29%)
                                            0.0000 -0.0017  0.6113 -0.0159  0.1845
                                           -0.0028  0.2575  0.0029 -0.2878  0.0360
                                           -0.4189 -0.4963  0.1406 -0.0051
   107. (0.00017) RY*( 6) C   7           s(  0.12%)p99.99( 20.05%)d99.99( 79.84%)
                                           -0.0000 -0.0019  0.0342 -0.0195 -0.1094
                                           -0.0381  0.3896 -0.0039  0.1867 -0.7042
                                           -0.0629  0.2074  0.3972  0.3126
   108. (0.00014) RY*( 7) C   7           s(  5.60%)p 1.32(  7.38%)d15.53( 87.02%)
                                           -0.0000 -0.0055  0.2366  0.0144 -0.0493
                                            0.0126  0.2296 -0.0047  0.1350 -0.1803
                                           -0.1573  0.1848 -0.8714  0.1395
   109. (0.00006) RY*( 8) C   7           s(  0.43%)p27.74( 11.80%)d99.99( 87.78%)
   110. (0.00002) RY*( 9) C   7           s(  0.14%)p 5.51(  0.76%)d99.99( 99.10%)
   111. (0.00298) RY*( 1) O   8           s( 43.36%)p 1.21( 52.62%)d 0.09(  4.02%)
                                            0.0000 -0.0072  0.6584 -0.0003  0.1649
                                            0.0061  0.7047  0.0002  0.0482 -0.1694
                                           -0.0147  0.0002  0.0954 -0.0475
   112. (0.00231) RY*( 2) O   8           s(  0.01%)p99.99( 96.32%)d99.99(  3.67%)
                                           -0.0000 -0.0001  0.0121 -0.0000 -0.0172
                                            0.0000  0.0594  0.0024 -0.9795 -0.0117
                                            0.1716  0.0838  0.0084  0.0015
   113. (0.00107) RY*( 3) O   8           s( 12.20%)p 6.48( 79.06%)d 0.72(  8.73%)
                                            0.0000 -0.0043  0.3493  0.0001  0.7726
                                            0.0081 -0.4385  0.0006 -0.0370  0.2904
                                            0.0136 -0.0065  0.0430  0.0306
   114. (0.00073) RY*( 4) O   8           s( 44.25%)p 1.20( 53.24%)d 0.06(  2.51%)
                                           -0.0000  0.0044  0.6652 -0.0083 -0.5746
                                            0.0002 -0.4495  0.0002 -0.0096  0.0610
                                            0.0069 -0.0007 -0.1308  0.0646
   115. (0.00013) RY*( 5) O   8           s(  0.00%)p 1.00(  1.68%)d58.53( 98.32%)
                                            0.0000 -0.0003  0.0007  0.0008 -0.0032
                                           -0.0003 -0.0074 -0.0081  0.1291 -0.0366
                                            0.9163 -0.3699  0.0355 -0.0645
   116. (0.00009) RY*( 6) O   8           s(  0.03%)p99.99(  6.15%)d99.99( 93.82%)
   117. (0.00005) RY*( 7) O   8           s(  0.15%)p60.49(  8.80%)d99.99( 91.06%)
   118. (0.00001) RY*( 8) O   8           s(  0.00%)p 1.00(  2.04%)d48.11( 97.96%)
   119. (0.00001) RY*( 9) O   8           s(  0.01%)p19.71(  0.27%)d99.99( 99.71%)
   120. (0.00661) RY*( 1) C   9           s(  0.09%)p99.99( 99.61%)d 3.16(  0.29%)
                                            0.0000 -0.0178  0.0249 -0.0258  0.2911
                                           -0.0031  0.9533  0.0003  0.0426  0.0017
                                            0.0006 -0.0035  0.0495  0.0220
   121. (0.00455) RY*( 2) C   9           s( 13.13%)p 5.93( 77.85%)d 0.69(  9.01%)
                                           -0.0000 -0.0065  0.3623  0.0020  0.8416
                                           -0.0245 -0.2624 -0.0012 -0.0291 -0.2965
                                           -0.0133  0.0081 -0.0302 -0.0329
   122. (0.00396) RY*( 3) C   9           s(  0.00%)p 1.00( 99.17%)d 0.01(  0.83%)
                                            0.0000 -0.0000  0.0001 -0.0001  0.0186
                                            0.0002 -0.0501 -0.0056  0.9944  0.0025
                                           -0.0400  0.0811  0.0032  0.0069
   123. (0.00131) RY*( 4) C   9           s(  0.00%)p 1.00(  0.07%)d99.99( 99.93%)
                                           -0.0000  0.0000  0.0024  0.0004 -0.0023
                                           -0.0007 -0.0012  0.0154  0.0221 -0.0444
                                            0.9756  0.2121  0.0222 -0.0060
   124. (0.00107) RY*( 5) C   9           s(  1.34%)p 0.78(  1.04%)d73.03( 97.62%)
                                            0.0000  0.0071  0.1154  0.0538 -0.0688
                                            0.0041  0.0527 -0.0006  0.0041 -0.0694
                                            0.0185  0.0019 -0.8554  0.4891
   125. (0.00083) RY*( 6) C   9           s(  7.30%)p 1.47( 10.70%)d11.23( 82.00%)
                                           -0.0000  0.0041  0.2702  0.0007 -0.3207
                                            0.0040  0.0636  0.0002  0.0087 -0.7198
                                           -0.0317 -0.0378  0.3597  0.4123
   126. (0.00066) RY*( 7) C   9           s(  0.00%)p 1.00(  0.81%)d99.99( 99.19%)
                                            0.0000  0.0000  0.0008 -0.0002  0.0006
                                            0.0009 -0.0038 -0.0191  0.0879 -0.0250
                                            0.2084 -0.9693 -0.0419 -0.0814
   127. (0.00059) RY*( 8) C   9           s( 14.60%)p 0.63(  9.22%)d 5.22( 76.17%)
                                           -0.0000  0.0018  0.3821 -0.0041 -0.2819
                                           -0.0227  0.1102 -0.0010  0.0101 -0.3110
                                           -0.0302  0.0786 -0.3205 -0.7451
   128. (0.00040) RY*( 9) C   9           s( 63.55%)p 0.03(  1.94%)d 0.54( 34.51%)
                                           -0.0000 -0.0012  0.7972 -0.0147 -0.1382
                                            0.0019  0.0074  0.0003  0.0032  0.5381
                                            0.0255 -0.0284  0.1674  0.1616
   129. (0.00381) RY*( 1) C  10           s(  0.56%)p99.99( 92.69%)d11.99(  6.75%)
                                            0.0000  0.0016  0.0750 -0.0027  0.0079
                                            0.0143  0.8835 -0.0072 -0.3822 -0.0010
                                           -0.0235  0.1525 -0.1115 -0.1767
   130. (0.00252) RY*( 2) C  10           s( 30.58%)p 2.19( 67.09%)d 0.08(  2.33%)
                                           -0.0000  0.0108  0.5529 -0.0075 -0.5987
                                            0.0026  0.1876  0.0030  0.5265 -0.0520
                                           -0.0964 -0.0099 -0.0836  0.0647
   131. (0.00112) RY*( 3) C  10           s( 25.75%)p 2.82( 72.50%)d 0.07(  1.75%)
                                            0.0000  0.0133  0.5072  0.0003  0.7716
                                           -0.0047  0.0938 -0.0083  0.3475  0.0534
                                            0.0768 -0.0090  0.0468 -0.0806
   132. (0.00020) RY*( 4) C  10           s( 33.00%)p 1.30( 42.84%)d 0.73( 24.16%)
                                           -0.0000 -0.0180  0.5742  0.0143 -0.1534
                                            0.0054 -0.2770  0.0139 -0.5724  0.0633
                                            0.1245 -0.2320  0.2771 -0.3025
   133. (0.00010) RY*( 5) C  10           s(  7.16%)p 2.05( 14.72%)d10.90( 78.12%)
   134. (0.00001) RY*( 6) C  10           s(  0.43%)p 2.20(  0.95%)d99.99( 98.61%)
   135. (0.00002) RY*( 7) C  10           s(  1.25%)p 3.59(  4.48%)d75.46( 94.27%)
   136. (0.00001) RY*( 8) C  10           s(  0.00%)p 1.00(  2.49%)d39.17( 97.51%)
   137. (0.00001) RY*( 9) C  10           s(  1.33%)p 1.76(  2.33%)d72.68( 96.34%)
   138. (0.00376) RY*( 1) C  11           s(  0.00%)p 1.00( 92.78%)d 0.08(  7.22%)
                                            0.0000  0.0001  0.0029  0.0003  0.0018
                                           -0.0010 -0.0509  0.0189  0.9617 -0.0037
                                            0.0288 -0.2659 -0.0133 -0.0215
   139. (0.00318) RY*( 2) C  11           s(  7.80%)p11.44( 89.26%)d 0.38(  2.93%)
                                           -0.0000  0.0083  0.2792 -0.0056 -0.8226
                                           -0.0083 -0.4640 -0.0005 -0.0231  0.1201
                                            0.0076  0.0045 -0.1154  0.0391
   140. (0.00128) RY*( 3) C  11           s( 60.52%)p 0.65( 39.21%)d 0.00(  0.27%)
                                            0.0000  0.0113  0.7778 -0.0060  0.4838
                                            0.0067 -0.3967  0.0004 -0.0244 -0.0026
                                            0.0003 -0.0050  0.0409  0.0316
   141. (0.00022) RY*( 4) C  11           s( 24.68%)p 2.21( 54.60%)d 0.84( 20.72%)
                                           -0.0000 -0.0193  0.4964  0.0152 -0.2735
                                           -0.0157  0.6851 -0.0010  0.0359  0.0524
                                           -0.0044 -0.0237  0.4507  0.0275
   142. (0.00005) RY*( 5) C  11           s(  5.06%)p 2.90( 14.68%)d15.86( 80.26%)
   143. (0.00001) RY*( 6) C  11           s(  0.01%)p 1.00(  0.10%)d99.99( 99.90%)
   144. (0.00001) RY*( 7) C  11           s(  0.01%)p99.99(  7.14%)d99.99( 92.85%)
   145. (0.00001) RY*( 8) C  11           s(  0.80%)p 1.82(  1.46%)d99.99( 97.73%)
   146. (0.00001) RY*( 9) C  11           s(  1.19%)p 0.74(  0.88%)d82.55( 97.94%)
   147. (0.00381) RY*( 1) C  12           s(  0.58%)p99.99( 92.68%)d11.67(  6.74%)
                                            0.0000  0.0017  0.0760 -0.0025  0.0201
                                            0.0136  0.8446  0.0085  0.4612 -0.0068
                                            0.0171 -0.1114 -0.1231 -0.1987
   148. (0.00252) RY*( 2) C  12           s( 30.50%)p 2.20( 67.17%)d 0.08(  2.33%)
                                           -0.0000  0.0108  0.5521 -0.0076 -0.6150
                                            0.0029  0.2334 -0.0026 -0.4888 -0.0610
                                            0.0969  0.0093 -0.0796  0.0613
   149. (0.00113) RY*( 3) C  12           s( 25.79%)p 2.81( 72.48%)d 0.07(  1.73%)
                                           -0.0000  0.0133  0.5077  0.0004  0.7603
                                           -0.0055  0.1269  0.0078 -0.3614  0.0613
                                           -0.0766  0.0152  0.0449 -0.0736
   150. (0.00020) RY*( 4) C  12           s( 32.84%)p 1.29( 42.50%)d 0.75( 24.67%)
                                           -0.0000 -0.0179  0.5727  0.0140 -0.1368
                                            0.0067 -0.3277 -0.0136  0.5463  0.0862
                                           -0.1443  0.2483  0.2987 -0.2600
   151. (0.00009) RY*( 5) C  12           s(  7.43%)p 2.03( 15.06%)d10.44( 77.51%)
   152. (0.00001) RY*( 6) C  12           s(  0.97%)p 1.46(  1.43%)d99.99( 97.60%)
   153. (0.00002) RY*( 7) C  12           s(  1.74%)p 1.91(  3.32%)d54.66( 94.94%)
   154. (0.00001) RY*( 8) C  12           s(  0.03%)p 7.14(  0.22%)d99.99( 99.75%)
   155. (0.00001) RY*( 9) C  12           s(  0.20%)p25.78(  5.24%)d99.99( 94.55%)
   156. (0.00273) RY*( 1) H  13           s( 99.66%)p 0.00(  0.34%)
                                            0.0056  0.9983 -0.0488 -0.0259  0.0179
   157. (0.00015) RY*( 2) H  13           s(  0.02%)p99.99( 99.98%)
                                            0.0050  0.0133  0.4197  0.3122  0.8522
   158. (0.00013) RY*( 3) H  13           s(  0.25%)p99.99( 99.75%)
                                           -0.0099  0.0493  0.9049 -0.0928 -0.4123
   159. (0.00003) RY*( 4) H  13           s(  0.16%)p99.99( 99.84%)
   160. (0.00287) RY*( 1) H  14           s( 99.85%)p 0.00(  0.15%)
                                            0.0070  0.9992  0.0090 -0.0241 -0.0288
   161. (0.00018) RY*( 2) H  14           s(  0.01%)p 1.00( 99.99%)
                                            0.0067 -0.0035  0.4735  0.6897 -0.5478
   162. (0.00013) RY*( 3) H  14           s(  0.01%)p99.99( 99.99%)
                                            0.0097 -0.0046 -0.8305  0.1424 -0.5384
   163. (0.00003) RY*( 4) H  14           s(  0.22%)p99.99( 99.78%)
   164. (0.00263) RY*( 1) H  15           s( 99.55%)p 0.00(  0.45%)
                                            0.0057  0.9977  0.0104  0.0045  0.0658
   165. (0.00015) RY*( 2) H  15           s(  0.02%)p99.99( 99.98%)
                                           -0.0061  0.0139  0.9189 -0.1940 -0.3433
   166. (0.00014) RY*( 3) H  15           s(  0.00%)p 1.00(100.00%)
                                           -0.0002  0.0045 -0.1961 -0.9801  0.0290
   167. (0.00003) RY*( 4) H  15           s(  0.50%)p99.99( 99.50%)
   168. (0.00156) RY*( 1) H  16           s( 99.17%)p 0.01(  0.83%)
                                            0.0042  0.9958  0.0803 -0.0403 -0.0154
   169. (0.00014) RY*( 2) H  16           s(  0.01%)p99.99( 99.99%)
                                           -0.0001  0.0101  0.3456  0.9383 -0.0002
   170. (0.00015) RY*( 3) H  16           s(  0.01%)p99.99( 99.99%)
                                           -0.0072  0.0099  0.0584 -0.0214  0.9980
   171. (0.00004) RY*( 4) H  16           s(  0.89%)p99.99( 99.11%)
   172. (0.00159) RY*( 1) H  17           s( 99.22%)p 0.01(  0.78%)
                                            0.0042  0.9961  0.0397  0.0759  0.0215
   173. (0.00014) RY*( 2) H  17           s(  0.01%)p99.99( 99.99%)
                                           -0.0005  0.0122  0.8109 -0.5850  0.0008
   174. (0.00015) RY*( 3) H  17           s(  0.01%)p99.99( 99.99%)
                                           -0.0074  0.0093  0.0833  0.1142 -0.9899
   175. (0.00004) RY*( 4) H  17           s(  0.84%)p99.99( 99.16%)
   176. (0.00261) RY*( 1) H  18           s( 99.55%)p 0.00(  0.45%)
                                            0.0056  0.9977  0.0165  0.0066 -0.0650
   177. (0.00015) RY*( 2) H  18           s(  0.01%)p 1.00( 99.99%)
                                           -0.0041  0.0085  0.9305  0.0048  0.3661
   178. (0.00014) RY*( 3) H  18           s(  0.01%)p99.99( 99.99%)
                                           -0.0045  0.0104 -0.0972  0.9673  0.2340
   179. (0.00003) RY*( 4) H  18           s(  0.51%)p99.99( 99.49%)
   180. (0.00246) RY*( 1) H  19           s( 99.56%)p 0.00(  0.44%)
                                            0.0053  0.9978 -0.0617 -0.0030 -0.0250
   181. (0.00017) RY*( 2) H  19           s(  0.16%)p99.99( 99.84%)
                                            0.0010  0.0399  0.8328  0.2479 -0.4933
   182. (0.00014) RY*( 3) H  19           s(  0.17%)p99.99( 99.83%)
                                           -0.0104  0.0403  0.3054  0.5341  0.7873
   183. (0.00003) RY*( 4) H  19           s(  0.20%)p99.99( 99.80%)
   184. (0.00297) RY*( 1) H  20           s( 99.81%)p 0.00(  0.19%)
                                            0.0070  0.9990 -0.0227  0.0228  0.0294
   185. (0.00017) RY*( 2) H  20           s(  0.01%)p 1.00( 99.99%)
                                            0.0069  0.0054  0.7209 -0.3167  0.6164
   186. (0.00013) RY*( 3) H  20           s(  0.03%)p99.99( 99.97%)
                                           -0.0086  0.0140  0.6514  0.6130 -0.4468
   187. (0.00003) RY*( 4) H  20           s(  0.24%)p99.99( 99.76%)
   188. (0.00198) RY*( 1) H  21           s( 98.85%)p 0.01(  1.15%)
                                            0.0040  0.9942 -0.0091  0.0399 -0.0989
   189. (0.00020) RY*( 2) H  21           s(  0.09%)p99.99( 99.91%)
                                            0.0011  0.0293  0.8873 -0.4594  0.0277
   190. (0.00012) RY*( 3) H  21           s(  0.01%)p 1.00( 99.99%)
                                            0.0075  0.0047  0.4226  0.8375  0.3463
   191. (0.00004) RY*( 4) H  21           s(  1.13%)p87.43( 98.87%)
   192. (0.00230) RY*( 1) H  22           s( 98.10%)p 0.02(  1.90%)
                                            0.0061  0.9904  0.1051 -0.0764  0.0459
   193. (0.00020) RY*( 2) H  22           s(  0.54%)p99.99( 99.46%)
                                           -0.0041  0.0734 -0.9478 -0.2955  0.0949
   194. (0.00014) RY*( 3) H  22           s(  0.70%)p99.99( 99.30%)
                                           -0.0087  0.0832 -0.1732  0.2736 -0.9424
   195. (0.00005) RY*( 4) H  22           s(  0.75%)p99.99( 99.25%)
   196. (0.00128) RY*( 1) H  23           s( 97.31%)p 0.03(  2.69%)
                                            0.0051  0.9864 -0.1469 -0.0287 -0.0674
   197. (0.00021) RY*( 2) H  23           s(  0.02%)p99.99( 99.98%)
                                            0.0003  0.0126  0.0222 -0.8631  0.5044
   198. (0.00013) RY*( 3) H  23           s(  0.07%)p99.99( 99.93%)
                                            0.0052  0.0263 -0.2962  0.4763  0.8275
   199. (0.00003) RY*( 4) H  23           s(  2.69%)p36.23( 97.31%)
   200. (0.00207) RY*( 1) H  24           s( 98.94%)p 0.01(  1.06%)
                                            0.0041  0.9947 -0.0060  0.0669  0.0781
   201. (0.00020) RY*( 2) H  24           s(  0.05%)p99.99( 99.95%)
                                            0.0015  0.0213  0.8297  0.3034 -0.4680
   202. (0.00012) RY*( 3) H  24           s(  0.01%)p99.99( 99.99%)
                                            0.0077  0.0086  0.5338 -0.6750  0.5092
   203. (0.00004) RY*( 4) H  24           s(  1.08%)p91.53( 98.92%)
   204. (0.00115) RY*( 1) H  25           s( 96.77%)p 0.03(  3.23%)
                                            0.0051  0.9837 -0.1728  0.0493  0.0058
   205. (0.00021) RY*( 2) H  25           s(  0.00%)p 1.00(100.00%)
                                            0.0000  0.0003 -0.0186  0.0447 -0.9988
   206. (0.00013) RY*( 3) H  25           s(  0.02%)p99.99( 99.98%)
                                            0.0049  0.0136 -0.2030 -0.9783 -0.0400
   207. (0.00003) RY*( 4) H  25           s(  3.29%)p29.37( 96.71%)
   208. (0.00207) RY*( 1) H  26           s( 98.93%)p 0.01(  1.07%)
                                            0.0041  0.9946 -0.0068  0.0741 -0.0718
   209. (0.00020) RY*( 2) H  26           s(  0.04%)p99.99( 99.96%)
                                            0.0014  0.0201  0.8487  0.2563  0.4621
   210. (0.00012) RY*( 3) H  26           s(  0.01%)p99.99( 99.99%)
                                            0.0076  0.0078  0.5096 -0.6281 -0.5880
   211. (0.00004) RY*( 4) H  26           s(  1.10%)p90.20( 98.90%)
   212. (0.00128) RY*( 1) H  27           s( 97.30%)p 0.03(  2.70%)
                                            0.0051  0.9864 -0.1451 -0.0353  0.0687
   213. (0.00021) RY*( 2) H  27           s(  0.02%)p99.99( 99.98%)
                                            0.0003  0.0127  0.0090 -0.8131 -0.5820
   214. (0.00013) RY*( 3) H  27           s(  0.07%)p99.99( 99.93%)
                                            0.0052  0.0262 -0.3208  0.5490 -0.7713
   215. (0.00003) RY*( 4) H  27           s(  2.69%)p36.12( 97.31%)
   216. (0.00198) RY*( 1) H  28           s( 98.86%)p 0.01(  1.14%)
                                            0.0040  0.9943 -0.0068  0.0303  0.1023
   217. (0.00020) RY*( 2) H  28           s(  0.09%)p99.99( 99.91%)
                                            0.0011  0.0295  0.8868 -0.4514 -0.0944
   218. (0.00012) RY*( 3) H  28           s(  0.01%)p 1.00( 99.99%)
                                            0.0075  0.0050  0.4117  0.8676 -0.2788
   219. (0.00004) RY*( 4) H  28           s(  1.13%)p87.76( 98.87%)
   220. (0.00231) RY*( 1) H  29           s( 98.10%)p 0.02(  1.90%)
                                            0.0061  0.9904  0.1038 -0.0716 -0.0560
   221. (0.00020) RY*( 2) H  29           s(  0.54%)p99.99( 99.46%)
                                           -0.0041  0.0734 -0.9499 -0.2890 -0.0932
   222. (0.00014) RY*( 3) H  29           s(  0.70%)p99.99( 99.30%)
                                           -0.0087  0.0833 -0.1447  0.1847  0.9685
   223. (0.00005) RY*( 4) H  29           s(  0.75%)p99.99( 99.25%)
   224. (0.11572) BD*( 1) O   1 - C   2  
                ( 32.61%)   0.5710* O   1 s( 31.36%)p 2.19( 68.54%)d 0.00(  0.10%)
                                            0.0000 -0.5597 -0.0187 -0.1729 -0.0058
                                           -0.6083 -0.0206 -0.5339 -0.0017 -0.0105
                                           -0.0049 -0.0196  0.0188  0.0105
                ( 67.39%)  -0.8209* C   2 s( 26.31%)p 2.79( 73.40%)d 0.01(  0.28%)
                                            0.0002 -0.5129  0.0094  0.1791  0.0098
                                            0.6835  0.0469 -0.4818  0.0199 -0.0172
                                            0.0080  0.0311  0.0318  0.0218
   225. (0.28952) BD*( 2) O   1 - C   2  
                ( 29.49%)   0.5430* O   1 s( 10.91%)p 8.15( 88.97%)d 0.01(  0.12%)
                                           -0.0000  0.3302  0.0111  0.0741  0.0036
                                            0.4151  0.0121 -0.8436 -0.0010  0.0058
                                           -0.0072 -0.0294 -0.0133 -0.0091
                ( 70.51%)  -0.8397* C   2 s(  9.22%)p 9.80( 90.38%)d 0.04(  0.40%)
                                           -0.0001  0.3035 -0.0071 -0.1303 -0.0033
                                           -0.3529 -0.0311 -0.8720  0.0289  0.0112
                                            0.0153  0.0582 -0.0148 -0.0078
   226. (0.07387) BD*( 1) C   2 - N   3  
                ( 64.13%)   0.8008* C   2 s( 35.11%)p 1.84( 64.74%)d 0.00(  0.16%)
                                            0.0002 -0.5925  0.0011 -0.7682 -0.0008
                                           -0.2392 -0.0047  0.0055  0.0008 -0.0253
                                           -0.0002 -0.0000 -0.0241  0.0182
                ( 35.87%)  -0.5989* N   3 s( 35.68%)p 1.80( 64.29%)d 0.00(  0.03%)
                                            0.0001 -0.5971 -0.0145  0.7621 -0.0155
                                            0.2485 -0.0055 -0.0015 -0.0006 -0.0093
                                            0.0005 -0.0001 -0.0123  0.0104
   227. (0.09934) BD*( 1) C   2 - O   8  
                ( 69.55%)   0.8340* C   2 s( 29.22%)p 2.41( 70.47%)d 0.01(  0.32%)
                                           -0.0002  0.5403  0.0142 -0.5981  0.0050
                                            0.5869  0.0302  0.0387  0.0017 -0.0493
                                           -0.0029  0.0032 -0.0086 -0.0256
                ( 30.45%)  -0.5518* O   8 s( 32.91%)p 2.04( 67.03%)d 0.00(  0.06%)
                                            0.0000  0.5735  0.0101  0.5240  0.0110
                                           -0.6277 -0.0041 -0.0406 -0.0004 -0.0183
                                           -0.0011  0.0020 -0.0122 -0.0125
   228. (0.02466) BD*( 1) N   3 - C   4  
                ( 36.56%)   0.6047* N   3 s( 31.69%)p 2.15( 68.28%)d 0.00(  0.03%)
                                           -0.0002 -0.5629  0.0058 -0.6194 -0.0073
                                            0.5467 -0.0042  0.0148 -0.0025  0.0121
                                           -0.0001 -0.0001 -0.0008  0.0112
                ( 63.44%)  -0.7965* C   4 s( 22.12%)p 3.51( 77.73%)d 0.01(  0.15%)
                                           -0.0001 -0.4702 -0.0112  0.7082  0.0256
                                           -0.5243 -0.0109  0.0028  0.0014  0.0332
                                            0.0008 -0.0007 -0.0054  0.0199
   229. (0.02788) BD*( 1) N   3 - C   7  
                ( 36.63%)   0.6052* N   3 s( 32.55%)p 2.07( 67.42%)d 0.00(  0.03%)
                                           -0.0002 -0.5705  0.0032 -0.1869 -0.0107
                                           -0.7985 -0.0007 -0.0404  0.0003 -0.0053
                                           -0.0004 -0.0021  0.0106  0.0110
                ( 63.37%)  -0.7960* C   7 s( 22.20%)p 3.50( 77.65%)d 0.01(  0.15%)
                                           -0.0001 -0.4710 -0.0124  0.2982  0.0174
                                            0.8278  0.0231  0.0395  0.0031 -0.0179
                                           -0.0010 -0.0037  0.0282  0.0198
   230. (0.01248) BD*( 1) C   4 - C   5  
                ( 49.99%)   0.7071* C   4 s( 28.50%)p 2.51( 71.44%)d 0.00(  0.05%)
                                           -0.0002 -0.5339 -0.0047 -0.6815 -0.0084
                                           -0.4447  0.0240 -0.2269 -0.0090 -0.0184
                                           -0.0073 -0.0064 -0.0021  0.0088
                ( 50.01%)  -0.7071* C   5 s( 26.65%)p 2.75( 73.30%)d 0.00(  0.05%)
                                           -0.0003 -0.5163 -0.0024  0.6254 -0.0140
                                            0.5441  0.0281  0.2118 -0.0008 -0.0164
                                           -0.0094 -0.0056 -0.0071  0.0088
   231. (0.01710) BD*( 1) C   4 - H  13  
                ( 38.15%)   0.6176* C   4 s( 25.17%)p 2.97( 74.79%)d 0.00(  0.04%)
                                           -0.0001  0.5017 -0.0002 -0.1512  0.0046
                                           -0.6504  0.0004  0.5492 -0.0182  0.0057
                                           -0.0039 -0.0164 -0.0085  0.0032
                ( 61.85%)  -0.7865* H  13 s( 99.91%)p 0.00(  0.09%)
                                            0.9995 -0.0044  0.0057  0.0240 -0.0174
   232. (0.02465) BD*( 1) C   4 - H  14  
                ( 39.15%)   0.6257* C   4 s( 24.19%)p 3.13( 75.76%)d 0.00(  0.04%)
                                           -0.0001  0.4918 -0.0082  0.0913 -0.0047
                                           -0.3210 -0.0159 -0.8036  0.0121 -0.0003
                                           -0.0039  0.0106 -0.0019  0.0177
                ( 60.85%)  -0.7801* H  14 s( 99.91%)p 0.00(  0.09%)
                                            0.9996 -0.0059 -0.0029  0.0131  0.0261
   233. (0.01394) BD*( 1) C   5 - C   6  
                ( 50.07%)   0.7076* C   5 s( 26.84%)p 2.72( 73.11%)d 0.00(  0.04%)
                                           -0.0002 -0.5181  0.0006  0.1511 -0.0311
                                           -0.7838 -0.0094  0.3047  0.0013  0.0095
                                           -0.0050  0.0124  0.0118  0.0064
                ( 49.93%)  -0.7066* C   6 s( 26.95%)p 2.71( 73.00%)d 0.00(  0.04%)
                                           -0.0002 -0.5191  0.0010 -0.2794 -0.0309
                                            0.7436 -0.0100 -0.3130 -0.0046  0.0060
                                           -0.0023  0.0130  0.0138  0.0066
   234. (0.01597) BD*( 1) C   5 - H  15  
                ( 38.98%)   0.6243* C   5 s( 22.47%)p 3.45( 77.49%)d 0.00(  0.04%)
                                            0.0001 -0.4740  0.0062 -0.0610 -0.0216
                                           -0.0389  0.0086 -0.8770  0.0044  0.0005
                                            0.0007 -0.0025  0.0001 -0.0206
                ( 61.02%)  -0.7812* H  15 s( 99.92%)p 0.00(  0.08%)
                                           -0.9996  0.0038  0.0040  0.0002  0.0284
   235. (0.01061) BD*( 1) C   5 - H  16  
                ( 38.47%)   0.6202* C   5 s( 23.92%)p 3.18( 76.04%)d 0.00(  0.04%)
                                            0.0000 -0.4891 -0.0053 -0.7623  0.0032
                                            0.2943 -0.0036  0.3040 -0.0172  0.0102
                                            0.0109 -0.0043 -0.0101  0.0055
                ( 61.53%)  -0.7844* H  16 s( 99.92%)p 0.00(  0.08%)
                                           -0.9996  0.0016  0.0259 -0.0097 -0.0090
   236. (0.01302) BD*( 1) C   6 - C   7  
                ( 50.18%)   0.7084* C   6 s( 26.59%)p 2.76( 73.36%)d 0.00(  0.05%)
                                            0.0003  0.5156  0.0030 -0.8404 -0.0047
                                            0.0983  0.0314  0.1288 -0.0005  0.0006
                                           -0.0072 -0.0005  0.0189 -0.0105
                ( 49.82%)  -0.7058* C   7 s( 28.56%)p 2.50( 71.39%)d 0.00(  0.05%)
                                            0.0002  0.5344  0.0040  0.8327 -0.0067
                                            0.0098  0.0243 -0.1404 -0.0080 -0.0050
                                           -0.0062  0.0007  0.0186 -0.0101
   237. (0.01071) BD*( 1) C   6 - H  17  
                ( 38.48%)   0.6203* C   6 s( 23.90%)p 3.18( 76.07%)d 0.00(  0.04%)
                                            0.0000 -0.4888 -0.0053 -0.4335 -0.0014
                                           -0.6598  0.0047 -0.3703  0.0171 -0.0119
                                           -0.0071 -0.0114  0.0062  0.0037
                ( 61.52%)  -0.7844* H  17 s( 99.92%)p 0.00(  0.08%)
                                           -0.9996  0.0017  0.0152  0.0221  0.0113
   238. (0.01581) BD*( 1) C   6 - H  18  
                ( 38.97%)   0.6242* C   6 s( 22.45%)p 3.45( 77.51%)d 0.00(  0.04%)
                                           -0.0001  0.4738 -0.0062  0.1619  0.0128
                                            0.0283  0.0186 -0.8646  0.0063  0.0001
                                           -0.0044  0.0013 -0.0002  0.0203
                ( 61.03%)  -0.7812* H  18 s( 99.92%)p 0.00(  0.08%)
                                            0.9996 -0.0037 -0.0065 -0.0027  0.0279
   239. (0.01767) BD*( 1) C   7 - H  19  
                ( 38.39%)   0.6196* C   7 s( 24.99%)p 3.00( 74.97%)d 0.00(  0.04%)
                                            0.0001 -0.4999 -0.0000  0.4260 -0.0021
                                           -0.4656 -0.0012  0.5926 -0.0167  0.0090
                                           -0.0116  0.0128 -0.0004 -0.0052
                ( 61.61%)  -0.7849* H  19 s( 99.91%)p 0.00(  0.09%)
                                           -0.9995  0.0040 -0.0154  0.0170 -0.0190
   240. (0.02454) BD*( 1) C   7 - H  20  
                ( 39.12%)   0.6255* C   7 s( 24.24%)p 3.12( 75.71%)d 0.00(  0.04%)
                                            0.0001 -0.4923  0.0086  0.1865  0.0094
                                           -0.3089 -0.0106 -0.7916  0.0127  0.0027
                                            0.0061 -0.0106  0.0004 -0.0169
                ( 60.88%)  -0.7802* H  20 s( 99.91%)p 0.00(  0.09%)
                                           -0.9996  0.0058 -0.0072  0.0121  0.0257
   241. (0.06441) BD*( 1) O   8 - C   9  
                ( 29.28%)   0.5411* O   8 s( 34.08%)p 1.93( 65.87%)d 0.00(  0.05%)
                                            0.0001  0.5838 -0.0018 -0.8002  0.0048
                                           -0.1353  0.0086  0.0050  0.0004  0.0148
                                            0.0003  0.0003  0.0111 -0.0122
                ( 70.72%)  -0.8410* C   9 s( 16.97%)p 4.87( 82.73%)d 0.02(  0.30%)
                                           -0.0003  0.4119  0.0078  0.9053  0.0126
                                            0.0821  0.0266 -0.0094  0.0011  0.0106
                                           -0.0009 -0.0001  0.0459 -0.0274
   242. (0.03005) BD*( 1) C   9 - C  10  
                ( 49.04%)   0.7003* C   9 s( 28.15%)p 2.55( 71.80%)d 0.00(  0.05%)
                                           -0.0001 -0.5305  0.0069  0.2132  0.0018
                                            0.3880 -0.0039  0.7225  0.0047 -0.0041
                                           -0.0085 -0.0142  0.0032 -0.0137
                ( 50.96%)  -0.7139* C  10 s( 29.64%)p 2.37( 70.32%)d 0.00(  0.04%)
                                           -0.0005 -0.5444  0.0030 -0.2475 -0.0046
                                           -0.3747  0.0021 -0.7082  0.0039 -0.0048
                                           -0.0089 -0.0141  0.0018 -0.0120
   243. (0.02403) BD*( 1) C   9 - C  11  
                ( 49.04%)   0.7003* C   9 s( 26.73%)p 2.74( 73.22%)d 0.00(  0.05%)
                                            0.0000 -0.5169 -0.0101  0.3067 -0.0182
                                           -0.7975  0.0007 -0.0414  0.0003  0.0119
                                            0.0006 -0.0018  0.0166  0.0109
                ( 50.96%)  -0.7138* C  11 s( 30.47%)p 2.28( 69.49%)d 0.00(  0.04%)
                                           -0.0006 -0.5520  0.0005 -0.3021 -0.0081
                                            0.7758 -0.0048  0.0406 -0.0001  0.0124
                                            0.0007 -0.0017  0.0133  0.0106
   244. (0.03006) BD*( 1) C   9 - C  12  
                ( 49.04%)   0.7003* C   9 s( 28.13%)p 2.55( 71.82%)d 0.00(  0.05%)
                                           -0.0001 -0.5304  0.0069  0.1926  0.0016
                                            0.4533 -0.0034 -0.6896 -0.0051 -0.0044
                                            0.0074  0.0160  0.0048 -0.0117
                ( 50.96%)  -0.7139* C  12 s( 29.63%)p 2.37( 70.32%)d 0.00(  0.04%)
                                           -0.0005 -0.5444  0.0029 -0.2269 -0.0049
                                           -0.4389  0.0024  0.6776 -0.0036 -0.0051
                                            0.0078  0.0158  0.0034 -0.0101
   245. (0.00639) BD*( 1) C  10 - H  21  
                ( 39.13%)   0.6256* C  10 s( 22.94%)p 3.36( 77.02%)d 0.00(  0.04%)
                                           -0.0001  0.4789  0.0018  0.2676 -0.0064
                                            0.4538 -0.0143 -0.7016 -0.0110  0.0057
                                           -0.0083 -0.0158 -0.0032  0.0077
                ( 60.87%)  -0.7802* H  21 s( 99.92%)p 0.00(  0.08%)
                                            0.9996 -0.0013 -0.0090 -0.0138  0.0227
   246. (0.00900) BD*( 1) C  10 - H  22  
                ( 37.61%)   0.6132* C  10 s( 24.33%)p 3.11( 75.64%)d 0.00(  0.04%)
                                           -0.0001  0.4932  0.0021  0.3185 -0.0083
                                           -0.8066  0.0021 -0.0635 -0.0155 -0.0116
                                           -0.0009  0.0009 -0.0117 -0.0103
                ( 62.39%)  -0.7899* H  22 s( 99.91%)p 0.00(  0.09%)
                                            0.9996 -0.0027 -0.0129  0.0269  0.0007
   247. (0.00659) BD*( 1) C  10 - H  23  
                ( 39.21%)   0.6262* C  10 s( 23.03%)p 3.34( 76.93%)d 0.00(  0.04%)
                                           -0.0001  0.4799  0.0009 -0.8747 -0.0023
                                           -0.0488 -0.0105 -0.0373 -0.0175  0.0006
                                           -0.0003 -0.0002  0.0178 -0.0103
                ( 60.79%)  -0.7797* H  23 s( 99.92%)p 0.00(  0.08%)
                                            0.9996 -0.0008  0.0279  0.0024  0.0024
   248. (0.00663) BD*( 1) C  11 - H  24  
                ( 38.88%)   0.6235* C  11 s( 23.24%)p 3.30( 76.72%)d 0.00(  0.04%)
                                            0.0001 -0.4821 -0.0022 -0.2761  0.0071
                                           -0.4126 -0.0142 -0.7214  0.0095 -0.0052
                                           -0.0092 -0.0130  0.0009 -0.0112
                ( 61.12%)  -0.7818* H  24 s( 99.92%)p 0.00(  0.08%)
                                           -0.9996  0.0014  0.0097  0.0135  0.0228
   249. (0.00532) BD*( 1) C  11 - H  25  
                ( 39.16%)   0.6258* C  11 s( 22.99%)p 3.35( 76.97%)d 0.00(  0.04%)
                                           -0.0001  0.4795 -0.0013 -0.8769 -0.0040
                                           -0.0013  0.0207  0.0157  0.0010  0.0022
                                           -0.0005 -0.0001  0.0179 -0.0100
                ( 60.84%)  -0.7800* H  25 s( 99.92%)p 0.00(  0.08%)
                                            0.9996 -0.0002  0.0283 -0.0009 -0.0005
   250. (0.00664) BD*( 1) C  11 - H  26  
                ( 38.90%)   0.6237* C  11 s( 23.24%)p 3.30( 76.72%)d 0.00(  0.04%)
                                            0.0001 -0.4821 -0.0022 -0.2507  0.0068
                                           -0.4765 -0.0133  0.6906 -0.0110 -0.0055
                                            0.0080  0.0147  0.0025 -0.0096
                ( 61.10%)  -0.7817* H  26 s( 99.92%)p 0.00(  0.08%)
                                           -0.9996  0.0014  0.0088  0.0155 -0.0218
   251. (0.00660) BD*( 1) C  12 - H  27  
                ( 39.21%)   0.6262* C  12 s( 23.03%)p 3.34( 76.93%)d 0.00(  0.04%)
                                           -0.0001  0.4799  0.0008 -0.8732 -0.0018
                                           -0.0552 -0.0121  0.0572  0.0166  0.0008
                                           -0.0006  0.0002  0.0178 -0.0102
                ( 60.79%)  -0.7797* H  27 s( 99.92%)p 0.00(  0.08%)
                                            0.9996 -0.0008  0.0279  0.0027 -0.0029
   252. (0.00638) BD*( 1) C  12 - H  28  
                ( 39.14%)   0.6256* C  12 s( 22.94%)p 3.36( 77.02%)d 0.00(  0.04%)
                                            0.0001 -0.4790 -0.0018 -0.2869  0.0060
                                           -0.3886  0.0153 -0.7324 -0.0098 -0.0053
                                           -0.0093 -0.0145  0.0015 -0.0097
                ( 60.86%)  -0.7801* H  28 s( 99.92%)p 0.00(  0.08%)
                                           -0.9996  0.0013  0.0096  0.0117  0.0236
   253. (0.00903) BD*( 1) C  12 - H  29  
                ( 37.61%)   0.6132* C  12 s( 24.32%)p 3.11( 75.64%)d 0.00(  0.04%)
                                           -0.0001  0.4932  0.0021  0.3210 -0.0079
                                           -0.8078  0.0007 -0.0197  0.0158 -0.0116
                                           -0.0004  0.0022 -0.0116 -0.0102
                ( 62.39%)  -0.7899* H  29 s( 99.91%)p 0.00(  0.09%)
                                            0.9996 -0.0028 -0.0129  0.0268  0.0022


 NHO Directionality and "Bond Bending" (deviations from line of nuclear centers)

         [Thresholds for printing:  angular deviation  >  1.0 degree]
                                    hybrid p-character > 25.0%
                                    orbital occupancy  >  0.10e

                                Line of Centers        Hybrid 1              Hybrid 2
                                ---------------  -------------------   ------------------
                NBO               Theta   Phi    Theta   Phi    Dev    Theta   Phi    Dev
 ========================================================================================
     1. BD (   1) O   1 - C   2    87.8   75.5    50.7   74.1  37.1     58.5  255.5  33.7
     2. BD (   2) O   1 - C   2    87.8   75.5   152.8   79.7  65.1    154.3  250.8  62.1
     3. BD (   1) C   2 - N   3    90.1   19.4    90.4   17.6   1.8     89.8  198.0   1.4
     4. BD (   1) C   2 - O   8    87.3  129.7    87.3  133.9   4.2      --     --    --
     5. BD (   1) N   3 - C   4    90.7  320.4    90.9  319.1   1.3     90.3  143.9   3.6
     6. BD (   1) N   3 - C   7    87.0   73.7    87.2   76.1   2.4     92.7  249.6   4.0
     7. BD (   1) C   4 - C   5    74.7   36.8    73.7   31.4   5.4    104.1  223.1   6.2
     9. BD (   1) C   4 - H  14   155.9  287.9   156.3  284.4   1.5      --     --    --
    10. BD (   1) C   5 - C   6   111.5  105.7   110.9   98.6   6.7     68.3  292.9   6.7
    11. BD (   1) C   5 - H  15     4.6   34.9     5.8   20.1   1.8      --     --    --
    13. BD (   1) C   6 - C   7    80.6  177.3    81.5  171.3   6.0    100.2    2.4   5.0
    15. BD (   1) C   6 - H  18   169.4    9.0   168.1   15.0   1.7      --     --    --
    17. BD (   1) C   7 - H  20    25.8  118.4    25.7  121.5   1.4      --     --    --
    18. BD (   1) O   8 - C   9    89.6  188.3     --     --    --      90.5    6.7   1.6
    19. BD (   1) C   9 - C  10   147.8  237.3   148.8  240.8   2.1      --     --    --
    20. BD (   1) C   9 - C  11    87.2  111.3    87.2  109.9   1.4      --     --    --
    21. BD (   1) C   9 - C  12    35.9  243.3    35.2  246.7   2.1      --     --    --
    22. BD (   1) C  10 - H  21   142.3   59.3   144.3   59.3   2.0      --     --    --
    23. BD (   1) C  10 - H  22    93.3  292.1    95.2  291.1   2.2      --     --    --
    24. BD (   1) C  10 - H  23    91.9  182.9    93.6  183.9   1.9      --     --    --
    25. BD (   1) C  11 - H  24    34.3   54.7    35.3   57.8   2.1      --     --    --
    26. BD (   1) C  11 - H  25    89.0  181.0    88.9  178.7   2.3      --     --    --
    27. BD (   1) C  11 - H  26   142.4   60.9   141.2   63.5   2.1      --     --    --
    28. BD (   1) C  12 - H  27    86.8  183.3    85.2  184.4   1.9      --     --    --
    29. BD (   1) C  12 - H  28    34.2   53.6    32.2   53.0   2.0      --     --    --
    30. BD (   1) C  12 - H  29    92.2  292.2    90.3  291.2   2.2      --     --    --
    43. LP (   1) O   1             --     --     92.3  254.7   --       --     --    --
    44. LP (   2) O   1             --     --     92.1  345.3   --       --     --    --
    45. LP (   1) N   3             --     --    177.6   94.9   --       --     --    --
    46. LP (   1) O   8             --     --     87.5   69.4   --       --     --    --
    47. LP (   2) O   8             --     --      3.1  286.4   --       --     --    --
   224. BD*(   1) O   1 - C   2    87.8   75.5    50.7   74.1  37.1     58.5  255.5  33.7
   225. BD*(   2) O   1 - C   2    87.8   75.5   152.8   79.7  65.1    154.3  250.8  62.1


 Second Order Perturbation Theory Analysis of Fock Matrix in NBO Basis

     Threshold for printing:   0.50 kcal/mol
                                                                              E(2)  E(j)-E(i) F(i,j)
         Donor NBO (i)                     Acceptor NBO (j)                 kcal/mol   a.u.    a.u. 
 ===================================================================================================

 within unit  1
   1. BD (   1) O   1 - C   2        / 57. RY*(   1) C   2                    1.24    1.48    0.038
   1. BD (   1) O   1 - C   2        /226. BD*(   1) C   2 - N   3            1.60    1.37    0.042
   1. BD (   1) O   1 - C   2        /229. BD*(   1) N   3 - C   7            1.78    1.22    0.042
   1. BD (   1) O   1 - C   2        /241. BD*(   1) O   8 - C   9            0.60    1.13    0.024
   2. BD (   2) O   1 - C   2        /225. BD*(   2) O   1 - C   2            2.26    0.72    0.039
   2. BD (   2) O   1 - C   2        /226. BD*(   1) C   2 - N   3            0.78    1.04    0.026
   2. BD (   2) O   1 - C   2        /229. BD*(   1) N   3 - C   7            0.84    0.88    0.024
   3. BD (   1) C   2 - N   3        / 75. RY*(   1) C   4                    0.71    1.59    0.030
   3. BD (   1) C   2 - N   3        /224. BD*(   1) O   1 - C   2            1.05    1.28    0.034
   3. BD (   1) C   2 - N   3        /228. BD*(   1) N   3 - C   4            1.93    1.16    0.042
   3. BD (   1) C   2 - N   3        /229. BD*(   1) N   3 - C   7            2.28    1.16    0.046
   3. BD (   1) C   2 - N   3        /230. BD*(   1) C   4 - C   5            0.71    1.20    0.026
   3. BD (   1) C   2 - N   3        /236. BD*(   1) C   6 - C   7            0.51    1.20    0.022
   3. BD (   1) C   2 - N   3        /241. BD*(   1) O   8 - C   9            2.85    1.08    0.050
   4. BD (   1) C   2 - O   8        /120. RY*(   1) C   9                    2.00    1.67    0.052
   4. BD (   1) C   2 - O   8        /228. BD*(   1) N   3 - C   4            2.83    1.25    0.053
   4. BD (   1) C   2 - O   8        /241. BD*(   1) O   8 - C   9            0.52    1.16    0.022
   4. BD (   1) C   2 - O   8        /243. BD*(   1) C   9 - C  11            0.77    1.28    0.028
   5. BD (   1) N   3 - C   4        / 57. RY*(   1) C   2                    1.47    1.32    0.039
   5. BD (   1) N   3 - C   4        / 84. RY*(   1) C   5                    0.55    1.67    0.027
   5. BD (   1) N   3 - C   4        /226. BD*(   1) C   2 - N   3            2.45    1.21    0.049
   5. BD (   1) N   3 - C   4        /227. BD*(   1) C   2 - O   8            3.46    1.09    0.056
   5. BD (   1) N   3 - C   4        /229. BD*(   1) N   3 - C   7            1.16    1.05    0.031
   5. BD (   1) N   3 - C   4        /235. BD*(   1) C   5 - H  16            1.50    1.16    0.037
   5. BD (   1) N   3 - C   4        /239. BD*(   1) C   7 - H  19            0.69    1.16    0.025
   6. BD (   1) N   3 - C   7        / 75. RY*(   1) C   4                    0.57    1.49    0.026
   6. BD (   1) N   3 - C   7        /224. BD*(   1) O   1 - C   2            2.95    1.18    0.054
   6. BD (   1) N   3 - C   7        /225. BD*(   2) O   1 - C   2            1.32    0.89    0.033
   6. BD (   1) N   3 - C   7        /226. BD*(   1) C   2 - N   3            1.91    1.21    0.044
   6. BD (   1) N   3 - C   7        /228. BD*(   1) N   3 - C   4            1.19    1.06    0.032
   6. BD (   1) N   3 - C   7        /231. BD*(   1) C   4 - H  13            0.68    1.18    0.025
   6. BD (   1) N   3 - C   7        /237. BD*(   1) C   6 - H  17            1.44    1.16    0.037
   7. BD (   1) C   4 - C   5        / 93. RY*(   1) C   6                    0.82    1.56    0.032
   7. BD (   1) C   4 - C   5        /226. BD*(   1) C   2 - N   3            3.01    1.10    0.052
   7. BD (   1) C   4 - C   5        /231. BD*(   1) C   4 - H  13            0.64    1.06    0.023
   7. BD (   1) C   4 - C   5        /233. BD*(   1) C   5 - C   6            0.84    0.97    0.026
   7. BD (   1) C   4 - C   5        /235. BD*(   1) C   5 - H  16            0.68    1.05    0.024
   7. BD (   1) C   4 - C   5        /237. BD*(   1) C   6 - H  17            2.49    1.05    0.046
   8. BD (   1) C   4 - H  13        / 85. RY*(   2) C   5                    0.61    1.46    0.027
   8. BD (   1) C   4 - H  13        /229. BD*(   1) N   3 - C   7            2.33    0.84    0.040
   8. BD (   1) C   4 - H  13        /233. BD*(   1) C   5 - C   6            1.96    0.87    0.037
   9. BD (   1) C   4 - H  14        / 66. RY*(   1) N   3                    0.80    1.53    0.031
   9. BD (   1) C   4 - H  14        /229. BD*(   1) N   3 - C   7            1.13    0.84    0.028
   9. BD (   1) C   4 - H  14        /234. BD*(   1) C   5 - H  15            2.59    0.93    0.044
  10. BD (   1) C   5 - C   6        / 76. RY*(   2) C   4                    0.73    1.49    0.030
  10. BD (   1) C   5 - C   6        /228. BD*(   1) N   3 - C   4            1.34    0.94    0.032
  10. BD (   1) C   5 - C   6        /229. BD*(   1) N   3 - C   7            1.33    0.94    0.032
  10. BD (   1) C   5 - C   6        /230. BD*(   1) C   4 - C   5            0.82    0.97    0.025
  10. BD (   1) C   5 - C   6        /231. BD*(   1) C   4 - H  13            2.25    1.05    0.044
  10. BD (   1) C   5 - C   6        /235. BD*(   1) C   5 - H  16            0.71    1.04    0.024
  10. BD (   1) C   5 - C   6        /236. BD*(   1) C   6 - C   7            0.82    0.97    0.025
  10. BD (   1) C   5 - C   6        /237. BD*(   1) C   6 - H  17            0.73    1.04    0.025
  10. BD (   1) C   5 - C   6        /239. BD*(   1) C   7 - H  19            2.19    1.05    0.043
  11. BD (   1) C   5 - H  15        / 75. RY*(   1) C   4                    0.66    1.27    0.026
  11. BD (   1) C   5 - H  15        /232. BD*(   1) C   4 - H  14            2.73    0.94    0.045
  11. BD (   1) C   5 - H  15        /238. BD*(   1) C   6 - H  18            2.92    0.93    0.047
  12. BD (   1) C   5 - H  16        / 94. RY*(   2) C   6                    0.64    1.45    0.027
  12. BD (   1) C   5 - H  16        /228. BD*(   1) N   3 - C   4            2.10    0.85    0.038
  12. BD (   1) C   5 - H  16        /236. BD*(   1) C   6 - C   7            2.23    0.88    0.040
  13. BD (   1) C   6 - C   7        / 84. RY*(   1) C   5                    0.83    1.57    0.032
  13. BD (   1) C   6 - C   7        /226. BD*(   1) C   2 - N   3            3.58    1.10    0.057
  13. BD (   1) C   6 - C   7        /233. BD*(   1) C   5 - C   6            0.83    0.98    0.025
  13. BD (   1) C   6 - C   7        /235. BD*(   1) C   5 - H  16            2.44    1.05    0.045
  13. BD (   1) C   6 - C   7        /237. BD*(   1) C   6 - H  17            0.66    1.05    0.024
  13. BD (   1) C   6 - C   7        /239. BD*(   1) C   7 - H  19            0.64    1.06    0.023
  13. BD (   1) C   6 - C   7        /240. BD*(   1) C   7 - H  20            0.51    1.04    0.021
  14. BD (   1) C   6 - H  17        / 85. RY*(   2) C   5                    0.64    1.46    0.027
  14. BD (   1) C   6 - H  17        /229. BD*(   1) N   3 - C   7            2.13    0.84    0.038
  14. BD (   1) C   6 - H  17        /230. BD*(   1) C   4 - C   5            2.19    0.88    0.039
  15. BD (   1) C   6 - H  18        /102. RY*(   1) C   7                    0.68    1.39    0.028
  15. BD (   1) C   6 - H  18        /234. BD*(   1) C   5 - H  15            2.92    0.93    0.047
  15. BD (   1) C   6 - H  18        /240. BD*(   1) C   7 - H  20            2.70    0.93    0.045
  16. BD (   1) C   7 - H  19        / 94. RY*(   2) C   6                    0.63    1.45    0.027
  16. BD (   1) C   7 - H  19        /228. BD*(   1) N   3 - C   4            2.15    0.85    0.038
  16. BD (   1) C   7 - H  19        /233. BD*(   1) C   5 - C   6            1.96    0.88    0.037
  17. BD (   1) C   7 - H  20        / 66. RY*(   1) N   3                    0.77    1.53    0.031
  17. BD (   1) C   7 - H  20        /228. BD*(   1) N   3 - C   4            1.22    0.85    0.029
  17. BD (   1) C   7 - H  20        /238. BD*(   1) C   6 - H  18            2.49    0.94    0.043
  18. BD (   1) O   8 - C   9        / 57. RY*(   1) C   2                    1.57    1.43    0.042
  18. BD (   1) O   8 - C   9        /226. BD*(   1) C   2 - N   3            2.24    1.31    0.049
  18. BD (   1) O   8 - C   9        /247. BD*(   1) C  10 - H  23            1.21    1.26    0.035
  18. BD (   1) O   8 - C   9        /249. BD*(   1) C  11 - H  25            1.64    1.26    0.041
  18. BD (   1) O   8 - C   9        /251. BD*(   1) C  12 - H  27            1.21    1.26    0.035
  19. BD (   1) C   9 - C  10        /112. RY*(   2) O   8                    0.64    1.79    0.030
  19. BD (   1) C   9 - C  10        /138. RY*(   1) C  11                    0.93    1.38    0.032
  19. BD (   1) C   9 - C  10        /147. RY*(   1) C  12                    0.91    1.38    0.032
  19. BD (   1) C   9 - C  10        /148. RY*(   2) C  12                    0.53    1.37    0.024
  19. BD (   1) C   9 - C  10        /243. BD*(   1) C   9 - C  11            1.55    0.99    0.035
  19. BD (   1) C   9 - C  10        /244. BD*(   1) C   9 - C  12            1.28    0.99    0.032
  19. BD (   1) C   9 - C  10        /245. BD*(   1) C  10 - H  21            0.54    1.05    0.021
  19. BD (   1) C   9 - C  10        /246. BD*(   1) C  10 - H  22            0.70    1.08    0.025
  19. BD (   1) C   9 - C  10        /247. BD*(   1) C  10 - H  23            0.56    1.05    0.022
  19. BD (   1) C   9 - C  10        /248. BD*(   1) C  11 - H  24            1.94    1.05    0.040
  19. BD (   1) C   9 - C  10        /252. BD*(   1) C  12 - H  28            1.79    1.05    0.039
  20. BD (   1) C   9 - C  11        /111. RY*(   1) O   8                    1.27    1.91    0.044
  20. BD (   1) C   9 - C  11        /129. RY*(   1) C  10                    1.01    1.38    0.034
  20. BD (   1) C   9 - C  11        /147. RY*(   1) C  12                    1.01    1.38    0.034
  20. BD (   1) C   9 - C  11        /227. BD*(   1) C   2 - O   8            2.51    0.99    0.045
  20. BD (   1) C   9 - C  11        /242. BD*(   1) C   9 - C  10            1.43    0.99    0.034
  20. BD (   1) C   9 - C  11        /244. BD*(   1) C   9 - C  12            1.43    0.99    0.034
  20. BD (   1) C   9 - C  11        /246. BD*(   1) C  10 - H  22            1.87    1.08    0.040
  20. BD (   1) C   9 - C  11        /248. BD*(   1) C  11 - H  24            0.64    1.05    0.023
  20. BD (   1) C   9 - C  11        /249. BD*(   1) C  11 - H  25            0.53    1.05    0.021
  20. BD (   1) C   9 - C  11        /250. BD*(   1) C  11 - H  26            0.64    1.05    0.023
  20. BD (   1) C   9 - C  11        /253. BD*(   1) C  12 - H  29            1.86    1.08    0.040
  21. BD (   1) C   9 - C  12        /112. RY*(   2) O   8                    0.65    1.79    0.031
  21. BD (   1) C   9 - C  12        /129. RY*(   1) C  10                    0.91    1.38    0.032
  21. BD (   1) C   9 - C  12        /130. RY*(   2) C  10                    0.52    1.37    0.024
  21. BD (   1) C   9 - C  12        /138. RY*(   1) C  11                    0.96    1.38    0.033
  21. BD (   1) C   9 - C  12        /242. BD*(   1) C   9 - C  10            1.27    0.99    0.032
  21. BD (   1) C   9 - C  12        /243. BD*(   1) C   9 - C  11            1.55    0.99    0.035
  21. BD (   1) C   9 - C  12        /245. BD*(   1) C  10 - H  21            1.79    1.05    0.039
  21. BD (   1) C   9 - C  12        /250. BD*(   1) C  11 - H  26            1.94    1.05    0.040
  21. BD (   1) C   9 - C  12        /251. BD*(   1) C  12 - H  27            0.56    1.05    0.022
  21. BD (   1) C   9 - C  12        /252. BD*(   1) C  12 - H  28            0.54    1.05    0.021
  21. BD (   1) C   9 - C  12        /253. BD*(   1) C  12 - H  29            0.70    1.08    0.025
  22. BD (   1) C  10 - H  21        /120. RY*(   1) C   9                    0.72    1.25    0.027
  22. BD (   1) C  10 - H  21        /241. BD*(   1) O   8 - C   9            0.67    0.74    0.020
  22. BD (   1) C  10 - H  21        /244. BD*(   1) C   9 - C  12            3.67    0.87    0.051
  23. BD (   1) C  10 - H  22        /122. RY*(   3) C   9                    0.95    1.22    0.030
  23. BD (   1) C  10 - H  22        /242. BD*(   1) C   9 - C  10            0.52    0.86    0.019
  23. BD (   1) C  10 - H  22        /243. BD*(   1) C   9 - C  11            3.44    0.86    0.049
  24. BD (   1) C  10 - H  23        /122. RY*(   3) C   9                    0.89    1.22    0.030
  24. BD (   1) C  10 - H  23        /241. BD*(   1) O   8 - C   9            5.62    0.74    0.058
  25. BD (   1) C  11 - H  24        /241. BD*(   1) O   8 - C   9            0.74    0.75    0.021
  25. BD (   1) C  11 - H  24        /242. BD*(   1) C   9 - C  10            3.48    0.87    0.049
  26. BD (   1) C  11 - H  25        /120. RY*(   1) C   9                    1.06    1.26    0.033
  26. BD (   1) C  11 - H  25        /241. BD*(   1) O   8 - C   9            4.42    0.75    0.052
  27. BD (   1) C  11 - H  26        /241. BD*(   1) O   8 - C   9            0.72    0.75    0.021
  27. BD (   1) C  11 - H  26        /244. BD*(   1) C   9 - C  12            3.48    0.87    0.049
  28. BD (   1) C  12 - H  27        /122. RY*(   3) C   9                    0.90    1.22    0.030
  28. BD (   1) C  12 - H  27        /241. BD*(   1) O   8 - C   9            5.61    0.74    0.058
  29. BD (   1) C  12 - H  28        /120. RY*(   1) C   9                    0.72    1.25    0.027
  29. BD (   1) C  12 - H  28        /241. BD*(   1) O   8 - C   9            0.66    0.74    0.020
  29. BD (   1) C  12 - H  28        /242. BD*(   1) C   9 - C  10            3.67    0.87    0.051
  30. BD (   1) C  12 - H  29        /122. RY*(   3) C   9                    0.94    1.22    0.030
  30. BD (   1) C  12 - H  29        /243. BD*(   1) C   9 - C  11            3.44    0.86    0.049
  30. BD (   1) C  12 - H  29        /244. BD*(   1) C   9 - C  12            0.52    0.86    0.019
  31. CR (   1) O   1                / 57. RY*(   1) C   2                    6.70   19.46    0.324
  31. CR (   1) O   1                /226. BD*(   1) C   2 - N   3            0.67   19.35    0.104
  32. CR (   1) C   2                /228. BD*(   1) N   3 - C   4            1.28   10.56    0.104
  32. CR (   1) C   2                /229. BD*(   1) N   3 - C   7            1.49   10.55    0.113
  32. CR (   1) C   2                /241. BD*(   1) O   8 - C   9            1.58   10.47    0.117
  33. CR (   1) N   3                / 58. RY*(   2) C   2                    1.91   15.58    0.155
  33. CR (   1) N   3                / 62. RY*(   6) C   2                    0.53   16.10    0.082
  33. CR (   1) N   3                / 64. RY*(   8) C   2                    0.73   15.47    0.095
  33. CR (   1) N   3                / 76. RY*(   2) C   4                    0.61   15.09    0.086
  33. CR (   1) N   3                / 77. RY*(   3) C   4                    0.85   15.12    0.101
  33. CR (   1) N   3                /103. RY*(   2) C   7                    0.67   14.98    0.090
  33. CR (   1) N   3                /104. RY*(   3) C   7                    0.93   15.14    0.106
  33. CR (   1) N   3                /107. RY*(   6) C   7                    0.50   16.10    0.080
  34. CR (   1) C   4                / 86. RY*(   3) C   5                    0.80   10.70    0.083
  34. CR (   1) C   4                /156. RY*(   1) H  13                    0.68   10.47    0.075
  34. CR (   1) C   4                /160. RY*(   1) H  14                    0.61   10.46    0.071
  34. CR (   1) C   4                /226. BD*(   1) C   2 - N   3            0.94   10.60    0.091
  34. CR (   1) C   4                /229. BD*(   1) N   3 - C   7            0.83   10.45    0.084
  35. CR (   1) C   5                / 75. RY*(   1) C   4                    0.65   10.85    0.075
  35. CR (   1) C   5                / 95. RY*(   3) C   6                    0.90   10.67    0.088
  35. CR (   1) C   5                /164. RY*(   1) H  15                    0.63   10.45    0.073
  35. CR (   1) C   5                /168. RY*(   1) H  16                    0.66   10.45    0.074
  36. CR (   1) C   6                / 86. RY*(   3) C   5                    0.93   10.68    0.089
  36. CR (   1) C   6                /172. RY*(   1) H  17                    0.66   10.45    0.074
  36. CR (   1) C   6                /176. RY*(   1) H  18                    0.64   10.45    0.073
  37. CR (   1) C   7                / 95. RY*(   3) C   6                    0.85   10.70    0.085
  37. CR (   1) C   7                /180. RY*(   1) H  19                    0.67   10.47    0.075
  37. CR (   1) C   7                /184. RY*(   1) H  20                    0.62   10.46    0.072
  37. CR (   1) C   7                /226. BD*(   1) C   2 - N   3            1.01   10.61    0.094
  37. CR (   1) C   7                /228. BD*(   1) N   3 - C   4            0.78   10.46    0.081
  38. CR (   1) O   8                / 57. RY*(   1) C   2                    1.84   19.57    0.170
  38. CR (   1) O   8                / 58. RY*(   2) C   2                    1.15   20.34    0.137
  38. CR (   1) O   8                /120. RY*(   1) C   9                    0.75   19.72    0.108
  38. CR (   1) O   8                /121. RY*(   2) C   9                    2.04   19.86    0.180
  39. CR (   1) C   9                /131. RY*(   3) C  10                    0.67   10.83    0.076
  39. CR (   1) C   9                /140. RY*(   3) C  11                    0.87   10.87    0.087
  39. CR (   1) C   9                /149. RY*(   3) C  12                    0.68   10.83    0.076
  39. CR (   1) C   9                /227. BD*(   1) C   2 - O   8            0.98   10.52    0.093
  39. CR (   1) C   9                /241. BD*(   1) O   8 - C   9            1.05   10.40    0.095
  40. CR (   1) C  10                /120. RY*(   1) C   9                    0.63   10.82    0.074
  40. CR (   1) C  10                /122. RY*(   3) C   9                    1.63   10.79    0.119
  40. CR (   1) C  10                /188. RY*(   1) H  21                    0.63   10.47    0.072
  40. CR (   1) C  10                /192. RY*(   1) H  22                    0.81   10.52    0.083
  40. CR (   1) C  10                /196. RY*(   1) H  23                    0.64   10.51    0.073
  41. CR (   1) C  11                /120. RY*(   1) C   9                    1.52   10.83    0.115
  41. CR (   1) C  11                /127. RY*(   8) C   9                    0.51   11.99    0.070
  41. CR (   1) C  11                /200. RY*(   1) H  24                    0.65   10.47    0.074
  41. CR (   1) C  11                /204. RY*(   1) H  25                    0.66   10.53    0.074
  41. CR (   1) C  11                /208. RY*(   1) H  26                    0.65   10.47    0.074
  42. CR (   1) C  12                /120. RY*(   1) C   9                    0.62   10.82    0.073
  42. CR (   1) C  12                /122. RY*(   3) C   9                    1.64   10.79    0.119
  42. CR (   1) C  12                /212. RY*(   1) H  27                    0.64   10.51    0.073
  42. CR (   1) C  12                /216. RY*(   1) H  28                    0.63   10.47    0.072
  42. CR (   1) C  12                /220. RY*(   1) H  29                    0.81   10.52    0.083
  43. LP (   1) O   1                / 57. RY*(   1) C   2                   13.63    1.25    0.117
  43. LP (   1) O   1                /226. BD*(   1) C   2 - N   3            2.11    1.14    0.044
  43. LP (   1) O   1                /227. BD*(   1) C   2 - O   8            2.02    1.02    0.041
  44. LP (   2) O   1                / 55. RY*(   8) O   1                    0.55    3.23    0.039
  44. LP (   2) O   1                / 58. RY*(   2) C   2                    2.35    1.62    0.057
  44. LP (   2) O   1                / 60. RY*(   4) C   2                    2.71    1.81    0.065
  44. LP (   2) O   1                /226. BD*(   1) C   2 - N   3           22.16    0.74    0.117
  44. LP (   2) O   1                /227. BD*(   1) C   2 - O   8           31.01    0.62    0.126
  44. LP (   2) O   1                /253. BD*(   1) C  12 - H  29            0.50    0.71    0.018
  45. LP (   1) N   3                / 59. RY*(   3) C   2                    1.88    2.06    0.060
  45. LP (   1) N   3                / 61. RY*(   5) C   2                    1.36    1.58    0.045
  45. LP (   1) N   3                / 63. RY*(   7) C   2                    0.55    1.50    0.028
  45. LP (   1) N   3                / 77. RY*(   3) C   4                    0.73    1.17    0.028
  45. LP (   1) N   3                / 79. RY*(   5) C   4                    0.54    2.08    0.032
  45. LP (   1) N   3                /104. RY*(   3) C   7                    0.61    1.19    0.026
  45. LP (   1) N   3                /224. BD*(   1) O   1 - C   2            5.91    0.71    0.060
  45. LP (   1) N   3                /225. BD*(   2) O   1 - C   2           32.25    0.42    0.104
  45. LP (   1) N   3                /231. BD*(   1) C   4 - H  13            3.49    0.71    0.048
  45. LP (   1) N   3                /232. BD*(   1) C   4 - H  14            6.56    0.69    0.064
  45. LP (   1) N   3                /239. BD*(   1) C   7 - H  19            4.02    0.70    0.051
  45. LP (   1) N   3                /240. BD*(   1) C   7 - H  20            6.45    0.68    0.064
  46. LP (   1) O   8                / 57. RY*(   1) C   2                    2.91    1.12    0.051
  46. LP (   1) O   8                / 60. RY*(   4) C   2                    0.69    2.08    0.034
  46. LP (   1) O   8                / 62. RY*(   6) C   2                    0.52    2.41    0.032
  46. LP (   1) O   8                /120. RY*(   1) C   9                    0.71    1.27    0.027
  46. LP (   1) O   8                /121. RY*(   2) C   9                    3.45    1.41    0.063
  46. LP (   1) O   8                /224. BD*(   1) O   1 - C   2            7.45    0.97    0.077
  46. LP (   1) O   8                /225. BD*(   2) O   1 - C   2            3.57    0.68    0.047
  46. LP (   1) O   8                /226. BD*(   1) C   2 - N   3            1.96    1.01    0.040
  46. LP (   1) O   8                /229. BD*(   1) N   3 - C   7            0.56    0.85    0.020
  46. LP (   1) O   8                /236. BD*(   1) C   6 - C   7            0.79    0.89    0.024
  46. LP (   1) O   8                /242. BD*(   1) C   9 - C  10            1.37    0.89    0.031
  46. LP (   1) O   8                /243. BD*(   1) C   9 - C  11            1.16    0.89    0.029
  46. LP (   1) O   8                /244. BD*(   1) C   9 - C  12            1.33    0.89    0.031
  46. LP (   1) O   8                /249. BD*(   1) C  11 - H  25            0.92    0.95    0.027
  47. LP (   2) O   8                / 59. RY*(   3) C   2                    1.07    2.13    0.044
  47. LP (   2) O   8                / 61. RY*(   5) C   2                    1.38    1.65    0.045
  47. LP (   2) O   8                / 63. RY*(   7) C   2                    1.23    1.57    0.041
  47. LP (   2) O   8                /123. RY*(   4) C   9                    0.92    2.38    0.044
  47. LP (   2) O   8                /224. BD*(   1) O   1 - C   2            5.07    0.78    0.057
  47. LP (   2) O   8                /225. BD*(   2) O   1 - C   2           22.32    0.49    0.096
  47. LP (   2) O   8                /242. BD*(   1) C   9 - C  10            4.39    0.70    0.051
  47. LP (   2) O   8                /244. BD*(   1) C   9 - C  12            4.44    0.70    0.052
 224. BD*(   1) O   1 - C   2        / 49. RY*(   2) O   1                    0.52    0.70    0.070
 224. BD*(   1) O   1 - C   2        / 50. RY*(   3) O   1                    1.63    1.19    0.163
 224. BD*(   1) O   1 - C   2        / 51. RY*(   4) O   1                    1.39    0.62    0.109
 224. BD*(   1) O   1 - C   2        / 57. RY*(   1) C   2                    4.51    0.15    0.087
 224. BD*(   1) O   1 - C   2        / 62. RY*(   6) C   2                    1.06    1.44    0.144
 224. BD*(   1) O   1 - C   2        / 64. RY*(   8) C   2                    2.64    0.81    0.171
 224. BD*(   1) O   1 - C   2        / 65. RY*(   9) C   2                    0.55    1.67    0.112
 224. BD*(   1) O   1 - C   2        /226. BD*(   1) C   2 - N   3            4.95    0.03    0.038
 225. BD*(   2) O   1 - C   2        / 48. RY*(   1) O   1                    0.57    1.08    0.058
 225. BD*(   2) O   1 - C   2        / 49. RY*(   2) O   1                    0.71    0.99    0.062
 225. BD*(   2) O   1 - C   2        / 50. RY*(   3) O   1                    1.20    1.48    0.099
 225. BD*(   2) O   1 - C   2        / 51. RY*(   4) O   1                    0.83    0.91    0.065
 225. BD*(   2) O   1 - C   2        / 57. RY*(   1) C   2                    1.36    0.44    0.055
 225. BD*(   2) O   1 - C   2        / 59. RY*(   3) C   2                    1.90    1.64    0.129
 225. BD*(   2) O   1 - C   2        / 61. RY*(   5) C   2                    0.82    1.16    0.072
 225. BD*(   2) O   1 - C   2        / 62. RY*(   6) C   2                    0.82    1.73    0.088
 225. BD*(   2) O   1 - C   2        / 63. RY*(   7) C   2                    0.61    1.08    0.060
 225. BD*(   2) O   1 - C   2        / 64. RY*(   8) C   2                    1.27    1.10    0.087
 225. BD*(   2) O   1 - C   2        /224. BD*(   1) O   1 - C   2           60.56    0.29    0.262
 225. BD*(   2) O   1 - C   2        /227. BD*(   1) C   2 - O   8            1.14    0.21    0.031
 225. BD*(   2) O   1 - C   2        /229. BD*(   1) N   3 - C   7            0.78    0.17    0.026
 225. BD*(   2) O   1 - C   2        /241. BD*(   1) O   8 - C   9            0.90    0.08    0.019


 Natural Bond Orbitals (Summary):

                                                            Principal Delocalizations
           NBO                        Occupancy    Energy   (geminal,vicinal,remote)
 ====================================================================================
 Molecular unit  1  (C9H17NO2)
     1. BD (   1) O   1 - C   2          1.99270    -0.86539  229(v),226(g),57(g),241(v)
     2. BD (   2) O   1 - C   2          1.99256    -0.53442  225(g),229(v),226(g)
     3. BD (   1) C   2 - N   3          1.98301    -0.81101  241(v),229(g),228(g),224(g)
                                                    75(v),230(v),236(v)
     4. BD (   1) C   2 - O   8          1.98975    -0.89415  228(v),120(v),243(v),241(g)
     5. BD (   1) N   3 - C   4          1.98082    -0.70207  227(v),226(g),235(v),57(v)
                                                    229(g),239(v),84(v)
     6. BD (   1) N   3 - C   7          1.98368    -0.70850  224(v),226(g),225(v),237(v)
                                                    228(g),231(v),75(v)
     7. BD (   1) C   4 - C   5          1.98151    -0.59403  226(v),237(v),233(g),93(v)
                                                    235(g),231(g)
     8. BD (   1) C   4 - H  13          1.98269    -0.49374  229(v),233(v),85(v)
     9. BD (   1) C   4 - H  14          1.98379    -0.48984  234(v),229(v),66(v)
    10. BD (   1) C   5 - C   6          1.97905    -0.58699  231(v),239(v),228(v),229(v)
                                                    230(g),236(g),76(v),237(g)
                                                    235(g)
    11. BD (   1) C   5 - H  15          1.97935    -0.48592  238(v),232(v),75(v)
    12. BD (   1) C   5 - H  16          1.98167    -0.49323  236(v),228(v),94(v)
    13. BD (   1) C   6 - C   7          1.98159    -0.59566  226(v),235(v),233(g),84(v)
                                                    237(g),239(g),240(g)
    14. BD (   1) C   6 - H  17          1.98184    -0.49431  230(v),229(v),85(v)
    15. BD (   1) C   6 - H  18          1.97946    -0.48693  234(v),240(v),102(v)
    16. BD (   1) C   7 - H  19          1.98310    -0.49814  228(v),233(v),94(v)
    17. BD (   1) C   7 - H  20          1.98398    -0.49412  238(v),228(v),66(v)
    18. BD (   1) O   8 - C   9          1.98316    -0.80976  226(v),249(v),57(v),251(v)
                                                    247(v)
    19. BD (   1) C   9 - C  10          1.97680    -0.59926  248(v),252(v),243(g),244(g)
                                                    138(v),147(v),246(g),112(v)
                                                    247(g),245(g),148(v)
    20. BD (   1) C   9 - C  11          1.97523    -0.60128  227(v),246(v),253(v),242(g)
                                                    244(g),111(v),147(v),129(v)
                                                    248(g),250(g),249(g)
    21. BD (   1) C   9 - C  12          1.97674    -0.59915  250(v),245(v),243(g),242(g)
                                                    138(v),129(v),253(g),112(v)
                                                    251(g),252(g),130(v)
    22. BD (   1) C  10 - H  21          1.98613    -0.47670  244(v),120(v),241(v)
    23. BD (   1) C  10 - H  22          1.98642    -0.47417  243(v),122(v),242(g)
    24. BD (   1) C  10 - H  23          1.98009    -0.47934  241(v),122(v)
    25. BD (   1) C  11 - H  24          1.98699    -0.48221  242(v),241(v)
    26. BD (   1) C  11 - H  25          1.98291    -0.48557  241(v),120(v)
    27. BD (   1) C  11 - H  26          1.98705    -0.48231  244(v),241(v)
    28. BD (   1) C  12 - H  27          1.98012    -0.47932  241(v),122(v)
    29. BD (   1) C  12 - H  28          1.98616    -0.47667  242(v),120(v),241(v)
    30. BD (   1) C  12 - H  29          1.98641    -0.47414  243(v),122(v),244(g)
    31. CR (   1) O   1                  1.99972   -18.84594  57(v),226(v)
    32. CR (   1) C   2                  1.99925   -10.20466  241(v),229(v),228(v)
    33. CR (   1) N   3                  1.99907   -14.18813  58(v),104(v),77(v),64(v)
                                                    103(v),76(v),62(v),107(v)
    34. CR (   1) C   4                  1.99921   -10.10032  226(v),229(v),86(v),156(v)
                                                    160(v)
    35. CR (   1) C   5                  1.99913   -10.07256  95(v),168(v),75(v),164(v)
    36. CR (   1) C   6                  1.99913   -10.07365  86(v),172(v),176(v)
    37. CR (   1) C   7                  1.99921   -10.10404  226(v),95(v),228(v),180(v)
                                                    184(v)
    38. CR (   1) O   8                  1.99962   -18.95021  121(v),57(v),58(v),120(v)
    39. CR (   1) C   9                  1.99880   -10.13105  241(g),227(v),140(v),149(v)
                                                    131(v)
    40. CR (   1) C  10                  1.99912   -10.04778  122(v),192(v),196(v),120(v)
                                                    188(v)
    41. CR (   1) C  11                  1.99912   -10.05518  120(v),204(v),200(v),208(v)
                                                    127(v)
    42. CR (   1) C  12                  1.99912   -10.04773  122(v),220(v),212(v),216(v)
                                                    120(v)
    43. LP (   1) O   1                  1.97169    -0.63455  57(v),226(v),227(v)
    44. LP (   2) O   1                  1.83842    -0.23321  227(v),226(v),60(v),58(v)
                                                    55(g),253(r)
    45. LP (   1) N   3                  1.70897    -0.23816  225(v),232(v),240(v),224(v)
                                                    239(v),231(v),59(v),61(v)
                                                    77(v),104(v),63(v),79(v)
    46. LP (   1) O   8                  1.95184    -0.50249  224(v),225(v),121(v),57(v)
                                                    226(v),242(v),244(v),243(v)
                                                    249(r),236(r),120(v),60(v)
                                                    229(r),62(v)
    47. LP (   2) O   8                  1.82640    -0.30813  225(v),224(v),244(v),242(v)
                                                    61(v),63(v),59(v),123(v)
    48. RY*(   1) O   1                  0.00095     1.25682   
    49. RY*(   2) O   1                  0.00086     1.16828   
    50. RY*(   3) O   1                  0.00017     1.65834   
    51. RY*(   4) O   1                  0.00011     1.09067   
    52. RY*(   5) O   1                  0.00003     2.71896   
    53. RY*(   6) O   1                  0.00003     3.32962   
    54. RY*(   7) O   1                  0.00000     2.84160   
    55. RY*(   8) O   1                  0.00001     2.99483   
    56. RY*(   9) O   1                  0.00000     2.77915   
    57. RY*(   1) C   2                  0.02465     0.61667   
    58. RY*(   2) C   2                  0.01072     1.38708   
    59. RY*(   3) C   2                  0.00719     1.82168   
    60. RY*(   4) C   2                  0.00443     1.57564   
    61. RY*(   5) C   2                  0.00345     1.34257   
    62. RY*(   6) C   2                  0.00188     1.90864   
    63. RY*(   7) C   2                  0.00131     1.25817   
    64. RY*(   8) C   2                  0.00106     1.28030   
    65. RY*(   9) C   2                  0.00003     2.13550   
    66. RY*(   1) N   3                  0.00398     1.03719   
    67. RY*(   2) N   3                  0.00199     1.21179   
    68. RY*(   3) N   3                  0.00151     1.39237   
    69. RY*(   4) N   3                  0.00068     2.07567   
    70. RY*(   5) N   3                  0.00043     2.31109   
    71. RY*(   6) N   3                  0.00036     1.89618   
    72. RY*(   7) N   3                  0.00027     2.68689   
    73. RY*(   8) N   3                  0.00021     2.34791   
    74. RY*(   9) N   3                  0.00002     2.55623   
    75. RY*(   1) C   4                  0.00494     0.77998   
    76. RY*(   2) C   4                  0.00385     0.90590   
    77. RY*(   3) C   4                  0.00203     0.93441   
    78. RY*(   4) C   4                  0.00072     1.13926   
    79. RY*(   5) C   4                  0.00063     1.83821   
    80. RY*(   6) C   4                  0.00014     2.22993   
    81. RY*(   7) C   4                  0.00015     1.68857   
    82. RY*(   8) C   4                  0.00005     2.18862   
    83. RY*(   9) C   4                  0.00001     2.20443   
    84. RY*(   1) C   5                  0.00432     0.97060   
    85. RY*(   2) C   5                  0.00145     0.97018   
    86. RY*(   3) C   5                  0.00098     0.60238   
    87. RY*(   4) C   5                  0.00040     1.50407   
    88. RY*(   5) C   5                  0.00033     1.57589   
    89. RY*(   6) C   5                  0.00011     1.88508   
    90. RY*(   7) C   5                  0.00007     2.13458   
    91. RY*(   8) C   5                  0.00001     2.17243   
    92. RY*(   9) C   5                  0.00002     2.11168   
    93. RY*(   1) C   6                  0.00428     0.97095   
    94. RY*(   2) C   6                  0.00148     0.95261   
    95. RY*(   3) C   6                  0.00099     0.59882   
    96. RY*(   4) C   6                  0.00041     1.44474   
    97. RY*(   5) C   6                  0.00034     1.63632   
    98. RY*(   6) C   6                  0.00012     1.89766   
    99. RY*(   7) C   6                  0.00006     2.12248   
   100. RY*(   8) C   6                  0.00001     2.16856   
   101. RY*(   9) C   6                  0.00002     2.13028   
   102. RY*(   1) C   7                  0.00413     0.90739   
   103. RY*(   2) C   7                  0.00352     0.79071   
   104. RY*(   3) C   7                  0.00180     0.95610   
   105. RY*(   4) C   7                  0.00072     1.56258   
   106. RY*(   5) C   7                  0.00064     1.34865   
   107. RY*(   6) C   7                  0.00017     1.90804   
   108. RY*(   7) C   7                  0.00014     2.06239   
   109. RY*(   8) C   7                  0.00006     2.14220   
   110. RY*(   9) C   7                  0.00002     2.20141   
   111. RY*(   1) O   8                  0.00298     1.31336   
   112. RY*(   2) O   8                  0.00231     1.19546   
   113. RY*(   3) O   8                  0.00107     1.79516   
   114. RY*(   4) O   8                  0.00073     1.67271   
   115. RY*(   5) O   8                  0.00013     2.74249   
   116. RY*(   6) O   8                  0.00009     2.98846   
   117. RY*(   7) O   8                  0.00005     2.86836   
   118. RY*(   8) O   8                  0.00001     2.67740   
   119. RY*(   9) O   8                  0.00001     2.80286   
   120. RY*(   1) C   9                  0.00661     0.77103   
   121. RY*(   2) C   9                  0.00455     0.90733   
   122. RY*(   3) C   9                  0.00396     0.74484   
   123. RY*(   4) C   9                  0.00131     2.07513   
   124. RY*(   5) C   9                  0.00107     2.30767   
   125. RY*(   6) C   9                  0.00083     1.78088   
   126. RY*(   7) C   9                  0.00066     2.13015   
   127. RY*(   8) C   9                  0.00059     1.93138   
   128. RY*(   9) C   9                  0.00040     1.34724   
   129. RY*(   1) C  10                  0.00381     0.78361   
   130. RY*(   2) C  10                  0.00252     0.76828   
   131. RY*(   3) C  10                  0.00112     0.69722   
   132. RY*(   4) C  10                  0.00020     1.04612   
   133. RY*(   5) C  10                  0.00010     1.95716   
   134. RY*(   6) C  10                  0.00001     2.15652   
   135. RY*(   7) C  10                  0.00002     2.23555   
   136. RY*(   8) C  10                  0.00001     2.19898   
   137. RY*(   9) C  10                  0.00001     2.32184   
   138. RY*(   1) C  11                  0.00376     0.78358   
   139. RY*(   2) C  11                  0.00318     0.71673   
   140. RY*(   3) C  11                  0.00128     0.74140   
   141. RY*(   4) C  11                  0.00022     0.95177   
   142. RY*(   5) C  11                  0.00005     2.04591   
   143. RY*(   6) C  11                  0.00001     2.19589   
   144. RY*(   7) C  11                  0.00001     2.22752   
   145. RY*(   8) C  11                  0.00001     2.14823   
   146. RY*(   9) C  11                  0.00001     2.24323   
   147. RY*(   1) C  12                  0.00381     0.78349   
   148. RY*(   2) C  12                  0.00252     0.76829   
   149. RY*(   3) C  12                  0.00113     0.69580   
   150. RY*(   4) C  12                  0.00020     1.05475   
   151. RY*(   5) C  12                  0.00009     1.94812   
   152. RY*(   6) C  12                  0.00001     2.21430   
   153. RY*(   7) C  12                  0.00002     2.24289   
   154. RY*(   8) C  12                  0.00001     2.23060   
   155. RY*(   9) C  12                  0.00001     2.22651   
   156. RY*(   1) H  13                  0.00273     0.36699   
   157. RY*(   2) H  13                  0.00015     1.85542   
   158. RY*(   3) H  13                  0.00013     1.83927   
   159. RY*(   4) H  13                  0.00003     2.28365   
   160. RY*(   1) H  14                  0.00287     0.35797   
   161. RY*(   2) H  14                  0.00018     1.93359   
   162. RY*(   3) H  14                  0.00013     1.84332   
   163. RY*(   4) H  14                  0.00003     2.25334   
   164. RY*(   1) H  15                  0.00263     0.37665   
   165. RY*(   2) H  15                  0.00015     1.90196   
   166. RY*(   3) H  15                  0.00014     1.75113   
   167. RY*(   4) H  15                  0.00003     2.29928   
   168. RY*(   1) H  16                  0.00156     0.37682   
   169. RY*(   2) H  16                  0.00014     1.76284   
   170. RY*(   3) H  16                  0.00015     1.86091   
   171. RY*(   4) H  16                  0.00004     2.28352   
   172. RY*(   1) H  17                  0.00159     0.37394   
   173. RY*(   2) H  17                  0.00014     1.76452   
   174. RY*(   3) H  17                  0.00015     1.86051   
   175. RY*(   4) H  17                  0.00004     2.28251   
   176. RY*(   1) H  18                  0.00261     0.37627   
   177. RY*(   2) H  18                  0.00015     1.80695   
   178. RY*(   3) H  18                  0.00014     1.84396   
   179. RY*(   4) H  18                  0.00003     2.29871   
   180. RY*(   1) H  19                  0.00246     0.36897   
   181. RY*(   2) H  19                  0.00017     1.81657   
   182. RY*(   3) H  19                  0.00014     1.88563   
   183. RY*(   4) H  19                  0.00003     2.28571   
   184. RY*(   1) H  20                  0.00297     0.35801   
   185. RY*(   2) H  20                  0.00017     1.94280   
   186. RY*(   3) H  20                  0.00013     1.83476   
   187. RY*(   4) H  20                  0.00003     2.26331   
   188. RY*(   1) H  21                  0.00198     0.42197   
   189. RY*(   2) H  21                  0.00020     1.82413   
   190. RY*(   3) H  21                  0.00012     1.83210   
   191. RY*(   4) H  21                  0.00004     2.29004   
   192. RY*(   1) H  22                  0.00230     0.47252   
   193. RY*(   2) H  22                  0.00020     1.81687   
   194. RY*(   3) H  22                  0.00014     1.81724   
   195. RY*(   4) H  22                  0.00005     2.33209   
   196. RY*(   1) H  23                  0.00128     0.46245   
   197. RY*(   2) H  23                  0.00021     1.82320   
   198. RY*(   3) H  23                  0.00013     1.80219   
   199. RY*(   4) H  23                  0.00003     2.25900   
   200. RY*(   1) H  24                  0.00207     0.41426   
   201. RY*(   2) H  24                  0.00020     1.81229   
   202. RY*(   3) H  24                  0.00012     1.82947   
   203. RY*(   4) H  24                  0.00004     2.29531   
   204. RY*(   1) H  25                  0.00115     0.47630   
   205. RY*(   2) H  25                  0.00021     1.81284   
   206. RY*(   3) H  25                  0.00013     1.78838   
   207. RY*(   4) H  25                  0.00003     2.24443   
   208. RY*(   1) H  26                  0.00207     0.41736   
   209. RY*(   2) H  26                  0.00020     1.81246   
   210. RY*(   3) H  26                  0.00012     1.82801   
   211. RY*(   4) H  26                  0.00004     2.29633   
   212. RY*(   1) H  27                  0.00128     0.46270   
   213. RY*(   2) H  27                  0.00021     1.82339   
   214. RY*(   3) H  27                  0.00013     1.80252   
   215. RY*(   4) H  27                  0.00003     2.25861   
   216. RY*(   1) H  28                  0.00198     0.42174   
   217. RY*(   2) H  28                  0.00020     1.82393   
   218. RY*(   3) H  28                  0.00012     1.83244   
   219. RY*(   4) H  28                  0.00004     2.28979   
   220. RY*(   1) H  29                  0.00231     0.47267   
   221. RY*(   2) H  29                  0.00020     1.81654   
   222. RY*(   3) H  29                  0.00014     1.81709   
   223. RY*(   4) H  29                  0.00005     2.33247   
   224. BD*(   1) O   1 - C   2          0.11572     0.46986  225(g),192(r),220(r),57(g)
                                                    226(g),231(r),227(g),64(g)
                                                    246(r),50(g),51(g),62(g)
                                                    229(v),228(v),253(r),65(g)
                                                    49(g)
   225. BD*(   2) O   1 - C   2          0.28952     0.18067  224(g),59(g),64(g),57(g)
                                                    50(g),227(g),51(g),61(g)
                                                    62(g),241(v),229(v),49(g)
                                                    63(g),48(g)
   226. BD*(   1) C   2 - N   3          0.07387     0.50405   
   227. BD*(   1) C   2 - O   8          0.09934     0.39039   
   228. BD*(   1) N   3 - C   4          0.02466     0.35219   
   229. BD*(   1) N   3 - C   7          0.02788     0.35004   
   230. BD*(   1) C   4 - C   5          0.01248     0.38714   
   231. BD*(   1) C   4 - H  13          0.01710     0.46692   
   232. BD*(   1) C   4 - H  14          0.02465     0.44922   
   233. BD*(   1) C   5 - C   6          0.01394     0.37973   
   234. BD*(   1) C   5 - H  15          0.01597     0.44464   
   235. BD*(   1) C   5 - H  16          0.01061     0.45735   
   236. BD*(   1) C   6 - C   7          0.01302     0.38427   
   237. BD*(   1) C   6 - H  17          0.01071     0.45598   
   238. BD*(   1) C   6 - H  18          0.01581     0.44375   
   239. BD*(   1) C   7 - H  19          0.01767     0.46062   
   240. BD*(   1) C   7 - H  20          0.02454     0.44622   
   241. BD*(   1) O   8 - C   9          0.06441     0.26511   
   242. BD*(   1) C   9 - C  10          0.03005     0.39057   
   243. BD*(   1) C   9 - C  11          0.02403     0.39077   
   244. BD*(   1) C   9 - C  12          0.03006     0.39055   
   245. BD*(   1) C  10 - H  21          0.00639     0.45087   
   246. BD*(   1) C  10 - H  22          0.00900     0.47840   
   247. BD*(   1) C  10 - H  23          0.00659     0.44795   
   248. BD*(   1) C  11 - H  24          0.00663     0.45022   
   249. BD*(   1) C  11 - H  25          0.00532     0.44528   
   250. BD*(   1) C  11 - H  26          0.00664     0.45006   
   251. BD*(   1) C  12 - H  27          0.00660     0.44795   
   252. BD*(   1) C  12 - H  28          0.00638     0.45093   
   253. BD*(   1) C  12 - H  29          0.00903     0.47841   
       -------------------------------
              Total Lewis   92.78256  ( 98.7049%)
        Valence non-Lewis    1.01863  (  1.0836%)
        Rydberg non-Lewis    0.19881  (  0.2115%)
       -------------------------------
            Total unit  1   94.00000  (100.0000%)
           Charge unit  1    0.00000
 Unable to Open any file for archive entry.
 1\1\GINC-COMPUTE-0-6\SP\RB3LYP\def2SVP\C9H17N1O2\ZAHRT2\13-Mar-2021\0\
 \# b3lyp/def2svp geom=NewRedundant pop=NBO\\26\\0,1\O,0,-0.2987528444,
 -0.9349531021,-1.6446719484\C,0,0.0596366957,-0.3345740293,-0.64766274
 48\N,0,1.352887673,-0.0098521624,-0.3822878874\C,0,2.4310621938,-0.411
 7787131,-1.2834968109\C,0,3.6864173695,-0.2096316211,-0.4278607625\C,0
 ,3.3018722912,0.9664315883,0.4816878293\C,0,1.8286847947,0.6912528805,
 0.8101657226\O,0,-0.7474037611,0.1014966334,0.3479503066\C,0,-2.189871
 455,-0.1139536679,0.3050183602\C,0,-2.7909271229,0.5942276568,-0.91134
 53114\C,0,-2.6715738472,0.5356012135,1.6012092239\C,0,-2.4962350528,-1
 .6134867506,0.3049117594\H,0,2.2850822813,-1.4473924589,-1.6235960562\
 H,0,2.4460821115,0.2268221302,-2.186136205\H,0,3.8745425181,-1.1099771
 825,0.1805790695\H,0,4.5857402595,-0.0197514667,-1.0315199929\H,0,3.92
 74389526,1.0476512559,1.3825723571\H,0,3.3906900361,1.9149354148,-0.07
 37350519\H,0,1.2455272752,1.6060188048,0.9914630476\H,0,1.7228557738,0
 .0549768697,1.7079058225\H,0,-2.5153061566,1.6603000148,-0.904176165\H
 ,0,-2.4318657493,0.1408365902,-1.8431985324\H,0,-3.8890967953,0.523352
 2112,-0.8776395471\H,0,-2.1999978426,0.0543443108,2.471106323\H,0,-3.7
 634518994,0.4371103357,1.6943577689\H,0,-2.4132690233,1.6051310488,1.6
 153831318\H,0,-3.583042475,-1.7710373375,0.3833949149\H,0,-2.015630267
 5,-2.0989271081,1.1685643294\H,0,-2.1320959337,-2.0851733592,-0.615803
 3363\\Version=ES64L-G16RevC.01\State=1-A\HF=-558.0250161\RMSD=3.566e-0
 9\Dipole=0.5008459,0.441666,0.729704\Quadrupole=5.8154493,-1.7719685,-
 4.0434808,0.0852488,-1.2829046,-1.8127713\PG=C01 [X(C9H17N1O2)]\\@
 The archive entry for this job was punched.


 IN NATURE THERE ARE NEITHER REWARDS OR
 PUNISHMENTS -- THERE ARE CONSEQUENCES.

                            -- ROBERT GREEN INGERSOLL
 File lengths (MBytes):  RWF=     40 Int=      0 D2E=      0 Chk=      5 Scr=      1
 Normal termination of Gaussian 16
