# Supplementary material for: Machine-Learning-Guided Discovery of Electrochemical Reactions
Source: J Am Chem Soc. 2022 Dec 2;144(49):22599–610. doi: 10.1021/jacs.2c08997 (PMC9756344; doi:10.1021/jacs.2c08997)
Supplement: Supplementary file 4 — ja2c08997_si_004.zip [file ja2c08997_si_004.zip › Reactivity Prediction/Nlogs_notimes/28.log]

 Entering Gaussian System, Link 0=g16
 Input=28.com
 Output=28.log
 Initial command:
  
 Copyright (c) 1988-2019, Gaussian, Inc.  All Rights Reserved.
  
 This is part of the Gaussian(R) 16 program.  It is based on
 the Gaussian(R) 09 system (copyright 2009, Gaussian, Inc.),
 the Gaussian(R) 03 system (copyright 2003, Gaussian, Inc.),
 the Gaussian(R) 98 system (copyright 1998, Gaussian, Inc.),
 the Gaussian(R) 94 system (copyright 1995, Gaussian, Inc.),
 the Gaussian 92(TM) system (copyright 1992, Gaussian, Inc.),
 the Gaussian 90(TM) system (copyright 1990, Gaussian, Inc.),
 the Gaussian 88(TM) system (copyright 1988, Gaussian, Inc.),
 the Gaussian 86(TM) system (copyright 1986, Carnegie Mellon
 University), and the Gaussian 82(TM) system (copyright 1983,
 Carnegie Mellon University). Gaussian is a federally registered
 trademark of Gaussian, Inc.
  
 This software contains proprietary and confidential information,
 including trade secrets, belonging to Gaussian, Inc.
  
 This software is provided under written license and may be
 used, copied, transmitted, or stored only in accord with that
 written license.
  
 The following legend is applicable only to US Government
 contracts under FAR:
  
                    RESTRICTED RIGHTS LEGEND
  
 Use, reproduction and disclosure by the US Government is
 subject to restrictions as set forth in subparagraphs (a)
 and (c) of the Commercial Computer Software - Restricted
 Rights clause in FAR 52.227-19.
  
 Gaussian, Inc.
 340 Quinnipiac St., Bldg. 40, Wallingford CT 06492
  
  
 ---------------------------------------------------------------
 Warning -- This program may not be used in any manner that
 competes with the business of Gaussian, Inc. or will provide
 assistance to any competitor of Gaussian, Inc.  The licensee
 of this program is prohibited from giving any competitor of
 Gaussian, Inc. access to this program.  By using this program,
 the user acknowledges that Gaussian, Inc. is engaged in the
 business of creating and licensing software in the field of
 computational chemistry and represents and warrants to the
 licensee that it is not a competitor of Gaussian, Inc. and that
 it will not use this program in any manner prohibited above.
 ---------------------------------------------------------------
  

 Cite this work as:
 Gaussian 16, Revision C.01,
 M. J. Frisch, G. W. Trucks, H. B. Schlegel, G. E. Scuseria, 
 M. A. Robb, J. R. Cheeseman, G. Scalmani, V. Barone, 
 G. A. Petersson, H. Nakatsuji, X. Li, M. Caricato, A. V. Marenich, 
 J. Bloino, B. G. Janesko, R. Gomperts, B. Mennucci, H. P. Hratchian, 
 J. V. Ortiz, A. F. Izmaylov, J. L. Sonnenberg, D. Williams-Young, 
 F. Ding, F. Lipparini, F. Egidi, J. Goings, B. Peng, A. Petrone, 
 T. Henderson, D. Ranasinghe, V. G. Zakrzewski, J. Gao, N. Rega, 
 G. Zheng, W. Liang, M. Hada, M. Ehara, K. Toyota, R. Fukuda, 
 J. Hasegawa, M. Ishida, T. Nakajima, Y. Honda, O. Kitao, H. Nakai, 
 T. Vreven, K. Throssell, J. A. Montgomery, Jr., J. E. Peralta, 
 F. Ogliaro, M. J. Bearpark, J. J. Heyd, E. N. Brothers, K. N. Kudin, 
 V. N. Staroverov, T. A. Keith, R. Kobayashi, J. Normand, 
 K. Raghavachari, A. P. Rendell, J. C. Burant, S. S. Iyengar, 
 J. Tomasi, M. Cossi, J. M. Millam, M. Klene, C. Adamo, R. Cammi, 
 J. W. Ochterski, R. L. Martin, K. Morokuma, O. Farkas, 
 J. B. Foresman, and D. J. Fox, Gaussian, Inc., Wallingford CT, 2019.
 
 ******************************************
 Gaussian 16:  ES64L-G16RevC.01  3-Jul-2019
                13-Mar-2021 
 ******************************************
 %nprocshared=16
 Will use up to   16 processors via shared memory.
 %mem=7GB
 -----------------------------------------
 # b3lyp/def2svp geom=NewRedundant pop=NBO
 -----------------------------------------
 1/29=4000,38=1,172=1/1;
 2/12=2,17=6,18=5,40=1/2;
 3/5=43,7=101,11=2,25=1,30=1,74=-5/1,2,3;
 4//1;
 5/5=2,38=5/2;
 6/7=2,8=2,9=2,10=2,28=1,40=1/1,7;
 99/5=1,9=1/99;
 --
 28
 --
 Symbolic Z-matrix:
 Charge =  0 Multiplicity = 1
 C                    -2.47005  -0.8825   -0.08145 
 N                    -1.44054   0.1222    0.0392 
 C                    -1.60822   1.47976   0.22653 
 N                    -0.48803   2.14792   0.29991 
 C                     0.50738   1.19487   0.15465 
 C                    -0.07426  -0.09167  -0.0113 
 C                     0.69358  -1.24859  -0.18074 
 C                     2.07917  -1.08754  -0.18051 
 C                     2.67419   0.1821   -0.01707 
 C                     1.90346   1.33058   0.15127 
 H                    -2.38125  -1.63716   0.71709 
 H                    -2.40893  -1.39601  -1.05491 
 H                    -3.45522  -0.40337  -0.00086 
 H                    -2.60925   1.90994   0.30073 
 H                     0.23727  -2.23253  -0.30748 
 H                     2.71892  -1.96374  -0.30975 
 H                     3.76383   0.26091  -0.0234 
 H                     2.35794   2.31485   0.27808 
 
                          Input orientation:                          
 ---------------------------------------------------------------------
 Center     Atomic      Atomic             Coordinates (Angstroms)
 Number     Number       Type             X           Y           Z
 ---------------------------------------------------------------------
      1          6           0       -2.470054   -0.882502   -0.081451
      2          7           0       -1.440540    0.122199    0.039196
      3          6           0       -1.608221    1.479755    0.226531
      4          7           0       -0.488028    2.147923    0.299915
      5          6           0        0.507381    1.194865    0.154654
      6          6           0       -0.074258   -0.091670   -0.011299
      7          6           0        0.693584   -1.248590   -0.180738
      8          6           0        2.079166   -1.087544   -0.180514
      9          6           0        2.674191    0.182098   -0.017068
     10          6           0        1.903456    1.330583    0.151269
     11          1           0       -2.381253   -1.637162    0.717086
     12          1           0       -2.408928   -1.396012   -1.054914
     13          1           0       -3.455218   -0.403370   -0.000859
     14          1           0       -2.609249    1.909935    0.300734
     15          1           0        0.237272   -2.232529   -0.307477
     16          1           0        2.718923   -1.963738   -0.309750
     17          1           0        3.763834    0.260909   -0.023401
     18          1           0        2.357942    2.314851    0.278084
 ---------------------------------------------------------------------
                    Distance matrix (angstroms):
                    1          2          3          4          5
     1  C    0.000000
     2  N    1.443564   0.000000
     3  C    2.533351   1.380642   0.000000
     4  N    3.641063   2.253621   1.306394   0.000000
     5  C    3.638175   2.226732   2.135907   1.385734   0.000000
     6  C    2.523920   1.383841   2.208842   2.298660   1.421625
     7  C    3.186296   2.545961   3.592776   3.628158   2.473385
     8  C    4.554915   3.728280   4.511489   4.158069   2.791458
     9  C    5.253644   4.115552   4.481329   3.736921   2.397969
    10  C    4.907085   3.557395   3.515649   2.531667   1.402660
    11  H    1.102298   2.107090   3.248599   4.252670   4.084227
    12  H    1.102298   2.107088   3.248580   4.252634   4.084184
    13  H    1.098459   2.082488   2.647502   3.924764   4.275597
    14  H    2.821904   2.151810   1.092070   2.134529   3.200944
    15  H    3.033690   2.912041   4.179960   4.481445   3.468942
    16  H    5.305344   4.666265   5.556025   5.249951   3.883731
    17  H    6.338147   5.206598   5.514256   4.663012   3.392412
    18  H    5.801885   4.392408   4.053454   2.850945   2.166605
                    6          7          8          9         10
     6  C    0.000000
     7  C    1.398840   0.000000
     8  C    2.378578   1.394910   0.000000
     9  C    2.762057   2.448767   1.411652   0.000000
    10  C    2.441431   2.868127   2.447098   1.393337   0.000000
    11  H    2.870769   3.226716   4.582914   5.422749   5.242746
    12  H    2.870736   3.226685   4.582872   5.422698   5.242695
    13  H    3.395314   4.237843   5.579406   6.157329   5.634281
    14  H    3.244991   4.595302   5.585491   5.567868   4.552196
    15  H    2.183587   1.091980   2.172483   3.442868   3.960099
    16  H    3.375733   2.151762   1.092570   2.166167   3.424920
    17  H    3.854271   3.424876   2.163589   1.092507   2.153071
    18  H    3.433756   3.959635   3.444461   2.176180   1.091523
                   11         12         13         14         15
    11  H    0.000000
    12  H    1.788549   0.000000
    13  H    1.786363   1.786363   0.000000
    14  H    3.578719   3.578715   2.481532   0.000000
    15  H    2.874172   2.874161   4.132109   5.062866   0.000000
    16  H    5.212757   5.212719   6.375749   6.615697   2.496166
    17  H    6.474031   6.473978   7.249585   6.590943   4.328345
    18  H    6.186364   6.186310   6.423345   4.983718   5.051612
                   16         17         18
    16  H    0.000000
    17  H    2.474448   0.000000
    18  H    4.333841   2.507210   0.000000
 Stoichiometry    C8H8N2
 Framework group  C1[X(C8H8N2)]
 Deg. of freedom    48
 Full point group                 C1      NOp   1
 Largest Abelian subgroup         C1      NOp   1
 Largest concise Abelian subgroup C1      NOp   1
                         Standard orientation:                         
 ---------------------------------------------------------------------
 Center     Atomic      Atomic             Coordinates (Angstroms)
 Number     Number       Type             X           Y           Z
 ---------------------------------------------------------------------
      1          6           0        2.519571   -1.251319    0.000020
      2          7           0        1.533166   -0.197335   -0.000023
      3          6           0        1.758055    1.164868   -0.000006
      4          7           0        0.666822    1.883112    0.000002
      5          6           0       -0.368164    0.961666    0.000000
      6          6           0        0.158766   -0.358699   -0.000009
      7          6           0       -0.657413   -1.494748   -0.000010
      8          6           0       -2.035270   -1.277305   -0.000002
      9          6           0       -2.576291    0.026557    0.000007
     10          6           0       -1.757577    1.153986    0.000008
     11          1           0        2.417910   -1.887725   -0.894246
     12          1           0        2.417859   -1.887696    0.894302
     13          1           0        3.524308   -0.807343    0.000041
     14          1           0        2.776579    1.558857   -0.000010
     15          1           0       -0.242950   -2.505016   -0.000019
     16          1           0       -2.711596   -2.135380   -0.000003
     17          1           0       -3.661879    0.149320    0.000013
     18          1           0       -2.170201    2.164512    0.000015
 ---------------------------------------------------------------------
 Rotational constants (GHZ):           2.6963784           1.3108389           0.8870290
 Standard basis: def2SVP (5D, 7F)
 There are   190 symmetry adapted cartesian basis functions of A   symmetry.
 There are   180 symmetry adapted basis functions of A   symmetry.
   180 basis functions,   306 primitive gaussians,   190 cartesian basis functions
    35 alpha electrons       35 beta electrons
       nuclear repulsion energy       489.9460693103 Hartrees.
 NAtoms=   18 NActive=   18 NUniq=   18 SFac= 1.00D+00 NAtFMM=   60 NAOKFM=F Big=F
 Integral buffers will be    131072 words long.
 Raffenetti 2 integral format.
 Two-electron integral symmetry is turned on.
 One-electron integrals computed using PRISM.
   1 Symmetry operations used in ECPInt.
 ECPInt:  NShTT=    3570 NPrTT=   13034 LenC2=    3529 LenP2D=   10131.
 LDataN:  DoStor=T MaxTD1= 4 Len=   56
 NBasis=   180 RedAO= T EigKep=  2.49D-04  NBF=   180
 NBsUse=   180 1.00D-06 EigRej= -1.00D+00 NBFU=   180
 ExpMin= 1.22D-01 ExpMax= 1.71D+03 ExpMxC= 2.58D+02 IAcc=3 IRadAn=         5 AccDes= 0.00D+00
 Harris functional with IExCor=  402 and IRadAn=       5 diagonalized for initial guess.
 HarFok:  IExCor=  402 AccDes= 0.00D+00 IRadAn=         5 IDoV= 1 UseB2=F ITyADJ=14
 ICtDFT=  3500011 ScaDFX=  1.000000  1.000000  1.000000  1.000000
 FoFCou: FMM=F IPFlag=           0 FMFlag=      100000 FMFlg1=           0
         NFxFlg=           0 DoJE=T BraDBF=F KetDBF=T FulRan=T
         wScrn=  0.000000 ICntrl=       500 IOpCl=  0 I1Cent=   200000004 NGrid=           0
         NMat0=    1 NMatS0=      1 NMatT0=    0 NMatD0=    1 NMtDS0=    0 NMtDT0=    0
 Petite list used in FoFCou.
 Requested convergence on RMS density matrix=1.00D-08 within 128 cycles.
 Requested convergence on MAX density matrix=1.00D-06.
 Requested convergence on             energy=1.00D-06.
 No special actions if energy rises.
 Integral accuracy reduced to 1.0D-05 until final iterations.
 Initial convergence to 1.0D-05 achieved.  Increase integral accuracy.
 SCF Done:  E(RB3LYP) =  -418.879088981     A.U. after   14 cycles
            NFock= 14  Conv=0.96D-08     -V/T= 2.0111

 **********************************************************************

            Population analysis using the SCF Density.

 **********************************************************************

 Orbital symmetries:
       Occupied  (A) (A) (A) (A) (A) (A) (A) (A) (A) (A) (A) (A)
                 (A) (A) (A) (A) (A) (A) (A) (A) (A) (A) (A) (A)
                 (A) (A) (A) (A) (A) (A) (A) (A) (A) (A) (A)
       Virtual   (A) (A) (A) (A) (A) (A) (A) (A) (A) (A) (A) (A)
                 (A) (A) (A) (A) (A) (A) (A) (A) (A) (A) (A) (A)
                 (A) (A) (A) (A) (A) (A) (A) (A) (A) (A) (A) (A)
                 (A) (A) (A) (A) (A) (A) (A) (A) (A) (A) (A) (A)
                 (A) (A) (A) (A) (A) (A) (A) (A) (A) (A) (A) (A)
                 (A) (A) (A) (A) (A) (A) (A) (A) (A) (A) (A) (A)
                 (A) (A) (A) (A) (A) (A) (A) (A) (A) (A) (A) (A)
                 (A) (A) (A) (A) (A) (A) (A) (A) (A) (A) (A) (A)
                 (A) (A) (A) (A) (A) (A) (A) (A) (A) (A) (A) (A)
                 (A) (A) (A) (A) (A) (A) (A) (A) (A) (A) (A) (A)
                 (A) (A) (A) (A) (A) (A) (A) (A) (A) (A) (A) (A)
                 (A) (A) (A) (A) (A) (A) (A) (A) (A) (A) (A) (A)
                 (A)
 The electronic state is 1-A.
 Alpha  occ. eigenvalues --  -14.38677 -14.30485 -10.24975 -10.24899 -10.21944
 Alpha  occ. eigenvalues --  -10.20369 -10.19481 -10.18875 -10.18530 -10.18385
 Alpha  occ. eigenvalues --   -1.01388  -0.88745  -0.83441  -0.74867  -0.72828
 Alpha  occ. eigenvalues --   -0.71280  -0.62674  -0.59771  -0.57706  -0.52344
 Alpha  occ. eigenvalues --   -0.50419  -0.48355  -0.47984  -0.44263  -0.43774
 Alpha  occ. eigenvalues --   -0.42192  -0.41267  -0.41239  -0.36618  -0.35595
 Alpha  occ. eigenvalues --   -0.34037  -0.30035  -0.26885  -0.23219  -0.22741
 Alpha virt. eigenvalues --   -0.02244   0.01289   0.04558   0.05121   0.07535
 Alpha virt. eigenvalues --    0.08133   0.10878   0.11932   0.11969   0.13863
 Alpha virt. eigenvalues --    0.14253   0.15453   0.17102   0.21662   0.22876
 Alpha virt. eigenvalues --    0.24673   0.26619   0.30442   0.30648   0.32397
 Alpha virt. eigenvalues --    0.33072   0.36148   0.39160   0.39499   0.41571
 Alpha virt. eigenvalues --    0.42402   0.43561   0.47664   0.47892   0.48377
 Alpha virt. eigenvalues --    0.50621   0.51481   0.53696   0.54729   0.54765
 Alpha virt. eigenvalues --    0.56340   0.57739   0.61375   0.61667   0.61696
 Alpha virt. eigenvalues --    0.62880   0.63626   0.64221   0.65041   0.65722
 Alpha virt. eigenvalues --    0.66702   0.67917   0.71255   0.71301   0.72083
 Alpha virt. eigenvalues --    0.73582   0.74921   0.77362   0.81742   0.82219
 Alpha virt. eigenvalues --    0.86017   0.86840   0.88261   0.89897   0.92612
 Alpha virt. eigenvalues --    0.95928   1.05586   1.06071   1.13182   1.13810
 Alpha virt. eigenvalues --    1.16667   1.21042   1.21342   1.23709   1.25137
 Alpha virt. eigenvalues --    1.25867   1.26951   1.30113   1.32216   1.33933
 Alpha virt. eigenvalues --    1.37703   1.38542   1.45867   1.48863   1.49669
 Alpha virt. eigenvalues --    1.51181   1.58638   1.67930   1.69021   1.69428
 Alpha virt. eigenvalues --    1.70823   1.72755   1.73693   1.75057   1.75249
 Alpha virt. eigenvalues --    1.76527   1.77999   1.80134   1.83107   1.83568
 Alpha virt. eigenvalues --    1.83884   1.88617   1.90045   1.91845   1.95132
 Alpha virt. eigenvalues --    1.95865   1.99764   2.00169   2.02433   2.06256
 Alpha virt. eigenvalues --    2.09591   2.12079   2.12426   2.14848   2.16193
 Alpha virt. eigenvalues --    2.20945   2.23014   2.24329   2.26100   2.30842
 Alpha virt. eigenvalues --    2.31686   2.36797   2.38885   2.43103   2.44316
 Alpha virt. eigenvalues --    2.47411   2.52042   2.55206   2.57523   2.60420
 Alpha virt. eigenvalues --    2.64360   2.72250   2.72571   2.72855   2.73419
 Alpha virt. eigenvalues --    2.75641   2.78844   2.81111   2.83334   2.89937
 Alpha virt. eigenvalues --    2.91794   2.92567   2.99229   3.03363   3.04591
 Alpha virt. eigenvalues --    3.23639   3.25722   3.35959   3.41193   3.65809
          Condensed to atoms (all electrons):
               1          2          3          4          5          6
     1  C    4.420924   0.330545  -0.032233   0.004296   0.011257  -0.042437
     2  N    0.330545   6.494944   0.382772  -0.086834  -0.104819   0.403098
     3  C   -0.032233   0.382772   4.745893   0.574107  -0.103788  -0.101316
     4  N    0.004296  -0.086834   0.574107   6.314565   0.515810  -0.110757
     5  C    0.011257  -0.104819  -0.103788   0.515810   5.148000   0.233048
     6  C   -0.042437   0.403098  -0.101316  -0.110757   0.233048   5.328957
     7  C   -0.000883  -0.084226   0.009102   0.012564   0.090642   0.163898
     8  C   -0.000335   0.006820   0.000256  -0.000772  -0.168841   0.149860
     9  C    0.000036  -0.000369  -0.000122   0.007016   0.148961  -0.169461
    10  C   -0.000195   0.008720   0.009282  -0.075860   0.230156   0.056717
    11  H    0.393769  -0.025875   0.001290  -0.000121   0.000106  -0.005422
    12  H    0.393769  -0.025876   0.001289  -0.000121   0.000106  -0.005421
    13  H    0.389568  -0.019954  -0.005283   0.000398  -0.000359   0.006012
    14  H   -0.002414  -0.048894   0.402532  -0.025596   0.004474   0.005850
    15  H    0.004953  -0.010886  -0.000553  -0.000175   0.016249  -0.089755
    16  H   -0.000016  -0.000143   0.000007   0.000006  -0.001293   0.015852
    17  H   -0.000000   0.000008   0.000016  -0.000117   0.016051  -0.002034
    18  H    0.000006   0.000023  -0.000351  -0.003762  -0.080543   0.021457
               7          8          9         10         11         12
     1  C   -0.000883  -0.000335   0.000036  -0.000195   0.393769   0.393769
     2  N   -0.084226   0.006820  -0.000369   0.008720  -0.025875  -0.025876
     3  C    0.009102   0.000256  -0.000122   0.009282   0.001290   0.001289
     4  N    0.012564  -0.000772   0.007016  -0.075860  -0.000121  -0.000121
     5  C    0.090642  -0.168841   0.148961   0.230156   0.000106   0.000106
     6  C    0.163898   0.149860  -0.169461   0.056717  -0.005422  -0.005421
     7  C    5.285313   0.237563   0.105127  -0.132630   0.002548   0.002548
     8  C    0.237563   5.120179   0.217900   0.122681   0.000130   0.000130
     9  C    0.105127   0.217900   5.162415   0.211825  -0.000013  -0.000013
    10  C   -0.132630   0.122681   0.211825   5.238213  -0.000019  -0.000019
    11  H    0.002548   0.000130  -0.000013  -0.000019   0.650487  -0.036045
    12  H    0.002548   0.000130  -0.000013  -0.000019  -0.036045   0.650487
    13  H    0.000271   0.000006   0.000001   0.000021  -0.020829  -0.020829
    14  H   -0.000178   0.000014   0.000018  -0.000479  -0.000246  -0.000246
    15  H    0.454070  -0.078183   0.016102  -0.003152   0.000682   0.000683
    16  H   -0.073300   0.433972  -0.070275   0.014546   0.000004   0.000004
    17  H    0.016324  -0.075012   0.439116  -0.074777  -0.000000  -0.000000
    18  H   -0.003295   0.015653  -0.088161   0.450703   0.000001   0.000001
              13         14         15         16         17         18
     1  C    0.389568  -0.002414   0.004953  -0.000016  -0.000000   0.000006
     2  N   -0.019954  -0.048894  -0.010886  -0.000143   0.000008   0.000023
     3  C   -0.005283   0.402532  -0.000553   0.000007   0.000016  -0.000351
     4  N    0.000398  -0.025596  -0.000175   0.000006  -0.000117  -0.003762
     5  C   -0.000359   0.004474   0.016249  -0.001293   0.016051  -0.080543
     6  C    0.006012   0.005850  -0.089755   0.015852  -0.002034   0.021457
     7  C    0.000271  -0.000178   0.454070  -0.073300   0.016324  -0.003295
     8  C    0.000006   0.000014  -0.078183   0.433972  -0.075012   0.015653
     9  C    0.000001   0.000018   0.016102  -0.070275   0.439116  -0.088161
    10  C    0.000021  -0.000479  -0.003152   0.014546  -0.074777   0.450703
    11  H   -0.020829  -0.000246   0.000682   0.000004  -0.000000   0.000001
    12  H   -0.020829  -0.000246   0.000683   0.000004  -0.000000   0.000001
    13  H    0.633334   0.005171  -0.000197  -0.000000  -0.000000  -0.000001
    14  H    0.005171   0.649708  -0.000011  -0.000000  -0.000000  -0.000023
    15  H   -0.000197  -0.000011   0.746311  -0.013536  -0.000293   0.000042
    16  H   -0.000000  -0.000000  -0.013536   0.726918  -0.013950  -0.000255
    17  H   -0.000000  -0.000000  -0.000293  -0.013950   0.727558  -0.013622
    18  H   -0.000001  -0.000023   0.000042  -0.000255  -0.013622   0.730170
 Mulliken charges:
               1
     1  C    0.129390
     2  N   -0.219056
     3  C    0.117099
     4  N   -0.124649
     5  C    0.044782
     6  C    0.141854
     7  C   -0.085457
     8  C    0.017981
     9  C    0.019898
    10  C   -0.055734
    11  H    0.039553
    12  H    0.039553
    13  H    0.032669
    14  H    0.010320
    15  H   -0.042352
    16  H   -0.018539
    17  H   -0.019269
    18  H   -0.028044
 Sum of Mulliken charges =  -0.00000
 Mulliken charges with hydrogens summed into heavy atoms:
               1
     1  C    0.241165
     2  N   -0.219056
     3  C    0.127419
     4  N   -0.124649
     5  C    0.044782
     6  C    0.141854
     7  C   -0.127809
     8  C   -0.000557
     9  C    0.000629
    10  C   -0.083778
 Electronic spatial extent (au):  <R**2>=           1295.5770
 Charge=             -0.0000 electrons
 Dipole moment (field-independent basis, Debye):
    X=              2.2875    Y=             -2.9610    Z=              0.0000  Tot=              3.7417
 Quadrupole moment (field-independent basis, Debye-Ang):
   XX=            -46.6366   YY=            -60.0696   ZZ=            -61.3227
   XY=             -3.0292   XZ=              0.0000   YZ=             -0.0000
 Traceless Quadrupole moment (field-independent basis, Debye-Ang):
   XX=              9.3731   YY=             -4.0600   ZZ=             -5.3130
   XY=             -3.0292   XZ=              0.0000   YZ=             -0.0000
 Octapole moment (field-independent basis, Debye-Ang**2):
  XXX=             24.0169  YYY=            -22.2632  ZZZ=              0.0000  XYY=             -0.3127
  XXY=              0.0292  XXZ=              0.0002  XZZ=              7.1212  YZZ=             -0.2896
  YYZ=             -0.0001  XYZ=             -0.0001
 Hexadecapole moment (field-independent basis, Debye-Ang**3):
 XXXX=          -1007.9276 YYYY=           -598.5673 ZZZZ=            -70.7041 XXXY=              1.6948
 XXXZ=              0.0001 YYYX=            -17.8000 YYYZ=              0.0002 ZZZX=              0.0001
 ZZZY=             -0.0001 XXYY=           -255.7146 XXZZ=           -212.9274 YYZZ=           -112.2924
 XXYZ=             -0.0000 YYXZ=             -0.0002 ZZXY=             -4.8291
 N-N= 4.899460693103D+02 E-N=-1.950339472927D+03  KE= 4.142901326115D+02
 ******************************Gaussian NBO Version 3.1******************************
             N A T U R A L   A T O M I C   O R B I T A L   A N D
          N A T U R A L   B O N D   O R B I T A L   A N A L Y S I S
 ******************************Gaussian NBO Version 3.1******************************
       /RESON  / : Allow strongly delocalized NBO set

 Analyzing the SCF density

 Job title: 28                                                              

 Storage needed:     98370 in NPA,    130478 in NBO ( 939522296 available)
 GSVD:  LWork=       20856 too small for GESVD, short by        1566 words or        1566 for optimal perf.


 NATURAL POPULATIONS:  Natural atomic orbital occupancies 
                                                          
   NAO  Atom  No  lang   Type(AO)    Occupancy      Energy
 ----------------------------------------------------------
     1    C    1  S      Cor( 1S)     1.99931     -10.13768
     2    C    1  S      Val( 2S)     1.06711      -0.25455
     3    C    1  S      Ryd( 3S)     0.00097       0.78986
     4    C    1  px     Val( 2p)     1.05159      -0.09797
     5    C    1  px     Ryd( 3p)     0.00275       0.55884
     6    C    1  py     Val( 2p)     1.03900      -0.09556
     7    C    1  py     Ryd( 3p)     0.00254       0.48490
     8    C    1  pz     Val( 2p)     1.22406      -0.11309
     9    C    1  pz     Ryd( 3p)     0.00126       0.52705
    10    C    1  dxy    Ryd( 3d)     0.00123       2.27011
    11    C    1  dxz    Ryd( 3d)     0.00036       2.01042
    12    C    1  dyz    Ryd( 3d)     0.00108       2.38056
    13    C    1  dx2y2  Ryd( 3d)     0.00045       2.24164
    14    C    1  dz2    Ryd( 3d)     0.00072       2.28459

    15    N    2  S      Cor( 1S)     1.99901     -14.22350
    16    N    2  S      Val( 2S)     1.17479      -0.48990
    17    N    2  S      Ryd( 3S)     0.00100       1.15934
    18    N    2  px     Val( 2p)     1.33088      -0.27231
    19    N    2  px     Ryd( 3p)     0.00152       1.30569
    20    N    2  py     Val( 2p)     1.34236      -0.28115
    21    N    2  py     Ryd( 3p)     0.00139       1.38368
    22    N    2  pz     Val( 2p)     1.59129      -0.26389
    23    N    2  pz     Ryd( 3p)     0.00202       0.90736
    24    N    2  dxy    Ryd( 3d)     0.00074       2.68227
    25    N    2  dxz    Ryd( 3d)     0.00058       2.27657
    26    N    2  dyz    Ryd( 3d)     0.00067       2.27031
    27    N    2  dx2y2  Ryd( 3d)     0.00092       2.86133
    28    N    2  dz2    Ryd( 3d)     0.00045       2.58952

    29    C    3  S      Cor( 1S)     1.99919     -10.13153
    30    C    3  S      Val( 2S)     0.86989      -0.14245
    31    C    3  S      Ryd( 3S)     0.00301       0.43747
    32    C    3  px     Val( 2p)     1.06320      -0.04482
    33    C    3  px     Ryd( 3p)     0.00602       0.82633
    34    C    3  py     Val( 2p)     0.79186       0.00060
    35    C    3  py     Ryd( 3p)     0.00985       0.52736
    36    C    3  pz     Val( 2p)     0.97210      -0.13196
    37    C    3  pz     Ryd( 3p)     0.00366       0.49822
    38    C    3  dxy    Ryd( 3d)     0.00141       2.47413
    39    C    3  dxz    Ryd( 3d)     0.00127       1.91529
    40    C    3  dyz    Ryd( 3d)     0.00158       1.92243
    41    C    3  dx2y2  Ryd( 3d)     0.00265       2.43664
    42    C    3  dz2    Ryd( 3d)     0.00064       2.17439

    43    N    4  S      Cor( 1S)     1.99933     -14.12042
    44    N    4  S      Val( 2S)     1.38346      -0.48146
    45    N    4  S      Ryd( 3S)     0.00107       1.22165
    46    N    4  px     Val( 2p)     1.21759      -0.14895
    47    N    4  px     Ryd( 3p)     0.00376       1.17164
    48    N    4  py     Val( 2p)     1.67300      -0.21132
    49    N    4  py     Ryd( 3p)     0.00436       0.91450
    50    N    4  pz     Val( 2p)     1.23413      -0.16066
    51    N    4  pz     Ryd( 3p)     0.00068       0.88150
    52    N    4  dxy    Ryd( 3d)     0.00156       3.00058
    53    N    4  dxz    Ryd( 3d)     0.00051       2.36915
    54    N    4  dyz    Ryd( 3d)     0.00191       2.32375
    55    N    4  dx2y2  Ryd( 3d)     0.00150       2.60158
    56    N    4  dz2    Ryd( 3d)     0.00075       2.65559

    57    C    5  S      Cor( 1S)     1.99881     -10.07414
    58    C    5  S      Val( 2S)     0.81701      -0.07966
    59    C    5  S      Ryd( 3S)     0.00360       0.60700
    60    C    5  px     Val( 2p)     1.03057      -0.03881
    61    C    5  px     Ryd( 3p)     0.00536       0.98529
    62    C    5  py     Val( 2p)     0.96664      -0.02699
    63    C    5  py     Ryd( 3p)     0.01000       0.86911
    64    C    5  pz     Val( 2p)     1.03228      -0.09679
    65    C    5  pz     Ryd( 3p)     0.00079       0.61574
    66    C    5  dxy    Ryd( 3d)     0.00125       2.44194
    67    C    5  dxz    Ryd( 3d)     0.00124       1.93328
    68    C    5  dyz    Ryd( 3d)     0.00074       1.90434
    69    C    5  dx2y2  Ryd( 3d)     0.00180       2.44016
    70    C    5  dz2    Ryd( 3d)     0.00057       2.20621

    71    C    6  S      Cor( 1S)     1.99883     -10.08585
    72    C    6  S      Val( 2S)     0.80671      -0.08537
    73    C    6  S      Ryd( 3S)     0.00422       0.56193
    74    C    6  px     Val( 2p)     0.86920      -0.01406
    75    C    6  px     Ryd( 3p)     0.00439       0.93947
    76    C    6  py     Val( 2p)     1.12287      -0.07020
    77    C    6  py     Ryd( 3p)     0.00580       0.96580
    78    C    6  pz     Val( 2p)     1.04003      -0.11068
    79    C    6  pz     Ryd( 3p)     0.00145       0.60411
    80    C    6  dxy    Ryd( 3d)     0.00085       2.46395
    81    C    6  dxz    Ryd( 3d)     0.00127       1.91778
    82    C    6  dyz    Ryd( 3d)     0.00068       1.91278
    83    C    6  dx2y2  Ryd( 3d)     0.00136       2.44246
    84    C    6  dz2    Ryd( 3d)     0.00057       2.19115

    85    C    7  S      Cor( 1S)     1.99891     -10.06145
    86    C    7  S      Val( 2S)     0.93174      -0.13102
    87    C    7  S      Ryd( 3S)     0.00133       0.52485
    88    C    7  px     Val( 2p)     1.10029      -0.05129
    89    C    7  px     Ryd( 3p)     0.00372       0.73162
    90    C    7  py     Val( 2p)     1.16707      -0.05658
    91    C    7  py     Ryd( 3p)     0.00484       0.94405
    92    C    7  pz     Val( 2p)     1.05034      -0.10761
    93    C    7  pz     Ryd( 3p)     0.00123       0.55939
    94    C    7  dxy    Ryd( 3d)     0.00081       2.47373
    95    C    7  dxz    Ryd( 3d)     0.00059       1.92985
    96    C    7  dyz    Ryd( 3d)     0.00040       1.93353
    97    C    7  dx2y2  Ryd( 3d)     0.00057       2.49392
    98    C    7  dz2    Ryd( 3d)     0.00042       2.23096

    99    C    8  S      Cor( 1S)     1.99897     -10.05945
   100    C    8  S      Val( 2S)     0.94115      -0.13565
   101    C    8  S      Ryd( 3S)     0.00111       0.57525
   102    C    8  px     Val( 2p)     1.10588      -0.03932
   103    C    8  px     Ryd( 3p)     0.00467       0.79600
   104    C    8  py     Val( 2p)     1.14504      -0.04622
   105    C    8  py     Ryd( 3p)     0.00552       0.88240
   106    C    8  pz     Val( 2p)     1.01591      -0.10009
   107    C    8  pz     Ryd( 3p)     0.00117       0.56351
   108    C    8  dxy    Ryd( 3d)     0.00075       2.52445
   109    C    8  dxz    Ryd( 3d)     0.00056       1.93407
   110    C    8  dyz    Ryd( 3d)     0.00041       1.92113
   111    C    8  dx2y2  Ryd( 3d)     0.00068       2.42501
   112    C    8  dz2    Ryd( 3d)     0.00039       2.23163

   113    C    9  S      Cor( 1S)     1.99896     -10.05479
   114    C    9  S      Val( 2S)     0.94235      -0.13231
   115    C    9  S      Ryd( 3S)     0.00108       0.57765
   116    C    9  px     Val( 2p)     1.18742      -0.04876
   117    C    9  px     Ryd( 3p)     0.00599       1.02711
   118    C    9  py     Val( 2p)     1.06772      -0.03121
   119    C    9  py     Ryd( 3p)     0.00396       0.65935
   120    C    9  pz     Val( 2p)     1.02960      -0.09740
   121    C    9  pz     Ryd( 3p)     0.00113       0.56785
   122    C    9  dxy    Ryd( 3d)     0.00068       2.42824
   123    C    9  dxz    Ryd( 3d)     0.00034       1.91685
   124    C    9  dyz    Ryd( 3d)     0.00060       1.94646
   125    C    9  dx2y2  Ryd( 3d)     0.00075       2.52784
   126    C    9  dz2    Ryd( 3d)     0.00039       2.23365

   127    C   10  S      Cor( 1S)     1.99889     -10.05165
   128    C   10  S      Val( 2S)     0.93976      -0.12386
   129    C   10  S      Ryd( 3S)     0.00135       0.54871
   130    C   10  px     Val( 2p)     1.08132      -0.03033
   131    C   10  px     Ryd( 3p)     0.00415       0.67786
   132    C   10  py     Val( 2p)     1.18477      -0.04984
   133    C   10  py     Ryd( 3p)     0.00592       0.99945
   134    C   10  pz     Val( 2p)     0.99123      -0.09391
   135    C   10  pz     Ryd( 3p)     0.00105       0.56857
   136    C   10  dxy    Ryd( 3d)     0.00060       2.48016
   137    C   10  dxz    Ryd( 3d)     0.00054       1.94686
   138    C   10  dyz    Ryd( 3d)     0.00047       1.93067
   139    C   10  dx2y2  Ryd( 3d)     0.00082       2.48578
   140    C   10  dz2    Ryd( 3d)     0.00041       2.23898

   141    H   11  S      Val( 1S)     0.78160       0.03798
   142    H   11  S      Ryd( 2S)     0.00187       0.32844
   143    H   11  px     Ryd( 2p)     0.00015       1.72197
   144    H   11  py     Ryd( 2p)     0.00031       1.93105
   145    H   11  pz     Ryd( 2p)     0.00058       2.13356

   146    H   12  S      Val( 1S)     0.78160       0.03798
   147    H   12  S      Ryd( 2S)     0.00187       0.32844
   148    H   12  px     Ryd( 2p)     0.00015       1.72197
   149    H   12  py     Ryd( 2p)     0.00031       1.93103
   150    H   12  pz     Ryd( 2p)     0.00058       2.13358

   151    H   13  S      Val( 1S)     0.77639       0.03401
   152    H   13  S      Ryd( 2S)     0.00100       0.33306
   153    H   13  px     Ryd( 2p)     0.00065       2.24065
   154    H   13  py     Ryd( 2p)     0.00017       1.77910
   155    H   13  pz     Ryd( 2p)     0.00020       1.71542

   156    H   14  S      Val( 1S)     0.79641       0.04768
   157    H   14  S      Ryd( 2S)     0.00084       0.29366
   158    H   14  px     Ryd( 2p)     0.00075       2.31355
   159    H   14  py     Ryd( 2p)     0.00018       1.94203
   160    H   14  pz     Ryd( 2p)     0.00017       1.61979

   161    H   15  S      Val( 1S)     0.77306       0.06869
   162    H   15  S      Ryd( 2S)     0.00157       0.33780
   163    H   15  px     Ryd( 2p)     0.00017       2.06356
   164    H   15  py     Ryd( 2p)     0.00071       2.32027
   165    H   15  pz     Ryd( 2p)     0.00022       1.65818

   166    H   16  S      Val( 1S)     0.77534       0.08340
   167    H   16  S      Ryd( 2S)     0.00156       0.32570
   168    H   16  px     Ryd( 2p)     0.00037       2.13867
   169    H   16  py     Ryd( 2p)     0.00052       2.23340
   170    H   16  pz     Ryd( 2p)     0.00020       1.65444

   171    H   17  S      Val( 1S)     0.77460       0.08773
   172    H   17  S      Ryd( 2S)     0.00156       0.32966
   173    H   17  px     Ryd( 2p)     0.00079       2.38367
   174    H   17  py     Ryd( 2p)     0.00010       1.99467
   175    H   17  pz     Ryd( 2p)     0.00019       1.65890

   176    H   18  S      Val( 1S)     0.76442       0.08977
   177    H   18  S      Ryd( 2S)     0.00218       0.33355
   178    H   18  px     Ryd( 2p)     0.00019       2.05366
   179    H   18  py     Ryd( 2p)     0.00072       2.33752
   180    H   18  pz     Ryd( 2p)     0.00017       1.67143

 WARNING:  1 low occupancy (<1.9990e) core orbital  found on  C    5
           1 low occupancy (<1.9990e) core orbital  found on  C    6
           1 low occupancy (<1.9990e) core orbital  found on  C    7
           1 low occupancy (<1.9990e) core orbital  found on  C    8
           1 low occupancy (<1.9990e) core orbital  found on  C    9
           1 low occupancy (<1.9990e) core orbital  found on  C   10


 Summary of Natural Population Analysis:                  
                                                          
                                       Natural Population 
                Natural  -----------------------------------------------
    Atom  No    Charge         Core      Valence    Rydberg      Total
 -----------------------------------------------------------------------
      C    1   -0.39241      1.99931     4.38176    0.01134     6.39241
      N    2   -0.44763      1.99901     5.43932    0.00930     7.44763
      C    3    0.27367      1.99919     3.69704    0.03010     5.72633
      N    4   -0.52360      1.99933     5.50818    0.01609     7.52360
      C    5    0.12934      1.99881     3.84650    0.02535     5.87066
      C    6    0.14179      1.99883     3.83881    0.02057     5.85821
      C    7   -0.26227      1.99891     4.24944    0.01392     6.26227
      C    8   -0.22223      1.99897     4.20798    0.01528     6.22223
      C    9   -0.24098      1.99896     4.22709    0.01493     6.24098
      C   10   -0.21126      1.99889     4.19707    0.01530     6.21126
      H   11    0.21549      0.00000     0.78160    0.00291     0.78451
      H   12    0.21549      0.00000     0.78160    0.00291     0.78451
      H   13    0.22159      0.00000     0.77639    0.00202     0.77841
      H   14    0.20165      0.00000     0.79641    0.00194     0.79835
      H   15    0.22427      0.00000     0.77306    0.00266     0.77573
      H   16    0.22201      0.00000     0.77534    0.00265     0.77799
      H   17    0.22277      0.00000     0.77460    0.00263     0.77723
      H   18    0.23232      0.00000     0.76442    0.00326     0.76768
 =======================================================================
   * Total *   -0.00000     19.99021    49.81663    0.19317    70.00000

                                 Natural Population      
 --------------------------------------------------------
   Core                      19.99021 ( 99.9510% of  20)
   Valence                   49.81663 ( 99.6333% of  50)
   Natural Minimal Basis     69.80683 ( 99.7240% of  70)
   Natural Rydberg Basis      0.19317 (  0.2760% of  70)
 --------------------------------------------------------

    Atom  No          Natural Electron Configuration
 ----------------------------------------------------------------------------
      C    1      [core]2S( 1.07)2p( 3.31)3p( 0.01)
      N    2      [core]2S( 1.17)2p( 4.26)
      C    3      [core]2S( 0.87)2p( 2.83)3p( 0.02)3d( 0.01)
      N    4      [core]2S( 1.38)2p( 4.12)3p( 0.01)3d( 0.01)
      C    5      [core]2S( 0.82)2p( 3.03)3p( 0.02)3d( 0.01)
      C    6      [core]2S( 0.81)2p( 3.03)3p( 0.01)
      C    7      [core]2S( 0.93)2p( 3.32)3p( 0.01)
      C    8      [core]2S( 0.94)2p( 3.27)3p( 0.01)
      C    9      [core]2S( 0.94)2p( 3.28)3p( 0.01)
      C   10      [core]2S( 0.94)2p( 3.26)3p( 0.01)
      H   11            1S( 0.78)
      H   12            1S( 0.78)
      H   13            1S( 0.78)
      H   14            1S( 0.80)
      H   15            1S( 0.77)
      H   16            1S( 0.78)
      H   17            1S( 0.77)
      H   18            1S( 0.76)


 NATURAL BOND ORBITAL ANALYSIS:

                       Occupancies       Lewis Structure    Low   High
           Occ.    -------------------  -----------------   occ   occ
  Cycle   Thresh.   Lewis   Non-Lewis     CR  BD  3C  LP    (L)   (NL)   Dev
 =============================================================================
   1(1)    1.90    65.47735   4.52265     10  19   0   6     5      4    0.60
   2(2)    1.90    65.47735   4.52265     10  19   0   6     5      4    0.60
   3(1)    1.80    66.35413   3.64587     10  21   0   4     3      4    0.49
   4(2)    1.80    66.35413   3.64587     10  21   0   4     3      4    0.49
   5(1)    1.70    67.71722   2.28278     10  23   0   2     1      4    0.38
   6(2)    1.70    67.71722   2.28278     10  23   0   2     1      4    0.38
   7(1)    1.60    67.53983   2.46017     10  23   0   2     1      4    0.49
   8(2)    1.60    67.71722   2.28278     10  23   0   2     1      4    0.38
   9(3)    1.60    67.53983   2.46017     10  23   0   2     1      4    0.49
  10(4)    1.60    67.71722   2.28278     10  23   0   2     1      4    0.38
  11(1)    1.50    67.89334   2.10666     10  23   0   2     0      4    0.49
  12(2)    1.50    68.03363   1.96637     10  23   0   2     0      4    0.38
  13(3)    1.50    67.89334   2.10666     10  23   0   2     0      4    0.49
  14(4)    1.50    68.03363   1.96637     10  23   0   2     0      4    0.38
 -----------------------------------------------------------------------------

 Structure accepted: RESONANCE keyword permits strongly delocalized structure

 WARNING:  1 low occupancy (<1.9990e) core orbital  found on  C    5
           1 low occupancy (<1.9990e) core orbital  found on  C    6
           1 low occupancy (<1.9990e) core orbital  found on  C    7
           1 low occupancy (<1.9990e) core orbital  found on  C    8
           1 low occupancy (<1.9990e) core orbital  found on  C    9
           1 low occupancy (<1.9990e) core orbital  found on  C   10

 --------------------------------------------------------
   Core                     19.99022 ( 99.951% of  20)
   Valence Lewis            48.04341 ( 96.087% of  50)
  ==================       ============================
   Total Lewis              68.03363 ( 97.191% of  70)
  -----------------------------------------------------
   Valence non-Lewis         1.83142 (  2.616% of  70)
   Rydberg non-Lewis         0.13495 (  0.193% of  70)
  ==================       ============================
   Total non-Lewis           1.96637 (  2.809% of  70)
 --------------------------------------------------------


       (Occupancy)   Bond orbital/ Coefficients/ Hybrids
 ---------------------------------------------------------------------------------
     1. (1.98956) BD ( 1) C   1 - N   2  
                ( 36.06%)   0.6005* C   1 s( 24.32%)p 3.10( 75.52%)d 0.01(  0.16%)
                                            0.0002  0.4928  0.0199 -0.5981 -0.0178
                                            0.6295  0.0299 -0.0000 -0.0000 -0.0339
                                            0.0000 -0.0000 -0.0028 -0.0203
                ( 63.94%)   0.7996* N   2 s( 33.25%)p 2.01( 66.73%)d 0.00(  0.02%)
                                           -0.0000  0.5766  0.0064  0.5667  0.0011
                                           -0.5883 -0.0081  0.0000  0.0000 -0.0120
                                            0.0000 -0.0000 -0.0011 -0.0095
     2. (1.98895) BD ( 1) C   1 - H  11  
                ( 61.08%)   0.7815* C   1 s( 25.34%)p 2.94( 74.61%)d 0.00(  0.04%)
                                            0.0000 -0.5034  0.0053  0.0983 -0.0144
                                            0.4864  0.0005  0.7069 -0.0053 -0.0042
                                           -0.0038 -0.0158  0.0041 -0.0110
                ( 38.92%)   0.6239* H  11 s( 99.91%)p 0.00(  0.09%)
                                           -0.9996  0.0035 -0.0010 -0.0171 -0.0239
     3. (1.98895) BD ( 1) C   1 - H  12  
                ( 61.08%)   0.7815* C   1 s( 25.34%)p 2.94( 74.61%)d 0.00(  0.04%)
                                            0.0000 -0.5034  0.0053  0.0983 -0.0144
                                            0.4863  0.0005 -0.7069  0.0053 -0.0042
                                            0.0038  0.0158  0.0041 -0.0110
                ( 38.92%)   0.6239* H  12 s( 99.91%)p 0.00(  0.09%)
                                           -0.9996  0.0035 -0.0010 -0.0171  0.0239
     4. (1.98967) BD ( 1) C   1 - H  13  
                ( 61.07%)   0.7815* C   1 s( 25.02%)p 2.99( 74.93%)d 0.00(  0.04%)
                                           -0.0000  0.5002  0.0007  0.7878 -0.0048
                                            0.3582 -0.0166  0.0000  0.0000  0.0161
                                            0.0000  0.0000  0.0096 -0.0093
                ( 38.93%)   0.6240* H  13 s( 99.91%)p 0.00(  0.09%)
                                            0.9996 -0.0006 -0.0281 -0.0087 -0.0000
     5. (1.98398) BD ( 1) N   2 - C   3  
                ( 65.13%)   0.8070* N   2 s( 32.97%)p 2.03( 67.00%)d 0.00(  0.03%)
                                            0.0001  0.5742 -0.0007  0.2307 -0.0224
                                            0.7850  0.0019  0.0000  0.0000  0.0034
                                            0.0000  0.0000 -0.0138 -0.0107
                ( 34.87%)   0.5905* C   3 s( 30.68%)p 2.25( 69.16%)d 0.01(  0.16%)
                                            0.0001  0.5539  0.0036 -0.1002  0.0394
                                           -0.8235 -0.0428 -0.0000 -0.0000  0.0097
                                            0.0000  0.0000 -0.0333 -0.0210
     6. (1.97815) BD ( 1) N   2 - C   6  
                ( 63.20%)   0.7950* N   2 s( 33.73%)p 1.96( 66.24%)d 0.00(  0.03%)
                                           -0.0001 -0.5808  0.0011  0.7906  0.0032
                                            0.1925 -0.0155 -0.0000 -0.0000 -0.0032
                                            0.0000  0.0000 -0.0134  0.0121
                ( 36.80%)   0.6066* C   6 s( 26.89%)p 2.71( 72.97%)d 0.01(  0.13%)
                                            0.0001 -0.5184 -0.0159 -0.8536 -0.0221
                                            0.0057  0.0240  0.0000  0.0000 -0.0053
                                            0.0000  0.0000 -0.0297  0.0209
     7. (1.98474) BD ( 1) C   3 - N   4  
                ( 40.26%)   0.6345* C   3 s( 35.02%)p 1.85( 64.86%)d 0.00(  0.12%)
                                            0.0000  0.5915  0.0163 -0.6482  0.0052
                                            0.4732  0.0672  0.0000  0.0000 -0.0264
                                           -0.0000  0.0000  0.0133 -0.0181
                ( 59.74%)   0.7729* N   4 s( 36.45%)p 1.74( 63.47%)d 0.00(  0.08%)
                                            0.0001  0.6034  0.0197  0.7243 -0.0364
                                           -0.3292 -0.0185 -0.0000  0.0000 -0.0255
                                           -0.0000  0.0000  0.0007 -0.0128
     8. (1.88177) BD ( 2) C   3 - N   4  
                ( 41.55%)   0.6446* C   3 s(  0.00%)p 1.00( 99.83%)d 0.00(  0.17%)
                                            0.0000  0.0000 -0.0000  0.0000 -0.0000
                                           -0.0000  0.0000  0.9988 -0.0275  0.0000
                                           -0.0386  0.0143 -0.0000  0.0000
                ( 58.45%)   0.7645* N   4 s(  0.00%)p 1.00( 99.82%)d 0.00(  0.18%)
                                            0.0000  0.0000 -0.0000  0.0000  0.0000
                                           -0.0000  0.0000  0.9991 -0.0076 -0.0000
                                            0.0155 -0.0390 -0.0000 -0.0000
     9. (1.98437) BD ( 1) C   3 - H  14  
                ( 60.50%)   0.7778* C   3 s( 34.18%)p 1.92( 65.79%)d 0.00(  0.03%)
                                           -0.0006  0.5845 -0.0105  0.7534 -0.0199
                                            0.2994  0.0167 -0.0000  0.0000  0.0093
                                           -0.0000 -0.0000  0.0142 -0.0074
                ( 39.50%)   0.6285* H  14 s( 99.90%)p 0.00(  0.10%)
                                            0.9995 -0.0029 -0.0286 -0.0141  0.0000
    10. (1.97640) BD ( 1) N   4 - C   5  
                ( 58.89%)   0.7674* N   4 s( 33.55%)p 1.98( 66.36%)d 0.00(  0.08%)
                                            0.0002  0.5793  0.0038 -0.6830  0.0195
                                           -0.4433 -0.0163  0.0000 -0.0000  0.0232
                                            0.0000  0.0000 -0.0089 -0.0139
                ( 41.11%)   0.6412* C   5 s( 28.89%)p 2.46( 71.00%)d 0.00(  0.12%)
                                           -0.0000  0.5374  0.0077  0.5746 -0.0193
                                            0.6139  0.0508  0.0000  0.0000  0.0282
                                            0.0000  0.0000  0.0037 -0.0194
    11. (1.96215) BD ( 1) C   5 - C   6  
                ( 48.66%)   0.6975* C   5 s( 32.68%)p 2.06( 67.27%)d 0.00(  0.05%)
                                            0.0001  0.5716 -0.0100  0.2864 -0.0085
                                           -0.7685  0.0032 -0.0000 -0.0000 -0.0140
                                           -0.0000  0.0000 -0.0128 -0.0133
                ( 51.34%)   0.7165* C   6 s( 33.28%)p 2.00( 66.67%)d 0.00(  0.05%)
                                           -0.0002  0.5769 -0.0079 -0.3456  0.0096
                                            0.7396 -0.0135  0.0000  0.0000 -0.0086
                                           -0.0000  0.0000 -0.0151 -0.0127
    12. (1.58977) BD ( 2) C   5 - C   6  
                ( 49.65%)   0.7046* C   5 s(  0.00%)p 1.00( 99.97%)d 0.00(  0.03%)
                                           -0.0000 -0.0000 -0.0000  0.0000  0.0000
                                           -0.0000  0.0000  0.9999  0.0005 -0.0000
                                            0.0050 -0.0164 -0.0000 -0.0000
                ( 50.35%)   0.7096* C   6 s(  0.00%)p 1.00( 99.98%)d 0.00(  0.02%)
                                            0.0000  0.0000 -0.0000  0.0000 -0.0000
                                           -0.0000  0.0000  0.9999 -0.0004  0.0000
                                           -0.0067  0.0141  0.0000  0.0000
    13. (1.97412) BD ( 1) C   5 - C  10  
                ( 50.96%)   0.7138* C   5 s( 38.11%)p 1.62( 61.86%)d 0.00(  0.04%)
                                           -0.0001  0.6173  0.0055 -0.7659  0.0179
                                            0.1736  0.0383  0.0000  0.0000 -0.0035
                                           -0.0000  0.0000  0.0154 -0.0102
                ( 49.04%)   0.7003* C  10 s( 34.87%)p 1.87( 65.08%)d 0.00(  0.05%)
                                            0.0001  0.5904  0.0079  0.8032  0.0102
                                           -0.0667  0.0329 -0.0000  0.0000 -0.0056
                                           -0.0000  0.0000  0.0173 -0.0129
    14. (1.97248) BD ( 1) C   6 - C   7  
                ( 51.33%)   0.7164* C   6 s( 39.62%)p 1.52( 60.35%)d 0.00(  0.03%)
                                           -0.0001  0.6294  0.0057 -0.3878  0.0240
                                           -0.6727 -0.0079 -0.0000 -0.0000  0.0129
                                            0.0000  0.0000 -0.0065 -0.0109
                ( 48.67%)   0.6977* C   7 s( 34.40%)p 1.91( 65.55%)d 0.00(  0.05%)
                                            0.0001  0.5865  0.0080  0.5190  0.0267
                                            0.6207 -0.0123  0.0000 -0.0000  0.0175
                                            0.0000  0.0000 -0.0050 -0.0134
    15. (1.97297) BD ( 1) C   7 - C   8  
                ( 50.76%)   0.7124* C   7 s( 36.42%)p 1.74( 63.54%)d 0.00(  0.04%)
                                           -0.0000  0.6034  0.0120 -0.7910 -0.0145
                                            0.0912 -0.0355  0.0000 -0.0000 -0.0077
                                           -0.0000  0.0000  0.0142 -0.0117
                ( 49.24%)   0.7017* C   8 s( 35.88%)p 1.79( 64.07%)d 0.00(  0.04%)
                                            0.0001  0.5989  0.0092  0.7863  0.0059
                                           -0.1446 -0.0402 -0.0000 -0.0000 -0.0041
                                           -0.0000  0.0000  0.0169 -0.0120
    16. (1.72977) BD ( 2) C   7 - C   8  
                ( 51.24%)   0.7158* C   7 s(  0.00%)p 1.00( 99.95%)d 0.00(  0.05%)
                                            0.0000 -0.0000 -0.0000  0.0000 -0.0000
                                           -0.0000  0.0000  0.9997 -0.0122  0.0000
                                           -0.0168  0.0134 -0.0000  0.0000
                ( 48.76%)   0.6983* C   8 s(  0.00%)p 1.00( 99.95%)d 0.00(  0.05%)
                                           -0.0000 -0.0000 -0.0000  0.0000 -0.0000
                                           -0.0000  0.0000  0.9997 -0.0112 -0.0000
                                            0.0208  0.0056  0.0000 -0.0000
    17. (1.97935) BD ( 1) C   7 - H  15  
                ( 61.39%)   0.7835* C   7 s( 29.10%)p 2.44( 70.87%)d 0.00(  0.03%)
                                            0.0003 -0.5392  0.0161 -0.3217  0.0102
                                            0.7779  0.0012  0.0000  0.0000  0.0110
                                            0.0000 -0.0000  0.0096  0.0102
                ( 38.61%)   0.6214* H  15 s( 99.91%)p 0.00(  0.09%)
                                           -0.9995  0.0017  0.0100 -0.0283 -0.0000
    18. (1.97723) BD ( 1) C   8 - C   9  
                ( 50.14%)   0.7081* C   8 s( 35.86%)p 1.79( 64.10%)d 0.00(  0.04%)
                                            0.0001  0.5988  0.0064 -0.3215 -0.0395
                                            0.7321 -0.0042  0.0000  0.0000 -0.0105
                                           -0.0000  0.0000 -0.0132 -0.0119
                ( 49.86%)   0.7061* C   9 s( 35.54%)p 1.81( 64.42%)d 0.00(  0.04%)
                                            0.0000  0.5961  0.0082  0.2921 -0.0302
                                           -0.7465 -0.0259 -0.0000  0.0000 -0.0134
                                           -0.0000  0.0000 -0.0107 -0.0120
    19. (1.97944) BD ( 1) C   8 - H  16  
                ( 61.20%)   0.7823* C   8 s( 28.16%)p 2.55( 71.81%)d 0.00(  0.03%)
                                            0.0003 -0.5305  0.0131  0.5259 -0.0039
                                            0.6645 -0.0059  0.0000 -0.0000 -0.0143
                                            0.0000 -0.0000  0.0038  0.0098
                ( 38.80%)   0.6229* H  16 s( 99.91%)p 0.00(  0.09%)
                                           -0.9995  0.0017 -0.0187 -0.0234 -0.0000
    20. (1.97534) BD ( 1) C   9 - C  10  
                ( 49.71%)   0.7051* C   9 s( 36.13%)p 1.77( 63.82%)d 0.00(  0.04%)
                                            0.0001  0.6011  0.0064  0.4527 -0.0248
                                            0.6570  0.0313  0.0000  0.0000  0.0170
                                           -0.0000  0.0000 -0.0038 -0.0120
                ( 50.29%)   0.7092* C  10 s( 36.14%)p 1.77( 63.81%)d 0.00(  0.04%)
                                           -0.0000  0.6011  0.0122 -0.4940 -0.0379
                                           -0.6264  0.0160 -0.0000  0.0000  0.0151
                                            0.0000  0.0000 -0.0078 -0.0117
    21. (1.71440) BD ( 2) C   9 - C  10  
                ( 51.36%)   0.7167* C   9 s(  0.00%)p 1.00( 99.96%)d 0.00(  0.04%)
                                            0.0000  0.0000 -0.0000  0.0000 -0.0000
                                           -0.0000  0.0000  0.9997 -0.0142 -0.0000
                                            0.0187  0.0094  0.0000 -0.0000
                ( 48.64%)   0.6974* C  10 s(  0.00%)p 1.00( 99.94%)d 0.00(  0.06%)
                                           -0.0000 -0.0000 -0.0000  0.0000 -0.0000
                                           -0.0000  0.0000  0.9997 -0.0113 -0.0000
                                           -0.0034 -0.0233 -0.0000 -0.0000
    22. (1.97944) BD ( 1) C   9 - H  17  
                ( 61.25%)   0.7826* C   9 s( 28.23%)p 2.54( 71.74%)d 0.00(  0.03%)
                                            0.0003 -0.5311  0.0125  0.8417 -0.0064
                                           -0.0944 -0.0003 -0.0000  0.0000  0.0032
                                            0.0000 -0.0000 -0.0143  0.0099
                ( 38.75%)   0.6225* H  17 s( 99.91%)p 0.00(  0.09%)
                                           -0.9996  0.0017 -0.0297  0.0035  0.0000
    23. (1.97837) BD ( 1) C  10 - H  18  
                ( 61.79%)   0.7860* C  10 s( 28.90%)p 2.46( 71.07%)d 0.00(  0.03%)
                                           -0.0003  0.5374 -0.0157 -0.3302  0.0001
                                            0.7757 -0.0059  0.0000 -0.0000 -0.0099
                                           -0.0000  0.0000 -0.0106 -0.0099
                ( 38.21%)   0.6182* H  18 s( 99.91%)p 0.00(  0.09%)
                                            0.9995 -0.0024  0.0110 -0.0284 -0.0000
    24. (1.99931) CR ( 1) C   1           s(100.00%)p 0.00(  0.00%)
                                            1.0000 -0.0001 -0.0000  0.0002  0.0000
                                           -0.0001 -0.0000  0.0000  0.0000  0.0000
                                           -0.0000  0.0000  0.0000  0.0000
    25. (1.99901) CR ( 1) N   2           s(100.00%)
                                            1.0000 -0.0001  0.0000  0.0001  0.0000
                                           -0.0000 -0.0000 -0.0000 -0.0000 -0.0000
                                            0.0000 -0.0000 -0.0000  0.0000
    26. (1.99920) CR ( 1) C   3           s(100.00%)p 0.00(  0.00%)
                                            1.0000  0.0002 -0.0000  0.0004 -0.0000
                                            0.0003  0.0000 -0.0000  0.0000  0.0000
                                            0.0000 -0.0000  0.0000 -0.0000
    27. (1.99933) CR ( 1) N   4           s(100.00%)p 0.00(  0.00%)
                                            1.0000 -0.0002  0.0000  0.0001 -0.0000
                                           -0.0000  0.0000 -0.0000  0.0000 -0.0000
                                           -0.0000  0.0000 -0.0000  0.0000
    28. (1.99881) CR ( 1) C   5           s(100.00%)p 0.00(  0.00%)
                                            1.0000  0.0000  0.0000 -0.0001  0.0000
                                            0.0001  0.0000  0.0000  0.0000  0.0000
                                            0.0000 -0.0000  0.0000 -0.0000
    29. (1.99882) CR ( 1) C   6           s(100.00%)
                                            1.0000  0.0003  0.0000 -0.0000  0.0000
                                            0.0001 -0.0000 -0.0000 -0.0000  0.0000
                                           -0.0000 -0.0000  0.0000 -0.0000
    30. (1.99891) CR ( 1) C   7           s(100.00%)p 0.00(  0.00%)
                                            1.0000  0.0001 -0.0000  0.0000 -0.0000
                                           -0.0002 -0.0000 -0.0000  0.0000 -0.0000
                                            0.0000  0.0000 -0.0000 -0.0000
    31. (1.99897) CR ( 1) C   8           s(100.00%)p 0.00(  0.00%)
                                            1.0000  0.0001 -0.0000 -0.0002  0.0000
                                           -0.0002  0.0000  0.0000 -0.0000  0.0000
                                            0.0000  0.0000 -0.0000 -0.0000
    32. (1.99897) CR ( 1) C   9           s(100.00%)p 0.00(  0.00%)
                                            1.0000  0.0001 -0.0000 -0.0003  0.0000
                                            0.0000 -0.0000 -0.0000  0.0000 -0.0000
                                           -0.0000 -0.0000  0.0000 -0.0000
    33. (1.99890) CR ( 1) C  10           s(100.00%)p 0.00(  0.00%)
                                            1.0000  0.0001 -0.0000 -0.0002 -0.0000
                                            0.0002 -0.0000  0.0000 -0.0000 -0.0000
                                           -0.0000 -0.0000 -0.0000 -0.0000
    34. (1.59144) LP ( 1) N   2           s(  0.00%)p 1.00( 99.99%)d 0.00(  0.01%)
                                            0.0000 -0.0000 -0.0000 -0.0000 -0.0000
                                            0.0000  0.0000  1.0000 -0.0007 -0.0000
                                           -0.0050  0.0082  0.0000  0.0000
    35. (1.92061) LP ( 1) N   4           s( 30.02%)p 2.33( 69.90%)d 0.00(  0.08%)
                                            0.0002  0.5477 -0.0149 -0.0766  0.0012
                                            0.8322  0.0241  0.0000  0.0000  0.0053
                                            0.0000 -0.0000  0.0246  0.0127
    36. (0.00334) RY*( 1) C   1           s(  0.70%)p99.99( 91.42%)d11.21(  7.88%)
                                           -0.0000  0.0058  0.0836 -0.0177 -0.7381
                                           -0.0151 -0.6073 -0.0000 -0.0000 -0.0001
                                            0.0000  0.0000  0.2805 -0.0093
    37. (0.00194) RY*( 2) C   1           s(  0.00%)p 1.00( 60.32%)d 0.66( 39.68%)
                                           -0.0000  0.0000  0.0001  0.0000 -0.0000
                                           -0.0000  0.0001  0.0152  0.7765 -0.0000
                                           -0.3714  0.5088 -0.0000 -0.0000
    38. (0.00128) RY*( 3) C   1           s( 46.26%)p 1.14( 52.67%)d 0.02(  1.07%)
                                            0.0000 -0.0053  0.6801  0.0270 -0.4363
                                           -0.0313  0.5785  0.0000 -0.0001  0.0228
                                            0.0000 -0.0000 -0.0988 -0.0215
    39. (0.00015) RY*( 4) C   1           s(  0.00%)p 1.00( 39.58%)d 1.53( 60.42%)
                                            0.0000  0.0000  0.0002 -0.0000  0.0001
                                            0.0000 -0.0001 -0.0077  0.6291  0.0001
                                            0.4118 -0.6593  0.0000  0.0001
    40. (0.00012) RY*( 5) C   1           s( 41.17%)p 0.95( 39.24%)d 0.48( 19.59%)
                                           -0.0000  0.0005  0.6416 -0.0224  0.4195
                                            0.0174 -0.4644  0.0000 -0.0001  0.4224
                                           -0.0001  0.0002 -0.0902  0.0967
    41. (0.00004) RY*( 6) C   1           s(  1.81%)p 4.62(  8.37%)d49.62( 89.82%)
    42. (0.00001) RY*( 7) C   1           s(  9.92%)p 0.79(  7.83%)d 8.29( 82.25%)
    43. (0.00001) RY*( 8) C   1           s(  0.00%)p 1.00(  0.15%)d99.99( 99.85%)
    44. (0.00000) RY*( 9) C   1           s(  0.11%)p 6.82(  0.73%)d99.99( 99.16%)
    45. (0.00214) RY*( 1) N   2           s(  0.00%)p 1.00( 92.84%)d 0.08(  7.16%)
                                            0.0000 -0.0000  0.0001  0.0000 -0.0001
                                           -0.0000  0.0000 -0.0016  0.9635 -0.0000
                                           -0.0118  0.2673  0.0000 -0.0000
    46. (0.00148) RY*( 2) N   2           s( 26.25%)p 1.59( 41.80%)d 1.22( 31.95%)
                                           -0.0000  0.0004  0.5123 -0.0148  0.0887
                                            0.0126 -0.6402  0.0000 -0.0000 -0.5385
                                            0.0000  0.0000  0.1531 -0.0780
    47. (0.00107) RY*( 3) N   2           s( 28.98%)p 2.38( 68.98%)d 0.07(  2.05%)
                                            0.0000 -0.0156  0.5381  0.0033 -0.7673
                                           -0.0117  0.3176  0.0000 -0.0001  0.0477
                                           -0.0000 -0.0001  0.0896 -0.1008
    48. (0.00082) RY*( 4) N   2           s( 28.13%)p 2.18( 61.20%)d 0.38( 10.67%)
                                           -0.0000  0.0022  0.5303  0.0025  0.5602
                                            0.0077  0.5460  0.0000 -0.0000 -0.1307
                                            0.0000 -0.0000 -0.2967 -0.0399
    49. (0.00059) RY*( 5) N   2           s(  0.00%)p 1.00(  1.48%)d66.35( 98.52%)
                                           -0.0000 -0.0000  0.0000  0.0000  0.0000
                                            0.0000  0.0000  0.0003 -0.1218  0.0000
                                            0.8700  0.4777  0.0001 -0.0000
    50. (0.00041) RY*( 6) N   2           s(  0.87%)p11.80( 10.26%)d99.99( 88.87%)
                                            0.0000  0.0023  0.0932  0.0181  0.2680
                                            0.0144  0.1739  0.0000  0.0000  0.1993
                                           -0.0001 -0.0000  0.9173 -0.0868
    51. (0.00040) RY*( 7) N   2           s(  0.00%)p 1.00(  5.69%)d16.59( 94.31%)
                                            0.0000  0.0000  0.0000  0.0000 -0.0000
                                           -0.0000  0.0000 -0.0095 -0.2382 -0.0000
                                           -0.4928  0.8368  0.0000 -0.0000
    52. (0.00014) RY*( 8) N   2           s( 14.03%)p 1.26( 17.72%)d 4.86( 68.25%)
                                           -0.0000  0.0050  0.3746 -0.0036  0.1290
                                           -0.0046 -0.4007  0.0000  0.0000  0.8067
                                           -0.0000  0.0000 -0.1769 -0.0208
    53. (0.00003) RY*( 9) N   2           s(  1.80%)p 0.04(  0.06%)d54.44( 98.13%)
    54. (0.00954) RY*( 1) C   3           s(  7.35%)p10.04( 73.78%)d 2.57( 18.88%)
                                           -0.0000 -0.0047  0.2711 -0.0024 -0.6727
                                           -0.0742  0.5289 -0.0000  0.0000  0.2039
                                           -0.0000  0.0000  0.3835 -0.0114
    55. (0.00411) RY*( 2) C   3           s( 18.65%)p 4.04( 75.35%)d 0.32(  6.00%)
                                            0.0000  0.0219  0.4313 -0.0246 -0.3183
                                            0.0432 -0.8061  0.0000  0.0000  0.1597
                                            0.0000 -0.0000  0.1700 -0.0744
    56. (0.00291) RY*( 3) C   3           s(  0.00%)p 1.00( 86.65%)d 0.15( 13.35%)
                                            0.0000 -0.0000  0.0000  0.0000  0.0000
                                           -0.0000  0.0000  0.0268  0.9305 -0.0000
                                           -0.0996 -0.3515 -0.0000 -0.0000
    57. (0.00224) RY*( 4) C   3           s(  0.00%)p 1.00(  6.47%)d14.47( 93.53%)
                                           -0.0000  0.0000  0.0000 -0.0000 -0.0000
                                            0.0000 -0.0000 -0.0248  0.2531  0.0000
                                           -0.5201  0.8154  0.0000  0.0000
    58. (0.00172) RY*( 5) C   3           s( 65.06%)p 0.42( 27.45%)d 0.12(  7.48%)
                                            0.0000 -0.0178  0.8064  0.0371  0.4767
                                           -0.0080  0.2142 -0.0000 -0.0000 -0.2529
                                            0.0000  0.0000  0.1031 -0.0150
    59. (0.00048) RY*( 6) C   3           s(  7.71%)p 1.35( 10.41%)d10.62( 81.88%)
                                            0.0000 -0.0055  0.2776  0.0062 -0.3057
                                            0.0169  0.1014  0.0000  0.0000  0.0393
                                            0.0000  0.0000 -0.8940 -0.1342
    60. (0.00008) RY*( 7) C   3           s(  0.68%)p17.57( 11.91%)d99.99( 87.41%)
    61. (0.00004) RY*( 8) C   3           s(  0.00%)p 1.00(  7.05%)d13.18( 92.95%)
    62. (0.00000) RY*( 9) C   3           s(  0.67%)p 1.93(  1.30%)d99.99( 98.03%)
    63. (0.00300) RY*( 1) N   4           s(  2.03%)p44.62( 90.54%)d 3.66(  7.43%)
                                            0.0000 -0.0069  0.1423  0.0066  0.3183
                                            0.0253 -0.8963  0.0000 -0.0000  0.0208
                                           -0.0000 -0.0000  0.2711 -0.0189
    64. (0.00164) RY*( 2) N   4           s(  0.24%)p99.99( 98.77%)d 4.20(  0.99%)
                                           -0.0000 -0.0125  0.0470 -0.0362 -0.9384
                                            0.0167 -0.3247  0.0000  0.0000  0.0922
                                           -0.0000  0.0000 -0.0071 -0.0374
    65. (0.00071) RY*( 3) N   4           s(  0.00%)p 1.00( 89.77%)d 0.11( 10.23%)
                                           -0.0000  0.0000 -0.0000  0.0000  0.0000
                                           -0.0000 -0.0000  0.0115  0.9474  0.0000
                                            0.2438  0.2072  0.0000  0.0000
    66. (0.00040) RY*( 4) N   4           s(  0.00%)p 1.00(  6.79%)d13.72( 93.21%)
                                            0.0000 -0.0000  0.0000 -0.0000 -0.0000
                                            0.0000 -0.0000 -0.0147 -0.2602 -0.0000
                                            0.9638  0.0566  0.0000 -0.0000
    67. (0.00014) RY*( 5) N   4           s( 79.58%)p 0.01(  0.96%)d 0.24( 19.46%)
                                           -0.0000 -0.0026  0.8921 -0.0260 -0.0289
                                            0.0168  0.0882  0.0000  0.0000 -0.4126
                                           -0.0000  0.0000 -0.1040  0.1165
    68. (0.00005) RY*( 6) N   4           s( 12.94%)p 0.10(  1.30%)d 6.63( 85.76%)
    69. (0.00001) RY*( 7) N   4           s(  0.00%)p 1.00(  3.62%)d26.63( 96.38%)
    70. (0.00001) RY*( 8) N   4           s(  5.13%)p 1.65(  8.48%)d16.85( 86.40%)
    71. (0.00002) RY*( 9) N   4           s(  0.06%)p 3.81(  0.23%)d99.99( 99.71%)
    72. (0.00799) RY*( 1) C   5           s( 15.63%)p 4.51( 70.44%)d 0.89( 13.93%)
                                            0.0000 -0.0325  0.3940  0.0225  0.5667
                                           -0.0272  0.6181 -0.0000  0.0000 -0.1448
                                           -0.0000 -0.0000  0.3430 -0.0264
    73. (0.00598) RY*( 2) C   5           s( 16.94%)p 4.66( 78.90%)d 0.25(  4.16%)
                                           -0.0000  0.0393  0.4098  0.0153  0.4495
                                            0.0183 -0.7657  0.0000 -0.0000  0.0526
                                           -0.0000 -0.0000  0.1883 -0.0582
    74. (0.00238) RY*( 3) C   5           s( 51.84%)p 0.79( 40.88%)d 0.14(  7.29%)
                                            0.0000 -0.0112  0.7199 -0.0166 -0.6347
                                           -0.0218  0.0716  0.0000  0.0000  0.1990
                                           -0.0000 -0.0000  0.1699 -0.0665
    75. (0.00149) RY*( 4) C   5           s(  0.00%)p 1.00(  0.08%)d99.99( 99.92%)
                                            0.0000 -0.0000 -0.0000  0.0000  0.0000
                                           -0.0000 -0.0000  0.0046  0.0272  0.0000
                                            0.8414  0.5397  0.0000 -0.0000
    76. (0.00091) RY*( 5) C   5           s(  0.00%)p 1.00( 70.90%)d 0.41( 29.10%)
                                            0.0000 -0.0000  0.0000 -0.0000 -0.0000
                                           -0.0000  0.0000  0.0094 -0.8420  0.0000
                                           -0.2717  0.4660  0.0000  0.0000
    77. (0.00051) RY*( 6) C   5           s(  0.00%)p 1.00( 29.05%)d 2.44( 70.95%)
                                            0.0000  0.0000 -0.0000  0.0000  0.0000
                                            0.0000 -0.0000  0.0135  0.5388  0.0000
                                           -0.4671  0.7009 -0.0000  0.0000
    78. (0.00037) RY*( 7) C   5           s( 13.87%)p 0.03(  0.47%)d 6.18( 85.66%)
                                            0.0000  0.0034  0.3724 -0.0005  0.0635
                                            0.0198  0.0158  0.0000 -0.0000 -0.5030
                                            0.0000  0.0000 -0.7753 -0.0498
    79. (0.00016) RY*( 8) C   5           s(  0.78%)p11.67(  9.12%)d99.99( 90.10%)
                                            0.0000 -0.0113  0.0877 -0.0118  0.2616
                                           -0.0220  0.1489 -0.0000  0.0000  0.8238
                                            0.0000 -0.0000 -0.4626 -0.0915
    80. (0.00002) RY*( 9) C   5           s(  1.27%)p 0.06(  0.08%)d77.92( 98.66%)
    81. (0.00651) RY*( 1) C   6           s( 14.27%)p 5.58( 79.63%)d 0.43(  6.10%)
                                            0.0000  0.0271  0.3768  0.0044 -0.3933
                                            0.0075  0.8010 -0.0000 -0.0000  0.2323
                                           -0.0000 -0.0000  0.0587 -0.0597
    82. (0.00360) RY*( 2) C   6           s( 82.18%)p 0.21( 17.07%)d 0.01(  0.74%)
                                           -0.0000 -0.0172  0.9064 -0.0174 -0.0127
                                            0.0055 -0.4126  0.0000  0.0000 -0.0713
                                            0.0000  0.0000 -0.0246 -0.0416
    83. (0.00321) RY*( 3) C   6           s(  2.73%)p31.29( 85.31%)d 4.39( 11.96%)
                                           -0.0000 -0.0209  0.1638  0.0060  0.8656
                                            0.0114  0.3220  0.0000  0.0000  0.1694
                                            0.0000  0.0000 -0.3014  0.0068
    84. (0.00201) RY*( 4) C   6           s(  0.00%)p 1.00( 53.85%)d 0.86( 46.15%)
                                            0.0000  0.0000 -0.0000  0.0000 -0.0000
                                           -0.0000  0.0000  0.0032  0.7338  0.0000
                                            0.6702  0.1113  0.0000 -0.0000
    85. (0.00088) RY*( 5) C   6           s(  0.00%)p 1.00( 27.73%)d 2.61( 72.27%)
                                            0.0000 -0.0000  0.0000 -0.0000 -0.0000
                                            0.0000 -0.0000 -0.0072 -0.5265  0.0000
                                            0.4576  0.7165  0.0000 -0.0000
    86. (0.00067) RY*( 6) C   6           s(  0.00%)p 1.00( 18.45%)d 4.42( 81.55%)
                                           -0.0000 -0.0000  0.0000 -0.0000 -0.0000
                                            0.0000 -0.0000  0.0134 -0.4293 -0.0000
                                            0.5844 -0.6885  0.0000 -0.0000
    87. (0.00026) RY*( 7) C   6           s(  0.19%)p45.88(  8.59%)d99.99( 91.22%)
                                           -0.0000 -0.0144  0.0408 -0.0346  0.2907
                                            0.0116  0.0107  0.0000 -0.0000  0.1341
                                           -0.0000 -0.0000  0.9428 -0.0727
    88. (0.00013) RY*( 8) C   6           s(  0.28%)p32.53(  8.95%)d99.99( 90.77%)
                                           -0.0000  0.0056  0.0522  0.0005  0.1010
                                           -0.0111  0.2814  0.0000  0.0000 -0.9398
                                            0.0000  0.0000  0.0873 -0.1302
    89. (0.00002) RY*( 9) C   6           s(  0.56%)p 0.79(  0.44%)d99.99( 99.00%)
    90. (0.00444) RY*( 1) C   7           s(  0.17%)p99.99( 92.57%)d42.75(  7.26%)
                                            0.0000 -0.0249  0.0328  0.0084  0.4719
                                           -0.0247 -0.8381  0.0000 -0.0000  0.2033
                                            0.0000 -0.0000  0.1746  0.0277
    91. (0.00259) RY*( 2) C   7           s(  2.45%)p38.96( 95.59%)d 0.80(  1.96%)
                                            0.0000  0.0118  0.1562 -0.0247  0.8527
                                           -0.0164  0.4774  0.0000  0.0000 -0.1082
                                           -0.0000  0.0000  0.0868 -0.0182
    92. (0.00109) RY*( 3) C   7           s(  0.00%)p 1.00( 86.34%)d 0.16( 13.66%)
                                           -0.0000  0.0000  0.0000  0.0000 -0.0000
                                           -0.0000 -0.0000  0.0118  0.9291  0.0000
                                            0.2481  0.2740  0.0000 -0.0000
    93. (0.00079) RY*( 4) C   7           s( 94.80%)p 0.03(  2.52%)d 0.03(  2.68%)
                                           -0.0000 -0.0040  0.9736  0.0124 -0.1572
                                           -0.0177 -0.0080 -0.0000  0.0000  0.1567
                                           -0.0000 -0.0000  0.0239 -0.0409
    94. (0.00067) RY*( 5) C   7           s(  0.00%)p 1.00( 10.33%)d 8.68( 89.67%)
                                           -0.0000 -0.0000  0.0000  0.0000 -0.0000
                                           -0.0000  0.0000  0.0078 -0.3213  0.0000
                                            0.9086  0.2667  0.0000 -0.0000
    95. (0.00010) RY*( 6) C   7           s(  2.18%)p 2.01(  4.38%)d42.82( 93.43%)
    96. (0.00006) RY*( 7) C   7           s(  0.41%)p 7.95(  3.26%)d99.99( 96.33%)
    97. (0.00001) RY*( 8) C   7           s(  0.00%)p 1.00(  3.38%)d28.63( 96.62%)
    98. (0.00001) RY*( 9) C   7           s(  0.07%)p24.27(  1.70%)d99.99( 98.23%)
    99. (0.00536) RY*( 1) C   8           s(  0.16%)p99.99( 93.21%)d40.72(  6.62%)
                                           -0.0000  0.0281  0.0289  0.0209  0.5385
                                            0.0218  0.8007  0.0000  0.0000  0.2504
                                            0.0000 -0.0000 -0.0469 -0.0364
   100. (0.00263) RY*( 2) C   8           s(  0.23%)p99.99( 98.38%)d 5.96(  1.39%)
                                            0.0000 -0.0020  0.0482  0.0283 -0.8211
                                           -0.0253  0.5552 -0.0000  0.0000  0.0067
                                           -0.0000 -0.0000  0.1175 -0.0018
   101. (0.00100) RY*( 3) C   8           s(  0.00%)p 1.00( 90.70%)d 0.10(  9.30%)
                                            0.0000  0.0000 -0.0000  0.0000  0.0000
                                            0.0000 -0.0000  0.0041  0.9523  0.0000
                                            0.2999  0.0555 -0.0000 -0.0000
   102. (0.00082) RY*( 4) C   8           s( 93.64%)p 0.00(  0.44%)d 0.06(  5.92%)
                                            0.0000 -0.0040  0.9677 -0.0169  0.0613
                                           -0.0117 -0.0162  0.0000  0.0000 -0.1824
                                           -0.0000  0.0000  0.1187 -0.1086
   103. (0.00076) RY*( 5) C   8           s(  0.00%)p 1.00(  3.87%)d24.85( 96.13%)
                                           -0.0000 -0.0000  0.0000 -0.0000 -0.0000
                                           -0.0000  0.0000 -0.0141 -0.1962 -0.0000
                                            0.7419 -0.6410  0.0000 -0.0000
   104. (0.00014) RY*( 6) C   8           s(  0.59%)p 2.23(  1.31%)d99.99( 98.11%)
                                            0.0000 -0.0007  0.0766  0.0198 -0.0855
                                           -0.0169  0.0714 -0.0000  0.0000 -0.2375
                                            0.0000  0.0000 -0.9611 -0.0294
   105. (0.00005) RY*( 7) C   8           s(  5.36%)p 0.94(  5.03%)d16.72( 89.61%)
   106. (0.00000) RY*( 8) C   8           s(  0.00%)p 1.00(  5.48%)d17.25( 94.52%)
   107. (0.00000) RY*( 9) C   8           s(  0.12%)p14.07(  1.64%)d99.99( 98.24%)
   108. (0.00524) RY*( 1) C   9           s(  0.18%)p99.99( 93.19%)d36.86(  6.63%)
                                           -0.0000  0.0282  0.0316  0.0293  0.9541
                                           -0.0014 -0.1439 -0.0000 -0.0000 -0.0485
                                           -0.0000 -0.0000  0.2504 -0.0348
   109. (0.00252) RY*( 2) C   9           s(  0.54%)p99.99( 98.13%)d 2.43(  1.32%)
                                           -0.0000 -0.0011  0.0738  0.0007 -0.1474
                                            0.0380 -0.9788  0.0000 -0.0000  0.1145
                                            0.0000 -0.0000  0.0118 -0.0015
   110. (0.00094) RY*( 3) C   9           s(  0.00%)p 1.00( 83.39%)d 0.20( 16.61%)
                                           -0.0000  0.0000 -0.0000  0.0000  0.0000
                                           -0.0000 -0.0000  0.0134  0.9131 -0.0000
                                            0.1614 -0.3743  0.0000 -0.0000
   111. (0.00082) RY*( 4) C   9           s( 93.07%)p 0.01(  0.68%)d 0.07(  6.25%)
                                            0.0000 -0.0036  0.9647 -0.0190  0.0355
                                            0.0002  0.0717  0.0000  0.0000  0.0580
                                            0.0000 -0.0000 -0.2174 -0.1091
   112. (0.00066) RY*( 5) C   9           s(  0.00%)p 1.00( 11.08%)d 8.03( 88.92%)
                                            0.0000 -0.0000  0.0000 -0.0000  0.0000
                                            0.0000 -0.0000 -0.0083  0.3327  0.0000
                                            0.2357  0.9131  0.0000  0.0000
   113. (0.00014) RY*( 6) C   9           s(  0.01%)p99.99(  1.36%)d99.99( 98.63%)
                                           -0.0000  0.0009  0.0114  0.0025  0.0003
                                            0.0264 -0.1136  0.0000 -0.0000 -0.9605
                                           -0.0000  0.0000 -0.2518  0.0169
   114. (0.00004) RY*( 7) C   9           s(  6.14%)p 0.88(  5.39%)d14.40( 88.47%)
   115. (0.00000) RY*( 8) C   9           s(  0.00%)p 1.00(  5.58%)d16.92( 94.42%)
   116. (0.00000) RY*( 9) C   9           s(  0.15%)p 8.40(  1.27%)d99.99( 98.58%)
   117. (0.00533) RY*( 1) C  10           s(  0.20%)p99.99( 93.82%)d30.22(  5.98%)
                                           -0.0000  0.0271  0.0353  0.0164  0.1882
                                           -0.0232 -0.9497 -0.0000 -0.0000 -0.1683
                                           -0.0000  0.0000 -0.1750 -0.0291
   118. (0.00276) RY*( 2) C  10           s(  0.04%)p99.99( 97.94%)d47.19(  2.02%)
                                            0.0000  0.0105  0.0178 -0.0272  0.9681
                                           -0.0180  0.2026  0.0000 -0.0000  0.0731
                                            0.0000  0.0000 -0.1204 -0.0187
   119. (0.00097) RY*( 3) C  10           s(  0.00%)p 1.00( 77.96%)d 0.28( 22.04%)
                                           -0.0000  0.0000 -0.0000  0.0000  0.0000
                                           -0.0000 -0.0000  0.0132  0.8829 -0.0000
                                            0.4645  0.0684  0.0000 -0.0000
   120. (0.00085) RY*( 4) C  10           s( 98.52%)p 0.00(  0.07%)d 0.01(  1.41%)
                                            0.0000 -0.0045  0.9926 -0.0068 -0.0126
                                            0.0221  0.0058  0.0000  0.0000  0.0625
                                            0.0000  0.0000  0.0962 -0.0306
   121. (0.00062) RY*( 5) C  10           s(  0.00%)p 1.00( 19.81%)d 4.05( 80.19%)
                                           -0.0000 -0.0000  0.0000 -0.0000 -0.0000
                                           -0.0000  0.0000  0.0078 -0.4450 -0.0000
                                            0.7811  0.4379  0.0000 -0.0000
   122. (0.00013) RY*( 6) C  10           s(  0.80%)p 4.52(  3.64%)d99.99( 95.56%)
                                           -0.0000 -0.0010  0.0897  0.0221 -0.1458
                                            0.0047  0.1210 -0.0000  0.0000  0.1047
                                            0.0000  0.0000 -0.9375  0.2563
   123. (0.00004) RY*( 7) C  10           s(  0.44%)p 5.82(  2.53%)d99.99( 97.03%)
   124. (0.00002) RY*( 8) C  10           s(  0.00%)p 1.00(  2.29%)d42.71( 97.71%)
   125. (0.00001) RY*( 9) C  10           s(  0.09%)p22.10(  2.02%)d99.99( 97.89%)
   126. (0.00189) RY*( 1) H  11           s( 99.47%)p 0.01(  0.53%)
                                            0.0052  0.9973  0.0255 -0.0625 -0.0280
   127. (0.00020) RY*( 2) H  11           s(  0.00%)p 1.00(100.00%)
                                            0.0003  0.0037  0.7179  0.5461 -0.4318
   128. (0.00012) RY*( 3) H  11           s(  0.03%)p99.99( 99.97%)
                                            0.0156  0.0065 -0.6117  0.1987 -0.7655
   129. (0.00002) RY*( 4) H  11           s(  0.59%)p99.99( 99.41%)
   130. (0.00189) RY*( 1) H  12           s( 99.47%)p 0.01(  0.53%)
                                            0.0052  0.9973  0.0255 -0.0625  0.0280
   131. (0.00020) RY*( 2) H  12           s(  0.00%)p 1.00(100.00%)
                                            0.0003  0.0037  0.7178  0.5461  0.4319
   132. (0.00012) RY*( 3) H  12           s(  0.03%)p99.99( 99.97%)
                                            0.0156  0.0065 -0.6118  0.1988  0.7655
   133. (0.00002) RY*( 4) H  12           s(  0.59%)p99.99( 99.41%)
   134. (0.00102) RY*( 1) H  13           s( 97.84%)p 0.02(  2.16%)
                                            0.0046  0.9891  0.1115  0.0958  0.0000
   135. (0.00020) RY*( 2) H  13           s(  0.00%)p 1.00(100.00%)
                                            0.0000 -0.0000 -0.0000  0.0000  1.0000
   136. (0.00010) RY*( 3) H  13           s(  1.29%)p76.61( 98.71%)
                                           -0.0128  0.1128 -0.1567 -0.9811  0.0000
   137. (0.00002) RY*( 4) H  13           s(  0.96%)p99.99( 99.04%)
   138. (0.00085) RY*( 1) H  14           s( 99.74%)p 0.00(  0.26%)
                                            0.0015  0.9987 -0.0505  0.0087 -0.0000
   139. (0.00017) RY*( 2) H  14           s(  0.00%)p 1.00(100.00%)
                                           -0.0000  0.0000 -0.0000 -0.0000  1.0000
   140. (0.00006) RY*( 3) H  14           s(  0.31%)p99.99( 99.69%)
   141. (0.00002) RY*( 4) H  14           s(  0.05%)p99.99( 99.95%)
   142. (0.00158) RY*( 1) H  15           s( 98.99%)p 0.01(  1.01%)
                                            0.0047  0.9949  0.0433 -0.0905  0.0000
   143. (0.00022) RY*( 2) H  15           s(  0.00%)p 1.00(100.00%)
                                           -0.0000 -0.0000  0.0000 -0.0000  1.0000
   144. (0.00008) RY*( 3) H  15           s(  0.12%)p99.99( 99.88%)
   145. (0.00005) RY*( 4) H  15           s(  0.98%)p99.99( 99.02%)
   146. (0.00158) RY*( 1) H  16           s( 99.08%)p 0.01(  0.92%)
                                            0.0045  0.9954 -0.0634 -0.0722  0.0000
   147. (0.00020) RY*( 2) H  16           s(  0.00%)p 1.00(100.00%)
                                           -0.0000 -0.0000  0.0000 -0.0000  1.0000
   148. (0.00009) RY*( 3) H  16           s(  0.00%)p 1.00(100.00%)
   149. (0.00006) RY*( 4) H  16           s(  1.01%)p97.98( 98.99%)
   150. (0.00157) RY*( 1) H  17           s( 99.10%)p 0.01(  0.90%)
                                            0.0045  0.9955 -0.0949  0.0053  0.0000
   151. (0.00019) RY*( 2) H  17           s(  0.00%)p 1.00(100.00%)
                                           -0.0000  0.0000  0.0000 -0.0000  1.0000
   152. (0.00009) RY*( 3) H  17           s(  0.00%)p 1.00(100.00%)
   153. (0.00006) RY*( 4) H  17           s(  0.99%)p99.76( 99.01%)
   154. (0.00219) RY*( 1) H  18           s( 99.52%)p 0.00(  0.48%)
                                            0.0045  0.9976 -0.0226  0.0653  0.0000
   155. (0.00017) RY*( 2) H  18           s(  0.00%)p 1.00(100.00%)
                                            0.0000  0.0000  0.0000 -0.0000  1.0000
   156. (0.00010) RY*( 3) H  18           s(  0.01%)p 1.00( 99.99%)
   157. (0.00006) RY*( 4) H  18           s(  0.56%)p99.99( 99.44%)
   158. (0.01929) BD*( 1) C   1 - N   2  
                ( 63.94%)   0.7996* C   1 s( 24.32%)p 3.10( 75.52%)d 0.01(  0.16%)
                                            0.0002  0.4928  0.0199 -0.5981 -0.0178
                                            0.6295  0.0299 -0.0000 -0.0000 -0.0339
                                            0.0000 -0.0000 -0.0028 -0.0203
                ( 36.06%)  -0.6005* N   2 s( 33.25%)p 2.01( 66.73%)d 0.00(  0.02%)
                                           -0.0000  0.5766  0.0064  0.5667  0.0011
                                           -0.5883 -0.0081  0.0000  0.0000 -0.0120
                                            0.0000 -0.0000 -0.0011 -0.0095
   159. (0.01328) BD*( 1) C   1 - H  11  
                ( 38.92%)   0.6239* C   1 s( 25.34%)p 2.94( 74.61%)d 0.00(  0.04%)
                                           -0.0000  0.5034 -0.0053 -0.0983  0.0144
                                           -0.4864 -0.0005 -0.7069  0.0053  0.0042
                                            0.0038  0.0158 -0.0041  0.0110
                ( 61.08%)  -0.7815* H  11 s( 99.91%)p 0.00(  0.09%)
                                            0.9996 -0.0035  0.0010  0.0171  0.0239
   160. (0.01328) BD*( 1) C   1 - H  12  
                ( 38.92%)   0.6239* C   1 s( 25.34%)p 2.94( 74.61%)d 0.00(  0.04%)
                                           -0.0000  0.5034 -0.0053 -0.0983  0.0144
                                           -0.4863 -0.0005  0.7069 -0.0053  0.0042
                                           -0.0038 -0.0158 -0.0041  0.0110
                ( 61.08%)  -0.7815* H  12 s( 99.91%)p 0.00(  0.09%)
                                            0.9996 -0.0035  0.0010  0.0171 -0.0239
   161. (0.00399) BD*( 1) C   1 - H  13  
                ( 38.93%)   0.6240* C   1 s( 25.02%)p 2.99( 74.93%)d 0.00(  0.04%)
                                            0.0000 -0.5002 -0.0007 -0.7878  0.0048
                                           -0.3582  0.0166 -0.0000 -0.0000 -0.0161
                                           -0.0000 -0.0000 -0.0096  0.0093
                ( 61.07%)  -0.7815* H  13 s( 99.91%)p 0.00(  0.09%)
                                           -0.9996  0.0006  0.0281  0.0087  0.0000
   162. (0.04383) BD*( 1) N   2 - C   3  
                ( 34.87%)   0.5905* N   2 s( 32.97%)p 2.03( 67.00%)d 0.00(  0.03%)
                                           -0.0001 -0.5742  0.0007 -0.2307  0.0224
                                           -0.7850 -0.0019 -0.0000 -0.0000 -0.0034
                                           -0.0000 -0.0000  0.0138  0.0107
                ( 65.13%)  -0.8070* C   3 s( 30.68%)p 2.25( 69.16%)d 0.01(  0.16%)
                                           -0.0001 -0.5539 -0.0036  0.1002 -0.0394
                                            0.8235  0.0428  0.0000  0.0000 -0.0097
                                           -0.0000 -0.0000  0.0333  0.0210
   163. (0.03631) BD*( 1) N   2 - C   6  
                ( 36.80%)   0.6066* N   2 s( 33.73%)p 1.96( 66.24%)d 0.00(  0.03%)
                                            0.0001  0.5808 -0.0011 -0.7906 -0.0032
                                           -0.1925  0.0155  0.0000  0.0000  0.0032
                                           -0.0000 -0.0000  0.0134 -0.0121
                ( 63.20%)  -0.7950* C   6 s( 26.89%)p 2.71( 72.97%)d 0.01(  0.13%)
                                           -0.0001  0.5184  0.0159  0.8536  0.0221
                                           -0.0057 -0.0240 -0.0000 -0.0000  0.0053
                                           -0.0000 -0.0000  0.0297 -0.0209
   164. (0.00661) BD*( 1) C   3 - N   4  
                ( 59.74%)   0.7729* C   3 s( 35.02%)p 1.85( 64.86%)d 0.00(  0.12%)
                                            0.0000  0.5915  0.0163 -0.6482  0.0052
                                            0.4732  0.0672  0.0000  0.0000 -0.0264
                                           -0.0000  0.0000  0.0133 -0.0181
                ( 40.26%)  -0.6345* N   4 s( 36.45%)p 1.74( 63.47%)d 0.00(  0.08%)
                                            0.0001  0.6034  0.0197  0.7243 -0.0364
                                           -0.3292 -0.0185 -0.0000  0.0000 -0.0255
                                           -0.0000  0.0000  0.0007 -0.0128
   165. (0.32776) BD*( 2) C   3 - N   4  
                ( 58.45%)   0.7645* C   3 s(  0.00%)p 1.00( 99.83%)d 0.00(  0.17%)
                                            0.0000  0.0000 -0.0000  0.0000 -0.0000
                                           -0.0000  0.0000  0.9988 -0.0275  0.0000
                                           -0.0386  0.0143 -0.0000  0.0000
                ( 41.55%)  -0.6446* N   4 s(  0.00%)p 1.00( 99.82%)d 0.00(  0.18%)
                                            0.0000  0.0000 -0.0000  0.0000  0.0000
                                           -0.0000  0.0000  0.9991 -0.0076 -0.0000
                                            0.0155 -0.0390 -0.0000 -0.0000
   166. (0.02206) BD*( 1) C   3 - H  14  
                ( 39.50%)   0.6285* C   3 s( 34.18%)p 1.92( 65.79%)d 0.00(  0.03%)
                                            0.0006 -0.5845  0.0105 -0.7534  0.0199
                                           -0.2994 -0.0167  0.0000 -0.0000 -0.0093
                                            0.0000  0.0000 -0.0142  0.0074
                ( 60.50%)  -0.7778* H  14 s( 99.90%)p 0.00(  0.10%)
                                           -0.9995  0.0029  0.0286  0.0141 -0.0000
   167. (0.02286) BD*( 1) N   4 - C   5  
                ( 41.11%)   0.6412* N   4 s( 33.55%)p 1.98( 66.36%)d 0.00(  0.08%)
                                           -0.0002 -0.5793 -0.0038  0.6830 -0.0195
                                            0.4433  0.0163 -0.0000  0.0000 -0.0232
                                           -0.0000 -0.0000  0.0089  0.0139
                ( 58.89%)  -0.7674* C   5 s( 28.89%)p 2.46( 71.00%)d 0.00(  0.12%)
                                            0.0000 -0.5374 -0.0077 -0.5746  0.0193
                                           -0.6139 -0.0508 -0.0000 -0.0000 -0.0282
                                           -0.0000 -0.0000 -0.0037  0.0194
   168. (0.04036) BD*( 1) C   5 - C   6  
                ( 51.34%)   0.7165* C   5 s( 32.68%)p 2.06( 67.27%)d 0.00(  0.05%)
                                            0.0001  0.5716 -0.0100  0.2864 -0.0085
                                           -0.7685  0.0032 -0.0000 -0.0000 -0.0140
                                           -0.0000  0.0000 -0.0128 -0.0133
                ( 48.66%)  -0.6975* C   6 s( 33.28%)p 2.00( 66.67%)d 0.00(  0.05%)
                                           -0.0002  0.5769 -0.0079 -0.3456  0.0096
                                            0.7396 -0.0135  0.0000  0.0000 -0.0086
                                           -0.0000  0.0000 -0.0151 -0.0127
   169. (0.48224) BD*( 2) C   5 - C   6  
                ( 50.35%)   0.7096* C   5 s(  0.00%)p 1.00( 99.97%)d 0.00(  0.03%)
                                           -0.0000 -0.0000 -0.0000  0.0000  0.0000
                                           -0.0000  0.0000  0.9999  0.0005 -0.0000
                                            0.0050 -0.0164 -0.0000 -0.0000
                ( 49.65%)  -0.7046* C   6 s(  0.00%)p 1.00( 99.98%)d 0.00(  0.02%)
                                            0.0000  0.0000 -0.0000  0.0000 -0.0000
                                           -0.0000  0.0000  0.9999 -0.0004  0.0000
                                           -0.0067  0.0141  0.0000  0.0000
   170. (0.02553) BD*( 1) C   5 - C  10  
                ( 49.04%)   0.7003* C   5 s( 38.11%)p 1.62( 61.86%)d 0.00(  0.04%)
                                            0.0001 -0.6173 -0.0055  0.7659 -0.0179
                                           -0.1736 -0.0383 -0.0000 -0.0000  0.0035
                                            0.0000 -0.0000 -0.0154  0.0102
                ( 50.96%)  -0.7138* C  10 s( 34.87%)p 1.87( 65.08%)d 0.00(  0.05%)
                                           -0.0001 -0.5904 -0.0079 -0.8032 -0.0102
                                            0.0667 -0.0329  0.0000 -0.0000  0.0056
                                            0.0000 -0.0000 -0.0173  0.0129
   171. (0.02430) BD*( 1) C   6 - C   7  
                ( 48.67%)   0.6977* C   6 s( 39.62%)p 1.52( 60.35%)d 0.00(  0.03%)
                                            0.0001 -0.6294 -0.0057  0.3878 -0.0240
                                            0.6727  0.0079  0.0000  0.0000 -0.0129
                                           -0.0000 -0.0000  0.0065  0.0109
                ( 51.33%)  -0.7164* C   7 s( 34.40%)p 1.91( 65.55%)d 0.00(  0.05%)
                                           -0.0001 -0.5865 -0.0080 -0.5190 -0.0267
                                           -0.6207  0.0123 -0.0000  0.0000 -0.0175
                                           -0.0000 -0.0000  0.0050  0.0134
   172. (0.01558) BD*( 1) C   7 - C   8  
                ( 49.24%)   0.7017* C   7 s( 36.42%)p 1.74( 63.54%)d 0.00(  0.04%)
                                            0.0000 -0.6034 -0.0120  0.7910  0.0145
                                           -0.0912  0.0355 -0.0000  0.0000  0.0077
                                            0.0000 -0.0000 -0.0142  0.0117
                ( 50.76%)  -0.7124* C   8 s( 35.88%)p 1.79( 64.07%)d 0.00(  0.04%)
                                           -0.0001 -0.5989 -0.0092 -0.7863 -0.0059
                                            0.1446  0.0402  0.0000  0.0000  0.0041
                                            0.0000 -0.0000 -0.0169  0.0120
   173. (0.33733) BD*( 2) C   7 - C   8  
                ( 48.76%)   0.6983* C   7 s(  0.00%)p 1.00( 99.95%)d 0.00(  0.05%)
                                           -0.0000  0.0000  0.0000 -0.0000  0.0000
                                            0.0000 -0.0000 -0.9997  0.0122 -0.0000
                                            0.0168 -0.0134  0.0000 -0.0000
                ( 51.24%)  -0.7158* C   8 s(  0.00%)p 1.00( 99.95%)d 0.00(  0.05%)
                                            0.0000  0.0000  0.0000 -0.0000  0.0000
                                            0.0000 -0.0000 -0.9997  0.0112  0.0000
                                           -0.0208 -0.0056 -0.0000  0.0000
   174. (0.01562) BD*( 1) C   7 - H  15  
                ( 38.61%)   0.6214* C   7 s( 29.10%)p 2.44( 70.87%)d 0.00(  0.03%)
                                           -0.0003  0.5392 -0.0161  0.3217 -0.0102
                                           -0.7779 -0.0012 -0.0000 -0.0000 -0.0110
                                           -0.0000  0.0000 -0.0096 -0.0102
                ( 61.39%)  -0.7835* H  15 s( 99.91%)p 0.00(  0.09%)
                                            0.9995 -0.0017 -0.0100  0.0283  0.0000
   175. (0.01734) BD*( 1) C   8 - C   9  
                ( 49.86%)   0.7061* C   8 s( 35.86%)p 1.79( 64.10%)d 0.00(  0.04%)
                                           -0.0001 -0.5988 -0.0064  0.3215  0.0395
                                           -0.7321  0.0042 -0.0000 -0.0000  0.0105
                                            0.0000 -0.0000  0.0132  0.0119
                ( 50.14%)  -0.7081* C   9 s( 35.54%)p 1.81( 64.42%)d 0.00(  0.04%)
                                           -0.0000 -0.5961 -0.0082 -0.2921  0.0302
                                            0.7465  0.0259  0.0000 -0.0000  0.0134
                                            0.0000 -0.0000  0.0107  0.0120
   176. (0.01330) BD*( 1) C   8 - H  16  
                ( 38.80%)   0.6229* C   8 s( 28.16%)p 2.55( 71.81%)d 0.00(  0.03%)
                                           -0.0003  0.5305 -0.0131 -0.5259  0.0039
                                           -0.6645  0.0059 -0.0000  0.0000  0.0143
                                           -0.0000  0.0000 -0.0038 -0.0098
                ( 61.20%)  -0.7823* H  16 s( 99.91%)p 0.00(  0.09%)
                                            0.9995 -0.0017  0.0187  0.0234  0.0000
   177. (0.01490) BD*( 1) C   9 - C  10  
                ( 50.29%)   0.7092* C   9 s( 36.13%)p 1.77( 63.82%)d 0.00(  0.04%)
                                            0.0001  0.6011  0.0064  0.4527 -0.0248
                                            0.6570  0.0313  0.0000  0.0000  0.0170
                                           -0.0000  0.0000 -0.0038 -0.0120
                ( 49.71%)  -0.7051* C  10 s( 36.14%)p 1.77( 63.81%)d 0.00(  0.04%)
                                           -0.0000  0.6011  0.0122 -0.4940 -0.0379
                                           -0.6264  0.0160 -0.0000  0.0000  0.0151
                                            0.0000  0.0000 -0.0078 -0.0117
   178. (0.30735) BD*( 2) C   9 - C  10  
                ( 48.64%)   0.6974* C   9 s(  0.00%)p 1.00( 99.96%)d 0.00(  0.04%)
                                           -0.0000 -0.0000  0.0000 -0.0000  0.0000
                                            0.0000 -0.0000 -0.9997  0.0142  0.0000
                                           -0.0187 -0.0094 -0.0000  0.0000
                ( 51.36%)  -0.7167* C  10 s(  0.00%)p 1.00( 99.94%)d 0.00(  0.06%)
                                            0.0000  0.0000  0.0000 -0.0000  0.0000
                                            0.0000 -0.0000 -0.9997  0.0113  0.0000
                                            0.0034  0.0233  0.0000  0.0000
   179. (0.01353) BD*( 1) C   9 - H  17  
                ( 38.75%)   0.6225* C   9 s( 28.23%)p 2.54( 71.74%)d 0.00(  0.03%)
                                           -0.0003  0.5311 -0.0125 -0.8417  0.0064
                                            0.0944  0.0003  0.0000 -0.0000 -0.0032
                                           -0.0000  0.0000  0.0143 -0.0099
                ( 61.25%)  -0.7826* H  17 s( 99.91%)p 0.00(  0.09%)
                                            0.9996 -0.0017  0.0297 -0.0035 -0.0000
   180. (0.01477) BD*( 1) C  10 - H  18  
                ( 38.21%)   0.6182* C  10 s( 28.90%)p 2.46( 71.07%)d 0.00(  0.03%)
                                            0.0003 -0.5374  0.0157  0.3302 -0.0001
                                           -0.7757  0.0059 -0.0000  0.0000  0.0099
                                            0.0000 -0.0000  0.0106  0.0099
                ( 61.79%)  -0.7860* H  18 s( 99.91%)p 0.00(  0.09%)
                                           -0.9995  0.0024 -0.0110  0.0284  0.0000


 NHO Directionality and "Bond Bending" (deviations from line of nuclear centers)

         [Thresholds for printing:  angular deviation  >  1.0 degree]
                                    hybrid p-character > 25.0%
                                    orbital occupancy  >  0.10e

                                Line of Centers        Hybrid 1              Hybrid 2
                                ---------------  -------------------   ------------------
                NBO               Theta   Phi    Theta   Phi    Dev    Theta   Phi    Dev
 ========================================================================================
     5. BD (   1) N   2 - C   3    90.0   80.6    90.0   75.2   5.5     90.0  266.0   5.4
     6. BD (   1) N   2 - C   6    90.0  186.7    90.0  192.6   5.9     90.0  358.1   8.6
     7. BD (   1) C   3 - N   4    90.0  146.6    90.0  140.0   6.7     90.0  333.2   6.5
     8. BD (   2) C   3 - N   4    90.0  146.6     0.0    0.0  90.0      0.0    0.0  90.0
     9. BD (   1) C   3 - H  14    90.0   21.1    90.0   23.3   2.2      --     --    --
    10. BD (   1) N   4 - C   5    90.0  221.7    90.0  214.7   7.0     90.0   50.1   8.4
    11. BD (   1) C   5 - C   6    90.0  291.8    90.0  290.0   1.8     90.0  114.8   3.1
    12. BD (   2) C   5 - C   6    90.0  291.8     0.0    0.0  90.0      0.0    0.0  90.0
    13. BD (   1) C   5 - C  10    90.0  172.1    90.0  164.2   7.9     90.0  357.6   5.5
    14. BD (   1) C   6 - C   7    90.0  234.3    90.0  241.9   7.6     90.0   48.1   6.2
    15. BD (   1) C   7 - C   8    90.0  171.0    90.0  176.1   5.0     90.0  346.9   4.2
    16. BD (   2) C   7 - C   8    90.0  171.0     0.0    0.0  90.0      0.0    0.0  90.0
    18. BD (   1) C   8 - C   9    90.0  112.5    90.0  116.4   3.8     90.0  288.7   3.8
    20. BD (   1) C   9 - C  10    90.0   54.0    90.0   58.1   4.1     90.0  228.9   5.1
    21. BD (   2) C   9 - C  10    90.0   54.0     0.0    0.0  90.0      0.0    0.0  90.0
    34. LP (   1) N   2             --     --      0.0    0.0   --       --     --    --
    35. LP (   1) N   4             --     --     90.0   95.0   --       --     --    --
   165. BD*(   2) C   3 - N   4    90.0  146.6     0.0    0.0  90.0      0.0    0.0  90.0
   169. BD*(   2) C   5 - C   6    90.0  291.8     0.0    0.0  90.0      0.0    0.0  90.0
   173. BD*(   2) C   7 - C   8    90.0  171.0     0.0    0.0  90.0      0.0    0.0  90.0
   178. BD*(   2) C   9 - C  10    90.0   54.0     0.0    0.0  90.0      0.0    0.0  90.0


 Second Order Perturbation Theory Analysis of Fock Matrix in NBO Basis

     Threshold for printing:   0.50 kcal/mol
                                                                              E(2)  E(j)-E(i) F(i,j)
         Donor NBO (i)                     Acceptor NBO (j)                 kcal/mol   a.u.    a.u. 
 ===================================================================================================

 within unit  1
   1. BD (   1) C   1 - N   2        / 58. RY*(   5) C   3                    0.67    1.50    0.028
   1. BD (   1) C   1 - N   2        / 81. RY*(   1) C   6                    1.12    1.81    0.040
   1. BD (   1) C   1 - N   2        /162. BD*(   1) N   2 - C   3            1.91    1.20    0.043
   1. BD (   1) C   1 - N   2        /163. BD*(   1) N   2 - C   6            2.90    1.22    0.053
   1. BD (   1) C   1 - N   2        /164. BD*(   1) C   3 - N   4            1.02    1.35    0.033
   1. BD (   1) C   1 - N   2        /168. BD*(   1) C   5 - C   6            1.22    1.31    0.036
   2. BD (   1) C   1 - H  11        / 45. RY*(   1) N   2                    0.72    1.53    0.030
   2. BD (   1) C   1 - H  11        /162. BD*(   1) N   2 - C   3            2.11    0.97    0.041
   3. BD (   1) C   1 - H  12        / 45. RY*(   1) N   2                    0.72    1.53    0.030
   3. BD (   1) C   1 - H  12        /162. BD*(   1) N   2 - C   3            2.11    0.97    0.041
   4. BD (   1) C   1 - H  13        /163. BD*(   1) N   2 - C   6            4.21    0.98    0.058
   5. BD (   1) N   2 - C   3        / 36. RY*(   1) C   1                    0.79    1.53    0.031
   5. BD (   1) N   2 - C   3        / 64. RY*(   2) N   4                    1.28    1.97    0.045
   5. BD (   1) N   2 - C   3        / 81. RY*(   1) C   6                    1.74    1.83    0.051
   5. BD (   1) N   2 - C   3        /158. BD*(   1) C   1 - N   2            2.29    1.13    0.045
   5. BD (   1) N   2 - C   3        /163. BD*(   1) N   2 - C   6            2.90    1.24    0.054
   5. BD (   1) N   2 - C   3        /170. BD*(   1) C   5 - C  10            0.83    1.37    0.030
   5. BD (   1) N   2 - C   3        /171. BD*(   1) C   6 - C   7            5.13    1.36    0.075
   6. BD (   1) N   2 - C   6        / 36. RY*(   1) C   1                    0.78    1.53    0.031
   6. BD (   1) N   2 - C   6        / 54. RY*(   1) C   3                    1.20    1.74    0.041
   6. BD (   1) N   2 - C   6        / 72. RY*(   1) C   5                    0.66    1.80    0.031
   6. BD (   1) N   2 - C   6        /158. BD*(   1) C   1 - N   2            2.40    1.12    0.046
   6. BD (   1) N   2 - C   6        /161. BD*(   1) C   1 - H  13            0.66    1.20    0.025
   6. BD (   1) N   2 - C   6        /162. BD*(   1) N   2 - C   3            2.62    1.22    0.051
   6. BD (   1) N   2 - C   6        /166. BD*(   1) C   3 - H  14            2.73    1.24    0.052
   6. BD (   1) N   2 - C   6        /167. BD*(   1) N   4 - C   5            0.57    1.27    0.024
   6. BD (   1) N   2 - C   6        /168. BD*(   1) C   5 - C   6            1.39    1.33    0.038
   6. BD (   1) N   2 - C   6        /170. BD*(   1) C   5 - C  10            3.01    1.37    0.057
   6. BD (   1) N   2 - C   6        /171. BD*(   1) C   6 - C   7            2.78    1.35    0.055
   6. BD (   1) N   2 - C   6        /172. BD*(   1) C   7 - C   8            0.92    1.37    0.032
   7. BD (   1) C   3 - N   4        / 48. RY*(   4) N   2                    0.52    2.27    0.031
   7. BD (   1) C   3 - N   4        / 73. RY*(   2) C   5                    2.77    1.79    0.063
   7. BD (   1) C   3 - N   4        /158. BD*(   1) C   1 - N   2            2.84    1.16    0.051
   7. BD (   1) C   3 - N   4        /166. BD*(   1) C   3 - H  14            1.13    1.28    0.034
   7. BD (   1) C   3 - N   4        /167. BD*(   1) N   4 - C   5            1.11    1.31    0.034
   7. BD (   1) C   3 - N   4        /170. BD*(   1) C   5 - C  10            5.87    1.41    0.081
   8. BD (   2) C   3 - N   4        / 75. RY*(   4) C   5                    1.33    2.23    0.050
   8. BD (   2) C   3 - N   4        /165. BD*(   2) C   3 - N   4            0.62    0.32    0.013
   8. BD (   2) C   3 - N   4        /169. BD*(   2) C   5 - C   6           18.22    0.34    0.078
   9. BD (   1) C   3 - H  14        / 63. RY*(   1) N   4                    0.89    1.54    0.033
   9. BD (   1) C   3 - H  14        /163. BD*(   1) N   2 - C   6            3.17    1.00    0.051
   9. BD (   1) C   3 - H  14        /164. BD*(   1) C   3 - N   4            0.65    1.13    0.024
   9. BD (   1) C   3 - H  14        /167. BD*(   1) N   4 - C   5            3.56    1.03    0.054
  10. BD (   1) N   4 - C   5        / 55. RY*(   2) C   3                    1.66    1.45    0.044
  10. BD (   1) N   4 - C   5        /162. BD*(   1) N   2 - C   3            0.98    1.19    0.031
  10. BD (   1) N   4 - C   5        /163. BD*(   1) N   2 - C   6            0.83    1.20    0.028
  10. BD (   1) N   4 - C   5        /164. BD*(   1) C   3 - N   4            1.01    1.33    0.033
  10. BD (   1) N   4 - C   5        /166. BD*(   1) C   3 - H  14            5.65    1.20    0.073
  10. BD (   1) N   4 - C   5        /168. BD*(   1) C   5 - C   6            1.36    1.29    0.037
  10. BD (   1) N   4 - C   5        /170. BD*(   1) C   5 - C  10            2.96    1.33    0.056
  10. BD (   1) N   4 - C   5        /171. BD*(   1) C   6 - C   7            3.09    1.32    0.057
  10. BD (   1) N   4 - C   5        /177. BD*(   1) C   9 - C  10            1.22    1.34    0.036
  11. BD (   1) C   5 - C   6        / 46. RY*(   2) N   2                    0.56    2.50    0.034
  11. BD (   1) C   5 - C   6        / 63. RY*(   1) N   4                    0.59    1.64    0.028
  11. BD (   1) C   5 - C   6        / 90. RY*(   1) C   7                    0.75    1.82    0.033
  11. BD (   1) C   5 - C   6        / 91. RY*(   2) C   7                    0.61    1.33    0.026
  11. BD (   1) C   5 - C   6        /117. RY*(   1) C  10                    1.17    1.81    0.042
  11. BD (   1) C   5 - C   6        /118. RY*(   2) C  10                    0.59    1.33    0.025
  11. BD (   1) C   5 - C   6        /158. BD*(   1) C   1 - N   2            5.60    0.99    0.067
  11. BD (   1) C   5 - C   6        /163. BD*(   1) N   2 - C   6            1.07    1.10    0.031
  11. BD (   1) C   5 - C   6        /166. BD*(   1) C   3 - H  14            0.76    1.10    0.026
  11. BD (   1) C   5 - C   6        /167. BD*(   1) N   4 - C   5            0.81    1.13    0.027
  11. BD (   1) C   5 - C   6        /170. BD*(   1) C   5 - C  10            4.22    1.23    0.065
  11. BD (   1) C   5 - C   6        /171. BD*(   1) C   6 - C   7            5.47    1.22    0.073
  11. BD (   1) C   5 - C   6        /174. BD*(   1) C   7 - H  15            2.80    1.11    0.050
  11. BD (   1) C   5 - C   6        /180. BD*(   1) C  10 - H  18            2.58    1.13    0.048
  12. BD (   2) C   5 - C   6        / 45. RY*(   1) N   2                    0.51    1.25    0.025
  12. BD (   2) C   5 - C   6        / 65. RY*(   3) N   4                    1.14    1.25    0.038
  12. BD (   2) C   5 - C   6        / 92. RY*(   3) C   7                    2.31    0.97    0.048
  12. BD (   2) C   5 - C   6        /119. RY*(   3) C  10                    2.06    1.10    0.048
  12. BD (   2) C   5 - C   6        /165. BD*(   2) C   3 - N   4           14.85    0.26    0.056
  12. BD (   2) C   5 - C   6        /173. BD*(   2) C   7 - C   8           19.33    0.28    0.067
  12. BD (   2) C   5 - C   6        /178. BD*(   2) C   9 - C  10           18.93    0.29    0.068
  13. BD (   1) C   5 - C  10        / 63. RY*(   1) N   4                    0.67    1.66    0.030
  13. BD (   1) C   5 - C  10        / 83. RY*(   3) C   6                    0.86    1.76    0.035
  13. BD (   1) C   5 - C  10        /108. RY*(   1) C   9                    1.04    1.85    0.039
  13. BD (   1) C   5 - C  10        /109. RY*(   2) C   9                    1.13    1.35    0.035
  13. BD (   1) C   5 - C  10        /163. BD*(   1) N   2 - C   6            1.72    1.12    0.039
  13. BD (   1) C   5 - C  10        /164. BD*(   1) C   3 - N   4            1.47    1.25    0.038
  13. BD (   1) C   5 - C  10        /167. BD*(   1) N   4 - C   5            2.77    1.16    0.051
  13. BD (   1) C   5 - C  10        /168. BD*(   1) C   5 - C   6            3.97    1.22    0.062
  13. BD (   1) C   5 - C  10        /177. BD*(   1) C   9 - C  10            3.10    1.27    0.056
  13. BD (   1) C   5 - C  10        /179. BD*(   1) C   9 - H  17            2.59    1.15    0.049
  13. BD (   1) C   5 - C  10        /180. BD*(   1) C  10 - H  18            1.45    1.15    0.037
  14. BD (   1) C   6 - C   7        / 46. RY*(   2) N   2                    0.51    2.54    0.032
  14. BD (   1) C   6 - C   7        / 99. RY*(   1) C   8                    1.15    1.86    0.042
  14. BD (   1) C   6 - C   7        /100. RY*(   2) C   8                    1.09    1.36    0.035
  14. BD (   1) C   6 - C   7        /162. BD*(   1) N   2 - C   3            1.74    1.13    0.040
  14. BD (   1) C   6 - C   7        /163. BD*(   1) N   2 - C   6            3.11    1.14    0.053
  14. BD (   1) C   6 - C   7        /167. BD*(   1) N   4 - C   5            1.48    1.17    0.037
  14. BD (   1) C   6 - C   7        /168. BD*(   1) C   5 - C   6            5.30    1.23    0.072
  14. BD (   1) C   6 - C   7        /172. BD*(   1) C   7 - C   8            3.33    1.27    0.058
  14. BD (   1) C   6 - C   7        /174. BD*(   1) C   7 - H  15            1.48    1.15    0.037
  14. BD (   1) C   6 - C   7        /176. BD*(   1) C   8 - H  16            2.50    1.17    0.048
  15. BD (   1) C   7 - C   8        / 81. RY*(   1) C   6                    2.22    1.72    0.055
  15. BD (   1) C   7 - C   8        /108. RY*(   1) C   9                    0.78    1.85    0.034
  15. BD (   1) C   7 - C   8        /109. RY*(   2) C   9                    1.29    1.35    0.037
  15. BD (   1) C   7 - C   8        /163. BD*(   1) N   2 - C   6            7.14    1.12    0.080
  15. BD (   1) C   7 - C   8        /171. BD*(   1) C   6 - C   7            4.06    1.24    0.063
  15. BD (   1) C   7 - C   8        /174. BD*(   1) C   7 - H  15            1.75    1.13    0.040
  15. BD (   1) C   7 - C   8        /175. BD*(   1) C   8 - C   9            3.01    1.24    0.055
  15. BD (   1) C   7 - C   8        /176. BD*(   1) C   8 - H  16            1.33    1.15    0.035
  15. BD (   1) C   7 - C   8        /179. BD*(   1) C   9 - H  17            2.14    1.16    0.045
  16. BD (   2) C   7 - C   8        / 85. RY*(   5) C   6                    1.36    1.83    0.048
  16. BD (   2) C   7 - C   8        /110. RY*(   3) C   9                    1.96    1.03    0.043
  16. BD (   2) C   7 - C   8        /169. BD*(   2) C   5 - C   6           19.74    0.28    0.071
  16. BD (   2) C   7 - C   8        /178. BD*(   2) C   9 - C  10           17.31    0.30    0.065
  17. BD (   1) C   7 - H  15        / 83. RY*(   3) C   6                    0.72    1.60    0.031
  17. BD (   1) C   7 - H  15        / 99. RY*(   1) C   8                    0.71    1.69    0.031
  17. BD (   1) C   7 - H  15        /168. BD*(   1) C   5 - C   6            4.35    1.06    0.061
  17. BD (   1) C   7 - H  15        /171. BD*(   1) C   6 - C   7            0.94    1.08    0.028
  17. BD (   1) C   7 - H  15        /172. BD*(   1) C   7 - C   8            1.25    1.10    0.033
  17. BD (   1) C   7 - H  15        /175. BD*(   1) C   8 - C   9            3.59    1.08    0.056
  18. BD (   1) C   8 - C   9        / 90. RY*(   1) C   7                    0.58    1.83    0.029
  18. BD (   1) C   8 - C   9        / 91. RY*(   2) C   7                    1.32    1.34    0.038
  18. BD (   1) C   8 - C   9        /118. RY*(   2) C  10                    1.68    1.34    0.043
  18. BD (   1) C   8 - C   9        /172. BD*(   1) C   7 - C   8            3.14    1.25    0.056
  18. BD (   1) C   8 - C   9        /174. BD*(   1) C   7 - H  15            2.73    1.12    0.050
  18. BD (   1) C   8 - C   9        /176. BD*(   1) C   8 - H  16            1.32    1.14    0.035
  18. BD (   1) C   8 - C   9        /177. BD*(   1) C   9 - C  10            3.09    1.26    0.056
  18. BD (   1) C   8 - C   9        /179. BD*(   1) C   9 - H  17            1.31    1.14    0.035
  18. BD (   1) C   8 - C   9        /180. BD*(   1) C  10 - H  18            2.61    1.14    0.049
  19. BD (   1) C   8 - H  16        / 90. RY*(   1) C   7                    0.61    1.67    0.029
  19. BD (   1) C   8 - H  16        /108. RY*(   1) C   9                    0.65    1.68    0.030
  19. BD (   1) C   8 - H  16        /171. BD*(   1) C   6 - C   7            3.95    1.07    0.058
  19. BD (   1) C   8 - H  16        /172. BD*(   1) C   7 - C   8            0.82    1.08    0.027
  19. BD (   1) C   8 - H  16        /175. BD*(   1) C   8 - C   9            0.78    1.07    0.026
  19. BD (   1) C   8 - H  16        /177. BD*(   1) C   9 - C  10            3.80    1.09    0.058
  20. BD (   1) C   9 - C  10        / 73. RY*(   2) C   5                    1.95    1.64    0.051
  20. BD (   1) C   9 - C  10        / 99. RY*(   1) C   8                    0.67    1.84    0.032
  20. BD (   1) C   9 - C  10        /100. RY*(   2) C   8                    1.39    1.34    0.039
  20. BD (   1) C   9 - C  10        /167. BD*(   1) N   4 - C   5            5.56    1.15    0.072
  20. BD (   1) C   9 - C  10        /170. BD*(   1) C   5 - C  10            3.44    1.25    0.059
  20. BD (   1) C   9 - C  10        /175. BD*(   1) C   8 - C   9            3.05    1.24    0.055
  20. BD (   1) C   9 - C  10        /176. BD*(   1) C   8 - H  16            2.23    1.15    0.045
  20. BD (   1) C   9 - C  10        /179. BD*(   1) C   9 - H  17            1.40    1.15    0.036
  20. BD (   1) C   9 - C  10        /180. BD*(   1) C  10 - H  18            1.61    1.15    0.038
  21. BD (   2) C   9 - C  10        / 77. RY*(   6) C   5                    0.70    1.79    0.034
  21. BD (   2) C   9 - C  10        /101. RY*(   3) C   8                    1.01    0.91    0.029
  21. BD (   2) C   9 - C  10        /103. RY*(   5) C   8                    0.66    2.13    0.036
  21. BD (   2) C   9 - C  10        /169. BD*(   2) C   5 - C   6           18.45    0.28    0.067
  21. BD (   2) C   9 - C  10        /173. BD*(   2) C   7 - C   8           20.58    0.28    0.069
  22. BD (   1) C   9 - H  17        / 99. RY*(   1) C   8                    0.65    1.67    0.029
  22. BD (   1) C   9 - H  17        /117. RY*(   1) C  10                    0.64    1.66    0.029
  22. BD (   1) C   9 - H  17        /170. BD*(   1) C   5 - C  10            3.89    1.08    0.058
  22. BD (   1) C   9 - H  17        /172. BD*(   1) C   7 - C   8            3.92    1.08    0.058
  22. BD (   1) C   9 - H  17        /175. BD*(   1) C   8 - C   9            0.76    1.06    0.025
  22. BD (   1) C   9 - H  17        /177. BD*(   1) C   9 - C  10            0.90    1.09    0.028
  23. BD (   1) C  10 - H  18        / 72. RY*(   1) C   5                    0.58    1.51    0.026
  23. BD (   1) C  10 - H  18        /108. RY*(   1) C   9                    0.62    1.68    0.029
  23. BD (   1) C  10 - H  18        /168. BD*(   1) C   5 - C   6            4.40    1.04    0.061
  23. BD (   1) C  10 - H  18        /170. BD*(   1) C   5 - C  10            0.93    1.08    0.028
  23. BD (   1) C  10 - H  18        /175. BD*(   1) C   8 - C   9            3.87    1.06    0.057
  23. BD (   1) C  10 - H  18        /177. BD*(   1) C   9 - C  10            1.09    1.09    0.031
  24. CR (   1) C   1                /126. RY*(   1) H  11                    0.64   10.49    0.073
  24. CR (   1) C   1                /130. RY*(   1) H  12                    0.64   10.49    0.073
  24. CR (   1) C   1                /134. RY*(   1) H  13                    0.68   10.54    0.076
  24. CR (   1) C   1                /162. BD*(   1) N   2 - C   3            1.06   10.58    0.095
  24. CR (   1) C   1                /163. BD*(   1) N   2 - C   6            1.09   10.59    0.097
  25. CR (   1) N   2                / 38. RY*(   3) C   1                    1.81   14.80    0.146
  25. CR (   1) N   2                / 54. RY*(   1) C   3                    0.58   15.17    0.084
  25. CR (   1) N   2                / 55. RY*(   2) C   3                    1.97   14.93    0.153
  25. CR (   1) N   2                / 83. RY*(   3) C   6                    1.83   15.31    0.149
  25. CR (   1) N   2                / 87. RY*(   7) C   6                    0.66   16.54    0.093
  25. CR (   1) N   2                /163. BD*(   1) N   2 - C   6            0.55   14.67    0.081
  25. CR (   1) N   2                /171. BD*(   1) C   6 - C   7            1.08   14.79    0.114
  26. CR (   1) C   3                / 64. RY*(   2) N   4                    0.73   11.32    0.081
  26. CR (   1) C   3                /138. RY*(   1) H  14                    0.76   10.42    0.079
  26. CR (   1) C   3                /158. BD*(   1) C   1 - N   2            1.58   10.47    0.115
  26. CR (   1) C   3                /163. BD*(   1) N   2 - C   6            1.10   10.58    0.097
  26. CR (   1) C   3                /167. BD*(   1) N   4 - C   5            1.50   10.61    0.113
  27. CR (   1) N   4                / 54. RY*(   1) C   3                    2.50   15.07    0.174
  27. CR (   1) N   4                / 72. RY*(   1) C   5                    2.43   15.13    0.171
  27. CR (   1) N   4                / 79. RY*(   8) C   5                    0.62   16.33    0.090
  27. CR (   1) N   4                /166. BD*(   1) C   3 - H  14            0.65   14.57    0.087
  27. CR (   1) N   4                /170. BD*(   1) C   5 - C  10            1.12   14.70    0.116
  28. CR (   1) C   5                / 81. RY*(   1) C   6                    1.61   11.12    0.120
  28. CR (   1) C   5                /118. RY*(   2) C  10                    1.46   10.75    0.112
  28. CR (   1) C   5                /120. RY*(   4) C  10                    0.53   10.65    0.067
  28. CR (   1) C   5                /164. BD*(   1) C   3 - N   4            1.10   10.66    0.097
  28. CR (   1) C   5                /168. BD*(   1) C   5 - C   6            0.58   10.62    0.070
  28. CR (   1) C   5                /171. BD*(   1) C   6 - C   7            1.39   10.64    0.109
  28. CR (   1) C   5                /177. BD*(   1) C   9 - C  10            0.79   10.67    0.082
  28. CR (   1) C   5                /180. BD*(   1) C  10 - H  18            0.70   10.55    0.077
  29. CR (   1) C   6                / 73. RY*(   2) C   5                    1.84   11.05    0.127
  29. CR (   1) C   6                / 91. RY*(   2) C   7                    1.55   10.77    0.115
  29. CR (   1) C   6                /158. BD*(   1) C   1 - N   2            1.54   10.43    0.113
  29. CR (   1) C   6                /162. BD*(   1) N   2 - C   3            0.93   10.52    0.089
  29. CR (   1) C   6                /168. BD*(   1) C   5 - C   6            0.78   10.63    0.082
  29. CR (   1) C   6                /170. BD*(   1) C   5 - C  10            1.08   10.67    0.096
  29. CR (   1) C   6                /172. BD*(   1) C   7 - C   8            0.70   10.67    0.078
  29. CR (   1) C   6                /174. BD*(   1) C   7 - H  15            0.79   10.54    0.082
  30. CR (   1) C   7                / 82. RY*(   2) C   6                    1.14   10.71    0.099
  30. CR (   1) C   7                /100. RY*(   2) C   8                    1.51   10.73    0.114
  30. CR (   1) C   7                /102. RY*(   4) C   8                    0.70   10.74    0.078
  30. CR (   1) C   7                /142. RY*(   1) H  15                    0.72   10.44    0.077
  30. CR (   1) C   7                /163. BD*(   1) N   2 - C   6            1.61   10.51    0.117
  30. CR (   1) C   7                /168. BD*(   1) C   5 - C   6            1.15   10.60    0.099
  30. CR (   1) C   7                /175. BD*(   1) C   8 - C   9            0.99   10.63    0.092
  30. CR (   1) C   7                /176. BD*(   1) C   8 - H  16            0.64   10.54    0.074
  31. CR (   1) C   8                / 91. RY*(   2) C   7                    0.85   10.74    0.086
  31. CR (   1) C   8                / 93. RY*(   4) C   7                    0.83   10.65    0.084
  31. CR (   1) C   8                /109. RY*(   2) C   9                    1.52   10.73    0.114
  31. CR (   1) C   8                /146. RY*(   1) H  16                    0.67   10.43    0.075
  31. CR (   1) C   8                /171. BD*(   1) C   6 - C   7            1.01   10.63    0.093
  31. CR (   1) C   8                /174. BD*(   1) C   7 - H  15            0.80   10.52    0.082
  31. CR (   1) C   8                /177. BD*(   1) C   9 - C  10            0.99   10.65    0.092
  31. CR (   1) C   8                /179. BD*(   1) C   9 - H  17            0.62   10.54    0.072
  32. CR (   1) C   9                /100. RY*(   2) C   8                    1.44   10.73    0.111
  32. CR (   1) C   9                /118. RY*(   2) C  10                    1.08   10.73    0.096
  32. CR (   1) C   9                /120. RY*(   4) C  10                    0.55   10.63    0.068
  32. CR (   1) C   9                /150. RY*(   1) H  17                    0.67   10.42    0.075
  32. CR (   1) C   9                /170. BD*(   1) C   5 - C  10            0.98   10.64    0.092
  32. CR (   1) C   9                /172. BD*(   1) C   7 - C   8            1.01   10.64    0.093
  32. CR (   1) C   9                /176. BD*(   1) C   8 - H  16            0.64   10.53    0.073
  32. CR (   1) C   9                /180. BD*(   1) C  10 - H  18            0.75   10.53    0.079
  33. CR (   1) C  10                / 74. RY*(   3) C   5                    1.74   11.02    0.124
  33. CR (   1) C  10                /109. RY*(   2) C   9                    1.40   10.72    0.109
  33. CR (   1) C  10                /111. RY*(   4) C   9                    0.68   10.74    0.077
  33. CR (   1) C  10                /154. RY*(   1) H  18                    0.71   10.41    0.077
  33. CR (   1) C  10                /167. BD*(   1) N   4 - C   5            1.34   10.53    0.107
  33. CR (   1) C  10                /168. BD*(   1) C   5 - C   6            1.10   10.59    0.097
  33. CR (   1) C  10                /175. BD*(   1) C   8 - C   9            1.02   10.62    0.093
  33. CR (   1) C  10                /179. BD*(   1) C   9 - H  17            0.67   10.53    0.075
  34. LP (   1) N   2                / 37. RY*(   2) C   1                    1.41    1.45    0.045
  34. LP (   1) N   2                / 56. RY*(   3) C   3                    3.63    0.94    0.058
  34. LP (   1) N   2                / 57. RY*(   4) C   3                    0.67    2.10    0.038
  34. LP (   1) N   2                / 84. RY*(   4) C   6                    2.94    1.47    0.066
  34. LP (   1) N   2                /159. BD*(   1) C   1 - H  11            5.05    0.68    0.058
  34. LP (   1) N   2                /160. BD*(   1) C   1 - H  12            5.05    0.68    0.058
  34. LP (   1) N   2                /165. BD*(   2) C   3 - N   4           45.34    0.28    0.102
  34. LP (   1) N   2                /169. BD*(   2) C   5 - C   6           33.86    0.30    0.092
  35. LP (   1) N   4                / 54. RY*(   1) C   3                    3.95    1.28    0.065
  35. LP (   1) N   4                / 70. RY*(   8) N   4                    0.52    2.78    0.034
  35. LP (   1) N   4                / 72. RY*(   1) C   5                    4.22    1.34    0.069
  35. LP (   1) N   4                /158. BD*(   1) C   1 - N   2            0.66    0.67    0.019
  35. LP (   1) N   4                /162. BD*(   1) N   2 - C   3            9.33    0.77    0.076
  35. LP (   1) N   4                /166. BD*(   1) C   3 - H  14            2.08    0.79    0.037
  35. LP (   1) N   4                /168. BD*(   1) C   5 - C   6            6.68    0.88    0.069
  35. LP (   1) N   4                /170. BD*(   1) C   5 - C  10            0.56    0.92    0.021
 165. BD*(   2) C   3 - N   4        / 56. RY*(   3) C   3                    0.87    0.66    0.053
 165. BD*(   2) C   3 - N   4        / 57. RY*(   4) C   3                    1.56    1.82    0.117
 165. BD*(   2) C   3 - N   4        / 65. RY*(   3) N   4                    1.00    0.99    0.069
 165. BD*(   2) C   3 - N   4        / 66. RY*(   4) N   4                    0.67    2.25    0.086
 165. BD*(   2) C   3 - N   4        /169. BD*(   2) C   5 - C   6           81.26    0.02    0.060
 169. BD*(   2) C   5 - C   6        / 65. RY*(   3) N   4                    0.75    0.97    0.049
 169. BD*(   2) C   5 - C   6        / 76. RY*(   5) C   5                    2.74    0.95    0.092
 169. BD*(   2) C   5 - C   6        / 86. RY*(   6) C   6                    1.47    1.60    0.088
 169. BD*(   2) C   5 - C   6        / 92. RY*(   3) C   7                    1.07    0.70    0.050
 169. BD*(   2) C   5 - C   6        /119. RY*(   3) C  10                    1.01    0.83    0.052
 169. BD*(   2) C   5 - C   6        /178. BD*(   2) C   9 - C  10          272.72    0.01    0.083
 173. BD*(   2) C   7 - C   8        / 92. RY*(   3) C   7                    1.22    0.69    0.063
 173. BD*(   2) C   7 - C   8        / 94. RY*(   5) C   7                    0.86    1.75    0.084
 173. BD*(   2) C   7 - C   8        /101. RY*(   3) C   8                    3.24    0.63    0.098
 173. BD*(   2) C   7 - C   8        /110. RY*(   3) C   9                    0.63    0.74    0.047
 178. BD*(   2) C   9 - C  10        /110. RY*(   3) C   9                    0.97    0.73    0.061
 178. BD*(   2) C   9 - C  10        /112. RY*(   5) C   9                    0.80    1.74    0.085
 178. BD*(   2) C   9 - C  10        /119. RY*(   3) C  10                    0.66    0.81    0.053
 178. BD*(   2) C   9 - C  10        /121. RY*(   5) C  10                    1.01    1.62    0.092


 Natural Bond Orbitals (Summary):

                                                            Principal Delocalizations
           NBO                        Occupancy    Energy   (geminal,vicinal,remote)
 ====================================================================================
 Molecular unit  1  (C8H8N2)
     1. BD (   1) C   1 - N   2          1.98956    -0.76638  163(g),162(g),168(v),81(v)
                                                    164(v),58(v)
     2. BD (   1) C   1 - H  11          1.98895    -0.52910  162(v),45(v)
     3. BD (   1) C   1 - H  12          1.98895    -0.52910  162(v),45(v)
     4. BD (   1) C   1 - H  13          1.98967    -0.53436  163(v)
     5. BD (   1) N   2 - C   3          1.98398    -0.78996  171(v),163(g),158(g),81(v)
                                                    64(v),170(r),36(v)
     6. BD (   1) N   2 - C   6          1.97815    -0.78456  170(v),171(g),166(v),162(g)
                                                    158(g),168(g),54(v),172(v)
                                                    36(v),72(v),161(v),167(v)
     7. BD (   1) C   3 - N   4          1.98474    -0.82405  170(v),158(v),73(v),166(g)
                                                    167(g),48(v)
     8. BD (   2) C   3 - N   4          1.88177    -0.30483  169(v),75(v),165(g)
     9. BD (   1) C   3 - H  14          1.98437    -0.55026  167(v),163(v),63(v),164(g)
    10. BD (   1) N   4 - C   5          1.97640    -0.74705  166(v),171(v),170(g),55(v)
                                                    168(g),177(v),164(g),162(v)
                                                    163(v)
    11. BD (   1) C   5 - C   6          1.96215    -0.65084  158(v),171(g),170(g),174(v)
                                                    180(v),117(v),163(g),167(g)
                                                    166(r),90(v),91(v),63(v)
                                                    118(v),46(v)
    12. BD (   2) C   5 - C   6          1.58977    -0.24240  173(v),178(v),165(v),92(v)
                                                    119(v),65(v),45(v)
    13. BD (   1) C   5 - C  10          1.97412    -0.67329  168(g),177(g),167(g),179(v)
                                                    163(v),164(v),180(g),109(v)
                                                    108(v),83(v),63(v)
    14. BD (   1) C   6 - C   7          1.97248    -0.69064  168(g),172(g),163(g),176(v)
                                                    162(v),174(g),167(v),99(v)
                                                    100(v),46(v)
    15. BD (   1) C   7 - C   8          1.97297    -0.67472  163(v),171(g),175(g),81(v)
                                                    179(v),174(g),176(g),109(v)
                                                    108(v)
    16. BD (   2) C   7 - C   8          1.72977    -0.24810  169(v),178(v),110(v),85(v)
    17. BD (   1) C   7 - H  15          1.97935    -0.51377  168(v),175(v),172(g),171(g)
                                                    83(v),99(v)
    18. BD (   1) C   8 - C   9          1.97723    -0.66390  172(g),177(g),174(v),180(v)
                                                    118(v),91(v),176(g),179(g)
                                                    90(v)
    19. BD (   1) C   8 - H  16          1.97944    -0.49885  171(v),177(v),172(g),175(g)
                                                    108(v),90(v)
    20. BD (   1) C   9 - C  10          1.97534    -0.67099  167(v),170(g),175(g),176(v)
                                                    73(v),180(g),179(g),100(v)
                                                    99(v)
    21. BD (   2) C   9 - C  10          1.71440    -0.24127  173(v),169(v),101(v),77(v)
                                                    103(v)
    22. BD (   1) C   9 - H  17          1.97944    -0.49489  172(v),170(v),177(g),175(g)
                                                    99(v),117(v)
    23. BD (   1) C  10 - H  18          1.97837    -0.49676  168(v),175(v),177(g),170(g)
                                                    108(v),72(v)
    24. CR (   1) C   1                  1.99931   -10.13753  163(v),162(v),134(v),126(v)
                                                    130(v)
    25. CR (   1) N   2                  1.99901   -14.22373  55(v),83(v),38(v),171(v)
                                                    87(v),54(v),163(g)
    26. CR (   1) C   3                  1.99920   -10.13190  158(v),167(v),163(v),138(v)
                                                    64(v)
    27. CR (   1) N   4                  1.99933   -14.12105  54(v),72(v),170(v),166(v)
                                                    79(v),168(v)
    28. CR (   1) C   5                  1.99881   -10.07420  81(v),118(v),171(v),164(v)
                                                    177(v),180(v),168(g),120(v)
    29. CR (   1) C   6                  1.99882   -10.08623  73(v),91(v),158(v),170(v)
                                                    162(v),174(v),168(g),172(v)
    30. CR (   1) C   7                  1.99891   -10.06165  163(v),100(v),168(v),82(v)
                                                    175(v),142(v),102(v),176(v)
    31. CR (   1) C   8                  1.99897   -10.05957  109(v),171(v),177(v),91(v)
                                                    93(v),174(v),146(v),179(v)
    32. CR (   1) C   9                  1.99897   -10.05494  100(v),118(v),172(v),170(v)
                                                    180(v),150(v),176(v),120(v)
    33. CR (   1) C  10                  1.99890   -10.05182  74(v),109(v),167(v),168(v)
                                                    175(v),154(v),111(v),179(v)
    34. LP (   1) N   2                  1.59144    -0.26372  165(v),169(v),159(v),160(v)
                                                    56(v),84(v),37(v),57(v)
    35. LP (   1) N   4                  1.92061    -0.33315  162(v),168(v),72(v),54(v)
                                                    166(v),158(r),170(v),70(g)
    36. RY*(   1) C   1                  0.00334     0.74257   
    37. RY*(   2) C   1                  0.00194     1.18215   
    38. RY*(   3) C   1                  0.00128     0.57462   
    39. RY*(   4) C   1                  0.00015     1.54238   
    40. RY*(   5) C   1                  0.00012     0.94145   
    41. RY*(   6) C   1                  0.00004     2.10775   
    42. RY*(   7) C   1                  0.00001     2.00571   
    43. RY*(   8) C   1                  0.00001     2.18932   
    44. RY*(   9) C   1                  0.00000     2.23358   
    45. RY*(   1) N   2                  0.00214     1.00313   
    46. RY*(   2) N   2                  0.00148     1.85271   
    47. RY*(   3) N   2                  0.00107     1.32733   
    48. RY*(   4) N   2                  0.00082     1.44969   
    49. RY*(   5) N   2                  0.00059     2.24304   
    50. RY*(   6) N   2                  0.00041     2.57859   
    51. RY*(   7) N   2                  0.00040     2.20789   
    52. RY*(   8) N   2                  0.00014     2.16376   
    53. RY*(   9) N   2                  0.00003     2.60342   
    54. RY*(   1) C   3                  0.00954     0.95076   
    55. RY*(   2) C   3                  0.00411     0.70720   
    56. RY*(   3) C   3                  0.00291     0.67409   
    57. RY*(   4) C   3                  0.00224     1.83697   
    58. RY*(   5) C   3                  0.00172     0.72965   
    59. RY*(   6) C   3                  0.00048     2.05134   
    60. RY*(   7) C   3                  0.00008     2.23719   
    61. RY*(   8) C   3                  0.00004     1.82466   
    62. RY*(   9) C   3                  0.00000     2.15977   
    63. RY*(   1) N   4                  0.00300     0.98833   
    64. RY*(   2) N   4                  0.00164     1.18359   
    65. RY*(   3) N   4                  0.00071     1.00480   
    66. RY*(   4) N   4                  0.00040     2.26781   
    67. RY*(   5) N   4                  0.00014     1.60915   
    68. RY*(   6) N   4                  0.00005     2.64963   
    69. RY*(   7) N   4                  0.00001     2.30062   
    70. RY*(   8) N   4                  0.00001     2.44245   
    71. RY*(   9) N   4                  0.00002     2.68014   
    72. RY*(   1) C   5                  0.00799     1.01162   
    73. RY*(   2) C   5                  0.00598     0.96514   
    74. RY*(   3) C   5                  0.00238     0.96495   
    75. RY*(   4) C   5                  0.00149     1.92490   
    76. RY*(   5) C   5                  0.00091     0.98128   
    77. RY*(   6) C   5                  0.00051     1.54672   
    78. RY*(   7) C   5                  0.00037     2.19101   
    79. RY*(   8) C   5                  0.00016     2.20591   
    80. RY*(   9) C   5                  0.00002     2.19731   
    81. RY*(   1) C   6                  0.00651     1.04333   
    82. RY*(   2) C   6                  0.00360     0.64777   
    83. RY*(   3) C   6                  0.00321     1.09001   
    84. RY*(   4) C   6                  0.00201     1.21115   
    85. RY*(   5) C   6                  0.00088     1.58292   
    86. RY*(   6) C   6                  0.00067     1.64013   
    87. RY*(   7) C   6                  0.00026     2.31128   
    88. RY*(   8) C   6                  0.00013     2.25294   
    89. RY*(   9) C   6                  0.00002     2.20350   
    90. RY*(   1) C   7                  0.00444     1.16930   
    91. RY*(   2) C   7                  0.00259     0.67886   
    92. RY*(   3) C   7                  0.00109     0.73228   
    93. RY*(   4) C   7                  0.00079     0.58839   
    94. RY*(   5) C   7                  0.00067     1.79301   
    95. RY*(   6) C   7                  0.00010     2.31733   
    96. RY*(   7) C   7                  0.00006     2.38694   
    97. RY*(   8) C   7                  0.00001     1.89811   
    98. RY*(   9) C   7                  0.00001     2.24294   
    99. RY*(   1) C   8                  0.00536     1.17260   
   100. RY*(   2) C   8                  0.00263     0.67259   
   101. RY*(   3) C   8                  0.00100     0.67328   
   102. RY*(   4) C   8                  0.00082     0.68017   
   103. RY*(   5) C   8                  0.00076     1.88975   
   104. RY*(   6) C   8                  0.00014     2.37694   
   105. RY*(   7) C   8                  0.00005     2.27988   
   106. RY*(   8) C   8                  0.00000     1.85623   
   107. RY*(   9) C   8                  0.00000     2.23667   
   108. RY*(   1) C   9                  0.00524     1.18014   
   109. RY*(   2) C   9                  0.00252     0.67273   
   110. RY*(   3) C   9                  0.00094     0.78154   
   111. RY*(   4) C   9                  0.00082     0.68998   
   112. RY*(   5) C   9                  0.00066     1.79147   
   113. RY*(   6) C   9                  0.00014     2.39200   
   114. RY*(   7) C   9                  0.00004     2.26930   
   115. RY*(   8) C   9                  0.00000     1.85912   
   116. RY*(   9) C   9                  0.00000     2.23388   
   117. RY*(   1) C  10                  0.00533     1.16328   
   118. RY*(   2) C  10                  0.00276     0.67789   
   119. RY*(   3) C  10                  0.00097     0.86152   
   120. RY*(   4) C  10                  0.00085     0.57237   
   121. RY*(   5) C  10                  0.00062     1.67274   
   122. RY*(   6) C  10                  0.00013     2.36489   
   123. RY*(   7) C  10                  0.00004     2.37695   
   124. RY*(   8) C  10                  0.00002     1.91235   
   125. RY*(   9) C  10                  0.00001     2.25985   
   126. RY*(   1) H  11                  0.00189     0.34906   
   127. RY*(   2) H  11                  0.00020     1.76548   
   128. RY*(   3) H  11                  0.00012     1.89013   
   129. RY*(   4) H  11                  0.00002     2.10171   
   130. RY*(   1) H  12                  0.00189     0.34906   
   131. RY*(   2) H  12                  0.00020     1.76548   
   132. RY*(   3) H  12                  0.00012     1.89012   
   133. RY*(   4) H  12                  0.00002     2.10172   
   134. RY*(   1) H  13                  0.00102     0.40501   
   135. RY*(   2) H  13                  0.00020     1.71542   
   136. RY*(   3) H  13                  0.00010     1.83345   
   137. RY*(   4) H  13                  0.00002     2.10673   
   138. RY*(   1) H  14                  0.00085     0.28946   
   139. RY*(   2) H  14                  0.00017     1.61979   
   140. RY*(   3) H  14                  0.00006     2.36231   
   141. RY*(   4) H  14                  0.00002     1.88774   
   142. RY*(   1) H  15                  0.00158     0.37964   
   143. RY*(   2) H  15                  0.00022     1.65818   
   144. RY*(   3) H  15                  0.00008     2.03292   
   145. RY*(   4) H  15                  0.00005     2.30041   
   146. RY*(   1) H  16                  0.00158     0.36644   
   147. RY*(   2) H  16                  0.00020     1.65444   
   148. RY*(   3) H  16                  0.00009     1.98753   
   149. RY*(   4) H  16                  0.00006     2.33508   
   150. RY*(   1) H  17                  0.00157     0.36978   
   151. RY*(   2) H  17                  0.00019     1.65890   
   152. RY*(   3) H  17                  0.00009     1.98974   
   153. RY*(   4) H  17                  0.00006     2.33976   
   154. RY*(   1) H  18                  0.00219     0.35800   
   155. RY*(   2) H  18                  0.00017     1.67143   
   156. RY*(   3) H  18                  0.00010     1.99990   
   157. RY*(   4) H  18                  0.00006     2.35777   
   158. BD*(   1) C   1 - N   2          0.01929     0.33994   
   159. BD*(   1) C   1 - H  11          0.01328     0.41773   
   160. BD*(   1) C   1 - H  12          0.01328     0.41773   
   161. BD*(   1) C   1 - H  13          0.00399     0.41855   
   162. BD*(   1) N   2 - C   3          0.04383     0.43832   
   163. BD*(   1) N   2 - C   6          0.03631     0.45011   
   164. BD*(   1) C   3 - N   4          0.00661     0.58128   
   165. BD*(   2) C   3 - N   4          0.32776     0.01360  169(v),57(g),65(g),56(g)
                                                    66(g)
   166. BD*(   1) C   3 - H  14          0.02206     0.45262   
   167. BD*(   1) N   4 - C   5          0.02286     0.48294   
   168. BD*(   1) C   5 - C   6          0.04036     0.54223   
   169. BD*(   2) C   5 - C   6          0.48224     0.03585  173(v),178(v),165(v),76(g)
                                                    86(g),92(v),119(v),65(v)
   170. BD*(   1) C   5 - C  10          0.02553     0.58244   
   171. BD*(   1) C   6 - C   7          0.02430     0.57022   
   172. BD*(   1) C   7 - C   8          0.01558     0.58371   
   173. BD*(   2) C   7 - C   8          0.33733     0.03922  169(v),178(v),101(g),92(g)
                                                    94(g),110(v)
   174. BD*(   1) C   7 - H  15          0.01562     0.45836   
   175. BD*(   1) C   8 - C   9          0.01734     0.56793   
   176. BD*(   1) C   8 - H  16          0.01330     0.47667   
   177. BD*(   1) C   9 - C  10          0.01490     0.59258   
   178. BD*(   2) C   9 - C  10          0.30735     0.04850  173(v),169(v),121(g),110(g)
                                                    112(g),119(g)
   179. BD*(   1) C   9 - H  17          0.01353     0.48064   
   180. BD*(   1) C  10 - H  18          0.01477     0.47726   
       -------------------------------
              Total Lewis   68.03363  ( 97.1909%)
        Valence non-Lewis    1.83142  (  2.6163%)
        Rydberg non-Lewis    0.13495  (  0.1928%)
       -------------------------------
            Total unit  1   70.00000  (100.0000%)
           Charge unit  1    0.00000
 Unable to Open any file for archive entry.
 1\1\GINC-COMPUTE-0-0\SP\RB3LYP\def2SVP\C8H8N2\ZAHRT2\13-Mar-2021\0\\# 
 b3lyp/def2svp geom=NewRedundant pop=NBO\\28\\0,1\C,0,-2.4700536774,-0.
 8825015766,-0.081451122\N,0,-1.4405395788,0.1221987992,0.0391962324\C,
 0,-1.6082208401,1.4797552852,0.2265312257\N,0,-0.4880283139,2.14792285
 55,0.2999147335\C,0,0.5073808464,1.1948650229,0.1546544118\C,0,-0.0742
 580412,-0.0916703119,-0.0112985468\C,0,0.6935839297,-1.2485899334,-0.1
 807378\C,0,2.0791656917,-1.0875437747,-0.1805135158\C,0,2.6741913641,0
 .1820981357,-0.0170682999\C,0,1.9034559393,1.3305827055,0.1512694738\H
 ,0,-2.3812529469,-1.6371622284,0.7170863832\H,0,-2.4089279342,-1.39601
 2357,-1.0549143632\H,0,-3.4552181223,-0.403369601,-0.0008594956\H,0,-2
 .6092486645,1.9099351844,0.3007344788\H,0,0.2372722701,-2.2325294674,-
 0.3074770402\H,0,2.7189228542,-1.9637383412,-0.3097500218\H,0,3.763833
 5217,0.2609090679,-0.0234005265\H,0,2.357941702,2.3148505353,0.2780837
 926\\Version=ES64L-G16RevC.01\State=1-A\HF=-418.879089\RMSD=9.578e-09\
 Dipole=-0.9478096,-1.1179665,-0.1373068\Quadrupole=7.1367732,-3.195545
 2,-3.941228,1.8330543,0.0759829,0.0740061\PG=C01 [X(C8H8N2)]\\@
 The archive entry for this job was punched.


 THERE IS SOMETHING FASCINATING ABOUT SCIENCE.
 ONE GETS SUCH WHOLESALE CONJECTURE OUT OF SUCH TRIFLING INVESTMENTS.

                                                       -- MARK TWAIN
 File lengths (MBytes):  RWF=     21 Int=      0 D2E=      0 Chk=      3 Scr=      1
 Normal termination of Gaussian 16
