# Supplementary material for: Machine-Learning-Guided Discovery of Electrochemical Reactions
Source: J Am Chem Soc. 2022 Dec 2;144(49):22599–610. doi: 10.1021/jacs.2c08997 (PMC9756344; doi:10.1021/jacs.2c08997)
Supplement: Supplementary file 4 — ja2c08997_si_004.zip [file ja2c08997_si_004.zip › Reactivity Prediction/Nlogs_notimes/34.log]

 Entering Gaussian System, Link 0=g16
 Input=34.com
 Output=34.log
 Initial command:
  
 Copyright (c) 1988-2019, Gaussian, Inc.  All Rights Reserved.
  
 This is part of the Gaussian(R) 16 program.  It is based on
 the Gaussian(R) 09 system (copyright 2009, Gaussian, Inc.),
 the Gaussian(R) 03 system (copyright 2003, Gaussian, Inc.),
 the Gaussian(R) 98 system (copyright 1998, Gaussian, Inc.),
 the Gaussian(R) 94 system (copyright 1995, Gaussian, Inc.),
 the Gaussian 92(TM) system (copyright 1992, Gaussian, Inc.),
 the Gaussian 90(TM) system (copyright 1990, Gaussian, Inc.),
 the Gaussian 88(TM) system (copyright 1988, Gaussian, Inc.),
 the Gaussian 86(TM) system (copyright 1986, Carnegie Mellon
 University), and the Gaussian 82(TM) system (copyright 1983,
 Carnegie Mellon University). Gaussian is a federally registered
 trademark of Gaussian, Inc.
  
 This software contains proprietary and confidential information,
 including trade secrets, belonging to Gaussian, Inc.
  
 This software is provided under written license and may be
 used, copied, transmitted, or stored only in accord with that
 written license.
  
 The following legend is applicable only to US Government
 contracts under FAR:
  
                    RESTRICTED RIGHTS LEGEND
  
 Use, reproduction and disclosure by the US Government is
 subject to restrictions as set forth in subparagraphs (a)
 and (c) of the Commercial Computer Software - Restricted
 Rights clause in FAR 52.227-19.
  
 Gaussian, Inc.
 340 Quinnipiac St., Bldg. 40, Wallingford CT 06492
  
  
 ---------------------------------------------------------------
 Warning -- This program may not be used in any manner that
 competes with the business of Gaussian, Inc. or will provide
 assistance to any competitor of Gaussian, Inc.  The licensee
 of this program is prohibited from giving any competitor of
 Gaussian, Inc. access to this program.  By using this program,
 the user acknowledges that Gaussian, Inc. is engaged in the
 business of creating and licensing software in the field of
 computational chemistry and represents and warrants to the
 licensee that it is not a competitor of Gaussian, Inc. and that
 it will not use this program in any manner prohibited above.
 ---------------------------------------------------------------
  

 Cite this work as:
 Gaussian 16, Revision C.01,
 M. J. Frisch, G. W. Trucks, H. B. Schlegel, G. E. Scuseria, 
 M. A. Robb, J. R. Cheeseman, G. Scalmani, V. Barone, 
 G. A. Petersson, H. Nakatsuji, X. Li, M. Caricato, A. V. Marenich, 
 J. Bloino, B. G. Janesko, R. Gomperts, B. Mennucci, H. P. Hratchian, 
 J. V. Ortiz, A. F. Izmaylov, J. L. Sonnenberg, D. Williams-Young, 
 F. Ding, F. Lipparini, F. Egidi, J. Goings, B. Peng, A. Petrone, 
 T. Henderson, D. Ranasinghe, V. G. Zakrzewski, J. Gao, N. Rega, 
 G. Zheng, W. Liang, M. Hada, M. Ehara, K. Toyota, R. Fukuda, 
 J. Hasegawa, M. Ishida, T. Nakajima, Y. Honda, O. Kitao, H. Nakai, 
 T. Vreven, K. Throssell, J. A. Montgomery, Jr., J. E. Peralta, 
 F. Ogliaro, M. J. Bearpark, J. J. Heyd, E. N. Brothers, K. N. Kudin, 
 V. N. Staroverov, T. A. Keith, R. Kobayashi, J. Normand, 
 K. Raghavachari, A. P. Rendell, J. C. Burant, S. S. Iyengar, 
 J. Tomasi, M. Cossi, J. M. Millam, M. Klene, C. Adamo, R. Cammi, 
 J. W. Ochterski, R. L. Martin, K. Morokuma, O. Farkas, 
 J. B. Foresman, and D. J. Fox, Gaussian, Inc., Wallingford CT, 2019.
 
 ******************************************
 Gaussian 16:  ES64L-G16RevC.01  3-Jul-2019
                13-Mar-2021 
 ******************************************
 %nprocshared=16
 Will use up to   16 processors via shared memory.
 %mem=7GB
 -----------------------------------------
 # b3lyp/def2svp geom=NewRedundant pop=NBO
 -----------------------------------------
 1/29=4000,38=1,172=1/1;
 2/12=2,17=6,18=5,40=1/2;
 3/5=43,7=101,11=2,25=1,30=1,74=-5/1,2,3;
 4//1;
 5/5=2,38=5/2;
 6/7=2,8=2,9=2,10=2,28=1,40=1/1,7;
 99/5=1,9=1/99;
 --
 34
 --
 Symbolic Z-matrix:
 Charge =  0 Multiplicity = 1
 O                     2.55953  -0.42877   0.12079 
 C                     1.92888   0.73923   0.38575 
 C                     0.43328   0.63369   0.21638 
 C                    -0.02505   0.20943  -1.19302 
 C                    -1.50492  -0.18151  -1.00184 
 C                    -1.64477  -0.5957    0.49121 
 C                    -0.24051  -0.42872   1.10731 
 O                     2.53137   1.73023   0.7171 
 H                     3.50843  -0.26513   0.25507 
 H                     0.0323    1.63088   0.45546 
 H                     0.12302   0.9997   -1.94431 
 H                     0.56981  -0.66264  -1.50685 
 H                    -2.1577    0.67744  -1.22211 
 H                    -1.80105  -0.98627  -1.69129 
 H                    -2.01655  -1.62452   0.60943 
 H                    -2.36611   0.06016   1.003 
 H                    -0.26229  -0.1415    2.16935 
 H                     0.33233  -1.366     1.02857 
 
                          Input orientation:                          
 ---------------------------------------------------------------------
 Center     Atomic      Atomic             Coordinates (Angstroms)
 Number     Number       Type             X           Y           Z
 ---------------------------------------------------------------------
      1          8           0        2.559530   -0.428769    0.120795
      2          6           0        1.928885    0.739228    0.385747
      3          6           0        0.433279    0.633694    0.216381
      4          6           0       -0.025049    0.209426   -1.193022
      5          6           0       -1.504924   -0.181505   -1.001840
      6          6           0       -1.644774   -0.595699    0.491209
      7          6           0       -0.240514   -0.428724    1.107311
      8          8           0        2.531367    1.730227    0.717100
      9          1           0        3.508428   -0.265128    0.255072
     10          1           0        0.032302    1.630880    0.455458
     11          1           0        0.123025    0.999698   -1.944311
     12          1           0        0.569811   -0.662637   -1.506849
     13          1           0       -2.157695    0.677435   -1.222108
     14          1           0       -1.801046   -0.986266   -1.691285
     15          1           0       -2.016549   -1.624518    0.609432
     16          1           0       -2.366113    0.060160    1.002996
     17          1           0       -0.262288   -0.141497    2.169346
     18          1           0        0.332325   -1.366004    1.028570
 ---------------------------------------------------------------------
                    Distance matrix (angstroms):
                    1          2          3          4          5
     1  O    0.000000
     2  C    1.353562   0.000000
     3  C    2.378846   1.508860   0.000000
     4  C    2.968747   2.567306   1.541586   0.000000
     5  C    4.223889   3.816306   2.430071   1.542533   0.000000
     6  C    4.223890   3.816306   2.430071   2.471512   1.555735
     7  C    2.968747   2.567305   1.541586   2.396913   2.471512
     8  O    2.240008   1.206175   2.419726   3.535062   4.785511
     9  H    0.972223   1.876370   3.204047   3.848070   5.169190
    10  H    3.277352   2.096886   1.101054   2.177455   2.787745
    11  H    3.498820   2.959416   2.213325   1.100405   2.221196
    12  H    2.581259   2.719232   2.160703   1.101290   2.188846
    13  H    5.027852   4.391942   2.963835   2.183589   1.101093
    14  H    4.754898   4.604755   3.354947   2.198206   1.100300
    15  H    4.754901   4.604756   3.354947   3.252424   2.222666
    16  H    5.027851   4.391940   2.963832   3.213309   2.195317
    17  H    3.498821   2.959416   2.213325   3.388945   3.406195
    18  H    2.581261   2.719233   2.160703   2.746847   2.983470
                    6          7          8          9         10
     6  C    0.000000
     7  C    1.542533   0.000000
     8  O    4.785511   3.535061   0.000000
     9  H    5.169191   3.848070   2.269265   0.000000
    10  H    2.787744   2.177454   2.514687   3.964651   0.000000
    11  H    3.406195   3.388945   3.662907   4.230607   2.483045
    12  H    2.983471   2.746848   3.810439   3.449326   3.065907
    13  H    2.195317   3.213311   5.182297   5.930889   2.918796
    14  H    2.222666   3.252423   5.652384   5.700777   3.849561
    15  H    1.100300   2.198206   5.652384   5.700780   3.849560
    16  H    1.101093   2.183588   5.182294   5.930888   2.918793
    17  H    2.221196   1.100405   3.662906   4.230607   2.483045
    18  H    2.188846   1.101290   3.810439   3.449327   3.065907
                   11         12         13         14         15
    11  H    0.000000
    12  H    1.776050   0.000000
    13  H    2.413941   3.052239   0.000000
    14  H    2.776711   2.399940   1.765000   0.000000
    15  H    4.240978   3.477516   2.945072   2.397312   0.000000
    16  H    3.970536   3.929555   2.318525   2.945073   1.765000
    17  H    4.286370   3.805047   3.970539   4.240976   2.776709
    18  H    3.805046   2.641869   3.929555   3.477512   2.399941
                   16         17         18
    16  H    0.000000
    17  H    2.413942   0.000000
    18  H    3.052239   1.776050   0.000000
 Stoichiometry    C6H10O2
 Framework group  C1[X(C6H10O2)]
 Deg. of freedom    48
 Full point group                 C1      NOp   1
 Largest Abelian subgroup         C1      NOp   1
 Largest concise Abelian subgroup C1      NOp   1
                         Standard orientation:                         
 ---------------------------------------------------------------------
 Center     Atomic      Atomic             Coordinates (Angstroms)
 Number     Number       Type             X           Y           Z
 ---------------------------------------------------------------------
      1          8           0       -1.802045    0.000004    1.184981
      2          6           0       -1.565016   -0.000000   -0.147665
      3          6           0       -0.090328   -0.000001   -0.466967
      4          6           0        0.691046    1.198457    0.107175
      5          6           0        2.169180    0.777867   -0.025615
      6          6           0        2.169180   -0.777868   -0.025613
      7          6           0        0.691046   -1.198456    0.107181
      8          8           0       -2.460082   -0.000004   -0.956192
      9          1           0       -2.768355    0.000004    1.292036
     10          1           0       -0.020403   -0.000004   -1.565799
     11          1           0        0.459217    2.143184   -0.407256
     12          1           0        0.415541    1.320938    1.166389
     13          1           0        2.590874    1.159261   -0.968547
     14          1           0        2.781929    1.198657    0.785640
     15          1           0        2.781931   -1.198655    0.785642
     16          1           0        2.590872   -1.159264   -0.968544
     17          1           0        0.459216   -2.143186   -0.407243
     18          1           0        0.415542   -1.320931    1.166396
 ---------------------------------------------------------------------
 Rotational constants (GHZ):           4.2849458           1.2956759           1.2421626
 Standard basis: def2SVP (5D, 7F)
 There are   170 symmetry adapted cartesian basis functions of A   symmetry.
 There are   162 symmetry adapted basis functions of A   symmetry.
   162 basis functions,   270 primitive gaussians,   170 cartesian basis functions
    31 alpha electrons       31 beta electrons
       nuclear repulsion energy       386.9802748409 Hartrees.
 NAtoms=   18 NActive=   18 NUniq=   18 SFac= 1.00D+00 NAtFMM=   60 NAOKFM=F Big=F
 Integral buffers will be    131072 words long.
 Raffenetti 2 integral format.
 Two-electron integral symmetry is turned on.
 One-electron integrals computed using PRISM.
   1 Symmetry operations used in ECPInt.
 ECPInt:  NShTT=    3081 NPrTT=   10865 LenC2=    3055 LenP2D=    8827.
 LDataN:  DoStor=T MaxTD1= 4 Len=   56
 NBasis=   162 RedAO= T EigKep=  8.65D-04  NBF=   162
 NBsUse=   162 1.00D-06 EigRej= -1.00D+00 NBFU=   162
 ExpMin= 1.22D-01 ExpMax= 2.27D+03 ExpMxC= 3.41D+02 IAcc=3 IRadAn=         5 AccDes= 0.00D+00
 Harris functional with IExCor=  402 and IRadAn=       5 diagonalized for initial guess.
 HarFok:  IExCor=  402 AccDes= 0.00D+00 IRadAn=         5 IDoV= 1 UseB2=F ITyADJ=14
 ICtDFT=  3500011 ScaDFX=  1.000000  1.000000  1.000000  1.000000
 FoFCou: FMM=F IPFlag=           0 FMFlag=      100000 FMFlg1=           0
         NFxFlg=           0 DoJE=T BraDBF=F KetDBF=T FulRan=T
         wScrn=  0.000000 ICntrl=       500 IOpCl=  0 I1Cent=   200000004 NGrid=           0
         NMat0=    1 NMatS0=      1 NMatT0=    0 NMatD0=    1 NMtDS0=    0 NMtDT0=    0
 Petite list used in FoFCou.
 Requested convergence on RMS density matrix=1.00D-08 within 128 cycles.
 Requested convergence on MAX density matrix=1.00D-06.
 Requested convergence on             energy=1.00D-06.
 No special actions if energy rises.
 Integral accuracy reduced to 1.0D-05 until final iterations.
 Initial convergence to 1.0D-05 achieved.  Increase integral accuracy.
 SCF Done:  E(RB3LYP) =  -384.847629037     A.U. after   14 cycles
            NFock= 14  Conv=0.37D-08     -V/T= 2.0101

 **********************************************************************

            Population analysis using the SCF Density.

 **********************************************************************

 Orbital symmetries:
       Occupied  (A) (A) (A) (A) (A) (A) (A) (A) (A) (A) (A) (A)
                 (A) (A) (A) (A) (A) (A) (A) (A) (A) (A) (A) (A)
                 (A) (A) (A) (A) (A) (A) (A)
       Virtual   (A) (A) (A) (A) (A) (A) (A) (A) (A) (A) (A) (A)
                 (A) (A) (A) (A) (A) (A) (A) (A) (A) (A) (A) (A)
                 (A) (A) (A) (A) (A) (A) (A) (A) (A) (A) (A) (A)
                 (A) (A) (A) (A) (A) (A) (A) (A) (A) (A) (A) (A)
                 (A) (A) (A) (A) (A) (A) (A) (A) (A) (A) (A) (A)
                 (A) (A) (A) (A) (A) (A) (A) (A) (A) (A) (A) (A)
                 (A) (A) (A) (A) (A) (A) (A) (A) (A) (A) (A) (A)
                 (A) (A) (A) (A) (A) (A) (A) (A) (A) (A) (A) (A)
                 (A) (A) (A) (A) (A) (A) (A) (A) (A) (A) (A) (A)
                 (A) (A) (A) (A) (A) (A) (A) (A) (A) (A) (A) (A)
                 (A) (A) (A) (A) (A) (A) (A) (A) (A) (A) (A)
 The electronic state is 1-A.
 Alpha  occ. eigenvalues --  -19.18002 -19.12050 -10.31267 -10.20029 -10.19076
 Alpha  occ. eigenvalues --  -10.19075 -10.18738 -10.18738  -1.09474  -1.00138
 Alpha  occ. eigenvalues --   -0.84232  -0.73332  -0.70949  -0.63002  -0.57968
 Alpha  occ. eigenvalues --   -0.56676  -0.50329  -0.49004  -0.47199  -0.44824
 Alpha  occ. eigenvalues --   -0.42784  -0.42160  -0.41353  -0.37333  -0.35126
 Alpha  occ. eigenvalues --   -0.34685  -0.34157  -0.33660  -0.32775  -0.31583
 Alpha  occ. eigenvalues --   -0.27313
 Alpha virt. eigenvalues --    0.00688   0.04188   0.05792   0.07093   0.09560
 Alpha virt. eigenvalues --    0.10960   0.12710   0.13222   0.14350   0.14595
 Alpha virt. eigenvalues --    0.16727   0.18946   0.20608   0.20924   0.21774
 Alpha virt. eigenvalues --    0.26916   0.30637   0.31319   0.33299   0.39552
 Alpha virt. eigenvalues --    0.43467   0.43785   0.47666   0.47868   0.48745
 Alpha virt. eigenvalues --    0.53344   0.55603   0.56032   0.58803   0.59355
 Alpha virt. eigenvalues --    0.59967   0.61464   0.62791   0.63210   0.65722
 Alpha virt. eigenvalues --    0.66265   0.66325   0.67319   0.67871   0.68014
 Alpha virt. eigenvalues --    0.69783   0.69896   0.70013   0.72197   0.72758
 Alpha virt. eigenvalues --    0.75118   0.78236   0.82497   0.88879   0.92618
 Alpha virt. eigenvalues --    0.94116   0.99526   1.00071   1.06222   1.07458
 Alpha virt. eigenvalues --    1.12970   1.14694   1.21477   1.23652   1.27543
 Alpha virt. eigenvalues --    1.30943   1.35519   1.36788   1.36850   1.43218
 Alpha virt. eigenvalues --    1.44228   1.47339   1.52208   1.54535   1.59717
 Alpha virt. eigenvalues --    1.63519   1.68692   1.71582   1.72190   1.73898
 Alpha virt. eigenvalues --    1.76519   1.77344   1.78332   1.79009   1.80606
 Alpha virt. eigenvalues --    1.82278   1.83190   1.85008   1.86808   1.88272
 Alpha virt. eigenvalues --    1.89041   1.90779   1.90842   1.93245   1.96670
 Alpha virt. eigenvalues --    1.96971   2.02090   2.04380   2.08574   2.11622
 Alpha virt. eigenvalues --    2.14815   2.15411   2.16323   2.21799   2.28257
 Alpha virt. eigenvalues --    2.31999   2.35213   2.38680   2.45172   2.46385
 Alpha virt. eigenvalues --    2.47327   2.51464   2.57253   2.63413   2.64438
 Alpha virt. eigenvalues --    2.66452   2.69953   2.70129   2.75483   2.81603
 Alpha virt. eigenvalues --    2.82253   2.82564   2.89587   2.91123   2.92831
 Alpha virt. eigenvalues --    2.94434   2.98384   2.99640   3.01007   3.09162
 Alpha virt. eigenvalues --    3.13806   3.20776   3.23146   3.52120   3.63758
 Alpha virt. eigenvalues --    3.76775
          Condensed to atoms (all electrons):
               1          2          3          4          5          6
     1  O    7.708088   0.385264  -0.151993   0.002852  -0.000174  -0.000174
     2  C    0.385264   4.586031   0.213136  -0.013465   0.005476   0.005476
     3  C   -0.151993   0.213136   5.288795   0.344578  -0.060990  -0.060990
     4  C    0.002852  -0.013465   0.344578   4.654933   0.429908  -0.080062
     5  C   -0.000174   0.005476  -0.060990   0.429908   4.629343   0.409964
     6  C   -0.000174   0.005476  -0.060990  -0.080062   0.409964   4.629343
     7  C    0.002852  -0.013465   0.344578  -0.063581  -0.080062   0.429909
     8  O   -0.084689   0.729308  -0.095466   0.000969  -0.000149  -0.000149
     9  H    0.298455  -0.008364   0.018786  -0.000759   0.000077   0.000077
    10  H    0.005887  -0.011499   0.332586  -0.022475  -0.004381  -0.004381
    11  H   -0.000348   0.003261  -0.016278   0.354610  -0.018413   0.008131
    12  H    0.012480  -0.011842  -0.027492   0.355275  -0.002673  -0.008474
    13  H   -0.000005  -0.000237   0.000345  -0.005528   0.339136  -0.002978
    14  H   -0.000009  -0.000242   0.005295  -0.005214   0.341495  -0.009420
    15  H   -0.000009  -0.000242   0.005295   0.005493  -0.009420   0.341495
    16  H   -0.000005  -0.000237   0.000345  -0.002919  -0.002978   0.339136
    17  H   -0.000348   0.003261  -0.016278   0.009930   0.008131  -0.018413
    18  H    0.012480  -0.011842  -0.027492  -0.000029  -0.008474  -0.002673
               7          8          9         10         11         12
     1  O    0.002852  -0.084689   0.298455   0.005887  -0.000348   0.012480
     2  C   -0.013465   0.729308  -0.008364  -0.011499   0.003261  -0.011842
     3  C    0.344578  -0.095466   0.018786   0.332586  -0.016278  -0.027492
     4  C   -0.063581   0.000969  -0.000759  -0.022475   0.354610   0.355275
     5  C   -0.080062  -0.000149   0.000077  -0.004381  -0.018413  -0.002673
     6  C    0.429909  -0.000149   0.000077  -0.004381   0.008131  -0.008474
     7  C    4.654932   0.000969  -0.000759  -0.022475   0.009930  -0.000029
     8  O    0.000969   7.634721   0.010815   0.008910   0.000621   0.000108
     9  H   -0.000759   0.010815   0.505829  -0.000759  -0.000064  -0.000622
    10  H   -0.022475   0.008910  -0.000759   0.708031  -0.011077   0.008827
    11  H    0.009930   0.000621  -0.000064  -0.011077   0.705578  -0.031900
    12  H   -0.000029   0.000108  -0.000622   0.008827  -0.031900   0.698323
    13  H   -0.002919   0.000002  -0.000000   0.002561  -0.015382   0.007838
    14  H    0.005493   0.000002  -0.000005  -0.000042   0.004143  -0.016821
    15  H   -0.005214   0.000002  -0.000005  -0.000042  -0.000461   0.000909
    16  H   -0.005528   0.000002  -0.000000   0.002561  -0.000075  -0.000284
    17  H    0.354611   0.000621  -0.000064  -0.011077  -0.000540  -0.000029
    18  H    0.355275   0.000108  -0.000622   0.008827  -0.000029   0.003595
              13         14         15         16         17         18
     1  O   -0.000005  -0.000009  -0.000009  -0.000005  -0.000348   0.012480
     2  C   -0.000237  -0.000242  -0.000242  -0.000237   0.003261  -0.011842
     3  C    0.000345   0.005295   0.005295   0.000345  -0.016278  -0.027492
     4  C   -0.005528  -0.005214   0.005493  -0.002919   0.009930  -0.000029
     5  C    0.339136   0.341495  -0.009420  -0.002978   0.008131  -0.008474
     6  C   -0.002978  -0.009420   0.341495   0.339136  -0.018413  -0.002673
     7  C   -0.002919   0.005493  -0.005214  -0.005528   0.354611   0.355275
     8  O    0.000002   0.000002   0.000002   0.000002   0.000621   0.000108
     9  H   -0.000000  -0.000005  -0.000005  -0.000000  -0.000064  -0.000622
    10  H    0.002561  -0.000042  -0.000042   0.002561  -0.011077   0.008827
    11  H   -0.015382   0.004143  -0.000461  -0.000075  -0.000540  -0.000029
    12  H    0.007838  -0.016821   0.000909  -0.000284  -0.000029   0.003595
    13  H    0.725373  -0.033007   0.006541  -0.021516  -0.000075  -0.000284
    14  H   -0.033007   0.716604  -0.017277   0.006541  -0.000461   0.000909
    15  H    0.006541  -0.017277   0.716604  -0.033007   0.004143  -0.016821
    16  H   -0.021516   0.006541  -0.033007   0.725374  -0.015382   0.007838
    17  H   -0.000075  -0.000461   0.004143  -0.015382   0.705578  -0.031900
    18  H   -0.000284   0.000909  -0.016821   0.007838  -0.031900   0.698323
 Mulliken charges:
               1
     1  O   -0.190601
     2  C    0.140220
     3  C   -0.096761
     4  C    0.035483
     5  C    0.024184
     6  C    0.024184
     7  C    0.035483
     8  O   -0.206705
     9  H    0.177985
    10  H    0.010015
    11  H    0.008294
    12  H    0.012812
    13  H    0.000136
    14  H    0.002014
    15  H    0.002014
    16  H    0.000136
    17  H    0.008294
    18  H    0.012812
 Sum of Mulliken charges =  -0.00000
 Mulliken charges with hydrogens summed into heavy atoms:
               1
     1  O   -0.012616
     2  C    0.140220
     3  C   -0.086746
     4  C    0.056589
     5  C    0.026334
     6  C    0.026334
     7  C    0.056589
     8  O   -0.206705
 Electronic spatial extent (au):  <R**2>=           1044.4725
 Charge=             -0.0000 electrons
 Dipole moment (field-independent basis, Debye):
    X=              1.2669    Y=              0.0000    Z=              1.3259  Tot=              1.8339
 Quadrupole moment (field-independent basis, Debye-Ang):
   XX=            -49.4671   YY=            -47.9617   ZZ=            -49.8467
   XY=             -0.0000   XZ=             -6.3913   YZ=             -0.0000
 Traceless Quadrupole moment (field-independent basis, Debye-Ang):
   XX=             -0.3753   YY=              1.1301   ZZ=             -0.7549
   XY=             -0.0000   XZ=             -6.3913   YZ=             -0.0000
 Octapole moment (field-independent basis, Debye-Ang**2):
  XXX=            -21.6436  YYY=             -0.0000  ZZZ=              3.5376  XYY=             -7.3158
  XXY=              0.0001  XXZ=             23.2662  XZZ=             -2.3693  YZZ=              0.0000
  YYZ=             -0.3201  XYZ=              0.0000
 Hexadecapole moment (field-independent basis, Debye-Ang**3):
 XXXX=           -887.3747 YYYY=           -256.1612 ZZZZ=           -173.7075 XXXY=             -0.0003
 XXXZ=            -68.8058 YYYX=             -0.0000 YYYZ=              0.0000 ZZZX=            -12.5796
 ZZZY=              0.0000 XXYY=           -193.2064 XXZZ=           -173.3075 YYZZ=            -70.6493
 XXYZ=              0.0000 YYXZ=             -0.3390 ZZXY=             -0.0000
 N-N= 3.869802748409D+02 E-N=-1.670418629840D+03  KE= 3.809850727884D+02
 ******************************Gaussian NBO Version 3.1******************************
             N A T U R A L   A T O M I C   O R B I T A L   A N D
          N A T U R A L   B O N D   O R B I T A L   A N A L Y S I S
 ******************************Gaussian NBO Version 3.1******************************
       /RESON  / : Allow strongly delocalized NBO set

 Analyzing the SCF density

 Job title: 34                                                              

 Storage needed:     79884 in NPA,    105800 in NBO ( 939522296 available)
 GSVD:  LWork=       15884 too small for GESVD, short by        4206 words or        4206 for optimal perf.


 NATURAL POPULATIONS:  Natural atomic orbital occupancies 
                                                          
   NAO  Atom  No  lang   Type(AO)    Occupancy      Energy
 ----------------------------------------------------------
     1    O    1  S      Cor( 1S)     1.99969     -18.98890
     2    O    1  S      Val( 2S)     1.67949      -0.90083
     3    O    1  S      Ryd( 3S)     0.00204       1.46383
     4    O    1  px     Val( 2p)     1.58775      -0.32501
     5    O    1  px     Ryd( 3p)     0.00171       1.25515
     6    O    1  py     Val( 2p)     1.82113      -0.33345
     7    O    1  py     Ryd( 3p)     0.00100       1.00604
     8    O    1  pz     Val( 2p)     1.61815      -0.35388
     9    O    1  pz     Ryd( 3p)     0.00130       1.07190
    10    O    1  dxy    Ryd( 3d)     0.00034       2.73935
    11    O    1  dxz    Ryd( 3d)     0.00084       2.90950
    12    O    1  dyz    Ryd( 3d)     0.00096       2.70739
    13    O    1  dx2y2  Ryd( 3d)     0.00083       3.18445
    14    O    1  dz2    Ryd( 3d)     0.00138       3.21457

    15    C    2  S      Cor( 1S)     1.99923     -10.20356
    16    C    2  S      Val( 2S)     0.74275      -0.12338
    17    C    2  S      Ryd( 3S)     0.00536       0.53697
    18    C    2  px     Val( 2p)     0.89212      -0.02503
    19    C    2  px     Ryd( 3p)     0.01581       0.60858
    20    C    2  py     Val( 2p)     0.75905      -0.12749
    21    C    2  py     Ryd( 3p)     0.00408       0.53777
    22    C    2  pz     Val( 2p)     0.67993       0.00538
    23    C    2  pz     Ryd( 3p)     0.01750       0.63301
    24    C    2  dxy    Ryd( 3d)     0.00205       1.92475
    25    C    2  dxz    Ryd( 3d)     0.00291       2.37484
    26    C    2  dyz    Ryd( 3d)     0.00333       1.91166
    27    C    2  dx2y2  Ryd( 3d)     0.00166       2.18924
    28    C    2  dz2    Ryd( 3d)     0.00498       2.31083

    29    C    3  S      Cor( 1S)     1.99891     -10.07388
    30    C    3  S      Val( 2S)     0.97337      -0.19995
    31    C    3  S      Ryd( 3S)     0.00231       0.94744
    32    C    3  px     Val( 2p)     1.08333      -0.10694
    33    C    3  px     Ryd( 3p)     0.00420       0.74365
    34    C    3  py     Val( 2p)     1.06682      -0.09442
    35    C    3  py     Ryd( 3p)     0.00183       0.63609
    36    C    3  pz     Val( 2p)     1.21217      -0.08925
    37    C    3  pz     Ryd( 3p)     0.00632       0.86660
    38    C    3  dxy    Ryd( 3d)     0.00056       2.16015
    39    C    3  dxz    Ryd( 3d)     0.00042       2.11380
    40    C    3  dyz    Ryd( 3d)     0.00065       2.10301
    41    C    3  dx2y2  Ryd( 3d)     0.00106       2.20901
    42    C    3  dz2    Ryd( 3d)     0.00104       2.45976

    43    C    4  S      Cor( 1S)     1.99913     -10.06684
    44    C    4  S      Val( 2S)     1.01774      -0.20992
    45    C    4  S      Ryd( 3S)     0.00117       0.94114
    46    C    4  px     Val( 2p)     1.04457      -0.07872
    47    C    4  px     Ryd( 3p)     0.00226       0.59721
    48    C    4  py     Val( 2p)     1.13962      -0.07225
    49    C    4  py     Ryd( 3p)     0.00400       0.64757
    50    C    4  pz     Val( 2p)     1.20711      -0.07749
    51    C    4  pz     Ryd( 3p)     0.00294       0.73632
    52    C    4  dxy    Ryd( 3d)     0.00065       2.17471
    53    C    4  dxz    Ryd( 3d)     0.00054       2.13049
    54    C    4  dyz    Ryd( 3d)     0.00048       2.26780
    55    C    4  dx2y2  Ryd( 3d)     0.00077       2.26577
    56    C    4  dz2    Ryd( 3d)     0.00079       2.36683

    57    C    5  S      Cor( 1S)     1.99916     -10.06640
    58    C    5  S      Val( 2S)     1.02363      -0.21206
    59    C    5  S      Ryd( 3S)     0.00057       0.95854
    60    C    5  px     Val( 2p)     1.09934      -0.06799
    61    C    5  px     Ryd( 3p)     0.00273       0.56322
    62    C    5  py     Val( 2p)     1.07030      -0.07089
    63    C    5  py     Ryd( 3p)     0.00227       0.55604
    64    C    5  pz     Val( 2p)     1.22831      -0.07343
    65    C    5  pz     Ryd( 3p)     0.00352       0.79630
    66    C    5  dxy    Ryd( 3d)     0.00063       2.10857
    67    C    5  dxz    Ryd( 3d)     0.00065       2.32351
    68    C    5  dyz    Ryd( 3d)     0.00057       2.19801
    69    C    5  dx2y2  Ryd( 3d)     0.00072       2.25465
    70    C    5  dz2    Ryd( 3d)     0.00058       2.27670

    71    C    6  S      Cor( 1S)     1.99916     -10.06640
    72    C    6  S      Val( 2S)     1.02363      -0.21206
    73    C    6  S      Ryd( 3S)     0.00057       0.95854
    74    C    6  px     Val( 2p)     1.09934      -0.06799
    75    C    6  px     Ryd( 3p)     0.00273       0.56322
    76    C    6  py     Val( 2p)     1.07030      -0.07089
    77    C    6  py     Ryd( 3p)     0.00227       0.55604
    78    C    6  pz     Val( 2p)     1.22831      -0.07343
    79    C    6  pz     Ryd( 3p)     0.00352       0.79630
    80    C    6  dxy    Ryd( 3d)     0.00063       2.10857
    81    C    6  dxz    Ryd( 3d)     0.00065       2.32351
    82    C    6  dyz    Ryd( 3d)     0.00057       2.19801
    83    C    6  dx2y2  Ryd( 3d)     0.00072       2.25465
    84    C    6  dz2    Ryd( 3d)     0.00058       2.27670

    85    C    7  S      Cor( 1S)     1.99913     -10.06684
    86    C    7  S      Val( 2S)     1.01774      -0.20992
    87    C    7  S      Ryd( 3S)     0.00117       0.94114
    88    C    7  px     Val( 2p)     1.04457      -0.07872
    89    C    7  px     Ryd( 3p)     0.00226       0.59721
    90    C    7  py     Val( 2p)     1.13962      -0.07225
    91    C    7  py     Ryd( 3p)     0.00400       0.64757
    92    C    7  pz     Val( 2p)     1.20711      -0.07749
    93    C    7  pz     Ryd( 3p)     0.00294       0.73632
    94    C    7  dxy    Ryd( 3d)     0.00065       2.17471
    95    C    7  dxz    Ryd( 3d)     0.00054       2.13049
    96    C    7  dyz    Ryd( 3d)     0.00048       2.26779
    97    C    7  dx2y2  Ryd( 3d)     0.00077       2.26577
    98    C    7  dz2    Ryd( 3d)     0.00079       2.36683

    99    O    8  S      Cor( 1S)     1.99972     -18.86726
   100    O    8  S      Val( 2S)     1.69303      -0.86210
   101    O    8  S      Ryd( 3S)     0.00128       1.45386
   102    O    8  px     Val( 2p)     1.72199      -0.29293
   103    O    8  px     Ryd( 3p)     0.00172       1.09111
   104    O    8  py     Val( 2p)     1.43477      -0.24562
   105    O    8  py     Ryd( 3p)     0.00043       1.08832
   106    O    8  pz     Val( 2p)     1.74513      -0.28807
   107    O    8  pz     Ryd( 3p)     0.00188       1.10262
   108    O    8  dxy    Ryd( 3d)     0.00110       2.77663
   109    O    8  dxz    Ryd( 3d)     0.00120       3.26257
   110    O    8  dyz    Ryd( 3d)     0.00096       2.75680
   111    O    8  dx2y2  Ryd( 3d)     0.00068       2.91351
   112    O    8  dz2    Ryd( 3d)     0.00126       2.93213

   113    H    9  S      Val( 1S)     0.50996       0.07428
   114    H    9  S      Ryd( 2S)     0.00366       0.37565
   115    H    9  px     Ryd( 2p)     0.00226       2.41814
   116    H    9  py     Ryd( 2p)     0.00120       1.60681
   117    H    9  pz     Ryd( 2p)     0.00091       1.82168

   118    H   10  S      Val( 1S)     0.75208       0.08712
   119    H   10  S      Ryd( 2S)     0.00383       0.35958
   120    H   10  px     Ryd( 2p)     0.00014       1.91915
   121    H   10  py     Ryd( 2p)     0.00010       1.79413
   122    H   10  pz     Ryd( 2p)     0.00074       2.37624

   123    H   11  S      Val( 1S)     0.76898       0.08276
   124    H   11  S      Ryd( 2S)     0.00181       0.34624
   125    H   11  px     Ryd( 2p)     0.00015       1.85155
   126    H   11  py     Ryd( 2p)     0.00058       2.23272
   127    H   11  pz     Ryd( 2p)     0.00028       1.96080

   128    H   12  S      Val( 1S)     0.77234       0.07927
   129    H   12  S      Ryd( 2S)     0.00280       0.37953
   130    H   12  px     Ryd( 2p)     0.00020       1.83041
   131    H   12  py     Ryd( 2p)     0.00017       1.88440
   132    H   12  pz     Ryd( 2p)     0.00067       2.34417

   133    H   13  S      Val( 1S)     0.77864       0.07774
   134    H   13  S      Ryd( 2S)     0.00206       0.35172
   135    H   13  px     Ryd( 2p)     0.00026       1.92666
   136    H   13  py     Ryd( 2p)     0.00023       1.86559
   137    H   13  pz     Ryd( 2p)     0.00055       2.24614

   138    H   14  S      Val( 1S)     0.77259       0.08219
   139    H   14  S      Ryd( 2S)     0.00174       0.34542
   140    H   14  px     Ryd( 2p)     0.00033       1.98481
   141    H   14  py     Ryd( 2p)     0.00023       1.88198
   142    H   14  pz     Ryd( 2p)     0.00045       2.14148

   143    H   15  S      Val( 1S)     0.77259       0.08219
   144    H   15  S      Ryd( 2S)     0.00174       0.34542
   145    H   15  px     Ryd( 2p)     0.00033       1.98481
   146    H   15  py     Ryd( 2p)     0.00023       1.88198
   147    H   15  pz     Ryd( 2p)     0.00045       2.14148

   148    H   16  S      Val( 1S)     0.77864       0.07774
   149    H   16  S      Ryd( 2S)     0.00206       0.35172
   150    H   16  px     Ryd( 2p)     0.00026       1.92666
   151    H   16  py     Ryd( 2p)     0.00023       1.86559
   152    H   16  pz     Ryd( 2p)     0.00055       2.24614

   153    H   17  S      Val( 1S)     0.76898       0.08276
   154    H   17  S      Ryd( 2S)     0.00181       0.34624
   155    H   17  px     Ryd( 2p)     0.00015       1.85155
   156    H   17  py     Ryd( 2p)     0.00058       2.23272
   157    H   17  pz     Ryd( 2p)     0.00028       1.96080

   158    H   18  S      Val( 1S)     0.77234       0.07927
   159    H   18  S      Ryd( 2S)     0.00280       0.37953
   160    H   18  px     Ryd( 2p)     0.00020       1.83041
   161    H   18  py     Ryd( 2p)     0.00017       1.88440
   162    H   18  pz     Ryd( 2p)     0.00067       2.34417

 WARNING:  1 low occupancy (<1.9990e) core orbital  found on  C    3


 Summary of Natural Population Analysis:                  
                                                          
                                       Natural Population 
                Natural  -----------------------------------------------
    Atom  No    Charge         Core      Valence    Rydberg      Total
 -----------------------------------------------------------------------
      O    1   -0.71662      1.99969     6.70652    0.01040     8.71662
      C    2    0.86924      1.99923     3.07384    0.05769     5.13076
      C    3   -0.35299      1.99891     4.33569    0.01839     6.35299
      C    4   -0.42177      1.99913     4.40905    0.01359     6.42177
      C    5   -0.43296      1.99916     4.42158    0.01223     6.43296
      C    6   -0.43296      1.99916     4.42158    0.01223     6.43296
      C    7   -0.42177      1.99913     4.40905    0.01359     6.42177
      O    8   -0.60514      1.99972     6.59492    0.01051     8.60514
      H    9    0.48201      0.00000     0.50996    0.00803     0.51799
      H   10    0.24311      0.00000     0.75208    0.00482     0.75689
      H   11    0.22820      0.00000     0.76898    0.00281     0.77180
      H   12    0.22382      0.00000     0.77234    0.00384     0.77618
      H   13    0.21826      0.00000     0.77864    0.00310     0.78174
      H   14    0.22465      0.00000     0.77259    0.00276     0.77535
      H   15    0.22465      0.00000     0.77259    0.00276     0.77535
      H   16    0.21826      0.00000     0.77864    0.00310     0.78174
      H   17    0.22820      0.00000     0.76898    0.00281     0.77180
      H   18    0.22382      0.00000     0.77234    0.00384     0.77618
 =======================================================================
   * Total *    0.00000     15.99413    45.81938    0.18649    62.00000

                                 Natural Population      
 --------------------------------------------------------
   Core                      15.99413 ( 99.9633% of  16)
   Valence                   45.81938 ( 99.6074% of  46)
   Natural Minimal Basis     61.81351 ( 99.6992% of  62)
   Natural Rydberg Basis      0.18649 (  0.3008% of  62)
 --------------------------------------------------------

    Atom  No          Natural Electron Configuration
 ----------------------------------------------------------------------------
      O    1      [core]2S( 1.68)2p( 5.03)
      C    2      [core]2S( 0.74)2p( 2.33)3S( 0.01)3p( 0.04)3d( 0.01)
      C    3      [core]2S( 0.97)2p( 3.36)3p( 0.01)
      C    4      [core]2S( 1.02)2p( 3.39)3p( 0.01)
      C    5      [core]2S( 1.02)2p( 3.40)3p( 0.01)
      C    6      [core]2S( 1.02)2p( 3.40)3p( 0.01)
      C    7      [core]2S( 1.02)2p( 3.39)3p( 0.01)
      O    8      [core]2S( 1.69)2p( 4.90)3d( 0.01)
      H    9            1S( 0.51)
      H   10            1S( 0.75)
      H   11            1S( 0.77)
      H   12            1S( 0.77)
      H   13            1S( 0.78)
      H   14            1S( 0.77)
      H   15            1S( 0.77)
      H   16            1S( 0.78)
      H   17            1S( 0.77)
      H   18            1S( 0.77)


 NATURAL BOND ORBITAL ANALYSIS:

                       Occupancies       Lewis Structure    Low   High
           Occ.    -------------------  -----------------   occ   occ
  Cycle   Thresh.   Lewis   Non-Lewis     CR  BD  3C  LP    (L)   (NL)   Dev
 =============================================================================
   1(1)    1.90    60.98964   1.01036      8  20   0   3     3      2    0.16
   2(2)    1.90    60.07740   1.92260      8  21   0   2     2      2    1.02
   3(3)    1.90    60.60944   1.39056      8  20   0   3     3      2    0.16
   4(4)    1.90    60.07740   1.92260      8  21   0   2     2      2    1.02
   5(5)    1.90    60.60944   1.39056      8  20   0   3     3      2    0.16
   6(6)    1.90    60.07740   1.92260      8  21   0   2     2      2    1.02
   7(7)    1.90    60.60944   1.39056      8  20   0   3     3      2    0.16
   8(8)    1.90    60.07740   1.92260      8  21   0   2     2      2    1.02
   9(9)    1.90    60.60944   1.39056      8  20   0   3     3      2    0.16
  10(1)    1.80    61.25190   0.74810      8  19   0   4     0      2    0.16
  11(2)    1.80    61.25190   0.74810      8  19   0   4     0      2    0.16
  12(1)    1.70    61.25190   0.74810      8  19   0   4     0      2    0.16
  13(2)    1.70    61.25190   0.74810      8  19   0   4     0      2    0.16
  14(1)    1.60    61.25190   0.74810      8  19   0   4     0      2    0.16
  15(2)    1.60    61.25190   0.74810      8  19   0   4     0      2    0.16
  16(1)    1.50    61.25190   0.74810      8  19   0   4     0      2    0.16
  17(2)    1.50    60.04025   1.95975      8  19   0   4     2      4    0.74
  18(3)    1.50    61.25190   0.74810      8  19   0   4     0      2    0.16
  19(1)    1.70    61.25190   0.74810      8  19   0   4     0      2    0.16
 -----------------------------------------------------------------------------

 Structure accepted: RESONANCE keyword permits strongly delocalized structure

 WARNING:  1 low occupancy (<1.9990e) core orbital  found on  C    3

 --------------------------------------------------------
   Core                     15.99413 ( 99.963% of  16)
   Valence Lewis            45.25777 ( 98.386% of  46)
  ==================       ============================
   Total Lewis              61.25190 ( 98.793% of  62)
  -----------------------------------------------------
   Valence non-Lewis         0.61233 (  0.988% of  62)
   Rydberg non-Lewis         0.13576 (  0.219% of  62)
  ==================       ============================
   Total non-Lewis           0.74810 (  1.207% of  62)
 --------------------------------------------------------


       (Occupancy)   Bond orbital/ Coefficients/ Hybrids
 ---------------------------------------------------------------------------------
     1. (1.99534) BD ( 1) O   1 - C   2  
                ( 69.93%)   0.8363* O   1 s( 36.77%)p 1.72( 63.16%)d 0.00(  0.07%)
                                            0.0001 -0.6064  0.0024 -0.1461 -0.0014
                                            0.0000  0.0000  0.7812  0.0018 -0.0000
                                           -0.0016 -0.0000 -0.0017 -0.0255
                ( 30.07%)   0.5483* C   2 s( 25.95%)p 2.84( 73.71%)d 0.01(  0.34%)
                                            0.0001 -0.5092  0.0142  0.2285  0.0186
                                           -0.0000 -0.0000 -0.8260 -0.0469  0.0000
                                            0.0213 -0.0000  0.0001 -0.0547
     2. (1.98642) BD ( 1) O   1 - H   9  
                ( 74.74%)   0.8645* O   1 s( 20.61%)p 3.85( 79.31%)d 0.00(  0.08%)
                                           -0.0002 -0.4538 -0.0141  0.8696  0.0212
                                           -0.0000 -0.0000 -0.1890 -0.0263 -0.0000
                                           -0.0076  0.0000 -0.0231  0.0142
                ( 25.26%)   0.5026* H   9 s( 99.55%)p 0.00(  0.45%)
                                           -0.9977  0.0114 -0.0661  0.0000  0.0094
     3. (1.97235) BD ( 1) C   2 - C   3  
                ( 47.63%)   0.6901* C   2 s( 40.74%)p 1.45( 59.21%)d 0.00(  0.05%)
                                            0.0001  0.6375  0.0303  0.7464 -0.0252
                                           -0.0000 -0.0000 -0.1849 -0.0138 -0.0000
                                           -0.0040 -0.0000  0.0175 -0.0138
                ( 52.37%)   0.7237* C   3 s( 26.00%)p 2.84( 73.95%)d 0.00(  0.06%)
                                            0.0003  0.5097  0.0144 -0.8365 -0.0064
                                            0.0000 -0.0000  0.1985 -0.0143 -0.0000
                                           -0.0103 -0.0000  0.0185 -0.0102
     4. (1.99600) BD ( 1) C   2 - O   8  
                ( 33.16%)   0.5759* C   2 s( 33.09%)p 2.01( 66.66%)d 0.01(  0.25%)
                                            0.0001  0.5741 -0.0363 -0.6218 -0.0568
                                           -0.0000 -0.0000 -0.5249 -0.0361  0.0000
                                            0.0433  0.0000  0.0244  0.0041
                ( 66.84%)   0.8175* O   8 s( 44.42%)p 1.25( 55.50%)d 0.00(  0.09%)
                                           -0.0000  0.6661 -0.0233  0.5501  0.0159
                                            0.0000  0.0000  0.5018  0.0166  0.0000
                                            0.0261  0.0000  0.0121  0.0054
     5. (1.99052) BD ( 2) C   2 - O   8  
                ( 31.03%)   0.5571* C   2 s(  0.00%)p 1.00( 99.56%)d 0.00(  0.44%)
                                            0.0000 -0.0000 -0.0000 -0.0000  0.0000
                                            0.9972 -0.0354 -0.0000  0.0000 -0.0507
                                            0.0000 -0.0424  0.0000  0.0000
                ( 68.97%)   0.8305* O   8 s(  0.00%)p 1.00( 99.85%)d 0.00(  0.15%)
                                            0.0000 -0.0000  0.0000 -0.0000 -0.0000
                                            0.9993  0.0051 -0.0000 -0.0000  0.0277
                                           -0.0000  0.0262 -0.0000 -0.0000
     6. (1.96145) BD ( 1) C   3 - C   4  
                ( 51.50%)   0.7176* C   3 s( 26.01%)p 2.84( 73.96%)d 0.00(  0.04%)
                                           -0.0000  0.5100 -0.0007  0.3831 -0.0200
                                            0.7068  0.0156  0.3040 -0.0166  0.0101
                                            0.0070  0.0123 -0.0072 -0.0052
                ( 48.50%)   0.6964* C   4 s( 26.49%)p 2.77( 73.47%)d 0.00(  0.05%)
                                            0.0005  0.5146 -0.0045 -0.4829 -0.0122
                                           -0.6267  0.0174 -0.3289 -0.0123  0.0149
                                            0.0067  0.0113 -0.0064 -0.0067
     7. (1.96145) BD ( 1) C   3 - C   7  
                ( 51.50%)   0.7176* C   3 s( 26.01%)p 2.84( 73.96%)d 0.00(  0.04%)
                                           -0.0000  0.5100 -0.0007  0.3831 -0.0200
                                           -0.7068 -0.0156  0.3040 -0.0166 -0.0101
                                            0.0070 -0.0123 -0.0072 -0.0052
                ( 48.50%)   0.6964* C   7 s( 26.49%)p 2.77( 73.47%)d 0.00(  0.05%)
                                            0.0005  0.5146 -0.0045 -0.4829 -0.0122
                                            0.6267 -0.0174 -0.3289 -0.0123 -0.0149
                                            0.0067 -0.0113 -0.0064 -0.0067
     8. (1.96687) BD ( 1) C   3 - H  10  
                ( 62.40%)   0.7899* C   3 s( 21.89%)p 3.57( 78.08%)d 0.00(  0.04%)
                                            0.0003 -0.4678  0.0058 -0.0758  0.0087
                                            0.0000 -0.0000  0.8803 -0.0034  0.0000
                                            0.0018 -0.0000 -0.0002 -0.0198
                ( 37.60%)   0.6132* H  10 s( 99.91%)p 0.00(  0.09%)
                                           -0.9995  0.0049 -0.0002 -0.0000 -0.0299
     9. (1.98158) BD ( 1) C   4 - C   5  
                ( 50.36%)   0.7097* C   4 s( 27.25%)p 2.67( 72.70%)d 0.00(  0.04%)
                                            0.0001  0.5220  0.0046  0.8309  0.0111
                                           -0.1779  0.0296 -0.0637  0.0023 -0.0109
                                           -0.0034  0.0016  0.0144 -0.0103
                ( 49.64%)   0.7045* C   5 s( 27.16%)p 2.68( 72.79%)d 0.00(  0.04%)
                                            0.0003  0.5212 -0.0002 -0.8036  0.0068
                                            0.2739  0.0303  0.0783  0.0070 -0.0088
                                           -0.0028  0.0008  0.0158 -0.0105
    10. (1.98286) BD ( 1) C   4 - H  11  
                ( 61.54%)   0.7845* C   4 s( 23.67%)p 3.22( 76.29%)d 0.00(  0.04%)
                                           -0.0001  0.4864  0.0067 -0.1764  0.0006
                                            0.7503 -0.0001 -0.4106  0.0162 -0.0066
                                            0.0037 -0.0140 -0.0116 -0.0027
                ( 38.46%)   0.6201* H  11 s( 99.92%)p 0.00(  0.08%)
                                            0.9996 -0.0020  0.0061 -0.0256  0.0126
    11. (1.97955) BD ( 1) C   4 - H  12  
                ( 61.43%)   0.7838* C   4 s( 22.48%)p 3.45( 77.48%)d 0.00(  0.04%)
                                           -0.0001  0.4741 -0.0058 -0.2105 -0.0018
                                            0.1073  0.0243  0.8475 -0.0038 -0.0001
                                           -0.0089  0.0011  0.0007  0.0190
                ( 38.57%)   0.6210* H  12 s( 99.91%)p 0.00(  0.09%)
                                            0.9996 -0.0041  0.0082 -0.0056 -0.0276
    12. (1.98468) BD ( 1) C   5 - C   6  
                ( 50.00%)   0.7071* C   5 s( 26.95%)p 2.71( 73.01%)d 0.00(  0.04%)
                                           -0.0002 -0.5191 -0.0007 -0.0469 -0.0300
                                            0.8526  0.0023 -0.0087 -0.0014 -0.0013
                                            0.0002  0.0003  0.0182  0.0107
                ( 50.00%)   0.7071* C   6 s( 26.95%)p 2.71( 73.01%)d 0.00(  0.04%)
                                           -0.0002 -0.5191 -0.0007 -0.0469 -0.0300
                                           -0.8526 -0.0023 -0.0087 -0.0014  0.0013
                                            0.0002 -0.0003  0.0182  0.0107
    13. (1.98299) BD ( 1) C   5 - H  13  
                ( 61.08%)   0.7815* C   5 s( 22.52%)p 3.44( 77.44%)d 0.00(  0.04%)
                                           -0.0001  0.4746 -0.0026  0.3367  0.0120
                                            0.3000  0.0074 -0.7554  0.0129  0.0044
                                           -0.0104 -0.0101  0.0007  0.0141
                ( 38.92%)   0.6239* H  13 s( 99.92%)p 0.00(  0.08%)
                                            0.9996 -0.0023 -0.0126 -0.0111  0.0233
    14. (1.98325) BD ( 1) C   5 - H  14  
                ( 61.34%)   0.7832* C   5 s( 23.26%)p 3.30( 76.70%)d 0.00(  0.04%)
                                           -0.0001  0.4823  0.0033  0.4874  0.0038
                                            0.3271  0.0037  0.6498 -0.0148  0.0074
                                            0.0136  0.0098  0.0026  0.0072
                ( 38.66%)   0.6218* H  14 s( 99.92%)p 0.00(  0.08%)
                                            0.9996 -0.0016 -0.0170 -0.0116 -0.0203
    15. (1.98158) BD ( 1) C   6 - C   7  
                ( 49.64%)   0.7045* C   6 s( 27.16%)p 2.68( 72.79%)d 0.00(  0.04%)
                                            0.0003  0.5212 -0.0002 -0.8036  0.0068
                                           -0.2739 -0.0303  0.0783  0.0070  0.0088
                                           -0.0028 -0.0008  0.0158 -0.0105
                ( 50.36%)   0.7097* C   7 s( 27.25%)p 2.67( 72.70%)d 0.00(  0.04%)
                                            0.0001  0.5220  0.0046  0.8309  0.0111
                                            0.1779 -0.0296 -0.0637  0.0023  0.0109
                                           -0.0034 -0.0016  0.0144 -0.0103
    16. (1.98325) BD ( 1) C   6 - H  15  
                ( 61.34%)   0.7832* C   6 s( 23.26%)p 3.30( 76.70%)d 0.00(  0.04%)
                                           -0.0001  0.4823  0.0033  0.4874  0.0038
                                           -0.3271 -0.0037  0.6498 -0.0148 -0.0074
                                            0.0136 -0.0098  0.0026  0.0072
                ( 38.66%)   0.6218* H  15 s( 99.92%)p 0.00(  0.08%)
                                            0.9996 -0.0016 -0.0170  0.0116 -0.0203
    17. (1.98299) BD ( 1) C   6 - H  16  
                ( 61.08%)   0.7815* C   6 s( 22.52%)p 3.44( 77.44%)d 0.00(  0.04%)
                                           -0.0001  0.4746 -0.0026  0.3367  0.0120
                                           -0.3000 -0.0074 -0.7554  0.0129 -0.0044
                                           -0.0104  0.0101  0.0007  0.0141
                ( 38.92%)   0.6239* H  16 s( 99.92%)p 0.00(  0.08%)
                                            0.9996 -0.0023 -0.0126  0.0111  0.0233
    18. (1.98286) BD ( 1) C   7 - H  17  
                ( 61.54%)   0.7845* C   7 s( 23.67%)p 3.22( 76.29%)d 0.00(  0.04%)
                                            0.0001 -0.4864 -0.0067  0.1764 -0.0006
                                            0.7503 -0.0001  0.4106 -0.0162 -0.0066
                                           -0.0037 -0.0140  0.0116  0.0027
                ( 38.46%)   0.6201* H  17 s( 99.92%)p 0.00(  0.08%)
                                           -0.9996  0.0020 -0.0061 -0.0256 -0.0126
    19. (1.97955) BD ( 1) C   7 - H  18  
                ( 61.43%)   0.7838* C   7 s( 22.48%)p 3.45( 77.48%)d 0.00(  0.04%)
                                           -0.0001  0.4741 -0.0058 -0.2105 -0.0018
                                           -0.1073 -0.0243  0.8475 -0.0038  0.0001
                                           -0.0089 -0.0011  0.0007  0.0190
                ( 38.57%)   0.6210* H  18 s( 99.91%)p 0.00(  0.09%)
                                            0.9996 -0.0041  0.0082  0.0056 -0.0276
    20. (1.99969) CR ( 1) O   1           s(100.00%)p 0.00(  0.00%)
                                            1.0000 -0.0002 -0.0000  0.0001  0.0000
                                           -0.0000 -0.0000 -0.0002 -0.0000  0.0000
                                            0.0000  0.0000 -0.0000  0.0000
    21. (1.99924) CR ( 1) C   2           s(100.00%)p 0.00(  0.00%)
                                            1.0000 -0.0001 -0.0000 -0.0001  0.0000
                                            0.0000  0.0000  0.0002  0.0000 -0.0000
                                           -0.0000  0.0000 -0.0000  0.0000
    22. (1.99891) CR ( 1) C   3           s(100.00%)p 0.00(  0.00%)
                                            1.0000 -0.0000 -0.0000  0.0003 -0.0000
                                           -0.0000  0.0000 -0.0004  0.0000  0.0000
                                            0.0000  0.0000 -0.0000  0.0000
    23. (1.99913) CR ( 1) C   4           s(100.00%)p 0.00(  0.00%)
                                            1.0000 -0.0002  0.0000  0.0001  0.0000
                                            0.0004 -0.0000  0.0002  0.0000 -0.0000
                                           -0.0000 -0.0000  0.0000  0.0000
    24. (1.99916) CR ( 1) C   5           s(100.00%)p 0.00(  0.00%)
                                            1.0000 -0.0002 -0.0000  0.0003 -0.0000
                                            0.0002 -0.0000 -0.0000 -0.0000  0.0000
                                            0.0000 -0.0000  0.0000  0.0000
    25. (1.99916) CR ( 1) C   6           s(100.00%)p 0.00(  0.00%)
                                            1.0000 -0.0002 -0.0000  0.0003 -0.0000
                                           -0.0002  0.0000 -0.0000 -0.0000 -0.0000
                                            0.0000  0.0000  0.0000  0.0000
    26. (1.99913) CR ( 1) C   7           s(100.00%)p 0.00(  0.00%)
                                            1.0000 -0.0002  0.0000  0.0001  0.0000
                                           -0.0004  0.0000  0.0002  0.0000  0.0000
                                           -0.0000  0.0000  0.0000  0.0000
    27. (1.99971) CR ( 1) O   8           s(100.00%)p 0.00(  0.00%)
                                            1.0000 -0.0004 -0.0000  0.0003  0.0000
                                            0.0000 -0.0000  0.0003 -0.0000  0.0000
                                            0.0000  0.0000  0.0000  0.0000
    28. (1.97573) LP ( 1) O   1           s( 42.60%)p 1.35( 57.36%)d 0.00(  0.04%)
                                            0.0002  0.6527 -0.0021  0.4696 -0.0054
                                            0.0000 -0.0000  0.5942 -0.0053 -0.0000
                                           -0.0178 -0.0000 -0.0034 -0.0068
    29. (1.82271) LP ( 2) O   1           s(  0.00%)p 1.00( 99.93%)d 0.00(  0.07%)
                                           -0.0000  0.0000  0.0000 -0.0000  0.0000
                                            0.9996 -0.0138 -0.0000  0.0000 -0.0134
                                            0.0000 -0.0223  0.0000  0.0000
    30. (1.97380) LP ( 1) O   8           s( 55.61%)p 0.80( 44.37%)d 0.00(  0.02%)
                                            0.0006  0.7456  0.0137 -0.4865  0.0012
                                           -0.0000  0.0000 -0.4550  0.0003 -0.0000
                                           -0.0108 -0.0000 -0.0067 -0.0037
    31. (1.85000) LP ( 2) O   8           s(  0.00%)p 1.00( 99.91%)d 0.00(  0.08%)
                                           -0.0001  0.0062  0.0010 -0.6776  0.0086
                                            0.0000 -0.0000  0.7347 -0.0094 -0.0000
                                            0.0016  0.0000 -0.0142  0.0252
    32. (0.00229) RY*( 1) O   1           s( 71.30%)p 0.38( 27.14%)d 0.02(  1.56%)
                                            0.0000  0.0033  0.8444  0.0027  0.5156
                                           -0.0000 -0.0000 -0.0014 -0.0747 -0.0000
                                           -0.0652 -0.0000  0.0590 -0.0884
    33. (0.00070) RY*( 2) O   1           s(  0.00%)p 1.00( 93.07%)d 0.07(  6.93%)
                                            0.0000 -0.0000  0.0000  0.0000 -0.0000
                                            0.0076  0.9647 -0.0000 -0.0000  0.0119
                                            0.0000 -0.2630  0.0000  0.0000
    34. (0.00066) RY*( 3) O   1           s( 16.09%)p 4.26( 68.50%)d 0.96( 15.42%)
                                            0.0000 -0.0023  0.4011  0.0061 -0.6636
                                           -0.0000 -0.0000 -0.0007 -0.4945  0.0000
                                            0.3734  0.0000 -0.1193  0.0229
    35. (0.00010) RY*( 4) O   1           s(  9.69%)p 7.74( 75.01%)d 1.58( 15.30%)
                                            0.0000 -0.0136  0.3110  0.0325 -0.4976
                                           -0.0000  0.0000 -0.0180  0.7079 -0.0000
                                           -0.2376 -0.0000  0.0800 -0.3003
    36. (0.00003) RY*( 5) O   1           s(  1.35%)p 4.80(  6.48%)d68.38( 92.18%)
    37. (0.00001) RY*( 6) O   1           s(  0.00%)p 1.00(  0.03%)d99.99( 99.97%)
    38. (0.00000) RY*( 7) O   1           s(  0.00%)p 1.00(  6.97%)d13.35( 93.03%)
    39. (0.00000) RY*( 8) O   1           s(  0.12%)p14.35(  1.73%)d99.99( 98.15%)
    40. (0.00001) RY*( 9) O   1           s(  1.47%)p14.48( 21.31%)d52.46( 77.22%)
    41. (0.02296) RY*( 1) C   2           s(  3.93%)p24.26( 95.33%)d 0.19(  0.74%)
                                           -0.0000  0.0410  0.1940 -0.0230  0.5943
                                           -0.0000  0.0000 -0.0641  0.7717 -0.0000
                                           -0.0531  0.0000 -0.0297  0.0606
    42. (0.01240) RY*( 2) C   2           s(  4.84%)p12.17( 58.88%)d 7.50( 36.28%)
                                            0.0000  0.0402  0.2162 -0.0363  0.6052
                                            0.0000 -0.0000  0.0450 -0.4682  0.0000
                                           -0.0144 -0.0000  0.2529 -0.5465
    43. (0.00459) RY*( 3) C   2           s(  0.00%)p 1.00( 28.96%)d 2.45( 71.04%)
                                           -0.0000 -0.0000  0.0000 -0.0000 -0.0000
                                            0.0729  0.5332 -0.0000 -0.0000  0.4847
                                           -0.0000  0.6895 -0.0000 -0.0000
    44. (0.00389) RY*( 4) C   2           s(  0.00%)p 1.00( 56.21%)d 0.78( 43.79%)
                                           -0.0000 -0.0000  0.0000 -0.0000 -0.0000
                                            0.0041  0.7498 -0.0000 -0.0000  0.1042
                                           -0.0000 -0.6534  0.0000  0.0000
    45. (0.00355) RY*( 5) C   2           s( 44.94%)p 0.25( 11.16%)d 0.98( 43.90%)
                                            0.0000  0.0043  0.6704 -0.0151  0.1324
                                           -0.0000 -0.0000 -0.0038 -0.3062  0.0000
                                            0.2658  0.0000 -0.2761  0.5405
    46. (0.00159) RY*( 6) C   2           s(  2.22%)p 0.89(  1.98%)d43.19( 95.80%)
                                           -0.0000  0.0100  0.1486 -0.0270  0.0096
                                           -0.0000 -0.0000 -0.0400 -0.1318 -0.0000
                                           -0.9604  0.0000 -0.0598  0.1792
    47. (0.00078) RY*( 7) C   2           s( 44.20%)p 0.75( 33.00%)d 0.52( 22.80%)
                                            0.0000 -0.0185  0.6646 -0.0331 -0.5083
                                            0.0000  0.0000  0.0143  0.2651 -0.0000
                                           -0.0309 -0.0000  0.2236 -0.4208
    48. (0.00004) RY*( 8) C   2           s(  0.10%)p 0.68(  0.07%)d99.99( 99.83%)
    49. (0.00005) RY*( 9) C   2           s(  0.00%)p 1.00( 15.26%)d 5.55( 84.74%)
    50. (0.00604) RY*( 1) C   3           s(  3.64%)p25.67( 93.54%)d 0.77(  2.82%)
                                           -0.0000 -0.0272  0.1889  0.0011 -0.1674
                                           -0.0000 -0.0000 -0.0214 -0.9523  0.0000
                                            0.0055 -0.0000 -0.0047 -0.1677
    51. (0.00368) RY*( 2) C   3           s(  9.50%)p 8.59( 81.62%)d 0.93(  8.88%)
                                            0.0000  0.0214  0.3075  0.0202  0.9003
                                           -0.0000 -0.0000 -0.0013 -0.0733 -0.0000
                                           -0.0239  0.0000  0.2579 -0.1472
    52. (0.00194) RY*( 3) C   3           s( 84.98%)p 0.16( 13.99%)d 0.01(  1.03%)
                                           -0.0000 -0.0065  0.9218  0.0075 -0.2914
                                           -0.0000  0.0000 -0.0053  0.2344  0.0000
                                            0.1011  0.0000 -0.0038  0.0037
    53. (0.00144) RY*( 4) C   3           s(  0.00%)p 1.00( 93.07%)d 0.07(  6.93%)
                                           -0.0000 -0.0000  0.0000 -0.0000  0.0000
                                           -0.0164  0.9646  0.0000 -0.0000 -0.0159
                                            0.0000 -0.2628  0.0000  0.0000
    54. (0.00048) RY*( 5) C   3           s(  0.46%)p 5.19(  2.41%)d99.99( 97.13%)
                                            0.0000  0.0067  0.0678 -0.0074  0.1424
                                           -0.0000 -0.0000 -0.0072  0.0609 -0.0000
                                           -0.3648 -0.0000 -0.8231 -0.4008
    55. (0.00043) RY*( 6) C   3           s(  0.00%)p 1.00(  1.62%)d60.77( 98.38%)
                                            0.0000  0.0000  0.0000  0.0000  0.0000
                                           -0.0003 -0.1272 -0.0000  0.0000  0.8457
                                           -0.0000 -0.5183  0.0000  0.0000
    56. (0.00022) RY*( 7) C   3           s(  0.45%)p17.70(  7.88%)d99.99( 91.67%)
                                            0.0000  0.0044  0.0666 -0.0167  0.2347
                                           -0.0000 -0.0000  0.0131 -0.1525  0.0000
                                            0.3798  0.0000 -0.4890  0.7303
    57. (0.00020) RY*( 8) C   3           s(  0.00%)p 1.00(  5.36%)d17.64( 94.64%)
                                           -0.0000 -0.0000 -0.0000  0.0000 -0.0000
                                           -0.0269  0.2300  0.0000 -0.0000  0.5332
                                           -0.0000  0.8137 -0.0000 -0.0000
    58. (0.00008) RY*( 9) C   3           s(  1.07%)p 0.53(  0.57%)d91.83( 98.36%)
    59. (0.00452) RY*( 1) C   4           s(  8.80%)p 9.52( 83.74%)d 0.85(  7.46%)
                                           -0.0000  0.0203  0.2959  0.0020 -0.0768
                                           -0.0257 -0.6019  0.0193  0.6842 -0.0731
                                            0.0552 -0.1182 -0.1485 -0.1739
    60. (0.00256) RY*( 2) C   4           s( 11.83%)p 6.70( 79.33%)d 0.75(  8.83%)
                                            0.0000 -0.0121  0.3438  0.0041 -0.8274
                                            0.0084  0.3168 -0.0003  0.0907  0.1299
                                            0.0461 -0.0349  0.2593 -0.0295
    61. (0.00108) RY*( 3) C   4           s(  0.39%)p99.99( 80.33%)d49.57( 19.28%)
                                           -0.0000  0.0199  0.0591  0.0135 -0.3738
                                            0.0005 -0.5695  0.0006 -0.5822 -0.2585
                                           -0.2954  0.0439 -0.1735  0.0819
    62. (0.00045) RY*( 4) C   4           s( 73.15%)p 0.22( 16.36%)d 0.14( 10.49%)
                                           -0.0000 -0.0024  0.8553 -0.0080  0.3403
                                           -0.0011  0.0732 -0.0000 -0.2058 -0.0702
                                            0.1550  0.1905 -0.0095  0.1990
    63. (0.00035) RY*( 5) C   4           s(  4.54%)p 0.82(  3.71%)d20.23( 91.76%)
                                            0.0000 -0.0046  0.2129 -0.0050  0.1495
                                           -0.0002  0.1166 -0.0032  0.0333  0.3768
                                           -0.8286 -0.1753 -0.0515 -0.2359
    64. (0.00011) RY*( 6) C   4           s(  0.03%)p99.99( 14.65%)d99.99( 85.32%)
                                           -0.0000 -0.0127  0.0135 -0.0203  0.0152
                                           -0.0122  0.3118 -0.0089  0.2200 -0.8557
                                           -0.3342 -0.0607  0.0581  0.0471
    65. (0.00011) RY*( 7) C   4           s(  0.26%)p44.96( 11.49%)d99.99( 88.26%)
                                           -0.0000  0.0081  0.0499 -0.0182  0.1691
                                            0.0022 -0.2072  0.0077 -0.2072 -0.1184
                                            0.0949 -0.2585  0.7535 -0.4743
    66. (0.00001) RY*( 8) C   4           s(  0.80%)p 5.21(  4.18%)d99.99( 95.02%)
    67. (0.00002) RY*( 9) C   4           s(  0.32%)p19.36(  6.28%)d99.99( 93.39%)
    68. (0.00367) RY*( 1) C   5           s(  2.66%)p33.75( 89.77%)d 2.84(  7.57%)
                                           -0.0000  0.0147  0.1624 -0.0119 -0.3082
                                           -0.0039 -0.1994 -0.0249 -0.8730  0.1040
                                            0.2050  0.1307  0.0507 -0.0564
    69. (0.00234) RY*( 2) C   5           s(  1.92%)p41.50( 79.53%)d 9.68( 18.56%)
                                           -0.0000  0.0247  0.1362 -0.0089 -0.6423
                                           -0.0081 -0.4819  0.0046  0.3878  0.3912
                                           -0.0256 -0.1357  0.1133  0.0251
    70. (0.00100) RY*( 3) C   5           s(  0.65%)p99.99( 97.26%)d 3.20(  2.09%)
                                            0.0000 -0.0006  0.0807  0.0163 -0.5776
                                           -0.0190  0.7980 -0.0026  0.0392 -0.0071
                                            0.0634 -0.0438 -0.1181 -0.0302
    71. (0.00052) RY*( 4) C   5           s( 51.95%)p 0.05(  2.77%)d 0.87( 45.27%)
                                            0.0000 -0.0032  0.7208  0.0025  0.1434
                                            0.0072 -0.0436  0.0000  0.0720 -0.2616
                                            0.3276 -0.4953 -0.0629 -0.1663
    72. (0.00034) RY*( 5) C   5           s( 40.09%)p 0.01(  0.60%)d 1.48( 59.31%)
                                            0.0000 -0.0026  0.6331  0.0008  0.0455
                                            0.0002  0.0366 -0.0000  0.0507  0.0156
                                           -0.5153  0.5640 -0.0351  0.0898
    73. (0.00009) RY*( 6) C   5           s(  0.01%)p 1.00(  1.73%)d56.70( 98.26%)
    74. (0.00005) RY*( 7) C   5           s(  1.97%)p10.34( 20.35%)d39.48( 77.68%)
    75. (0.00002) RY*( 8) C   5           s(  0.71%)p 0.80(  0.56%)d99.99( 98.73%)
    76. (0.00000) RY*( 9) C   5           s(  0.16%)p46.31(  7.48%)d99.99( 92.36%)
    77. (0.00367) RY*( 1) C   6           s(  2.66%)p33.75( 89.77%)d 2.84(  7.57%)
                                           -0.0000  0.0147  0.1624 -0.0119 -0.3082
                                            0.0039  0.1994 -0.0249 -0.8730 -0.1040
                                            0.2050 -0.1307  0.0507 -0.0564
    78. (0.00234) RY*( 2) C   6           s(  1.92%)p41.50( 79.53%)d 9.68( 18.56%)
                                           -0.0000  0.0247  0.1362 -0.0089 -0.6423
                                            0.0081  0.4819  0.0046  0.3878 -0.3912
                                           -0.0256  0.1357  0.1133  0.0251
    79. (0.00100) RY*( 3) C   6           s(  0.65%)p99.99( 97.26%)d 3.20(  2.09%)
                                            0.0000 -0.0006  0.0807  0.0163 -0.5776
                                            0.0190 -0.7980 -0.0026  0.0392  0.0071
                                            0.0634  0.0438 -0.1181 -0.0302
    80. (0.00052) RY*( 4) C   6           s( 51.95%)p 0.05(  2.77%)d 0.87( 45.27%)
                                            0.0000 -0.0032  0.7208  0.0025  0.1434
                                           -0.0072  0.0436  0.0000  0.0720  0.2616
                                            0.3276  0.4953 -0.0629 -0.1663
    81. (0.00034) RY*( 5) C   6           s( 40.09%)p 0.01(  0.60%)d 1.48( 59.31%)
                                            0.0000 -0.0026  0.6331  0.0008  0.0455
                                           -0.0002 -0.0366 -0.0000  0.0507 -0.0156
                                           -0.5153 -0.5640 -0.0351  0.0898
    82. (0.00009) RY*( 6) C   6           s(  0.01%)p 1.00(  1.73%)d56.70( 98.26%)
    83. (0.00005) RY*( 7) C   6           s(  1.97%)p10.34( 20.35%)d39.48( 77.68%)
    84. (0.00002) RY*( 8) C   6           s(  0.71%)p 0.80(  0.56%)d99.99( 98.73%)
    85. (0.00000) RY*( 9) C   6           s(  0.16%)p46.31(  7.48%)d99.99( 92.36%)
    86. (0.00452) RY*( 1) C   7           s(  8.80%)p 9.52( 83.74%)d 0.85(  7.46%)
                                           -0.0000  0.0203  0.2959  0.0020 -0.0768
                                            0.0257  0.6019  0.0193  0.6842  0.0731
                                            0.0552  0.1182 -0.1485 -0.1739
    87. (0.00256) RY*( 2) C   7           s( 11.83%)p 6.70( 79.33%)d 0.75(  8.83%)
                                            0.0000 -0.0121  0.3438  0.0041 -0.8274
                                           -0.0084 -0.3168 -0.0003  0.0908 -0.1299
                                            0.0461  0.0349  0.2593 -0.0295
    88. (0.00108) RY*( 3) C   7           s(  0.39%)p99.99( 80.33%)d49.57( 19.28%)
                                           -0.0000  0.0199  0.0591  0.0135 -0.3738
                                           -0.0005  0.5695  0.0006 -0.5822  0.2585
                                           -0.2954 -0.0439 -0.1735  0.0819
    89. (0.00045) RY*( 4) C   7           s( 73.15%)p 0.22( 16.36%)d 0.14( 10.49%)
                                           -0.0000 -0.0024  0.8553 -0.0080  0.3403
                                            0.0011 -0.0732 -0.0000 -0.2058  0.0702
                                            0.1550 -0.1905 -0.0095  0.1990
    90. (0.00035) RY*( 5) C   7           s(  4.54%)p 0.82(  3.71%)d20.23( 91.76%)
                                           -0.0000 -0.0046  0.2129 -0.0050  0.1495
                                            0.0002 -0.1166 -0.0032  0.0333 -0.3768
                                           -0.8286  0.1753 -0.0515 -0.2359
    91. (0.00011) RY*( 6) C   7           s(  0.03%)p99.99( 14.65%)d99.99( 85.32%)
                                           -0.0000 -0.0127  0.0135 -0.0203  0.0152
                                            0.0122 -0.3118 -0.0089  0.2200  0.8557
                                           -0.3342  0.0607  0.0581  0.0471
    92. (0.00011) RY*( 7) C   7           s(  0.26%)p44.96( 11.49%)d99.99( 88.26%)
                                           -0.0000  0.0081  0.0499 -0.0182  0.1691
                                           -0.0022  0.2072  0.0077 -0.2072  0.1184
                                            0.0949  0.2585  0.7535 -0.4743
    93. (0.00001) RY*( 8) C   7           s(  0.80%)p 5.21(  4.18%)d99.99( 95.02%)
    94. (0.00002) RY*( 9) C   7           s(  0.32%)p19.36(  6.28%)d99.99( 93.39%)
    95. (0.00264) RY*( 1) O   8           s(  3.73%)p25.63( 95.53%)d 0.20(  0.74%)
                                            0.0000  0.0014  0.1931  0.0117  0.6659
                                           -0.0000 -0.0000 -0.0031 -0.7154 -0.0000
                                           -0.0122 -0.0000  0.0522 -0.0672
    96. (0.00046) RY*( 2) O   8           s(  0.00%)p 1.00( 97.43%)d 0.03(  2.57%)
                                            0.0000 -0.0000  0.0000  0.0000 -0.0000
                                           -0.0095  0.9870  0.0000 -0.0000  0.0111
                                           -0.0000  0.1599 -0.0000 -0.0000
    97. (0.00015) RY*( 3) O   8           s( 82.20%)p 0.11(  8.69%)d 0.11(  9.11%)
                                            0.0000  0.0062  0.9066  0.0116 -0.2937
                                            0.0000 -0.0000  0.0200 -0.0100  0.0000
                                            0.2219 -0.0000  0.0527 -0.1977
    98. (0.00008) RY*( 4) O   8           s(  1.00%)p78.56( 78.29%)d20.78( 20.71%)
    99. (0.00000) RY*( 5) O   8           s(  0.00%)p 1.00(  0.09%)d99.99( 99.91%)
   100. (0.00001) RY*( 6) O   8           s(  8.69%)p 1.96( 17.05%)d 8.55( 74.26%)
   101. (0.00000) RY*( 7) O   8           s(  0.00%)p 1.00(  2.63%)d37.08( 97.37%)
   102. (0.00001) RY*( 8) O   8           s(  0.44%)p 0.83(  0.37%)d99.99( 99.19%)
   103. (0.00000) RY*( 9) O   8           s(  3.91%)p 0.07(  0.29%)d24.50( 95.80%)
   104. (0.00389) RY*( 1) H   9           s( 95.17%)p 0.05(  4.83%)
                                            0.0189  0.9754 -0.0889  0.0000  0.2010
   105. (0.00120) RY*( 2) H   9           s(  0.00%)p 1.00(100.00%)
                                            0.0000 -0.0000 -0.0000  1.0000 -0.0000
   106. (0.00078) RY*( 3) H   9           s(  3.23%)p29.94( 96.77%)
                                            0.0065  0.1797 -0.2035 -0.0000 -0.9624
   107. (0.00003) RY*( 4) H   9           s(  2.05%)p47.89( 97.95%)
   108. (0.00385) RY*( 1) H  10           s( 99.87%)p 0.00(  0.13%)
                                            0.0059  0.9994  0.0109 -0.0000 -0.0337
   109. (0.00014) RY*( 2) H  10           s(  0.01%)p99.99( 99.99%)
                                            0.0001  0.0111 -0.9999 -0.0000  0.0034
   110. (0.00010) RY*( 3) H  10           s(  0.00%)p 1.00(100.00%)
                                            0.0000  0.0000 -0.0000  1.0000 -0.0000
   111. (0.00004) RY*( 4) H  10           s(  0.20%)p99.99( 99.80%)
   112. (0.00182) RY*( 1) H  11           s( 99.50%)p 0.00(  0.50%)
                                            0.0040  0.9975 -0.0364  0.0556 -0.0233
   113. (0.00016) RY*( 2) H  11           s(  0.01%)p99.99( 99.99%)
                                           -0.0051  0.0110  0.1536  0.2999  0.9415
   114. (0.00012) RY*( 3) H  11           s(  0.03%)p99.99( 99.97%)
                                            0.0033  0.0157  0.9432  0.2389 -0.2302
   115. (0.00004) RY*( 4) H  11           s(  0.54%)p99.99( 99.46%)
   116. (0.00283) RY*( 1) H  12           s( 99.51%)p 0.00(  0.49%)
                                            0.0058  0.9975 -0.0454 -0.0076  0.0526
   117. (0.00015) RY*( 2) H  12           s(  0.09%)p99.99( 99.91%)
                                           -0.0004  0.0295  0.9624 -0.0106  0.2699
   118. (0.00016) RY*( 3) H  12           s(  0.09%)p99.99( 99.91%)
                                           -0.0044  0.0289  0.1005  0.9400 -0.3247
   119. (0.00004) RY*( 4) H  12           s(  0.40%)p99.99( 99.60%)
   120. (0.00209) RY*( 1) H  13           s( 99.12%)p 0.01(  0.88%)
                                            0.0049  0.9956  0.0548  0.0342 -0.0681
   121. (0.00018) RY*( 2) H  13           s(  0.00%)p 1.00(100.00%)
                                            0.0040  0.0009 -0.6587 -0.3237 -0.6792
   122. (0.00016) RY*( 3) H  13           s(  0.01%)p 1.00( 99.99%)
                                            0.0000  0.0080 -0.5298  0.8405  0.1133
   123. (0.00003) RY*( 4) H  13           s(  0.95%)p99.99( 99.05%)
   124. (0.00176) RY*( 1) H  14           s( 99.10%)p 0.01(  0.90%)
                                            0.0044  0.9955  0.0534  0.0439  0.0648
   125. (0.00015) RY*( 2) H  14           s(  0.00%)p 1.00(100.00%)
                                            0.0028 -0.0026  0.3817 -0.8689  0.3151
   126. (0.00015) RY*( 3) H  14           s(  0.02%)p99.99( 99.98%)
                                           -0.0044  0.0150  0.6448  0.0061 -0.7641
   127. (0.00003) RY*( 4) H  14           s(  0.96%)p99.99( 99.04%)
   128. (0.00176) RY*( 1) H  15           s( 99.10%)p 0.01(  0.90%)
                                            0.0044  0.9955  0.0534 -0.0439  0.0648
   129. (0.00015) RY*( 2) H  15           s(  0.00%)p 1.00(100.00%)
                                            0.0028 -0.0026  0.3817  0.8689  0.3151
   130. (0.00015) RY*( 3) H  15           s(  0.02%)p99.99( 99.98%)
                                           -0.0044  0.0150  0.6448 -0.0061 -0.7641
   131. (0.00003) RY*( 4) H  15           s(  0.96%)p99.99( 99.04%)
   132. (0.00209) RY*( 1) H  16           s( 99.12%)p 0.01(  0.88%)
                                            0.0049  0.9956  0.0548 -0.0342 -0.0681
   133. (0.00018) RY*( 2) H  16           s(  0.00%)p 1.00(100.00%)
                                            0.0040  0.0009 -0.6587  0.3237 -0.6792
   134. (0.00016) RY*( 3) H  16           s(  0.01%)p 1.00( 99.99%)
                                            0.0000  0.0080 -0.5298 -0.8405  0.1133
   135. (0.00003) RY*( 4) H  16           s(  0.95%)p99.99( 99.05%)
   136. (0.00182) RY*( 1) H  17           s( 99.50%)p 0.00(  0.50%)
                                            0.0040  0.9975 -0.0364 -0.0556 -0.0233
   137. (0.00016) RY*( 2) H  17           s(  0.01%)p99.99( 99.99%)
                                           -0.0051  0.0110  0.1536 -0.2999  0.9415
   138. (0.00012) RY*( 3) H  17           s(  0.03%)p99.99( 99.97%)
                                            0.0033  0.0157  0.9432 -0.2389 -0.2302
   139. (0.00004) RY*( 4) H  17           s(  0.54%)p99.99( 99.46%)
   140. (0.00283) RY*( 1) H  18           s( 99.51%)p 0.00(  0.49%)
                                            0.0058  0.9975 -0.0454  0.0076  0.0526
   141. (0.00015) RY*( 2) H  18           s(  0.09%)p99.99( 99.91%)
                                           -0.0004  0.0295  0.9624  0.0106  0.2699
   142. (0.00016) RY*( 3) H  18           s(  0.09%)p99.99( 99.91%)
                                           -0.0044  0.0289  0.1005 -0.9400 -0.3247
   143. (0.00004) RY*( 4) H  18           s(  0.40%)p99.99( 99.60%)
   144. (0.10333) BD*( 1) O   1 - C   2  
                ( 30.07%)   0.5483* O   1 s( 36.77%)p 1.72( 63.16%)d 0.00(  0.07%)
                                           -0.0001  0.6064 -0.0024  0.1461  0.0014
                                           -0.0000 -0.0000 -0.7812 -0.0018  0.0000
                                            0.0016  0.0000  0.0017  0.0255
                ( 69.93%)  -0.8363* C   2 s( 25.95%)p 2.84( 73.71%)d 0.01(  0.34%)
                                           -0.0001  0.5092 -0.0142 -0.2285 -0.0186
                                            0.0000  0.0000  0.8260  0.0469 -0.0000
                                           -0.0213  0.0000 -0.0001  0.0547
   145. (0.01391) BD*( 1) O   1 - H   9  
                ( 25.26%)   0.5026* O   1 s( 20.61%)p 3.85( 79.31%)d 0.00(  0.08%)
                                            0.0002  0.4538  0.0141 -0.8696 -0.0212
                                            0.0000  0.0000  0.1890  0.0263  0.0000
                                            0.0076 -0.0000  0.0231 -0.0142
                ( 74.74%)  -0.8645* H   9 s( 99.55%)p 0.00(  0.45%)
                                            0.9977 -0.0114  0.0661 -0.0000 -0.0094
   146. (0.06348) BD*( 1) C   2 - C   3  
                ( 52.37%)   0.7237* C   2 s( 40.74%)p 1.45( 59.21%)d 0.00(  0.05%)
                                            0.0001  0.6375  0.0303  0.7464 -0.0252
                                           -0.0000 -0.0000 -0.1849 -0.0138 -0.0000
                                           -0.0040 -0.0000  0.0175 -0.0138
                ( 47.63%)  -0.6901* C   3 s( 26.00%)p 2.84( 73.95%)d 0.00(  0.06%)
                                            0.0003  0.5097  0.0144 -0.8365 -0.0064
                                            0.0000 -0.0000  0.1985 -0.0143 -0.0000
                                           -0.0103 -0.0000  0.0185 -0.0102
   147. (0.02228) BD*( 1) C   2 - O   8  
                ( 66.84%)   0.8175* C   2 s( 33.09%)p 2.01( 66.66%)d 0.01(  0.25%)
                                            0.0001  0.5741 -0.0363 -0.6218 -0.0568
                                           -0.0000 -0.0000 -0.5249 -0.0361  0.0000
                                            0.0433  0.0000  0.0244  0.0041
                ( 33.16%)  -0.5759* O   8 s( 44.42%)p 1.25( 55.50%)d 0.00(  0.09%)
                                           -0.0000  0.6661 -0.0233  0.5501  0.0159
                                            0.0000  0.0000  0.5018  0.0166  0.0000
                                            0.0261  0.0000  0.0121  0.0054
   148. (0.20627) BD*( 2) C   2 - O   8  
                ( 68.97%)   0.8305* C   2 s(  0.00%)p 1.00( 99.56%)d 0.00(  0.44%)
                                            0.0000 -0.0000 -0.0000 -0.0000  0.0000
                                            0.9972 -0.0354 -0.0000  0.0000 -0.0507
                                            0.0000 -0.0424  0.0000  0.0000
                ( 31.03%)  -0.5571* O   8 s(  0.00%)p 1.00( 99.85%)d 0.00(  0.15%)
                                            0.0000 -0.0000  0.0000 -0.0000 -0.0000
                                            0.9993  0.0051 -0.0000 -0.0000  0.0277
                                           -0.0000  0.0262 -0.0000 -0.0000
   149. (0.02169) BD*( 1) C   3 - C   4  
                ( 48.50%)   0.6964* C   3 s( 26.01%)p 2.84( 73.96%)d 0.00(  0.04%)
                                            0.0000 -0.5100  0.0007 -0.3831  0.0200
                                           -0.7068 -0.0156 -0.3040  0.0166 -0.0101
                                           -0.0070 -0.0123  0.0072  0.0052
                ( 51.50%)  -0.7176* C   4 s( 26.49%)p 2.77( 73.47%)d 0.00(  0.05%)
                                           -0.0005 -0.5146  0.0045  0.4829  0.0122
                                            0.6267 -0.0174  0.3289  0.0123 -0.0149
                                           -0.0067 -0.0113  0.0064  0.0067
   150. (0.02169) BD*( 1) C   3 - C   7  
                ( 48.50%)   0.6964* C   3 s( 26.01%)p 2.84( 73.96%)d 0.00(  0.04%)
                                            0.0000 -0.5100  0.0007 -0.3831  0.0200
                                            0.7068  0.0156 -0.3040  0.0166  0.0101
                                           -0.0070  0.0123  0.0072  0.0052
                ( 51.50%)  -0.7176* C   7 s( 26.49%)p 2.77( 73.47%)d 0.00(  0.05%)
                                           -0.0005 -0.5146  0.0045  0.4829  0.0122
                                           -0.6267  0.0174  0.3289  0.0123  0.0149
                                           -0.0067  0.0113  0.0064  0.0067
   151. (0.02109) BD*( 1) C   3 - H  10  
                ( 37.60%)   0.6132* C   3 s( 21.89%)p 3.57( 78.08%)d 0.00(  0.04%)
                                           -0.0003  0.4678 -0.0058  0.0758 -0.0087
                                           -0.0000  0.0000 -0.8803  0.0034 -0.0000
                                           -0.0018  0.0000  0.0002  0.0198
                ( 62.40%)  -0.7899* H  10 s( 99.91%)p 0.00(  0.09%)
                                            0.9995 -0.0049  0.0002  0.0000  0.0299
   152. (0.01226) BD*( 1) C   4 - C   5  
                ( 49.64%)   0.7045* C   4 s( 27.25%)p 2.67( 72.70%)d 0.00(  0.04%)
                                           -0.0001 -0.5220 -0.0046 -0.8309 -0.0111
                                            0.1779 -0.0296  0.0637 -0.0023  0.0109
                                            0.0034 -0.0016 -0.0144  0.0103
                ( 50.36%)  -0.7097* C   5 s( 27.16%)p 2.68( 72.79%)d 0.00(  0.04%)
                                           -0.0003 -0.5212  0.0002  0.8036 -0.0068
                                           -0.2739 -0.0303 -0.0783 -0.0070  0.0088
                                            0.0028 -0.0008 -0.0158  0.0105
   153. (0.01152) BD*( 1) C   4 - H  11  
                ( 38.46%)   0.6201* C   4 s( 23.67%)p 3.22( 76.29%)d 0.00(  0.04%)
                                            0.0001 -0.4864 -0.0067  0.1764 -0.0006
                                           -0.7503  0.0001  0.4106 -0.0162  0.0066
                                           -0.0037  0.0140  0.0116  0.0027
                ( 61.54%)  -0.7845* H  11 s( 99.92%)p 0.00(  0.08%)
                                           -0.9996  0.0020 -0.0061  0.0256 -0.0126
   154. (0.01558) BD*( 1) C   4 - H  12  
                ( 38.57%)   0.6210* C   4 s( 22.48%)p 3.45( 77.48%)d 0.00(  0.04%)
                                            0.0001 -0.4741  0.0058  0.2105  0.0018
                                           -0.1073 -0.0243 -0.8475  0.0038  0.0001
                                            0.0089 -0.0011 -0.0007 -0.0190
                ( 61.43%)  -0.7838* H  12 s( 99.91%)p 0.00(  0.09%)
                                           -0.9996  0.0041 -0.0082  0.0056  0.0276
   155. (0.01415) BD*( 1) C   5 - C   6  
                ( 50.00%)   0.7071* C   5 s( 26.95%)p 2.71( 73.01%)d 0.00(  0.04%)
                                           -0.0002 -0.5191 -0.0007 -0.0469 -0.0300
                                            0.8526  0.0023 -0.0087 -0.0014 -0.0013
                                            0.0002  0.0003  0.0182  0.0107
                ( 50.00%)  -0.7071* C   6 s( 26.95%)p 2.71( 73.01%)d 0.00(  0.04%)
                                           -0.0002 -0.5191 -0.0007 -0.0469 -0.0300
                                           -0.8526 -0.0023 -0.0087 -0.0014  0.0013
                                            0.0002 -0.0003  0.0182  0.0107
   156. (0.01220) BD*( 1) C   5 - H  13  
                ( 38.92%)   0.6239* C   5 s( 22.52%)p 3.44( 77.44%)d 0.00(  0.04%)
                                            0.0001 -0.4746  0.0026 -0.3367 -0.0120
                                           -0.3000 -0.0074  0.7554 -0.0129 -0.0044
                                            0.0104  0.0101 -0.0007 -0.0141
                ( 61.08%)  -0.7815* H  13 s( 99.92%)p 0.00(  0.08%)
                                           -0.9996  0.0023  0.0126  0.0111 -0.0233
   157. (0.01067) BD*( 1) C   5 - H  14  
                ( 38.66%)   0.6218* C   5 s( 23.26%)p 3.30( 76.70%)d 0.00(  0.04%)
                                            0.0001 -0.4823 -0.0033 -0.4874 -0.0038
                                           -0.3271 -0.0037 -0.6498  0.0148 -0.0074
                                           -0.0136 -0.0098 -0.0026 -0.0072
                ( 61.34%)  -0.7832* H  14 s( 99.92%)p 0.00(  0.08%)
                                           -0.9996  0.0016  0.0170  0.0116  0.0203
   158. (0.01226) BD*( 1) C   6 - C   7  
                ( 50.36%)   0.7097* C   6 s( 27.16%)p 2.68( 72.79%)d 0.00(  0.04%)
                                            0.0003  0.5212 -0.0002 -0.8036  0.0068
                                           -0.2739 -0.0303  0.0783  0.0070  0.0088
                                           -0.0028 -0.0008  0.0158 -0.0105
                ( 49.64%)  -0.7045* C   7 s( 27.25%)p 2.67( 72.70%)d 0.00(  0.04%)
                                            0.0001  0.5220  0.0046  0.8309  0.0111
                                            0.1779 -0.0296 -0.0637  0.0023  0.0109
                                           -0.0034 -0.0016  0.0144 -0.0103
   159. (0.01067) BD*( 1) C   6 - H  15  
                ( 38.66%)   0.6218* C   6 s( 23.26%)p 3.30( 76.70%)d 0.00(  0.04%)
                                            0.0001 -0.4823 -0.0033 -0.4874 -0.0038
                                            0.3271  0.0037 -0.6498  0.0148  0.0074
                                           -0.0136  0.0098 -0.0026 -0.0072
                ( 61.34%)  -0.7832* H  15 s( 99.92%)p 0.00(  0.08%)
                                           -0.9996  0.0016  0.0170 -0.0116  0.0203
   160. (0.01220) BD*( 1) C   6 - H  16  
                ( 38.92%)   0.6239* C   6 s( 22.52%)p 3.44( 77.44%)d 0.00(  0.04%)
                                            0.0001 -0.4746  0.0026 -0.3367 -0.0120
                                            0.3000  0.0074  0.7554 -0.0129  0.0044
                                            0.0104 -0.0101 -0.0007 -0.0141
                ( 61.08%)  -0.7815* H  16 s( 99.92%)p 0.00(  0.08%)
                                           -0.9996  0.0023  0.0126 -0.0111 -0.0233
   161. (0.01152) BD*( 1) C   7 - H  17  
                ( 38.46%)   0.6201* C   7 s( 23.67%)p 3.22( 76.29%)d 0.00(  0.04%)
                                           -0.0001  0.4864  0.0067 -0.1764  0.0006
                                           -0.7503  0.0001 -0.4106  0.0162  0.0066
                                            0.0037  0.0140 -0.0116 -0.0027
                ( 61.54%)  -0.7845* H  17 s( 99.92%)p 0.00(  0.08%)
                                            0.9996 -0.0020  0.0061  0.0256  0.0126
   162. (0.01558) BD*( 1) C   7 - H  18  
                ( 38.57%)   0.6210* C   7 s( 22.48%)p 3.45( 77.48%)d 0.00(  0.04%)
                                            0.0001 -0.4741  0.0058  0.2105  0.0018
                                            0.1073  0.0243 -0.8475  0.0038 -0.0001
                                            0.0089  0.0011 -0.0007 -0.0190
                ( 61.43%)  -0.7838* H  18 s( 99.91%)p 0.00(  0.09%)
                                           -0.9996  0.0041 -0.0082 -0.0056  0.0276


 NHO Directionality and "Bond Bending" (deviations from line of nuclear centers)

         [Thresholds for printing:  angular deviation  >  1.0 degree]
                                    hybrid p-character > 25.0%
                                    orbital occupancy  >  0.10e

                                Line of Centers        Hybrid 1              Hybrid 2
                                ---------------  -------------------   ------------------
                NBO               Theta   Phi    Theta   Phi    Dev    Theta   Phi    Dev
 ========================================================================================
     1. BD (   1) O   1 - C   2   169.9    0.0     --     --    --      15.8  180.0   5.7
     2. BD (   1) O   1 - H   9    83.7  180.0    76.4  180.0   7.3      --     --    --
     3. BD (   1) C   2 - C   3   102.2    0.0   105.4    0.0   3.2      --     --    --
     4. BD (   1) C   2 - O   8   132.1  180.0   129.6  180.0   2.5      --     --    --
     5. BD (   2) C   2 - O   8   132.1  180.0    90.0   90.0  90.0     90.0   90.0  90.0
     6. BD (   1) C   3 - C   4    68.1   56.9    70.4   63.3   6.4    113.5  230.9   5.8
     7. BD (   1) C   3 - C   7    68.1  303.1    70.4  296.7   6.4    113.5  129.1   5.8
     9. BD (   1) C   4 - C   5    94.9  344.1    94.1  350.0   5.9     84.3  159.1   5.0
    11. BD (   1) C   4 - H  12    15.9  156.0    16.5  148.2   2.3      --     --    --
    12. BD (   1) C   5 - C   6    90.0  270.0    89.3  275.1   5.2     89.3   84.9   5.2
    13. BD (   1) C   5 - H  13   148.9   42.1   148.0   41.4   1.0      --     --    --
    15. BD (   1) C   6 - C   7    85.1  195.9    84.3  200.9   5.0     94.1   10.0   5.9
    17. BD (   1) C   6 - H  16   148.9  317.9   148.0  318.6   1.0      --     --    --
    19. BD (   1) C   7 - H  18    15.9  204.0    16.5  211.8   2.3      --     --    --
    28. LP (   1) O   1             --     --     38.2    0.0   --       --     --    --
    29. LP (   2) O   1             --     --     90.0   90.0   --       --     --    --
    30. LP (   1) O   8             --     --    133.1  180.0   --       --     --    --
    31. LP (   2) O   8             --     --     42.7  180.0   --       --     --    --
   144. BD*(   1) O   1 - C   2   169.9    0.0     --     --    --      15.8  180.0   5.7
   148. BD*(   2) C   2 - O   8   132.1  180.0    90.0   90.0  90.0     90.0   90.0  90.0


 Second Order Perturbation Theory Analysis of Fock Matrix in NBO Basis

     Threshold for printing:   0.50 kcal/mol
                                                                              E(2)  E(j)-E(i) F(i,j)
         Donor NBO (i)                     Acceptor NBO (j)                 kcal/mol   a.u.    a.u. 
 ===================================================================================================

 within unit  1
   1. BD (   1) O   1 - C   2        / 50. RY*(   1) C   3                    0.87    1.89    0.036
   1. BD (   1) O   1 - C   2        /151. BD*(   1) C   3 - H  10            1.07    1.39    0.035
   2. BD (   1) O   1 - H   9        / 41. RY*(   1) C   2                    1.00    1.33    0.033
   2. BD (   1) O   1 - H   9        / 42. RY*(   2) C   2                    0.74    1.95    0.034
   2. BD (   1) O   1 - H   9        / 50. RY*(   1) C   3                    0.55    1.69    0.027
   2. BD (   1) O   1 - H   9        /146. BD*(   1) C   2 - C   3            4.96    1.14    0.068
   2. BD (   1) O   1 - H   9        /147. BD*(   1) C   2 - O   8            1.19    1.36    0.036
   3. BD (   1) C   2 - C   3        / 32. RY*(   1) O   1                    0.52    2.09    0.030
   3. BD (   1) C   2 - C   3        / 60. RY*(   2) C   4                    0.93    1.43    0.033
   3. BD (   1) C   2 - C   3        / 87. RY*(   2) C   7                    0.93    1.43    0.033
   3. BD (   1) C   2 - C   3        / 95. RY*(   1) O   8                    1.70    1.82    0.050
   3. BD (   1) C   2 - C   3        /145. BD*(   1) O   1 - H   9            3.10    1.04    0.051
   3. BD (   1) C   2 - C   3        /147. BD*(   1) C   2 - O   8            1.71    1.27    0.042
   3. BD (   1) C   2 - C   3        /149. BD*(   1) C   3 - C   4            1.36    1.02    0.033
   3. BD (   1) C   2 - C   3        /150. BD*(   1) C   3 - C   7            1.36    1.02    0.033
   3. BD (   1) C   2 - C   3        /152. BD*(   1) C   4 - C   5            1.42    1.03    0.034
   3. BD (   1) C   2 - C   3        /158. BD*(   1) C   6 - C   7            1.42    1.03    0.034
   4. BD (   1) C   2 - O   8        / 41. RY*(   1) C   2                    2.02    1.68    0.052
   4. BD (   1) C   2 - O   8        / 50. RY*(   1) C   3                    0.89    2.04    0.038
   4. BD (   1) C   2 - O   8        /146. BD*(   1) C   2 - C   3            2.15    1.49    0.051
   5. BD (   2) C   2 - O   8        / 33. RY*(   2) O   1                    0.59    1.48    0.026
   5. BD (   2) C   2 - O   8        /148. BD*(   2) C   2 - O   8            0.69    0.40    0.016
   5. BD (   2) C   2 - O   8        /149. BD*(   1) C   3 - C   4            1.64    0.76    0.032
   5. BD (   2) C   2 - O   8        /150. BD*(   1) C   3 - C   7            1.64    0.76    0.032
   6. BD (   1) C   3 - C   4        / 86. RY*(   1) C   7                    0.93    1.60    0.035
   6. BD (   1) C   3 - C   4        /146. BD*(   1) C   2 - C   3            1.03    0.99    0.029
   6. BD (   1) C   3 - C   4        /147. BD*(   1) C   2 - O   8            1.88    1.20    0.043
   6. BD (   1) C   3 - C   4        /148. BD*(   2) C   2 - O   8            2.99    0.60    0.039
   6. BD (   1) C   3 - C   4        /150. BD*(   1) C   3 - C   7            1.35    0.95    0.032
   6. BD (   1) C   3 - C   4        /151. BD*(   1) C   3 - H  10            0.81    1.04    0.026
   6. BD (   1) C   3 - C   4        /152. BD*(   1) C   4 - C   5            0.79    0.97    0.025
   6. BD (   1) C   3 - C   4        /153. BD*(   1) C   4 - H  11            0.60    1.04    0.023
   6. BD (   1) C   3 - C   4        /157. BD*(   1) C   5 - H  14            1.89    1.04    0.040
   6. BD (   1) C   3 - C   4        /161. BD*(   1) C   7 - H  17            2.48    1.04    0.046
   7. BD (   1) C   3 - C   7        / 59. RY*(   1) C   4                    0.93    1.60    0.035
   7. BD (   1) C   3 - C   7        /146. BD*(   1) C   2 - C   3            1.03    0.99    0.029
   7. BD (   1) C   3 - C   7        /147. BD*(   1) C   2 - O   8            1.88    1.20    0.043
   7. BD (   1) C   3 - C   7        /148. BD*(   2) C   2 - O   8            2.99    0.60    0.039
   7. BD (   1) C   3 - C   7        /149. BD*(   1) C   3 - C   4            1.35    0.95    0.032
   7. BD (   1) C   3 - C   7        /151. BD*(   1) C   3 - H  10            0.81    1.04    0.026
   7. BD (   1) C   3 - C   7        /153. BD*(   1) C   4 - H  11            2.48    1.04    0.046
   7. BD (   1) C   3 - C   7        /158. BD*(   1) C   6 - C   7            0.79    0.97    0.025
   7. BD (   1) C   3 - C   7        /159. BD*(   1) C   6 - H  15            1.89    1.04    0.040
   7. BD (   1) C   3 - C   7        /161. BD*(   1) C   7 - H  17            0.60    1.04    0.023
   8. BD (   1) C   3 - H  10        /144. BD*(   1) O   1 - C   2            5.24    0.84    0.060
   8. BD (   1) C   3 - H  10        /149. BD*(   1) C   3 - C   4            0.55    0.86    0.019
   8. BD (   1) C   3 - H  10        /150. BD*(   1) C   3 - C   7            0.55    0.86    0.019
   8. BD (   1) C   3 - H  10        /154. BD*(   1) C   4 - H  12            2.83    0.93    0.046
   8. BD (   1) C   3 - H  10        /162. BD*(   1) C   7 - H  18            2.83    0.93    0.046
   9. BD (   1) C   4 - C   5        / 51. RY*(   2) C   3                    0.73    1.54    0.030
   9. BD (   1) C   4 - C   5        / 79. RY*(   3) C   6                    0.51    1.17    0.022
   9. BD (   1) C   4 - C   5        /146. BD*(   1) C   2 - C   3            2.86    0.99    0.048
   9. BD (   1) C   4 - C   5        /149. BD*(   1) C   3 - C   4            1.03    0.95    0.028
   9. BD (   1) C   4 - C   5        /153. BD*(   1) C   4 - H  11            0.74    1.04    0.025
   9. BD (   1) C   4 - C   5        /154. BD*(   1) C   4 - H  12            0.57    1.03    0.022
   9. BD (   1) C   4 - C   5        /155. BD*(   1) C   5 - C   6            0.68    0.95    0.023
   9. BD (   1) C   4 - C   5        /156. BD*(   1) C   5 - H  13            0.54    1.03    0.021
   9. BD (   1) C   4 - C   5        /157. BD*(   1) C   5 - H  14            0.57    1.04    0.022
   9. BD (   1) C   4 - C   5        /159. BD*(   1) C   6 - H  15            0.83    1.04    0.026
   9. BD (   1) C   4 - C   5        /160. BD*(   1) C   6 - H  16            0.85    1.03    0.027
  10. BD (   1) C   4 - H  11        / 50. RY*(   1) C   3                    0.51    1.44    0.024
  10. BD (   1) C   4 - H  11        / 69. RY*(   2) C   5                    0.64    1.32    0.026
  10. BD (   1) C   4 - H  11        /150. BD*(   1) C   3 - C   7            2.29    0.86    0.040
  10. BD (   1) C   4 - H  11        /155. BD*(   1) C   5 - C   6            1.96    0.86    0.037
  11. BD (   1) C   4 - H  12        / 53. RY*(   4) C   3                    0.58    1.23    0.024
  11. BD (   1) C   4 - H  12        / 68. RY*(   1) C   5                    0.64    1.45    0.027
  11. BD (   1) C   4 - H  12        /151. BD*(   1) C   3 - H  10            3.22    0.94    0.049
  11. BD (   1) C   4 - H  12        /156. BD*(   1) C   5 - H  13            2.23    0.94    0.041
  12. BD (   1) C   5 - C   6        /152. BD*(   1) C   4 - C   5            0.67    0.96    0.023
  12. BD (   1) C   5 - C   6        /153. BD*(   1) C   4 - H  11            1.79    1.03    0.038
  12. BD (   1) C   5 - C   6        /157. BD*(   1) C   5 - H  14            0.67    1.03    0.023
  12. BD (   1) C   5 - C   6        /158. BD*(   1) C   6 - C   7            0.67    0.96    0.023
  12. BD (   1) C   5 - C   6        /159. BD*(   1) C   6 - H  15            0.67    1.03    0.023
  12. BD (   1) C   5 - C   6        /161. BD*(   1) C   7 - H  17            1.79    1.03    0.038
  13. BD (   1) C   5 - H  13        / 78. RY*(   2) C   6                    0.60    1.31    0.025
  13. BD (   1) C   5 - H  13        /154. BD*(   1) C   4 - H  12            2.34    0.93    0.042
  13. BD (   1) C   5 - H  13        /158. BD*(   1) C   6 - C   7            0.90    0.87    0.025
  13. BD (   1) C   5 - H  13        /159. BD*(   1) C   6 - H  15            1.01    0.94    0.028
  13. BD (   1) C   5 - H  13        /160. BD*(   1) C   6 - H  16            0.53    0.93    0.020
  14. BD (   1) C   5 - H  14        / 77. RY*(   1) C   6                    0.53    1.45    0.025
  14. BD (   1) C   5 - H  14        /149. BD*(   1) C   3 - C   4            2.11    0.86    0.038
  14. BD (   1) C   5 - H  14        /158. BD*(   1) C   6 - C   7            0.84    0.87    0.024
  14. BD (   1) C   5 - H  14        /160. BD*(   1) C   6 - H  16            0.80    0.94    0.024
  15. BD (   1) C   6 - C   7        / 51. RY*(   2) C   3                    0.73    1.54    0.030
  15. BD (   1) C   6 - C   7        / 70. RY*(   3) C   5                    0.51    1.17    0.022
  15. BD (   1) C   6 - C   7        /146. BD*(   1) C   2 - C   3            2.86    0.99    0.048
  15. BD (   1) C   6 - C   7        /150. BD*(   1) C   3 - C   7            1.03    0.95    0.028
  15. BD (   1) C   6 - C   7        /155. BD*(   1) C   5 - C   6            0.68    0.95    0.023
  15. BD (   1) C   6 - C   7        /156. BD*(   1) C   5 - H  13            0.85    1.03    0.027
  15. BD (   1) C   6 - C   7        /157. BD*(   1) C   5 - H  14            0.83    1.04    0.026
  15. BD (   1) C   6 - C   7        /159. BD*(   1) C   6 - H  15            0.57    1.04    0.022
  15. BD (   1) C   6 - C   7        /160. BD*(   1) C   6 - H  16            0.54    1.03    0.021
  15. BD (   1) C   6 - C   7        /161. BD*(   1) C   7 - H  17            0.74    1.04    0.025
  15. BD (   1) C   6 - C   7        /162. BD*(   1) C   7 - H  18            0.57    1.03    0.022
  16. BD (   1) C   6 - H  15        / 68. RY*(   1) C   5                    0.53    1.45    0.025
  16. BD (   1) C   6 - H  15        /150. BD*(   1) C   3 - C   7            2.11    0.86    0.038
  16. BD (   1) C   6 - H  15        /152. BD*(   1) C   4 - C   5            0.84    0.87    0.024
  16. BD (   1) C   6 - H  15        /156. BD*(   1) C   5 - H  13            0.80    0.94    0.024
  17. BD (   1) C   6 - H  16        / 69. RY*(   2) C   5                    0.60    1.31    0.025
  17. BD (   1) C   6 - H  16        /152. BD*(   1) C   4 - C   5            0.90    0.87    0.025
  17. BD (   1) C   6 - H  16        /156. BD*(   1) C   5 - H  13            0.53    0.93    0.020
  17. BD (   1) C   6 - H  16        /157. BD*(   1) C   5 - H  14            1.01    0.94    0.028
  17. BD (   1) C   6 - H  16        /162. BD*(   1) C   7 - H  18            2.34    0.93    0.042
  18. BD (   1) C   7 - H  17        / 50. RY*(   1) C   3                    0.51    1.44    0.024
  18. BD (   1) C   7 - H  17        / 78. RY*(   2) C   6                    0.64    1.32    0.026
  18. BD (   1) C   7 - H  17        /149. BD*(   1) C   3 - C   4            2.29    0.86    0.040
  18. BD (   1) C   7 - H  17        /155. BD*(   1) C   5 - C   6            1.96    0.86    0.037
  19. BD (   1) C   7 - H  18        / 53. RY*(   4) C   3                    0.58    1.23    0.024
  19. BD (   1) C   7 - H  18        / 77. RY*(   1) C   6                    0.64    1.45    0.027
  19. BD (   1) C   7 - H  18        /151. BD*(   1) C   3 - H  10            3.22    0.94    0.049
  19. BD (   1) C   7 - H  18        /160. BD*(   1) C   6 - H  16            2.23    0.94    0.041
  20. CR (   1) O   1                / 41. RY*(   1) C   2                    1.38   19.58    0.148
  20. CR (   1) O   1                / 42. RY*(   2) C   2                    2.21   20.20    0.189
  20. CR (   1) O   1                / 45. RY*(   5) C   2                    0.57   20.30    0.096
  21. CR (   1) C   2                / 51. RY*(   2) C   3                    0.67   11.16    0.077
  21. CR (   1) C   2                / 52. RY*(   3) C   3                    0.70   11.10    0.079
  21. CR (   1) C   2                /144. BD*(   1) O   1 - C   2            0.56   10.56    0.070
  22. CR (   1) C   3                / 42. RY*(   2) C   2                    0.94   11.29    0.092
  22. CR (   1) C   3                / 47. RY*(   7) C   2                    0.60   11.15    0.073
  22. CR (   1) C   3                / 61. RY*(   3) C   4                    0.80   10.94    0.083
  22. CR (   1) C   3                / 88. RY*(   3) C   7                    0.80   10.94    0.083
  22. CR (   1) C   3                /108. RY*(   1) H  10                    0.67   10.44    0.074
  22. CR (   1) C   3                /147. BD*(   1) C   2 - O   8            0.67   10.70    0.076
  23. CR (   1) C   4                / 53. RY*(   4) C   3                    0.76   10.82    0.081
  23. CR (   1) C   4                / 70. RY*(   3) C   5                    0.93   10.66    0.089
  23. CR (   1) C   4                /112. RY*(   1) H  11                    0.64   10.44    0.073
  23. CR (   1) C   4                /116. RY*(   1) H  12                    0.67   10.47    0.075
  24. CR (   1) C   5                / 60. RY*(   2) C   4                    0.55   10.86    0.069
  24. CR (   1) C   5                / 62. RY*(   4) C   4                    0.50   11.07    0.067
  24. CR (   1) C   5                / 79. RY*(   3) C   6                    0.77   10.66    0.081
  24. CR (   1) C   5                /120. RY*(   1) H  13                    0.63   10.46    0.072
  24. CR (   1) C   5                /124. RY*(   1) H  14                    0.64   10.45    0.073
  25. CR (   1) C   6                / 70. RY*(   3) C   5                    0.77   10.66    0.081
  25. CR (   1) C   6                / 87. RY*(   2) C   7                    0.55   10.86    0.069
  25. CR (   1) C   6                / 89. RY*(   4) C   7                    0.50   11.07    0.067
  25. CR (   1) C   6                /128. RY*(   1) H  15                    0.64   10.45    0.073
  25. CR (   1) C   6                /132. RY*(   1) H  16                    0.63   10.46    0.072
  26. CR (   1) C   7                / 53. RY*(   4) C   3                    0.76   10.82    0.081
  26. CR (   1) C   7                / 79. RY*(   3) C   6                    0.93   10.66    0.089
  26. CR (   1) C   7                /136. RY*(   1) H  17                    0.64   10.44    0.073
  26. CR (   1) C   7                /140. RY*(   1) H  18                    0.67   10.47    0.075
  27. CR (   1) O   8                / 41. RY*(   1) C   2                    7.35   19.46    0.340
  27. CR (   1) O   8                /146. BD*(   1) C   2 - C   3            0.89   19.28    0.119
  28. LP (   1) O   1                / 41. RY*(   1) C   2                    2.84    1.19    0.052
  28. LP (   1) O   1                / 42. RY*(   2) C   2                    0.52    1.80    0.028
  28. LP (   1) O   1                / 45. RY*(   5) C   2                    1.28    1.91    0.044
  28. LP (   1) O   1                /106. RY*(   3) H   9                    0.71    2.37    0.037
  28. LP (   1) O   1                /147. BD*(   1) C   2 - O   8            6.46    1.21    0.079
  29. LP (   2) O   1                / 43. RY*(   3) C   2                    1.61    1.87    0.051
  29. LP (   2) O   1                / 44. RY*(   4) C   2                    1.29    1.47    0.041
  29. LP (   2) O   1                / 49. RY*(   9) C   2                    0.55    2.03    0.031
  29. LP (   2) O   1                /105. RY*(   2) H   9                    1.78    1.94    0.055
  29. LP (   2) O   1                /148. BD*(   2) C   2 - O   8           45.36    0.35    0.114
  30. LP (   1) O   8                / 41. RY*(   1) C   2                   14.74    1.25    0.121
  30. LP (   1) O   8                /144. BD*(   1) O   1 - C   2            1.29    1.01    0.033
  30. LP (   1) O   8                /146. BD*(   1) C   2 - C   3            2.74    1.06    0.049
  31. LP (   2) O   8                / 42. RY*(   2) C   2                    3.47    1.47    0.066
  31. LP (   2) O   8                / 45. RY*(   5) C   2                    2.13    1.58    0.054
  31. LP (   2) O   8                / 47. RY*(   7) C   2                    1.23    1.33    0.038
  31. LP (   2) O   8                /144. BD*(   1) O   1 - C   2           33.65    0.61    0.130
  31. LP (   2) O   8                /146. BD*(   1) C   2 - C   3           17.15    0.67    0.098
 144. BD*(   1) O   1 - C   2        / 32. RY*(   1) O   1                    1.01    1.09    0.129
 144. BD*(   1) O   1 - C   2        / 41. RY*(   1) C   2                    0.57    0.24    0.042
 144. BD*(   1) O   1 - C   2        / 42. RY*(   2) C   2                    2.22    0.86    0.162
 144. BD*(   1) O   1 - C   2        / 47. RY*(   7) C   2                    0.89    0.72    0.099
 144. BD*(   1) O   1 - C   2        /145. BD*(   1) O   1 - H   9            1.59    0.04    0.029
 144. BD*(   1) O   1 - C   2        /147. BD*(   1) C   2 - O   8            0.62    0.27    0.046
 144. BD*(   1) O   1 - C   2        /149. BD*(   1) C   3 - C   4            1.74    0.02    0.021
 144. BD*(   1) O   1 - C   2        /150. BD*(   1) C   3 - C   7            1.74    0.02    0.021
 144. BD*(   1) O   1 - C   2        /151. BD*(   1) C   3 - H  10            0.94    0.10    0.035
 148. BD*(   2) C   2 - O   8        / 43. RY*(   3) C   2                    1.16    1.52    0.115
 148. BD*(   2) C   2 - O   8        / 44. RY*(   4) C   2                    1.06    1.12    0.095
 148. BD*(   2) C   2 - O   8        / 49. RY*(   9) C   2                    0.59    1.68    0.088
 148. BD*(   2) C   2 - O   8        / 96. RY*(   2) O   8                    1.29    1.10    0.104
 148. BD*(   2) C   2 - O   8        /149. BD*(   1) C   3 - C   4            0.99    0.36    0.050
 148. BD*(   2) C   2 - O   8        /150. BD*(   1) C   3 - C   7            0.99    0.36    0.050


 Natural Bond Orbitals (Summary):

                                                            Principal Delocalizations
           NBO                        Occupancy    Energy   (geminal,vicinal,remote)
 ====================================================================================
 Molecular unit  1  (C6H10O2)
     1. BD (   1) O   1 - C   2          1.99534    -0.93468  151(v),50(v)
     2. BD (   1) O   1 - H   9          1.98642    -0.73456  146(v),147(v),41(v),42(v)
                                                    50(r)
     3. BD (   1) C   2 - C   3          1.97235    -0.64518  145(v),95(v),147(g),152(v)
                                                    158(v),149(g),150(g),60(v)
                                                    87(v),32(v)
     4. BD (   1) C   2 - O   8          1.99600    -1.08569  146(g),41(g),50(v)
     5. BD (   2) C   2 - O   8          1.99052    -0.38386  149(v),150(v),148(g),33(v)
     6. BD (   1) C   3 - C   4          1.96145    -0.57970  148(v),161(v),157(v),147(v)
                                                    150(g),146(g),86(v),151(g)
                                                    152(g),153(g)
     7. BD (   1) C   3 - C   7          1.96145    -0.57970  148(v),153(v),159(v),147(v)
                                                    149(g),146(g),59(v),151(g)
                                                    158(g),161(g)
     8. BD (   1) C   3 - H  10          1.96687    -0.48130  144(v),154(v),162(v),149(g)
                                                    150(g)
     9. BD (   1) C   4 - C   5          1.98158    -0.57763  146(v),149(g),160(v),159(v)
                                                    153(g),51(v),155(g),154(g)
                                                    157(g),156(g),79(v)
    10. BD (   1) C   4 - H  11          1.98286    -0.48700  150(v),155(v),69(v),50(v)
    11. BD (   1) C   4 - H  12          1.97955    -0.48074  151(v),156(v),68(v),53(v)
    12. BD (   1) C   5 - C   6          1.98468    -0.57015  153(v),161(v),152(g),158(g)
                                                    157(g),159(g)
    13. BD (   1) C   5 - H  13          1.98299    -0.47913  154(v),159(v),158(v),78(v)
                                                    160(v)
    14. BD (   1) C   5 - H  14          1.98325    -0.48228  149(v),158(v),160(v),77(v)
    15. BD (   1) C   6 - C   7          1.98158    -0.57763  146(v),150(g),156(v),157(v)
                                                    161(g),51(v),155(g),162(g)
                                                    159(g),160(g),70(v)
    16. BD (   1) C   6 - H  15          1.98325    -0.48228  150(v),152(v),156(v),68(v)
    17. BD (   1) C   6 - H  16          1.98299    -0.47913  162(v),157(v),152(v),69(v)
                                                    156(v)
    18. BD (   1) C   7 - H  17          1.98286    -0.48700  149(v),155(v),78(v),50(v)
    19. BD (   1) C   7 - H  18          1.97955    -0.48074  151(v),160(v),77(v),53(v)
    20. CR (   1) O   1                  1.99969   -18.98948  42(v),41(v),45(v)
    21. CR (   1) C   2                  1.99924   -10.20348  52(v),51(v),144(g)
    22. CR (   1) C   3                  1.99891   -10.07386  42(v),61(v),88(v),147(v)
                                                    108(v),47(v)
    23. CR (   1) C   4                  1.99913   -10.06655  70(v),53(v),116(v),112(v)
    24. CR (   1) C   5                  1.99916   -10.06618  79(v),124(v),120(v),60(v)
                                                    62(v)
    25. CR (   1) C   6                  1.99916   -10.06618  70(v),128(v),132(v),87(v)
                                                    89(v)
    26. CR (   1) C   7                  1.99913   -10.06655  79(v),53(v),140(v),136(v)
    27. CR (   1) O   8                  1.99971   -18.86889  41(v),146(v)
    28. LP (   1) O   1                  1.97573    -0.59207  147(v),41(v),45(v),106(v)
                                                    42(v)
    29. LP (   2) O   1                  1.82271    -0.33450  148(v),105(v),43(v),44(v)
                                                    49(v)
    30. LP (   1) O   8                  1.97380    -0.65334  41(v),146(v),144(v)
    31. LP (   2) O   8                  1.85000    -0.26112  144(v),146(v),42(v),45(v)
                                                    47(v)
    32. RY*(   1) O   1                  0.00229     1.44143   
    33. RY*(   2) O   1                  0.00070     1.09514   
    34. RY*(   3) O   1                  0.00066     1.61414   
    35. RY*(   4) O   1                  0.00010     1.34205   
    36. RY*(   5) O   1                  0.00003     2.94366   
    37. RY*(   6) O   1                  0.00001     2.73957   
    38. RY*(   7) O   1                  0.00000     2.61912   
    39. RY*(   8) O   1                  0.00000     3.11624   
    40. RY*(   9) O   1                  0.00001     2.63734   
    41. RY*(   1) C   2                  0.02296     0.59511   
    42. RY*(   2) C   2                  0.01240     1.21114   
    43. RY*(   3) C   2                  0.00459     1.53691   
    44. RY*(   4) C   2                  0.00389     1.13869   
    45. RY*(   5) C   2                  0.00355     1.31522   
    46. RY*(   6) C   2                  0.00159     2.28134   
    47. RY*(   7) C   2                  0.00078     1.07333   
    48. RY*(   8) C   2                  0.00004     2.12808   
    49. RY*(   9) C   2                  0.00005     1.69275   
    50. RY*(   1) C   3                  0.00604     0.95147   
    51. RY*(   2) C   3                  0.00368     0.95928   
    52. RY*(   3) C   3                  0.00194     0.90138   
    53. RY*(   4) C   3                  0.00144     0.75227   
    54. RY*(   5) C   3                  0.00048     2.08624   
    55. RY*(   6) C   3                  0.00043     1.99572   
    56. RY*(   7) C   3                  0.00022     2.20222   
    57. RY*(   8) C   3                  0.00020     2.14441   
    58. RY*(   9) C   3                  0.00008     2.23506   
    59. RY*(   1) C   4                  0.00452     1.02105   
    60. RY*(   2) C   4                  0.00256     0.78904   
    61. RY*(   3) C   4                  0.00108     0.86333   
    62. RY*(   4) C   4                  0.00045     1.00212   
    63. RY*(   5) C   4                  0.00035     1.94439   
    64. RY*(   6) C   4                  0.00011     1.97548   
    65. RY*(   7) C   4                  0.00011     2.06275   
    66. RY*(   8) C   4                  0.00001     2.24854   
    67. RY*(   9) C   4                  0.00002     2.20784   
    68. RY*(   1) C   5                  0.00367     0.96787   
    69. RY*(   2) C   5                  0.00234     0.83377   
    70. RY*(   3) C   5                  0.00100     0.59446   
    71. RY*(   4) C   5                  0.00052     1.47500   
    72. RY*(   5) C   5                  0.00034     1.59610   
    73. RY*(   6) C   5                  0.00009     2.21540   
    74. RY*(   7) C   5                  0.00005     1.78143   
    75. RY*(   8) C   5                  0.00002     2.25023   
    76. RY*(   9) C   5                  0.00000     2.30748   
    77. RY*(   1) C   6                  0.00367     0.96787   
    78. RY*(   2) C   6                  0.00234     0.83377   
    79. RY*(   3) C   6                  0.00100     0.59446   
    80. RY*(   4) C   6                  0.00052     1.47500   
    81. RY*(   5) C   6                  0.00034     1.59610   
    82. RY*(   6) C   6                  0.00009     2.21540   
    83. RY*(   7) C   6                  0.00005     1.78143   
    84. RY*(   8) C   6                  0.00002     2.25023   
    85. RY*(   9) C   6                  0.00000     2.30748   
    86. RY*(   1) C   7                  0.00452     1.02105   
    87. RY*(   2) C   7                  0.00256     0.78904   
    88. RY*(   3) C   7                  0.00108     0.86333   
    89. RY*(   4) C   7                  0.00045     1.00212   
    90. RY*(   5) C   7                  0.00035     1.94439   
    91. RY*(   6) C   7                  0.00011     1.97548   
    92. RY*(   7) C   7                  0.00011     2.06275   
    93. RY*(   8) C   7                  0.00001     2.24854   
    94. RY*(   9) C   7                  0.00002     2.20784   
    95. RY*(   1) O   8                  0.00264     1.17675   
    96. RY*(   2) O   8                  0.00046     1.11590   
    97. RY*(   3) O   8                  0.00015     1.68373   
    98. RY*(   4) O   8                  0.00008     1.42675   
    99. RY*(   5) O   8                  0.00000     2.77676   
   100. RY*(   6) O   8                  0.00001     2.68348   
   101. RY*(   7) O   8                  0.00000     2.72831   
   102. RY*(   8) O   8                  0.00001     2.87924   
   103. RY*(   9) O   8                  0.00000     2.89863   
   104. RY*(   1) H   9                  0.00389     0.47219   
   105. RY*(   2) H   9                  0.00120     1.60681   
   106. RY*(   3) H   9                  0.00078     1.77670   
   107. RY*(   4) H   9                  0.00003     2.33329   
   108. RY*(   1) H  10                  0.00385     0.36775   
   109. RY*(   2) H  10                  0.00014     1.91920   
   110. RY*(   3) H  10                  0.00010     1.79413   
   111. RY*(   4) H  10                  0.00004     2.35852   
   112. RY*(   1) H  11                  0.00182     0.37113   
   113. RY*(   2) H  11                  0.00016     1.85414   
   114. RY*(   3) H  11                  0.00012     1.84445   
   115. RY*(   4) H  11                  0.00004     2.31321   
   116. RY*(   1) H  12                  0.00283     0.40045   
   117. RY*(   2) H  12                  0.00015     1.79420   
   118. RY*(   3) H  12                  0.00016     1.90631   
   119. RY*(   4) H  12                  0.00004     2.32867   
   120. RY*(   1) H  13                  0.00209     0.39052   
   121. RY*(   2) H  13                  0.00018     1.91947   
   122. RY*(   3) H  13                  0.00016     1.76349   
   123. RY*(   4) H  13                  0.00003     2.30843   
   124. RY*(   1) H  14                  0.00176     0.38591   
   125. RY*(   2) H  14                  0.00015     1.79203   
   126. RY*(   3) H  14                  0.00015     1.86495   
   127. RY*(   4) H  14                  0.00003     2.30266   
   128. RY*(   1) H  15                  0.00176     0.38591   
   129. RY*(   2) H  15                  0.00015     1.79203   
   130. RY*(   3) H  15                  0.00015     1.86495   
   131. RY*(   4) H  15                  0.00003     2.30266   
   132. RY*(   1) H  16                  0.00209     0.39052   
   133. RY*(   2) H  16                  0.00018     1.91947   
   134. RY*(   3) H  16                  0.00016     1.76349   
   135. RY*(   4) H  16                  0.00003     2.30843   
   136. RY*(   1) H  17                  0.00182     0.37113   
   137. RY*(   2) H  17                  0.00016     1.85414   
   138. RY*(   3) H  17                  0.00012     1.84445   
   139. RY*(   4) H  17                  0.00004     2.31321   
   140. RY*(   1) H  18                  0.00283     0.40045   
   141. RY*(   2) H  18                  0.00015     1.79420   
   142. RY*(   3) H  18                  0.00016     1.90631   
   143. RY*(   4) H  18                  0.00004     2.32867   
   144. BD*(   1) O   1 - C   2          0.10333     0.35376  42(g),149(v),150(v),145(g)
                                                    32(g),47(g),151(v),147(g)
   145. BD*(   1) O   1 - H   9          0.01391     0.39152   
   146. BD*(   1) C   2 - C   3          0.06348     0.40786   
   147. BD*(   1) C   2 - O   8          0.02228     0.62194   
   148. BD*(   2) C   2 - O   8          0.20627     0.01734  96(g),43(g),44(g),149(v)
                                                    150(v),49(g)
   149. BD*(   1) C   3 - C   4          0.02169     0.37448   
   150. BD*(   1) C   3 - C   7          0.02169     0.37448   
   151. BD*(   1) C   3 - H  10          0.02109     0.45734   
   152. BD*(   1) C   4 - C   5          0.01226     0.38684   
   153. BD*(   1) C   4 - H  11          0.01152     0.46085   
   154. BD*(   1) C   4 - H  12          0.01558     0.45335   
   155. BD*(   1) C   5 - C   6          0.01415     0.37557   
   156. BD*(   1) C   5 - H  13          0.01220     0.45539   
   157. BD*(   1) C   5 - H  14          0.01067     0.46124   
   158. BD*(   1) C   6 - C   7          0.01226     0.38684   
   159. BD*(   1) C   6 - H  15          0.01067     0.46124   
   160. BD*(   1) C   6 - H  16          0.01220     0.45539   
   161. BD*(   1) C   7 - H  17          0.01152     0.46085   
   162. BD*(   1) C   7 - H  18          0.01558     0.45335   
       -------------------------------
              Total Lewis   61.25190  ( 98.7934%)
        Valence non-Lewis    0.61233  (  0.9876%)
        Rydberg non-Lewis    0.13576  (  0.2190%)
       -------------------------------
            Total unit  1   62.00000  (100.0000%)
           Charge unit  1    0.00000
 Unable to Open any file for archive entry.
 1\1\GINC-COMPUTE-0-10\SP\RB3LYP\def2SVP\C6H10O2\ZAHRT2\13-Mar-2021\0\\
 # b3lyp/def2svp geom=NewRedundant pop=NBO\\34\\0,1\O,0,2.5595300991,-0
 .4287691898,0.1207947322\C,0,1.9288847863,0.7392278061,0.3857465268\C,
 0,0.433279448,0.6336940906,0.2163809025\C,0,-0.0250487949,0.2094256531
 ,-1.1930223839\C,0,-1.5049242625,-0.1815053377,-1.0018402616\C,0,-1.64
 47738542,-0.5956993971,0.4912088752\C,0,-0.2405139526,-0.4287238716,1.
 1073110441\O,0,2.5313668242,1.7302270216,0.717099514\H,0,3.5084284462,
 -0.2651284202,0.2550721594\H,0,0.0323015903,1.630879737,0.4554580238\H
 ,0,0.1230245345,0.9996984679,-1.9443110315\H,0,0.5698110294,-0.6626373
 294,-1.5068485704\H,0,-2.1576953664,0.6774350895,-1.2221084796\H,0,-1.
 8010456899,-0.9862655472,-1.6912850701\H,0,-2.0165493182,-1.6245178139
 ,0.6094318829\H,0,-2.3661126569,0.0601597043,1.0029959764\H,0,-0.26228
 8166,-0.1414966754,2.1693457998\H,0,0.3323253035,-1.366003988,1.028570
 36\\Version=ES64L-G16RevC.01\State=1-A\HF=-384.847629\RMSD=3.694e-09\D
 ipole=-0.3137514,-0.6179053,-0.2008054\Quadrupole=2.4485405,-2.8298354
 ,0.381295,-3.6673037,-0.8667258,-1.3616427\PG=C01 [X(C6H10O2)]\\@
 The archive entry for this job was punched.


 THOSE WHO ASPIRE NOT TO GUESS AND DIVINE,
 BUT TO DISCOVER AND KNOW, WHO PROPOSE NOT TO DEVISE 
 MIMIC AND FABULOUS WORLDS OF THEIR OWN, BUT TO 
 EXAMINE AND DISSECT THE NATURE OF THIS VERY WORLD 
 ITSELF, MUST GO TO THE FACTS THEMSELVES FOR EVERYTHING.

                               -- FRANCIS BACON, 1620
 File lengths (MBytes):  RWF=     18 Int=      0 D2E=      0 Chk=      3 Scr=      1
 Normal termination of Gaussian 16
