# Supplementary material for: Machine-Learning-Guided Discovery of Electrochemical Reactions
Source: J Am Chem Soc. 2022 Dec 2;144(49):22599–610. doi: 10.1021/jacs.2c08997 (PMC9756344; doi:10.1021/jacs.2c08997)
Supplement: Supplementary file 4 — ja2c08997_si_004.zip [file ja2c08997_si_004.zip › Reactivity Prediction/Nlogs_notimes/40.log]

 Entering Gaussian System, Link 0=g16
 Input=40.com
 Output=40.log
 Initial command:
  
 Copyright (c) 1988-2019, Gaussian, Inc.  All Rights Reserved.
  
 This is part of the Gaussian(R) 16 program.  It is based on
 the Gaussian(R) 09 system (copyright 2009, Gaussian, Inc.),
 the Gaussian(R) 03 system (copyright 2003, Gaussian, Inc.),
 the Gaussian(R) 98 system (copyright 1998, Gaussian, Inc.),
 the Gaussian(R) 94 system (copyright 1995, Gaussian, Inc.),
 the Gaussian 92(TM) system (copyright 1992, Gaussian, Inc.),
 the Gaussian 90(TM) system (copyright 1990, Gaussian, Inc.),
 the Gaussian 88(TM) system (copyright 1988, Gaussian, Inc.),
 the Gaussian 86(TM) system (copyright 1986, Carnegie Mellon
 University), and the Gaussian 82(TM) system (copyright 1983,
 Carnegie Mellon University). Gaussian is a federally registered
 trademark of Gaussian, Inc.
  
 This software contains proprietary and confidential information,
 including trade secrets, belonging to Gaussian, Inc.
  
 This software is provided under written license and may be
 used, copied, transmitted, or stored only in accord with that
 written license.
  
 The following legend is applicable only to US Government
 contracts under FAR:
  
                    RESTRICTED RIGHTS LEGEND
  
 Use, reproduction and disclosure by the US Government is
 subject to restrictions as set forth in subparagraphs (a)
 and (c) of the Commercial Computer Software - Restricted
 Rights clause in FAR 52.227-19.
  
 Gaussian, Inc.
 340 Quinnipiac St., Bldg. 40, Wallingford CT 06492
  
  
 ---------------------------------------------------------------
 Warning -- This program may not be used in any manner that
 competes with the business of Gaussian, Inc. or will provide
 assistance to any competitor of Gaussian, Inc.  The licensee
 of this program is prohibited from giving any competitor of
 Gaussian, Inc. access to this program.  By using this program,
 the user acknowledges that Gaussian, Inc. is engaged in the
 business of creating and licensing software in the field of
 computational chemistry and represents and warrants to the
 licensee that it is not a competitor of Gaussian, Inc. and that
 it will not use this program in any manner prohibited above.
 ---------------------------------------------------------------
  

 Cite this work as:
 Gaussian 16, Revision C.01,
 M. J. Frisch, G. W. Trucks, H. B. Schlegel, G. E. Scuseria, 
 M. A. Robb, J. R. Cheeseman, G. Scalmani, V. Barone, 
 G. A. Petersson, H. Nakatsuji, X. Li, M. Caricato, A. V. Marenich, 
 J. Bloino, B. G. Janesko, R. Gomperts, B. Mennucci, H. P. Hratchian, 
 J. V. Ortiz, A. F. Izmaylov, J. L. Sonnenberg, D. Williams-Young, 
 F. Ding, F. Lipparini, F. Egidi, J. Goings, B. Peng, A. Petrone, 
 T. Henderson, D. Ranasinghe, V. G. Zakrzewski, J. Gao, N. Rega, 
 G. Zheng, W. Liang, M. Hada, M. Ehara, K. Toyota, R. Fukuda, 
 J. Hasegawa, M. Ishida, T. Nakajima, Y. Honda, O. Kitao, H. Nakai, 
 T. Vreven, K. Throssell, J. A. Montgomery, Jr., J. E. Peralta, 
 F. Ogliaro, M. J. Bearpark, J. J. Heyd, E. N. Brothers, K. N. Kudin, 
 V. N. Staroverov, T. A. Keith, R. Kobayashi, J. Normand, 
 K. Raghavachari, A. P. Rendell, J. C. Burant, S. S. Iyengar, 
 J. Tomasi, M. Cossi, J. M. Millam, M. Klene, C. Adamo, R. Cammi, 
 J. W. Ochterski, R. L. Martin, K. Morokuma, O. Farkas, 
 J. B. Foresman, and D. J. Fox, Gaussian, Inc., Wallingford CT, 2019.
 
 ******************************************
 Gaussian 16:  ES64L-G16RevC.01  3-Jul-2019
                13-Mar-2021 
 ******************************************
 %nprocshared=16
 Will use up to   16 processors via shared memory.
 %mem=7GB
 -----------------------------------------
 # b3lyp/def2svp geom=NewRedundant pop=NBO
 -----------------------------------------
 1/29=4000,38=1,172=1/1;
 2/12=2,17=6,18=5,40=1/2;
 3/5=43,7=101,11=2,25=1,30=1,74=-5/1,2,3;
 4//1;
 5/5=2,38=5/2;
 6/7=2,8=2,9=2,10=2,28=1,40=1/1,7;
 99/5=1,9=1/99;
 --
 40
 --
 Symbolic Z-matrix:
 Charge =  0 Multiplicity = 1
 O                    -4.64186  -0.13485   0.31217 
 C                    -3.48812   0.10763   0.0901 
 O                    -2.91833   1.25343   0.50971 
 C                    -2.58103  -0.83161  -0.72091 
 C                    -1.10164  -0.61299  -0.53341 
 C                    -0.38373   0.25199  -1.36898 
 C                     0.9767    0.51264  -1.16588 
 C                     1.64921  -0.105    -0.10206 
 O                     2.95959   0.07215   0.1841 
 C                     3.72825   0.93215  -0.62716 
 C                     0.94098  -0.97686   0.74545 
 C                    -0.40872  -1.22079   0.53121 
 H                    -1.97323   1.24588   0.28153 
 H                    -2.88395  -1.85504  -0.45792 
 H                    -2.86494  -0.68624  -1.77674 
 H                    -0.89244   0.73336  -2.20928 
 H                     1.49681   1.18782  -1.84445 
 H                     3.76205   0.58393  -1.67499 
 H                     3.3408    1.96654  -0.60846 
 H                     4.74574   0.92461  -0.21534 
 H                     1.48127  -1.45005   1.56722 
 H                    -0.94343  -1.89871   1.20184 
 
                          Input orientation:                          
 ---------------------------------------------------------------------
 Center     Atomic      Atomic             Coordinates (Angstroms)
 Number     Number       Type             X           Y           Z
 ---------------------------------------------------------------------
      1          8           0       -4.641861   -0.134853    0.312170
      2          6           0       -3.488119    0.107631    0.090103
      3          8           0       -2.918330    1.253429    0.509713
      4          6           0       -2.581031   -0.831613   -0.720906
      5          6           0       -1.101639   -0.612985   -0.533408
      6          6           0       -0.383726    0.251994   -1.368975
      7          6           0        0.976702    0.512637   -1.165883
      8          6           0        1.649206   -0.105004   -0.102060
      9          8           0        2.959593    0.072148    0.184097
     10          6           0        3.728253    0.932148   -0.627158
     11          6           0        0.940984   -0.976859    0.745448
     12          6           0       -0.408717   -1.220791    0.531214
     13          1           0       -1.973226    1.245882    0.281533
     14          1           0       -2.883953   -1.855035   -0.457916
     15          1           0       -2.864937   -0.686237   -1.776745
     16          1           0       -0.892441    0.733363   -2.209282
     17          1           0        1.496807    1.187823   -1.844450
     18          1           0        3.762052    0.583928   -1.674994
     19          1           0        3.340797    1.966545   -0.608457
     20          1           0        4.745743    0.924613   -0.215342
     21          1           0        1.481275   -1.450055    1.567217
     22          1           0       -0.943432   -1.898709    1.201843
 ---------------------------------------------------------------------
                    Distance matrix (angstroms):
                    1          2          3          4          5
     1  O    0.000000
     2  C    1.199679   0.000000
     3  O    2.221915   1.346695   0.000000
     4  C    2.408265   1.537115   2.444502   0.000000
     5  C    3.671073   2.569697   2.805703   1.507167   0.000000
     6  C    4.594302   3.433221   3.310069   2.534234   1.400628
     7  C    5.845694   4.655767   4.304378   3.829161   2.446743
     8  C    6.304760   5.145314   4.804372   4.336569   2.830416
     9  O    7.605350   6.448495   6.004285   5.686328   4.180650
    10  C    8.489972   7.298652   6.750760   6.551847   5.071892
    11  C    5.662584   4.606795   4.463639   3.817837   2.437250
    12  C    4.375700   3.382603   3.524257   2.537363   1.408187
    13  H    3.004826   1.904511   0.972288   2.385434   2.208887
    14  H    2.577266   2.125417   3.255770   1.099236   2.173713
    15  H    2.797329   2.122193   2.998841   1.102966   2.158813
    16  H    4.601051   3.523671   3.430398   2.741486   2.159854
    17  H    6.639557   5.455163   5.003980   4.687135   3.422523
    18  H    8.665518   7.477126   7.060360   6.568770   5.137247
    19  H    8.305796   7.111797   6.398087   6.550601   5.137592
    20  H    9.461915   8.279930   7.705312   7.551260   6.054523
    21  H    6.387306   5.413236   5.271021   4.703222   3.432893
    22  H    4.192980   3.425901   3.783549   2.741785   2.165459
                    6          7          8          9         10
     6  C    0.000000
     7  C    1.399981   0.000000
     8  C    2.421845   1.401949   0.000000
     9  O    3.690821   2.438921   1.352917   0.000000
    10  C    4.233353   2.835004   2.381984   1.410167   0.000000
    11  C    2.781317   2.423440   1.407117   2.343142   3.646535
    12  C    2.404255   2.793618   2.425090   3.624596   4.805361
    13  H    2.497699   3.366711   3.885106   5.071474   5.781956
    14  H    3.394220   4.583857   4.872245   6.186537   7.177624
    15  H    2.683834   4.070460   4.849731   6.192351   6.885556
    16  H    1.093902   2.151999   3.406349   4.582973   4.888092
    17  H    2.153661   1.089421   2.174983   2.738518   2.554706
    18  H    4.170288   2.832393   2.722658   2.088559   1.104699
    19  H    4.170150   2.830816   2.721991   2.088588   1.104740
    20  H    5.300447   3.908826   3.265193   2.019054   1.097695
    21  H    3.872521   3.402439   2.150313   2.532893   3.941964
    22  H    3.398220   3.886853   3.411643   4.489286   5.760523
                   11         12         13         14         15
    11  C    0.000000
    12  C    1.388198   0.000000
    13  H    3.694377   2.931639   0.000000
    14  H    4.104805   2.739970   3.315403   0.000000
    15  H    4.575037   3.412542   2.960531   1.762317   0.000000
    16  H    3.875144   3.400445   2.763138   3.705834   2.468420
    17  H    3.420871   3.882811   4.069927   5.511126   4.747789
    18  H    4.031503   5.051700   6.095867   7.183258   6.748382
    19  H    4.031847   5.051417   5.436017   7.305795   6.849328
    20  H    4.360608   5.632811   6.744971   8.123887   7.934436
    21  H    1.091390   2.167471   4.566687   4.829118   5.536701
    22  H    2.146888   1.093268   3.434515   2.553885   3.746232
                   16         17         18         19         20
    16  H    0.000000
    17  H    2.459297   0.000000
    18  H    4.687440   2.350476   0.000000
    19  H    4.690809   2.352528   1.796270   0.000000
    20  H    5.983435   3.644017   1.792847   1.792773   0.000000
    21  H    4.966265   4.312553   4.455442   4.456965   4.412858
    22  H    4.308848   4.976077   6.048244   6.047478   6.507401
                   21         22
    21  H    0.000000
    22  H    2.492788   0.000000
 Stoichiometry    C9H10O3
 Framework group  C1[X(C9H10O3)]
 Deg. of freedom    60
 Full point group                 C1      NOp   1
 Largest Abelian subgroup         C1      NOp   1
 Largest concise Abelian subgroup C1      NOp   1
                         Standard orientation:                         
 ---------------------------------------------------------------------
 Center     Atomic      Atomic             Coordinates (Angstroms)
 Number     Number       Type             X           Y           Z
 ---------------------------------------------------------------------
      1          8           0       -4.260023    0.049486   -0.273717
      2          6           0       -3.083393   -0.183656   -0.253292
      3          8           0       -2.475582   -0.817310   -1.274388
      4          6           0       -2.184582    0.172698    0.941644
      5          6           0       -0.708804    0.224486    0.640065
      6          6           0        0.104596   -0.904868    0.797224
      7          6           0        1.463258   -0.887404    0.460058
      8          6           0        2.036179    0.287277   -0.047237
      9          8           0        3.335376    0.416706   -0.401803
     10          6           0        4.197645   -0.690341   -0.262119
     11          6           0        1.231348    1.429943   -0.210154
     12          6           0       -0.115025    1.393333    0.126047
     13          1           0       -1.520629   -0.868949   -1.099050
     14          1           0       -2.559641    1.128259    1.334776
     15          1           0       -2.397284   -0.585004    1.714417
     16          1           0       -0.325900   -1.825691    1.201428
     17          1           0        2.059580   -1.787592    0.604623
     18          1           0        4.273301   -1.019521    0.789678
     19          1           0        3.868679   -1.545313   -0.879576
     20          1           0        5.187122   -0.361821   -0.605550
     21          1           0        1.694865    2.335856   -0.604623
     22          1           0       -0.725596    2.289911   -0.010279
 ---------------------------------------------------------------------
 Rotational constants (GHZ):           2.8157891           0.4213709           0.4063213
 Standard basis: def2SVP (5D, 7F)
 There are   230 symmetry adapted cartesian basis functions of A   symmetry.
 There are   218 symmetry adapted basis functions of A   symmetry.
   218 basis functions,   370 primitive gaussians,   230 cartesian basis functions
    44 alpha electrons       44 beta electrons
       nuclear repulsion energy       665.6956492616 Hartrees.
 NAtoms=   22 NActive=   22 NUniq=   22 SFac= 1.00D+00 NAtFMM=   60 NAOKFM=F Big=F
 Integral buffers will be    131072 words long.
 Raffenetti 2 integral format.
 Two-electron integral symmetry is turned on.
 One-electron integrals computed using PRISM.
   1 Symmetry operations used in ECPInt.
 ECPInt:  NShTT=    5253 NPrTT=   19101 LenC2=    4981 LenP2D=   13652.
 LDataN:  DoStor=T MaxTD1= 4 Len=   56
 NBasis=   218 RedAO= T EigKep=  2.53D-04  NBF=   218
 NBsUse=   218 1.00D-06 EigRej= -1.00D+00 NBFU=   218
 ExpMin= 1.22D-01 ExpMax= 2.27D+03 ExpMxC= 3.41D+02 IAcc=3 IRadAn=         5 AccDes= 0.00D+00
 Harris functional with IExCor=  402 and IRadAn=       5 diagonalized for initial guess.
 HarFok:  IExCor=  402 AccDes= 0.00D+00 IRadAn=         5 IDoV= 1 UseB2=F ITyADJ=14
 ICtDFT=  3500011 ScaDFX=  1.000000  1.000000  1.000000  1.000000
 FoFCou: FMM=F IPFlag=           0 FMFlag=      100000 FMFlg1=           0
         NFxFlg=           0 DoJE=T BraDBF=F KetDBF=T FulRan=T
         wScrn=  0.000000 ICntrl=       500 IOpCl=  0 I1Cent=   200000004 NGrid=           0
         NMat0=    1 NMatS0=      1 NMatT0=    0 NMatD0=    1 NMtDS0=    0 NMtDT0=    0
 Petite list used in FoFCou.
 Requested convergence on RMS density matrix=1.00D-08 within 128 cycles.
 Requested convergence on MAX density matrix=1.00D-06.
 Requested convergence on             energy=1.00D-06.
 No special actions if energy rises.
 Integral accuracy reduced to 1.0D-05 until final iterations.
 Initial convergence to 1.0D-05 achieved.  Increase integral accuracy.
 SCF Done:  E(RB3LYP) =  -574.235180898     A.U. after   15 cycles
            NFock= 15  Conv=0.43D-08     -V/T= 2.0098

 **********************************************************************

            Population analysis using the SCF Density.

 **********************************************************************

 Orbital symmetries:
       Occupied  (A) (A) (A) (A) (A) (A) (A) (A) (A) (A) (A) (A)
                 (A) (A) (A) (A) (A) (A) (A) (A) (A) (A) (A) (A)
                 (A) (A) (A) (A) (A) (A) (A) (A) (A) (A) (A) (A)
                 (A) (A) (A) (A) (A) (A) (A) (A)
       Virtual   (A) (A) (A) (A) (A) (A) (A) (A) (A) (A) (A) (A)
                 (A) (A) (A) (A) (A) (A) (A) (A) (A) (A) (A) (A)
                 (A) (A) (A) (A) (A) (A) (A) (A) (A) (A) (A) (A)
                 (A) (A) (A) (A) (A) (A) (A) (A) (A) (A) (A) (A)
                 (A) (A) (A) (A) (A) (A) (A) (A) (A) (A) (A) (A)
                 (A) (A) (A) (A) (A) (A) (A) (A) (A) (A) (A) (A)
                 (A) (A) (A) (A) (A) (A) (A) (A) (A) (A) (A) (A)
                 (A) (A) (A) (A) (A) (A) (A) (A) (A) (A) (A) (A)
                 (A) (A) (A) (A) (A) (A) (A) (A) (A) (A) (A) (A)
                 (A) (A) (A) (A) (A) (A) (A) (A) (A) (A) (A) (A)
                 (A) (A) (A) (A) (A) (A) (A) (A) (A) (A) (A) (A)
                 (A) (A) (A) (A) (A) (A) (A) (A) (A) (A) (A) (A)
                 (A) (A) (A) (A) (A) (A) (A) (A) (A) (A) (A) (A)
                 (A) (A) (A) (A) (A) (A) (A) (A) (A) (A) (A) (A)
                 (A) (A) (A) (A) (A) (A)
 The electronic state is 1-A.
 Alpha  occ. eigenvalues --  -19.18018 -19.17202 -19.10927 -10.31025 -10.26657
 Alpha  occ. eigenvalues --  -10.25950 -10.21323 -10.21170 -10.21149 -10.20979
 Alpha  occ. eigenvalues --  -10.20778 -10.20364  -1.08441  -1.07675  -1.00179
 Alpha  occ. eigenvalues --   -0.86938  -0.79372  -0.76196  -0.73697  -0.68899
 Alpha  occ. eigenvalues --   -0.62790  -0.61018  -0.59555  -0.55441  -0.51926
 Alpha  occ. eigenvalues --   -0.51131  -0.48923  -0.48655  -0.46237  -0.46125
 Alpha  occ. eigenvalues --   -0.44241  -0.43547  -0.43168  -0.39993  -0.39565
 Alpha  occ. eigenvalues --   -0.38368  -0.37373  -0.37067  -0.34348  -0.34167
 Alpha  occ. eigenvalues --   -0.31171  -0.27735  -0.27330  -0.23700
 Alpha virt. eigenvalues --   -0.03308  -0.01906   0.01588   0.04596   0.05776
 Alpha virt. eigenvalues --    0.07482   0.08380   0.09278   0.10621   0.11515
 Alpha virt. eigenvalues --    0.11869   0.12930   0.13106   0.14380   0.15370
 Alpha virt. eigenvalues --    0.20264   0.22140   0.24027   0.26450   0.27626
 Alpha virt. eigenvalues --    0.28868   0.30051   0.31076   0.35924   0.36671
 Alpha virt. eigenvalues --    0.38844   0.40226   0.40978   0.42764   0.43076
 Alpha virt. eigenvalues --    0.43526   0.44777   0.46088   0.47530   0.49602
 Alpha virt. eigenvalues --    0.50354   0.51201   0.51714   0.53599   0.53898
 Alpha virt. eigenvalues --    0.54676   0.59100   0.60057   0.60619   0.61115
 Alpha virt. eigenvalues --    0.62051   0.62797   0.62900   0.64473   0.65196
 Alpha virt. eigenvalues --    0.65719   0.66175   0.66399   0.67896   0.70304
 Alpha virt. eigenvalues --    0.70865   0.72041   0.72830   0.73983   0.75863
 Alpha virt. eigenvalues --    0.79096   0.80758   0.82345   0.84986   0.87763
 Alpha virt. eigenvalues --    0.92407   0.96062   0.96754   0.99364   1.00512
 Alpha virt. eigenvalues --    1.02515   1.05030   1.07783   1.10934   1.13046
 Alpha virt. eigenvalues --    1.14256   1.17768   1.20262   1.22772   1.23107
 Alpha virt. eigenvalues --    1.23825   1.25181   1.27615   1.29164   1.30181
 Alpha virt. eigenvalues --    1.33296   1.36449   1.43205   1.45516   1.45922
 Alpha virt. eigenvalues --    1.48064   1.49437   1.52152   1.56733   1.60361
 Alpha virt. eigenvalues --    1.61324   1.63725   1.65055   1.67985   1.68234
 Alpha virt. eigenvalues --    1.69483   1.70929   1.72190   1.73033   1.73740
 Alpha virt. eigenvalues --    1.74232   1.75970   1.77065   1.77990   1.80710
 Alpha virt. eigenvalues --    1.81781   1.84299   1.84963   1.86067   1.86548
 Alpha virt. eigenvalues --    1.87221   1.91410   1.92882   1.95856   1.96191
 Alpha virt. eigenvalues --    1.98340   2.00374   2.06341   2.09476   2.11654
 Alpha virt. eigenvalues --    2.12517   2.14637   2.15630   2.17563   2.21304
 Alpha virt. eigenvalues --    2.23274   2.24055   2.26883   2.29775   2.30391
 Alpha virt. eigenvalues --    2.31761   2.32718   2.34611   2.37160   2.39795
 Alpha virt. eigenvalues --    2.42208   2.53563   2.55729   2.59979   2.61584
 Alpha virt. eigenvalues --    2.62420   2.63596   2.64635   2.66188   2.70460
 Alpha virt. eigenvalues --    2.71463   2.77623   2.81367   2.84117   2.84766
 Alpha virt. eigenvalues --    2.86292   2.86908   2.87070   2.91811   2.94564
 Alpha virt. eigenvalues --    2.99906   3.04341   3.06284   3.06749   3.09429
 Alpha virt. eigenvalues --    3.18164   3.21508   3.36163   3.38565   3.42708
 Alpha virt. eigenvalues --    3.47768   3.66223   3.67595   3.81812
          Condensed to atoms (all electrons):
               1          2          3          4          5          6
     1  O    7.632243   0.729676  -0.074563  -0.106386   0.005302   0.000035
     2  C    0.729676   4.559302   0.390544   0.220912  -0.008749  -0.004806
     3  O   -0.074563   0.390544   7.657343  -0.146193   0.005667   0.004036
     4  C   -0.106386   0.220912  -0.146193   5.318465   0.178263  -0.076726
     5  C    0.005302  -0.008749   0.005667   0.178263   5.659182   0.178564
     6  C    0.000035  -0.004806   0.004036  -0.076726   0.178564   5.225659
     7  C    0.000000  -0.000192  -0.000306   0.010558   0.107676   0.205642
     8  C    0.000000   0.000119   0.000096  -0.000145  -0.194767   0.151115
     9  O    0.000000  -0.000000  -0.000000   0.000002  -0.000020   0.005029
    10  C   -0.000000  -0.000000  -0.000000  -0.000000   0.000065   0.000953
    11  C   -0.000001  -0.000448  -0.000291   0.011875   0.124677  -0.133419
    12  C    0.000210   0.000418   0.001552  -0.095180   0.191446   0.072979
    13  H    0.004125  -0.005187   0.319641  -0.007387   0.001674   0.018168
    14  H    0.007812   0.005721   0.004966   0.308417  -0.003101   0.009295
    15  H    0.002170   0.006273   0.001136   0.307375   0.003068  -0.009512
    16  H   -0.000024  -0.000235   0.000385  -0.012426  -0.086406   0.440123
    17  H   -0.000000  -0.000007  -0.000007  -0.000247   0.018601  -0.067811
    18  H    0.000000  -0.000000  -0.000000  -0.000001  -0.000048   0.000419
    19  H   -0.000000   0.000000   0.000000   0.000002  -0.000096   0.000385
    20  H   -0.000000   0.000000  -0.000000  -0.000000   0.000005  -0.000033
    21  H   -0.000000  -0.000000  -0.000002  -0.000231   0.017613  -0.003277
    22  H   -0.000089   0.000112   0.000205  -0.014182  -0.081218   0.016458
               7          8          9         10         11         12
     1  O    0.000000   0.000000   0.000000  -0.000000  -0.000001   0.000210
     2  C   -0.000192   0.000119  -0.000000  -0.000000  -0.000448   0.000418
     3  O   -0.000306   0.000096  -0.000000  -0.000000  -0.000291   0.001552
     4  C    0.010558  -0.000145   0.000002  -0.000000   0.011875  -0.095180
     5  C    0.107676  -0.194767  -0.000020   0.000065   0.124677   0.191446
     6  C    0.205642   0.151115   0.005029   0.000953  -0.133419   0.072979
     7  C    5.363614   0.129845  -0.083181  -0.001246   0.051215  -0.135564
     8  C    0.129845   5.116121   0.407593  -0.054668   0.221506   0.148601
     9  O   -0.083181   0.407593   7.822971   0.316583  -0.077878   0.003916
    10  C   -0.001246  -0.054668   0.316583   4.369624   0.007234  -0.000276
    11  C    0.051215   0.221506  -0.077878   0.007234   5.167921   0.255352
    12  C   -0.135564   0.148601   0.003916  -0.000276   0.255352   5.161504
    13  H   -0.000599  -0.000028  -0.000001  -0.000001  -0.000793   0.001508
    14  H   -0.000619   0.000052  -0.000000  -0.000000   0.000496  -0.010834
    15  H    0.000733   0.000026  -0.000000   0.000000  -0.000517   0.008917
    16  H   -0.062287   0.015557  -0.000085  -0.000044  -0.001979   0.015897
    17  H    0.452511  -0.096636  -0.008328   0.009155   0.014842  -0.002534
    18  H    0.007605  -0.007771  -0.029552   0.390805  -0.000148   0.000028
    19  H    0.007722  -0.007456  -0.029666   0.390601  -0.000215   0.000042
    20  H    0.000093   0.005161  -0.024069   0.392959  -0.000152   0.000008
    21  H    0.021536  -0.077534   0.002616  -0.000404   0.437651  -0.079023
    22  H   -0.002443   0.016619  -0.000080   0.000009  -0.071011   0.448648
              13         14         15         16         17         18
     1  O    0.004125   0.007812   0.002170  -0.000024  -0.000000   0.000000
     2  C   -0.005187   0.005721   0.006273  -0.000235  -0.000007  -0.000000
     3  O    0.319641   0.004966   0.001136   0.000385  -0.000007  -0.000000
     4  C   -0.007387   0.308417   0.307375  -0.012426  -0.000247  -0.000001
     5  C    0.001674  -0.003101   0.003068  -0.086406   0.018601  -0.000048
     6  C    0.018168   0.009295  -0.009512   0.440123  -0.067811   0.000419
     7  C   -0.000599  -0.000619   0.000733  -0.062287   0.452511   0.007605
     8  C   -0.000028   0.000052   0.000026   0.015557  -0.096636  -0.007771
     9  O   -0.000001  -0.000000  -0.000000  -0.000085  -0.008328  -0.029552
    10  C   -0.000001  -0.000000   0.000000  -0.000044   0.009155   0.390805
    11  C   -0.000793   0.000496  -0.000517  -0.001979   0.014842  -0.000148
    12  C    0.001508  -0.010834   0.008917   0.015897  -0.002534   0.000028
    13  H    0.485663   0.000143  -0.000227   0.000771   0.000034  -0.000000
    14  H    0.000143   0.651979  -0.010809   0.000142   0.000007   0.000000
    15  H   -0.000227  -0.010809   0.643867   0.006082  -0.000013   0.000000
    16  H    0.000771   0.000142   0.006082   0.716357  -0.015028   0.000032
    17  H    0.000034   0.000007  -0.000013  -0.015028   0.718924   0.000916
    18  H   -0.000000   0.000000   0.000000   0.000032   0.000916   0.686683
    19  H   -0.000000  -0.000000  -0.000000   0.000025   0.000847  -0.047048
    20  H    0.000000   0.000000  -0.000000  -0.000001  -0.000384  -0.025247
    21  H    0.000003  -0.000005   0.000009   0.000035  -0.000246   0.000104
    22  H    0.000070   0.004447   0.000132  -0.000358   0.000021  -0.000000
              19         20         21         22
     1  O   -0.000000  -0.000000  -0.000000  -0.000089
     2  C    0.000000   0.000000  -0.000000   0.000112
     3  O    0.000000  -0.000000  -0.000002   0.000205
     4  C    0.000002  -0.000000  -0.000231  -0.014182
     5  C   -0.000096   0.000005   0.017613  -0.081218
     6  C    0.000385  -0.000033  -0.003277   0.016458
     7  C    0.007722   0.000093   0.021536  -0.002443
     8  C   -0.007456   0.005161  -0.077534   0.016619
     9  O   -0.029666  -0.024069   0.002616  -0.000080
    10  C    0.390601   0.392959  -0.000404   0.000009
    11  C   -0.000215  -0.000152   0.437651  -0.071011
    12  C    0.000042   0.000008  -0.079023   0.448648
    13  H   -0.000000   0.000000   0.000003   0.000070
    14  H   -0.000000   0.000000  -0.000005   0.004447
    15  H   -0.000000  -0.000000   0.000009   0.000132
    16  H    0.000025  -0.000001   0.000035  -0.000358
    17  H    0.000847  -0.000384  -0.000246   0.000021
    18  H   -0.047048  -0.025247   0.000104  -0.000000
    19  H    0.687340  -0.025232   0.000096  -0.000000
    20  H   -0.025232   0.638432  -0.000139  -0.000000
    21  H    0.000096  -0.000139   0.708751  -0.014547
    22  H   -0.000000  -0.000000  -0.014547   0.711053
 Mulliken charges:
               1
     1  O   -0.200511
     2  C    0.106546
     3  O   -0.164209
     4  C    0.103236
     5  C   -0.117399
     6  C   -0.033279
     7  C   -0.072313
     8  C    0.226595
     9  O   -0.305852
    10  C    0.178649
    11  C   -0.005917
    12  C    0.012386
    13  H    0.182420
    14  H    0.031891
    15  H    0.041290
    16  H   -0.016535
    17  H   -0.024618
    18  H    0.023222
    19  H    0.022653
    20  H    0.038601
    21  H   -0.013008
    22  H   -0.013846
 Sum of Mulliken charges =  -0.00000
 Mulliken charges with hydrogens summed into heavy atoms:
               1
     1  O   -0.200511
     2  C    0.106546
     3  O    0.018211
     4  C    0.176416
     5  C   -0.117399
     6  C   -0.049814
     7  C   -0.096931
     8  C    0.226595
     9  O   -0.305852
    10  C    0.263125
    11  C   -0.018925
    12  C   -0.001460
 Electronic spatial extent (au):  <R**2>=           2712.1286
 Charge=             -0.0000 electrons
 Dipole moment (field-independent basis, Debye):
    X=              5.5854    Y=             -1.0749    Z=              1.5312  Tot=              5.8904
 Quadrupole moment (field-independent basis, Debye-Ang):
   XX=            -84.3052   YY=            -64.9836   ZZ=            -72.1769
   XY=             -5.9100   XZ=             -6.3748   YZ=             -2.0336
 Traceless Quadrupole moment (field-independent basis, Debye-Ang):
   XX=            -10.4833   YY=              8.8383   ZZ=              1.6450
   XY=             -5.9100   XZ=             -6.3748   YZ=             -2.0336
 Octapole moment (field-independent basis, Debye-Ang**2):
  XXX=            152.2535  YYY=              1.0015  ZZZ=             -6.6344  XYY=             -2.1861
  XXY=            -18.8867  XXZ=             16.9859  XZZ=             -1.7597  YZZ=             -1.9630
  YYZ=             -1.7429  XYZ=              3.7954
 Hexadecapole moment (field-independent basis, Debye-Ang**3):
 XXXX=          -3078.2003 YYYY=           -363.7844 ZZZZ=           -251.3488 XXXY=            -65.5620
 XXXZ=            -71.3949 YYYX=              5.2444 YYYZ=             -6.3322 ZZZX=             -4.7578
 ZZZY=              0.7750 XXYY=           -514.8552 XXZZ=           -517.4160 YYZZ=           -104.8754
 XXYZ=             -6.8443 YYXZ=             -4.7957 ZZXY=             -2.9841
 N-N= 6.656956492616D+02 E-N=-2.669229816805D+03  KE= 5.686893054063D+02
 ******************************Gaussian NBO Version 3.1******************************
             N A T U R A L   A T O M I C   O R B I T A L   A N D
          N A T U R A L   B O N D   O R B I T A L   A N A L Y S I S
 ******************************Gaussian NBO Version 3.1******************************
       /RESON  / : Allow strongly delocalized NBO set

 Analyzing the SCF density

 Job title: 40                                                              

 Storage needed:    144264 in NPA,    191248 in NBO ( 939521456 available)
 GSVD:  LWork=       30604 too small for GESVD, short by        2426 words or        2426 for optimal perf.


 NATURAL POPULATIONS:  Natural atomic orbital occupancies 
                                                          
   NAO  Atom  No  lang   Type(AO)    Occupancy      Energy
 ----------------------------------------------------------
     1    O    1  S      Cor( 1S)     1.99971     -18.85598
     2    O    1  S      Val( 2S)     1.69022      -0.84880
     3    O    1  S      Ryd( 3S)     0.00197       1.43687
     4    O    1  px     Val( 2p)     1.61486      -0.30747
     5    O    1  px     Ryd( 3p)     0.00088       1.03809
     6    O    1  py     Val( 2p)     1.51180      -0.23909
     7    O    1  py     Ryd( 3p)     0.00095       1.09439
     8    O    1  pz     Val( 2p)     1.75837      -0.24287
     9    O    1  pz     Ryd( 3p)     0.00214       1.15527
    10    O    1  dxy    Ryd( 3d)     0.00188       2.96753
    11    O    1  dxz    Ryd( 3d)     0.00170       2.95591
    12    O    1  dyz    Ryd( 3d)     0.00008       2.68413
    13    O    1  dx2y2  Ryd( 3d)     0.00126       3.22547
    14    O    1  dz2    Ryd( 3d)     0.00043       2.87240

    15    C    2  S      Cor( 1S)     1.99931     -10.20634
    16    C    2  S      Val( 2S)     0.74755      -0.12794
    17    C    2  S      Ryd( 3S)     0.00535       0.50229
    18    C    2  px     Val( 2p)     0.76865       0.01419
    19    C    2  px     Ryd( 3p)     0.01926       0.58388
    20    C    2  py     Val( 2p)     0.76457      -0.09939
    21    C    2  py     Ryd( 3p)     0.00407       0.53445
    22    C    2  pz     Val( 2p)     0.80925      -0.04516
    23    C    2  pz     Ryd( 3p)     0.00936       0.59099
    24    C    2  dxy    Ryd( 3d)     0.00387       2.06245
    25    C    2  dxz    Ryd( 3d)     0.00543       2.24753
    26    C    2  dyz    Ryd( 3d)     0.00158       2.03947
    27    C    2  dx2y2  Ryd( 3d)     0.00249       2.20133
    28    C    2  dz2    Ryd( 3d)     0.00208       2.11818

    29    O    3  S      Cor( 1S)     1.99968     -18.97880
    30    O    3  S      Val( 2S)     1.66723      -0.88748
    31    O    3  S      Ryd( 3S)     0.00188       1.45989
    32    O    3  px     Val( 2p)     1.52525      -0.31442
    33    O    3  px     Ryd( 3p)     0.00193       1.29969
    34    O    3  py     Val( 2p)     1.76219      -0.32940
    35    O    3  py     Ryd( 3p)     0.00128       1.02975
    36    O    3  pz     Val( 2p)     1.73391      -0.34426
    37    O    3  pz     Ryd( 3p)     0.00141       1.07515
    38    O    3  dxy    Ryd( 3d)     0.00033       2.83825
    39    O    3  dxz    Ryd( 3d)     0.00100       3.02523
    40    O    3  dyz    Ryd( 3d)     0.00121       2.89498
    41    O    3  dx2y2  Ryd( 3d)     0.00077       3.15902
    42    O    3  dz2    Ryd( 3d)     0.00140       2.89654

    43    C    4  S      Cor( 1S)     1.99903     -10.08774
    44    C    4  S      Val( 2S)     1.03831      -0.23149
    45    C    4  S      Ryd( 3S)     0.00194       0.88692
    46    C    4  px     Val( 2p)     1.07588      -0.09412
    47    C    4  px     Ryd( 3p)     0.00426       0.56932
    48    C    4  py     Val( 2p)     1.25007      -0.11044
    49    C    4  py     Ryd( 3p)     0.00579       0.78310
    50    C    4  pz     Val( 2p)     1.17589      -0.11470
    51    C    4  pz     Ryd( 3p)     0.00240       0.56708
    52    C    4  dxy    Ryd( 3d)     0.00049       2.18408
    53    C    4  dxz    Ryd( 3d)     0.00079       2.18050
    54    C    4  dyz    Ryd( 3d)     0.00055       2.35885
    55    C    4  dx2y2  Ryd( 3d)     0.00068       2.31414
    56    C    4  dz2    Ryd( 3d)     0.00038       2.12960

    57    C    5  S      Cor( 1S)     1.99885     -10.07612
    58    C    5  S      Val( 2S)     0.85874      -0.12888
    59    C    5  S      Ryd( 3S)     0.00300       0.62762
    60    C    5  px     Val( 2p)     1.07770      -0.08251
    61    C    5  px     Ryd( 3p)     0.00494       1.06636
    62    C    5  py     Val( 2p)     1.09809      -0.08182
    63    C    5  py     Ryd( 3p)     0.00418       0.84347
    64    C    5  pz     Val( 2p)     1.06389      -0.11753
    65    C    5  pz     Ryd( 3p)     0.00400       0.70912
    66    C    5  dxy    Ryd( 3d)     0.00083       2.38791
    67    C    5  dxz    Ryd( 3d)     0.00058       2.00783
    68    C    5  dyz    Ryd( 3d)     0.00062       2.04196
    69    C    5  dx2y2  Ryd( 3d)     0.00083       2.32807
    70    C    5  dz2    Ryd( 3d)     0.00047       2.11420

    71    C    6  S      Cor( 1S)     1.99889     -10.07752
    72    C    6  S      Val( 2S)     0.93001      -0.14826
    73    C    6  S      Ryd( 3S)     0.00187       0.58820
    74    C    6  px     Val( 2p)     1.08804      -0.06724
    75    C    6  px     Ryd( 3p)     0.00425       0.73589
    76    C    6  py     Val( 2p)     1.15477      -0.07889
    77    C    6  py     Ryd( 3p)     0.00543       0.88260
    78    C    6  pz     Val( 2p)     1.02824      -0.12028
    79    C    6  pz     Ryd( 3p)     0.00178       0.62751
    80    C    6  dxy    Ryd( 3d)     0.00069       2.39373
    81    C    6  dxz    Ryd( 3d)     0.00064       2.02167
    82    C    6  dyz    Ryd( 3d)     0.00045       2.05869
    83    C    6  dx2y2  Ryd( 3d)     0.00067       2.39395
    84    C    6  dz2    Ryd( 3d)     0.00038       2.11639

    85    C    7  S      Cor( 1S)     1.99890     -10.07587
    86    C    7  S      Val( 2S)     0.93902      -0.15455
    87    C    7  S      Ryd( 3S)     0.00163       0.54648
    88    C    7  px     Val( 2p)     1.12032      -0.07510
    89    C    7  px     Ryd( 3p)     0.00339       0.81697
    90    C    7  py     Val( 2p)     1.15908      -0.08322
    91    C    7  py     Ryd( 3p)     0.00472       0.88877
    92    C    7  pz     Val( 2p)     1.07309      -0.12071
    93    C    7  pz     Ryd( 3p)     0.00192       0.57804
    94    C    7  dxy    Ryd( 3d)     0.00070       2.41028
    95    C    7  dxz    Ryd( 3d)     0.00046       2.02923
    96    C    7  dyz    Ryd( 3d)     0.00046       2.04383
    97    C    7  dx2y2  Ryd( 3d)     0.00054       2.39082
    98    C    7  dz2    Ryd( 3d)     0.00045       2.11342

    99    C    8  S      Cor( 1S)     1.99863     -10.14433
   100    C    8  S      Val( 2S)     0.80435      -0.11883
   101    C    8  S      Ryd( 3S)     0.00192       0.59282
   102    C    8  px     Val( 2p)     0.77773      -0.04031
   103    C    8  px     Ryd( 3p)     0.00749       0.80896
   104    C    8  py     Val( 2p)     1.08482      -0.07963
   105    C    8  py     Ryd( 3p)     0.00522       0.83462
   106    C    8  pz     Val( 2p)     0.97045      -0.11961
   107    C    8  pz     Ryd( 3p)     0.00200       0.60259
   108    C    8  dxy    Ryd( 3d)     0.00163       2.36269
   109    C    8  dxz    Ryd( 3d)     0.00213       1.99112
   110    C    8  dyz    Ryd( 3d)     0.00067       2.01679
   111    C    8  dx2y2  Ryd( 3d)     0.00188       2.30792
   112    C    8  dz2    Ryd( 3d)     0.00100       2.06895

   113    O    9  S      Cor( 1S)     1.99962     -18.98000
   114    O    9  S      Val( 2S)     1.56881      -0.84907
   115    O    9  S      Ryd( 3S)     0.00059       1.56877
   116    O    9  px     Val( 2p)     1.45085      -0.33239
   117    O    9  px     Ryd( 3p)     0.00103       1.32521
   118    O    9  py     Val( 2p)     1.69305      -0.34035
   119    O    9  py     Ryd( 3p)     0.00203       1.30688
   120    O    9  pz     Val( 2p)     1.81567      -0.32883
   121    O    9  pz     Ryd( 3p)     0.00206       1.08929
   122    O    9  dxy    Ryd( 3d)     0.00105       3.00481
   123    O    9  dxz    Ryd( 3d)     0.00060       2.81665
   124    O    9  dyz    Ryd( 3d)     0.00084       2.69794
   125    O    9  dx2y2  Ryd( 3d)     0.00109       3.04501
   126    O    9  dz2    Ryd( 3d)     0.00075       2.83677

   127    C   10  S      Cor( 1S)     1.99925     -10.16076
   128    C   10  S      Val( 2S)     1.08357      -0.26799
   129    C   10  S      Ryd( 3S)     0.00165       0.76195
   130    C   10  px     Val( 2p)     1.02890      -0.10187
   131    C   10  px     Ryd( 3p)     0.00291       0.65497
   132    C   10  py     Val( 2p)     0.92043      -0.08603
   133    C   10  py     Ryd( 3p)     0.00306       0.48776
   134    C   10  pz     Val( 2p)     1.20120      -0.10768
   135    C   10  pz     Ryd( 3p)     0.00074       0.53811
   136    C   10  dxy    Ryd( 3d)     0.00174       2.23424
   137    C   10  dxz    Ryd( 3d)     0.00068       2.10266
   138    C   10  dyz    Ryd( 3d)     0.00115       2.25556
   139    C   10  dx2y2  Ryd( 3d)     0.00126       2.21424
   140    C   10  dz2    Ryd( 3d)     0.00099       2.30134

   141    C   11  S      Cor( 1S)     1.99890     -10.07181
   142    C   11  S      Val( 2S)     0.94318      -0.15036
   143    C   11  S      Ryd( 3S)     0.00143       0.55057
   144    C   11  px     Val( 2p)     1.09290      -0.06168
   145    C   11  px     Ryd( 3p)     0.00500       0.71986
   146    C   11  py     Val( 2p)     1.14776      -0.07660
   147    C   11  py     Ryd( 3p)     0.00528       0.86940
   148    C   11  pz     Val( 2p)     1.04675      -0.11329
   149    C   11  pz     Ryd( 3p)     0.00183       0.60959
   150    C   11  dxy    Ryd( 3d)     0.00075       2.41139
   151    C   11  dxz    Ryd( 3d)     0.00053       2.03279
   152    C   11  dyz    Ryd( 3d)     0.00044       2.04491
   153    C   11  dx2y2  Ryd( 3d)     0.00053       2.37502
   154    C   11  dz2    Ryd( 3d)     0.00042       2.11057

   155    C   12  S      Cor( 1S)     1.99887     -10.07459
   156    C   12  S      Val( 2S)     0.93197      -0.14451
   157    C   12  S      Ryd( 3S)     0.00152       0.56792
   158    C   12  px     Val( 2p)     1.10858      -0.06500
   159    C   12  px     Ryd( 3p)     0.00456       0.78904
   160    C   12  py     Val( 2p)     1.14568      -0.07267
   161    C   12  py     Ryd( 3p)     0.00532       0.87675
   162    C   12  pz     Val( 2p)     0.99607      -0.11060
   163    C   12  pz     Ryd( 3p)     0.00125       0.57123
   164    C   12  dxy    Ryd( 3d)     0.00073       2.42093
   165    C   12  dxz    Ryd( 3d)     0.00057       2.03597
   166    C   12  dyz    Ryd( 3d)     0.00042       2.04789
   167    C   12  dx2y2  Ryd( 3d)     0.00065       2.36752
   168    C   12  dz2    Ryd( 3d)     0.00047       2.11899

   169    H   13  S      Val( 1S)     0.50290       0.08896
   170    H   13  S      Ryd( 2S)     0.00111       0.46298
   171    H   13  px     Ryd( 2p)     0.00225       2.45400
   172    H   13  py     Ryd( 2p)     0.00119       1.73569
   173    H   13  pz     Ryd( 2p)     0.00113       1.80226

   174    H   14  S      Val( 1S)     0.73935       0.06910
   175    H   14  S      Ryd( 2S)     0.00269       0.35102
   176    H   14  px     Ryd( 2p)     0.00020       1.86352
   177    H   14  py     Ryd( 2p)     0.00057       2.23237
   178    H   14  pz     Ryd( 2p)     0.00024       1.89043

   179    H   15  S      Val( 1S)     0.74245       0.05623
   180    H   15  S      Ryd( 2S)     0.00190       0.35360
   181    H   15  px     Ryd( 2p)     0.00019       1.82650
   182    H   15  py     Ryd( 2p)     0.00040       2.08234
   183    H   15  pz     Ryd( 2p)     0.00051       2.06715

   184    H   16  S      Val( 1S)     0.76958       0.06052
   185    H   16  S      Ryd( 2S)     0.00180       0.31983
   186    H   16  px     Ryd( 2p)     0.00020       2.03778
   187    H   16  py     Ryd( 2p)     0.00060       2.22459
   188    H   16  pz     Ryd( 2p)     0.00027       1.74938

   189    H   17  S      Val( 1S)     0.76586       0.05833
   190    H   17  S      Ryd( 2S)     0.00151       0.34630
   191    H   17  px     Ryd( 2p)     0.00029       2.09904
   192    H   17  py     Ryd( 2p)     0.00058       2.21754
   193    H   17  pz     Ryd( 2p)     0.00021       1.69504

   194    H   18  S      Val( 1S)     0.81175       0.02479
   195    H   18  S      Ryd( 2S)     0.00242       0.34458
   196    H   18  px     Ryd( 2p)     0.00017       1.73494
   197    H   18  py     Ryd( 2p)     0.00020       1.76069
   198    H   18  pz     Ryd( 2p)     0.00074       2.27335

   199    H   19  S      Val( 1S)     0.81200       0.02454
   200    H   19  S      Ryd( 2S)     0.00243       0.34443
   201    H   19  px     Ryd( 2p)     0.00021       1.75855
   202    H   19  py     Ryd( 2p)     0.00048       2.08320
   203    H   19  pz     Ryd( 2p)     0.00042       1.92651

   204    H   20  S      Val( 1S)     0.78672       0.04692
   205    H   20  S      Ryd( 2S)     0.00069       0.30091
   206    H   20  px     Ryd( 2p)     0.00061       2.22399
   207    H   20  py     Ryd( 2p)     0.00016       1.73247
   208    H   20  pz     Ryd( 2p)     0.00027       1.77406

   209    H   21  S      Val( 1S)     0.75854       0.07138
   210    H   21  S      Ryd( 2S)     0.00220       0.31868
   211    H   21  px     Ryd( 2p)     0.00024       2.03509
   212    H   21  py     Ryd( 2p)     0.00057       2.22399
   213    H   21  pz     Ryd( 2p)     0.00025       1.74503

   214    H   22  S      Val( 1S)     0.76788       0.06640
   215    H   22  S      Ryd( 2S)     0.00160       0.32477
   216    H   22  px     Ryd( 2p)     0.00031       2.09058
   217    H   22  py     Ryd( 2p)     0.00059       2.21482
   218    H   22  pz     Ryd( 2p)     0.00018       1.70325

 WARNING:  1 low occupancy (<1.9990e) core orbital  found on  C    5
           1 low occupancy (<1.9990e) core orbital  found on  C    6
           1 low occupancy (<1.9990e) core orbital  found on  C    7
           1 low occupancy (<1.9990e) core orbital  found on  C    8
           1 low occupancy (<1.9990e) core orbital  found on  C   11
           1 low occupancy (<1.9990e) core orbital  found on  C   12


 Summary of Natural Population Analysis:                  
                                                          
                                       Natural Population 
                Natural  -----------------------------------------------
    Atom  No    Charge         Core      Valence    Rydberg      Total
 -----------------------------------------------------------------------
      O    1   -0.58625      1.99971     6.57525    0.01128     8.58625
      C    2    0.85719      1.99931     3.09002    0.05347     5.14281
      O    3   -0.69947      1.99968     6.68858    0.01121     8.69947
      C    4   -0.55646      1.99903     4.54015    0.01728     6.55646
      C    5   -0.11673      1.99885     4.09842    0.01945     6.11673
      C    6   -0.21610      1.99889     4.20105    0.01616     6.21610
      C    7   -0.30470      1.99890     4.29152    0.01428     6.30470
      C    8    0.34008      1.99863     3.63735    0.02393     5.65992
      O    9   -0.53804      1.99962     6.52837    0.01004     8.53804
      C   10   -0.24754      1.99925     4.23411    0.01419     6.24754
      C   11   -0.24571      1.99890     4.23059    0.01622     6.24571
      C   12   -0.19665      1.99887     4.18229    0.01549     6.19665
      H   13    0.49142      0.00000     0.50290    0.00568     0.50858
      H   14    0.25694      0.00000     0.73935    0.00370     0.74306
      H   15    0.25455      0.00000     0.74245    0.00300     0.74545
      H   16    0.22754      0.00000     0.76958    0.00288     0.77246
      H   17    0.23155      0.00000     0.76586    0.00259     0.76845
      H   18    0.18472      0.00000     0.81175    0.00353     0.81528
      H   19    0.18446      0.00000     0.81200    0.00354     0.81554
      H   20    0.21155      0.00000     0.78672    0.00174     0.78845
      H   21    0.23820      0.00000     0.75854    0.00327     0.76180
      H   22    0.22943      0.00000     0.76788    0.00269     0.77057
 =======================================================================
   * Total *   -0.00000     23.98964    63.75474    0.25561    88.00000

                                 Natural Population      
 --------------------------------------------------------
   Core                      23.98964 ( 99.9569% of  24)
   Valence                   63.75474 ( 99.6168% of  64)
   Natural Minimal Basis     87.74439 ( 99.7095% of  88)
   Natural Rydberg Basis      0.25561 (  0.2905% of  88)
 --------------------------------------------------------

    Atom  No          Natural Electron Configuration
 ----------------------------------------------------------------------------
      O    1      [core]2S( 1.69)2p( 4.89)3d( 0.01)
      C    2      [core]2S( 0.75)2p( 2.34)3S( 0.01)3p( 0.03)3d( 0.02)
      O    3      [core]2S( 1.67)2p( 5.02)
      C    4      [core]2S( 1.04)2p( 3.50)3p( 0.01)
      C    5      [core]2S( 0.86)2p( 3.24)3p( 0.01)
      C    6      [core]2S( 0.93)2p( 3.27)3p( 0.01)
      C    7      [core]2S( 0.94)2p( 3.35)3p( 0.01)
      C    8      [core]2S( 0.80)2p( 2.83)3p( 0.01)3d( 0.01)
      O    9      [core]2S( 1.57)2p( 4.96)3p( 0.01)
      C   10      [core]2S( 1.08)2p( 3.15)3p( 0.01)3d( 0.01)
      C   11      [core]2S( 0.94)2p( 3.29)3p( 0.01)
      C   12      [core]2S( 0.93)2p( 3.25)3p( 0.01)
      H   13            1S( 0.50)
      H   14            1S( 0.74)
      H   15            1S( 0.74)
      H   16            1S( 0.77)
      H   17            1S( 0.77)
      H   18            1S( 0.81)
      H   19            1S( 0.81)
      H   20            1S( 0.79)
      H   21            1S( 0.76)
      H   22            1S( 0.77)


 NATURAL BOND ORBITAL ANALYSIS:

                       Occupancies       Lewis Structure    Low   High
           Occ.    -------------------  -----------------   occ   occ
  Cycle   Thresh.   Lewis   Non-Lewis     CR  BD  3C  LP    (L)   (NL)   Dev
 =============================================================================
   1(1)    1.90    83.98587   4.01413     12  25   0   7     6      5    0.48
   2(2)    1.90    83.98587   4.01413     12  25   0   7     6      5    0.48
   3(1)    1.80    84.09255   3.90745     12  23   0   9     3      4    0.48
   4(2)    1.80    84.09255   3.90745     12  23   0   9     3      4    0.48
   5(1)    1.70    84.77513   3.22487     12  24   0   8     2      4    0.41
   6(2)    1.70    84.77513   3.22487     12  24   0   8     2      4    0.41
   7(1)    1.60    85.87225   2.12775     12  26   0   6     0      4    0.48
   8(2)    1.60    85.39756   2.60244     12  25   0   7     1      4    0.41
   9(3)    1.60    85.99581   2.00419     12  26   0   6     0      4    0.41
  10(4)    1.60    85.87225   2.12775     12  26   0   6     0      4    0.48
  11(5)    1.60    85.39756   2.60244     12  25   0   7     1      4    0.41
  12(6)    1.60    85.99581   2.00419     12  26   0   6     0      4    0.41
  13(7)    1.60    85.87225   2.12775     12  26   0   6     0      4    0.48
  14(8)    1.60    85.39756   2.60244     12  25   0   7     1      4    0.41
  15(9)    1.60    85.99581   2.00419     12  26   0   6     0      4    0.41
  16(1)    1.50    85.24368   2.75632     12  26   0   6     0      6    0.73
  17(2)    1.50    85.99581   2.00419     12  26   0   6     0      4    0.41
  18(3)    1.50    85.87225   2.12775     12  26   0   6     0      4    0.48
  19(4)    1.50    85.39756   2.60244     12  25   0   7     1      4    0.41
  20(5)    1.50    85.99581   2.00419     12  26   0   6     0      4    0.41
  21(6)    1.50    85.87225   2.12775     12  26   0   6     0      4    0.48
  22(7)    1.50    85.39756   2.60244     12  25   0   7     1      4    0.41
  23(8)    1.50    85.99581   2.00419     12  26   0   6     0      4    0.41
  24(9)    1.50    85.87225   2.12775     12  26   0   6     0      4    0.48
  25(1)    1.50    85.99581   2.00419     12  26   0   6     0      4    0.41
 -----------------------------------------------------------------------------

 Structure accepted: RESONANCE keyword permits strongly delocalized structure

 WARNING:  1 low occupancy (<1.9990e) core orbital  found on  C    5
           1 low occupancy (<1.9990e) core orbital  found on  C    6
           1 low occupancy (<1.9990e) core orbital  found on  C    7
           1 low occupancy (<1.9990e) core orbital  found on  C    8
           1 low occupancy (<1.9990e) core orbital  found on  C   11
           1 low occupancy (<1.9990e) core orbital  found on  C   12

 --------------------------------------------------------
   Core                     23.98965 ( 99.957% of  24)
   Valence Lewis            62.00616 ( 96.885% of  64)
  ==================       ============================
   Total Lewis              85.99581 ( 97.723% of  88)
  -----------------------------------------------------
   Valence non-Lewis         1.82233 (  2.071% of  88)
   Rydberg non-Lewis         0.18186 (  0.207% of  88)
  ==================       ============================
   Total non-Lewis           2.00419 (  2.277% of  88)
 --------------------------------------------------------


       (Occupancy)   Bond orbital/ Coefficients/ Hybrids
 ---------------------------------------------------------------------------------
     1. (1.99486) BD ( 1) O   1 - C   2  
                ( 66.98%)   0.8184* O   1 s( 38.36%)p 1.60( 61.54%)d 0.00(  0.10%)
                                           -0.0000  0.6188 -0.0257  0.7427 -0.0225
                                            0.1969  0.0028 -0.1567  0.0013  0.0031
                                           -0.0059  0.0001  0.0262 -0.0149
                ( 33.02%)   0.5746* C   2 s( 28.84%)p 2.46( 70.89%)d 0.01(  0.26%)
                                           -0.0001  0.5357 -0.0376 -0.6685 -0.0584
                                            0.4681 -0.0079 -0.1984 -0.0126 -0.0336
                                            0.0134 -0.0047  0.0277 -0.0233
     2. (1.99306) BD ( 2) O   1 - C   2  
                ( 68.10%)   0.8252* O   1 s(  6.40%)p14.59( 93.46%)d 0.02(  0.14%)
                                            0.0000 -0.2529  0.0102 -0.1058  0.0080
                                            0.8697 -0.0067 -0.4086  0.0020  0.0332
                                           -0.0152  0.0045  0.0037  0.0050
                ( 31.90%)   0.5648* C   2 s(  4.56%)p20.87( 95.06%)d 0.09(  0.39%)
                                            0.0001 -0.2128  0.0165  0.4739  0.0153
                                            0.7598 -0.0311 -0.3834  0.0222 -0.0436
                                            0.0240 -0.0057 -0.0357  0.0100
     3. (1.99636) BD ( 1) C   2 - O   3  
                ( 30.46%)   0.5519* C   2 s( 27.38%)p 2.64( 72.28%)d 0.01(  0.35%)
                                           -0.0001  0.5231 -0.0123  0.3386 -0.0054
                                           -0.4004 -0.0252 -0.6667 -0.0519 -0.0222
                                           -0.0377  0.0343 -0.0017  0.0190
                ( 69.54%)   0.8339* O   3 s( 36.06%)p 1.77( 63.87%)d 0.00(  0.07%)
                                           -0.0000  0.6005 -0.0003 -0.3710 -0.0103
                                            0.3754  0.0017  0.6001  0.0003 -0.0051
                                           -0.0085  0.0189 -0.0029  0.0148
     4. (1.97921) BD ( 1) C   2 - C   4  
                ( 46.82%)   0.6842* C   2 s( 38.92%)p 1.57( 61.02%)d 0.00(  0.06%)
                                            0.0003  0.6230  0.0331  0.4567 -0.0300
                                            0.1937  0.0044  0.6026  0.0022  0.0073
                                            0.0213  0.0030  0.0069  0.0058
                ( 53.18%)   0.7293* C   4 s( 25.01%)p 3.00( 74.94%)d 0.00(  0.05%)
                                            0.0001  0.5001 -0.0003 -0.4743 -0.0209
                                           -0.1989 -0.0016 -0.6960  0.0041  0.0058
                                            0.0164  0.0076  0.0032  0.0114
     5. (1.98479) BD ( 1) O   3 - H  13  
                ( 75.16%)   0.8669* O   3 s( 23.15%)p 3.32( 76.77%)d 0.00(  0.08%)
                                            0.0002  0.4810  0.0141  0.8660  0.0283
                                           -0.0762 -0.0132  0.1028 -0.0184  0.0036
                                            0.0187  0.0015  0.0195 -0.0068
                ( 24.84%)   0.4984* H  13 s( 99.55%)p 0.00(  0.45%)
                                            0.9978 -0.0046 -0.0662  0.0065 -0.0055
     6. (1.97276) BD ( 1) C   4 - C   5  
                ( 49.36%)   0.7026* C   4 s( 30.09%)p 2.32( 69.87%)d 0.00(  0.04%)
                                            0.0003  0.5485  0.0072  0.8174  0.0048
                                            0.0280  0.0074 -0.1713  0.0161 -0.0002
                                           -0.0089  0.0003  0.0170 -0.0070
                ( 50.64%)   0.7116* C   5 s( 31.70%)p 2.15( 68.27%)d 0.00(  0.04%)
                                            0.0000  0.5629 -0.0092 -0.8060  0.0169
                                           -0.0251  0.0084  0.1783  0.0154  0.0020
                                           -0.0043 -0.0012  0.0156 -0.0109
     7. (1.96838) BD ( 1) C   4 - H  14  
                ( 62.77%)   0.7923* C   4 s( 22.95%)p 3.36( 77.02%)d 0.00(  0.04%)
                                           -0.0002  0.4790  0.0007 -0.2814 -0.0059
                                            0.7684 -0.0135  0.3165  0.0127 -0.0114
                                           -0.0037  0.0079 -0.0106 -0.0057
                ( 37.23%)   0.6101* H  14 s( 99.91%)p 0.00(  0.09%)
                                            0.9996 -0.0023  0.0103 -0.0248 -0.0122
     8. (1.95986) BD ( 1) C   4 - H  15  
                ( 62.43%)   0.7901* C   4 s( 21.88%)p 3.57( 78.08%)d 0.00(  0.04%)
                                            0.0003 -0.4678  0.0002  0.1631  0.0101
                                            0.6069 -0.0173 -0.6208 -0.0081 -0.0063
                                            0.0047  0.0153  0.0096 -0.0011
                ( 37.57%)   0.6129* H  15 s( 99.91%)p 0.00(  0.09%)
                                           -0.9996  0.0015 -0.0058 -0.0171  0.0232
     9. (1.97048) BD ( 1) C   5 - C   6  
                ( 50.69%)   0.7120* C   5 s( 34.23%)p 1.92( 65.73%)d 0.00(  0.04%)
                                           -0.0001  0.5850  0.0029  0.4493 -0.0034
                                           -0.6684 -0.0168  0.0899  0.0192 -0.0157
                                            0.0009 -0.0016 -0.0056 -0.0111
                ( 49.31%)   0.7022* C   6 s( 36.40%)p 1.75( 63.55%)d 0.00(  0.04%)
                                            0.0001  0.6033  0.0001 -0.4812 -0.0178
                                            0.6280 -0.0092 -0.0947  0.0156 -0.0158
                                            0.0024 -0.0052 -0.0054 -0.0109
    10. (1.69663) BD ( 2) C   5 - C   6  
                ( 52.23%)   0.7227* C   5 s(  0.15%)p99.99( 99.82%)d 0.26(  0.04%)
                                            0.0002  0.0230  0.0305  0.2127 -0.0052
                                            0.2886 -0.0115  0.9324 -0.0101  0.0018
                                            0.0144 -0.0109  0.0065 -0.0029
                ( 47.77%)   0.6912* C   6 s(  0.03%)p99.99( 99.92%)d 1.38(  0.04%)
                                            0.0001  0.0079  0.0162  0.2224 -0.0066
                                            0.3026  0.0017  0.9263 -0.0087  0.0025
                                           -0.0059  0.0163 -0.0066 -0.0098
    11. (1.96957) BD ( 1) C   5 - C  12  
                ( 50.87%)   0.7133* C   5 s( 33.95%)p 1.94( 66.01%)d 0.00(  0.04%)
                                           -0.0001  0.5827  0.0068  0.3195 -0.0103
                                            0.6840  0.0242 -0.2990  0.0008  0.0113
                                           -0.0062 -0.0119 -0.0075 -0.0061
                ( 49.13%)   0.7009* C  12 s( 35.95%)p 1.78( 64.01%)d 0.00(  0.04%)
                                            0.0001  0.5995  0.0032 -0.3572 -0.0222
                                           -0.6551  0.0129  0.2876  0.0045  0.0112
                                           -0.0054 -0.0111 -0.0095 -0.0083
    12. (1.97167) BD ( 1) C   6 - C   7  
                ( 49.89%)   0.7063* C   6 s( 35.62%)p 1.81( 64.34%)d 0.00(  0.04%)
                                            0.0001  0.5966  0.0162  0.7781  0.0158
                                           -0.0060 -0.0379 -0.1901  0.0081  0.0017
                                           -0.0097 -0.0015  0.0162 -0.0092
                ( 50.11%)   0.7079* C   7 s( 36.42%)p 1.74( 63.54%)d 0.00(  0.04%)
                                           -0.0001  0.6033  0.0137 -0.7717 -0.0056
                                           -0.0262 -0.0345  0.1942  0.0130 -0.0023
                                           -0.0076 -0.0009  0.0155 -0.0103
    13. (1.97937) BD ( 1) C   6 - H  16  
                ( 61.54%)   0.7845* C   6 s( 27.87%)p 2.59( 72.10%)d 0.00(  0.03%)
                                            0.0004 -0.5278  0.0130  0.3344 -0.0105
                                            0.7162  0.0001 -0.3100 -0.0008 -0.0100
                                            0.0043  0.0096  0.0085  0.0065
                ( 38.46%)   0.6202* H  16 s( 99.91%)p 0.00(  0.09%)
                                           -0.9995  0.0022 -0.0116 -0.0252  0.0120
    14. (1.97676) BD ( 1) C   7 - C   8  
                ( 50.08%)   0.7077* C   7 s( 34.66%)p 1.88( 65.29%)d 0.00(  0.05%)
                                           -0.0000  0.5887  0.0047  0.3631  0.0260
                                            0.6571 -0.0053 -0.2977 -0.0044  0.0123
                                           -0.0064 -0.0118 -0.0085 -0.0079
                ( 49.92%)   0.7066* C   8 s( 38.37%)p 1.61( 61.59%)d 0.00(  0.04%)
                                           -0.0000  0.6194 -0.0086 -0.2568  0.0118
                                           -0.6885 -0.0036  0.2753 -0.0016  0.0099
                                           -0.0046 -0.0109 -0.0106 -0.0073
    15. (1.65806) BD ( 2) C   7 - C   8  
                ( 53.72%)   0.7329* C   7 s(  0.00%)p 1.00( 99.96%)d 0.00(  0.04%)
                                            0.0000  0.0007  0.0024  0.2242 -0.0031
                                            0.2960 -0.0027  0.9282 -0.0099  0.0037
                                           -0.0033  0.0168 -0.0063 -0.0095
                ( 46.28%)   0.6803* C   8 s(  0.00%)p 1.00( 99.95%)d 0.00(  0.05%)
                                            0.0000  0.0017  0.0013  0.2236 -0.0014
                                            0.2900 -0.0019  0.9303 -0.0044 -0.0075
                                           -0.0128 -0.0098  0.0003  0.0125
    16. (1.97585) BD ( 1) C   7 - H  17  
                ( 61.64%)   0.7851* C   7 s( 28.83%)p 2.47( 71.14%)d 0.00(  0.03%)
                                            0.0003 -0.5368  0.0137 -0.4702  0.0115
                                            0.6919  0.0039 -0.1067 -0.0042  0.0132
                                           -0.0011  0.0037  0.0044  0.0095
                ( 38.36%)   0.6193* H  17 s( 99.91%)p 0.00(  0.09%)
                                           -0.9995  0.0012  0.0157 -0.0252  0.0044
    17. (1.99114) BD ( 1) C   8 - O   9  
                ( 31.90%)   0.5648* C   8 s( 24.67%)p 3.04( 75.06%)d 0.01(  0.27%)
                                            0.0001 -0.4964 -0.0140 -0.8363 -0.0293
                                           -0.0480 -0.0263  0.2169  0.0154 -0.0052
                                            0.0223  0.0020 -0.0416  0.0219
                ( 68.10%)   0.8253* O   9 s( 35.53%)p 1.81( 64.40%)d 0.00(  0.07%)
                                           -0.0000 -0.5961 -0.0021  0.7695  0.0087
                                            0.0824 -0.0037 -0.2119 -0.0010 -0.0126
                                            0.0127  0.0050 -0.0150  0.0095
    18. (1.97059) BD ( 1) C   8 - C  11  
                ( 50.50%)   0.7107* C   8 s( 36.62%)p 1.73( 63.34%)d 0.00(  0.04%)
                                           -0.0003  0.6052  0.0027 -0.4263  0.0438
                                            0.6621  0.0088 -0.1050 -0.0132 -0.0150
                                            0.0021 -0.0046 -0.0074 -0.0102
                ( 49.50%)   0.7035* C  11 s( 34.52%)p 1.90( 65.43%)d 0.00(  0.05%)
                                            0.0002  0.5875  0.0103  0.4803  0.0320
                                           -0.6444  0.0075  0.0847 -0.0100 -0.0168
                                            0.0016 -0.0044 -0.0064 -0.0117
    19. (1.99299) BD ( 1) O   9 - C  10  
                ( 68.94%)   0.8303* O   9 s( 30.07%)p 2.32( 69.87%)d 0.00(  0.06%)
                                            0.0001  0.5483  0.0038  0.5162  0.0191
                                           -0.6522  0.0081  0.0804 -0.0071 -0.0138
                                            0.0027 -0.0083 -0.0151 -0.0115
                ( 31.06%)   0.5573* C  10 s( 21.74%)p 3.59( 77.95%)d 0.01(  0.31%)
                                            0.0001  0.4657  0.0234 -0.5654 -0.0026
                                            0.6718  0.0522 -0.0745 -0.0158 -0.0468
                                            0.0048 -0.0065 -0.0079 -0.0277
    20. (1.99515) BD ( 1) C  10 - H  18  
                ( 59.88%)   0.7738* C  10 s( 26.22%)p 2.81( 73.73%)d 0.00(  0.05%)
                                            0.0001  0.5119 -0.0130  0.0346  0.0218
                                           -0.2326 -0.0035  0.8255 -0.0039  0.0022
                                            0.0009 -0.0098 -0.0006  0.0195
                ( 40.12%)   0.6334* H  18 s( 99.91%)p 0.00(  0.09%)
                                            0.9996 -0.0050 -0.0042  0.0083 -0.0277
    21. (1.99515) BD ( 1) C  10 - H  19  
                ( 59.87%)   0.7737* C  10 s( 26.21%)p 2.81( 73.74%)d 0.00(  0.05%)
                                           -0.0001 -0.5118  0.0130  0.2839 -0.0217
                                            0.6464  0.0037  0.4883  0.0044 -0.0117
                                           -0.0060 -0.0158  0.0078 -0.0004
                ( 40.13%)   0.6335* H  19 s( 99.91%)p 0.00(  0.09%)
                                           -0.9996  0.0050 -0.0067 -0.0225 -0.0173
    22. (1.99063) BD ( 1) C  10 - H  20  
                ( 60.70%)   0.7791* C  10 s( 25.86%)p 2.87( 74.09%)d 0.00(  0.05%)
                                           -0.0001  0.5083  0.0148  0.7716 -0.0164
                                            0.2675 -0.0011 -0.2714  0.0043  0.0130
                                           -0.0104 -0.0033  0.0128 -0.0056
                ( 39.30%)   0.6269* H  20 s( 99.91%)p 0.00(  0.09%)
                                            0.9996 -0.0009 -0.0267 -0.0084  0.0091
    23. (1.97408) BD ( 1) C  11 - C  12  
                ( 49.92%)   0.7065* C  11 s( 36.67%)p 1.73( 63.29%)d 0.00(  0.04%)
                                           -0.0000  0.6055  0.0102 -0.7722 -0.0115
                                            0.0012  0.0382  0.1869 -0.0088  0.0031
                                           -0.0092 -0.0019  0.0154 -0.0095
                ( 50.08%)   0.7077* C  12 s( 35.90%)p 1.78( 64.05%)d 0.00(  0.05%)
                                            0.0000  0.5990  0.0126  0.7734  0.0047
                                            0.0403  0.0385 -0.1975 -0.0138 -0.0011
                                           -0.0086 -0.0005  0.0168 -0.0100
    24. (1.70636) BD ( 2) C  11 - C  12  
                ( 51.41%)   0.7170* C  11 s(  0.00%)p 1.00( 99.95%)d 0.00(  0.05%)
                                           -0.0000 -0.0002  0.0010  0.2254 -0.0026
                                            0.2900 -0.0031  0.9298 -0.0093 -0.0076
                                           -0.0138 -0.0092 -0.0002  0.0126
                ( 48.59%)   0.6970* C  12 s(  0.00%)p 1.00( 99.95%)d 0.00(  0.05%)
                                            0.0000  0.0018  0.0041  0.2213 -0.0024
                                            0.2897 -0.0040  0.9309 -0.0063  0.0041
                                            0.0184 -0.0086  0.0072 -0.0040
    25. (1.97646) BD ( 1) C  11 - H  21  
                ( 62.00%)   0.7874* C  11 s( 28.73%)p 2.48( 71.24%)d 0.00(  0.03%)
                                           -0.0003  0.5357 -0.0160  0.3472 -0.0063
                                            0.7065 -0.0035 -0.3044  0.0026  0.0100
                                           -0.0053 -0.0091 -0.0062 -0.0064
                ( 38.00%)   0.6164* H  21 s( 99.91%)p 0.00(  0.09%)
                                            0.9995 -0.0022 -0.0134 -0.0251  0.0110
    26. (1.97899) BD ( 1) C  12 - H  22  
                ( 61.61%)   0.7849* C  12 s( 28.05%)p 2.56( 71.92%)d 0.00(  0.03%)
                                           -0.0004  0.5294 -0.0128 -0.4731  0.0107
                                            0.6959 -0.0005 -0.1051 -0.0019 -0.0137
                                            0.0018 -0.0039 -0.0054 -0.0094
                ( 38.39%)   0.6196* H  22 s( 99.91%)p 0.00(  0.09%)
                                            0.9995 -0.0020  0.0167 -0.0251  0.0039
    27. (1.99971) CR ( 1) O   1           s(100.00%)p 0.00(  0.00%)
                                            1.0000 -0.0004 -0.0000  0.0004 -0.0000
                                           -0.0001 -0.0000 -0.0001 -0.0000 -0.0000
                                           -0.0000  0.0000  0.0000 -0.0000
    28. (1.99932) CR ( 1) C   2           s(100.00%)p 0.00(  0.00%)
                                            1.0000 -0.0001 -0.0000 -0.0002  0.0000
                                           -0.0001 -0.0000 -0.0002 -0.0000 -0.0000
                                           -0.0000  0.0000  0.0000 -0.0000
    29. (1.99968) CR ( 1) O   3           s(100.00%)p 0.00(  0.00%)
                                            1.0000 -0.0002 -0.0000 -0.0002 -0.0000
                                            0.0001  0.0000  0.0001  0.0000 -0.0000
                                           -0.0000  0.0000 -0.0000  0.0000
    30. (1.99902) CR ( 1) C   4           s(100.00%)p 0.00(  0.00%)
                                            1.0000  0.0000 -0.0000 -0.0003 -0.0000
                                            0.0000 -0.0000  0.0004  0.0000 -0.0000
                                           -0.0000 -0.0000 -0.0000 -0.0000
    31. (1.99885) CR ( 1) C   5           s(100.00%)p 0.00(  0.00%)
                                            1.0000  0.0001 -0.0000  0.0000 -0.0000
                                           -0.0001  0.0000 -0.0002  0.0000 -0.0000
                                           -0.0000  0.0000 -0.0000 -0.0000
    32. (1.99889) CR ( 1) C   6           s(100.00%)p 0.00(  0.00%)
                                            1.0000  0.0001 -0.0000 -0.0001  0.0000
                                           -0.0004  0.0000  0.0000 -0.0000  0.0000
                                           -0.0000 -0.0000 -0.0000  0.0000
    33. (1.99890) CR ( 1) C   7           s(100.00%)p 0.00(  0.00%)
                                            1.0000  0.0002 -0.0000  0.0001 -0.0000
                                           -0.0002 -0.0000  0.0000  0.0000 -0.0000
                                           -0.0000 -0.0000 -0.0000 -0.0000
    34. (1.99863) CR ( 1) C   8           s(100.00%)p 0.00(  0.00%)
                                            1.0000  0.0002  0.0000 -0.0001  0.0000
                                            0.0002  0.0000 -0.0001 -0.0000 -0.0000
                                           -0.0000 -0.0000  0.0000 -0.0000
    35. (1.99962) CR ( 1) O   9           s(100.00%)p 0.00(  0.00%)
                                            1.0000 -0.0002  0.0000 -0.0001 -0.0000
                                           -0.0001  0.0000  0.0001 -0.0000  0.0000
                                           -0.0000 -0.0000 -0.0000  0.0000
    36. (1.99925) CR ( 1) C  10           s(100.00%)p 0.00(  0.00%)
                                            1.0000 -0.0001  0.0000  0.0002 -0.0000
                                           -0.0000 -0.0000 -0.0000  0.0000  0.0000
                                           -0.0000  0.0000  0.0000  0.0000
    37. (1.99891) CR ( 1) C  11           s(100.00%)p 0.00(  0.00%)
                                            1.0000  0.0001 -0.0000 -0.0000 -0.0000
                                            0.0003 -0.0000 -0.0001  0.0000  0.0000
                                           -0.0000 -0.0000 -0.0000  0.0000
    38. (1.99887) CR ( 1) C  12           s(100.00%)p 0.00(  0.00%)
                                            1.0000  0.0001 -0.0000 -0.0002  0.0000
                                            0.0003 -0.0000 -0.0001 -0.0000 -0.0000
                                            0.0000  0.0000 -0.0000 -0.0000
    39. (1.97589) LP ( 1) O   1           s( 55.29%)p 0.81( 44.69%)d 0.00(  0.02%)
                                            0.0006  0.7434  0.0165 -0.6558 -0.0013
                                            0.1291  0.0012 -0.0148  0.0018  0.0045
                                           -0.0007 -0.0011 -0.0109  0.0058
    40. (1.83879) LP ( 2) O   1           s(  0.00%)p 1.00( 99.91%)d 0.00(  0.09%)
                                            0.0001  0.0052  0.0012  0.0708  0.0014
                                            0.4321  0.0051  0.8984  0.0118  0.0122
                                            0.0267 -0.0046  0.0049  0.0012
    41. (1.97309) LP ( 1) O   3           s( 40.75%)p 1.45( 59.20%)d 0.00(  0.04%)
                                            0.0001  0.6384 -0.0043 -0.3006  0.0022
                                           -0.2729  0.0038 -0.6535  0.0083 -0.0064
                                           -0.0131 -0.0094  0.0017 -0.0121
    42. (1.80902) LP ( 2) O   3           s(  0.03%)p99.99( 99.89%)d 2.90(  0.08%)
                                           -0.0000  0.0164 -0.0006 -0.1399  0.0018
                                           -0.8819  0.0130  0.4487 -0.0067 -0.0094
                                            0.0004 -0.0162  0.0087  0.0189
    43. (1.96007) LP ( 1) O   9           s( 34.38%)p 1.91( 65.58%)d 0.00(  0.04%)
                                            0.0002  0.5863 -0.0030  0.2998 -0.0026
                                            0.6941 -0.0062 -0.2900  0.0026 -0.0123
                                            0.0042  0.0100  0.0105  0.0045
    44. (1.83009) LP ( 2) O   9           s(  0.00%)p 1.00( 99.94%)d 0.00(  0.06%)
                                            0.0000  0.0005 -0.0000 -0.2244  0.0005
                                           -0.2918  0.0007 -0.9295  0.0021  0.0076
                                            0.0087  0.0150 -0.0030 -0.0140
    45. (0.00221) RY*( 1) O   1           s(  0.00%)p 1.00( 98.78%)d 0.01(  1.21%)
                                           -0.0000  0.0022  0.0030  0.0002 -0.0749
                                            0.0041 -0.4274  0.0087 -0.8941  0.0453
                                            0.0975 -0.0136  0.0172  0.0102
    46. (0.00063) RY*( 2) O   1           s(  0.12%)p99.99( 98.16%)d14.45(  1.72%)
                                            0.0000  0.0005  0.0345  0.0028  0.2038
                                            0.0080  0.8682 -0.0040 -0.4314 -0.0667
                                            0.0585  0.0367 -0.0570 -0.0689
    47. (0.00047) RY*( 3) O   1           s( 95.48%)p 0.02(  1.53%)d 0.03(  2.99%)
                                            0.0000  0.0064  0.9771  0.0273  0.1047
                                           -0.0060 -0.0562 -0.0003  0.0192 -0.0434
                                           -0.0142 -0.0487  0.1098 -0.1158
    48. (0.00009) RY*( 4) O   1           s(  1.36%)p72.39( 98.16%)d 0.36(  0.48%)
    49. (0.00003) RY*( 5) O   1           s(  2.97%)p 0.05(  0.16%)d32.60( 96.87%)
    50. (0.00000) RY*( 6) O   1           s(  0.00%)p 1.00(  1.54%)d63.77( 98.45%)
    51. (0.00001) RY*( 7) O   1           s(  0.00%)p 1.00(  0.28%)d99.99( 99.72%)
    52. (0.00000) RY*( 8) O   1           s(  0.00%)p 1.00(  1.24%)d79.58( 98.76%)
    53. (0.00000) RY*( 9) O   1           s(  0.01%)p 1.00(  0.55%)d99.99( 99.44%)
    54. (0.01862) RY*( 1) C   2           s( 12.85%)p 6.76( 86.80%)d 0.03(  0.35%)
                                           -0.0000  0.0567  0.3540 -0.0486  0.9141
                                            0.0126 -0.1529  0.0022  0.0808  0.0000
                                           -0.0381  0.0267 -0.0204  0.0299
    55. (0.01395) RY*( 2) C   2           s(  0.87%)p76.86( 66.67%)d37.43( 32.47%)
                                            0.0000  0.0376  0.0852  0.0041 -0.0149
                                           -0.0324  0.3565 -0.0629  0.7310  0.2502
                                            0.4956 -0.1191  0.0446  0.0165
    56. (0.00463) RY*( 3) C   2           s(  0.04%)p 8.77(  0.38%)d99.99( 99.58%)
                                            0.0000 -0.0014  0.0207  0.0100 -0.0196
                                            0.0503 -0.0025 -0.0252 -0.0116  0.6798
                                           -0.4226 -0.1704  0.4787  0.3112
    57. (0.00316) RY*( 4) C   2           s(  3.33%)p 9.09( 30.26%)d19.95( 66.42%)
                                           -0.0000  0.0084  0.1823 -0.0164 -0.1297
                                            0.0051  0.1803  0.0106  0.5028 -0.2911
                                           -0.6935  0.2117 -0.1997  0.1175
    58. (0.00239) RY*( 5) C   2           s( 19.94%)p 1.47( 29.41%)d 2.54( 50.65%)
                                            0.0000 -0.0036  0.4465 -0.0465 -0.2709
                                           -0.0213 -0.4670  0.0007  0.0068  0.0594
                                            0.2170 -0.0069 -0.3135  0.5980
    59. (0.00189) RY*( 6) C   2           s(  0.69%)p55.63( 38.51%)d87.80( 60.79%)
                                            0.0000  0.0030  0.0832 -0.0191  0.0562
                                            0.0392  0.5257 -0.0114 -0.3219  0.3830
                                            0.0524  0.5369 -0.3949  0.1197
    60. (0.00057) RY*( 7) C   2           s( 59.62%)p 0.17(  9.92%)d 0.51( 30.46%)
                                            0.0000 -0.0133  0.7720 -0.0026 -0.2430
                                           -0.0046  0.1097 -0.0333 -0.1643  0.0515
                                           -0.0285 -0.1084  0.1508 -0.5164
    61. (0.00007) RY*( 8) C   2           s(  0.90%)p40.53( 36.28%)d70.16( 62.82%)
    62. (0.00001) RY*( 9) C   2           s(  2.07%)p 1.21(  2.51%)d46.01( 95.41%)
    63. (0.00187) RY*( 1) O   3           s( 78.91%)p 0.24( 19.28%)d 0.02(  1.81%)
                                            0.0000 -0.0036  0.8883 -0.0119  0.1851
                                            0.0023  0.1131  0.0030  0.3816  0.0031
                                            0.0446 -0.0699  0.0725 -0.0769
    64. (0.00093) RY*( 2) O   3           s(  8.16%)p10.22( 83.42%)d 1.03(  8.42%)
                                            0.0000  0.0003  0.2857  0.0007 -0.4343
                                            0.0061  0.4597 -0.0055 -0.6589 -0.1579
                                            0.0232 -0.0485  0.0616 -0.2293
    65. (0.00082) RY*( 3) O   3           s(  3.97%)p21.94( 87.20%)d 2.22(  8.82%)
                                           -0.0000  0.0006  0.1994 -0.0009 -0.5642
                                           -0.0088 -0.7434  0.0020 -0.0317  0.0776
                                           -0.1295 -0.1186  0.2168 -0.0661
    66. (0.00006) RY*( 4) O   3           s(  1.33%)p57.85( 76.87%)d16.41( 21.80%)
    67. (0.00001) RY*( 5) O   3           s(  0.02%)p99.99(  8.82%)d99.99( 91.16%)
    68. (0.00002) RY*( 6) O   3           s(  0.19%)p64.05( 12.44%)d99.99( 87.36%)
    69. (0.00001) RY*( 7) O   3           s(  1.98%)p 1.99(  3.94%)d47.50( 94.08%)
    70. (0.00000) RY*( 8) O   3           s(  2.46%)p 1.48(  3.65%)d38.19( 93.89%)
    71. (0.00001) RY*( 9) O   3           s(  2.98%)p 1.56(  4.65%)d31.01( 92.38%)
    72. (0.00621) RY*( 1) C   4           s(  0.13%)p99.99( 97.73%)d16.21(  2.13%)
                                           -0.0000  0.0088  0.0352 -0.0018  0.4398
                                           -0.0236 -0.8795  0.0029  0.0994 -0.1345
                                            0.0026  0.0522  0.0071 -0.0214
    73. (0.00352) RY*( 2) C   4           s( 12.58%)p 6.77( 85.14%)d 0.18(  2.29%)
                                           -0.0000  0.0194  0.3541 -0.0136  0.6696
                                            0.0050  0.2713 -0.0057 -0.5737  0.0572
                                           -0.1234 -0.0642 -0.0151 -0.0050
    74. (0.00240) RY*( 3) C   4           s( 52.67%)p 0.87( 45.91%)d 0.03(  1.41%)
                                            0.0000 -0.0034  0.7258  0.0075 -0.5356
                                           -0.0023 -0.2671  0.0074 -0.3175 -0.0312
                                            0.0413  0.0034  0.0755 -0.0757
    75. (0.00092) RY*( 4) C   4           s( 19.19%)p 2.17( 41.62%)d 2.04( 39.18%)
                                            0.0000 -0.0105  0.4380 -0.0108  0.2554
                                            0.0028  0.1874  0.0053  0.5619  0.1949
                                            0.5123  0.0033  0.2177 -0.2098
    76. (0.00019) RY*( 5) C   4           s(  9.02%)p 2.35( 21.20%)d 7.74( 69.78%)
                                            0.0000 -0.0101  0.3002 -0.0155  0.0569
                                           -0.0063  0.1563 -0.0164  0.4287 -0.5286
                                           -0.6101 -0.2078 -0.0379 -0.0389
    77. (0.00017) RY*( 6) C   4           s(  0.75%)p 2.27(  1.70%)d99.99( 97.55%)
                                            0.0000 -0.0036  0.0864 -0.0048  0.0048
                                           -0.0084 -0.0017 -0.0019  0.1298  0.4390
                                           -0.4417  0.6688 -0.1890 -0.3236
    78. (0.00012) RY*( 7) C   4           s(  4.99%)p 0.46(  2.31%)d18.57( 92.70%)
                                           -0.0000 -0.0024  0.2234  0.0177  0.0311
                                            0.0006  0.0320 -0.0013  0.1441 -0.0093
                                            0.1758  0.1694 -0.6945  0.6205
    79. (0.00002) RY*( 8) C   4           s(  0.45%)p 1.34(  0.61%)d99.99( 98.94%)
    80. (0.00002) RY*( 9) C   4           s(  0.27%)p14.10(  3.88%)d99.99( 95.85%)
    81. (0.00541) RY*( 1) C   5           s( 11.15%)p 7.39( 82.45%)d 0.57(  6.40%)
                                            0.0000  0.0027  0.3340  0.0144  0.8673
                                           -0.0029  0.0285 -0.0112 -0.2668  0.0187
                                           -0.0806  0.0373  0.2342 -0.0302
    82. (0.00379) RY*( 2) C   5           s(  7.59%)p11.82( 89.65%)d 0.36(  2.76%)
                                           -0.0000  0.0128  0.2751 -0.0137 -0.3468
                                           -0.0254  0.3843 -0.0060 -0.7923 -0.0815
                                            0.1377  0.0099 -0.0107 -0.0424
    83. (0.00332) RY*( 3) C   5           s(  2.65%)p35.36( 93.60%)d 1.42(  3.76%)
                                            0.0000  0.0141  0.1621 -0.0156 -0.1269
                                            0.0103 -0.9007 -0.0233 -0.3282  0.1460
                                            0.0733 -0.1042  0.0040 -0.0037
    84. (0.00123) RY*( 4) C   5           s( 75.80%)p 0.23( 17.65%)d 0.09(  6.55%)
                                           -0.0000 -0.0094  0.8706 -0.0195 -0.1666
                                           -0.0074  0.0434 -0.0162  0.3823 -0.0258
                                           -0.0898 -0.1261 -0.1959  0.0502
    85. (0.00067) RY*( 5) C   5           s(  0.41%)p 0.76(  0.31%)d99.99( 99.28%)
                                           -0.0000  0.0008  0.0639  0.0000 -0.0098
                                            0.0053 -0.0522  0.0079 -0.0144  0.2207
                                           -0.1681  0.7998 -0.3213 -0.4159
    86. (0.00036) RY*( 6) C   5           s(  0.19%)p19.10(  3.54%)d99.99( 96.27%)
                                           -0.0000 -0.0005  0.0431 -0.0043  0.0232
                                            0.0245 -0.1692 -0.0101  0.0745 -0.8898
                                            0.2890  0.2374  0.0703 -0.1619
    87. (0.00028) RY*( 7) C   5           s(  0.54%)p 6.57(  3.56%)d99.99( 95.89%)
                                            0.0000 -0.0020  0.0737  0.0005  0.0629
                                           -0.0048  0.0719 -0.0133  0.1622  0.3443
                                            0.8905  0.0265  0.0864 -0.1983
    88. (0.00014) RY*( 8) C   5           s(  1.56%)p 5.74(  8.96%)d57.35( 89.48%)
                                            0.0000 -0.0002  0.1249  0.0101 -0.2757
                                           -0.0006 -0.0063 -0.0070  0.1155  0.1078
                                           -0.1364  0.3075  0.8761  0.0492
    89. (0.00006) RY*( 9) C   5           s(  0.10%)p 4.70(  0.46%)d99.99( 99.45%)
    90. (0.00591) RY*( 1) C   6           s(  1.24%)p75.08( 93.05%)d 4.61(  5.71%)
                                            0.0000 -0.0232  0.1089 -0.0129 -0.5425
                                           -0.0222 -0.7432  0.0087  0.2884 -0.1672
                                            0.0222  0.0933  0.1410 -0.0083
    91. (0.00292) RY*( 2) C   6           s(  5.30%)p17.41( 92.35%)d 0.44(  2.35%)
                                           -0.0000  0.0194  0.2295  0.0180 -0.7812
                                           -0.0144  0.5404 -0.0124 -0.1430  0.0801
                                           -0.1113  0.0102  0.0671 -0.0064
    92. (0.00125) RY*( 3) C   6           s( 46.21%)p 0.99( 45.89%)d 0.17(  7.90%)
                                            0.0000 -0.0019  0.6798 -0.0235  0.1445
                                           -0.0046 -0.2540 -0.0108 -0.6106 -0.0976
                                           -0.2205  0.0004 -0.1406  0.0324
    93. (0.00084) RY*( 4) C   6           s(  7.29%)p 4.84( 35.32%)d 7.87( 57.39%)
                                            0.0000 -0.0051  0.2700 -0.0052  0.1480
                                           -0.0080  0.1721 -0.0072  0.5491 -0.1627
                                           -0.5703  0.4096 -0.2324 -0.0214
    94. (0.00078) RY*( 5) C   6           s( 38.48%)p 0.56( 21.54%)d 1.04( 39.99%)
                                            0.0000 -0.0060  0.6203 -0.0085  0.1597
                                           -0.0068  0.1460  0.0046  0.4103  0.0806
                                            0.5141 -0.2200  0.2121 -0.1888
    95. (0.00012) RY*( 6) C   6           s(  0.33%)p 7.92(  2.63%)d99.99( 97.04%)
                                           -0.0000 -0.0029  0.0575 -0.0218  0.0918
                                            0.0136 -0.1271  0.0007  0.0323  0.7637
                                           -0.3412  0.0580  0.5004  0.1304
    96. (0.00005) RY*( 7) C   6           s(  0.31%)p12.82(  4.03%)d99.99( 95.65%)
    97. (0.00001) RY*( 8) C   6           s(  0.05%)p81.40(  3.67%)d99.99( 96.28%)
    98. (0.00001) RY*( 9) C   6           s(  0.86%)p 1.88(  1.61%)d99.99( 97.53%)
    99. (0.00461) RY*( 1) C   7           s(  0.93%)p99.99( 93.92%)d 5.54(  5.15%)
                                            0.0000  0.0249  0.0932 -0.0165 -0.4623
                                            0.0130  0.8348 -0.0014 -0.1680 -0.2088
                                            0.0575  0.0140 -0.0392 -0.0536
   100. (0.00234) RY*( 2) C   7           s(  0.01%)p 1.00( 98.35%)d 0.02(  1.65%)
                                            0.0000  0.0078  0.0039 -0.0171  0.8270
                                           -0.0227  0.3777  0.0109 -0.3949 -0.0183
                                           -0.0112  0.0396  0.1186 -0.0191
   101. (0.00139) RY*( 3) C   7           s(  3.66%)p24.17( 88.43%)d 2.16(  7.91%)
                                           -0.0000 -0.0010  0.1913  0.0045  0.2684
                                           -0.0012  0.3038  0.0101  0.8484 -0.0683
                                           -0.2466 -0.0078 -0.0342  0.1114
   102. (0.00120) RY*( 4) C   7           s( 92.93%)p 0.04(  3.99%)d 0.03(  3.08%)
                                           -0.0000 -0.0063  0.9640  0.0158 -0.0307
                                           -0.0161 -0.1136 -0.0031 -0.1597  0.1554
                                           -0.0356 -0.0504  0.0451 -0.0291
   103. (0.00055) RY*( 5) C   7           s(  0.04%)p99.99(  6.09%)d99.99( 93.87%)
                                           -0.0000 -0.0001  0.0205 -0.0017  0.0576
                                           -0.0029  0.0764 -0.0080  0.2273  0.3385
                                            0.5996  0.4012 -0.0031 -0.5511
   104. (0.00011) RY*( 6) C   7           s(  0.86%)p 3.46(  2.98%)d99.99( 96.16%)
                                           -0.0000 -0.0021  0.0928  0.0176 -0.0178
                                            0.0155 -0.1617 -0.0092  0.0521 -0.6621
                                            0.1248  0.3878  0.5977  0.0086
   105. (0.00008) RY*( 7) C   7           s(  1.56%)p 2.45(  3.81%)d60.70( 94.63%)
   106. (0.00003) RY*( 8) C   7           s(  0.00%)p 1.00(  1.92%)d51.07( 98.08%)
   107. (0.00001) RY*( 9) C   7           s(  0.09%)p 7.04(  0.60%)d99.99( 99.32%)
   108. (0.00714) RY*( 1) C   8           s(  0.85%)p99.99( 95.33%)d 4.49(  3.82%)
                                           -0.0000 -0.0480  0.0787 -0.0096  0.7169
                                           -0.0273  0.5626  0.0115 -0.3491 -0.1490
                                            0.0788  0.0140 -0.0978 -0.0003
   109. (0.00433) RY*( 2) C   8           s(  1.28%)p64.66( 83.08%)d12.17( 15.63%)
                                           -0.0000 -0.0082  0.1131  0.0225  0.5172
                                           -0.0104 -0.7421 -0.0026  0.1095 -0.3402
                                            0.1468  0.0498 -0.1287 -0.0057
   110. (0.00251) RY*( 3) C   8           s(  0.38%)p 3.69(  1.39%)d99.99( 98.23%)
                                            0.0000 -0.0001  0.0615 -0.0059  0.0144
                                           -0.0062  0.0429 -0.0166  0.1074 -0.3304
                                           -0.8066 -0.0751 -0.1395  0.4443
   111. (0.00213) RY*( 4) C   8           s( 71.12%)p 0.06(  4.51%)d 0.34( 24.37%)
                                            0.0000 -0.0002  0.8433 -0.0248 -0.1867
                                           -0.0112  0.0964  0.0096  0.0124 -0.3030
                                            0.0341  0.1159  0.3330 -0.1623
   112. (0.00083) RY*( 5) C   8           s(  0.01%)p99.99( 61.92%)d99.99( 38.07%)
                                           -0.0000  0.0001  0.0109  0.0008  0.1767
                                            0.0003  0.2293 -0.0008  0.7317 -0.0333
                                            0.2466 -0.4964  0.1886  0.1919
   113. (0.00075) RY*( 6) C   8           s(  0.01%)p99.99( 36.58%)d99.99( 63.41%)
                                           -0.0000  0.0002  0.0104  0.0035  0.1333
                                            0.0038  0.1748  0.0113  0.5633  0.1356
                                           -0.1637  0.6392 -0.2667 -0.3305
   114. (0.00063) RY*( 7) C   8           s( 24.10%)p 0.02(  0.48%)d 3.13( 75.42%)
                                           -0.0000  0.0034  0.4909  0.0186 -0.0007
                                            0.0084 -0.0598 -0.0079 -0.0266  0.4848
                                            0.0032 -0.3118 -0.6473  0.0549
   115. (0.00022) RY*( 8) C   8           s(  1.29%)p12.98( 16.72%)d63.64( 81.99%)
                                           -0.0000 -0.0258  0.1105 -0.0339  0.3623
                                            0.0013 -0.1849  0.0077 -0.0244  0.6134
                                           -0.3601 -0.0079  0.5596 -0.0267
   116. (0.00002) RY*( 9) C   8           s(  1.30%)p 0.03(  0.04%)d75.77( 98.66%)
   117. (0.00268) RY*( 1) O   9           s( 16.82%)p 4.43( 74.44%)d 0.52(  8.73%)
                                            0.0000 -0.0076  0.4101 -0.0051  0.2028
                                            0.0114  0.7848 -0.0023 -0.2954 -0.2139
                                           -0.0019  0.0717  0.1747 -0.0768
   118. (0.00206) RY*( 2) O   9           s(  0.00%)p 1.00( 97.25%)d 0.03(  2.75%)
                                           -0.0000  0.0000  0.0017  0.0003 -0.2204
                                            0.0005 -0.2890  0.0015 -0.9167  0.0474
                                            0.0332  0.1198 -0.0317 -0.0940
   119. (0.00035) RY*( 3) O   9           s(  0.73%)p84.44( 61.41%)d52.06( 37.86%)
                                            0.0000 -0.0056  0.0851  0.0043  0.7100
                                            0.0001 -0.3245 -0.0011 -0.0685  0.2128
                                           -0.2353  0.0450  0.5174 -0.0911
   120. (0.00025) RY*( 4) O   9           s(  0.00%)p 1.00(  0.03%)d99.99( 99.97%)
                                           -0.0000  0.0000  0.0019  0.0004 -0.0054
                                            0.0008 -0.0043  0.0024 -0.0142  0.1598
                                            0.8171 -0.4313  0.3239 -0.1250
   121. (0.00013) RY*( 5) O   9           s( 79.82%)p 0.23( 18.18%)d 0.03(  2.00%)
                                           -0.0000  0.0018  0.8934  0.0080 -0.2634
                                           -0.0029 -0.2955 -0.0010  0.1583  0.1320
                                           -0.0332 -0.0258 -0.0127  0.0250
   122. (0.00008) RY*( 6) O   9           s(  2.46%)p13.44( 33.07%)d26.20( 64.47%)
   123. (0.00001) RY*( 7) O   9           s(  0.01%)p 1.00(  2.24%)d43.71( 97.76%)
   124. (0.00001) RY*( 8) O   9           s(  0.09%)p99.99( 10.76%)d99.99( 89.15%)
   125. (0.00001) RY*( 9) O   9           s(  0.09%)p29.83(  2.83%)d99.99( 97.07%)
   126. (0.00287) RY*( 1) C  10           s( 25.05%)p 2.06( 51.65%)d 0.93( 23.31%)
                                            0.0000  0.0024  0.5005 -0.0111 -0.6760
                                           -0.0453  0.2188  0.0169  0.0955 -0.0873
                                           -0.0990  0.1327  0.4411 -0.0585
   127. (0.00164) RY*( 2) C  10           s(  0.31%)p99.99( 98.41%)d 4.08(  1.27%)
                                            0.0000 -0.0261  0.0494  0.0393  0.3033
                                           -0.0340  0.8764  0.0011 -0.3484 -0.1031
                                            0.0146  0.0139  0.0209 -0.0357
   128. (0.00142) RY*( 3) C  10           s(  0.00%)p 1.00(  4.08%)d23.50( 95.92%)
                                            0.0000 -0.0000  0.0004  0.0033  0.0455
                                            0.0043  0.0594  0.0138  0.1871  0.0087
                                           -0.5580  0.6994 -0.3578 -0.1749
   129. (0.00041) RY*( 4) C  10           s(  6.56%)p 2.50( 16.37%)d11.75( 77.07%)
                                            0.0000 -0.0007  0.2561  0.0100 -0.3669
                                           -0.0215  0.1604  0.0042  0.0531  0.0590
                                            0.1645 -0.2882 -0.8106  0.0002
   130. (0.00030) RY*( 5) C  10           s(  0.00%)p 1.00( 93.09%)d 0.07(  6.91%)
                                            0.0000 -0.0000  0.0048  0.0017 -0.2220
                                            0.0016 -0.2794  0.0062 -0.8964  0.0609
                                            0.0005  0.2034 -0.0798 -0.1328
   131. (0.00004) RY*( 6) C  10           s( 32.81%)p 0.42( 13.64%)d 1.63( 53.55%)
   132. (0.00000) RY*( 7) C  10           s( 29.29%)p 0.64( 18.82%)d 1.77( 51.89%)
   133. (0.00000) RY*( 8) C  10           s(  5.24%)p 0.61(  3.21%)d17.46( 91.54%)
   134. (0.00000) RY*( 9) C  10           s(  0.70%)p 1.72(  1.21%)d99.99( 98.09%)
   135. (0.00581) RY*( 1) C  11           s(  0.18%)p99.99( 95.56%)d24.03(  4.26%)
                                           -0.0000  0.0255  0.0335 -0.0057 -0.6259
                                           -0.0263 -0.6605  0.0091  0.3560  0.1569
                                           -0.0303 -0.0795 -0.1035  0.0021
   136. (0.00320) RY*( 2) C  11           s(  0.14%)p99.99( 98.03%)d12.62(  1.83%)
                                            0.0000  0.0102  0.0366 -0.0320  0.7322
                                            0.0120 -0.6655  0.0040  0.0112  0.1051
                                           -0.0533 -0.0203  0.0616 -0.0133
   137. (0.00099) RY*( 3) C  11           s( 30.76%)p 2.19( 67.33%)d 0.06(  1.92%)
                                            0.0000 -0.0029  0.5546  0.0059  0.1879
                                            0.0132  0.2403  0.0007  0.7616 -0.0986
                                           -0.0039 -0.0823  0.0410  0.0309
   138. (0.00091) RY*( 4) C  11           s( 66.76%)p 0.46( 30.66%)d 0.04(  2.58%)
                                            0.0000 -0.0044  0.8171  0.0061 -0.1415
                                            0.0150 -0.1354 -0.0123 -0.5175 -0.1013
                                           -0.0298  0.0857 -0.0142 -0.0845
   139. (0.00058) RY*( 5) C  11           s(  0.19%)p 1.94(  0.38%)d99.99( 99.43%)
                                            0.0000 -0.0004  0.0441  0.0028 -0.0171
                                            0.0036 -0.0119  0.0087 -0.0570  0.1597
                                            0.8153 -0.4240  0.3234 -0.1403
   140. (0.00014) RY*( 6) C  11           s(  1.32%)p 2.20(  2.90%)d72.49( 95.77%)
                                           -0.0000 -0.0018  0.1149  0.0198 -0.0244
                                           -0.0139  0.1603 -0.0004 -0.0465  0.8442
                                           -0.2683  0.0152  0.3545  0.2173
   141. (0.00003) RY*( 7) C  11           s(  0.04%)p51.57(  1.86%)d99.99( 98.11%)
   142. (0.00004) RY*( 8) C  11           s(  0.61%)p 3.83(  2.35%)d99.99( 97.04%)
   143. (0.00001) RY*( 9) C  11           s(  0.07%)p14.29(  1.03%)d99.99( 98.90%)
   144. (0.00598) RY*( 1) C  12           s(  0.75%)p99.99( 93.48%)d 7.67(  5.77%)
                                            0.0000 -0.0247  0.0831 -0.0176 -0.6834
                                            0.0240  0.6772 -0.0031 -0.0906  0.2023
                                           -0.0721 -0.0016  0.1003  0.0392
   145. (0.00286) RY*( 2) C  12           s(  8.29%)p10.81( 89.59%)d 0.26(  2.12%)
                                           -0.0000  0.0169  0.2874  0.0161 -0.6410
                                            0.0113 -0.6431 -0.0111  0.2665 -0.0733
                                           -0.0332  0.0273  0.1155 -0.0256
   146. (0.00113) RY*( 3) C  12           s( 26.80%)p 1.99( 53.31%)d 0.74( 19.90%)
                                            0.0000 -0.0028  0.5176 -0.0144  0.0367
                                           -0.0022 -0.1258 -0.0080 -0.7181  0.1742
                                            0.2349  0.1853 -0.0525 -0.2763
   147. (0.00092) RY*( 4) C  12           s( 53.97%)p 0.21( 11.49%)d 0.64( 34.54%)
                                            0.0000 -0.0057  0.7346 -0.0122  0.2425
                                            0.0081  0.1571  0.0069  0.1764 -0.1029
                                           -0.4018 -0.2996 -0.0594  0.2831
   148. (0.00051) RY*( 5) C  12           s(  8.09%)p 4.91( 39.69%)d 6.46( 52.23%)
                                            0.0000 -0.0026  0.2844 -0.0048  0.1576
                                            0.0023  0.1830 -0.0092  0.5818  0.2857
                                            0.5440  0.0759  0.0831 -0.3633
   149. (0.00012) RY*( 6) C  12           s(  0.99%)p 3.35(  3.31%)d96.78( 95.70%)
                                           -0.0000 -0.0042  0.0994 -0.0194  0.0733
                                           -0.0144  0.1615  0.0087 -0.0312 -0.6401
                                            0.0606  0.3285  0.6580 -0.0525
   150. (0.00005) RY*( 7) C  12           s(  0.63%)p 6.49(  4.08%)d99.99( 95.30%)
   151. (0.00001) RY*( 8) C  12           s(  0.06%)p36.38(  2.10%)d99.99( 97.84%)
   152. (0.00001) RY*( 9) C  12           s(  0.54%)p 5.63(  3.03%)d99.99( 96.44%)
   153. (0.00177) RY*( 1) H  13           s( 55.84%)p 0.79( 44.16%)
                                            0.0094  0.7472  0.0933 -0.4051 -0.5184
   154. (0.00132) RY*( 2) H  13           s(  0.03%)p99.99( 99.97%)
                                            0.0018  0.0164 -0.1022 -0.7811  0.6157
   155. (0.00041) RY*( 3) H  13           s( 30.73%)p 2.25( 69.27%)
                                            0.0335  0.5533  0.4583  0.3997  0.5683
   156. (0.00007) RY*( 4) H  13           s( 13.85%)p 6.22( 86.15%)
   157. (0.00271) RY*( 1) H  14           s( 99.63%)p 0.00(  0.37%)
                                            0.0039  0.9981 -0.0322  0.0255  0.0450
   158. (0.00017) RY*( 2) H  14           s(  0.02%)p99.99( 99.98%)
                                            0.0038  0.0150 -0.3765  0.4063 -0.8324
   159. (0.00013) RY*( 3) H  14           s(  0.03%)p99.99( 99.97%)
                                            0.0049  0.0154  0.8127  0.5761 -0.0860
   160. (0.00004) RY*( 4) H  14           s(  0.41%)p99.99( 99.59%)
   161. (0.00192) RY*( 1) H  15           s( 99.03%)p 0.01(  0.97%)
                                            0.0042  0.9951  0.0151 -0.0581  0.0782
   162. (0.00022) RY*( 2) H  15           s(  0.00%)p 1.00(100.00%)
                                           -0.0002  0.0034 -0.0676  0.8148  0.5757
   163. (0.00017) RY*( 3) H  15           s(  0.14%)p99.99( 99.86%)
                                           -0.0009  0.0371 -0.9703  0.0789 -0.2258
   164. (0.00004) RY*( 4) H  15           s(  0.92%)p99.99( 99.08%)
   165. (0.00182) RY*( 1) H  16           s( 99.41%)p 0.01(  0.59%)
                                            0.0044  0.9971 -0.0438 -0.0620  0.0099
   166. (0.00018) RY*( 2) H  16           s(  0.04%)p99.99( 99.96%)
                                            0.0003  0.0209  0.2256  0.3234  0.9187
   167. (0.00009) RY*( 3) H  16           s(  0.02%)p99.99( 99.98%)
   168. (0.00006) RY*( 4) H  16           s(  0.61%)p99.99( 99.39%)
   169. (0.00152) RY*( 1) H  17           s( 99.15%)p 0.01(  0.85%)
                                            0.0037  0.9958  0.0771 -0.0497 -0.0059
   170. (0.00021) RY*( 2) H  17           s(  0.00%)p 1.00(100.00%)
                                            0.0000  0.0035  0.2182  0.2987  0.9291
   171. (0.00008) RY*( 3) H  17           s(  0.44%)p99.99( 99.56%)
   172. (0.00006) RY*( 4) H  17           s(  0.50%)p99.99( 99.50%)
   173. (0.00246) RY*( 1) H  18           s( 98.86%)p 0.01(  1.14%)
                                            0.0063  0.9942  0.0159 -0.1048  0.0147
   174. (0.00022) RY*( 2) H  18           s(  0.27%)p99.99( 99.73%)
                                            0.0003  0.0517  0.7804  0.6191  0.0704
   175. (0.00014) RY*( 3) H  18           s(  0.25%)p99.99( 99.75%)
                                            0.0148  0.0477 -0.4574  0.4882  0.7416
   176. (0.00003) RY*( 4) H  18           s(  0.71%)p99.99( 99.29%)
   177. (0.00248) RY*( 1) H  19           s( 98.87%)p 0.01(  1.13%)
                                            0.0064  0.9943  0.0212 -0.0965  0.0391
   178. (0.00022) RY*( 2) H  19           s(  0.26%)p99.99( 99.74%)
                                            0.0003  0.0514  0.5922  0.3696 -0.7142
   179. (0.00014) RY*( 3) H  19           s(  0.24%)p99.99( 99.76%)
                                            0.0147  0.0471 -0.7850  0.0647 -0.6141
   180. (0.00003) RY*( 4) H  19           s(  0.71%)p99.99( 99.29%)
   181. (0.00071) RY*( 1) H  20           s( 97.53%)p 0.03(  2.47%)
                                            0.0054  0.9876  0.1315  0.0675 -0.0536
   182. (0.00021) RY*( 2) H  20           s(  0.00%)p 1.00(100.00%)
                                            0.0000  0.0003  0.2255  0.2939  0.9289
   183. (0.00010) RY*( 3) H  20           s(  1.59%)p61.87( 98.41%)
                                           -0.0197  0.1246 -0.3500 -0.8572  0.3562
   184. (0.00001) RY*( 4) H  20           s(  0.97%)p99.99( 99.03%)
   185. (0.00222) RY*( 1) H  21           s( 99.43%)p 0.01(  0.57%)
                                            0.0045  0.9971  0.0359  0.0604 -0.0277
   186. (0.00016) RY*( 2) H  21           s(  0.00%)p 1.00(100.00%)
                                           -0.0002  0.0007  0.2173  0.2875  0.9328
   187. (0.00009) RY*( 3) H  21           s(  0.06%)p99.99( 99.94%)
   188. (0.00006) RY*( 4) H  21           s(  0.60%)p99.99( 99.40%)
   189. (0.00162) RY*( 1) H  22           s( 99.30%)p 0.01(  0.70%)
                                            0.0044  0.9965 -0.0645  0.0518 -0.0133
   190. (0.00018) RY*( 2) H  22           s(  0.01%)p99.99( 99.99%)
                                            0.0000  0.0117  0.2225  0.2911  0.9304
   191. (0.00009) RY*( 3) H  22           s(  0.06%)p99.99( 99.94%)
   192. (0.00006) RY*( 4) H  22           s(  0.72%)p99.99( 99.28%)
   193. (0.04895) BD*( 1) O   1 - C   2  
                ( 33.02%)   0.5746* O   1 s( 38.36%)p 1.60( 61.54%)d 0.00(  0.10%)
                                            0.0000 -0.6188  0.0257 -0.7427  0.0225
                                           -0.1969 -0.0028  0.1567 -0.0013 -0.0031
                                            0.0059 -0.0001 -0.0262  0.0149
                ( 66.98%)  -0.8184* C   2 s( 28.84%)p 2.46( 70.89%)d 0.01(  0.26%)
                                            0.0001 -0.5357  0.0376  0.6685  0.0584
                                           -0.4681  0.0079  0.1984  0.0126  0.0336
                                           -0.0134  0.0047 -0.0277  0.0233
   194. (0.18414) BD*( 2) O   1 - C   2  
                ( 31.90%)   0.5648* O   1 s(  6.40%)p14.59( 93.46%)d 0.02(  0.14%)
                                           -0.0000  0.2529 -0.0102  0.1058 -0.0080
                                           -0.8697  0.0067  0.4086 -0.0020 -0.0332
                                            0.0152 -0.0045 -0.0037 -0.0050
                ( 68.10%)  -0.8252* C   2 s(  4.56%)p20.87( 95.06%)d 0.09(  0.39%)
                                           -0.0001  0.2128 -0.0165 -0.4739 -0.0153
                                           -0.7598  0.0311  0.3834 -0.0222  0.0436
                                           -0.0240  0.0057  0.0357 -0.0100
   195. (0.09862) BD*( 1) C   2 - O   3  
                ( 69.54%)   0.8339* C   2 s( 27.38%)p 2.64( 72.28%)d 0.01(  0.35%)
                                           -0.0001  0.5231 -0.0123  0.3386 -0.0054
                                           -0.4004 -0.0252 -0.6667 -0.0519 -0.0222
                                           -0.0377  0.0343 -0.0017  0.0190
                ( 30.46%)  -0.5519* O   3 s( 36.06%)p 1.77( 63.87%)d 0.00(  0.07%)
                                           -0.0000  0.6005 -0.0003 -0.3710 -0.0103
                                            0.3754  0.0017  0.6001  0.0003 -0.0051
                                           -0.0085  0.0189 -0.0029  0.0148
   196. (0.07950) BD*( 1) C   2 - C   4  
                ( 53.18%)   0.7293* C   2 s( 38.92%)p 1.57( 61.02%)d 0.00(  0.06%)
                                            0.0003  0.6230  0.0331  0.4567 -0.0300
                                            0.1937  0.0044  0.6026  0.0022  0.0073
                                            0.0213  0.0030  0.0069  0.0058
                ( 46.82%)  -0.6842* C   4 s( 25.01%)p 3.00( 74.94%)d 0.00(  0.05%)
                                            0.0001  0.5001 -0.0003 -0.4743 -0.0209
                                           -0.1989 -0.0016 -0.6960  0.0041  0.0058
                                            0.0164  0.0076  0.0032  0.0114
   197. (0.01595) BD*( 1) O   3 - H  13  
                ( 24.84%)   0.4984* O   3 s( 23.15%)p 3.32( 76.77%)d 0.00(  0.08%)
                                           -0.0002 -0.4810 -0.0141 -0.8660 -0.0283
                                            0.0762  0.0132 -0.1028  0.0184 -0.0036
                                           -0.0187 -0.0015 -0.0195  0.0068
                ( 75.16%)  -0.8669* H  13 s( 99.55%)p 0.00(  0.45%)
                                           -0.9978  0.0046  0.0662 -0.0065  0.0055
   198. (0.02493) BD*( 1) C   4 - C   5  
                ( 50.64%)   0.7116* C   4 s( 30.09%)p 2.32( 69.87%)d 0.00(  0.04%)
                                            0.0003  0.5485  0.0072  0.8174  0.0048
                                            0.0280  0.0074 -0.1713  0.0161 -0.0002
                                           -0.0089  0.0003  0.0170 -0.0070
                ( 49.36%)  -0.7026* C   5 s( 31.70%)p 2.15( 68.27%)d 0.00(  0.04%)
                                            0.0000  0.5629 -0.0092 -0.8060  0.0169
                                           -0.0251  0.0084  0.1783  0.0154  0.0020
                                           -0.0043 -0.0012  0.0156 -0.0109
   199. (0.01151) BD*( 1) C   4 - H  14  
                ( 37.23%)   0.6101* C   4 s( 22.95%)p 3.36( 77.02%)d 0.00(  0.04%)
                                            0.0002 -0.4790 -0.0007  0.2814  0.0059
                                           -0.7684  0.0135 -0.3165 -0.0127  0.0114
                                            0.0037 -0.0079  0.0106  0.0057
                ( 62.77%)  -0.7923* H  14 s( 99.91%)p 0.00(  0.09%)
                                           -0.9996  0.0023 -0.0103  0.0248  0.0122
   200. (0.01092) BD*( 1) C   4 - H  15  
                ( 37.57%)   0.6129* C   4 s( 21.88%)p 3.57( 78.08%)d 0.00(  0.04%)
                                           -0.0003  0.4678 -0.0002 -0.1631 -0.0101
                                           -0.6069  0.0173  0.6208  0.0081  0.0063
                                           -0.0047 -0.0153 -0.0096  0.0011
                ( 62.43%)  -0.7901* H  15 s( 99.91%)p 0.00(  0.09%)
                                            0.9996 -0.0015  0.0058  0.0171 -0.0232
   201. (0.02703) BD*( 1) C   5 - C   6  
                ( 49.31%)   0.7022* C   5 s( 34.23%)p 1.92( 65.73%)d 0.00(  0.04%)
                                            0.0001 -0.5850 -0.0029 -0.4493  0.0034
                                            0.6684  0.0168 -0.0899 -0.0192  0.0157
                                           -0.0009  0.0016  0.0056  0.0111
                ( 50.69%)  -0.7120* C   6 s( 36.40%)p 1.75( 63.55%)d 0.00(  0.04%)
                                           -0.0001 -0.6033 -0.0001  0.4812  0.0178
                                           -0.6280  0.0092  0.0947 -0.0156  0.0158
                                           -0.0024  0.0052  0.0054  0.0109
   202. (0.37162) BD*( 2) C   5 - C   6  
                ( 47.77%)   0.6912* C   5 s(  0.15%)p99.99( 99.82%)d 0.26(  0.04%)
                                           -0.0002 -0.0230 -0.0305 -0.2127  0.0052
                                           -0.2886  0.0115 -0.9324  0.0101 -0.0018
                                           -0.0144  0.0109 -0.0065  0.0029
                ( 52.23%)  -0.7227* C   6 s(  0.03%)p99.99( 99.92%)d 1.38(  0.04%)
                                           -0.0001 -0.0079 -0.0162 -0.2224  0.0066
                                           -0.3026 -0.0017 -0.9263  0.0087 -0.0025
                                            0.0059 -0.0163  0.0066  0.0098
   203. (0.02755) BD*( 1) C   5 - C  12  
                ( 49.13%)   0.7009* C   5 s( 33.95%)p 1.94( 66.01%)d 0.00(  0.04%)
                                            0.0001 -0.5827 -0.0068 -0.3195  0.0103
                                           -0.6840 -0.0242  0.2990 -0.0008 -0.0113
                                            0.0062  0.0119  0.0075  0.0061
                ( 50.87%)  -0.7133* C  12 s( 35.95%)p 1.78( 64.01%)d 0.00(  0.04%)
                                           -0.0001 -0.5995 -0.0032  0.3572  0.0222
                                            0.6551 -0.0129 -0.2876 -0.0045 -0.0112
                                            0.0054  0.0111  0.0095  0.0083
   204. (0.01602) BD*( 1) C   6 - C   7  
                ( 50.11%)   0.7079* C   6 s( 35.62%)p 1.81( 64.34%)d 0.00(  0.04%)
                                            0.0001  0.5966  0.0162  0.7781  0.0158
                                           -0.0060 -0.0379 -0.1901  0.0081  0.0017
                                           -0.0097 -0.0015  0.0162 -0.0092
                ( 49.89%)  -0.7063* C   7 s( 36.42%)p 1.74( 63.54%)d 0.00(  0.04%)
                                           -0.0001  0.6033  0.0137 -0.7717 -0.0056
                                           -0.0262 -0.0345  0.1942  0.0130 -0.0023
                                           -0.0076 -0.0009  0.0155 -0.0103
   205. (0.01474) BD*( 1) C   6 - H  16  
                ( 38.46%)   0.6202* C   6 s( 27.87%)p 2.59( 72.10%)d 0.00(  0.03%)
                                           -0.0004  0.5278 -0.0130 -0.3344  0.0105
                                           -0.7162 -0.0001  0.3100  0.0008  0.0100
                                           -0.0043 -0.0096 -0.0085 -0.0065
                ( 61.54%)  -0.7845* H  16 s( 99.91%)p 0.00(  0.09%)
                                            0.9995 -0.0022  0.0116  0.0252 -0.0120
   206. (0.03153) BD*( 1) C   7 - C   8  
                ( 49.92%)   0.7066* C   7 s( 34.66%)p 1.88( 65.29%)d 0.00(  0.05%)
                                            0.0000 -0.5887 -0.0047 -0.3631 -0.0260
                                           -0.6571  0.0053  0.2977  0.0044 -0.0123
                                            0.0064  0.0118  0.0085  0.0079
                ( 50.08%)  -0.7077* C   8 s( 38.37%)p 1.61( 61.59%)d 0.00(  0.04%)
                                            0.0000 -0.6194  0.0086  0.2568 -0.0118
                                            0.6885  0.0036 -0.2753  0.0016 -0.0099
                                            0.0046  0.0109  0.0106  0.0073
   207. (0.38810) BD*( 2) C   7 - C   8  
                ( 46.28%)   0.6803* C   7 s(  0.00%)p 1.00( 99.96%)d 0.00(  0.04%)
                                           -0.0000 -0.0007 -0.0024 -0.2242  0.0031
                                           -0.2960  0.0027 -0.9282  0.0099 -0.0037
                                            0.0033 -0.0168  0.0063  0.0095
                ( 53.72%)  -0.7329* C   8 s(  0.00%)p 1.00( 99.95%)d 0.00(  0.05%)
                                           -0.0000 -0.0017 -0.0013 -0.2236  0.0014
                                           -0.2900  0.0019 -0.9303  0.0044  0.0075
                                            0.0128  0.0098 -0.0003 -0.0125
   208. (0.01416) BD*( 1) C   7 - H  17  
                ( 38.36%)   0.6193* C   7 s( 28.83%)p 2.47( 71.14%)d 0.00(  0.03%)
                                           -0.0003  0.5368 -0.0137  0.4702 -0.0115
                                           -0.6919 -0.0039  0.1067  0.0042 -0.0132
                                            0.0011 -0.0037 -0.0044 -0.0095
                ( 61.64%)  -0.7851* H  17 s( 99.91%)p 0.00(  0.09%)
                                            0.9995 -0.0012 -0.0157  0.0252 -0.0044
   209. (0.03132) BD*( 1) C   8 - O   9  
                ( 68.10%)   0.8253* C   8 s( 24.67%)p 3.04( 75.06%)d 0.01(  0.27%)
                                            0.0001 -0.4964 -0.0140 -0.8363 -0.0293
                                           -0.0480 -0.0263  0.2169  0.0154 -0.0052
                                            0.0223  0.0020 -0.0416  0.0219
                ( 31.90%)  -0.5648* O   9 s( 35.53%)p 1.81( 64.40%)d 0.00(  0.07%)
                                           -0.0000 -0.5961 -0.0021  0.7695  0.0087
                                            0.0824 -0.0037 -0.2119 -0.0010 -0.0126
                                            0.0127  0.0050 -0.0150  0.0095
   210. (0.02550) BD*( 1) C   8 - C  11  
                ( 49.50%)   0.7035* C   8 s( 36.62%)p 1.73( 63.34%)d 0.00(  0.04%)
                                            0.0003 -0.6052 -0.0027  0.4263 -0.0438
                                           -0.6621 -0.0088  0.1050  0.0132  0.0150
                                           -0.0021  0.0046  0.0074  0.0102
                ( 50.50%)  -0.7107* C  11 s( 34.52%)p 1.90( 65.43%)d 0.00(  0.05%)
                                           -0.0002 -0.5875 -0.0103 -0.4803 -0.0320
                                            0.6444 -0.0075 -0.0847  0.0100  0.0168
                                           -0.0016  0.0044  0.0064  0.0117
   211. (0.00855) BD*( 1) O   9 - C  10  
                ( 31.06%)   0.5573* O   9 s( 30.07%)p 2.32( 69.87%)d 0.00(  0.06%)
                                           -0.0001 -0.5483 -0.0038 -0.5162 -0.0191
                                            0.6522 -0.0081 -0.0804  0.0071  0.0138
                                           -0.0027  0.0083  0.0151  0.0115
                ( 68.94%)  -0.8303* C  10 s( 21.74%)p 3.59( 77.95%)d 0.01(  0.31%)
                                           -0.0001 -0.4657 -0.0234  0.5654  0.0026
                                           -0.6718 -0.0522  0.0745  0.0158  0.0468
                                           -0.0048  0.0065  0.0079  0.0277
   212. (0.01993) BD*( 1) C  10 - H  18  
                ( 40.12%)   0.6334* C  10 s( 26.22%)p 2.81( 73.73%)d 0.00(  0.05%)
                                           -0.0001 -0.5119  0.0130 -0.0346 -0.0218
                                            0.2326  0.0035 -0.8255  0.0039 -0.0022
                                           -0.0009  0.0098  0.0006 -0.0195
                ( 59.88%)  -0.7738* H  18 s( 99.91%)p 0.00(  0.09%)
                                           -0.9996  0.0050  0.0042 -0.0083  0.0277
   213. (0.01997) BD*( 1) C  10 - H  19  
                ( 40.13%)   0.6335* C  10 s( 26.21%)p 2.81( 73.74%)d 0.00(  0.05%)
                                            0.0001  0.5118 -0.0130 -0.2839  0.0217
                                           -0.6464 -0.0037 -0.4883 -0.0044  0.0117
                                            0.0060  0.0158 -0.0078  0.0004
                ( 59.87%)  -0.7737* H  19 s( 99.91%)p 0.00(  0.09%)
                                            0.9996 -0.0050  0.0067  0.0225  0.0173
   214. (0.00839) BD*( 1) C  10 - H  20  
                ( 39.30%)   0.6269* C  10 s( 25.86%)p 2.87( 74.09%)d 0.00(  0.05%)
                                            0.0001 -0.5083 -0.0148 -0.7716  0.0164
                                           -0.2675  0.0011  0.2714 -0.0043 -0.0130
                                            0.0104  0.0033 -0.0128  0.0056
                ( 60.70%)  -0.7791* H  20 s( 99.91%)p 0.00(  0.09%)
                                           -0.9996  0.0009  0.0267  0.0084 -0.0091
   215. (0.01443) BD*( 1) C  11 - C  12  
                ( 50.08%)   0.7077* C  11 s( 36.67%)p 1.73( 63.29%)d 0.00(  0.04%)
                                           -0.0000  0.6055  0.0102 -0.7722 -0.0115
                                            0.0012  0.0382  0.1869 -0.0088  0.0031
                                           -0.0092 -0.0019  0.0154 -0.0095
                ( 49.92%)  -0.7065* C  12 s( 35.90%)p 1.78( 64.05%)d 0.00(  0.05%)
                                            0.0000  0.5990  0.0126  0.7734  0.0047
                                            0.0403  0.0385 -0.1975 -0.0138 -0.0011
                                           -0.0086 -0.0005  0.0168 -0.0100
   216. (0.30125) BD*( 2) C  11 - C  12  
                ( 48.59%)   0.6970* C  11 s(  0.00%)p 1.00( 99.95%)d 0.00(  0.05%)
                                            0.0000  0.0002 -0.0010 -0.2254  0.0026
                                           -0.2900  0.0031 -0.9298  0.0093  0.0076
                                            0.0138  0.0092  0.0002 -0.0126
                ( 51.41%)  -0.7170* C  12 s(  0.00%)p 1.00( 99.95%)d 0.00(  0.05%)
                                           -0.0000 -0.0018 -0.0041 -0.2213  0.0024
                                           -0.2897  0.0040 -0.9309  0.0063 -0.0041
                                           -0.0184  0.0086 -0.0072  0.0040
   217. (0.01330) BD*( 1) C  11 - H  21  
                ( 38.00%)   0.6164* C  11 s( 28.73%)p 2.48( 71.24%)d 0.00(  0.03%)
                                            0.0003 -0.5357  0.0160 -0.3472  0.0063
                                           -0.7065  0.0035  0.3044 -0.0026 -0.0100
                                            0.0053  0.0091  0.0062  0.0064
                ( 62.00%)  -0.7874* H  21 s( 99.91%)p 0.00(  0.09%)
                                           -0.9995  0.0022  0.0134  0.0251 -0.0110
   218. (0.01443) BD*( 1) C  12 - H  22  
                ( 38.39%)   0.6196* C  12 s( 28.05%)p 2.56( 71.92%)d 0.00(  0.03%)
                                            0.0004 -0.5294  0.0128  0.4731 -0.0107
                                           -0.6959  0.0005  0.1051  0.0019  0.0137
                                           -0.0018  0.0039  0.0054  0.0094
                ( 61.61%)  -0.7849* H  22 s( 99.91%)p 0.00(  0.09%)
                                           -0.9995  0.0020 -0.0167  0.0251 -0.0039


 NHO Directionality and "Bond Bending" (deviations from line of nuclear centers)

         [Thresholds for printing:  angular deviation  >  1.0 degree]
                                    hybrid p-character > 25.0%
                                    orbital occupancy  >  0.10e

                                Line of Centers        Hybrid 1              Hybrid 2
                                ---------------  -------------------   ------------------
                NBO               Theta   Phi    Theta   Phi    Dev    Theta   Phi    Dev
 ========================================================================================
     1. BD (   1) O   1 - C   2    89.0  348.8   101.7   15.5  29.4    103.8  147.7  24.5
     2. BD (   2) O   1 - C   2    89.0  348.8    64.9  276.5  73.6     67.6  236.1  69.5
     3. BD (   1) C   2 - O   3   139.3  313.8   143.1  308.1   5.2     41.8  135.3   1.5
     4. BD (   1) C   2 - C   4    39.0   21.6    37.9   24.9   2.3    142.3  202.0   1.3
     5. BD (   1) O   3 - H  13    79.6  356.9    84.6  354.3   5.7      --     --    --
     6. BD (   1) C   4 - C   5   101.5    2.0     --     --    --      76.2  181.2   2.4
     7. BD (   1) C   4 - H  14    69.0  111.4    67.8  110.8   1.3      --     --    --
     8. BD (   1) C   4 - H  15    45.5  254.3    44.3  253.6   1.3      --     --    --
     9. BD (   1) C   5 - C   6    83.6  305.8    82.4  303.1   2.9     95.7  128.9   3.2
    10. BD (   2) C   5 - C   6    83.6  305.8    20.6   53.2  90.0     22.1   54.7  89.0
    11. BD (   1) C   5 - C  12   111.4   63.1   111.1   66.4   3.1     68.6  239.4   3.4
    12. BD (   1) C   6 - C   7   103.9    0.7   102.9  356.8   3.9     75.1  184.5   3.7
    14. BD (   1) C   7 - C   8   111.2   64.0   111.7   59.2   4.5     69.6  250.5   6.1
    15. BD (   2) C   7 - C   8   111.2   64.0    21.8   53.0  89.8     21.5   52.4  89.8
    18. BD (   1) C   8 - C  11    96.6  125.2    98.7  119.7   5.8     84.8  308.8   3.9
    19. BD (   1) O   9 - C  10    84.3  307.9    85.0  309.7   1.9      --     --    --
    20. BD (   1) C  10 - H  18    17.8  282.9    16.5  283.4   1.4      --     --    --
    21. BD (   1) C  10 - H  19   124.0  249.0   125.1  248.0   1.4      --     --    --
    22. BD (   1) C  10 - H  20   108.2   18.4   108.4   19.4   1.0      --     --    --
    23. BD (   1) C  11 - C  12    76.0  181.6    77.2  177.1   4.5    105.1    5.8   4.2
    24. BD (   2) C  11 - C  12    76.0  181.6    21.5   52.2  90.0     21.3   52.5  90.2
    25. BD (   1) C  11 - H  21   111.2   62.9   111.1   64.1   1.1      --     --    --
    39. LP (   1) O   1             --     --     91.1  168.8   --       --     --    --
    40. LP (   2) O   1             --     --     26.0   80.6   --       --     --    --
    41. LP (   1) O   3             --     --    148.1  222.1   --       --     --    --
    42. LP (   2) O   3             --     --     63.3  261.0   --       --     --    --
    43. LP (   1) O   9             --     --    111.0   66.6   --       --     --    --
    44. LP (   2) O   9             --     --    158.4  232.4   --       --     --    --
   194. BD*(   2) O   1 - C   2    89.0  348.8    64.9  276.5  73.6     67.6  236.1  69.5
   202. BD*(   2) C   5 - C   6    83.6  305.8    20.6   53.2  90.0     22.1   54.7  89.0
   207. BD*(   2) C   7 - C   8   111.2   64.0    21.8   53.0  89.8     21.5   52.4  89.8
   216. BD*(   2) C  11 - C  12    76.0  181.6    21.5   52.2  90.0     21.3   52.5  90.2


 Second Order Perturbation Theory Analysis of Fock Matrix in NBO Basis

     Threshold for printing:   0.50 kcal/mol
                                                                              E(2)  E(j)-E(i) F(i,j)
         Donor NBO (i)                     Acceptor NBO (j)                 kcal/mol   a.u.    a.u. 
 ===================================================================================================

 within unit  1
   1. BD (   1) O   1 - C   2        / 54. RY*(   1) C   2                    1.76    1.50    0.046
   1. BD (   1) O   1 - C   2        /196. BD*(   1) C   2 - C   4            1.19    1.34    0.036
   1. BD (   1) O   1 - C   2        /197. BD*(   1) O   3 - H  13            1.21    1.39    0.037
   2. BD (   2) O   1 - C   2        /194. BD*(   2) O   1 - C   2            0.58    0.59    0.017
   2. BD (   2) O   1 - C   2        /198. BD*(   1) C   4 - C   5            0.75    0.89    0.023
   2. BD (   2) O   1 - C   2        /200. BD*(   1) C   4 - H  15            0.92    0.90    0.026
   3. BD (   1) C   2 - O   3        /199. BD*(   1) C   4 - H  14            0.60    1.37    0.026
   4. BD (   1) C   2 - C   4        / 45. RY*(   1) O   1                    1.64    1.81    0.049
   4. BD (   1) C   2 - C   4        / 82. RY*(   2) C   5                    0.79    1.46    0.030
   4. BD (   1) C   2 - C   4        /193. BD*(   1) O   1 - C   2            1.11    1.19    0.033
   4. BD (   1) C   2 - C   4        /198. BD*(   1) C   4 - C   5            1.43    1.05    0.035
   4. BD (   1) C   2 - C   4        /201. BD*(   1) C   5 - C   6            0.72    1.19    0.026
   4. BD (   1) C   2 - C   4        /202. BD*(   2) C   5 - C   6            2.58    0.65    0.040
   5. BD (   1) O   3 - H  13        / 55. RY*(   2) C   2                    1.18    1.91    0.042
   5. BD (   1) O   3 - H  13        / 58. RY*(   5) C   2                    0.94    2.19    0.041
   5. BD (   1) O   3 - H  13        /193. BD*(   1) O   1 - C   2            4.87    1.31    0.072
   5. BD (   1) O   3 - H  13        /194. BD*(   2) O   1 - C   2            1.51    0.86    0.034
   6. BD (   1) C   4 - C   5        / 90. RY*(   1) C   6                    1.38    1.75    0.044
   6. BD (   1) C   4 - C   5        /144. RY*(   1) C  12                    1.34    1.77    0.044
   6. BD (   1) C   4 - C   5        /193. BD*(   1) O   1 - C   2            2.03    1.20    0.044
   6. BD (   1) C   4 - C   5        /194. BD*(   2) O   1 - C   2            1.37    0.75    0.030
   6. BD (   1) C   4 - C   5        /196. BD*(   1) C   2 - C   4            0.69    1.00    0.024
   6. BD (   1) C   4 - C   5        /199. BD*(   1) C   4 - H  14            0.89    1.07    0.028
   6. BD (   1) C   4 - C   5        /200. BD*(   1) C   4 - H  15            0.83    1.06    0.027
   6. BD (   1) C   4 - C   5        /201. BD*(   1) C   5 - C   6            3.12    1.19    0.055
   6. BD (   1) C   4 - C   5        /203. BD*(   1) C   5 - C  12            2.96    1.19    0.053
   6. BD (   1) C   4 - C   5        /204. BD*(   1) C   6 - C   7            2.66    1.20    0.051
   6. BD (   1) C   4 - C   5        /215. BD*(   1) C  11 - C  12            2.43    1.22    0.049
   7. BD (   1) C   4 - H  14        / 59. RY*(   6) C   2                    0.52    2.02    0.029
   7. BD (   1) C   4 - H  14        / 83. RY*(   3) C   5                    0.53    1.38    0.024
   7. BD (   1) C   4 - H  14        /193. BD*(   1) O   1 - C   2            0.66    1.06    0.024
   7. BD (   1) C   4 - H  14        /194. BD*(   2) O   1 - C   2            0.98    0.61    0.023
   7. BD (   1) C   4 - H  14        /195. BD*(   1) C   2 - O   3            3.78    0.87    0.052
   7. BD (   1) C   4 - H  14        /198. BD*(   1) C   4 - C   5            0.79    0.92    0.024
   7. BD (   1) C   4 - H  14        /201. BD*(   1) C   5 - C   6            3.55    1.06    0.055
   7. BD (   1) C   4 - H  14        /202. BD*(   2) C   5 - C   6            1.22    0.52    0.025
   8. BD (   1) C   4 - H  15        /193. BD*(   1) O   1 - C   2            1.08    1.06    0.030
   8. BD (   1) C   4 - H  15        /194. BD*(   2) O   1 - C   2            3.92    0.61    0.045
   8. BD (   1) C   4 - H  15        /195. BD*(   1) C   2 - O   3            0.74    0.87    0.023
   8. BD (   1) C   4 - H  15        /198. BD*(   1) C   4 - C   5            0.58    0.92    0.021
   8. BD (   1) C   4 - H  15        /202. BD*(   2) C   5 - C   6            0.68    0.52    0.018
   8. BD (   1) C   4 - H  15        /203. BD*(   1) C   5 - C  12            3.98    1.05    0.058
   9. BD (   1) C   5 - C   6        / 72. RY*(   1) C   4                    1.10    1.54    0.037
   9. BD (   1) C   5 - C   6        / 99. RY*(   1) C   7                    1.25    1.82    0.043
   9. BD (   1) C   5 - C   6        /100. RY*(   2) C   7                    1.00    1.46    0.034
   9. BD (   1) C   5 - C   6        /144. RY*(   1) C  12                    0.76    1.83    0.033
   9. BD (   1) C   5 - C   6        /198. BD*(   1) C   4 - C   5            2.82    1.11    0.050
   9. BD (   1) C   5 - C   6        /199. BD*(   1) C   4 - H  14            0.80    1.13    0.027
   9. BD (   1) C   5 - C   6        /203. BD*(   1) C   5 - C  12            4.21    1.25    0.065
   9. BD (   1) C   5 - C   6        /204. BD*(   1) C   6 - C   7            3.67    1.26    0.061
   9. BD (   1) C   5 - C   6        /205. BD*(   1) C   6 - H  16            1.50    1.14    0.037
   9. BD (   1) C   5 - C   6        /208. BD*(   1) C   7 - H  17            2.24    1.15    0.045
   9. BD (   1) C   5 - C   6        /218. BD*(   1) C  12 - H  22            2.55    1.15    0.049
  10. BD (   2) C   5 - C   6        / 75. RY*(   4) C   4                    0.55    1.55    0.028
  10. BD (   2) C   5 - C   6        /101. RY*(   3) C   7                    2.10    0.92    0.043
  10. BD (   2) C   5 - C   6        /146. RY*(   3) C  12                    1.53    1.11    0.040
  10. BD (   2) C   5 - C   6        /147. RY*(   4) C  12                    0.63    1.32    0.028
  10. BD (   2) C   5 - C   6        /196. BD*(   1) C   2 - C   4            4.32    0.63    0.050
  10. BD (   2) C   5 - C   6        /197. BD*(   1) O   3 - H  13            3.15    0.68    0.044
  10. BD (   2) C   5 - C   6        /199. BD*(   1) C   4 - H  14            1.38    0.71    0.030
  10. BD (   2) C   5 - C   6        /207. BD*(   2) C   7 - C   8           16.93    0.28    0.063
  10. BD (   2) C   5 - C   6        /216. BD*(   2) C  11 - C  12           20.41    0.30    0.069
  11. BD (   1) C   5 - C  12        / 72. RY*(   1) C   4                    1.16    1.53    0.038
  11. BD (   1) C   5 - C  12        / 90. RY*(   1) C   6                    0.70    1.80    0.032
  11. BD (   1) C   5 - C  12        /135. RY*(   1) C  11                    0.52    1.79    0.027
  11. BD (   1) C   5 - C  12        /136. RY*(   2) C  11                    2.07    1.37    0.048
  11. BD (   1) C   5 - C  12        /198. BD*(   1) C   4 - C   5            2.84    1.10    0.050
  11. BD (   1) C   5 - C  12        /200. BD*(   1) C   4 - H  15            0.86    1.11    0.028
  11. BD (   1) C   5 - C  12        /201. BD*(   1) C   5 - C   6            4.24    1.24    0.065
  11. BD (   1) C   5 - C  12        /205. BD*(   1) C   6 - H  16            2.74    1.14    0.050
  11. BD (   1) C   5 - C  12        /215. BD*(   1) C  11 - C  12            3.52    1.27    0.060
  11. BD (   1) C   5 - C  12        /217. BD*(   1) C  11 - H  21            2.46    1.15    0.048
  11. BD (   1) C   5 - C  12        /218. BD*(   1) C  12 - H  22            1.42    1.14    0.036
  12. BD (   1) C   6 - C   7        / 81. RY*(   1) C   5                    1.11    1.83    0.041
  12. BD (   1) C   6 - C   7        / 83. RY*(   3) C   5                    1.00    1.58    0.036
  12. BD (   1) C   6 - C   7        /109. RY*(   2) C   8                    1.70    1.83    0.050
  12. BD (   1) C   6 - C   7        /198. BD*(   1) C   4 - C   5            3.62    1.11    0.057
  12. BD (   1) C   6 - C   7        /201. BD*(   1) C   5 - C   6            4.08    1.25    0.064
  12. BD (   1) C   6 - C   7        /205. BD*(   1) C   6 - H  16            1.32    1.14    0.035
  12. BD (   1) C   6 - C   7        /206. BD*(   1) C   7 - C   8            3.69    1.24    0.060
  12. BD (   1) C   6 - C   7        /208. BD*(   1) C   7 - H  17            1.78    1.15    0.040
  12. BD (   1) C   6 - C   7        /209. BD*(   1) C   8 - O   9            5.01    1.06    0.065
  13. BD (   1) C   6 - H  16        / 81. RY*(   1) C   5                    0.98    1.66    0.036
  13. BD (   1) C   6 - H  16        / 99. RY*(   1) C   7                    0.64    1.65    0.029
  13. BD (   1) C   6 - H  16        /201. BD*(   1) C   5 - C   6            1.13    1.08    0.031
  13. BD (   1) C   6 - H  16        /203. BD*(   1) C   5 - C  12            4.30    1.07    0.061
  13. BD (   1) C   6 - H  16        /204. BD*(   1) C   6 - C   7            0.95    1.09    0.029
  13. BD (   1) C   6 - H  16        /206. BD*(   1) C   7 - C   8            3.92    1.07    0.058
  14. BD (   1) C   7 - C   8        / 90. RY*(   1) C   6                    0.61    1.82    0.030
  14. BD (   1) C   7 - C   8        / 91. RY*(   2) C   6                    1.57    1.42    0.042
  14. BD (   1) C   7 - C   8        /135. RY*(   1) C  11                    1.23    1.81    0.042
  14. BD (   1) C   7 - C   8        /204. BD*(   1) C   6 - C   7            3.58    1.27    0.060
  14. BD (   1) C   7 - C   8        /205. BD*(   1) C   6 - H  16            2.33    1.16    0.046
  14. BD (   1) C   7 - C   8        /208. BD*(   1) C   7 - H  17            1.54    1.16    0.038
  14. BD (   1) C   7 - C   8        /209. BD*(   1) C   8 - O   9            0.62    1.08    0.023
  14. BD (   1) C   7 - C   8        /210. BD*(   1) C   8 - C  11            4.75    1.25    0.069
  14. BD (   1) C   7 - C   8        /217. BD*(   1) C  11 - H  21            2.10    1.17    0.044
  15. BD (   2) C   7 - C   8        / 92. RY*(   3) C   6                    1.08    0.98    0.032
  15. BD (   2) C   7 - C   8        / 94. RY*(   5) C   6                    1.07    1.38    0.038
  15. BD (   2) C   7 - C   8        /118. RY*(   2) O   9                    0.75    1.38    0.032
  15. BD (   2) C   7 - C   8        /137. RY*(   3) C  11                    1.26    0.84    0.032
  15. BD (   2) C   7 - C   8        /138. RY*(   4) C  11                    0.62    0.86    0.023
  15. BD (   2) C   7 - C   8        /202. BD*(   2) C   5 - C   6           22.57    0.29    0.073
  15. BD (   2) C   7 - C   8        /207. BD*(   2) C   7 - C   8            0.53    0.29    0.011
  15. BD (   2) C   7 - C   8        /216. BD*(   2) C  11 - C  12           16.64    0.30    0.064
  16. BD (   1) C   7 - H  17        / 90. RY*(   1) C   6                    0.70    1.64    0.030
  16. BD (   1) C   7 - H  17        /108. RY*(   1) C   8                    0.86    1.37    0.031
  16. BD (   1) C   7 - H  17        /201. BD*(   1) C   5 - C   6            3.87    1.09    0.058
  16. BD (   1) C   7 - H  17        /204. BD*(   1) C   6 - C   7            1.21    1.09    0.032
  16. BD (   1) C   7 - H  17        /206. BD*(   1) C   7 - C   8            0.94    1.07    0.028
  16. BD (   1) C   7 - H  17        /209. BD*(   1) C   8 - O   9            0.61    0.90    0.021
  16. BD (   1) C   7 - H  17        /210. BD*(   1) C   8 - C  11            4.08    1.07    0.059
  17. BD (   1) C   8 - O   9        /127. RY*(   2) C  10                    1.12    1.50    0.037
  17. BD (   1) C   8 - O   9        /204. BD*(   1) C   6 - C   7            1.22    1.48    0.038
  17. BD (   1) C   8 - O   9        /206. BD*(   1) C   7 - C   8            1.11    1.46    0.036
  17. BD (   1) C   8 - O   9        /210. BD*(   1) C   8 - C  11            0.93    1.46    0.033
  17. BD (   1) C   8 - O   9        /214. BD*(   1) C  10 - H  20            0.67    1.36    0.027
  17. BD (   1) C   8 - O   9        /215. BD*(   1) C  11 - C  12            1.55    1.50    0.043
  18. BD (   1) C   8 - C  11        / 99. RY*(   1) C   7                    0.59    1.82    0.030
  18. BD (   1) C   8 - C  11        /100. RY*(   2) C   7                    0.68    1.45    0.028
  18. BD (   1) C   8 - C  11        /117. RY*(   1) O   9                    0.80    1.97    0.036
  18. BD (   1) C   8 - C  11        /144. RY*(   1) C  12                    0.66    1.83    0.031
  18. BD (   1) C   8 - C  11        /145. RY*(   2) C  12                    1.58    1.40    0.042
  18. BD (   1) C   8 - C  11        /206. BD*(   1) C   7 - C   8            4.50    1.24    0.067
  18. BD (   1) C   8 - C  11        /208. BD*(   1) C   7 - H  17            2.66    1.15    0.050
  18. BD (   1) C   8 - C  11        /209. BD*(   1) C   8 - O   9            0.87    1.06    0.027
  18. BD (   1) C   8 - C  11        /211. BD*(   1) O   9 - C  10            3.39    0.98    0.052
  18. BD (   1) C   8 - C  11        /215. BD*(   1) C  11 - C  12            3.14    1.27    0.057
  18. BD (   1) C   8 - C  11        /217. BD*(   1) C  11 - H  21            1.29    1.15    0.035
  18. BD (   1) C   8 - C  11        /218. BD*(   1) C  12 - H  22            2.53    1.15    0.048
  19. BD (   1) O   9 - C  10        /108. RY*(   1) C   8                    0.95    1.68    0.036
  19. BD (   1) O   9 - C  10        /109. RY*(   2) C   8                    1.39    1.98    0.047
  19. BD (   1) O   9 - C  10        /210. BD*(   1) C   8 - C  11            3.00    1.39    0.058
  20. BD (   1) C  10 - H  18        /118. RY*(   2) O   9                    0.53    1.64    0.026
  21. BD (   1) C  10 - H  19        /118. RY*(   2) O   9                    0.52    1.64    0.026
  22. BD (   1) C  10 - H  20        /117. RY*(   1) O   9                    0.59    1.80    0.029
  22. BD (   1) C  10 - H  20        /209. BD*(   1) C   8 - O   9            3.74    0.90    0.052
  23. BD (   1) C  11 - C  12        / 81. RY*(   1) C   5                    0.95    1.84    0.037
  23. BD (   1) C  11 - C  12        / 82. RY*(   2) C   5                    0.86    1.52    0.033
  23. BD (   1) C  11 - C  12        / 83. RY*(   3) C   5                    0.69    1.58    0.030
  23. BD (   1) C  11 - C  12        /108. RY*(   1) C   8                    1.72    1.54    0.046
  23. BD (   1) C  11 - C  12        /198. BD*(   1) C   4 - C   5            3.57    1.12    0.056
  23. BD (   1) C  11 - C  12        /203. BD*(   1) C   5 - C  12            3.91    1.25    0.062
  23. BD (   1) C  11 - C  12        /209. BD*(   1) C   8 - O   9            3.64    1.07    0.056
  23. BD (   1) C  11 - C  12        /210. BD*(   1) C   8 - C  11            3.07    1.24    0.055
  23. BD (   1) C  11 - C  12        /217. BD*(   1) C  11 - H  21            1.74    1.16    0.040
  23. BD (   1) C  11 - C  12        /218. BD*(   1) C  12 - H  22            1.40    1.15    0.036
  24. BD (   2) C  11 - C  12        /113. RY*(   6) C   8                    1.15    1.67    0.042
  24. BD (   2) C  11 - C  12        /202. BD*(   2) C   5 - C   6           18.28    0.28    0.066
  24. BD (   2) C  11 - C  12        /207. BD*(   2) C   7 - C   8           21.49    0.28    0.071
  25. BD (   1) C  11 - H  21        /144. RY*(   1) C  12                    0.59    1.65    0.028
  25. BD (   1) C  11 - H  21        /203. BD*(   1) C   5 - C  12            4.03    1.07    0.059
  25. BD (   1) C  11 - H  21        /206. BD*(   1) C   7 - C   8            4.45    1.06    0.061
  25. BD (   1) C  11 - H  21        /209. BD*(   1) C   8 - O   9            1.17    0.89    0.029
  25. BD (   1) C  11 - H  21        /210. BD*(   1) C   8 - C  11            0.72    1.06    0.025
  25. BD (   1) C  11 - H  21        /215. BD*(   1) C  11 - C  12            1.24    1.10    0.033
  26. BD (   1) C  12 - H  22        / 81. RY*(   1) C   5                    0.91    1.66    0.035
  26. BD (   1) C  12 - H  22        /135. RY*(   1) C  11                    0.67    1.62    0.029
  26. BD (   1) C  12 - H  22        /201. BD*(   1) C   5 - C   6            4.22    1.07    0.060
  26. BD (   1) C  12 - H  22        /203. BD*(   1) C   5 - C  12            1.04    1.07    0.030
  26. BD (   1) C  12 - H  22        /210. BD*(   1) C   8 - C  11            4.01    1.06    0.058
  26. BD (   1) C  12 - H  22        /215. BD*(   1) C  11 - C  12            1.02    1.10    0.030
  27. CR (   1) O   1                / 54. RY*(   1) C   2                    7.82   19.38    0.349
  27. CR (   1) O   1                /196. BD*(   1) C   2 - C   4            0.75   19.22    0.109
  28. CR (   1) C   2                / 74. RY*(   3) C   4                    1.01   10.96    0.094
  28. CR (   1) C   2                /197. BD*(   1) O   3 - H  13            0.60   10.61    0.071
  29. CR (   1) O   3                / 55. RY*(   2) C   2                    3.16   20.15    0.226
  29. CR (   1) O   3                / 57. RY*(   4) C   2                    0.59   20.68    0.099
  30. CR (   1) C   4                / 55. RY*(   2) C   2                    0.97   11.25    0.094
  30. CR (   1) C   4                / 81. RY*(   1) C   5                    0.53   11.23    0.069
  30. CR (   1) C   4                /157. RY*(   1) H  14                    0.70   10.46    0.076
  30. CR (   1) C   4                /161. RY*(   1) H  15                    0.71   10.48    0.077
  30. CR (   1) C   4                /201. BD*(   1) C   5 - C   6            0.87   10.64    0.086
  30. CR (   1) C   4                /203. BD*(   1) C   5 - C  12            0.84   10.64    0.085
  31. CR (   1) C   5                / 73. RY*(   2) C   4                    0.88   10.72    0.087
  31. CR (   1) C   5                / 91. RY*(   2) C   6                    1.69   10.79    0.121
  31. CR (   1) C   5                /145. RY*(   2) C  12                    1.78   10.78    0.124
  31. CR (   1) C   5                /201. BD*(   1) C   5 - C   6            0.51   10.63    0.066
  31. CR (   1) C   5                /204. BD*(   1) C   6 - C   7            0.97   10.64    0.091
  31. CR (   1) C   5                /205. BD*(   1) C   6 - H  16            0.69   10.52    0.076
  31. CR (   1) C   5                /215. BD*(   1) C  11 - C  12            0.91   10.66    0.088
  31. CR (   1) C   5                /218. BD*(   1) C  12 - H  22            0.64   10.53    0.074
  32. CR (   1) C   6                / 81. RY*(   1) C   5                    0.58   11.22    0.072
  32. CR (   1) C   6                / 82. RY*(   2) C   5                    0.56   10.90    0.070
  32. CR (   1) C   6                / 83. RY*(   3) C   5                    0.95   10.96    0.091
  32. CR (   1) C   6                /100. RY*(   2) C   7                    1.25   10.84    0.104
  32. CR (   1) C   6                /102. RY*(   4) C   7                    0.54   10.67    0.068
  32. CR (   1) C   6                /165. RY*(   1) H  16                    0.68   10.42    0.075
  32. CR (   1) C   6                /198. BD*(   1) C   4 - C   5            1.14   10.49    0.098
  32. CR (   1) C   6                /201. BD*(   1) C   5 - C   6            0.50   10.63    0.066
  32. CR (   1) C   6                /203. BD*(   1) C   5 - C  12            1.05   10.63    0.095
  32. CR (   1) C   6                /206. BD*(   1) C   7 - C   8            1.05   10.62    0.095
  32. CR (   1) C   6                /208. BD*(   1) C   7 - H  17            0.71   10.53    0.077
  33. CR (   1) C   7                / 91. RY*(   2) C   6                    0.75   10.79    0.081
  33. CR (   1) C   7                / 92. RY*(   3) C   6                    0.76   10.79    0.081
  33. CR (   1) C   7                /108. RY*(   1) C   8                    1.66   10.92    0.120
  33. CR (   1) C   7                /109. RY*(   2) C   8                    0.51   11.21    0.067
  33. CR (   1) C   7                /169. RY*(   1) H  17                    0.75   10.46    0.079
  33. CR (   1) C   7                /201. BD*(   1) C   5 - C   6            1.15   10.63    0.099
  33. CR (   1) C   7                /205. BD*(   1) C   6 - H  16            0.66   10.52    0.075
  33. CR (   1) C   7                /209. BD*(   1) C   8 - O   9            0.91   10.45    0.088
  33. CR (   1) C   7                /210. BD*(   1) C   8 - C  11            1.12   10.62    0.098
  34. CR (   1) C   8                /100. RY*(   2) C   7                    1.01   10.90    0.094
  34. CR (   1) C   8                /136. RY*(   2) C  11                    1.54   10.83    0.115
  34. CR (   1) C   8                /204. BD*(   1) C   6 - C   7            0.84   10.71    0.085
  34. CR (   1) C   8                /206. BD*(   1) C   7 - C   8            0.72   10.69    0.079
  34. CR (   1) C   8                /208. BD*(   1) C   7 - H  17            0.76   10.59    0.080
  34. CR (   1) C   8                /209. BD*(   1) C   8 - O   9            0.80   10.51    0.082
  34. CR (   1) C   8                /210. BD*(   1) C   8 - C  11            0.79   10.69    0.082
  34. CR (   1) C   8                /211. BD*(   1) O   9 - C  10            1.45   10.43    0.110
  34. CR (   1) C   8                /215. BD*(   1) C  11 - C  12            0.87   10.72    0.087
  34. CR (   1) C   8                /217. BD*(   1) C  11 - H  21            0.60   10.60    0.072
  35. CR (   1) O   9                /108. RY*(   1) C   8                    2.36   19.82    0.193
  35. CR (   1) O   9                /115. RY*(   8) C   8                    0.86   21.09    0.120
  35. CR (   1) O   9                /126. RY*(   1) C  10                    0.81   20.03    0.114
  35. CR (   1) O   9                /127. RY*(   2) C  10                    0.80   19.56    0.112
  35. CR (   1) O   9                /206. BD*(   1) C   7 - C   8            0.68   19.52    0.103
  36. CR (   1) C  10                /173. RY*(   1) H  18                    0.61   10.53    0.072
  36. CR (   1) C  10                /177. RY*(   1) H  19                    0.61   10.53    0.072
  36. CR (   1) C  10                /181. RY*(   1) H  20                    0.72   10.54    0.078
  36. CR (   1) C  10                /209. BD*(   1) C   8 - O   9            1.45   10.53    0.111
  36. CR (   1) C  10                /211. BD*(   1) O   9 - C  10            0.78   10.45    0.081
  37. CR (   1) C  11                /109. RY*(   2) C   8                    1.07   11.21    0.098
  37. CR (   1) C  11                /111. RY*(   4) C   8                    0.64   11.14    0.076
  37. CR (   1) C  11                /145. RY*(   2) C  12                    0.65   10.78    0.075
  37. CR (   1) C  11                /147. RY*(   4) C  12                    0.62   11.13    0.074
  37. CR (   1) C  11                /185. RY*(   1) H  21                    0.73   10.42    0.078
  37. CR (   1) C  11                /203. BD*(   1) C   5 - C  12            1.15   10.62    0.099
  37. CR (   1) C  11                /206. BD*(   1) C   7 - C   8            1.31   10.62    0.106
  37. CR (   1) C  11                /209. BD*(   1) C   8 - O   9            0.59   10.44    0.071
  37. CR (   1) C  11                /218. BD*(   1) C  12 - H  22            0.69   10.53    0.076
  38. CR (   1) C  12                / 81. RY*(   1) C   5                    0.65   11.21    0.076
  38. CR (   1) C  12                / 82. RY*(   2) C   5                    0.78   10.90    0.082
  38. CR (   1) C  12                / 83. RY*(   3) C   5                    0.80   10.96    0.084
  38. CR (   1) C  12                /135. RY*(   1) C  11                    0.50   11.18    0.067
  38. CR (   1) C  12                /136. RY*(   2) C  11                    0.94   10.76    0.090
  38. CR (   1) C  12                /189. RY*(   1) H  22                    0.68   10.43    0.075
  38. CR (   1) C  12                /198. BD*(   1) C   4 - C   5            1.13   10.49    0.098
  38. CR (   1) C  12                /201. BD*(   1) C   5 - C   6            1.05   10.63    0.095
  38. CR (   1) C  12                /210. BD*(   1) C   8 - C  11            1.01   10.62    0.093
  38. CR (   1) C  12                /217. BD*(   1) C  11 - H  21            0.72   10.53    0.078
  39. LP (   1) O   1                / 54. RY*(   1) C   2                   15.66    1.16    0.121
  39. LP (   1) O   1                /195. BD*(   1) C   2 - O   3            1.08    1.01    0.030
  39. LP (   1) O   1                /196. BD*(   1) C   2 - C   4            2.51    1.00    0.045
  40. LP (   2) O   1                / 50. RY*(   6) O   1                    0.52    3.21    0.038
  40. LP (   2) O   1                / 55. RY*(   2) C   2                    3.56    1.41    0.066
  40. LP (   2) O   1                / 57. RY*(   4) C   2                    2.72    1.95    0.068
  40. LP (   2) O   1                /195. BD*(   1) C   2 - O   3           32.91    0.62    0.129
  40. LP (   2) O   1                /196. BD*(   1) C   2 - C   4           19.71    0.61    0.100
  41. LP (   1) O   3                / 55. RY*(   2) C   2                    3.22    1.73    0.067
  41. LP (   1) O   3                /153. RY*(   1) H  13                    0.98    1.62    0.036
  41. LP (   1) O   3                /193. BD*(   1) O   1 - C   2            1.27    1.12    0.034
  41. LP (   1) O   3                /196. BD*(   1) C   2 - C   4            6.40    0.93    0.070
  42. LP (   2) O   3                / 56. RY*(   3) C   2                    2.30    2.26    0.067
  42. LP (   2) O   3                / 61. RY*(   8) C   2                    0.60    1.74    0.030
  42. LP (   2) O   3                /154. RY*(   2) H  13                    1.69    1.98    0.054
  42. LP (   2) O   3                /193. BD*(   1) O   1 - C   2            2.92    0.88    0.047
  42. LP (   2) O   3                /194. BD*(   2) O   1 - C   2           31.13    0.44    0.104
  43. LP (   1) O   9                /108. RY*(   1) C   8                    3.05    1.37    0.058
  43. LP (   1) O   9                /109. RY*(   2) C   8                    0.73    1.66    0.031
  43. LP (   1) O   9                /126. RY*(   1) C  10                    1.76    1.57    0.047
  43. LP (   1) O   9                /206. BD*(   1) C   7 - C   8            7.71    1.07    0.081
  43. LP (   1) O   9                /210. BD*(   1) C   8 - C  11            0.73    1.07    0.025
  43. LP (   1) O   9                /212. BD*(   1) C  10 - H  18            1.35    0.94    0.032
  43. LP (   1) O   9                /213. BD*(   1) C  10 - H  19            1.36    0.94    0.032
  43. LP (   1) O   9                /214. BD*(   1) C  10 - H  20            2.33    0.96    0.043
  44. LP (   2) O   9                /110. RY*(   3) C   8                    2.33    2.20    0.067
  44. LP (   2) O   9                /128. RY*(   3) C  10                    1.28    2.41    0.052
  44. LP (   2) O   9                /207. BD*(   2) C   7 - C   8           32.66    0.34    0.100
  44. LP (   2) O   9                /212. BD*(   1) C  10 - H  18            5.84    0.74    0.061
  44. LP (   2) O   9                /213. BD*(   1) C  10 - H  19            5.82    0.74    0.061
 194. BD*(   2) O   1 - C   2        / 46. RY*(   2) O   1                    1.03    0.98    0.093
 194. BD*(   2) O   1 - C   2        / 54. RY*(   1) C   2                    0.86    0.41    0.053
 194. BD*(   2) O   1 - C   2        / 56. RY*(   3) C   2                    1.28    1.82    0.140
 194. BD*(   2) O   1 - C   2        / 58. RY*(   5) C   2                    0.51    1.33    0.076
 194. BD*(   2) O   1 - C   2        / 61. RY*(   8) C   2                    0.76    1.30    0.092
 194. BD*(   2) O   1 - C   2        /193. BD*(   1) O   1 - C   2           15.74    0.45    0.219
 194. BD*(   2) O   1 - C   2        /198. BD*(   1) C   4 - C   5            0.57    0.30    0.036
 194. BD*(   2) O   1 - C   2        /200. BD*(   1) C   4 - H  15            0.99    0.31    0.050
 202. BD*(   2) C   5 - C   6        / 93. RY*(   4) C   6                    1.64    1.33    0.097
 202. BD*(   2) C   5 - C   6        /101. RY*(   3) C   7                    0.76    0.64    0.045
 202. BD*(   2) C   5 - C   6        /146. RY*(   3) C  12                    0.50    0.82    0.042
 202. BD*(   2) C   5 - C   6        /194. BD*(   2) O   1 - C   2            0.72    0.10    0.014
 202. BD*(   2) C   5 - C   6        /196. BD*(   1) C   2 - C   4            2.45    0.35    0.055
 207. BD*(   2) C   7 - C   8        /101. RY*(   3) C   7                    1.66    0.64    0.066
 207. BD*(   2) C   7 - C   8        /103. RY*(   5) C   7                    0.73    1.82    0.074
 207. BD*(   2) C   7 - C   8        /110. RY*(   3) C   8                    0.64    1.86    0.069
 207. BD*(   2) C   7 - C   8        /112. RY*(   5) C   8                    1.18    1.05    0.071
 207. BD*(   2) C   7 - C   8        /216. BD*(   2) C  11 - C  12          239.56    0.01    0.083
 216. BD*(   2) C  11 - C  12        /137. RY*(   3) C  11                    1.84    0.54    0.073
 216. BD*(   2) C  11 - C  12        /138. RY*(   4) C  11                    0.70    0.56    0.045
 216. BD*(   2) C  11 - C  12        /148. RY*(   5) C  12                    1.57    1.24    0.101


 Natural Bond Orbitals (Summary):

                                                            Principal Delocalizations
           NBO                        Occupancy    Energy   (geminal,vicinal,remote)
 ====================================================================================
 Molecular unit  1  (C9H10O3)
     1. BD (   1) O   1 - C   2          1.99486    -0.98085  54(g),196(g),197(v)
     2. BD (   2) O   1 - C   2          1.99306    -0.47668  200(v),198(v),194(g)
     3. BD (   1) C   2 - O   3          1.99636    -0.93100  199(v)
     4. BD (   1) C   2 - C   4          1.97921    -0.63374  202(v),45(v),198(g),193(g)
                                                    82(v),201(v)
     5. BD (   1) O   3 - H  13          1.98479    -0.74721  193(v),194(v),55(v),58(v)
     6. BD (   1) C   4 - C   5          1.97276    -0.63668  201(g),203(g),204(v),215(v)
                                                    193(v),194(v),90(v),144(v)
                                                    199(g),200(g),196(g)
     7. BD (   1) C   4 - H  14          1.96838    -0.50025  195(v),201(v),202(v),194(v)
                                                    198(g),193(v),83(v),59(v)
     8. BD (   1) C   4 - H  15          1.95986    -0.50123  194(v),203(v),193(v),202(v)
                                                    195(v),198(g)
     9. BD (   1) C   5 - C   6          1.97048    -0.69630  203(g),204(g),198(g),218(v)
                                                    208(v),205(g),99(v),72(v)
                                                    100(v),199(v),144(v)
    10. BD (   2) C   5 - C   6          1.69663    -0.27023  216(v),207(v),196(v),197(r)
                                                    101(v),146(v),199(v),147(v)
                                                    75(v)
    11. BD (   1) C   5 - C  12          1.96957    -0.68721  201(g),215(g),198(g),205(v)
                                                    217(v),136(v),218(g),72(v)
                                                    200(v),90(v),135(v)
    12. BD (   1) C   6 - C   7          1.97167    -0.69496  209(v),201(g),206(g),198(v)
                                                    208(g),109(v),205(g),81(v)
                                                    83(v)
    13. BD (   1) C   6 - H  16          1.97937    -0.52246  203(v),206(v),201(g),81(v)
                                                    204(g),99(v)
    14. BD (   1) C   7 - C   8          1.97676    -0.70826  210(g),204(g),205(v),217(v)
                                                    91(v),208(g),135(v),209(g)
                                                    90(v)
    15. BD (   2) C   7 - C   8          1.65806    -0.27366  202(v),216(v),137(v),92(v)
                                                    94(v),118(v),138(v)
    16. BD (   1) C   7 - H  17          1.97585    -0.52808  210(v),201(v),204(g),206(g)
                                                    108(v),90(v),209(v)
    17. BD (   1) C   8 - O   9          1.99114    -0.92040  215(v),204(v),127(v),206(g)
                                                    210(g),214(v)
    18. BD (   1) C   8 - C  11          1.97059    -0.69551  206(g),211(v),215(g),208(v)
                                                    218(v),145(v),217(g),209(g)
                                                    117(v),100(v),144(v),99(v)
    19. BD (   1) O   9 - C  10          1.99299    -0.84332  210(v),109(v),108(v)
    20. BD (   1) C  10 - H  18          1.99515    -0.53387  118(v),209(v)
    21. BD (   1) C  10 - H  19          1.99515    -0.53392  118(v),209(v)
    22. BD (   1) C  10 - H  20          1.99063    -0.53012  209(v),117(v)
    23. BD (   1) C  11 - C  12          1.97408    -0.69840  203(g),209(v),198(v),210(g)
                                                    217(g),108(v),218(g),81(v)
                                                    82(v),83(v)
    24. BD (   2) C  11 - C  12          1.70636    -0.26615  207(v),202(v),113(v)
    25. BD (   1) C  11 - H  21          1.97646    -0.51607  206(v),203(v),215(g),209(v)
                                                    210(g),144(v)
    26. BD (   1) C  12 - H  22          1.97899    -0.51790  201(v),210(v),203(g),215(g)
                                                    81(v),135(v)
    27. CR (   1) O   1                  1.99971   -18.85756  54(v),196(v)
    28. CR (   1) C   2                  1.99932   -10.20623  74(v),197(v)
    29. CR (   1) O   3                  1.99968   -18.97941  55(v),57(v)
    30. CR (   1) C   4                  1.99902   -10.08777  55(v),201(v),203(v),161(v)
                                                    157(v),81(v)
    31. CR (   1) C   5                  1.99885   -10.07622  145(v),91(v),204(v),215(v)
                                                    73(v),205(v),218(v),201(g)
    32. CR (   1) C   6                  1.99889   -10.07767  100(v),198(v),203(v),206(v)
                                                    83(v),208(v),165(v),81(v)
                                                    82(v),102(v),201(g)
    33. CR (   1) C   7                  1.99890   -10.07618  108(v),201(v),210(v),209(v)
                                                    92(v),91(v),169(v),205(v)
                                                    109(v)
    34. CR (   1) C   8                  1.99863   -10.14463  136(v),211(v),100(v),215(v)
                                                    204(v),209(g),210(g),208(v)
                                                    206(g),217(v)
    35. CR (   1) O   9                  1.99962   -18.98067  108(v),115(v),126(v),127(v)
                                                    206(v)
    36. CR (   1) C  10                  1.99925   -10.16065  209(v),211(g),181(v),173(v)
                                                    177(v)
    37. CR (   1) C  11                  1.99891   -10.07192  206(v),203(v),109(v),185(v)
                                                    218(v),145(v),111(v),147(v)
                                                    209(v)
    38. CR (   1) C  12                  1.99887   -10.07475  198(v),201(v),210(v),136(v)
                                                    83(v),82(v),217(v),189(v)
                                                    81(v),135(v)
    39. LP (   1) O   1                  1.97589    -0.63962  54(v),196(v),195(v)
    40. LP (   2) O   1                  1.83879    -0.24602  195(v),196(v),55(v),57(v)
                                                    50(g)
    41. LP (   1) O   3                  1.97309    -0.56591  196(v),55(v),193(v),153(v)
    42. LP (   2) O   3                  1.80902    -0.32560  194(v),193(v),56(v),154(v)
                                                    61(v)
    43. LP (   1) O   9                  1.96007    -0.52555  206(v),108(v),214(v),126(v)
                                                    213(v),212(v),109(v),210(v)
    44. LP (   2) O   9                  1.83009    -0.32613  207(v),212(v),213(v),110(v)
                                                    128(v)
    45. RY*(   1) O   1                  0.00221     1.17345   
    46. RY*(   2) O   1                  0.00063     1.09624   
    47. RY*(   3) O   1                  0.00047     1.56163   
    48. RY*(   4) O   1                  0.00009     1.00839   
    49. RY*(   5) O   1                  0.00003     3.27880   
    50. RY*(   6) O   1                  0.00000     2.95990   
    51. RY*(   7) O   1                  0.00001     2.73707   
    52. RY*(   8) O   1                  0.00000     2.75769   
    53. RY*(   9) O   1                  0.00000     2.84779   
    54. RY*(   1) C   2                  0.01862     0.52385   
    55. RY*(   2) C   2                  0.01395     1.16681   
    56. RY*(   3) C   2                  0.00463     1.93080   
    57. RY*(   4) C   2                  0.00316     1.70519   
    58. RY*(   5) C   2                  0.00239     1.44699   
    59. RY*(   6) C   2                  0.00189     1.51593   
    60. RY*(   7) C   2                  0.00057     1.07414   
    61. RY*(   8) C   2                  0.00007     1.41309   
    62. RY*(   9) C   2                  0.00001     2.04745   
    63. RY*(   1) O   3                  0.00187     1.55355   
    64. RY*(   2) O   3                  0.00093     1.25079   
    65. RY*(   3) O   3                  0.00082     1.23572   
    66. RY*(   4) O   3                  0.00006     1.50227   
    67. RY*(   5) O   3                  0.00001     2.71284   
    68. RY*(   6) O   3                  0.00002     2.78619   
    69. RY*(   7) O   3                  0.00001     2.78003   
    70. RY*(   8) O   3                  0.00000     3.10158   
    71. RY*(   9) O   3                  0.00001     2.75129   
    72. RY*(   1) C   4                  0.00621     0.84129   
    73. RY*(   2) C   4                  0.00352     0.64764   
    74. RY*(   3) C   4                  0.00240     0.75320   
    75. RY*(   4) C   4                  0.00092     1.28010   
    76. RY*(   5) C   4                  0.00019     1.72370   
    77. RY*(   6) C   4                  0.00017     2.10523   
    78. RY*(   7) C   4                  0.00012     2.13531   
    79. RY*(   8) C   4                  0.00002     2.13839   
    80. RY*(   9) C   4                  0.00002     2.33385   
    81. RY*(   1) C   5                  0.00541     1.13813   
    82. RY*(   2) C   5                  0.00379     0.82429   
    83. RY*(   3) C   5                  0.00332     0.88084   
    84. RY*(   4) C   5                  0.00123     0.73022   
    85. RY*(   5) C   5                  0.00067     1.89637   
    86. RY*(   6) C   5                  0.00036     2.36344   
    87. RY*(   7) C   5                  0.00028     1.88950   
    88. RY*(   8) C   5                  0.00014     2.19979   
    89. RY*(   9) C   5                  0.00006     2.19499   
    90. RY*(   1) C   6                  0.00591     1.11454   
    91. RY*(   2) C   6                  0.00292     0.71598   
    92. RY*(   3) C   6                  0.00125     0.71111   
    93. RY*(   4) C   6                  0.00084     1.34504   
    94. RY*(   5) C   6                  0.00078     1.11018   
    95. RY*(   6) C   6                  0.00012     2.35112   
    96. RY*(   7) C   6                  0.00005     2.33723   
    97. RY*(   8) C   6                  0.00001     2.06067   
    98. RY*(   9) C   6                  0.00001     2.05873   
    99. RY*(   1) C   7                  0.00461     1.12590   
   100. RY*(   2) C   7                  0.00234     0.75886   
   101. RY*(   3) C   7                  0.00139     0.65343   
   102. RY*(   4) C   7                  0.00120     0.59629   
   103. RY*(   5) C   7                  0.00055     1.83541   
   104. RY*(   6) C   7                  0.00011     2.35270   
   105. RY*(   7) C   7                  0.00008     2.38381   
   106. RY*(   8) C   7                  0.00003     1.88651   
   107. RY*(   9) C   7                  0.00001     2.21050   
   108. RY*(   1) C   8                  0.00714     0.84157   
   109. RY*(   2) C   8                  0.00433     1.13770   
   110. RY*(   3) C   8                  0.00251     1.87270   
   111. RY*(   4) C   8                  0.00213     1.06590   
   112. RY*(   5) C   8                  0.00083     1.06864   
   113. RY*(   6) C   8                  0.00075     1.40002   
   114. RY*(   7) C   8                  0.00063     1.92141   
   115. RY*(   8) C   8                  0.00022     2.10567   
   116. RY*(   9) C   8                  0.00002     2.15506   
   117. RY*(   1) O   9                  0.00268     1.27027   
   118. RY*(   2) O   9                  0.00206     1.10369   
   119. RY*(   3) O   9                  0.00035     2.27702   
   120. RY*(   4) O   9                  0.00025     2.72793   
   121. RY*(   5) O   9                  0.00013     1.65611   
   122. RY*(   6) O   9                  0.00008     2.40518   
   123. RY*(   7) O   9                  0.00001     2.70081   
   124. RY*(   8) O   9                  0.00001     2.75621   
   125. RY*(   9) O   9                  0.00001     2.78997   
   126. RY*(   1) C  10                  0.00287     1.04536   
   127. RY*(   2) C  10                  0.00164     0.58114   
   128. RY*(   3) C  10                  0.00142     2.08063   
   129. RY*(   4) C  10                  0.00041     1.84175   
   130. RY*(   5) C  10                  0.00030     0.63770   
   131. RY*(   6) C  10                  0.00004     1.49477   
   132. RY*(   7) C  10                  0.00000     1.50119   
   133. RY*(   8) C  10                  0.00000     2.11433   
   134. RY*(   9) C  10                  0.00000     2.22089   
   135. RY*(   1) C  11                  0.00581     1.10192   
   136. RY*(   2) C  11                  0.00320     0.68282   
   137. RY*(   3) C  11                  0.00099     0.56957   
   138. RY*(   4) C  11                  0.00091     0.58533   
   139. RY*(   5) C  11                  0.00058     1.92098   
   140. RY*(   6) C  11                  0.00014     2.34362   
   141. RY*(   7) C  11                  0.00003     1.92278   
   142. RY*(   8) C  11                  0.00004     2.35840   
   143. RY*(   9) C  11                  0.00001     2.22336   
   144. RY*(   1) C  12                  0.00598     1.13229   
   145. RY*(   2) C  12                  0.00286     0.70410   
   146. RY*(   3) C  12                  0.00113     0.83687   
   147. RY*(   4) C  12                  0.00092     1.05474   
   148. RY*(   5) C  12                  0.00051     1.26427   
   149. RY*(   6) C  12                  0.00012     2.33017   
   150. RY*(   7) C  12                  0.00005     2.37417   
   151. RY*(   8) C  12                  0.00001     2.12072   
   152. RY*(   9) C  12                  0.00001     1.96490   
   153. RY*(   1) H  13                  0.00177     1.05283   
   154. RY*(   2) H  13                  0.00132     1.65866   
   155. RY*(   3) H  13                  0.00041     1.73833   
   156. RY*(   4) H  13                  0.00007     1.97626   
   157. RY*(   1) H  14                  0.00271     0.36790   
   158. RY*(   2) H  14                  0.00017     1.84138   
   159. RY*(   3) H  14                  0.00013     1.81831   
   160. RY*(   4) H  14                  0.00004     2.30130   
   161. RY*(   1) H  15                  0.00192     0.39158   
   162. RY*(   2) H  15                  0.00022     1.82820   
   163. RY*(   3) H  15                  0.00017     1.80238   
   164. RY*(   4) H  15                  0.00004     2.29952   
   165. RY*(   1) H  16                  0.00182     0.34692   
   166. RY*(   2) H  16                  0.00018     1.64958   
   167. RY*(   3) H  16                  0.00009     1.99708   
   168. RY*(   4) H  16                  0.00006     2.32915   
   169. RY*(   1) H  17                  0.00152     0.38105   
   170. RY*(   2) H  17                  0.00021     1.64168   
   171. RY*(   3) H  17                  0.00008     2.02644   
   172. RY*(   4) H  17                  0.00006     2.30024   
   173. RY*(   1) H  18                  0.00246     0.36915   
   174. RY*(   2) H  18                  0.00022     1.76122   
   175. RY*(   3) H  18                  0.00014     1.84955   
   176. RY*(   4) H  18                  0.00003     2.12463   
   177. RY*(   1) H  19                  0.00248     0.36884   
   178. RY*(   2) H  19                  0.00022     1.76088   
   179. RY*(   3) H  19                  0.00014     1.84770   
   180. RY*(   4) H  19                  0.00003     2.12625   
   181. RY*(   1) H  20                  0.00071     0.38433   
   182. RY*(   2) H  20                  0.00021     1.71289   
   183. RY*(   3) H  20                  0.00010     1.94692   
   184. RY*(   4) H  20                  0.00001     1.97932   
   185. RY*(   1) H  21                  0.00222     0.34632   
   186. RY*(   2) H  21                  0.00016     1.64929   
   187. RY*(   3) H  21                  0.00009     2.00330   
   188. RY*(   4) H  21                  0.00006     2.31490   
   189. RY*(   1) H  22                  0.00162     0.35573   
   190. RY*(   2) H  22                  0.00018     1.65289   
   191. RY*(   3) H  22                  0.00009     1.98433   
   192. RY*(   4) H  22                  0.00006     2.33166   
   193. BD*(   1) O   1 - C   2          0.04895     0.55867   
   194. BD*(   2) O   1 - C   2          0.18414     0.11289  193(g),56(g),46(g),200(v)
                                                    54(g),61(g),58(g),198(v)
   195. BD*(   1) C   2 - O   3          0.09862     0.37155   
   196. BD*(   1) C   2 - C   4          0.07950     0.36245   
   197. BD*(   1) O   3 - H  13          0.01595     0.40504   
   198. BD*(   1) C   4 - C   5          0.02493     0.41675   
   199. BD*(   1) C   4 - H  14          0.01151     0.43742   
   200. BD*(   1) C   4 - H  15          0.01092     0.42386   
   201. BD*(   1) C   5 - C   6          0.02703     0.55707   
   202. BD*(   2) C   5 - C   6          0.37162     0.01735  207(v),216(v),196(v),93(g)
                                                    101(v),146(v)
   203. BD*(   1) C   5 - C  12          0.02755     0.55084   
   204. BD*(   1) C   6 - C   7          0.01602     0.56276   
   205. BD*(   1) C   6 - H  16          0.01474     0.44835   
   206. BD*(   1) C   7 - C   8          0.03153     0.54412   
   207. BD*(   2) C   7 - C   8          0.38810     0.01385  202(v),216(v),101(g),112(g)
                                                    103(g),110(g)
   208. BD*(   1) C   7 - H  17          0.01416     0.45036   
   209. BD*(   1) C   8 - O   9          0.03132     0.36940   
   210. BD*(   1) C   8 - C  11          0.02550     0.54273   
   211. BD*(   1) O   9 - C  10          0.00855     0.28535   
   212. BD*(   1) C  10 - H  18          0.01993     0.41120   
   213. BD*(   1) C  10 - H  19          0.01997     0.41098   
   214. BD*(   1) C  10 - H  20          0.00839     0.43675   
   215. BD*(   1) C  11 - C  12          0.01443     0.57903   
   216. BD*(   2) C  11 - C  12          0.30125     0.02633  202(v),207(v),137(g),148(g)
                                                    138(g)
   217. BD*(   1) C  11 - H  21          0.01330     0.45845   
   218. BD*(   1) C  12 - H  22          0.01443     0.45430   
       -------------------------------
              Total Lewis   85.99581  ( 97.7225%)
        Valence non-Lewis    1.82233  (  2.0708%)
        Rydberg non-Lewis    0.18186  (  0.2067%)
       -------------------------------
            Total unit  1   88.00000  (100.0000%)
           Charge unit  1    0.00000
 Unable to Open any file for archive entry.
 1\1\GINC-COMPUTE-0-0\SP\RB3LYP\def2SVP\C9H10O3\ZAHRT2\13-Mar-2021\0\\#
  b3lyp/def2svp geom=NewRedundant pop=NBO\\40\\0,1\O,0,-4.6418605116,-0
 .1348530466,0.3121704542\C,0,-3.4881194506,0.1076305651,0.0901029809\O
 ,0,-2.9183302404,1.2534294247,0.5097125921\C,0,-2.5810306478,-0.831612
 538,-0.7209055323\C,0,-1.1016392498,-0.6129850606,-0.5334082653\C,0,-0
 .3837261972,0.2519939077,-1.3689751855\C,0,0.9767022832,0.5126369997,-
 1.1658832907\C,0,1.6492058677,-0.1050036134,-0.102059718\O,0,2.9595933
 205,0.0721480949,0.184097025\C,0,3.7282530165,0.9321476935,-0.62715780
 4\C,0,0.9409844961,-0.9768592442,0.7454481331\C,0,-0.4087168748,-1.220
 7908777,0.5312144673\H,0,-1.9732260693,1.2458819868,0.2815332217\H,0,-
 2.883952508,-1.8550352338,-0.4579159142\H,0,-2.8649374762,-0.686237476
 3,-1.7767448944\H,0,-0.8924410215,0.73336263,-2.2092821819\H,0,1.49680
 66886,1.1878232305,-1.8444498543\H,0,3.7620517208,0.5839281513,-1.6749
 94034\H,0,3.3407971629,1.9665449442,-0.6084571328\H,0,4.7457427058,0.9
 246128654,-0.2153416679\H,0,1.4812748008,-1.4500548254,1.5672168437\H,
 0,-0.9434318156,-1.8987085775,1.2018428893\\Version=ES64L-G16RevC.01\S
 tate=1-A\HF=-574.2351809\RMSD=4.301e-09\Dipole=2.1475595,0.1111429,-0.
 8638675\Quadrupole=-8.2616429,3.9575098,4.3041331,5.4959115,2.166014,-
 3.2633286\PG=C01 [X(C9H10O3)]\\@
 The archive entry for this job was punched.


 BRING ME INTO THE COMPANY OF THOSE WHO SEEK TRUTH,
 AND DELIVER ME FROM THOSE WHO HAVE FOUND IT.
 File lengths (MBytes):  RWF=     32 Int=      0 D2E=      0 Chk=      4 Scr=      1
 Normal termination of Gaussian 16
