# Supplementary material for: Machine-Learning-Guided Discovery of Electrochemical Reactions
Source: J Am Chem Soc. 2022 Dec 2;144(49):22599–610. doi: 10.1021/jacs.2c08997 (PMC9756344; doi:10.1021/jacs.2c08997)
Supplement: Supplementary file 4 — ja2c08997_si_004.zip [file ja2c08997_si_004.zip › Reactivity Prediction/Nlogs_notimes/42.log]

 Entering Gaussian System, Link 0=g16
 Input=42.com
 Output=42.log
 Initial command:
  
 Copyright (c) 1988-2019, Gaussian, Inc.  All Rights Reserved.
  
 This is part of the Gaussian(R) 16 program.  It is based on
 the Gaussian(R) 09 system (copyright 2009, Gaussian, Inc.),
 the Gaussian(R) 03 system (copyright 2003, Gaussian, Inc.),
 the Gaussian(R) 98 system (copyright 1998, Gaussian, Inc.),
 the Gaussian(R) 94 system (copyright 1995, Gaussian, Inc.),
 the Gaussian 92(TM) system (copyright 1992, Gaussian, Inc.),
 the Gaussian 90(TM) system (copyright 1990, Gaussian, Inc.),
 the Gaussian 88(TM) system (copyright 1988, Gaussian, Inc.),
 the Gaussian 86(TM) system (copyright 1986, Carnegie Mellon
 University), and the Gaussian 82(TM) system (copyright 1983,
 Carnegie Mellon University). Gaussian is a federally registered
 trademark of Gaussian, Inc.
  
 This software contains proprietary and confidential information,
 including trade secrets, belonging to Gaussian, Inc.
  
 This software is provided under written license and may be
 used, copied, transmitted, or stored only in accord with that
 written license.
  
 The following legend is applicable only to US Government
 contracts under FAR:
  
                    RESTRICTED RIGHTS LEGEND
  
 Use, reproduction and disclosure by the US Government is
 subject to restrictions as set forth in subparagraphs (a)
 and (c) of the Commercial Computer Software - Restricted
 Rights clause in FAR 52.227-19.
  
 Gaussian, Inc.
 340 Quinnipiac St., Bldg. 40, Wallingford CT 06492
  
  
 ---------------------------------------------------------------
 Warning -- This program may not be used in any manner that
 competes with the business of Gaussian, Inc. or will provide
 assistance to any competitor of Gaussian, Inc.  The licensee
 of this program is prohibited from giving any competitor of
 Gaussian, Inc. access to this program.  By using this program,
 the user acknowledges that Gaussian, Inc. is engaged in the
 business of creating and licensing software in the field of
 computational chemistry and represents and warrants to the
 licensee that it is not a competitor of Gaussian, Inc. and that
 it will not use this program in any manner prohibited above.
 ---------------------------------------------------------------
  

 Cite this work as:
 Gaussian 16, Revision C.01,
 M. J. Frisch, G. W. Trucks, H. B. Schlegel, G. E. Scuseria, 
 M. A. Robb, J. R. Cheeseman, G. Scalmani, V. Barone, 
 G. A. Petersson, H. Nakatsuji, X. Li, M. Caricato, A. V. Marenich, 
 J. Bloino, B. G. Janesko, R. Gomperts, B. Mennucci, H. P. Hratchian, 
 J. V. Ortiz, A. F. Izmaylov, J. L. Sonnenberg, D. Williams-Young, 
 F. Ding, F. Lipparini, F. Egidi, J. Goings, B. Peng, A. Petrone, 
 T. Henderson, D. Ranasinghe, V. G. Zakrzewski, J. Gao, N. Rega, 
 G. Zheng, W. Liang, M. Hada, M. Ehara, K. Toyota, R. Fukuda, 
 J. Hasegawa, M. Ishida, T. Nakajima, Y. Honda, O. Kitao, H. Nakai, 
 T. Vreven, K. Throssell, J. A. Montgomery, Jr., J. E. Peralta, 
 F. Ogliaro, M. J. Bearpark, J. J. Heyd, E. N. Brothers, K. N. Kudin, 
 V. N. Staroverov, T. A. Keith, R. Kobayashi, J. Normand, 
 K. Raghavachari, A. P. Rendell, J. C. Burant, S. S. Iyengar, 
 J. Tomasi, M. Cossi, J. M. Millam, M. Klene, C. Adamo, R. Cammi, 
 J. W. Ochterski, R. L. Martin, K. Morokuma, O. Farkas, 
 J. B. Foresman, and D. J. Fox, Gaussian, Inc., Wallingford CT, 2019.
 
 ******************************************
 Gaussian 16:  ES64L-G16RevC.01  3-Jul-2019
                13-Mar-2021 
 ******************************************
 %nprocshared=16
 Will use up to   16 processors via shared memory.
 %mem=7GB
 -----------------------------------------
 # b3lyp/def2svp geom=NewRedundant pop=NBO
 -----------------------------------------
 1/29=4000,38=1,172=1/1;
 2/12=2,17=6,18=5,40=1/2;
 3/5=43,7=101,11=2,25=1,30=1,74=-5/1,2,3;
 4//1;
 5/5=2,38=5/2;
 6/7=2,8=2,9=2,10=2,28=1,40=1/1,7;
 99/5=1,9=1/99;
 --
 42
 --
 Symbolic Z-matrix:
 Charge =  0 Multiplicity = 1
 C                    -3.87335   1.20443   0.5968 
 C                    -3.03756   0.64473  -0.28181 
 C                    -2.35823  -0.68572  -0.10458 
 C                    -0.84333  -0.58712  -0.10859 
 C                    -0.18132   0.31775   0.72863 
 C                     1.21343   0.41149   0.75376 
 C                     1.98099  -0.41448  -0.08085 
 O                     3.33801  -0.40312  -0.13677 
 C                     4.04558   0.48854   0.69111 
 C                     1.33096  -1.32332  -0.93049 
 C                    -0.05833  -1.40198  -0.93992 
 H                    -4.33192   2.17965   0.41181 
 H                    -4.13345   0.70279   1.53515 
 H                    -2.79177   1.18099  -1.20699 
 H                    -2.70533  -1.14763   0.83664 
 H                    -2.66682  -1.36545  -0.91771 
 H                    -0.76887   0.97332   1.37661 
 H                     1.68716   1.13014   1.42215 
 H                     5.11265   0.32965   0.48574 
 H                     3.79229   1.54211   0.47316 
 H                     3.85479   0.29528   1.76252 
 H                     1.94166  -1.95632  -1.57697 
 H                    -0.54725  -2.11574  -1.60904 
 
                          Input orientation:                          
 ---------------------------------------------------------------------
 Center     Atomic      Atomic             Coordinates (Angstroms)
 Number     Number       Type             X           Y           Z
 ---------------------------------------------------------------------
      1          6           0       -3.873346    1.204430    0.596798
      2          6           0       -3.037562    0.644733   -0.281808
      3          6           0       -2.358226   -0.685722   -0.104583
      4          6           0       -0.843329   -0.587122   -0.108590
      5          6           0       -0.181322    0.317751    0.728628
      6          6           0        1.213427    0.411487    0.753763
      7          6           0        1.980991   -0.414477   -0.080849
      8          8           0        3.338015   -0.403119   -0.136774
      9          6           0        4.045577    0.488538    0.691114
     10          6           0        1.330956   -1.323320   -0.930495
     11          6           0       -0.058327   -1.401979   -0.939920
     12          1           0       -4.331915    2.179646    0.411810
     13          1           0       -4.133446    0.702795    1.535149
     14          1           0       -2.791768    1.180991   -1.206994
     15          1           0       -2.705330   -1.147633    0.836644
     16          1           0       -2.666818   -1.365455   -0.917711
     17          1           0       -0.768873    0.973318    1.376615
     18          1           0        1.687161    1.130145    1.422146
     19          1           0        5.112647    0.329652    0.485741
     20          1           0        3.792288    1.542111    0.473163
     21          1           0        3.854792    0.295283    1.762524
     22          1           0        1.941660   -1.956316   -1.576968
     23          1           0       -0.547249   -2.115738   -1.609036
 ---------------------------------------------------------------------
                    Distance matrix (angstroms):
                    1          2          3          4          5
     1  C    0.000000
     2  C    1.335569   0.000000
     3  C    2.521944   1.504333   0.000000
     4  C    3.590019   2.522326   1.518107   0.000000
     5  C    3.799292   3.047295   2.537737   1.399280   0.000000
     6  C    5.150597   4.381520   3.833709   2.443587   1.398121
     7  C    6.111737   5.133048   4.347751   2.829728   2.422191
     8  O    7.424693   6.462740   5.703337   4.185486   3.695173
     9  C    7.951776   7.151352   6.559017   5.069317   4.230514
    10  C    5.983887   4.835078   3.833891   2.438243   2.780789
    11  C    4.869214   3.673960   2.549578   1.404040   2.399302
    12  H    1.093413   2.124244   3.517449   4.482862   4.560093
    13  H    1.095351   2.122656   2.787133   3.897516   4.051916
    14  H    2.103337   1.097249   2.210857   2.851162   3.362476
    15  H    2.637042   2.138665   1.104423   2.162102   2.920553
    16  H    3.217725   2.140719   1.103831   2.141399   3.423639
    17  H    3.209250   2.829361   2.733570   2.155540   1.093102
    18  H    5.621917   5.045997   4.689715   3.419874   2.152250
    19  H    9.029155   8.192333   7.562632   6.055358   5.299551
    20  H    7.674064   6.929799   6.567027   5.134298   4.165800
    21  H    7.868264   7.197635   6.561253   5.133425   4.166492
    22  H    6.966338   5.765027   4.719252   3.433218   3.872235
    23  H    5.191545   3.947580   2.754625   2.162328   3.394177
                    6          7          8          9         10
     6  C    0.000000
     7  C    1.402837   0.000000
     8  O    2.443464   1.358223   0.000000
     9  C    2.833891   2.381991   1.407514   0.000000
    10  C    2.420763   1.403723   2.346284   3.644395   0.000000
    11  C    2.788293   2.423217   3.630138   4.803786   1.391540
    12  H    5.830449   6.842878   8.111686   8.551037   6.792692
    13  H    5.411513   6.422312   7.735703   8.225249   6.328051
    14  H    4.525294   5.156835   6.420982   7.129628   4.831653
    15  H    4.218338   4.831243   6.166349   6.947875   4.409677
    16  H    4.583410   4.817347   6.131393   7.147157   3.998017
    17  H    2.152466   3.407628   4.588186   4.887110   3.873833
    18  H    1.089784   2.175130   2.739790   2.551116   3.417790
    19  H    3.909278   3.268336   2.018365   1.098208   4.363396
    20  H    2.829765   2.723226   2.088613   1.105294   4.029777
    21  H    2.829825   2.722667   2.088578   1.105289   4.030133
    22  H    3.401341   2.148763   2.537004   3.943092   1.091591
    23  H    3.881966   3.409053   4.493985   5.759080   2.148488
                   11         12         13         14         15
    11  C    0.000000
    12  H    5.737488   0.000000
    13  H    5.211779   1.866111   0.000000
    14  H    3.770246   2.447426   3.090003   0.000000
    15  H    3.198046   3.727875   2.439571   3.099422   0.000000
    16  H    2.608842   4.136171   3.527772   2.565869   1.768245
    17  H    3.393117   3.883471   3.379152   3.287897   2.922305
    18  H    3.877852   6.192859   5.837368   5.193820   4.982475
    19  H    5.636491   9.624329   9.312934   8.128340   7.964061
    20  H    5.048931   8.149410   8.040493   6.804640   7.041723
    21  H    5.049396   8.508667   8.001857   7.333435   6.780446
    22  H    2.170960   7.772976   7.325507   5.690774   5.298490
    23  H    1.093715   6.071065   5.539931   4.008481   3.402336
                   16         17         18         19         20
    16  H    0.000000
    17  H    3.786289   0.000000
    18  H    5.537155   2.461457   0.000000
    19  H    8.084748   5.983330   3.640275   0.000000
    20  H    7.218623   4.684435   2.345601   1.792642   0.000000
    21  H    7.243832   4.689022   2.347653   1.792639   1.794697
    22  H    4.692740   4.965218   4.311113   4.419907   4.457224
    23  H    2.352324   4.301801   4.971560   6.511716   6.045410
                   21         22         23
    21  H    0.000000
    22  H    4.458921   0.000000
    23  H    6.046355   2.494216   0.000000
 Stoichiometry    C10H12O
 Framework group  C1[X(C10H12O)]
 Deg. of freedom    63
 Full point group                 C1      NOp   1
 Largest Abelian subgroup         C1      NOp   1
 Largest concise Abelian subgroup C1      NOp   1
                         Standard orientation:                         
 ---------------------------------------------------------------------
 Center     Atomic      Atomic             Coordinates (Angstroms)
 Number     Number       Type             X           Y           Z
 ---------------------------------------------------------------------
      1          6           0       -4.141799   -1.148399    0.126514
      2          6           0       -3.272548   -0.222394    0.539625
      3          6           0       -2.486541    0.690766   -0.361126
      4          6           0       -0.984620    0.526422   -0.213230
      5          6           0       -0.389229   -0.736772   -0.301741
      6          6           0        0.993625   -0.907791   -0.186816
      7          6           0        1.816765    0.207728    0.027685
      8          8           0        3.167836    0.153309    0.155806
      9          6           0        3.809601   -1.096397    0.069394
     10          6           0        1.233501    1.480867    0.124413
     11          6           0       -0.144962    1.630103    0.006294
     12          1           0       -4.679241   -1.786869    0.832959
     13          1           0       -4.351207   -1.298774   -0.938065
     14          1           0       -3.080054   -0.106682    1.613642
     15          1           0       -2.785835    0.512095   -1.409100
     16          1           0       -2.747568    1.739590   -0.136905
     17          1           0       -1.021107   -1.614723   -0.459234
     18          1           0        1.414658   -1.910081   -0.262812
     19          1           0        4.883879   -0.908378    0.198383
     20          1           0        3.470121   -1.789372    0.860730
     21          1           0        3.645789   -1.576486   -0.912616
     22          1           0        1.886653    2.338585    0.295538
     23          1           0       -0.581535    2.629818    0.084954
 ---------------------------------------------------------------------
 Rotational constants (GHZ):           3.0624051           0.5234472           0.4602103
 Standard basis: def2SVP (5D, 7F)
 There are   225 symmetry adapted cartesian basis functions of A   symmetry.
 There are   214 symmetry adapted basis functions of A   symmetry.
   214 basis functions,   359 primitive gaussians,   225 cartesian basis functions
    40 alpha electrons       40 beta electrons
       nuclear repulsion energy       560.4934466593 Hartrees.
 NAtoms=   23 NActive=   23 NUniq=   23 SFac= 1.00D+00 NAtFMM=   60 NAOKFM=F Big=F
 Integral buffers will be    131072 words long.
 Raffenetti 2 integral format.
 Two-electron integral symmetry is turned on.
 One-electron integrals computed using PRISM.
   1 Symmetry operations used in ECPInt.
 ECPInt:  NShTT=    5253 NPrTT=   18707 LenC2=    4989 LenP2D=   13535.
 LDataN:  DoStor=T MaxTD1= 4 Len=   56
 NBasis=   214 RedAO= T EigKep=  2.61D-04  NBF=   214
 NBsUse=   214 1.00D-06 EigRej= -1.00D+00 NBFU=   214
 ExpMin= 1.22D-01 ExpMax= 2.27D+03 ExpMxC= 3.41D+02 IAcc=3 IRadAn=         5 AccDes= 0.00D+00
 Harris functional with IExCor=  402 and IRadAn=       5 diagonalized for initial guess.
 HarFok:  IExCor=  402 AccDes= 0.00D+00 IRadAn=         5 IDoV= 1 UseB2=F ITyADJ=14
 ICtDFT=  3500011 ScaDFX=  1.000000  1.000000  1.000000  1.000000
 FoFCou: FMM=F IPFlag=           0 FMFlag=      100000 FMFlg1=           0
         NFxFlg=           0 DoJE=T BraDBF=F KetDBF=T FulRan=T
         wScrn=  0.000000 ICntrl=       500 IOpCl=  0 I1Cent=   200000004 NGrid=           0
         NMat0=    1 NMatS0=      1 NMatT0=    0 NMatD0=    1 NMtDS0=    0 NMtDT0=    0
 Petite list used in FoFCou.
 Requested convergence on RMS density matrix=1.00D-08 within 128 cycles.
 Requested convergence on MAX density matrix=1.00D-06.
 Requested convergence on             energy=1.00D-06.
 No special actions if energy rises.
 Integral accuracy reduced to 1.0D-05 until final iterations.
 Initial convergence to 1.0D-05 achieved.  Increase integral accuracy.
 SCF Done:  E(RB3LYP) =  -463.146572147     A.U. after   14 cycles
            NFock= 14  Conv=0.33D-08     -V/T= 2.0113

 **********************************************************************

            Population analysis using the SCF Density.

 **********************************************************************

 Orbital symmetries:
       Occupied  (A) (A) (A) (A) (A) (A) (A) (A) (A) (A) (A) (A)
                 (A) (A) (A) (A) (A) (A) (A) (A) (A) (A) (A) (A)
                 (A) (A) (A) (A) (A) (A) (A) (A) (A) (A) (A) (A)
                 (A) (A) (A) (A)
       Virtual   (A) (A) (A) (A) (A) (A) (A) (A) (A) (A) (A) (A)
                 (A) (A) (A) (A) (A) (A) (A) (A) (A) (A) (A) (A)
                 (A) (A) (A) (A) (A) (A) (A) (A) (A) (A) (A) (A)
                 (A) (A) (A) (A) (A) (A) (A) (A) (A) (A) (A) (A)
                 (A) (A) (A) (A) (A) (A) (A) (A) (A) (A) (A) (A)
                 (A) (A) (A) (A) (A) (A) (A) (A) (A) (A) (A) (A)
                 (A) (A) (A) (A) (A) (A) (A) (A) (A) (A) (A) (A)
                 (A) (A) (A) (A) (A) (A) (A) (A) (A) (A) (A) (A)
                 (A) (A) (A) (A) (A) (A) (A) (A) (A) (A) (A) (A)
                 (A) (A) (A) (A) (A) (A) (A) (A) (A) (A) (A) (A)
                 (A) (A) (A) (A) (A) (A) (A) (A) (A) (A) (A) (A)
                 (A) (A) (A) (A) (A) (A) (A) (A) (A) (A) (A) (A)
                 (A) (A) (A) (A) (A) (A) (A) (A) (A) (A) (A) (A)
                 (A) (A) (A) (A) (A) (A) (A) (A) (A) (A) (A) (A)
                 (A) (A) (A) (A) (A) (A)
 The electronic state is 1-A.
 Alpha  occ. eigenvalues --  -19.16198 -10.24544 -10.24468 -10.19206 -10.19095
 Alpha  occ. eigenvalues --  -10.18767 -10.18710 -10.18659 -10.18622 -10.18244
 Alpha  occ. eigenvalues --  -10.18166  -1.05786  -0.84734  -0.79141  -0.74745
 Alpha  occ. eigenvalues --   -0.73789  -0.70209  -0.65630  -0.60600  -0.57697
 Alpha  occ. eigenvalues --   -0.54849  -0.53420  -0.49055  -0.47530  -0.47088
 Alpha  occ. eigenvalues --   -0.44829  -0.44184  -0.43090  -0.42076  -0.41655
 Alpha  occ. eigenvalues --   -0.38396  -0.37752  -0.35775  -0.35611  -0.34752
 Alpha  occ. eigenvalues --   -0.32435  -0.31534  -0.26337  -0.25400  -0.21751
 Alpha virt. eigenvalues --   -0.01035   0.00121   0.02022   0.06255   0.07314
 Alpha virt. eigenvalues --    0.08947   0.09161   0.10008   0.11422   0.12376
 Alpha virt. eigenvalues --    0.13087   0.13107   0.13719   0.15597   0.15800
 Alpha virt. eigenvalues --    0.16518   0.17204   0.22970   0.24865   0.26314
 Alpha virt. eigenvalues --    0.29269   0.30377   0.31262   0.33583   0.35037
 Alpha virt. eigenvalues --    0.36068   0.40153   0.41253   0.42241   0.43014
 Alpha virt. eigenvalues --    0.43895   0.44411   0.44653   0.46221   0.47428
 Alpha virt. eigenvalues --    0.48503   0.48852   0.50976   0.51462   0.53225
 Alpha virt. eigenvalues --    0.54342   0.55570   0.56647   0.58255   0.59687
 Alpha virt. eigenvalues --    0.61773   0.62335   0.63121   0.63784   0.64436
 Alpha virt. eigenvalues --    0.64948   0.65134   0.66593   0.66722   0.67741
 Alpha virt. eigenvalues --    0.67967   0.68575   0.68912   0.69537   0.71458
 Alpha virt. eigenvalues --    0.73398   0.73768   0.74670   0.76891   0.78063
 Alpha virt. eigenvalues --    0.81929   0.83268   0.84152   0.88627   0.90829
 Alpha virt. eigenvalues --    0.94636   0.98256   1.01391   1.05570   1.08060
 Alpha virt. eigenvalues --    1.09211   1.12226   1.14145   1.16841   1.20029
 Alpha virt. eigenvalues --    1.21347   1.22961   1.25179   1.25890   1.27572
 Alpha virt. eigenvalues --    1.28820   1.31655   1.31887   1.32755   1.46084
 Alpha virt. eigenvalues --    1.47419   1.50689   1.50887   1.53333   1.54104
 Alpha virt. eigenvalues --    1.61098   1.63201   1.65772   1.68086   1.68482
 Alpha virt. eigenvalues --    1.69308   1.69879   1.71096   1.73058   1.73416
 Alpha virt. eigenvalues --    1.74784   1.75641   1.76636   1.77893   1.78446
 Alpha virt. eigenvalues --    1.79511   1.81866   1.82258   1.83659   1.84359
 Alpha virt. eigenvalues --    1.86633   1.87374   1.89800   1.90079   1.93934
 Alpha virt. eigenvalues --    1.95089   1.96337   1.98423   1.99283   2.01906
 Alpha virt. eigenvalues --    2.07370   2.08330   2.10300   2.11952   2.13396
 Alpha virt. eigenvalues --    2.16243   2.17737   2.19580   2.20879   2.24647
 Alpha virt. eigenvalues --    2.26343   2.28299   2.30438   2.32190   2.34005
 Alpha virt. eigenvalues --    2.34972   2.36244   2.39044   2.40259   2.42705
 Alpha virt. eigenvalues --    2.45889   2.46988   2.58154   2.61053   2.62999
 Alpha virt. eigenvalues --    2.63437   2.64060   2.65939   2.68259   2.73032
 Alpha virt. eigenvalues --    2.73700   2.78884   2.80433   2.82430   2.84974
 Alpha virt. eigenvalues --    2.86693   2.88597   2.89241   2.94712   2.97250
 Alpha virt. eigenvalues --    3.04265   3.07941   3.08432   3.11701   3.20202
 Alpha virt. eigenvalues --    3.28811   3.39969   3.49175   3.69534
          Condensed to atoms (all electrons):
               1          2          3          4          5          6
     1  C    4.706146   0.679024  -0.038179  -0.006662   0.002814   0.000038
     2  C    0.679024   4.707787   0.391547  -0.055766  -0.003583  -0.000144
     3  C   -0.038179   0.391547   4.675238   0.393193  -0.106971   0.011578
     4  C   -0.006662  -0.055766   0.393193   5.334080   0.226250   0.109643
     5  C    0.002814  -0.003583  -0.106971   0.226250   5.191077   0.230471
     6  C    0.000038  -0.000144   0.011578   0.109643   0.230471   5.353648
     7  C   -0.000002   0.000055  -0.000010  -0.180827   0.142279   0.136939
     8  O    0.000000  -0.000000   0.000003   0.000029   0.004887  -0.082545
     9  C   -0.000000  -0.000000  -0.000000   0.000076   0.000976  -0.001608
    10  C    0.000021  -0.000367   0.010781   0.109414  -0.126982   0.047687
    11  C   -0.000559   0.002698  -0.067832   0.240124   0.059341  -0.141486
    12  H    0.368712  -0.006315   0.010039  -0.000044  -0.000296   0.000002
    13  H    0.379366  -0.016040  -0.024406   0.000363  -0.000038  -0.000025
    14  H   -0.046125   0.399682  -0.068808   0.006932  -0.002434  -0.000301
    15  H   -0.018180  -0.015319   0.335879  -0.003894  -0.011987  -0.000222
    16  H    0.005184  -0.013192   0.329629  -0.011694   0.014859  -0.000527
    17  H    0.002975   0.012198  -0.020119  -0.080620   0.438429  -0.070136
    18  H   -0.000001  -0.000011  -0.000293   0.017596  -0.068502   0.450096
    19  H    0.000000   0.000000  -0.000000   0.000004  -0.000032   0.000115
    20  H    0.000000   0.000000   0.000001  -0.000063   0.000282   0.007763
    21  H   -0.000000  -0.000000  -0.000000  -0.000075   0.000462   0.007652
    22  H   -0.000000   0.000004  -0.000247   0.017547  -0.003171   0.021756
    23  H   -0.000002   0.000313  -0.019686  -0.078091   0.017589  -0.002301
               7          8          9         10         11         12
     1  C   -0.000002   0.000000  -0.000000   0.000021  -0.000559   0.368712
     2  C    0.000055  -0.000000  -0.000000  -0.000367   0.002698  -0.006315
     3  C   -0.000010   0.000003  -0.000000   0.010781  -0.067832   0.010039
     4  C   -0.180827   0.000029   0.000076   0.109414   0.240124  -0.000044
     5  C    0.142279   0.004887   0.000976  -0.126982   0.059341  -0.000296
     6  C    0.136939  -0.082545  -0.001608   0.047687  -0.141486   0.000002
     7  C    5.101081   0.400331  -0.055315   0.243963   0.138454  -0.000000
     8  O    0.400331   7.834428   0.321301  -0.077417   0.003829  -0.000000
     9  C   -0.055315   0.321301   4.365894   0.007284  -0.000281   0.000000
    10  C    0.243963  -0.077417   0.007284   5.169665   0.259968  -0.000001
    11  C    0.138454   0.003829  -0.000281   0.259968   5.159881   0.000025
    12  H   -0.000000  -0.000000   0.000000  -0.000001   0.000025   0.677447
    13  H    0.000001  -0.000000  -0.000000  -0.000001  -0.000036  -0.052330
    14  H   -0.000011   0.000000   0.000000  -0.000195   0.001967  -0.016525
    15  H    0.000106  -0.000000  -0.000000  -0.000724   0.004813  -0.000029
    16  H    0.000001  -0.000000   0.000000   0.000695  -0.018087  -0.000573
    17  H    0.015607  -0.000085  -0.000050  -0.002025   0.016641   0.000104
    18  H   -0.097674  -0.008482   0.009086   0.014866  -0.002165   0.000000
    19  H    0.005261  -0.024842   0.391426  -0.000158   0.000009   0.000000
    20  H   -0.007253  -0.030509   0.389282  -0.000115   0.000020   0.000000
    21  H   -0.007301  -0.030449   0.389192  -0.000168   0.000037  -0.000000
    22  H   -0.078656   0.002540  -0.000410   0.432572  -0.078325   0.000000
    23  H    0.016852  -0.000083   0.000010  -0.075113   0.439961  -0.000000
              13         14         15         16         17         18
     1  C    0.379366  -0.046125  -0.018180   0.005184   0.002975  -0.000001
     2  C   -0.016040   0.399682  -0.015319  -0.013192   0.012198  -0.000011
     3  C   -0.024406  -0.068808   0.335879   0.329629  -0.020119  -0.000293
     4  C    0.000363   0.006932  -0.003894  -0.011694  -0.080620   0.017596
     5  C   -0.000038  -0.002434  -0.011987   0.014859   0.438429  -0.068502
     6  C   -0.000025  -0.000301  -0.000222  -0.000527  -0.070136   0.450096
     7  C    0.000001  -0.000011   0.000106   0.000001   0.015607  -0.097674
     8  O   -0.000000   0.000000  -0.000000  -0.000000  -0.000085  -0.008482
     9  C   -0.000000   0.000000  -0.000000   0.000000  -0.000050   0.009086
    10  C   -0.000001  -0.000195  -0.000724   0.000695  -0.002025   0.014866
    11  C   -0.000036   0.001967   0.004813  -0.018087   0.016641  -0.002165
    12  H   -0.052330  -0.016525  -0.000029  -0.000573   0.000104   0.000000
    13  H    0.679039   0.010284   0.011044   0.000397   0.000231   0.000000
    14  H    0.010284   0.710416   0.010210  -0.006128   0.000347   0.000003
    15  H    0.011044   0.010210   0.708475  -0.028814   0.001763   0.000006
    16  H    0.000397  -0.006128  -0.028814   0.721907   0.000533   0.000010
    17  H    0.000231   0.000347   0.001763   0.000533   0.726522  -0.014868
    18  H    0.000000   0.000003   0.000006   0.000010  -0.014868   0.732960
    19  H   -0.000000  -0.000000  -0.000000   0.000000  -0.000001  -0.000371
    20  H   -0.000000  -0.000000  -0.000000   0.000000   0.000035   0.000823
    21  H    0.000000   0.000000   0.000000  -0.000000   0.000024   0.000862
    22  H   -0.000000   0.000000   0.000009  -0.000014   0.000038  -0.000274
    23  H    0.000001   0.000069   0.000487   0.009618  -0.000360   0.000025
              19         20         21         22         23
     1  C    0.000000   0.000000  -0.000000  -0.000000  -0.000002
     2  C    0.000000   0.000000  -0.000000   0.000004   0.000313
     3  C   -0.000000   0.000001  -0.000000  -0.000247  -0.019686
     4  C    0.000004  -0.000063  -0.000075   0.017547  -0.078091
     5  C   -0.000032   0.000282   0.000462  -0.003171   0.017589
     6  C    0.000115   0.007763   0.007652   0.021756  -0.002301
     7  C    0.005261  -0.007253  -0.007301  -0.078656   0.016852
     8  O   -0.024842  -0.030509  -0.030449   0.002540  -0.000083
     9  C    0.391426   0.389282   0.389192  -0.000410   0.000010
    10  C   -0.000158  -0.000115  -0.000168   0.432572  -0.075113
    11  C    0.000009   0.000020   0.000037  -0.078325   0.439961
    12  H    0.000000   0.000000  -0.000000   0.000000  -0.000000
    13  H   -0.000000  -0.000000   0.000000  -0.000000   0.000001
    14  H   -0.000000  -0.000000   0.000000   0.000000   0.000069
    15  H   -0.000000  -0.000000   0.000000   0.000009   0.000487
    16  H    0.000000   0.000000  -0.000000  -0.000014   0.009618
    17  H   -0.000001   0.000035   0.000024   0.000038  -0.000360
    18  H   -0.000371   0.000823   0.000862  -0.000274   0.000025
    19  H    0.650055  -0.026339  -0.026425  -0.000142  -0.000000
    20  H   -0.026339   0.697184  -0.049308   0.000103  -0.000000
    21  H   -0.026425  -0.049308   0.697465   0.000105  -0.000000
    22  H   -0.000142   0.000103   0.000105   0.726543  -0.015067
    23  H   -0.000000  -0.000000  -0.000000  -0.015067   0.736455
 Mulliken charges:
               1
     1  C   -0.034569
     2  C   -0.082570
     3  C    0.188665
     4  C   -0.037514
     5  C   -0.005720
     6  C   -0.078094
     7  C    0.226120
     8  O   -0.312936
     9  C    0.183137
    10  C   -0.013652
    11  C   -0.018995
    12  H    0.019785
    13  H    0.012151
    14  H    0.000617
    15  H    0.006378
    16  H   -0.003802
    17  H   -0.027184
    18  H   -0.033691
    19  H    0.031438
    20  H    0.018096
    21  H    0.017926
    22  H   -0.024910
    23  H   -0.030677
 Sum of Mulliken charges =  -0.00000
 Mulliken charges with hydrogens summed into heavy atoms:
               1
     1  C   -0.002634
     2  C   -0.081953
     3  C    0.191241
     4  C   -0.037514
     5  C   -0.032904
     6  C   -0.111785
     7  C    0.226120
     8  O   -0.312936
     9  C    0.250597
    10  C   -0.038562
    11  C   -0.049672
 Electronic spatial extent (au):  <R**2>=           2421.6536
 Charge=             -0.0000 electrons
 Dipole moment (field-independent basis, Debye):
    X=              0.5409    Y=             -1.0611    Z=             -0.1262  Tot=              1.1977
 Quadrupole moment (field-independent basis, Debye-Ang):
   XX=            -61.9237   YY=            -61.8610   ZZ=            -67.6468
   XY=             -4.7899   XZ=              0.3330   YZ=              0.6107
 Traceless Quadrupole moment (field-independent basis, Debye-Ang):
   XX=              1.8868   YY=              1.9495   ZZ=             -3.8363
   XY=             -4.7899   XZ=              0.3330   YZ=              0.6107
 Octapole moment (field-independent basis, Debye-Ang**2):
  XXX=             50.1492  YYY=              3.7365  ZZZ=              1.9152  XYY=              9.5409
  XXY=            -24.3186  XXZ=             -1.5974  XZZ=              0.5095  YZZ=             -2.5858
  YYZ=              1.1391  XYZ=              0.3258
 Hexadecapole moment (field-independent basis, Debye-Ang**3):
 XXXX=          -2581.8744 YYYY=           -490.5822 ZZZZ=           -126.6663 XXXY=            -39.9609
 XXXZ=              9.6203 YYYX=             -7.2193 YYYZ=              4.2632 ZZZX=              1.1704
 ZZZY=             -0.6765 XXYY=           -494.0586 XXZZ=           -450.3186 YYZZ=           -110.8233
 XXYZ=             -4.1352 YYXZ=              0.7197 ZZXY=              1.2328
 N-N= 5.604934466593D+02 E-N=-2.194679754693D+03  KE= 4.579928651070D+02
 ******************************Gaussian NBO Version 3.1******************************
             N A T U R A L   A T O M I C   O R B I T A L   A N D
          N A T U R A L   B O N D   O R B I T A L   A N A L Y S I S
 ******************************Gaussian NBO Version 3.1******************************
       /RESON  / : Allow strongly delocalized NBO set

 Analyzing the SCF density

 Job title: 42                                                              

 Storage needed:    139212 in NPA,    184369 in NBO ( 939521221 available)
 GSVD:  LWork=       28506 too small for GESVD, short by        5255 words or        5255 for optimal perf.


 NATURAL POPULATIONS:  Natural atomic orbital occupancies 
                                                          
   NAO  Atom  No  lang   Type(AO)    Occupancy      Energy
 ----------------------------------------------------------
     1    C    1  S      Cor( 1S)     1.99893     -10.05662
     2    C    1  S      Val( 2S)     1.04364      -0.18369
     3    C    1  S      Ryd( 3S)     0.00059       0.55161
     4    C    1  px     Val( 2p)     1.07946      -0.07620
     5    C    1  px     Ryd( 3p)     0.00200       0.54072
     6    C    1  py     Val( 2p)     1.09051      -0.06972
     7    C    1  py     Ryd( 3p)     0.00212       0.54821
     8    C    1  pz     Val( 2p)     1.18404      -0.03646
     9    C    1  pz     Ryd( 3p)     0.00411       0.83217
    10    C    1  dxy    Ryd( 3d)     0.00043       2.31346
    11    C    1  dxz    Ryd( 3d)     0.00033       2.20160
    12    C    1  dyz    Ryd( 3d)     0.00039       2.25370
    13    C    1  dx2y2  Ryd( 3d)     0.00066       1.98275
    14    C    1  dz2    Ryd( 3d)     0.00055       2.41105

    15    C    2  S      Cor( 1S)     1.99894     -10.06253
    16    C    2  S      Val( 2S)     0.96280      -0.15892
    17    C    2  S      Ryd( 3S)     0.00280       0.59393
    18    C    2  px     Val( 2p)     1.02518      -0.07387
    19    C    2  px     Ryd( 3p)     0.00429       0.65893
    20    C    2  py     Val( 2p)     1.03275      -0.06890
    21    C    2  py     Ryd( 3p)     0.00302       0.61782
    22    C    2  pz     Val( 2p)     1.15817      -0.04542
    23    C    2  pz     Ryd( 3p)     0.00332       0.92006
    24    C    2  dxy    Ryd( 3d)     0.00049       2.32134
    25    C    2  dxz    Ryd( 3d)     0.00042       2.15562
    26    C    2  dyz    Ryd( 3d)     0.00044       2.18411
    27    C    2  dx2y2  Ryd( 3d)     0.00097       1.98985
    28    C    2  dz2    Ryd( 3d)     0.00078       2.41022

    29    C    3  S      Cor( 1S)     1.99904     -10.06449
    30    C    3  S      Val( 2S)     1.00564      -0.19504
    31    C    3  S      Ryd( 3S)     0.00117       0.90050
    32    C    3  px     Val( 2p)     1.06804      -0.06702
    33    C    3  px     Ryd( 3p)     0.00232       0.55997
    34    C    3  py     Val( 2p)     1.18680      -0.08032
    35    C    3  py     Ryd( 3p)     0.00665       0.73546
    36    C    3  pz     Val( 2p)     1.18454      -0.07785
    37    C    3  pz     Ryd( 3p)     0.00315       0.68529
    38    C    3  dxy    Ryd( 3d)     0.00047       2.22243
    39    C    3  dxz    Ryd( 3d)     0.00068       2.14210
    40    C    3  dyz    Ryd( 3d)     0.00041       2.17347
    41    C    3  dx2y2  Ryd( 3d)     0.00088       2.33123
    42    C    3  dz2    Ryd( 3d)     0.00072       2.40855

    43    C    4  S      Cor( 1S)     1.99883     -10.05257
    44    C    4  S      Val( 2S)     0.85618      -0.09841
    45    C    4  S      Ryd( 3S)     0.00188       0.58554
    46    C    4  px     Val( 2p)     1.06322      -0.04923
    47    C    4  px     Ryd( 3p)     0.00527       1.11252
    48    C    4  py     Val( 2p)     1.09513      -0.04697
    49    C    4  py     Ryd( 3p)     0.00413       0.92771
    50    C    4  pz     Val( 2p)     1.03218      -0.09069
    51    C    4  pz     Ryd( 3p)     0.00276       0.65559
    52    C    4  dxy    Ryd( 3d)     0.00089       2.46389
    53    C    4  dxz    Ryd( 3d)     0.00066       1.95631
    54    C    4  dyz    Ryd( 3d)     0.00054       1.96857
    55    C    4  dx2y2  Ryd( 3d)     0.00080       2.39931
    56    C    4  dz2    Ryd( 3d)     0.00042       2.19071

    57    C    5  S      Cor( 1S)     1.99889     -10.05129
    58    C    5  S      Val( 2S)     0.92798      -0.12039
    59    C    5  S      Ryd( 3S)     0.00168       0.58038
    60    C    5  px     Val( 2p)     1.10802      -0.03943
    61    C    5  px     Ryd( 3p)     0.00411       0.86019
    62    C    5  py     Val( 2p)     1.15412      -0.04484
    63    C    5  py     Ryd( 3p)     0.00546       0.89556
    64    C    5  pz     Val( 2p)     0.99277      -0.09697
    65    C    5  pz     Ryd( 3p)     0.00090       0.58939
    66    C    5  dxy    Ryd( 3d)     0.00074       2.51735
    67    C    5  dxz    Ryd( 3d)     0.00056       1.95719
    68    C    5  dyz    Ryd( 3d)     0.00045       1.96379
    69    C    5  dx2y2  Ryd( 3d)     0.00068       2.45382
    70    C    5  dz2    Ryd( 3d)     0.00040       2.21556

    71    C    6  S      Cor( 1S)     1.99891     -10.05460
    72    C    6  S      Val( 2S)     0.93840      -0.13251
    73    C    6  S      Ryd( 3S)     0.00160       0.56897
    74    C    6  px     Val( 2p)     1.10443      -0.04897
    75    C    6  px     Ryd( 3p)     0.00329       0.79890
    76    C    6  py     Val( 2p)     1.17572      -0.05918
    77    C    6  py     Ryd( 3p)     0.00491       0.97189
    78    C    6  pz     Val( 2p)     1.07401      -0.10625
    79    C    6  pz     Ryd( 3p)     0.00142       0.57890
    80    C    6  dxy    Ryd( 3d)     0.00077       2.46614
    81    C    6  dxz    Ryd( 3d)     0.00051       1.95802
    82    C    6  dyz    Ryd( 3d)     0.00041       1.95258
    83    C    6  dx2y2  Ryd( 3d)     0.00053       2.50216
    84    C    6  dz2    Ryd( 3d)     0.00042       2.21434

    85    C    7  S      Cor( 1S)     1.99862     -10.12242
    86    C    7  S      Val( 2S)     0.80448      -0.09808
    87    C    7  S      Ryd( 3S)     0.00192       0.61044
    88    C    7  px     Val( 2p)     0.75975      -0.01271
    89    C    7  px     Ryd( 3p)     0.00862       0.83218
    90    C    7  py     Val( 2p)     1.09537      -0.05740
    91    C    7  py     Ryd( 3p)     0.00498       0.87892
    92    C    7  pz     Val( 2p)     0.98764      -0.10876
    93    C    7  pz     Ryd( 3p)     0.00112       0.59372
    94    C    7  dxy    Ryd( 3d)     0.00151       2.41764
    95    C    7  dxz    Ryd( 3d)     0.00223       1.93397
    96    C    7  dyz    Ryd( 3d)     0.00068       1.92807
    97    C    7  dx2y2  Ryd( 3d)     0.00202       2.40772
    98    C    7  dz2    Ryd( 3d)     0.00075       2.16261

    99    O    8  S      Cor( 1S)     1.99963     -18.96207
   100    O    8  S      Val( 2S)     1.56958      -0.83182
   101    O    8  S      Ryd( 3S)     0.00059       1.58652
   102    O    8  px     Val( 2p)     1.49532      -0.31873
   103    O    8  px     Ryd( 3p)     0.00130       1.28237
   104    O    8  py     Val( 2p)     1.63492      -0.32081
   105    O    8  py     Ryd( 3p)     0.00177       1.38736
   106    O    8  pz     Val( 2p)     1.83446      -0.30864
   107    O    8  pz     Ryd( 3p)     0.00203       1.09913
   108    O    8  dxy    Ryd( 3d)     0.00095       2.96705
   109    O    8  dxz    Ryd( 3d)     0.00062       2.74466
   110    O    8  dyz    Ryd( 3d)     0.00073       2.69554
   111    O    8  dx2y2  Ryd( 3d)     0.00133       3.17281
   112    O    8  dz2    Ryd( 3d)     0.00066       2.90289

   113    C    9  S      Cor( 1S)     1.99925     -10.14656
   114    C    9  S      Val( 2S)     1.08104      -0.25294
   115    C    9  S      Ryd( 3S)     0.00167       0.77543
   116    C    9  px     Val( 2p)     1.11094      -0.09390
   117    C    9  px     Ryd( 3p)     0.00301       0.70264
   118    C    9  py     Val( 2p)     0.84001      -0.06583
   119    C    9  py     Ryd( 3p)     0.00328       0.48121
   120    C    9  pz     Val( 2p)     1.20031      -0.09352
   121    C    9  pz     Ryd( 3p)     0.00040       0.53762
   122    C    9  dxy    Ryd( 3d)     0.00148       2.17281
   123    C    9  dxz    Ryd( 3d)     0.00044       2.08106
   124    C    9  dyz    Ryd( 3d)     0.00154       2.31508
   125    C    9  dx2y2  Ryd( 3d)     0.00150       2.31285
   126    C    9  dz2    Ryd( 3d)     0.00093       2.29824

   127    C   10  S      Cor( 1S)     1.99890     -10.05050
   128    C   10  S      Val( 2S)     0.94077      -0.12901
   129    C   10  S      Ryd( 3S)     0.00144       0.56551
   130    C   10  px     Val( 2p)     1.11949      -0.04204
   131    C   10  px     Ryd( 3p)     0.00550       0.81035
   132    C   10  py     Val( 2p)     1.13877      -0.05095
   133    C   10  py     Ryd( 3p)     0.00519       0.86329
   134    C   10  pz     Val( 2p)     1.04044      -0.09849
   135    C   10  pz     Ryd( 3p)     0.00138       0.57726
   136    C   10  dxy    Ryd( 3d)     0.00072       2.51440
   137    C   10  dxz    Ryd( 3d)     0.00050       1.96332
   138    C   10  dyz    Ryd( 3d)     0.00044       1.95656
   139    C   10  dx2y2  Ryd( 3d)     0.00060       2.42797
   140    C   10  dz2    Ryd( 3d)     0.00041       2.21262

   141    C   11  S      Cor( 1S)     1.99888     -10.05288
   142    C   11  S      Val( 2S)     0.93116      -0.12278
   143    C   11  S      Ryd( 3S)     0.00130       0.58473
   144    C   11  px     Val( 2p)     1.09144      -0.03750
   145    C   11  px     Ryd( 3p)     0.00376       0.75524
   146    C   11  py     Val( 2p)     1.16860      -0.04989
   147    C   11  py     Ryd( 3p)     0.00596       0.96624
   148    C   11  pz     Val( 2p)     0.99984      -0.09718
   149    C   11  pz     Ryd( 3p)     0.00084       0.57052
   150    C   11  dxy    Ryd( 3d)     0.00072       2.46928
   151    C   11  dxz    Ryd( 3d)     0.00064       1.96749
   152    C   11  dyz    Ryd( 3d)     0.00037       1.95507
   153    C   11  dx2y2  Ryd( 3d)     0.00071       2.48714
   154    C   11  dz2    Ryd( 3d)     0.00041       2.21362

   155    H   12  S      Val( 1S)     0.79246       0.07478
   156    H   12  S      Ryd( 2S)     0.00139       0.33098
   157    H   12  px     Ryd( 2p)     0.00032       1.85276
   158    H   12  py     Ryd( 2p)     0.00038       1.92438
   159    H   12  pz     Ryd( 2p)     0.00039       2.04787

   160    H   13  S      Val( 1S)     0.80281       0.06744
   161    H   13  S      Ryd( 2S)     0.00179       0.34700
   162    H   13  px     Ryd( 2p)     0.00019       1.73148
   163    H   13  py     Ryd( 2p)     0.00017       1.73311
   164    H   13  pz     Ryd( 2p)     0.00074       2.34713

   165    H   14  S      Val( 1S)     0.78694       0.08068
   166    H   14  S      Ryd( 2S)     0.00242       0.34300
   167    H   14  px     Ryd( 2p)     0.00015       1.81411
   168    H   14  py     Ryd( 2p)     0.00015       1.82149
   169    H   14  pz     Ryd( 2p)     0.00079       2.35386

   170    H   15  S      Val( 1S)     0.76667       0.07318
   171    H   15  S      Ryd( 2S)     0.00265       0.37626
   172    H   15  px     Ryd( 2p)     0.00018       1.83117
   173    H   15  py     Ryd( 2p)     0.00020       1.86783
   174    H   15  pz     Ryd( 2p)     0.00066       2.31641

   175    H   16  S      Val( 1S)     0.76425       0.07024
   176    H   16  S      Ryd( 2S)     0.00227       0.37599
   177    H   16  px     Ryd( 2p)     0.00021       1.84450
   178    H   16  py     Ryd( 2p)     0.00064       2.31394
   179    H   16  pz     Ryd( 2p)     0.00020       1.82305

   180    H   17  S      Val( 1S)     0.77090       0.08594
   181    H   17  S      Ryd( 2S)     0.00205       0.37044
   182    H   17  px     Ryd( 2p)     0.00035       2.15286
   183    H   17  py     Ryd( 2p)     0.00055       2.25416
   184    H   17  pz     Ryd( 2p)     0.00020       1.68565

   185    H   18  S      Val( 1S)     0.77161       0.07456
   186    H   18  S      Ryd( 2S)     0.00155       0.36364
   187    H   18  px     Ryd( 2p)     0.00018       2.07255
   188    H   18  py     Ryd( 2p)     0.00068       2.32553
   189    H   18  pz     Ryd( 2p)     0.00021       1.67170

   190    H   19  S      Val( 1S)     0.79078       0.05713
   191    H   19  S      Ryd( 2S)     0.00074       0.31206
   192    H   19  px     Ryd( 2p)     0.00072       2.33323
   193    H   19  py     Ryd( 2p)     0.00010       1.69945
   194    H   19  pz     Ryd( 2p)     0.00023       1.73265

   195    H   20  S      Val( 1S)     0.81427       0.03703
   196    H   20  S      Ryd( 2S)     0.00259       0.35757
   197    H   20  px     Ryd( 2p)     0.00024       1.79785
   198    H   20  py     Ryd( 2p)     0.00034       1.95796
   199    H   20  pz     Ryd( 2p)     0.00053       2.05297

   200    H   21  S      Val( 1S)     0.81431       0.03699
   201    H   21  S      Ryd( 2S)     0.00259       0.35738
   202    H   21  px     Ryd( 2p)     0.00020       1.76479
   203    H   21  py     Ryd( 2p)     0.00023       1.82675
   204    H   21  pz     Ryd( 2p)     0.00068       2.21702

   205    H   22  S      Val( 1S)     0.76459       0.08555
   206    H   22  S      Ryd( 2S)     0.00228       0.33297
   207    H   22  px     Ryd( 2p)     0.00037       2.13349
   208    H   22  py     Ryd( 2p)     0.00051       2.23346
   209    H   22  pz     Ryd( 2p)     0.00019       1.68331

   210    H   23  S      Val( 1S)     0.77727       0.07903
   211    H   23  S      Ryd( 2S)     0.00172       0.34279
   212    H   23  px     Ryd( 2p)     0.00020       2.06389
   213    H   23  py     Ryd( 2p)     0.00069       2.31676
   214    H   23  pz     Ryd( 2p)     0.00019       1.67245

 WARNING:  1 low occupancy (<1.9990e) core orbital  found on  C    1
           1 low occupancy (<1.9990e) core orbital  found on  C    2
           1 low occupancy (<1.9990e) core orbital  found on  C    4
           1 low occupancy (<1.9990e) core orbital  found on  C    5
           1 low occupancy (<1.9990e) core orbital  found on  C    6
           1 low occupancy (<1.9990e) core orbital  found on  C    7
           1 low occupancy (<1.9990e) core orbital  found on  C   10
           1 low occupancy (<1.9990e) core orbital  found on  C   11


 Summary of Natural Population Analysis:                  
                                                          
                                       Natural Population 
                Natural  -----------------------------------------------
    Atom  No    Charge         Core      Valence    Rydberg      Total
 -----------------------------------------------------------------------
      C    1   -0.40777      1.99893     4.39765    0.01118     6.40777
      C    2   -0.19439      1.99894     4.17891    0.01654     6.19439
      C    3   -0.46050      1.99904     4.44502    0.01644     6.46050
      C    4   -0.06289      1.99883     4.04671    0.01735     6.06289
      C    5   -0.19674      1.99889     4.18288    0.01497     6.19674
      C    6   -0.30534      1.99891     4.29256    0.01387     6.30534
      C    7    0.33031      1.99862     3.64724    0.02383     5.66969
      O    8   -0.54389      1.99963     6.53428    0.00998     8.54389
      C    9   -0.24579      1.99925     4.23229    0.01424     6.24579
      C   10   -0.25453      1.99890     4.23946    0.01617     6.25453
      C   11   -0.20463      1.99888     4.19103    0.01472     6.20463
      H   12    0.20504      0.00000     0.79246    0.00249     0.79496
      H   13    0.19431      0.00000     0.80281    0.00288     0.80569
      H   14    0.20955      0.00000     0.78694    0.00351     0.79045
      H   15    0.22963      0.00000     0.76667    0.00370     0.77037
      H   16    0.23244      0.00000     0.76425    0.00331     0.76756
      H   17    0.22596      0.00000     0.77090    0.00315     0.77404
      H   18    0.22575      0.00000     0.77161    0.00263     0.77425
      H   19    0.20743      0.00000     0.79078    0.00179     0.79257
      H   20    0.18203      0.00000     0.81427    0.00370     0.81797
      H   21    0.18199      0.00000     0.81431    0.00371     0.81801
      H   22    0.23206      0.00000     0.76459    0.00335     0.76794
      H   23    0.21994      0.00000     0.77727    0.00280     0.78006
 =======================================================================
   * Total *    0.00000     21.98883    57.80488    0.20629    80.00000

                                 Natural Population      
 --------------------------------------------------------
   Core                      21.98883 ( 99.9492% of  22)
   Valence                   57.80488 ( 99.6636% of  58)
   Natural Minimal Basis     79.79371 ( 99.7421% of  80)
   Natural Rydberg Basis      0.20629 (  0.2579% of  80)
 --------------------------------------------------------

    Atom  No          Natural Electron Configuration
 ----------------------------------------------------------------------------
      C    1      [core]2S( 1.04)2p( 3.35)3p( 0.01)
      C    2      [core]2S( 0.96)2p( 3.22)3p( 0.01)
      C    3      [core]2S( 1.01)2p( 3.44)3p( 0.01)
      C    4      [core]2S( 0.86)2p( 3.19)3p( 0.01)
      C    5      [core]2S( 0.93)2p( 3.25)3p( 0.01)
      C    6      [core]2S( 0.94)2p( 3.35)3p( 0.01)
      C    7      [core]2S( 0.80)2p( 2.84)3p( 0.01)3d( 0.01)
      O    8      [core]2S( 1.57)2p( 4.96)3p( 0.01)
      C    9      [core]2S( 1.08)2p( 3.15)3p( 0.01)3d( 0.01)
      C   10      [core]2S( 0.94)2p( 3.30)3p( 0.01)
      C   11      [core]2S( 0.93)2p( 3.26)3p( 0.01)
      H   12            1S( 0.79)
      H   13            1S( 0.80)
      H   14            1S( 0.79)
      H   15            1S( 0.77)
      H   16            1S( 0.76)
      H   17            1S( 0.77)
      H   18            1S( 0.77)
      H   19            1S( 0.79)
      H   20            1S( 0.81)
      H   21            1S( 0.81)
      H   22            1S( 0.76)
      H   23            1S( 0.78)


 NATURAL BOND ORBITAL ANALYSIS:

                       Occupancies       Lewis Structure    Low   High
           Occ.    -------------------  -----------------   occ   occ
  Cycle   Thresh.   Lewis   Non-Lewis     CR  BD  3C  LP    (L)   (NL)   Dev
 =============================================================================
   1(1)    1.90    76.55518   3.44482     11  25   0   4     3      3    0.46
   2(2)    1.90    76.55518   3.44482     11  25   0   4     3      3    0.46
   3(1)    1.80    76.42557   3.57443     11  24   0   5     3      3    0.46
   4(2)    1.80    76.42557   3.57443     11  24   0   5     3      3    0.46
   5(1)    1.70    77.09386   2.90614     11  25   0   4     2      3    0.43
   6(2)    1.70    77.09386   2.90614     11  25   0   4     2      3    0.43
   7(1)    1.60    78.31668   1.68332     11  27   0   2     0      3    0.43
   8(2)    1.60    78.25772   1.74228     11  27   0   2     0      3    0.46
   9(3)    1.60    77.71680   2.28320     11  26   0   3     1      3    0.40
  10(4)    1.60    78.31668   1.68332     11  27   0   2     0      3    0.43
  11(5)    1.60    78.25772   1.74228     11  27   0   2     0      3    0.46
  12(6)    1.60    77.71680   2.28320     11  26   0   3     1      3    0.40
  13(7)    1.60    78.31668   1.68332     11  27   0   2     0      3    0.43
  14(8)    1.60    78.25772   1.74228     11  27   0   2     0      3    0.46
  15(9)    1.60    77.71680   2.28320     11  26   0   3     1      3    0.40
  16(1)    1.50    78.31668   1.68332     11  27   0   2     0      3    0.43
  17(2)    1.50    78.25772   1.74228     11  27   0   2     0      3    0.46
  18(3)    1.50    77.71680   2.28320     11  26   0   3     1      3    0.40
  19(4)    1.50    78.31668   1.68332     11  27   0   2     0      3    0.43
  20(5)    1.50    78.25772   1.74228     11  27   0   2     0      3    0.46
  21(6)    1.50    77.71680   2.28320     11  26   0   3     1      3    0.40
  22(7)    1.50    78.31668   1.68332     11  27   0   2     0      3    0.43
  23(8)    1.50    78.25772   1.74228     11  27   0   2     0      3    0.46
  24(9)    1.50    77.71680   2.28320     11  26   0   3     1      3    0.40
  25(1)    1.60    78.31668   1.68332     11  27   0   2     0      3    0.43
 -----------------------------------------------------------------------------

 Structure accepted: RESONANCE keyword permits strongly delocalized structure

 WARNING:  1 low occupancy (<1.9990e) core orbital  found on  C    1
           1 low occupancy (<1.9990e) core orbital  found on  C    2
           1 low occupancy (<1.9990e) core orbital  found on  C    4
           1 low occupancy (<1.9990e) core orbital  found on  C    5
           1 low occupancy (<1.9990e) core orbital  found on  C    6
           1 low occupancy (<1.9990e) core orbital  found on  C    7
           1 low occupancy (<1.9990e) core orbital  found on  C   10
           1 low occupancy (<1.9990e) core orbital  found on  C   11

 --------------------------------------------------------
   Core                     21.98885 ( 99.949% of  22)
   Valence Lewis            56.32783 ( 97.117% of  58)
  ==================       ============================
   Total Lewis              78.31668 ( 97.896% of  80)
  -----------------------------------------------------
   Valence non-Lewis         1.53526 (  1.919% of  80)
   Rydberg non-Lewis         0.14806 (  0.185% of  80)
  ==================       ============================
   Total non-Lewis           1.68332 (  2.104% of  80)
 --------------------------------------------------------


       (Occupancy)   Bond orbital/ Coefficients/ Hybrids
 ---------------------------------------------------------------------------------
     1. (1.98791) BD ( 1) C   1 - C   2  
                ( 49.11%)   0.7008* C   1 s( 40.70%)p 1.46( 59.25%)d 0.00(  0.05%)
                                            0.0003  0.6378  0.0147  0.5300  0.0133
                                            0.5048  0.0179  0.2367  0.0172  0.0179
                                            0.0074  0.0074 -0.0002 -0.0080
                ( 50.89%)   0.7134* C   2 s( 39.31%)p 1.54( 60.64%)d 0.00(  0.04%)
                                            0.0001  0.6263  0.0295 -0.4755 -0.0276
                                           -0.5648 -0.0287 -0.2444  0.0084  0.0157
                                            0.0073  0.0085 -0.0022 -0.0072
     2. (1.97829) BD ( 2) C   1 - C   2  
                ( 51.24%)   0.7158* C   1 s(  0.06%)p99.99( 99.87%)d 1.14(  0.07%)
                                            0.0000  0.0249  0.0034 -0.7166  0.0251
                                            0.6932 -0.0207  0.0589 -0.0008 -0.0011
                                           -0.0048  0.0066 -0.0255  0.0004
                ( 48.76%)   0.6983* C   2 s(  0.08%)p99.99( 99.84%)d 0.96(  0.08%)
                                           -0.0000  0.0267  0.0099 -0.7578  0.0233
                                            0.6491 -0.0193  0.0433 -0.0038  0.0028
                                            0.0070 -0.0070  0.0258 -0.0011
     3. (1.98388) BD ( 1) C   1 - H  12  
                ( 60.27%)   0.7763* C   1 s( 29.71%)p 2.36( 70.25%)d 0.00(  0.03%)
                                            0.0002 -0.5451  0.0036  0.4182  0.0085
                                            0.4969  0.0088 -0.5296  0.0100 -0.0086
                                            0.0103  0.0123  0.0016 -0.0037
                ( 39.73%)   0.6303* H  12 s( 99.91%)p 0.00(  0.09%)
                                           -0.9996  0.0015 -0.0145 -0.0172  0.0187
     4. (1.98494) BD ( 1) C   1 - H  13  
                ( 59.88%)   0.7738* C   1 s( 29.52%)p 2.39( 70.44%)d 0.00(  0.04%)
                                            0.0003 -0.5433  0.0095  0.1698  0.0162
                                            0.1259  0.0170  0.8119  0.0014 -0.0009
                                           -0.0051 -0.0032 -0.0002 -0.0179
                ( 40.12%)   0.6334* H  13 s( 99.92%)p 0.00(  0.08%)
                                           -0.9996  0.0029 -0.0060 -0.0042 -0.0280
     5. (1.97444) BD ( 1) C   2 - C   3  
                ( 49.03%)   0.7002* C   2 s( 33.33%)p 2.00( 66.63%)d 0.00(  0.04%)
                                            0.0002  0.5772 -0.0092  0.4192 -0.0088
                                            0.4992  0.0098 -0.4909  0.0110  0.0123
                                           -0.0109 -0.0122 -0.0013  0.0032
                ( 50.97%)   0.7139* C   3 s( 28.18%)p 2.55( 71.77%)d 0.00(  0.04%)
                                            0.0003  0.5308  0.0082 -0.4444 -0.0170
                                           -0.5139  0.0122  0.5056  0.0106  0.0108
                                           -0.0109 -0.0141 -0.0027  0.0012
     6. (1.97546) BD ( 1) C   2 - H  14  
                ( 60.76%)   0.7795* C   2 s( 27.29%)p 2.66( 72.67%)d 0.00(  0.04%)
                                           -0.0004  0.5220 -0.0199  0.1462 -0.0053
                                            0.0940 -0.0024  0.8346 -0.0010  0.0012
                                            0.0057  0.0031  0.0003  0.0178
                ( 39.24%)   0.6264* H  14 s( 99.91%)p 0.00(  0.09%)
                                            0.9995 -0.0041 -0.0045 -0.0019 -0.0297
     7. (1.96602) BD ( 1) C   3 - C   4  
                ( 49.85%)   0.7060* C   3 s( 28.46%)p 2.51( 71.49%)d 0.00(  0.04%)
                                            0.0003  0.5335  0.0042  0.8364  0.0036
                                           -0.0938  0.0065  0.0800 -0.0131 -0.0045
                                            0.0053 -0.0012  0.0168 -0.0097
                ( 50.15%)   0.7082* C   4 s( 31.48%)p 2.18( 68.48%)d 0.00(  0.04%)
                                            0.0001  0.5610 -0.0083 -0.8187  0.0222
                                            0.0900  0.0098 -0.0764 -0.0063 -0.0035
                                            0.0030  0.0003  0.0148 -0.0113
     8. (1.96978) BD ( 1) C   3 - H  15  
                ( 61.60%)   0.7848* C   3 s( 21.85%)p 3.57( 78.11%)d 0.00(  0.04%)
                                            0.0002 -0.4674  0.0062  0.2336  0.0002
                                            0.1418 -0.0202  0.8403 -0.0020 -0.0018
                                           -0.0080 -0.0064  0.0001 -0.0166
                ( 38.40%)   0.6197* H  15 s( 99.92%)p 0.00(  0.08%)
                                           -0.9996  0.0041 -0.0075 -0.0026 -0.0276
     9. (1.96795) BD ( 1) C   3 - H  16  
                ( 61.60%)   0.7848* C   3 s( 21.47%)p 3.66( 78.49%)d 0.00(  0.04%)
                                           -0.0002  0.4633 -0.0032 -0.2181 -0.0121
                                            0.8401 -0.0084  0.1763 -0.0163 -0.0081
                                           -0.0022  0.0085 -0.0143 -0.0076
                ( 38.40%)   0.6197* H  16 s( 99.92%)p 0.00(  0.08%)
                                            0.9996 -0.0028  0.0080 -0.0273 -0.0041
    10. (1.96953) BD ( 1) C   4 - C   5  
                ( 50.54%)   0.7109* C   4 s( 34.11%)p 1.93( 65.85%)d 0.00(  0.04%)
                                           -0.0001  0.5840  0.0041  0.3228 -0.0091
                                           -0.7426 -0.0162 -0.0504 -0.0063 -0.0133
                                           -0.0005  0.0022 -0.0098 -0.0116
                ( 49.46%)   0.7033* C   5 s( 36.23%)p 1.76( 63.72%)d 0.00(  0.04%)
                                            0.0001  0.6019  0.0013 -0.3565 -0.0194
                                            0.7120 -0.0088  0.0524 -0.0045 -0.0124
                                           -0.0005  0.0027 -0.0114 -0.0121
    11. (1.66674) BD ( 2) C   4 - C   5  
                ( 51.61%)   0.7184* C   4 s(  0.01%)p 1.00( 99.96%)d 0.00(  0.04%)
                                            0.0001 -0.0005 -0.0073 -0.1048  0.0047
                                           -0.1131  0.0026  0.9878 -0.0024 -0.0007
                                            0.0156 -0.0114 -0.0023  0.0006
                ( 48.39%)   0.6956* C   5 s(  0.00%)p 1.00( 99.95%)d 0.00(  0.04%)
                                            0.0000 -0.0030 -0.0020 -0.0952  0.0009
                                           -0.1179 -0.0010  0.9882 -0.0024 -0.0019
                                            0.0007  0.0203  0.0023  0.0043
    12. (1.97048) BD ( 1) C   4 - C  11  
                ( 50.62%)   0.7115* C   4 s( 34.38%)p 1.91( 65.58%)d 0.00(  0.04%)
                                           -0.0001  0.5863  0.0066  0.4619 -0.0114
                                            0.6531  0.0204  0.1242  0.0032  0.0158
                                            0.0037  0.0043 -0.0036 -0.0106
                ( 49.38%)   0.7027* C  11 s( 36.25%)p 1.76( 63.71%)d 0.00(  0.04%)
                                            0.0001  0.6020  0.0027 -0.4940 -0.0212
                                           -0.6136  0.0148 -0.1260 -0.0008  0.0155
                                            0.0035  0.0048 -0.0052 -0.0114
    13. (1.97145) BD ( 1) C   5 - C   6  
                ( 49.70%)   0.7050* C   5 s( 35.67%)p 1.80( 64.28%)d 0.00(  0.05%)
                                            0.0001  0.5970  0.0166  0.7899  0.0055
                                           -0.1143 -0.0402  0.0642 -0.0034 -0.0025
                                            0.0034  0.0002  0.0173 -0.0117
                ( 50.30%)   0.7093* C   6 s( 36.59%)p 1.73( 63.37%)d 0.00(  0.04%)
                                           -0.0001  0.6047  0.0129 -0.7882 -0.0124
                                            0.0811 -0.0338 -0.0675 -0.0055 -0.0063
                                            0.0027  0.0001  0.0147 -0.0118
    14. (1.97869) BD ( 1) C   5 - H  17  
                ( 61.49%)   0.7841* C   5 s( 28.01%)p 2.57( 71.96%)d 0.00(  0.03%)
                                            0.0004 -0.5291  0.0142  0.4880 -0.0103
                                            0.6821 -0.0010  0.1268 -0.0006 -0.0137
                                           -0.0028 -0.0039  0.0049  0.0095
                ( 38.51%)   0.6206* H  17 s( 99.91%)p 0.00(  0.09%)
                                           -0.9995  0.0026 -0.0180 -0.0241 -0.0037
    15. (1.97662) BD ( 1) C   6 - C   7  
                ( 50.03%)   0.7073* C   6 s( 34.67%)p 1.88( 65.28%)d 0.00(  0.05%)
                                           -0.0000  0.5888  0.0049  0.5049  0.0248
                                            0.6182 -0.0089  0.1222  0.0014  0.0167
                                            0.0037  0.0046 -0.0038 -0.0118
                ( 49.97%)   0.7069* C   7 s( 38.37%)p 1.61( 61.59%)d 0.00(  0.04%)
                                           -0.0000  0.6194 -0.0087 -0.3998  0.0105
                                           -0.6644 -0.0054 -0.1204  0.0004  0.0145
                                            0.0029  0.0045 -0.0071 -0.0104
    16. (1.66088) BD ( 2) C   6 - C   7  
                ( 53.41%)   0.7308* C   6 s(  0.00%)p 1.00( 99.96%)d 0.00(  0.04%)
                                            0.0000 -0.0001  0.0001 -0.0966  0.0010
                                           -0.1164  0.0012  0.9882 -0.0099 -0.0023
                                            0.0020  0.0197  0.0021  0.0045
                ( 46.59%)   0.6825* C   7 s(  0.00%)p 1.00( 99.95%)d 0.00(  0.05%)
                                            0.0000  0.0003  0.0000 -0.0987  0.0006
                                           -0.1193  0.0005  0.9877 -0.0054  0.0032
                                           -0.0177 -0.0103  0.0005 -0.0053
    17. (1.97623) BD ( 1) C   6 - H  18  
                ( 61.37%)   0.7834* C   6 s( 28.66%)p 2.49( 71.31%)d 0.00(  0.03%)
                                            0.0003 -0.5352  0.0134 -0.3363  0.0131
                                            0.7723  0.0030  0.0580  0.0015  0.0108
                                            0.0004 -0.0021  0.0090  0.0101
                ( 38.63%)   0.6215* H  18 s( 99.91%)p 0.00(  0.09%)
                                           -0.9996  0.0013  0.0105 -0.0277 -0.0022
    18. (1.99100) BD ( 1) C   7 - O   8  
                ( 31.78%)   0.5637* C   7 s( 24.45%)p 3.08( 75.28%)d 0.01(  0.27%)
                                            0.0001 -0.4943 -0.0133 -0.8602 -0.0347
                                            0.0708 -0.0231 -0.0772 -0.0062  0.0066
                                           -0.0082  0.0004 -0.0439  0.0264
                ( 68.22%)   0.8260* O   8 s( 35.36%)p 1.83( 64.57%)d 0.00(  0.07%)
                                           -0.0000 -0.5946 -0.0015  0.7994  0.0077
                                           -0.0266 -0.0052  0.0764  0.0002 -0.0088
                                           -0.0053 -0.0013 -0.0195  0.0129
    19. (1.97035) BD ( 1) C   7 - C  10  
                ( 50.47%)   0.7105* C   7 s( 36.84%)p 1.71( 63.12%)d 0.00(  0.04%)
                                           -0.0003  0.6070  0.0033 -0.2955  0.0456
                                            0.7337  0.0033  0.0589  0.0049 -0.0110
                                           -0.0007  0.0027 -0.0126 -0.0108
                ( 49.53%)   0.7037* C  10 s( 34.71%)p 1.88( 65.24%)d 0.00(  0.05%)
                                            0.0002  0.5890  0.0104  0.3580  0.0340
                                           -0.7213  0.0025 -0.0529  0.0037 -0.0134
                                           -0.0007  0.0027 -0.0118 -0.0123
    20. (1.99318) BD ( 1) O   8 - C   9  
                ( 68.73%)   0.8290* O   8 s( 30.07%)p 2.32( 69.87%)d 0.00(  0.06%)
                                           -0.0001 -0.5484 -0.0045 -0.3876 -0.0213
                                            0.7385 -0.0048  0.0502 -0.0027  0.0073
                                            0.0006 -0.0044  0.0199  0.0128
                ( 31.27%)   0.5592* C   9 s( 21.96%)p 3.54( 77.74%)d 0.01(  0.31%)
                                           -0.0001 -0.4680 -0.0237  0.4325 -0.0084
                                           -0.7648 -0.0536 -0.0490 -0.0073  0.0406
                                            0.0024 -0.0048  0.0244  0.0281
    21. (1.99064) BD ( 1) C   9 - H  19  
                ( 60.51%)   0.7779* C   9 s( 25.74%)p 2.88( 74.21%)d 0.00(  0.05%)
                                           -0.0001  0.5071  0.0147  0.8403 -0.0168
                                            0.1588  0.0015  0.1023 -0.0015  0.0091
                                            0.0043  0.0006  0.0178 -0.0083
                ( 39.49%)   0.6284* H  19 s( 99.91%)p 0.00(  0.09%)
                                            0.9996 -0.0009 -0.0286 -0.0048 -0.0034
    22. (1.99534) BD ( 1) C   9 - H  20  
                ( 59.79%)   0.7732* C   9 s( 26.17%)p 2.82( 73.78%)d 0.00(  0.05%)
                                            0.0001  0.5114 -0.0131 -0.2869  0.0209
                                           -0.5138 -0.0065  0.6253  0.0014  0.0096
                                           -0.0082 -0.0164 -0.0032  0.0068
                ( 40.21%)   0.6341* H  20 s( 99.92%)p 0.00(  0.08%)
                                            0.9996 -0.0054  0.0073  0.0182 -0.0215
    23. (1.99535) BD ( 1) C   9 - H  21  
                ( 59.78%)   0.7732* C   9 s( 26.17%)p 2.82( 73.78%)d 0.00(  0.05%)
                                            0.0001  0.5114 -0.0131 -0.1485  0.0209
                                           -0.3461 -0.0065 -0.7717  0.0012  0.0048
                                            0.0056  0.0136 -0.0009  0.0156
                ( 40.22%)   0.6342* H  21 s( 99.92%)p 0.00(  0.08%)
                                            0.9996 -0.0054  0.0026  0.0125  0.0261
    24. (1.97341) BD ( 1) C  10 - C  11  
                ( 49.97%)   0.7069* C  10 s( 36.62%)p 1.73( 63.34%)d 0.00(  0.04%)
                                           -0.0000  0.6051  0.0099 -0.7846 -0.0044
                                            0.1094  0.0399 -0.0641  0.0045 -0.0011
                                            0.0035  0.0004  0.0165 -0.0116
                ( 50.03%)   0.7073* C  11 s( 35.84%)p 1.79( 64.11%)d 0.00(  0.05%)
                                            0.0000  0.5986  0.0124  0.7938  0.0128
                                           -0.0658  0.0382  0.0712  0.0060 -0.0053
                                            0.0030 -0.0000  0.0168 -0.0118
    25. (1.70542) BD ( 2) C  10 - C  11  
                ( 51.43%)   0.7171* C  10 s(  0.00%)p 1.00( 99.95%)d 0.00(  0.05%)
                                           -0.0000 -0.0007 -0.0000 -0.0981  0.0010
                                           -0.1218  0.0013  0.9874 -0.0105  0.0033
                                           -0.0183 -0.0094  0.0007 -0.0052
                ( 48.57%)   0.6969* C  11 s(  0.00%)p 1.00( 99.95%)d 0.00(  0.05%)
                                           -0.0000  0.0010  0.0001 -0.0994  0.0004
                                           -0.1217  0.0008  0.9873 -0.0072 -0.0012
                                            0.0182 -0.0112 -0.0032  0.0008
    26. (1.97666) BD ( 1) C  10 - H  22  
                ( 61.70%)   0.7855* C  10 s( 28.59%)p 2.50( 71.38%)d 0.00(  0.03%)
                                           -0.0003  0.5345 -0.0160  0.4949 -0.0066
                                            0.6718 -0.0023  0.1324 -0.0010  0.0133
                                            0.0031  0.0038 -0.0027 -0.0094
                ( 38.30%)   0.6188* H  22 s( 99.91%)p 0.00(  0.09%)
                                            0.9995 -0.0022 -0.0185 -0.0233 -0.0048
    27. (1.97943) BD ( 1) C  11 - H  23  
                ( 61.17%)   0.7821* C  11 s( 27.80%)p 2.60( 72.16%)d 0.00(  0.03%)
                                           -0.0003  0.5271 -0.0125 -0.3385  0.0099
                                            0.7767 -0.0020  0.0611  0.0007 -0.0108
                                           -0.0006  0.0023 -0.0105 -0.0099
                ( 38.83%)   0.6232* H  23 s( 99.91%)p 0.00(  0.09%)
                                            0.9996 -0.0021  0.0117 -0.0274 -0.0021
    28. (1.99894) CR ( 1) C   1           s(100.00%)p 0.00(  0.00%)
                                            1.0000  0.0001 -0.0000 -0.0003 -0.0000
                                           -0.0003 -0.0000 -0.0002 -0.0000 -0.0000
                                           -0.0000 -0.0000  0.0000  0.0000
    29. (1.99895) CR ( 1) C   2           s(100.00%)p 0.00(  0.00%)
                                            1.0000  0.0000 -0.0000  0.0000  0.0000
                                            0.0000 -0.0000  0.0004 -0.0000 -0.0000
                                            0.0000  0.0000  0.0000  0.0000
    30. (1.99904) CR ( 1) C   3           s(100.00%)p 0.00(  0.00%)
                                            1.0000 -0.0001 -0.0000 -0.0003  0.0000
                                            0.0003 -0.0000 -0.0003 -0.0000 -0.0000
                                            0.0000  0.0000 -0.0000  0.0000
    31. (1.99883) CR ( 1) C   4           s(100.00%)p 0.00(  0.00%)
                                            1.0000  0.0000  0.0000  0.0002 -0.0000
                                           -0.0000 -0.0000 -0.0001  0.0000  0.0000
                                           -0.0000  0.0000 -0.0000 -0.0000
    32. (1.99889) CR ( 1) C   5           s(100.00%)p 0.00(  0.00%)
                                            1.0000  0.0001 -0.0000 -0.0002  0.0000
                                           -0.0003  0.0000 -0.0001  0.0000  0.0000
                                            0.0000  0.0000 -0.0000 -0.0000
    33. (1.99891) CR ( 1) C   6           s(100.00%)p 0.00(  0.00%)
                                            1.0000  0.0002 -0.0000  0.0001 -0.0000
                                           -0.0002 -0.0000 -0.0000 -0.0000 -0.0000
                                            0.0000  0.0000 -0.0000 -0.0000
    34. (1.99862) CR ( 1) C   7           s(100.00%)p 0.00(  0.00%)
                                            1.0000  0.0002  0.0000 -0.0000  0.0000
                                            0.0002  0.0000  0.0000  0.0000 -0.0000
                                            0.0000  0.0000  0.0000 -0.0000
    35. (1.99963) CR ( 1) O   8           s(100.00%)p 0.00(  0.00%)
                                            1.0000 -0.0002  0.0000 -0.0001  0.0000
                                           -0.0001  0.0000 -0.0000  0.0000  0.0000
                                            0.0000  0.0000 -0.0000 -0.0000
    36. (1.99925) CR ( 1) C   9           s(100.00%)p 0.00(  0.00%)
                                            1.0000 -0.0001  0.0000  0.0002 -0.0000
                                           -0.0000 -0.0000  0.0000 -0.0000  0.0000
                                            0.0000 -0.0000  0.0000  0.0000
    37. (1.99890) CR ( 1) C  10           s(100.00%)p 0.00(  0.00%)
                                            1.0000  0.0001 -0.0000  0.0001 -0.0000
                                            0.0003 -0.0000  0.0001 -0.0000  0.0000
                                            0.0000  0.0000  0.0000 -0.0000
    38. (1.99888) CR ( 1) C  11           s(100.00%)p 0.00(  0.00%)
                                            1.0000  0.0001 -0.0000 -0.0001  0.0000
                                            0.0003 -0.0000  0.0000  0.0000 -0.0000
                                           -0.0000  0.0000 -0.0000 -0.0000
    39. (1.96017) LP ( 1) O   8           s( 34.55%)p 1.89( 65.41%)d 0.00(  0.04%)
                                            0.0002  0.5878 -0.0030  0.4472 -0.0044
                                            0.6623 -0.0057  0.1245 -0.0011 -0.0167
                                           -0.0027 -0.0040  0.0061  0.0074
    40. (1.83760) LP ( 2) O   8           s(  0.00%)p 1.00( 99.95%)d 0.00(  0.05%)
                                            0.0000  0.0002 -0.0000  0.0985 -0.0002
                                            0.1190 -0.0003 -0.9877  0.0023 -0.0035
                                            0.0143  0.0171  0.0007  0.0062
    41. (0.00457) RY*( 1) C   1           s(  0.51%)p99.99( 93.54%)d11.77(  5.96%)
                                           -0.0000  0.0058  0.0709  0.0046  0.2332
                                            0.0043  0.2926 -0.0121 -0.8917  0.0800
                                           -0.1339 -0.1321 -0.0180 -0.1321
    42. (0.00098) RY*( 2) C   1           s( 15.78%)p 5.24( 82.77%)d 0.09(  1.45%)
                                            0.0000  0.0021  0.3973 -0.0244  0.5566
                                           -0.0275  0.5948 -0.0205  0.4029 -0.0054
                                           -0.0730 -0.0635 -0.0044 -0.0714
    43. (0.00033) RY*( 3) C   1           s(  4.36%)p21.50( 93.77%)d 0.43(  1.87%)
                                           -0.0000 -0.0005  0.2088  0.0221  0.6608
                                           -0.0198 -0.7049 -0.0010 -0.0572  0.0406
                                            0.0033  0.0474  0.1038  0.0631
    44. (0.00008) RY*( 4) C   1           s( 64.74%)p 0.22( 14.19%)d 0.33( 21.07%)
    45. (0.00004) RY*( 5) C   1           s(  4.71%)p 1.06(  4.97%)d19.18( 90.32%)
    46. (0.00000) RY*( 6) C   1           s(  0.12%)p 2.09(  0.25%)d99.99( 99.63%)
    47. (0.00000) RY*( 7) C   1           s(  0.30%)p 8.05(  2.45%)d99.99( 97.24%)
    48. (0.00000) RY*( 8) C   1           s(  0.02%)p83.62(  1.34%)d99.99( 98.64%)
    49. (0.00000) RY*( 9) C   1           s(  9.47%)p 0.73(  6.90%)d 8.83( 83.62%)
    50. (0.00426) RY*( 1) C   2           s( 11.59%)p 6.83( 79.18%)d 0.80(  9.23%)
                                            0.0000  0.0021  0.3404  0.0139  0.4847
                                           -0.0063  0.0000  0.0148  0.7459  0.1302
                                           -0.1012 -0.0580  0.0695 -0.2386
    51. (0.00333) RY*( 2) C   2           s(  1.68%)p54.57( 91.60%)d 4.00(  6.72%)
                                            0.0000 -0.0290  0.1263  0.0010 -0.7932
                                            0.0268 -0.3217  0.0151  0.4271  0.0079
                                           -0.0930 -0.1577 -0.1717 -0.0641
    52. (0.00220) RY*( 3) C   2           s( 13.31%)p 5.74( 76.43%)d 0.77( 10.26%)
                                            0.0000 -0.0045  0.3649  0.0426  0.1743
                                            0.0024 -0.8131  0.0002 -0.2664 -0.0611
                                           -0.0616  0.0313  0.2853  0.1124
    53. (0.00068) RY*( 4) C   2           s( 65.41%)p 0.28( 18.06%)d 0.25( 16.53%)
                                            0.0000  0.0025  0.8087  0.0126 -0.1168
                                            0.0219  0.2988  0.0143 -0.2772 -0.0124
                                            0.2362  0.1003 -0.2719 -0.1593
    54. (0.00016) RY*( 5) C   2           s(  6.62%)p 1.65( 10.96%)d12.44( 82.41%)
                                            0.0000 -0.0008  0.2574 -0.0074 -0.0772
                                           -0.0158  0.3157  0.0047 -0.0605  0.0574
                                           -0.4318 -0.5361  0.3552  0.4699
    55. (0.00013) RY*( 6) C   2           s(  0.04%)p99.99( 10.68%)d99.99( 89.28%)
                                            0.0000 -0.0053  0.0195  0.0142 -0.2814
                                           -0.0000  0.1649  0.0051 -0.0163  0.2328
                                            0.1194  0.2841  0.7848 -0.3574
    56. (0.00004) RY*( 7) C   2           s(  0.57%)p19.18( 10.92%)d99.99( 88.52%)
    57. (0.00003) RY*( 8) C   2           s(  0.04%)p22.06(  0.87%)d99.99( 99.09%)
    58. (0.00000) RY*( 9) C   2           s(  0.72%)p 2.10(  1.51%)d99.99( 97.77%)
    59. (0.00872) RY*( 1) C   3           s(  0.72%)p99.99( 97.53%)d 2.42(  1.75%)
                                           -0.0000  0.0040  0.0848 -0.0040 -0.3601
                                           -0.0239 -0.8000 -0.0159 -0.4525 -0.0516
                                           -0.0230  0.0082 -0.0428 -0.1112
    60. (0.00192) RY*( 2) C   3           s( 19.37%)p 2.94( 57.04%)d 1.22( 23.59%)
                                            0.0000 -0.0163  0.4398 -0.0046 -0.2783
                                            0.0051  0.4695 -0.0066 -0.5219  0.2923
                                           -0.2474  0.0698  0.2246 -0.1840
    61. (0.00095) RY*( 3) C   3           s( 57.30%)p 0.66( 37.56%)d 0.09(  5.13%)
                                           -0.0000  0.0106  0.7569 -0.0088  0.5088
                                            0.0058 -0.2700 -0.0047  0.2091 -0.0753
                                           -0.1258  0.0587  0.1605  0.0250
    62. (0.00071) RY*( 4) C   3           s(  7.01%)p11.55( 80.95%)d 1.72( 12.04%)
                                            0.0000 -0.0040  0.2647  0.0102 -0.6685
                                            0.0131 -0.0338 -0.0056  0.6010  0.0893
                                            0.2327  0.0807  0.2272 -0.0098
    63. (0.00041) RY*( 5) C   3           s(  6.26%)p 0.60(  3.75%)d14.36( 89.98%)
                                           -0.0000 -0.0010  0.2503 -0.0008  0.1087
                                           -0.0049  0.0672  0.0046 -0.1454  0.2699
                                            0.7641 -0.0138 -0.4673 -0.1569
    64. (0.00022) RY*( 6) C   3           s(  2.34%)p 3.52(  8.22%)d38.27( 89.44%)
                                           -0.0000 -0.0005  0.1529  0.0234 -0.1605
                                            0.0016  0.0061 -0.0149  0.2359  0.1701
                                           -0.5142 -0.2187 -0.7405 -0.0705
    65. (0.00007) RY*( 7) C   3           s(  3.67%)p 1.82(  6.68%)d24.42( 89.65%)
    66. (0.00001) RY*( 8) C   3           s(  3.22%)p 2.59(  8.34%)d27.45( 88.44%)
    67. (0.00002) RY*( 9) C   3           s(  0.13%)p 0.36(  0.05%)d99.99( 99.82%)
    68. (0.00539) RY*( 1) C   4           s(  6.73%)p12.86( 86.46%)d 1.01(  6.81%)
                                            0.0000 -0.0017  0.2593  0.0267  0.9286
                                            0.0003 -0.0232 -0.0004 -0.0311 -0.1005
                                            0.0563 -0.0322  0.2293 -0.0354
    69. (0.00415) RY*( 2) C   4           s( 10.59%)p 8.06( 85.28%)d 0.39(  4.14%)
                                           -0.0000  0.0080  0.3253 -0.0118 -0.0900
                                            0.0130 -0.7660  0.0087  0.5074  0.1425
                                           -0.1174  0.0141  0.0777 -0.0329
    70. (0.00283) RY*( 3) C   4           s(  7.85%)p10.91( 85.59%)d 0.84(  6.56%)
                                            0.0000 -0.0019  0.2801 -0.0055 -0.0367
                                           -0.0173  0.5969  0.0030  0.7056 -0.1347
                                           -0.2075  0.0016 -0.0282 -0.0599
    71. (0.00092) RY*( 4) C   4           s( 72.12%)p 0.31( 22.68%)d 0.07(  5.20%)
                                           -0.0000 -0.0049  0.8492 -0.0168 -0.1883
                                           -0.0006  0.0938  0.0041 -0.4269  0.0657
                                           -0.0071  0.0382 -0.2130 -0.0283
    72. (0.00064) RY*( 5) C   4           s(  0.01%)p 7.06(  0.09%)d99.99( 99.90%)
                                           -0.0000  0.0002  0.0112 -0.0015 -0.0054
                                            0.0001 -0.0089  0.0092  0.0263 -0.1612
                                            0.1170  0.9504  0.0805  0.2228
    73. (0.00032) RY*( 6) C   4           s(  0.29%)p19.73(  5.81%)d99.99( 93.90%)
                                            0.0000  0.0006  0.0542 -0.0005  0.0018
                                           -0.0229  0.1863 -0.0105  0.1507  0.7474
                                            0.5656  0.0004  0.1848  0.1624
    74. (0.00024) RY*( 7) C   4           s(  0.22%)p20.28(  4.51%)d99.99( 95.27%)
                                           -0.0000  0.0014  0.0471 -0.0040  0.0013
                                            0.0131 -0.1059 -0.0124  0.1831 -0.4671
                                            0.7173 -0.1567 -0.4342  0.0830
    75. (0.00013) RY*( 8) C   4           s(  2.14%)p 4.25(  9.08%)d41.51( 88.78%)
                                            0.0000  0.0022  0.1462  0.0076 -0.2932
                                            0.0023  0.0248 -0.0004 -0.0647 -0.3792
                                            0.1868 -0.1962  0.8013  0.1690
    76. (0.00002) RY*( 9) C   4           s(  0.09%)p 7.12(  0.63%)d99.99( 99.28%)
    77. (0.00568) RY*( 1) C   5           s(  0.75%)p99.99( 93.22%)d 8.01(  6.03%)
                                            0.0000 -0.0234  0.0835 -0.0215 -0.6207
                                           -0.0199 -0.7168 -0.0049 -0.1796 -0.2267
                                           -0.0222 -0.0369  0.0816  0.0187
    78. (0.00289) RY*( 2) C   5           s(  6.76%)p13.47( 91.00%)d 0.33(  2.24%)
                                           -0.0000  0.0150  0.2595  0.0153 -0.7038
                                           -0.0143  0.6433  0.0018 -0.0213  0.0496
                                            0.0335 -0.0185  0.1339 -0.0236
    79. (0.00102) RY*( 3) C   5           s( 87.60%)p 0.08(  7.12%)d 0.06(  5.28%)
                                            0.0000 -0.0066  0.9359 -0.0218  0.2470
                                           -0.0048 -0.0968  0.0013 -0.0189 -0.0463
                                            0.1566 -0.1082 -0.0996 -0.0668
    80. (0.00079) RY*( 4) C   5           s(  4.04%)p 2.56( 10.34%)d21.20( 85.62%)
                                            0.0000 -0.0011  0.2010 -0.0038 -0.0052
                                           -0.0000 -0.0508 -0.0111  0.3173  0.0146
                                           -0.6982  0.5933  0.1272 -0.0161
    81. (0.00071) RY*( 5) C   5           s(  0.07%)p99.99( 85.19%)d99.99( 14.74%)
                                            0.0000 -0.0007  0.0268  0.0008  0.1329
                                            0.0005  0.1100 -0.0023 -0.9067  0.0549
                                           -0.3700  0.0394  0.0398 -0.0660
    82. (0.00012) RY*( 6) C   5           s(  0.32%)p 9.12(  2.89%)d99.99( 96.80%)
                                           -0.0000 -0.0019  0.0562 -0.0193  0.0727
                                            0.0167 -0.1515  0.0001  0.0021  0.5852
                                            0.1212 -0.0662  0.7695  0.1192
    83. (0.00006) RY*( 7) C   5           s(  0.18%)p25.00(  4.51%)d99.99( 95.31%)
    84. (0.00002) RY*( 8) C   5           s(  0.01%)p 1.00(  4.26%)d22.50( 95.74%)
    85. (0.00001) RY*( 9) C   5           s(  0.35%)p 4.41(  1.55%)d99.99( 98.10%)
    86. (0.00447) RY*( 1) C   6           s(  0.84%)p99.99( 93.70%)d 6.48(  5.46%)
                                            0.0000  0.0242  0.0885 -0.0125 -0.3353
                                            0.0165  0.9052  0.0006  0.0690 -0.1955
                                           -0.0250  0.0038 -0.1181 -0.0419
    87. (0.00229) RY*( 2) C   6           s(  0.02%)p99.99( 98.28%)d99.99(  1.71%)
                                            0.0000  0.0089  0.0088 -0.0216  0.9250
                                           -0.0202  0.3271 -0.0045  0.1384 -0.0787
                                            0.0049 -0.0157  0.1024 -0.0107
    88. (0.00122) RY*( 3) C   6           s( 96.44%)p 0.00(  0.34%)d 0.03(  3.22%)
                                           -0.0000 -0.0060  0.9820  0.0127  0.0093
                                           -0.0181 -0.0512 -0.0007  0.0140  0.1489
                                            0.0187  0.0111  0.0864 -0.0459
    89. (0.00121) RY*( 4) C   6           s(  0.05%)p99.99( 92.14%)d99.99(  7.81%)
                                           -0.0000 -0.0003  0.0223  0.0015  0.1024
                                            0.0005  0.1072 -0.0096 -0.9483 -0.0318
                                            0.2711 -0.0372 -0.0266  0.0386
    90. (0.00061) RY*( 5) C   6           s(  0.01%)p 1.00(  5.52%)d17.10( 94.47%)
                                           -0.0000 -0.0002  0.0094  0.0010 -0.0271
                                            0.0010 -0.0305 -0.0087  0.2313 -0.1395
                                            0.8351  0.4160 -0.0300  0.2322
    91. (0.00011) RY*( 6) C   6           s(  1.02%)p 3.13(  3.20%)d93.84( 95.78%)
                                           -0.0000 -0.0025  0.1010  0.0211 -0.0555
                                            0.0133 -0.1670  0.0036 -0.0189 -0.8802
                                           -0.0904 -0.1536  0.3743  0.1061
    92. (0.00008) RY*( 7) C   6           s(  1.61%)p 2.42(  3.91%)d58.61( 94.48%)
    93. (0.00002) RY*( 8) C   6           s(  0.00%)p 1.00(  2.34%)d41.70( 97.66%)
    94. (0.00001) RY*( 9) C   6           s(  0.09%)p 6.99(  0.65%)d99.99( 99.26%)
    95. (0.00710) RY*( 1) C   7           s(  0.87%)p99.99( 95.46%)d 4.24(  3.68%)
                                           -0.0000 -0.0473  0.0803 -0.0157  0.8408
                                           -0.0266  0.4760 -0.0047  0.1417 -0.1114
                                           -0.0317  0.0032 -0.1516  0.0191
    96. (0.00441) RY*( 2) C   7           s(  1.60%)p51.99( 83.16%)d 9.53( 15.24%)
                                           -0.0000 -0.0079  0.1262  0.0207  0.3792
                                           -0.0134 -0.8267  0.0003 -0.0612 -0.2926
                                           -0.0658 -0.0081 -0.2479  0.0300
    97. (0.00240) RY*( 3) C   7           s(  0.00%)p 1.00(  1.60%)d61.42( 98.39%)
                                           -0.0000 -0.0000  0.0058  0.0016 -0.0131
                                            0.0021 -0.0139 -0.0179  0.1238  0.1184
                                           -0.9635 -0.0333  0.0942 -0.1777
    98. (0.00212) RY*( 4) C   7           s( 72.25%)p 0.06(  4.66%)d 0.32( 23.09%)
                                            0.0000 -0.0006  0.8500 -0.0273 -0.1685
                                           -0.0082  0.1314 -0.0036 -0.0089 -0.4134
                                           -0.0034 -0.0411  0.2139 -0.1121
    99. (0.00088) RY*( 5) C   7           s(  0.00%)p 1.00( 68.06%)d 0.47( 31.94%)
                                            0.0000  0.0000  0.0002 -0.0005 -0.0842
                                           -0.0002 -0.0950  0.0008  0.8152  0.0256
                                            0.1385 -0.5345 -0.0737 -0.0916
   100. (0.00077) RY*( 6) C   7           s(  0.00%)p 1.00( 30.37%)d 2.29( 69.63%)
                                            0.0000  0.0001  0.0054 -0.0011 -0.0542
                                           -0.0015 -0.0672  0.0125  0.5442 -0.0787
                                            0.0110  0.8066  0.0943  0.1744
   101. (0.00062) RY*( 7) C   7           s( 23.16%)p 0.01(  0.26%)d 3.31( 76.57%)
                                           -0.0000  0.0039  0.4813  0.0218 -0.0102
                                            0.0060 -0.0448  0.0028 -0.0013  0.7180
                                            0.0421  0.1213 -0.4833 -0.0096
   102. (0.00022) RY*( 8) C   7           s(  1.16%)p14.17( 16.45%)d70.95( 82.39%)
                                           -0.0000 -0.0252  0.1048 -0.0339  0.3271
                                            0.0063 -0.2373 -0.0027  0.0057  0.4375
                                            0.1487 -0.0314  0.7747 -0.0964
   103. (0.00002) RY*( 9) C   7           s(  1.29%)p 0.03(  0.04%)d76.65( 98.67%)
   104. (0.00264) RY*( 1) O   8           s( 16.96%)p 4.37( 74.16%)d 0.52(  8.88%)
                                            0.0000 -0.0076  0.4117 -0.0029  0.3748
                                            0.0124  0.7645  0.0012  0.1286 -0.2710
                                           -0.0120 -0.0269  0.1032 -0.0622
   105. (0.00207) RY*( 2) O   8           s(  0.00%)p 1.00( 97.24%)d 0.03(  2.76%)
                                           -0.0000  0.0000  0.0002 -0.0001  0.0963
                                           -0.0002  0.1167  0.0015 -0.9744 -0.0234
                                            0.0798  0.1370  0.0085  0.0433
   106. (0.00035) RY*( 3) O   8           s(  0.56%)p99.99( 62.15%)d66.43( 37.29%)
                                            0.0000 -0.0055  0.0747  0.0043  0.6574
                                            0.0002 -0.4350  0.0005  0.0128  0.0541
                                            0.0857 -0.0386  0.5883 -0.1226
   107. (0.00025) RY*( 4) O   8           s(  0.00%)p 1.00(  0.01%)d99.99( 99.99%)
                                           -0.0000 -0.0000  0.0025 -0.0002  0.0009
                                           -0.0003  0.0003  0.0022 -0.0114 -0.0413
                                            0.8131 -0.5611 -0.1473  0.0235
   108. (0.00012) RY*( 5) O   8           s( 81.14%)p 0.21( 17.13%)d 0.02(  1.73%)
                                           -0.0000  0.0018  0.9008  0.0053 -0.2969
                                           -0.0024 -0.2813  0.0002 -0.0629  0.1302
                                            0.0115  0.0121 -0.0002  0.0092
   109. (0.00008) RY*( 6) O   8           s(  1.20%)p27.92( 33.52%)d54.37( 65.28%)
   110. (0.00000) RY*( 7) O   8           s(  0.00%)p 1.00(  2.70%)d36.00( 97.29%)
   111. (0.00001) RY*( 8) O   8           s(  0.05%)p99.99( 11.30%)d99.99( 88.65%)
   112. (0.00001) RY*( 9) O   8           s(  0.11%)p17.93(  1.99%)d99.99( 97.90%)
   113. (0.00289) RY*( 1) C   9           s( 25.06%)p 2.04( 51.05%)d 0.95( 23.89%)
                                            0.0000  0.0013  0.5006 -0.0200 -0.6257
                                           -0.0451  0.3406 -0.0074 -0.0215 -0.2458
                                            0.0193 -0.0645  0.4143 -0.0487
   114. (0.00166) RY*( 2) C   9           s(  0.25%)p99.99( 98.62%)d 4.47(  1.12%)
                                            0.0000 -0.0265  0.0426  0.0332  0.5060
                                           -0.0392  0.8394 -0.0014  0.1516 -0.0967
                                           -0.0113  0.0021 -0.0318 -0.0272
   115. (0.00146) RY*( 3) C   9           s(  0.00%)p 1.00(  3.05%)d31.82( 96.95%)
                                           -0.0000 -0.0001  0.0002  0.0016  0.0182
                                            0.0017  0.0229 -0.0152 -0.1714  0.0370
                                            0.4197 -0.8706 -0.1468 -0.1118
   116. (0.00041) RY*( 4) C   9           s(  6.59%)p 2.55( 16.82%)d11.62( 76.59%)
                                            0.0000 -0.0008  0.2568  0.0057 -0.3519
                                           -0.0231  0.2089 -0.0022 -0.0098  0.3552
                                           -0.0285  0.1383 -0.7866 -0.0321
   117. (0.00030) RY*( 5) C   9           s(  0.00%)p 1.00( 93.99%)d 0.06(  6.01%)
                                            0.0000  0.0000  0.0004 -0.0006  0.0956
                                           -0.0007  0.1150  0.0061 -0.9579 -0.0313
                                            0.0809  0.2201  0.0189  0.0614
   118. (0.00004) RY*( 6) C   9           s( 33.35%)p 0.41( 13.81%)d 1.58( 52.84%)
   119. (0.00000) RY*( 7) C   9           s( 31.82%)p 0.62( 19.64%)d 1.53( 48.54%)
   120. (0.00000) RY*( 8) C   9           s(  0.81%)p 3.82(  3.09%)d99.99( 96.10%)
   121. (0.00000) RY*( 9) C   9           s(  2.09%)p 0.19(  0.41%)d46.64( 97.50%)
   122. (0.00575) RY*( 1) C  10           s(  0.18%)p99.99( 95.50%)d23.36(  4.31%)
                                           -0.0000  0.0252  0.0348 -0.0104 -0.7683
                                           -0.0251 -0.5845 -0.0041 -0.1493  0.1964
                                            0.0238  0.0306 -0.0510 -0.0207
   123. (0.00313) RY*( 2) C  10           s(  0.10%)p99.99( 98.02%)d18.15(  1.88%)
                                            0.0000  0.0098  0.0307 -0.0302  0.6149
                                            0.0168 -0.7744 -0.0009 -0.0346  0.0878
                                            0.0247  0.0030  0.0988 -0.0267
   124. (0.00106) RY*( 3) C  10           s(  0.53%)p99.99( 97.43%)d 3.88(  2.04%)
                                            0.0000 -0.0003  0.0725  0.0001 -0.0976
                                            0.0006 -0.1199  0.0076  0.9749  0.0108
                                           -0.1069 -0.0853 -0.0038 -0.0400
   125. (0.00095) RY*( 4) C  10           s( 97.32%)p 0.01(  0.63%)d 0.02(  2.05%)
                                            0.0000 -0.0052  0.9865  0.0125  0.0042
                                            0.0196  0.0296  0.0031 -0.0696 -0.1312
                                           -0.0009  0.0074 -0.0214 -0.0527
   126. (0.00060) RY*( 5) C  10           s(  0.00%)p 1.00(  0.16%)d99.99( 99.84%)
                                           -0.0000 -0.0000  0.0005 -0.0010 -0.0027
                                           -0.0013 -0.0041  0.0099  0.0379 -0.0385
                                            0.8049 -0.5720 -0.1470  0.0176
   127. (0.00014) RY*( 6) C  10           s(  1.29%)p 2.26(  2.92%)d74.16( 95.79%)
                                           -0.0000 -0.0016  0.1136  0.0171  0.0064
                                           -0.0170  0.1672 -0.0004  0.0241  0.6992
                                            0.1184 -0.0417  0.6502  0.1747
   128. (0.00004) RY*( 7) C  10           s(  0.58%)p 4.12(  2.41%)d99.99( 97.01%)
   129. (0.00003) RY*( 8) C  10           s(  0.00%)p 1.00(  1.93%)d50.84( 98.07%)
   130. (0.00001) RY*( 9) C  10           s(  0.07%)p16.63(  1.10%)d99.99( 98.83%)
   131. (0.00586) RY*( 1) C  11           s(  0.27%)p99.99( 93.71%)d22.48(  6.02%)
                                            0.0000 -0.0256  0.0450 -0.0139 -0.4934
                                            0.0254  0.8301  0.0018  0.0621  0.1748
                                            0.0268 -0.0122  0.1673  0.0286
   132. (0.00248) RY*( 2) C  11           s(  4.25%)p21.97( 93.37%)d 0.56(  2.37%)
                                            0.0000  0.0145  0.2057  0.0208 -0.8194
                                            0.0116 -0.4926  0.0032 -0.1379 -0.0889
                                            0.0123 -0.0133  0.1209 -0.0300
   133. (0.00092) RY*( 3) C  11           s( 67.21%)p 0.07(  4.54%)d 0.42( 28.24%)
                                            0.0000 -0.0052  0.8198 -0.0130  0.1837
                                            0.0098  0.0564 -0.0071 -0.0904  0.0195
                                            0.4741  0.2333 -0.0162  0.0511
   134. (0.00086) RY*( 4) C  11           s( 21.95%)p 1.42( 31.27%)d 2.13( 46.78%)
                                            0.0000 -0.0026  0.4685 -0.0087  0.0450
                                            0.0033 -0.0538  0.0106  0.5546  0.1578
                                           -0.5500 -0.3004  0.0053 -0.2239
   135. (0.00063) RY*( 5) C  11           s(  4.14%)p15.53( 64.34%)d 7.61( 31.52%)
                                            0.0000 -0.0014  0.2035 -0.0030  0.1096
                                            0.0020  0.1082  0.0041 -0.7872  0.0919
                                           -0.5407 -0.0142  0.0324 -0.1149
   136. (0.00012) RY*( 6) C  11           s(  0.68%)p 4.23(  2.87%)d99.99( 96.45%)
                                           -0.0000 -0.0037  0.0823 -0.0227  0.0978
                                           -0.0116  0.1333 -0.0033  0.0271 -0.8445
                                           -0.0753 -0.1344  0.4769  0.0091
   137. (0.00004) RY*( 7) C  11           s(  1.03%)p 4.52(  4.65%)d91.62( 94.32%)
   138. (0.00001) RY*( 8) C  11           s(  0.03%)p99.99(  4.26%)d99.99( 95.71%)
   139. (0.00001) RY*( 9) C  11           s(  0.53%)p 1.96(  1.05%)d99.99( 98.42%)
   140. (0.00142) RY*( 1) H  12           s( 97.95%)p 0.02(  2.05%)
                                            0.0055  0.9897 -0.0832 -0.0989  0.0612
   141. (0.00019) RY*( 2) H  12           s(  0.00%)p 1.00(100.00%)
                                            0.0002  0.0016 -0.7391  0.6714  0.0541
   142. (0.00012) RY*( 3) H  12           s(  0.02%)p99.99( 99.98%)
                                            0.0050  0.0114  0.3702  0.3378  0.8653
   143. (0.00006) RY*( 4) H  12           s(  2.12%)p46.27( 97.88%)
   144. (0.00182) RY*( 1) H  13           s( 98.62%)p 0.01(  1.38%)
                                            0.0062  0.9931 -0.0283 -0.0246 -0.1113
   145. (0.00019) RY*( 2) H  13           s(  0.00%)p 1.00(100.00%)
                                            0.0005 -0.0002 -0.7511  0.6587  0.0439
   146. (0.00012) RY*( 3) H  13           s(  0.00%)p 1.00(100.00%)
                                            0.0013  0.0031  0.6211  0.7276 -0.2914
   147. (0.00006) RY*( 4) H  13           s(  1.46%)p67.44( 98.54%)
   148. (0.00245) RY*( 1) H  14           s( 99.36%)p 0.01(  0.64%)
                                            0.0062  0.9968  0.0435  0.0251  0.0621
   149. (0.00017) RY*( 2) H  14           s(  0.00%)p 1.00(100.00%)
                                           -0.0004  0.0070 -0.6507  0.7584  0.0367
   150. (0.00011) RY*( 3) H  14           s(  0.40%)p99.99( 99.60%)
                                           -0.0109  0.0622 -0.7432 -0.6274 -0.2234
   151. (0.00006) RY*( 4) H  14           s(  0.32%)p99.99( 99.68%)
   152. (0.00268) RY*( 1) H  15           s( 99.41%)p 0.01(  0.59%)
                                            0.0061  0.9970 -0.0494 -0.0016 -0.0589
   153. (0.00019) RY*( 2) H  15           s(  0.00%)p 1.00(100.00%)
                                            0.0019  0.0021  0.0619 -0.9980  0.0097
   154. (0.00015) RY*( 3) H  15           s(  0.06%)p99.99( 99.94%)
                                            0.0029  0.0249  0.9307  0.0543 -0.3609
   155. (0.00004) RY*( 4) H  15           s(  0.61%)p99.99( 99.39%)
   156. (0.00230) RY*( 1) H  16           s( 99.04%)p 0.01(  0.96%)
                                            0.0052  0.9952  0.0002  0.0930 -0.0308
   157. (0.00018) RY*( 2) H  16           s(  0.03%)p99.99( 99.97%)
                                            0.0029  0.0179  0.4496  0.1006  0.8873
   158. (0.00016) RY*( 3) H  16           s(  0.13%)p99.99( 99.87%)
                                            0.0026  0.0358 -0.8573 -0.2291  0.4597
   159. (0.00004) RY*( 4) H  16           s(  0.88%)p99.99( 99.12%)
   160. (0.00207) RY*( 1) H  17           s( 99.25%)p 0.01(  0.75%)
                                            0.0048  0.9963 -0.0785 -0.0327 -0.0148
   161. (0.00019) RY*( 2) H  17           s(  0.00%)p 1.00(100.00%)
                                           -0.0018  0.0022  0.1721  0.0974 -0.9803
   162. (0.00009) RY*( 3) H  17           s(  0.24%)p99.99( 99.76%)
   163. (0.00007) RY*( 4) H  17           s(  0.60%)p99.99( 99.40%)
   164. (0.00157) RY*( 1) H  18           s( 99.09%)p 0.01(  0.91%)
                                            0.0037  0.9954  0.0736 -0.0611  0.0010
   165. (0.00021) RY*( 2) H  18           s(  0.00%)p 1.00(100.00%)
                                            0.0000  0.0008  0.0967  0.1133 -0.9888
   166. (0.00008) RY*( 3) H  18           s(  0.48%)p99.99( 99.52%)
   167. (0.00006) RY*( 4) H  18           s(  0.52%)p99.99( 99.48%)
   168. (0.00076) RY*( 1) H  19           s( 97.74%)p 0.02(  2.26%)
                                            0.0053  0.9886  0.1419  0.0453  0.0196
   169. (0.00022) RY*( 2) H  19           s(  0.00%)p 1.00(100.00%)
                                           -0.0000 -0.0001 -0.0980 -0.1184  0.9881
   170. (0.00010) RY*( 3) H  19           s(  1.41%)p69.95( 98.59%)
                                           -0.0196  0.1171 -0.5308 -0.8253 -0.1516
   171. (0.00001) RY*( 4) H  19           s(  0.93%)p99.99( 99.07%)
   172. (0.00264) RY*( 1) H  20           s( 98.96%)p 0.01(  1.04%)
                                            0.0066  0.9947  0.0054 -0.0988 -0.0251
   173. (0.00022) RY*( 2) H  20           s(  0.20%)p99.99( 99.80%)
                                            0.0000  0.0448  0.7577  0.3541  0.5463
   174. (0.00014) RY*( 3) H  20           s(  0.26%)p99.99( 99.74%)
                                            0.0151  0.0491 -0.6451  0.2805  0.7089
   175. (0.00003) RY*( 4) H  20           s(  0.66%)p99.99( 99.34%)
   176. (0.00264) RY*( 1) H  21           s( 98.96%)p 0.01(  1.04%)
                                            0.0066  0.9948  0.0023 -0.1018  0.0019
   177. (0.00022) RY*( 2) H  21           s(  0.20%)p99.99( 99.80%)
                                            0.0000  0.0451  0.8408  0.4542 -0.2912
   178. (0.00014) RY*( 3) H  21           s(  0.26%)p99.99( 99.74%)
                                            0.0151  0.0489 -0.5022  0.4541 -0.7341
   179. (0.00003) RY*( 4) H  21           s(  0.66%)p99.99( 99.34%)
   180. (0.00230) RY*( 1) H  22           s( 99.41%)p 0.01(  0.59%)
                                            0.0045  0.9970  0.0490  0.0577  0.0120
   181. (0.00018) RY*( 2) H  22           s(  0.00%)p 1.00(100.00%)
                                           -0.0001  0.0002  0.1033  0.1140 -0.9881
   182. (0.00009) RY*( 3) H  22           s(  0.05%)p99.99( 99.95%)
   183. (0.00006) RY*( 4) H  22           s(  0.63%)p99.99( 99.37%)
   184. (0.00174) RY*( 1) H  23           s( 99.14%)p 0.01(  0.86%)
                                            0.0048  0.9957 -0.0594  0.0713 -0.0012
   185. (0.00018) RY*( 2) H  23           s(  0.00%)p 1.00(100.00%)
                                           -0.0001  0.0038 -0.1109 -0.1285  0.9855
   186. (0.00009) RY*( 3) H  23           s(  0.05%)p99.99( 99.95%)
   187. (0.00006) RY*( 4) H  23           s(  0.90%)p99.99( 99.10%)
   188. (0.00951) BD*( 1) C   1 - C   2  
                ( 50.89%)   0.7134* C   1 s( 40.70%)p 1.46( 59.25%)d 0.00(  0.05%)
                                            0.0003  0.6378  0.0147  0.5300  0.0133
                                            0.5048  0.0179  0.2367  0.0172  0.0179
                                            0.0074  0.0074 -0.0002 -0.0080
                ( 49.11%)  -0.7008* C   2 s( 39.31%)p 1.54( 60.64%)d 0.00(  0.04%)
                                            0.0001  0.6263  0.0295 -0.4755 -0.0276
                                           -0.5648 -0.0287 -0.2444  0.0084  0.0157
                                            0.0073  0.0085 -0.0022 -0.0072
   189. (0.03230) BD*( 2) C   1 - C   2  
                ( 48.76%)   0.6983* C   1 s(  0.06%)p99.99( 99.87%)d 1.14(  0.07%)
                                           -0.0000 -0.0249 -0.0034  0.7166 -0.0251
                                           -0.6932  0.0207 -0.0589  0.0008  0.0011
                                            0.0048 -0.0066  0.0255 -0.0004
                ( 51.24%)  -0.7158* C   2 s(  0.08%)p99.99( 99.84%)d 0.96(  0.08%)
                                            0.0000 -0.0267 -0.0099  0.7578 -0.0233
                                           -0.6491  0.0193 -0.0433  0.0038 -0.0028
                                           -0.0070  0.0070 -0.0258  0.0011
   190. (0.00822) BD*( 1) C   1 - H  12  
                ( 39.73%)   0.6303* C   1 s( 29.71%)p 2.36( 70.25%)d 0.00(  0.03%)
                                           -0.0002  0.5451 -0.0036 -0.4182 -0.0085
                                           -0.4969 -0.0088  0.5296 -0.0100  0.0086
                                           -0.0103 -0.0123 -0.0016  0.0037
                ( 60.27%)  -0.7763* H  12 s( 99.91%)p 0.00(  0.09%)
                                            0.9996 -0.0015  0.0145  0.0172 -0.0187
   191. (0.01182) BD*( 1) C   1 - H  13  
                ( 40.12%)   0.6334* C   1 s( 29.52%)p 2.39( 70.44%)d 0.00(  0.04%)
                                           -0.0003  0.5433 -0.0095 -0.1698 -0.0162
                                           -0.1259 -0.0170 -0.8119 -0.0014  0.0009
                                            0.0051  0.0032  0.0002  0.0179
                ( 59.88%)  -0.7738* H  13 s( 99.92%)p 0.00(  0.08%)
                                            0.9996 -0.0029  0.0060  0.0042  0.0280
   192. (0.02114) BD*( 1) C   2 - C   3  
                ( 50.97%)   0.7139* C   2 s( 33.33%)p 2.00( 66.63%)d 0.00(  0.04%)
                                            0.0002  0.5772 -0.0092  0.4192 -0.0088
                                            0.4992  0.0098 -0.4909  0.0110  0.0123
                                           -0.0109 -0.0122 -0.0013  0.0032
                ( 49.03%)  -0.7002* C   3 s( 28.18%)p 2.55( 71.77%)d 0.00(  0.04%)
                                            0.0003  0.5308  0.0082 -0.4444 -0.0170
                                           -0.5139  0.0122  0.5056  0.0106  0.0108
                                           -0.0109 -0.0141 -0.0027  0.0012
   193. (0.02053) BD*( 1) C   2 - H  14  
                ( 39.24%)   0.6264* C   2 s( 27.29%)p 2.66( 72.67%)d 0.00(  0.04%)
                                            0.0004 -0.5220  0.0199 -0.1462  0.0053
                                           -0.0940  0.0024 -0.8346  0.0010 -0.0012
                                           -0.0057 -0.0031 -0.0003 -0.0178
                ( 60.76%)  -0.7795* H  14 s( 99.91%)p 0.00(  0.09%)
                                           -0.9995  0.0041  0.0045  0.0019  0.0297
   194. (0.02746) BD*( 1) C   3 - C   4  
                ( 50.15%)   0.7082* C   3 s( 28.46%)p 2.51( 71.49%)d 0.00(  0.04%)
                                            0.0003  0.5335  0.0042  0.8364  0.0036
                                           -0.0938  0.0065  0.0800 -0.0131 -0.0045
                                            0.0053 -0.0012  0.0168 -0.0097
                ( 49.85%)  -0.7060* C   4 s( 31.48%)p 2.18( 68.48%)d 0.00(  0.04%)
                                            0.0001  0.5610 -0.0083 -0.8187  0.0222
                                            0.0900  0.0098 -0.0764 -0.0063 -0.0035
                                            0.0030  0.0003  0.0148 -0.0113
   195. (0.01755) BD*( 1) C   3 - H  15  
                ( 38.40%)   0.6197* C   3 s( 21.85%)p 3.57( 78.11%)d 0.00(  0.04%)
                                           -0.0002  0.4674 -0.0062 -0.2336 -0.0002
                                           -0.1418  0.0202 -0.8403  0.0020  0.0018
                                            0.0080  0.0064 -0.0001  0.0166
                ( 61.60%)  -0.7848* H  15 s( 99.92%)p 0.00(  0.08%)
                                            0.9996 -0.0041  0.0075  0.0026  0.0276
   196. (0.01480) BD*( 1) C   3 - H  16  
                ( 38.40%)   0.6197* C   3 s( 21.47%)p 3.66( 78.49%)d 0.00(  0.04%)
                                            0.0002 -0.4633  0.0032  0.2181  0.0121
                                           -0.8401  0.0084 -0.1763  0.0163  0.0081
                                            0.0022 -0.0085  0.0143  0.0076
                ( 61.60%)  -0.7848* H  16 s( 99.92%)p 0.00(  0.08%)
                                           -0.9996  0.0028 -0.0080  0.0273  0.0041
   197. (0.02678) BD*( 1) C   4 - C   5  
                ( 49.46%)   0.7033* C   4 s( 34.11%)p 1.93( 65.85%)d 0.00(  0.04%)
                                            0.0001 -0.5840 -0.0041 -0.3228  0.0091
                                            0.7426  0.0162  0.0504  0.0063  0.0133
                                            0.0005 -0.0022  0.0098  0.0116
                ( 50.54%)  -0.7109* C   5 s( 36.23%)p 1.76( 63.72%)d 0.00(  0.04%)
                                           -0.0001 -0.6019 -0.0013  0.3565  0.0194
                                           -0.7120  0.0088 -0.0524  0.0045  0.0124
                                            0.0005 -0.0027  0.0114  0.0121
   198. (0.35279) BD*( 2) C   4 - C   5  
                ( 48.39%)   0.6956* C   4 s(  0.01%)p 1.00( 99.96%)d 0.00(  0.04%)
                                           -0.0001  0.0005  0.0073  0.1048 -0.0047
                                            0.1131 -0.0026 -0.9878  0.0024  0.0007
                                           -0.0156  0.0114  0.0023 -0.0006
                ( 51.61%)  -0.7184* C   5 s(  0.00%)p 1.00( 99.95%)d 0.00(  0.04%)
                                           -0.0000  0.0030  0.0020  0.0952 -0.0009
                                            0.1179  0.0010 -0.9882  0.0024  0.0019
                                           -0.0007 -0.0203 -0.0023 -0.0043
   199. (0.02559) BD*( 1) C   4 - C  11  
                ( 49.38%)   0.7027* C   4 s( 34.38%)p 1.91( 65.58%)d 0.00(  0.04%)
                                            0.0001 -0.5863 -0.0066 -0.4619  0.0114
                                           -0.6531 -0.0204 -0.1242 -0.0032 -0.0158
                                           -0.0037 -0.0043  0.0036  0.0106
                ( 50.62%)  -0.7115* C  11 s( 36.25%)p 1.76( 63.71%)d 0.00(  0.04%)
                                           -0.0001 -0.6020 -0.0027  0.4940  0.0212
                                            0.6136 -0.0148  0.1260  0.0008 -0.0155
                                           -0.0035 -0.0048  0.0052  0.0114
   200. (0.01570) BD*( 1) C   5 - C   6  
                ( 50.30%)   0.7093* C   5 s( 35.67%)p 1.80( 64.28%)d 0.00(  0.05%)
                                            0.0001  0.5970  0.0166  0.7899  0.0055
                                           -0.1143 -0.0402  0.0642 -0.0034 -0.0025
                                            0.0034  0.0002  0.0173 -0.0117
                ( 49.70%)  -0.7050* C   6 s( 36.59%)p 1.73( 63.37%)d 0.00(  0.04%)
                                           -0.0001  0.6047  0.0129 -0.7882 -0.0124
                                            0.0811 -0.0338 -0.0675 -0.0055 -0.0063
                                            0.0027  0.0001  0.0147 -0.0118
   201. (0.01563) BD*( 1) C   5 - H  17  
                ( 38.51%)   0.6206* C   5 s( 28.01%)p 2.57( 71.96%)d 0.00(  0.03%)
                                           -0.0004  0.5291 -0.0142 -0.4880  0.0103
                                           -0.6821  0.0010 -0.1268  0.0006  0.0137
                                            0.0028  0.0039 -0.0049 -0.0095
                ( 61.49%)  -0.7841* H  17 s( 99.91%)p 0.00(  0.09%)
                                            0.9995 -0.0026  0.0180  0.0241  0.0037
   202. (0.03153) BD*( 1) C   6 - C   7  
                ( 49.97%)   0.7069* C   6 s( 34.67%)p 1.88( 65.28%)d 0.00(  0.05%)
                                            0.0000 -0.5888 -0.0049 -0.5049 -0.0248
                                           -0.6182  0.0089 -0.1222 -0.0014 -0.0167
                                           -0.0037 -0.0046  0.0038  0.0118
                ( 50.03%)  -0.7073* C   7 s( 38.37%)p 1.61( 61.59%)d 0.00(  0.04%)
                                            0.0000 -0.6194  0.0087  0.3998 -0.0105
                                            0.6644  0.0054  0.1204 -0.0004 -0.0145
                                           -0.0029 -0.0045  0.0071  0.0104
   203. (0.40047) BD*( 2) C   6 - C   7  
                ( 46.59%)   0.6825* C   6 s(  0.00%)p 1.00( 99.96%)d 0.00(  0.04%)
                                           -0.0000  0.0001 -0.0001  0.0966 -0.0010
                                            0.1164 -0.0012 -0.9882  0.0099  0.0023
                                           -0.0020 -0.0197 -0.0021 -0.0045
                ( 53.41%)  -0.7308* C   7 s(  0.00%)p 1.00( 99.95%)d 0.00(  0.05%)
                                           -0.0000 -0.0003 -0.0000  0.0987 -0.0006
                                            0.1193 -0.0005 -0.9877  0.0054 -0.0032
                                            0.0177  0.0103 -0.0005  0.0053
   204. (0.01453) BD*( 1) C   6 - H  18  
                ( 38.63%)   0.6215* C   6 s( 28.66%)p 2.49( 71.31%)d 0.00(  0.03%)
                                           -0.0003  0.5352 -0.0134  0.3363 -0.0131
                                           -0.7723 -0.0030 -0.0580 -0.0015 -0.0108
                                           -0.0004  0.0021 -0.0090 -0.0101
                ( 61.37%)  -0.7834* H  18 s( 99.91%)p 0.00(  0.09%)
                                            0.9996 -0.0013 -0.0105  0.0277  0.0022
   205. (0.03188) BD*( 1) C   7 - O   8  
                ( 68.22%)   0.8260* C   7 s( 24.45%)p 3.08( 75.28%)d 0.01(  0.27%)
                                            0.0001 -0.4943 -0.0133 -0.8602 -0.0347
                                            0.0708 -0.0231 -0.0772 -0.0062  0.0066
                                           -0.0082  0.0004 -0.0439  0.0264
                ( 31.78%)  -0.5637* O   8 s( 35.36%)p 1.83( 64.57%)d 0.00(  0.07%)
                                           -0.0000 -0.5946 -0.0015  0.7994  0.0077
                                           -0.0266 -0.0052  0.0764  0.0002 -0.0088
                                           -0.0053 -0.0013 -0.0195  0.0129
   206. (0.02523) BD*( 1) C   7 - C  10  
                ( 49.53%)   0.7037* C   7 s( 36.84%)p 1.71( 63.12%)d 0.00(  0.04%)
                                            0.0003 -0.6070 -0.0033  0.2955 -0.0456
                                           -0.7337 -0.0033 -0.0589 -0.0049  0.0110
                                            0.0007 -0.0027  0.0126  0.0108
                ( 50.47%)  -0.7105* C  10 s( 34.71%)p 1.88( 65.24%)d 0.00(  0.05%)
                                           -0.0002 -0.5890 -0.0104 -0.3580 -0.0340
                                            0.7213 -0.0025  0.0529 -0.0037  0.0134
                                            0.0007 -0.0027  0.0118  0.0123
   207. (0.00842) BD*( 1) O   8 - C   9  
                ( 31.27%)   0.5592* O   8 s( 30.07%)p 2.32( 69.87%)d 0.00(  0.06%)
                                            0.0001  0.5484  0.0045  0.3876  0.0213
                                           -0.7385  0.0048 -0.0502  0.0027 -0.0073
                                           -0.0006  0.0044 -0.0199 -0.0128
                ( 68.73%)  -0.8290* C   9 s( 21.96%)p 3.54( 77.74%)d 0.01(  0.31%)
                                            0.0001  0.4680  0.0237 -0.4325  0.0084
                                            0.7648  0.0536  0.0490  0.0073 -0.0406
                                           -0.0024  0.0048 -0.0244 -0.0281
   208. (0.00875) BD*( 1) C   9 - H  19  
                ( 39.49%)   0.6284* C   9 s( 25.74%)p 2.88( 74.21%)d 0.00(  0.05%)
                                            0.0001 -0.5071 -0.0147 -0.8403  0.0168
                                           -0.1588 -0.0015 -0.1023  0.0015 -0.0091
                                           -0.0043 -0.0006 -0.0178  0.0083
                ( 60.51%)  -0.7779* H  19 s( 99.91%)p 0.00(  0.09%)
                                           -0.9996  0.0009  0.0286  0.0048  0.0034
   209. (0.02101) BD*( 1) C   9 - H  20  
                ( 40.21%)   0.6341* C   9 s( 26.17%)p 2.82( 73.78%)d 0.00(  0.05%)
                                           -0.0001 -0.5114  0.0131  0.2869 -0.0209
                                            0.5138  0.0065 -0.6253 -0.0014 -0.0096
                                            0.0082  0.0164  0.0032 -0.0068
                ( 59.79%)  -0.7732* H  20 s( 99.92%)p 0.00(  0.08%)
                                           -0.9996  0.0054 -0.0073 -0.0182  0.0215
   210. (0.02099) BD*( 1) C   9 - H  21  
                ( 40.22%)   0.6342* C   9 s( 26.17%)p 2.82( 73.78%)d 0.00(  0.05%)
                                           -0.0001 -0.5114  0.0131  0.1485 -0.0209
                                            0.3461  0.0065  0.7717 -0.0012 -0.0048
                                           -0.0056 -0.0136  0.0009 -0.0156
                ( 59.78%)  -0.7732* H  21 s( 99.92%)p 0.00(  0.08%)
                                           -0.9996  0.0054 -0.0026 -0.0125 -0.0261
   211. (0.01465) BD*( 1) C  10 - C  11  
                ( 50.03%)   0.7073* C  10 s( 36.62%)p 1.73( 63.34%)d 0.00(  0.04%)
                                           -0.0000  0.6051  0.0099 -0.7846 -0.0044
                                            0.1094  0.0399 -0.0641  0.0045 -0.0011
                                            0.0035  0.0004  0.0165 -0.0116
                ( 49.97%)  -0.7069* C  11 s( 35.84%)p 1.79( 64.11%)d 0.00(  0.05%)
                                            0.0000  0.5986  0.0124  0.7938  0.0128
                                           -0.0658  0.0382  0.0712  0.0060 -0.0053
                                            0.0030 -0.0000  0.0168 -0.0118
   212. (0.32929) BD*( 2) C  10 - C  11  
                ( 48.57%)   0.6969* C  10 s(  0.00%)p 1.00( 99.95%)d 0.00(  0.05%)
                                            0.0000  0.0007  0.0000  0.0981 -0.0010
                                            0.1218 -0.0013 -0.9874  0.0105 -0.0033
                                            0.0183  0.0094 -0.0007  0.0052
                ( 51.43%)  -0.7171* C  11 s(  0.00%)p 1.00( 99.95%)d 0.00(  0.05%)
                                            0.0000 -0.0010 -0.0001  0.0994 -0.0004
                                            0.1217 -0.0008 -0.9873  0.0072  0.0012
                                           -0.0182  0.0112  0.0032 -0.0008
   213. (0.01348) BD*( 1) C  10 - H  22  
                ( 38.30%)   0.6188* C  10 s( 28.59%)p 2.50( 71.38%)d 0.00(  0.03%)
                                            0.0003 -0.5345  0.0160 -0.4949  0.0066
                                           -0.6718  0.0023 -0.1324  0.0010 -0.0133
                                           -0.0031 -0.0038  0.0027  0.0094
                ( 61.70%)  -0.7855* H  22 s( 99.91%)p 0.00(  0.09%)
                                           -0.9995  0.0022  0.0185  0.0233  0.0048
   214. (0.01522) BD*( 1) C  11 - H  23  
                ( 38.83%)   0.6232* C  11 s( 27.80%)p 2.60( 72.16%)d 0.00(  0.03%)
                                            0.0003 -0.5271  0.0125  0.3385 -0.0099
                                           -0.7767  0.0020 -0.0611 -0.0007  0.0108
                                            0.0006 -0.0023  0.0105  0.0099
                ( 61.17%)  -0.7821* H  23 s( 99.91%)p 0.00(  0.09%)
                                           -0.9996  0.0021 -0.0117  0.0274  0.0021


 NHO Directionality and "Bond Bending" (deviations from line of nuclear centers)

         [Thresholds for printing:  angular deviation  >  1.0 degree]
                                    hybrid p-character > 25.0%
                                    orbital occupancy  >  0.10e

                                Line of Centers        Hybrid 1              Hybrid 2
                                ---------------  -------------------   ------------------
                NBO               Theta   Phi    Theta   Phi    Dev    Theta   Phi    Dev
 ========================================================================================
     1. BD (   1) C   1 - C   2    72.0   46.8    71.4   43.9   2.8    106.9  229.7   3.0
     2. BD (   2) C   1 - C   2    72.0   46.8    86.6  135.8  88.0     87.7  139.4  88.3
     3. BD (   1) C   1 - H  12    49.8  229.9    51.9  229.8   2.1      --     --    --
     4. BD (   1) C   1 - H  13   166.4  215.7   163.9  217.5   2.5      --     --    --
     5. BD (   1) C   2 - C   3   126.8   49.3   126.3   51.1   1.6     52.9  227.4   1.5
     7. BD (   1) C   3 - C   4    84.4  353.8    85.5  354.1   1.1      --     --    --
     8. BD (   1) C   3 - H  15   161.6  210.8   162.5  207.5   1.4      --     --    --
     9. BD (   1) C   3 - H  16    78.3  104.0    79.5  105.5   1.9      --     --    --
    10. BD (   1) C   4 - C   5    93.6  295.2    94.0  292.5   2.8     86.6  118.1   2.9
    11. BD (   2) C   4 - C   5    93.6  295.2   171.4   47.8  89.7    171.3   51.6  89.7
    12. BD (   1) C   4 - C  11    81.0   52.7    81.1   56.2   3.4     99.1  229.3   3.4
    13. BD (   1) C   5 - C   6    85.3  352.9    85.7  349.0   4.0     95.2  176.6   3.7
    15. BD (   1) C   6 - C   7    81.2   53.6    81.3   49.0   4.5     98.8  239.8   6.2
    16. BD (   2) C   6 - C   7    81.2   53.6     8.7  230.3  89.9      8.9  230.4  89.9
    19. BD (   1) C   7 - C  10    86.0  114.6    85.3  108.7   5.9     93.4  298.6   4.0
    20. BD (   1) O   8 - C   9    93.5  297.2    93.2  299.1   2.0      --     --    --
    21. BD (   1) C   9 - H  19    83.3    9.9    83.1   11.0   1.1      --     --    --
    22. BD (   1) C   9 - H  20    44.3  243.9    43.0  242.9   1.4      --     --    --
    23. BD (   1) C   9 - H  21   152.7  251.2   154.0  250.1   1.4      --     --    --
    24. BD (   1) C  10 - C  11    94.9  173.8    94.2  169.3   4.6     84.5  358.0   4.2
    25. BD (   2) C  10 - C  11    94.9  173.8   171.0   51.1  90.0      9.1  230.7  90.1
    26. BD (   1) C  10 - H  22    81.0   52.7    81.0   53.9   1.2      --     --    --
    39. LP (   1) O   8             --     --     81.1   56.0   --       --     --    --
    40. LP (   2) O   8             --     --    171.1   50.4   --       --     --    --
   198. BD*(   2) C   4 - C   5    93.6  295.2   171.4   47.8  89.7    171.3   51.6  89.7
   203. BD*(   2) C   6 - C   7    81.2   53.6     8.7  230.3  89.9      8.9  230.4  89.9
   212. BD*(   2) C  10 - C  11    94.9  173.8   171.0   51.1  90.0      9.1  230.7  90.1


 Second Order Perturbation Theory Analysis of Fock Matrix in NBO Basis

     Threshold for printing:   0.50 kcal/mol
                                                                              E(2)  E(j)-E(i) F(i,j)
         Donor NBO (i)                     Acceptor NBO (j)                 kcal/mol   a.u.    a.u. 
 ===================================================================================================

 within unit  1
   1. BD (   1) C   1 - C   2        / 59. RY*(   1) C   3                    1.79    1.63    0.048
   1. BD (   1) C   1 - C   2        /190. BD*(   1) C   1 - H  12            1.28    1.20    0.035
   1. BD (   1) C   1 - C   2        /191. BD*(   1) C   1 - H  13            1.05    1.19    0.032
   1. BD (   1) C   1 - C   2        /192. BD*(   1) C   2 - C   3            2.63    1.16    0.049
   1. BD (   1) C   1 - C   2        /193. BD*(   1) C   2 - H  14            1.64    1.20    0.040
   1. BD (   1) C   1 - C   2        /194. BD*(   1) C   3 - C   4            0.64    1.15    0.024
   2. BD (   2) C   1 - C   2        /194. BD*(   1) C   3 - C   4            2.80    0.70    0.039
   2. BD (   2) C   1 - C   2        /196. BD*(   1) C   3 - H  16            2.76    0.71    0.040
   3. BD (   1) C   1 - H  12        / 50. RY*(   1) C   2                    0.95    1.53    0.034
   3. BD (   1) C   1 - H  12        /188. BD*(   1) C   1 - C   2            1.34    1.17    0.036
   3. BD (   1) C   1 - H  12        /192. BD*(   1) C   2 - C   3            6.17    0.94    0.068
   4. BD (   1) C   1 - H  13        / 51. RY*(   2) C   2                    1.83    1.30    0.044
   4. BD (   1) C   1 - H  13        /188. BD*(   1) C   1 - C   2            1.22    1.18    0.034
   4. BD (   1) C   1 - H  13        /193. BD*(   1) C   2 - H  14            5.34    0.97    0.064
   5. BD (   1) C   2 - C   3        / 41. RY*(   1) C   1                    1.97    1.62    0.051
   5. BD (   1) C   2 - C   3        / 69. RY*(   2) C   4                    1.77    1.49    0.046
   5. BD (   1) C   2 - C   3        /188. BD*(   1) C   1 - C   2            2.92    1.28    0.055
   5. BD (   1) C   2 - C   3        /190. BD*(   1) C   1 - H  12            2.67    1.08    0.048
   5. BD (   1) C   2 - C   3        /194. BD*(   1) C   3 - C   4            1.69    1.04    0.037
   5. BD (   1) C   2 - C   3        /195. BD*(   1) C   3 - H  15            0.54    1.05    0.021
   5. BD (   1) C   2 - C   3        /196. BD*(   1) C   3 - H  16            0.80    1.05    0.026
   5. BD (   1) C   2 - C   3        /198. BD*(   2) C   4 - C   5            1.13    0.66    0.027
   5. BD (   1) C   2 - C   3        /199. BD*(   1) C   4 - C  11            2.07    1.19    0.044
   6. BD (   1) C   2 - H  14        / 41. RY*(   1) C   1                    0.68    1.51    0.029
   6. BD (   1) C   2 - H  14        / 59. RY*(   1) C   3                    0.93    1.40    0.032
   6. BD (   1) C   2 - H  14        /188. BD*(   1) C   1 - C   2            1.20    1.17    0.033
   6. BD (   1) C   2 - H  14        /191. BD*(   1) C   1 - H  13            4.86    0.96    0.061
   6. BD (   1) C   2 - H  14        /195. BD*(   1) C   3 - H  15            2.45    0.94    0.043
   7. BD (   1) C   3 - C   4        / 50. RY*(   1) C   2                    1.16    1.62    0.039
   7. BD (   1) C   3 - C   4        / 77. RY*(   1) C   5                    1.08    1.77    0.039
   7. BD (   1) C   3 - C   4        /131. RY*(   1) C  11                    1.31    1.76    0.043
   7. BD (   1) C   3 - C   4        /188. BD*(   1) C   1 - C   2            1.41    1.27    0.038
   7. BD (   1) C   3 - C   4        /189. BD*(   2) C   1 - C   2            2.19    0.65    0.034
   7. BD (   1) C   3 - C   4        /192. BD*(   1) C   2 - C   3            1.41    1.04    0.034
   7. BD (   1) C   3 - C   4        /195. BD*(   1) C   3 - H  15            0.73    1.04    0.025
   7. BD (   1) C   3 - C   4        /196. BD*(   1) C   3 - H  16            0.65    1.04    0.023
   7. BD (   1) C   3 - C   4        /197. BD*(   1) C   4 - C   5            2.85    1.18    0.052
   7. BD (   1) C   3 - C   4        /199. BD*(   1) C   4 - C  11            2.80    1.18    0.051
   7. BD (   1) C   3 - C   4        /200. BD*(   1) C   5 - C   6            2.66    1.19    0.050
   7. BD (   1) C   3 - C   4        /211. BD*(   1) C  10 - C  11            2.42    1.19    0.048
   8. BD (   1) C   3 - H  15        / 70. RY*(   3) C   4                    0.76    1.35    0.029
   8. BD (   1) C   3 - H  15        /193. BD*(   1) C   2 - H  14            3.96    0.95    0.055
   8. BD (   1) C   3 - H  15        /194. BD*(   1) C   3 - C   4            0.59    0.90    0.021
   8. BD (   1) C   3 - H  15        /198. BD*(   2) C   4 - C   5            3.53    0.53    0.042
   8. BD (   1) C   3 - H  15        /199. BD*(   1) C   4 - C  11            1.28    1.06    0.033
   9. BD (   1) C   3 - H  16        / 51. RY*(   2) C   2                    0.56    1.28    0.024
   9. BD (   1) C   3 - H  16        / 52. RY*(   3) C   2                    0.61    1.28    0.025
   9. BD (   1) C   3 - H  16        /188. BD*(   1) C   1 - C   2            1.76    1.15    0.040
   9. BD (   1) C   3 - H  16        /189. BD*(   2) C   1 - C   2            3.88    0.53    0.041
   9. BD (   1) C   3 - H  16        /197. BD*(   1) C   4 - C   5            4.47    1.06    0.062
  10. BD (   1) C   4 - C   5        / 59. RY*(   1) C   3                    1.37    1.58    0.042
  10. BD (   1) C   4 - C   5        / 86. RY*(   1) C   6                    1.08    1.82    0.040
  10. BD (   1) C   4 - C   5        / 87. RY*(   2) C   6                    1.04    1.45    0.035
  10. BD (   1) C   4 - C   5        /131. RY*(   1) C  11                    0.66    1.83    0.031
  10. BD (   1) C   4 - C   5        /194. BD*(   1) C   3 - C   4            2.77    1.09    0.049
  10. BD (   1) C   4 - C   5        /196. BD*(   1) C   3 - H  16            0.82    1.11    0.027
  10. BD (   1) C   4 - C   5        /199. BD*(   1) C   4 - C  11            4.25    1.25    0.065
  10. BD (   1) C   4 - C   5        /200. BD*(   1) C   5 - C   6            3.70    1.26    0.061
  10. BD (   1) C   4 - C   5        /201. BD*(   1) C   5 - H  17            1.52    1.14    0.037
  10. BD (   1) C   4 - C   5        /204. BD*(   1) C   6 - H  18            2.35    1.13    0.046
  10. BD (   1) C   4 - C   5        /214. BD*(   1) C  11 - H  23            2.69    1.14    0.049
  11. BD (   2) C   4 - C   5        / 89. RY*(   4) C   6                    2.21    0.91    0.044
  11. BD (   2) C   4 - C   5        /134. RY*(   4) C  11                    1.24    1.46    0.042
  11. BD (   2) C   4 - C   5        /189. BD*(   2) C   1 - C   2            1.15    0.29    0.018
  11. BD (   2) C   4 - C   5        /192. BD*(   1) C   2 - C   3            1.52    0.68    0.031
  11. BD (   2) C   4 - C   5        /195. BD*(   1) C   3 - H  15            2.45    0.68    0.040
  11. BD (   2) C   4 - C   5        /203. BD*(   2) C   6 - C   7           18.72    0.27    0.065
  11. BD (   2) C   4 - C   5        /212. BD*(   2) C  10 - C  11           21.90    0.28    0.070
  12. BD (   1) C   4 - C  11        / 59. RY*(   1) C   3                    1.04    1.58    0.036
  12. BD (   1) C   4 - C  11        / 77. RY*(   1) C   5                    0.64    1.84    0.031
  12. BD (   1) C   4 - C  11        /123. RY*(   2) C  10                    1.99    1.36    0.047
  12. BD (   1) C   4 - C  11        /192. BD*(   1) C   2 - C   3            0.75    1.10    0.026
  12. BD (   1) C   4 - C  11        /194. BD*(   1) C   3 - C   4            2.72    1.09    0.049
  12. BD (   1) C   4 - C  11        /197. BD*(   1) C   4 - C   5            4.28    1.25    0.065
  12. BD (   1) C   4 - C  11        /201. BD*(   1) C   5 - H  17            2.74    1.14    0.050
  12. BD (   1) C   4 - C  11        /211. BD*(   1) C  10 - C  11            3.59    1.26    0.060
  12. BD (   1) C   4 - C  11        /213. BD*(   1) C  10 - H  22            2.47    1.14    0.048
  12. BD (   1) C   4 - C  11        /214. BD*(   1) C  11 - H  23            1.51    1.13    0.037
  13. BD (   1) C   5 - C   6        / 68. RY*(   1) C   4                    1.25    1.87    0.043
  13. BD (   1) C   5 - C   6        / 69. RY*(   2) C   4                    0.59    1.55    0.027
  13. BD (   1) C   5 - C   6        / 70. RY*(   3) C   4                    0.63    1.54    0.028
  13. BD (   1) C   5 - C   6        / 96. RY*(   2) C   7                    1.69    1.82    0.050
  13. BD (   1) C   5 - C   6        /194. BD*(   1) C   3 - C   4            3.56    1.10    0.056
  13. BD (   1) C   5 - C   6        /197. BD*(   1) C   4 - C   5            4.06    1.26    0.064
  13. BD (   1) C   5 - C   6        /201. BD*(   1) C   5 - H  17            1.38    1.15    0.036
  13. BD (   1) C   5 - C   6        /202. BD*(   1) C   6 - C   7            3.76    1.24    0.061
  13. BD (   1) C   5 - C   6        /204. BD*(   1) C   6 - H  18            1.78    1.14    0.040
  13. BD (   1) C   5 - C   6        /205. BD*(   1) C   7 - O   8            5.05    1.05    0.065
  14. BD (   1) C   5 - H  17        / 68. RY*(   1) C   4                    0.92    1.69    0.035
  14. BD (   1) C   5 - H  17        / 86. RY*(   1) C   6                    0.61    1.65    0.028
  14. BD (   1) C   5 - H  17        /197. BD*(   1) C   4 - C   5            1.17    1.08    0.032
  14. BD (   1) C   5 - H  17        /199. BD*(   1) C   4 - C  11            4.29    1.08    0.061
  14. BD (   1) C   5 - H  17        /200. BD*(   1) C   5 - C   6            0.95    1.09    0.029
  14. BD (   1) C   5 - H  17        /202. BD*(   1) C   6 - C   7            4.00    1.06    0.058
  15. BD (   1) C   6 - C   7        / 77. RY*(   1) C   5                    0.80    1.86    0.035
  15. BD (   1) C   6 - C   7        / 78. RY*(   2) C   5                    1.35    1.43    0.039
  15. BD (   1) C   6 - C   7        /122. RY*(   1) C  10                    1.21    1.81    0.042
  15. BD (   1) C   6 - C   7        /200. BD*(   1) C   5 - C   6            3.61    1.28    0.061
  15. BD (   1) C   6 - C   7        /201. BD*(   1) C   5 - H  17            2.31    1.16    0.046
  15. BD (   1) C   6 - C   7        /204. BD*(   1) C   6 - H  18            1.53    1.15    0.038
  15. BD (   1) C   6 - C   7        /205. BD*(   1) C   7 - O   8            0.57    1.07    0.022
  15. BD (   1) C   6 - C   7        /206. BD*(   1) C   7 - C  10            4.91    1.25    0.070
  15. BD (   1) C   6 - C   7        /213. BD*(   1) C  10 - H  22            2.18    1.16    0.045
  16. BD (   2) C   6 - C   7        / 81. RY*(   5) C   5                    2.28    1.02    0.047
  16. BD (   2) C   6 - C   7        /105. RY*(   2) O   8                    0.73    1.37    0.031
  16. BD (   2) C   6 - C   7        /124. RY*(   3) C  10                    1.70    0.84    0.037
  16. BD (   2) C   6 - C   7        /198. BD*(   2) C   4 - C   5           21.80    0.30    0.073
  16. BD (   2) C   6 - C   7        /212. BD*(   2) C  10 - C  11           17.38    0.30    0.064
  17. BD (   1) C   6 - H  18        / 77. RY*(   1) C   5                    0.72    1.68    0.031
  17. BD (   1) C   6 - H  18        / 95. RY*(   1) C   7                    0.86    1.37    0.031
  17. BD (   1) C   6 - H  18        /197. BD*(   1) C   4 - C   5            3.82    1.09    0.058
  17. BD (   1) C   6 - H  18        /200. BD*(   1) C   5 - C   6            1.22    1.10    0.033
  17. BD (   1) C   6 - H  18        /202. BD*(   1) C   6 - C   7            0.90    1.07    0.028
  17. BD (   1) C   6 - H  18        /205. BD*(   1) C   7 - O   8            0.60    0.89    0.021
  17. BD (   1) C   6 - H  18        /206. BD*(   1) C   7 - C  10            4.05    1.08    0.059
  18. BD (   1) C   7 - O   8        /114. RY*(   2) C   9                    1.16    1.49    0.037
  18. BD (   1) C   7 - O   8        /200. BD*(   1) C   5 - C   6            1.21    1.49    0.038
  18. BD (   1) C   7 - O   8        /202. BD*(   1) C   6 - C   7            1.05    1.46    0.035
  18. BD (   1) C   7 - O   8        /206. BD*(   1) C   7 - C  10            0.91    1.46    0.033
  18. BD (   1) C   7 - O   8        /208. BD*(   1) C   9 - H  19            0.72    1.34    0.028
  18. BD (   1) C   7 - O   8        /211. BD*(   1) C  10 - C  11            1.57    1.49    0.043
  19. BD (   1) C   7 - C  10        / 86. RY*(   1) C   6                    0.64    1.83    0.031
  19. BD (   1) C   7 - C  10        / 87. RY*(   2) C   6                    0.61    1.46    0.027
  19. BD (   1) C   7 - C  10        /104. RY*(   1) O   8                    0.78    1.96    0.035
  19. BD (   1) C   7 - C  10        /131. RY*(   1) C  11                    0.78    1.84    0.034
  19. BD (   1) C   7 - C  10        /132. RY*(   2) C  11                    1.46    1.40    0.041
  19. BD (   1) C   7 - C  10        /202. BD*(   1) C   6 - C   7            4.64    1.24    0.068
  19. BD (   1) C   7 - C  10        /204. BD*(   1) C   6 - H  18            2.66    1.14    0.049
  19. BD (   1) C   7 - C  10        /205. BD*(   1) C   7 - O   8            0.85    1.06    0.027
  19. BD (   1) C   7 - C  10        /207. BD*(   1) O   8 - C   9            3.33    0.98    0.051
  19. BD (   1) C   7 - C  10        /211. BD*(   1) C  10 - C  11            3.20    1.27    0.057
  19. BD (   1) C   7 - C  10        /213. BD*(   1) C  10 - H  22            1.34    1.15    0.035
  19. BD (   1) C   7 - C  10        /214. BD*(   1) C  11 - H  23            2.53    1.15    0.048
  20. BD (   1) O   8 - C   9        / 95. RY*(   1) C   7                    0.95    1.69    0.036
  20. BD (   1) O   8 - C   9        / 96. RY*(   2) C   7                    1.41    1.98    0.047
  20. BD (   1) O   8 - C   9        /206. BD*(   1) C   7 - C  10            2.92    1.40    0.057
  21. BD (   1) C   9 - H  19        /104. RY*(   1) O   8                    0.60    1.80    0.029
  21. BD (   1) C   9 - H  19        /205. BD*(   1) C   7 - O   8            3.75    0.90    0.052
  22. BD (   1) C   9 - H  20        /105. RY*(   2) O   8                    0.54    1.64    0.027
  23. BD (   1) C   9 - H  21        /105. RY*(   2) O   8                    0.54    1.64    0.027
  24. BD (   1) C  10 - C  11        / 68. RY*(   1) C   4                    0.95    1.87    0.038
  24. BD (   1) C  10 - C  11        / 69. RY*(   2) C   4                    0.72    1.56    0.030
  24. BD (   1) C  10 - C  11        / 70. RY*(   3) C   4                    0.78    1.55    0.031
  24. BD (   1) C  10 - C  11        / 95. RY*(   1) C   7                    1.73    1.53    0.046
  24. BD (   1) C  10 - C  11        /194. BD*(   1) C   3 - C   4            3.65    1.10    0.057
  24. BD (   1) C  10 - C  11        /199. BD*(   1) C   4 - C  11            3.95    1.26    0.063
  24. BD (   1) C  10 - C  11        /205. BD*(   1) C   7 - O   8            3.78    1.06    0.056
  24. BD (   1) C  10 - C  11        /206. BD*(   1) C   7 - C  10            3.17    1.24    0.056
  24. BD (   1) C  10 - C  11        /213. BD*(   1) C  10 - H  22            1.73    1.15    0.040
  24. BD (   1) C  10 - C  11        /214. BD*(   1) C  11 - H  23            1.39    1.14    0.036
  25. BD (   2) C  10 - C  11        /100. RY*(   6) C   7                    1.11    1.75    0.043
  25. BD (   2) C  10 - C  11        /198. BD*(   2) C   4 - C   5           18.20    0.29    0.066
  25. BD (   2) C  10 - C  11        /203. BD*(   2) C   6 - C   7           21.66    0.28    0.071
  26. BD (   1) C  10 - H  22        /131. RY*(   1) C  11                    0.59    1.66    0.028
  26. BD (   1) C  10 - H  22        /199. BD*(   1) C   4 - C  11            3.93    1.08    0.058
  26. BD (   1) C  10 - H  22        /202. BD*(   1) C   6 - C   7            4.46    1.06    0.062
  26. BD (   1) C  10 - H  22        /205. BD*(   1) C   7 - O   8            1.16    0.88    0.029
  26. BD (   1) C  10 - H  22        /206. BD*(   1) C   7 - C  10            0.75    1.07    0.025
  26. BD (   1) C  10 - H  22        /211. BD*(   1) C  10 - C  11            1.19    1.09    0.032
  27. BD (   1) C  11 - H  23        / 68. RY*(   1) C   4                    0.95    1.69    0.036
  27. BD (   1) C  11 - H  23        /122. RY*(   1) C  10                    0.65    1.62    0.029
  27. BD (   1) C  11 - H  23        /197. BD*(   1) C   4 - C   5            4.15    1.08    0.060
  27. BD (   1) C  11 - H  23        /199. BD*(   1) C   4 - C  11            1.05    1.08    0.030
  27. BD (   1) C  11 - H  23        /206. BD*(   1) C   7 - C  10            3.95    1.07    0.058
  27. BD (   1) C  11 - H  23        /211. BD*(   1) C  10 - C  11            0.96    1.09    0.029
  28. CR (   1) C   1                / 51. RY*(   2) C   2                    1.43   10.86    0.111
  28. CR (   1) C   1                / 52. RY*(   3) C   2                    1.37   10.86    0.109
  28. CR (   1) C   1                /140. RY*(   1) H  12                    0.75   10.46    0.079
  28. CR (   1) C   1                /144. RY*(   1) H  13                    0.75   10.46    0.079
  28. CR (   1) C   1                /188. BD*(   1) C   1 - C   2            0.82   10.73    0.084
  28. CR (   1) C   1                /192. BD*(   1) C   2 - C   3            1.42   10.50    0.109
  28. CR (   1) C   1                /193. BD*(   1) C   2 - H  14            0.86   10.53    0.085
  29. CR (   1) C   2                / 42. RY*(   2) C   1                    2.59   10.58    0.148
  29. CR (   1) C   2                / 62. RY*(   4) C   3                    0.96   10.89    0.091
  29. CR (   1) C   2                /148. RY*(   1) H  14                    0.68   10.43    0.075
  29. CR (   1) C   2                /188. BD*(   1) C   1 - C   2            0.79   10.74    0.083
  29. CR (   1) C   2                /190. BD*(   1) C   1 - H  12            0.75   10.54    0.080
  29. CR (   1) C   2                /191. BD*(   1) C   1 - H  13            0.80   10.53    0.082
  30. CR (   1) C   3                / 51. RY*(   2) C   2                    0.71   10.86    0.079
  30. CR (   1) C   3                / 68. RY*(   1) C   4                    0.51   11.26    0.068
  30. CR (   1) C   3                /152. RY*(   1) H  15                    0.61   10.47    0.071
  30. CR (   1) C   3                /156. RY*(   1) H  16                    0.60   10.48    0.071
  30. CR (   1) C   3                /188. BD*(   1) C   1 - C   2            0.78   10.74    0.082
  30. CR (   1) C   3                /197. BD*(   1) C   4 - C   5            0.82   10.65    0.084
  30. CR (   1) C   3                /199. BD*(   1) C   4 - C  11            0.79   10.65    0.082
  31. CR (   1) C   4                / 61. RY*(   3) C   3                    0.85   10.86    0.086
  31. CR (   1) C   4                / 78. RY*(   2) C   5                    1.66   10.79    0.119
  31. CR (   1) C   4                /132. RY*(   2) C  11                    1.67   10.78    0.120
  31. CR (   1) C   4                /200. BD*(   1) C   5 - C   6            0.98   10.64    0.092
  31. CR (   1) C   4                /201. BD*(   1) C   5 - H  17            0.68   10.53    0.076
  31. CR (   1) C   4                /211. BD*(   1) C  10 - C  11            0.95   10.65    0.090
  31. CR (   1) C   4                /214. BD*(   1) C  11 - H  23            0.68   10.52    0.076
  32. CR (   1) C   5                / 69. RY*(   2) C   4                    1.24   10.93    0.104
  32. CR (   1) C   5                / 87. RY*(   2) C   6                    1.21   10.83    0.102
  32. CR (   1) C   5                / 88. RY*(   3) C   6                    0.52   10.67    0.067
  32. CR (   1) C   5                /160. RY*(   1) H  17                    0.71   10.45    0.077
  32. CR (   1) C   5                /194. BD*(   1) C   3 - C   4            1.12   10.48    0.097
  32. CR (   1) C   5                /199. BD*(   1) C   4 - C  11            1.07   10.63    0.096
  32. CR (   1) C   5                /202. BD*(   1) C   6 - C   7            1.07   10.62    0.096
  32. CR (   1) C   5                /204. BD*(   1) C   6 - H  18            0.72   10.52    0.078
  33. CR (   1) C   6                / 78. RY*(   2) C   5                    0.78   10.80    0.082
  33. CR (   1) C   6                / 79. RY*(   3) C   5                    1.06   10.73    0.095
  33. CR (   1) C   6                / 95. RY*(   1) C   7                    1.67   10.91    0.121
  33. CR (   1) C   6                / 96. RY*(   2) C   7                    0.51   11.20    0.067
  33. CR (   1) C   6                /164. RY*(   1) H  18                    0.73   10.46    0.078
  33. CR (   1) C   6                /197. BD*(   1) C   4 - C   5            1.13   10.64    0.099
  33. CR (   1) C   6                /201. BD*(   1) C   5 - H  17            0.66   10.53    0.075
  33. CR (   1) C   6                /205. BD*(   1) C   7 - O   8            0.92   10.44    0.088
  33. CR (   1) C   6                /206. BD*(   1) C   7 - C  10            1.13   10.62    0.098
  34. CR (   1) C   7                / 87. RY*(   2) C   6                    1.06   10.90    0.096
  34. CR (   1) C   7                / 88. RY*(   3) C   6                    0.51   10.75    0.066
  34. CR (   1) C   7                /123. RY*(   2) C  10                    1.54   10.82    0.115
  34. CR (   1) C   7                /125. RY*(   4) C  10                    0.52   10.72    0.066
  34. CR (   1) C   7                /200. BD*(   1) C   5 - C   6            0.84   10.71    0.085
  34. CR (   1) C   7                /202. BD*(   1) C   6 - C   7            0.71   10.69    0.079
  34. CR (   1) C   7                /204. BD*(   1) C   6 - H  18            0.77   10.59    0.081
  34. CR (   1) C   7                /205. BD*(   1) C   7 - O   8            0.85   10.50    0.085
  34. CR (   1) C   7                /206. BD*(   1) C   7 - C  10            0.83   10.69    0.085
  34. CR (   1) C   7                /207. BD*(   1) O   8 - C   9            1.43   10.43    0.109
  34. CR (   1) C   7                /211. BD*(   1) C  10 - C  11            0.88   10.72    0.087
  34. CR (   1) C   7                /213. BD*(   1) C  10 - H  22            0.63   10.60    0.073
  35. CR (   1) O   8                / 95. RY*(   1) C   7                    2.31   19.82    0.191
  35. CR (   1) O   8                /102. RY*(   8) C   7                    0.83   21.09    0.118
  35. CR (   1) O   8                /113. RY*(   1) C   9                    0.86   20.03    0.117
  35. CR (   1) O   8                /114. RY*(   2) C   9                    0.78   19.56    0.111
  35. CR (   1) O   8                /202. BD*(   1) C   6 - C   7            0.66   19.53    0.102
  36. CR (   1) C   9                /168. RY*(   1) H  19                    0.70   10.54    0.077
  36. CR (   1) C   9                /172. RY*(   1) H  20                    0.60   10.53    0.071
  36. CR (   1) C   9                /176. RY*(   1) H  21                    0.60   10.53    0.071
  36. CR (   1) C   9                /205. BD*(   1) C   7 - O   8            1.45   10.53    0.111
  36. CR (   1) C   9                /207. BD*(   1) O   8 - C   9            0.75   10.45    0.079
  37. CR (   1) C  10                / 96. RY*(   2) C   7                    1.08   11.20    0.098
  37. CR (   1) C  10                / 98. RY*(   4) C   7                    0.67   11.12    0.077
  37. CR (   1) C  10                /132. RY*(   2) C  11                    0.86   10.78    0.086
  37. CR (   1) C  10                /133. RY*(   3) C  11                    0.67   11.03    0.077
  37. CR (   1) C  10                /180. RY*(   1) H  22                    0.71   10.41    0.077
  37. CR (   1) C  10                /199. BD*(   1) C   4 - C  11            1.14   10.63    0.099
  37. CR (   1) C  10                /202. BD*(   1) C   6 - C   7            1.32   10.61    0.107
  37. CR (   1) C  10                /205. BD*(   1) C   7 - O   8            0.62   10.43    0.072
  37. CR (   1) C  10                /214. BD*(   1) C  11 - H  23            0.70   10.52    0.077
  38. CR (   1) C  11                / 68. RY*(   1) C   4                    0.63   11.25    0.075
  38. CR (   1) C  11                / 70. RY*(   3) C   4                    1.06   10.93    0.096
  38. CR (   1) C  11                /123. RY*(   2) C  10                    0.94   10.75    0.090
  38. CR (   1) C  11                /125. RY*(   4) C  10                    0.53   10.65    0.067
  38. CR (   1) C  11                /184. RY*(   1) H  23                    0.67   10.43    0.074
  38. CR (   1) C  11                /194. BD*(   1) C   3 - C   4            1.16   10.48    0.099
  38. CR (   1) C  11                /197. BD*(   1) C   4 - C   5            1.06   10.64    0.096
  38. CR (   1) C  11                /206. BD*(   1) C   7 - C  10            1.01   10.62    0.093
  38. CR (   1) C  11                /213. BD*(   1) C  10 - H  22            0.74   10.53    0.079
  39. LP (   1) O   8                / 95. RY*(   1) C   7                    2.98    1.37    0.058
  39. LP (   1) O   8                / 96. RY*(   2) C   7                    0.74    1.66    0.031
  39. LP (   1) O   8                /113. RY*(   1) C   9                    1.82    1.57    0.048
  39. LP (   1) O   8                /202. BD*(   1) C   6 - C   7            7.53    1.07    0.080
  39. LP (   1) O   8                /206. BD*(   1) C   7 - C  10            0.69    1.08    0.024
  39. LP (   1) O   8                /208. BD*(   1) C   9 - H  19            2.37    0.96    0.043
  39. LP (   1) O   8                /209. BD*(   1) C   9 - H  20            1.40    0.93    0.032
  39. LP (   1) O   8                /210. BD*(   1) C   9 - H  21            1.40    0.93    0.032
  40. LP (   2) O   8                / 97. RY*(   3) C   7                    2.23    2.20    0.065
  40. LP (   2) O   8                /115. RY*(   3) C   9                    1.31    2.42    0.052
  40. LP (   2) O   8                /203. BD*(   2) C   6 - C   7           31.01    0.34    0.098
  40. LP (   2) O   8                /209. BD*(   1) C   9 - H  20            6.03    0.73    0.062
  40. LP (   2) O   8                /210. BD*(   1) C   9 - H  21            6.02    0.73    0.061
 198. BD*(   2) C   4 - C   5        / 80. RY*(   4) C   5                    0.83    1.71    0.080
 198. BD*(   2) C   4 - C   5        / 81. RY*(   5) C   5                    1.47    0.72    0.069
 198. BD*(   2) C   4 - C   5        / 89. RY*(   4) C   6                    0.73    0.62    0.045
 198. BD*(   2) C   4 - C   5        /192. BD*(   1) C   2 - C   3            1.15    0.39    0.044
 198. BD*(   2) C   4 - C   5        /195. BD*(   1) C   3 - H  15            1.59    0.39    0.052
 203. BD*(   2) C   6 - C   7        / 81. RY*(   5) C   5                    0.69    0.74    0.045
 203. BD*(   2) C   6 - C   7        / 89. RY*(   4) C   6                    1.93    0.64    0.070
 203. BD*(   2) C   6 - C   7        / 90. RY*(   5) C   6                    0.71    1.83    0.072
 203. BD*(   2) C   6 - C   7        / 97. RY*(   3) C   7                    0.66    1.86    0.070
 203. BD*(   2) C   6 - C   7        / 99. RY*(   5) C   7                    1.28    0.97    0.070
 203. BD*(   2) C   6 - C   7        /124. RY*(   3) C  10                    0.65    0.55    0.038
 203. BD*(   2) C   6 - C   7        /198. BD*(   2) C   4 - C   5          206.06    0.02    0.082
 203. BD*(   2) C   6 - C   7        /212. BD*(   2) C  10 - C  11          287.58    0.01    0.084
 212. BD*(   2) C  10 - C  11        /124. RY*(   3) C  10                    3.19    0.54    0.091
 212. BD*(   2) C  10 - C  11        /135. RY*(   5) C  11                    2.38    0.95    0.104


 Natural Bond Orbitals (Summary):

                                                            Principal Delocalizations
           NBO                        Occupancy    Energy   (geminal,vicinal,remote)
 ====================================================================================
 Molecular unit  1  (C10H12O)
     1. BD (   1) C   1 - C   2          1.98791    -0.72380  192(g),59(v),193(g),190(g)
                                                    191(g),194(v)
     2. BD (   2) C   1 - C   2          1.97829    -0.26885  194(v),196(v)
     3. BD (   1) C   1 - H  12          1.98388    -0.50219  192(v),188(g),50(v)
     4. BD (   1) C   1 - H  13          1.98494    -0.50267  193(v),51(v),188(g)
     5. BD (   1) C   2 - C   3          1.97444    -0.61041  188(g),190(v),199(v),41(v)
                                                    69(v),194(g),198(v),196(g)
                                                    195(g)
     6. BD (   1) C   2 - H  14          1.97546    -0.49431  191(v),195(v),188(g),59(v)
                                                    41(v)
     7. BD (   1) C   3 - C   4          1.96602    -0.59826  197(g),199(g),200(v),211(v)
                                                    189(v),188(v),192(g),131(v)
                                                    50(v),77(v),195(g),196(g)
     8. BD (   1) C   3 - H  15          1.96978    -0.47635  198(v),193(v),199(v),70(v)
                                                    194(g)
     9. BD (   1) C   3 - H  16          1.96795    -0.47699  197(v),189(v),188(v),52(v)
                                                    51(v)
    10. BD (   1) C   4 - C   5          1.96953    -0.66647  199(g),200(g),194(g),214(v)
                                                    204(v),201(g),59(v),86(v)
                                                    87(v),196(v),131(v)
    11. BD (   2) C   4 - C   5          1.66674    -0.23830  212(v),203(v),195(v),89(v)
                                                    192(v),134(v),189(r)
    12. BD (   1) C   4 - C  11          1.97048    -0.66523  197(g),211(g),201(v),194(g)
                                                    213(v),123(v),214(g),59(v)
                                                    192(v),77(v)
    13. BD (   1) C   5 - C   6          1.97145    -0.67186  205(v),197(g),202(g),194(v)
                                                    204(g),96(v),201(g),68(v)
                                                    70(v),69(v)
    14. BD (   1) C   5 - H  17          1.97869    -0.49608  199(v),202(v),197(g),200(g)
                                                    68(v),86(v)
    15. BD (   1) C   6 - C   7          1.97662    -0.68627  206(g),200(g),201(v),213(v)
                                                    204(g),78(v),122(v),77(v)
                                                    205(g)
    16. BD (   2) C   6 - C   7          1.66088    -0.25242  198(v),212(v),81(v),124(v)
                                                    105(v)
    17. BD (   1) C   6 - H  18          1.97623    -0.50801  206(v),197(v),200(g),202(g)
                                                    95(v),77(v),205(v)
    18. BD (   1) C   7 - O   8          1.99100    -0.89621  211(v),200(v),114(v),202(g)
                                                    206(g),208(v)
    19. BD (   1) C   7 - C  10          1.97035    -0.67638  202(g),207(v),211(g),204(v)
                                                    214(v),132(v),213(g),205(g)
                                                    131(v),104(v),86(v),87(v)
    20. BD (   1) O   8 - C   9          1.99318    -0.82890  206(v),96(v),95(v)
    21. BD (   1) C   9 - H  19          1.99064    -0.51676  205(v),104(v)
    22. BD (   1) C   9 - H  20          1.99534    -0.51959  105(v)
    23. BD (   1) C   9 - H  21          1.99535    -0.51960  105(v)
    24. BD (   1) C  10 - C  11          1.97341    -0.67486  199(g),205(v),194(v),206(g)
                                                    95(v),213(g),214(g),68(v)
                                                    70(v),69(v)
    25. BD (   2) C  10 - C  11          1.70542    -0.24433  203(v),198(v),100(v)
    26. BD (   1) C  10 - H  22          1.97666    -0.49751  202(v),199(v),211(g),205(v)
                                                    206(g),131(v)
    27. BD (   1) C  11 - H  23          1.97943    -0.49836  197(v),206(v),199(g),211(g)
                                                    68(v),122(v)
    28. CR (   1) C   1                  1.99894   -10.05680  192(v),51(v),52(v),193(v)
                                                    188(g),140(v),144(v)
    29. CR (   1) C   2                  1.99895   -10.06260  42(v),62(v),191(v),188(g)
                                                    190(v),148(v)
    30. CR (   1) C   3                  1.99904   -10.06429  197(v),199(v),188(v),51(v)
                                                    152(v),156(v),68(v)
    31. CR (   1) C   4                  1.99883   -10.05259  132(v),78(v),200(v),211(v)
                                                    61(v),214(v),201(v),197(g)
    32. CR (   1) C   5                  1.99889   -10.05142  69(v),87(v),194(v),199(v)
                                                    202(v),204(v),160(v),88(v)
    33. CR (   1) C   6                  1.99891   -10.05490  95(v),197(v),206(v),79(v)
                                                    205(v),78(v),164(v),201(v)
                                                    96(v)
    34. CR (   1) C   7                  1.99862   -10.12273  123(v),207(v),87(v),211(v)
                                                    205(g),206(g),200(v),204(v)
                                                    202(g),213(v),125(v),88(v)
    35. CR (   1) O   8                  1.99963   -18.96273  95(v),113(v),102(v),114(v)
                                                    202(v)
    36. CR (   1) C   9                  1.99925   -10.14644  205(v),207(g),168(v),172(v)
                                                    176(v)
    37. CR (   1) C  10                  1.99890   -10.05060  202(v),199(v),96(v),132(v)
                                                    180(v),214(v),98(v),133(v)
                                                    205(v)
    38. CR (   1) C  11                  1.99888   -10.05304  194(v),197(v),70(v),206(v)
                                                    123(v),213(v),184(v),68(v)
                                                    125(v)
    39. LP (   1) O   8                  1.96017    -0.50932  202(v),95(v),208(v),113(v)
                                                    210(v),209(v),96(v),206(v)
    40. LP (   2) O   8                  1.83760    -0.30867  203(v),209(v),210(v),97(v)
                                                    115(v)
    41. RY*(   1) C   1                  0.00457     1.01439   
    42. RY*(   2) C   1                  0.00098     0.51573   
    43. RY*(   3) C   1                  0.00033     0.55982   
    44. RY*(   4) C   1                  0.00008     0.92088   
    45. RY*(   5) C   1                  0.00004     2.29146   
    46. RY*(   6) C   1                  0.00000     1.91221   
    47. RY*(   7) C   1                  0.00000     2.30419   
    48. RY*(   8) C   1                  0.00000     1.97027   
    49. RY*(   9) C   1                  0.00000     2.12768   
    50. RY*(   1) C   2                  0.00426     1.02372   
    51. RY*(   2) C   2                  0.00333     0.79998   
    52. RY*(   3) C   2                  0.00220     0.80346   
    53. RY*(   4) C   2                  0.00068     0.88508   
    54. RY*(   5) C   2                  0.00016     1.95831   
    55. RY*(   6) C   2                  0.00013     1.93742   
    56. RY*(   7) C   2                  0.00004     2.25116   
    57. RY*(   8) C   2                  0.00003     2.24384   
    58. RY*(   9) C   2                  0.00000     1.93559   
    59. RY*(   1) C   3                  0.00872     0.91018   
    60. RY*(   2) C   3                  0.00192     1.03276   
    61. RY*(   3) C   3                  0.00095     0.80606   
    62. RY*(   4) C   3                  0.00071     0.82240   
    63. RY*(   5) C   3                  0.00041     1.93537   
    64. RY*(   6) C   3                  0.00022     2.13347   
    65. RY*(   7) C   3                  0.00007     2.18390   
    66. RY*(   8) C   3                  0.00001     2.12100   
    67. RY*(   9) C   3                  0.00002     2.19706   
    68. RY*(   1) C   4                  0.00539     1.19404   
    69. RY*(   2) C   4                  0.00415     0.88260   
    70. RY*(   3) C   4                  0.00283     0.87313   
    71. RY*(   4) C   4                  0.00092     0.71720   
    72. RY*(   5) C   4                  0.00064     1.94168   
    73. RY*(   6) C   4                  0.00032     2.23502   
    74. RY*(   7) C   4                  0.00024     2.01168   
    75. RY*(   8) C   4                  0.00013     2.20035   
    76. RY*(   9) C   4                  0.00002     2.19544   
    77. RY*(   1) C   5                  0.00568     1.17515   
    78. RY*(   2) C   5                  0.00289     0.74086   
    79. RY*(   3) C   5                  0.00102     0.67595   
    80. RY*(   4) C   5                  0.00079     1.75476   
    81. RY*(   5) C   5                  0.00071     0.77053   
    82. RY*(   6) C   5                  0.00012     2.37842   
    83. RY*(   7) C   5                  0.00006     2.40694   
    84. RY*(   8) C   5                  0.00002     1.89644   
    85. RY*(   9) C   5                  0.00001     2.21935   
    86. RY*(   1) C   6                  0.00447     1.15560   
    87. RY*(   2) C   6                  0.00229     0.77906   
    88. RY*(   3) C   6                  0.00122     0.62305   
    89. RY*(   4) C   6                  0.00121     0.67029   
    90. RY*(   5) C   6                  0.00061     1.86616   
    91. RY*(   6) C   6                  0.00011     2.36741   
    92. RY*(   7) C   6                  0.00008     2.40332   
    93. RY*(   8) C   6                  0.00002     1.90248   
    94. RY*(   9) C   6                  0.00001     2.23010   
    95. RY*(   1) C   7                  0.00710     0.85939   
    96. RY*(   2) C   7                  0.00441     1.14621   
    97. RY*(   3) C   7                  0.00240     1.89296   
    98. RY*(   4) C   7                  0.00212     1.06538   
    99. RY*(   5) C   7                  0.00088     1.00787   
   100. RY*(   6) C   7                  0.00077     1.50331   
   101. RY*(   7) C   7                  0.00062     1.96315   
   102. RY*(   8) C   7                  0.00022     2.13219   
   103. RY*(   9) C   7                  0.00002     2.17718   
   104. RY*(   1) O   8                  0.00264     1.28521   
   105. RY*(   2) O   8                  0.00207     1.12056   
   106. RY*(   3) O   8                  0.00035     2.28173   
   107. RY*(   4) O   8                  0.00025     2.74507   
   108. RY*(   5) O   8                  0.00012     1.67892   
   109. RY*(   6) O   8                  0.00008     2.42780   
   110. RY*(   7) O   8                  0.00000     2.66314   
   111. RY*(   8) O   8                  0.00001     2.77127   
   112. RY*(   9) O   8                  0.00001     2.86046   
   113. RY*(   1) C   9                  0.00289     1.06368   
   114. RY*(   2) C   9                  0.00166     0.59828   
   115. RY*(   3) C   9                  0.00146     2.11524   
   116. RY*(   4) C   9                  0.00041     1.85188   
   117. RY*(   5) C   9                  0.00030     0.63363   
   118. RY*(   6) C   9                  0.00004     1.49638   
   119. RY*(   7) C   9                  0.00000     1.46717   
   120. RY*(   8) C   9                  0.00000     2.17733   
   121. RY*(   9) C   9                  0.00000     2.24020   
   122. RY*(   1) C  10                  0.00575     1.12051   
   123. RY*(   2) C  10                  0.00313     0.69942   
   124. RY*(   3) C  10                  0.00106     0.58272   
   125. RY*(   4) C  10                  0.00095     0.59939   
   126. RY*(   5) C  10                  0.00060     1.94685   
   127. RY*(   6) C  10                  0.00014     2.36545   
   128. RY*(   7) C  10                  0.00004     2.40905   
   129. RY*(   8) C  10                  0.00003     1.90879   
   130. RY*(   9) C  10                  0.00001     2.24378   
   131. RY*(   1) C  11                  0.00586     1.16613   
   132. RY*(   2) C  11                  0.00248     0.72848   
   133. RY*(   3) C  11                  0.00092     0.98165   
   134. RY*(   4) C  11                  0.00086     1.22098   
   135. RY*(   5) C  11                  0.00063     0.99179   
   136. RY*(   6) C  11                  0.00012     2.36537   
   137. RY*(   7) C  11                  0.00004     2.38276   
   138. RY*(   8) C  11                  0.00001     1.89909   
   139. RY*(   9) C  11                  0.00001     2.21897   
   140. RY*(   1) H  12                  0.00142     0.40244   
   141. RY*(   2) H  12                  0.00019     1.62956   
   142. RY*(   3) H  12                  0.00012     1.83212   
   143. RY*(   4) H  12                  0.00006     2.28361   
   144. RY*(   1) H  13                  0.00182     0.39939   
   145. RY*(   2) H  13                  0.00019     1.62478   
   146. RY*(   3) H  13                  0.00012     1.80958   
   147. RY*(   4) H  13                  0.00006     2.31640   
   148. RY*(   1) H  14                  0.00245     0.37006   
   149. RY*(   2) H  14                  0.00017     1.67295   
   150. RY*(   3) H  14                  0.00011     2.00736   
   151. RY*(   4) H  14                  0.00006     2.27260   
   152. RY*(   1) H  15                  0.00268     0.40226   
   153. RY*(   2) H  15                  0.00019     1.86067   
   154. RY*(   3) H  15                  0.00015     1.79712   
   155. RY*(   4) H  15                  0.00004     2.32288   
   156. RY*(   1) H  16                  0.00230     0.41196   
   157. RY*(   2) H  16                  0.00018     1.84085   
   158. RY*(   3) H  16                  0.00016     1.78567   
   159. RY*(   4) H  16                  0.00004     2.31073   
   160. RY*(   1) H  17                  0.00207     0.39924   
   161. RY*(   2) H  17                  0.00019     1.67246   
   162. RY*(   3) H  17                  0.00009     2.02024   
   163. RY*(   4) H  17                  0.00007     2.36222   
   164. RY*(   1) H  18                  0.00157     0.40044   
   165. RY*(   2) H  18                  0.00021     1.66194   
   166. RY*(   3) H  18                  0.00008     2.04029   
   167. RY*(   4) H  18                  0.00006     2.32229   
   168. RY*(   1) H  19                  0.00076     0.39020   
   169. RY*(   2) H  19                  0.00022     1.72423   
   170. RY*(   3) H  19                  0.00010     1.95755   
   171. RY*(   4) H  19                  0.00001     1.99748   
   172. RY*(   1) H  20                  0.00264     0.37970   
   173. RY*(   2) H  20                  0.00022     1.77544   
   174. RY*(   3) H  20                  0.00014     1.86354   
   175. RY*(   4) H  20                  0.00003     2.13853   
   176. RY*(   1) H  21                  0.00264     0.37939   
   177. RY*(   2) H  21                  0.00022     1.77518   
   178. RY*(   3) H  21                  0.00014     1.86327   
   179. RY*(   4) H  21                  0.00003     2.13897   
   180. RY*(   1) H  22                  0.00230     0.36158   
   181. RY*(   2) H  22                  0.00018     1.66553   
   182. RY*(   3) H  22                  0.00009     2.01052   
   183. RY*(   4) H  22                  0.00006     2.33669   
   184. RY*(   1) H  23                  0.00174     0.37965   
   185. RY*(   2) H  23                  0.00018     1.66308   
   186. RY*(   3) H  23                  0.00009     2.00230   
   187. RY*(   4) H  23                  0.00006     2.34214   
   188. BD*(   1) C   1 - C   2          0.00951     0.67274   
   189. BD*(   2) C   1 - C   2          0.03230     0.05508   
   190. BD*(   1) C   1 - H  12          0.00822     0.47456   
   191. BD*(   1) C   1 - H  13          0.01182     0.46600   
   192. BD*(   1) C   2 - C   3          0.02114     0.43831   
   193. BD*(   1) C   2 - H  14          0.02053     0.47191   
   194. BD*(   1) C   3 - C   4          0.02746     0.42809   
   195. BD*(   1) C   3 - H  15          0.01755     0.44252   
   196. BD*(   1) C   3 - H  16          0.01480     0.44007   
   197. BD*(   1) C   4 - C   5          0.02678     0.58639   
   198. BD*(   2) C   4 - C   5          0.35279     0.04957  212(v),203(v),189(r),195(v)
                                                    81(g),192(v),80(g),89(v)
   199. BD*(   1) C   4 - C  11          0.02559     0.58183   
   200. BD*(   1) C   5 - C   6          0.01570     0.58944   
   201. BD*(   1) C   5 - H  17          0.01563     0.47550   
   202. BD*(   1) C   6 - C   7          0.03153     0.56430   
   203. BD*(   2) C   6 - C   7          0.40047     0.03432  212(v),198(v),89(g),99(g)
                                                    90(g),81(v),97(g),124(v)
   204. BD*(   1) C   6 - H  18          0.01453     0.46807   
   205. BD*(   1) C   7 - O   8          0.03188     0.38171   
   206. BD*(   1) C   7 - C  10          0.02523     0.56826   
   207. BD*(   1) O   8 - C   9          0.00842     0.30400   
   208. BD*(   1) C   9 - H  19          0.00875     0.44772   
   209. BD*(   1) C   9 - H  20          0.02101     0.42338   
   210. BD*(   1) C   9 - H  21          0.02099     0.42336   
   211. BD*(   1) C  10 - C  11          0.01465     0.59484   
   212. BD*(   2) C  10 - C  11          0.32929     0.04548  198(v),203(v),124(g),135(g)
   213. BD*(   1) C  10 - H  22          0.01348     0.47438   
   214. BD*(   1) C  11 - H  23          0.01522     0.46899   
       -------------------------------
              Total Lewis   78.31668  ( 97.8958%)
        Valence non-Lewis    1.53526  (  1.9191%)
        Rydberg non-Lewis    0.14806  (  0.1851%)
       -------------------------------
            Total unit  1   80.00000  (100.0000%)
           Charge unit  1    0.00000
 Unable to Open any file for archive entry.
 1\1\GINC-COMPUTE-0-6\SP\RB3LYP\def2SVP\C10H12O1\ZAHRT2\13-Mar-2021\0\\
 # b3lyp/def2svp geom=NewRedundant pop=NBO\\42\\0,1\C,0,-3.8733461948,1
 .204430265,0.5967978084\C,0,-3.0375620787,0.6447329154,-0.2818081719\C
 ,0,-2.3582257049,-0.6857224621,-0.1045826163\C,0,-0.8433292954,-0.5871
 223455,-0.108590469\C,0,-0.1813219448,0.3177509373,0.7286277835\C,0,1.
 2134265481,0.4114872958,0.7537627904\C,0,1.9809910479,-0.4144772919,-0
 .080849471\O,0,3.3380148135,-0.4031186227,-0.1367742017\C,0,4.04557695
 75,0.4885379227,0.6911144138\C,0,1.3309559458,-1.3233195351,-0.9304948
 989\C,0,-0.0583270593,-1.4019786483,-0.9399203879\H,0,-4.3319151914,2.
 1796459749,0.4118098878\H,0,-4.1334460837,0.7027949122,1.5351490883\H,
 0,-2.7917679668,1.1809907712,-1.2069939913\H,0,-2.705329594,-1.1476329
 138,0.8366442434\H,0,-2.6668184381,-1.3654548777,-0.9177107296\H,0,-0.
 7688728085,0.9733178816,1.3766147272\H,0,1.687160635,1.1301449495,1.42
 21463336\H,0,5.1126470339,0.3296515703,0.4857410858\H,0,3.7922875033,1
 .5421110111,0.4731625147\H,0,3.854791772,0.2952834053,1.7625236372\H,0
 ,1.9416595998,-1.9563155679,-1.5769680671\H,0,-0.5472494963,-2.1157375
 472,-1.6090358865\\Version=ES64L-G16RevC.01\State=1-A\HF=-463.1465721\
 RMSD=3.300e-09\Dipole=0.2336016,0.2855234,0.2931489\Quadrupole=1.82774
 02,-1.0111138,-0.8166264,2.7782661,2.1414924,2.0570084\PG=C01 [X(C10H1
 2O1)]\\@
 The archive entry for this job was punched.


 I DO NOT KNOW WHAT I MAY APPEAR TO THE WORLD; BUT TO MYSELF
 I SEEM TO HAVE BEEN ONLY LIKE A BOY PLAYING ON THE SEASHORE,
 AND DIVERTING MYSELF IN NOW AND THEN FINDING A SMOOTHER PEBBLE
 OR A PRETTIER SHELL THAN ORDINARY, WHILST THE GREAT OCEAN OF
 TRUTH LAY ALL UNDISCOVERED BEFORE ME.
                                          -- NEWTON (1642-1726)
 File lengths (MBytes):  RWF=     31 Int=      0 D2E=      0 Chk=      4 Scr=      1
 Normal termination of Gaussian 16
