# Supplementary material for: Machine-Learning-Guided Discovery of Electrochemical Reactions
Source: J Am Chem Soc. 2022 Dec 2;144(49):22599–610. doi: 10.1021/jacs.2c08997 (PMC9756344; doi:10.1021/jacs.2c08997)
Supplement: Supplementary file 4 — ja2c08997_si_004.zip [file ja2c08997_si_004.zip › Reactivity Prediction/Nlogs_notimes/45.log]

 Entering Gaussian System, Link 0=g16
 Input=45.com
 Output=45.log
 Initial command:
  
 Copyright (c) 1988-2019, Gaussian, Inc.  All Rights Reserved.
  
 This is part of the Gaussian(R) 16 program.  It is based on
 the Gaussian(R) 09 system (copyright 2009, Gaussian, Inc.),
 the Gaussian(R) 03 system (copyright 2003, Gaussian, Inc.),
 the Gaussian(R) 98 system (copyright 1998, Gaussian, Inc.),
 the Gaussian(R) 94 system (copyright 1995, Gaussian, Inc.),
 the Gaussian 92(TM) system (copyright 1992, Gaussian, Inc.),
 the Gaussian 90(TM) system (copyright 1990, Gaussian, Inc.),
 the Gaussian 88(TM) system (copyright 1988, Gaussian, Inc.),
 the Gaussian 86(TM) system (copyright 1986, Carnegie Mellon
 University), and the Gaussian 82(TM) system (copyright 1983,
 Carnegie Mellon University). Gaussian is a federally registered
 trademark of Gaussian, Inc.
  
 This software contains proprietary and confidential information,
 including trade secrets, belonging to Gaussian, Inc.
  
 This software is provided under written license and may be
 used, copied, transmitted, or stored only in accord with that
 written license.
  
 The following legend is applicable only to US Government
 contracts under FAR:
  
                    RESTRICTED RIGHTS LEGEND
  
 Use, reproduction and disclosure by the US Government is
 subject to restrictions as set forth in subparagraphs (a)
 and (c) of the Commercial Computer Software - Restricted
 Rights clause in FAR 52.227-19.
  
 Gaussian, Inc.
 340 Quinnipiac St., Bldg. 40, Wallingford CT 06492
  
  
 ---------------------------------------------------------------
 Warning -- This program may not be used in any manner that
 competes with the business of Gaussian, Inc. or will provide
 assistance to any competitor of Gaussian, Inc.  The licensee
 of this program is prohibited from giving any competitor of
 Gaussian, Inc. access to this program.  By using this program,
 the user acknowledges that Gaussian, Inc. is engaged in the
 business of creating and licensing software in the field of
 computational chemistry and represents and warrants to the
 licensee that it is not a competitor of Gaussian, Inc. and that
 it will not use this program in any manner prohibited above.
 ---------------------------------------------------------------
  

 Cite this work as:
 Gaussian 16, Revision C.01,
 M. J. Frisch, G. W. Trucks, H. B. Schlegel, G. E. Scuseria, 
 M. A. Robb, J. R. Cheeseman, G. Scalmani, V. Barone, 
 G. A. Petersson, H. Nakatsuji, X. Li, M. Caricato, A. V. Marenich, 
 J. Bloino, B. G. Janesko, R. Gomperts, B. Mennucci, H. P. Hratchian, 
 J. V. Ortiz, A. F. Izmaylov, J. L. Sonnenberg, D. Williams-Young, 
 F. Ding, F. Lipparini, F. Egidi, J. Goings, B. Peng, A. Petrone, 
 T. Henderson, D. Ranasinghe, V. G. Zakrzewski, J. Gao, N. Rega, 
 G. Zheng, W. Liang, M. Hada, M. Ehara, K. Toyota, R. Fukuda, 
 J. Hasegawa, M. Ishida, T. Nakajima, Y. Honda, O. Kitao, H. Nakai, 
 T. Vreven, K. Throssell, J. A. Montgomery, Jr., J. E. Peralta, 
 F. Ogliaro, M. J. Bearpark, J. J. Heyd, E. N. Brothers, K. N. Kudin, 
 V. N. Staroverov, T. A. Keith, R. Kobayashi, J. Normand, 
 K. Raghavachari, A. P. Rendell, J. C. Burant, S. S. Iyengar, 
 J. Tomasi, M. Cossi, J. M. Millam, M. Klene, C. Adamo, R. Cammi, 
 J. W. Ochterski, R. L. Martin, K. Morokuma, O. Farkas, 
 J. B. Foresman, and D. J. Fox, Gaussian, Inc., Wallingford CT, 2019.
 
 ******************************************
 Gaussian 16:  ES64L-G16RevC.01  3-Jul-2019
                13-Mar-2021 
 ******************************************
 %nprocshared=16
 Will use up to   16 processors via shared memory.
 %mem=7GB
 -----------------------------------------
 # b3lyp/def2svp geom=NewRedundant pop=NBO
 -----------------------------------------
 1/29=4000,38=1,172=1/1;
 2/12=2,17=6,18=5,40=1/2;
 3/5=43,7=101,11=2,25=1,30=1,74=-5/1,2,3;
 4//1;
 5/5=2,38=5/2;
 6/7=2,8=2,9=2,10=2,28=1,40=1/1,7;
 99/5=1,9=1/99;
 --
 45
 --
 Symbolic Z-matrix:
 Charge =  0 Multiplicity = 1
 C                     4.36776   0.23005  -0.28318 
 C                     3.29946  -0.49688   0.05408 
 C                     2.00968   0.04936   0.59495 
 C                     0.80431  -0.24852  -0.3081 
 C                    -0.51752   0.27108   0.25671 
 C                    -1.71987  -0.02508  -0.6418 
 C                    -3.01285   0.5154   -0.08365 
 C                    -3.90239  -0.30243   0.75343 
 O                    -4.22112  -0.0246   -0.60462 
 H                     5.27464  -0.23268  -0.68203 
 H                     4.37574   1.31944  -0.16895 
 H                     3.33547  -1.58633  -0.08194 
 H                     1.81752  -0.38997   1.59227 
 H                     2.10062   1.13874   0.74678 
 H                     0.72902  -1.33904  -0.47125 
 H                     0.98175   0.1937   -1.30419 
 H                    -0.43969   1.36148   0.42068 
 H                    -0.69022  -0.17126   1.25461 
 H                    -1.83041  -1.11226  -0.79259 
 H                    -1.55408   0.41185  -1.64278 
 H                    -3.03679   1.60598   0.06785 
 H                    -4.5473    0.1744    1.50374 
 H                    -3.62374  -1.34246   0.97313 
 
                          Input orientation:                          
 ---------------------------------------------------------------------
 Center     Atomic      Atomic             Coordinates (Angstroms)
 Number     Number       Type             X           Y           Z
 ---------------------------------------------------------------------
      1          6           0        4.367765    0.230048   -0.283176
      2          6           0        3.299455   -0.496875    0.054075
      3          6           0        2.009684    0.049356    0.594952
      4          6           0        0.804311   -0.248520   -0.308098
      5          6           0       -0.517520    0.271084    0.256708
      6          6           0       -1.719872   -0.025077   -0.641801
      7          6           0       -3.012845    0.515404   -0.083646
      8          6           0       -3.902386   -0.302431    0.753428
      9          8           0       -4.221124   -0.024601   -0.604618
     10          1           0        5.274641   -0.232675   -0.682032
     11          1           0        4.375742    1.319440   -0.168954
     12          1           0        3.335471   -1.586326   -0.081939
     13          1           0        1.817516   -0.389970    1.592268
     14          1           0        2.100615    1.138743    0.746776
     15          1           0        0.729025   -1.339042   -0.471253
     16          1           0        0.981755    0.193698   -1.304194
     17          1           0       -0.439694    1.361483    0.420685
     18          1           0       -0.690222   -0.171255    1.254607
     19          1           0       -1.830407   -1.112260   -0.792589
     20          1           0       -1.554082    0.411851   -1.642779
     21          1           0       -3.036790    1.605984    0.067853
     22          1           0       -4.547298    0.174399    1.503739
     23          1           0       -3.623741   -1.342459    0.973128
 ---------------------------------------------------------------------
                    Distance matrix (angstroms):
                    1          2          3          4          5
     1  C    0.000000
     2  C    1.335455   0.000000
     3  C    2.522756   1.501474   0.000000
     4  C    3.595532   2.533494   1.535303   0.000000
     5  C    4.915197   3.898733   2.559362   1.528473   0.000000
     6  C    6.103525   5.089252   3.929973   2.555931   1.529928
     7  C    7.388819   6.394436   5.089548   3.899313   2.530253
     8  C    8.351854   7.238330   5.924647   4.825219   3.468857
     9  O    8.598673   7.564128   6.345660   5.039152   3.813921
    10  H    1.093445   2.124385   3.517125   4.485970   5.889323
    11  H    1.095393   2.123002   2.791934   3.902945   5.022375
    12  H    2.098890   1.098499   2.211639   2.871871   4.290711
    13  H    3.225753   2.138600   1.106606   2.158236   2.770037
    14  H    2.650753   2.142965   1.103668   2.172018   2.801362
    15  H    3.967095   2.755418   2.168993   1.105226   2.162477
    16  H    3.536787   2.773720   2.164308   1.104197   2.165693
    17  H    4.988710   4.191555   2.784152   2.161199   1.105402
    18  H    5.301797   4.179095   2.788066   2.163711   1.105122
    19  H    6.362281   5.235554   4.245106   2.814696   2.176772
    20  H    6.078639   5.221296   4.223657   2.789173   2.168485
    21  H    7.539486   6.676092   5.307337   4.281889   2.857331
    22  H    9.092552   8.007726   6.620842   5.665803   4.219425
    23  H    8.241070   7.034936   5.815123   4.737709   3.572869
                    6          7          8          9         10
     6  C    0.000000
     7  C    1.508455   0.000000
     8  C    2.605179   1.469976   0.000000
     9  O    2.501528   1.422306   1.422347   0.000000
    10  H    6.997708   8.342668   9.288876   9.498359   0.000000
    11  H    6.260018   7.432696   8.485791   8.712196   1.865564
    12  H    5.320474   6.687181   7.398162   7.733971   2.439848
    13  H    4.199682   5.192377   5.781746   6.436223   4.141122
    14  H    4.228326   5.217818   6.173576   6.568411   3.741219
    15  H    2.784364   4.194138   4.901465   5.123427   4.683065
    16  H    2.790235   4.189279   5.323042   5.254237   4.358641
    17  H    2.165705   2.755232   3.856107   4.155921   6.034148
    18  H    2.162848   2.767128   3.253672   3.993180   6.271677
    19  H    1.103142   2.133085   2.709075   2.633223   7.160139
    20  H    1.104694   2.137664   3.430238   2.895061   6.926031
    21  H    2.213197   1.101312   2.204839   2.124540   8.545342
    22  H    3.554922   2.233969   1.098292   2.142699  10.070441
    23  H    2.822803   2.222976   1.098895   2.140771   9.118792
                   11         12         13         14         15
    11  H    0.000000
    12  H    3.087590   0.000000
    13  H    3.545209   2.557034   0.000000
    14  H    2.459150   3.104454   1.769736   0.000000
    15  H    4.522993   2.646938   2.518664   3.082900   0.000000
    16  H    3.751695   3.194116   3.070612   2.520206   1.762656
    17  H    4.851584   4.816024   3.087911   2.570821   3.074783
    18  H    5.469250   4.471576   2.539804   3.124542   2.521226
    19  H    6.694653   5.236035   4.417758   4.784307   2.589474
    20  H    6.177273   5.507874   4.740899   4.426642   3.106554
    21  H    7.421847   7.128744   5.465524   5.203093   4.810942
    22  H    9.150392   8.231195   6.390399   6.760007   5.833581
    23  H    8.507749   7.042959   5.558583   6.243065   4.586155
                   16         17         18         19         20
    16  H    0.000000
    17  H    2.521794   0.000000
    18  H    3.078337   1.762804   0.000000
    19  H    3.142534   3.086344   2.525178   0.000000
    20  H    2.567625   2.530127   3.079142   1.766945   0.000000
    21  H    4.475015   2.632333   3.173853   3.095896   2.559421
    22  H    6.201232   4.410735   3.880538   3.782871   4.349287
    23  H    5.362515   4.213627   3.171196   2.527212   3.768828
                   21         22         23
    21  H    0.000000
    22  H    2.528406   0.000000
    23  H    3.139642   1.853474   0.000000
 Stoichiometry    C8H14O
 Framework group  C1[X(C8H14O)]
 Deg. of freedom    63
 Full point group                 C1      NOp   1
 Largest Abelian subgroup         C1      NOp   1
 Largest concise Abelian subgroup C1      NOp   1
                         Standard orientation:                         
 ---------------------------------------------------------------------
 Center     Atomic      Atomic             Coordinates (Angstroms)
 Number     Number       Type             X           Y           Z
 ---------------------------------------------------------------------
      1          6           0       -4.692507   -0.286920    0.254315
      2          6           0       -3.631496    0.120197   -0.447078
      3          6           0       -2.335848    0.605548    0.136151
      4          6           0       -1.134166   -0.263596   -0.260967
      5          6           0        0.193283    0.248185    0.297775
      6          6           0        1.391965   -0.616609   -0.097161
      7          6           0        2.690767   -0.113498    0.482002
      8          6           0        3.572402    0.799869   -0.259151
      9          8           0        3.893113   -0.578717   -0.118739
     10          1           0       -5.604333   -0.638954   -0.235855
     11          1           0       -4.689237   -0.279779    1.349681
     12          1           0       -3.678771    0.091356   -1.544180
     13          1           0       -2.147565    1.641116   -0.205496
     14          1           0       -2.415504    0.650081    1.236040
     15          1           0       -1.070172   -0.319301   -1.362932
     16          1           0       -1.307694   -1.298228    0.083526
     17          1           0        0.126750    0.304719    1.399724
     18          1           0        0.362071    1.284621   -0.046614
     19          1           0        1.491247   -0.660319   -1.194957
     20          1           0        1.230032   -1.655577    0.241470
     21          1           0        2.725992   -0.069363    1.581866
     22          1           0        4.222646    1.500196    0.282116
     23          1           0        3.283243    1.120116   -1.269795
 ---------------------------------------------------------------------
 Rotational constants (GHZ):           7.9711999           0.4375762           0.4323116
 Standard basis: def2SVP (5D, 7F)
 There are   205 symmetry adapted cartesian basis functions of A   symmetry.
 There are   196 symmetry adapted basis functions of A   symmetry.
   196 basis functions,   323 primitive gaussians,   205 cartesian basis functions
    35 alpha electrons       35 beta electrons
       nuclear repulsion energy       420.4791686604 Hartrees.
 NAtoms=   23 NActive=   23 NUniq=   23 SFac= 1.00D+00 NAtFMM=   60 NAOKFM=F Big=F
 Integral buffers will be    131072 words long.
 Raffenetti 2 integral format.
 Two-electron integral symmetry is turned on.
 One-electron integrals computed using PRISM.
   1 Symmetry operations used in ECPInt.
 ECPInt:  NShTT=    4656 NPrTT=   16090 LenC2=    4386 LenP2D=   11797.
 LDataN:  DoStor=T MaxTD1= 4 Len=   56
 NBasis=   196 RedAO= T EigKep=  1.10D-03  NBF=   196
 NBsUse=   196 1.00D-06 EigRej= -1.00D+00 NBFU=   196
 ExpMin= 1.22D-01 ExpMax= 2.27D+03 ExpMxC= 3.41D+02 IAcc=3 IRadAn=         5 AccDes= 0.00D+00
 Harris functional with IExCor=  402 and IRadAn=       5 diagonalized for initial guess.
 HarFok:  IExCor=  402 AccDes= 0.00D+00 IRadAn=         5 IDoV= 1 UseB2=F ITyADJ=14
 ICtDFT=  3500011 ScaDFX=  1.000000  1.000000  1.000000  1.000000
 FoFCou: FMM=F IPFlag=           0 FMFlag=      100000 FMFlg1=           0
         NFxFlg=           0 DoJE=T BraDBF=F KetDBF=T FulRan=T
         wScrn=  0.000000 ICntrl=       500 IOpCl=  0 I1Cent=   200000004 NGrid=           0
         NMat0=    1 NMatS0=      1 NMatT0=    0 NMatD0=    1 NMtDS0=    0 NMtDT0=    0
 Petite list used in FoFCou.
 Requested convergence on RMS density matrix=1.00D-08 within 128 cycles.
 Requested convergence on MAX density matrix=1.00D-06.
 Requested convergence on             energy=1.00D-06.
 No special actions if energy rises.
 Integral accuracy reduced to 1.0D-05 until final iterations.
 Initial convergence to 1.0D-05 achieved.  Increase integral accuracy.
 SCF Done:  E(RB3LYP) =  -388.158050110     A.U. after   13 cycles
            NFock= 13  Conv=0.47D-08     -V/T= 2.0114

 **********************************************************************

            Population analysis using the SCF Density.

 **********************************************************************

 Orbital symmetries:
       Occupied  (A) (A) (A) (A) (A) (A) (A) (A) (A) (A) (A) (A)
                 (A) (A) (A) (A) (A) (A) (A) (A) (A) (A) (A) (A)
                 (A) (A) (A) (A) (A) (A) (A) (A) (A) (A) (A)
       Virtual   (A) (A) (A) (A) (A) (A) (A) (A) (A) (A) (A) (A)
                 (A) (A) (A) (A) (A) (A) (A) (A) (A) (A) (A) (A)
                 (A) (A) (A) (A) (A) (A) (A) (A) (A) (A) (A) (A)
                 (A) (A) (A) (A) (A) (A) (A) (A) (A) (A) (A) (A)
                 (A) (A) (A) (A) (A) (A) (A) (A) (A) (A) (A) (A)
                 (A) (A) (A) (A) (A) (A) (A) (A) (A) (A) (A) (A)
                 (A) (A) (A) (A) (A) (A) (A) (A) (A) (A) (A) (A)
                 (A) (A) (A) (A) (A) (A) (A) (A) (A) (A) (A) (A)
                 (A) (A) (A) (A) (A) (A) (A) (A) (A) (A) (A) (A)
                 (A) (A) (A) (A) (A) (A) (A) (A) (A) (A) (A) (A)
                 (A) (A) (A) (A) (A) (A) (A) (A) (A) (A) (A) (A)
                 (A) (A) (A) (A) (A) (A) (A) (A) (A) (A) (A) (A)
                 (A) (A) (A) (A) (A) (A) (A) (A) (A) (A) (A) (A)
                 (A) (A) (A) (A) (A)
 The electronic state is 1-A.
 Alpha  occ. eigenvalues --  -19.13934 -10.23989 -10.23709 -10.19133 -10.19132
 Alpha  occ. eigenvalues --  -10.19087 -10.19031 -10.18938 -10.18251  -1.06681
 Alpha  occ. eigenvalues --   -0.81163  -0.77777  -0.72520  -0.66163  -0.64681
 Alpha  occ. eigenvalues --   -0.59238  -0.58016  -0.54952  -0.50927  -0.48041
 Alpha  occ. eigenvalues --   -0.47568  -0.45655  -0.43683  -0.41909  -0.40991
 Alpha  occ. eigenvalues --   -0.39856  -0.37564  -0.36766  -0.35128  -0.34720
 Alpha  occ. eigenvalues --   -0.33500  -0.33249  -0.30157  -0.26950  -0.26029
 Alpha virt. eigenvalues --    0.01051   0.05239   0.06693   0.07535   0.08057
 Alpha virt. eigenvalues --    0.08839   0.09341   0.10359   0.11350   0.12332
 Alpha virt. eigenvalues --    0.12880   0.14438   0.14897   0.15401   0.15601
 Alpha virt. eigenvalues --    0.16986   0.17146   0.21292   0.22230   0.25516
 Alpha virt. eigenvalues --    0.28163   0.29603   0.31595   0.35349   0.38609
 Alpha virt. eigenvalues --    0.40094   0.41350   0.42745   0.43669   0.44480
 Alpha virt. eigenvalues --    0.44899   0.47340   0.49356   0.50615   0.51739
 Alpha virt. eigenvalues --    0.53396   0.54902   0.56427   0.59677   0.60454
 Alpha virt. eigenvalues --    0.61417   0.62165   0.62569   0.63581   0.63683
 Alpha virt. eigenvalues --    0.64589   0.65464   0.65654   0.66724   0.66900
 Alpha virt. eigenvalues --    0.67846   0.67990   0.68701   0.69725   0.70282
 Alpha virt. eigenvalues --    0.70999   0.71147   0.71728   0.74167   0.81272
 Alpha virt. eigenvalues --    0.83908   0.85521   0.88038   0.90632   0.92613
 Alpha virt. eigenvalues --    0.95422   1.01220   1.02017   1.03695   1.09603
 Alpha virt. eigenvalues --    1.10937   1.17618   1.21069   1.22752   1.26900
 Alpha virt. eigenvalues --    1.28470   1.29080   1.31143   1.31941   1.35692
 Alpha virt. eigenvalues --    1.38323   1.41156   1.42147   1.51873   1.56902
 Alpha virt. eigenvalues --    1.57951   1.60925   1.62538   1.63661   1.65599
 Alpha virt. eigenvalues --    1.67588   1.68828   1.70527   1.71302   1.73143
 Alpha virt. eigenvalues --    1.74316   1.76105   1.77469   1.78337   1.78549
 Alpha virt. eigenvalues --    1.80434   1.81280   1.82129   1.82811   1.83301
 Alpha virt. eigenvalues --    1.85445   1.88077   1.90271   1.91074   1.92252
 Alpha virt. eigenvalues --    1.92933   1.95091   1.96085   1.99732   2.01695
 Alpha virt. eigenvalues --    2.04289   2.05273   2.07548   2.07963   2.10283
 Alpha virt. eigenvalues --    2.13492   2.18086   2.19289   2.25316   2.26860
 Alpha virt. eigenvalues --    2.30097   2.35041   2.37421   2.38268   2.39476
 Alpha virt. eigenvalues --    2.41108   2.42948   2.43523   2.47253   2.49010
 Alpha virt. eigenvalues --    2.54882   2.55947   2.57387   2.61470   2.63687
 Alpha virt. eigenvalues --    2.66962   2.73342   2.75651   2.79353   2.81866
 Alpha virt. eigenvalues --    2.83802   2.85367   2.86909   2.90508   2.92349
 Alpha virt. eigenvalues --    2.94101   2.98277   3.00541   3.02980   3.07522
 Alpha virt. eigenvalues --    3.09691   3.11374   3.12662   3.28699   3.33162
 Alpha virt. eigenvalues --    3.44572
          Condensed to atoms (all electrons):
               1          2          3          4          5          6
     1  C    4.671877   0.708934  -0.048437  -0.001253  -0.000222   0.000005
     2  C    0.708934   4.693206   0.369835  -0.049361   0.006733  -0.000306
     3  C   -0.048437   0.369835   4.663395   0.388732  -0.027243   0.004608
     4  C   -0.001253  -0.049361   0.388732   4.710439   0.353530  -0.016833
     5  C   -0.000222   0.006733  -0.027243   0.353530   4.763829   0.304476
     6  C    0.000005  -0.000306   0.004608  -0.016833   0.304476   4.779467
     7  C   -0.000000   0.000006  -0.000274   0.005788  -0.025966   0.338891
     8  C   -0.000000   0.000000  -0.000000   0.000131  -0.004814  -0.048832
     9  O   -0.000000  -0.000000   0.000001  -0.000120   0.005301  -0.037301
    10  H    0.371118  -0.008262   0.011045  -0.000263   0.000017  -0.000000
    11  H    0.380412  -0.014996  -0.025889   0.000050  -0.000059   0.000000
    12  H   -0.040768   0.394176  -0.061024  -0.005165   0.000127  -0.000002
    13  H    0.003568  -0.009900   0.340468  -0.018120  -0.011139   0.000491
    14  H   -0.015129  -0.020595   0.359310  -0.022438  -0.006010   0.000291
    15  H   -0.000193  -0.006343  -0.025970   0.360512  -0.019646  -0.006571
    16  H    0.002671   0.005185  -0.032440   0.361484  -0.021442  -0.007245
    17  H    0.000029   0.000285  -0.007051  -0.020209   0.358971  -0.023430
    18  H   -0.000010   0.000591  -0.007280  -0.019931   0.356967  -0.026273
    19  H    0.000000   0.000001   0.000407  -0.008925  -0.008793   0.331280
    20  H   -0.000004  -0.000002   0.000326  -0.008714  -0.015274   0.338347
    21  H    0.000000  -0.000000   0.000029  -0.000299   0.002618  -0.055780
    22  H   -0.000000  -0.000000   0.000001  -0.000029   0.001487   0.000235
    23  H    0.000000  -0.000000  -0.000009   0.000093  -0.004757   0.002677
               7          8          9         10         11         12
     1  C   -0.000000  -0.000000  -0.000000   0.371118   0.380412  -0.040768
     2  C    0.000006   0.000000  -0.000000  -0.008262  -0.014996   0.394176
     3  C   -0.000274  -0.000000   0.000001   0.011045  -0.025889  -0.061024
     4  C    0.005788   0.000131  -0.000120  -0.000263   0.000050  -0.005165
     5  C   -0.025966  -0.004814   0.005301   0.000017  -0.000059   0.000127
     6  C    0.338891  -0.048832  -0.037301  -0.000000   0.000000  -0.000002
     7  C    4.782090   0.323358   0.207855   0.000000  -0.000000   0.000000
     8  C    0.323358   4.614864   0.241973   0.000000   0.000000   0.000000
     9  O    0.207855   0.241973   7.980060  -0.000000   0.000000   0.000000
    10  H    0.000000   0.000000  -0.000000   0.678740  -0.053145  -0.017537
    11  H   -0.000000   0.000000   0.000000  -0.053145   0.680674   0.010359
    12  H    0.000000   0.000000   0.000000  -0.017537   0.010359   0.711664
    13  H    0.000001  -0.000008   0.000000  -0.000553   0.000415  -0.005562
    14  H    0.000011   0.000000  -0.000000  -0.000067   0.010300   0.009439
    15  H    0.000426  -0.000024  -0.000006   0.000036   0.000047   0.007031
    16  H    0.000540  -0.000006   0.000001  -0.000183   0.000282  -0.001198
    17  H   -0.006911  -0.001116  -0.000035   0.000001  -0.000014   0.000025
    18  H   -0.001850   0.004666  -0.000220  -0.000001   0.000006  -0.000027
    19  H   -0.006126  -0.009744   0.006441   0.000000  -0.000000  -0.000005
    20  H   -0.009128   0.008845  -0.001195   0.000000   0.000000   0.000003
    21  H    0.372508  -0.013736  -0.024831  -0.000000   0.000000  -0.000000
    22  H   -0.003195   0.365562  -0.022625  -0.000000   0.000000   0.000000
    23  H    0.005922   0.361004  -0.027743  -0.000000  -0.000000  -0.000000
              13         14         15         16         17         18
     1  C    0.003568  -0.015129  -0.000193   0.002671   0.000029  -0.000010
     2  C   -0.009900  -0.020595  -0.006343   0.005185   0.000285   0.000591
     3  C    0.340468   0.359310  -0.025970  -0.032440  -0.007051  -0.007280
     4  C   -0.018120  -0.022438   0.360512   0.361484  -0.020209  -0.019931
     5  C   -0.011139  -0.006010  -0.019646  -0.021442   0.358971   0.356967
     6  C    0.000491   0.000291  -0.006571  -0.007245  -0.023430  -0.026273
     7  C    0.000001   0.000011   0.000426   0.000540  -0.006911  -0.001850
     8  C   -0.000008   0.000000  -0.000024  -0.000006  -0.001116   0.004666
     9  O    0.000000  -0.000000  -0.000006   0.000001  -0.000035  -0.000220
    10  H   -0.000553  -0.000067   0.000036  -0.000183   0.000001  -0.000001
    11  H    0.000415   0.010300   0.000047   0.000282  -0.000014   0.000006
    12  H   -0.005562   0.009439   0.007031  -0.001198   0.000025  -0.000027
    13  H    0.721861  -0.031902  -0.010764   0.010781  -0.001875   0.009399
    14  H   -0.031902   0.720530   0.009770  -0.011295   0.008309  -0.001964
    15  H   -0.010764   0.009770   0.725907  -0.034468   0.009921  -0.011734
    16  H    0.010781  -0.011295  -0.034468   0.720626  -0.011493   0.009914
    17  H   -0.001875   0.008309   0.009921  -0.011493   0.728897  -0.036113
    18  H    0.009399  -0.001964  -0.011734   0.009914  -0.036113   0.735050
    19  H   -0.000043   0.000026   0.008158  -0.001840   0.009931  -0.012667
    20  H    0.000015  -0.000039  -0.001991   0.008333  -0.011261   0.010568
    21  H    0.000003  -0.000008   0.000020  -0.000015   0.007081  -0.002036
    22  H    0.000000  -0.000000   0.000000  -0.000000   0.000036  -0.000663
    23  H    0.000001   0.000000   0.000010   0.000001   0.000084   0.001444
              19         20         21         22         23
     1  C    0.000000  -0.000004   0.000000  -0.000000   0.000000
     2  C    0.000001  -0.000002  -0.000000  -0.000000  -0.000000
     3  C    0.000407   0.000326   0.000029   0.000001  -0.000009
     4  C   -0.008925  -0.008714  -0.000299  -0.000029   0.000093
     5  C   -0.008793  -0.015274   0.002618   0.001487  -0.004757
     6  C    0.331280   0.338347  -0.055780   0.000235   0.002677
     7  C   -0.006126  -0.009128   0.372508  -0.003195   0.005922
     8  C   -0.009744   0.008845  -0.013736   0.365562   0.361004
     9  O    0.006441  -0.001195  -0.024831  -0.022625  -0.027743
    10  H    0.000000   0.000000  -0.000000  -0.000000  -0.000000
    11  H   -0.000000   0.000000   0.000000   0.000000  -0.000000
    12  H   -0.000005   0.000003  -0.000000   0.000000  -0.000000
    13  H   -0.000043   0.000015   0.000003   0.000000   0.000001
    14  H    0.000026  -0.000039  -0.000008  -0.000000   0.000000
    15  H    0.008158  -0.001991   0.000020   0.000000   0.000010
    16  H   -0.001840   0.008333  -0.000015  -0.000000   0.000001
    17  H    0.009931  -0.011261   0.007081   0.000036   0.000084
    18  H   -0.012667   0.010568  -0.002036  -0.000663   0.001444
    19  H    0.722672  -0.032114   0.009865   0.000619   0.001899
    20  H   -0.032114   0.716315  -0.007603  -0.000409   0.000170
    21  H    0.009865  -0.007603   0.704423  -0.004173   0.001938
    22  H    0.000619  -0.000409  -0.004173   0.691704  -0.052395
    23  H    0.001899   0.000170   0.001938  -0.052395   0.692508
 Mulliken charges:
               1
     1  C   -0.032599
     2  C   -0.069188
     3  C    0.097462
     4  C   -0.009099
     5  C   -0.008692
     6  C    0.121804
     7  C    0.016052
     8  C    0.157876
     9  O   -0.327558
    10  H    0.019055
    11  H    0.011556
    12  H   -0.001537
    13  H    0.002861
    14  H   -0.008538
    15  H   -0.004126
    16  H    0.001807
    17  H   -0.004063
    18  H   -0.007836
    19  H   -0.011041
    20  H    0.004810
    21  H    0.009997
    22  H    0.023845
    23  H    0.017152
 Sum of Mulliken charges =  -0.00000
 Mulliken charges with hydrogens summed into heavy atoms:
               1
     1  C   -0.001988
     2  C   -0.070725
     3  C    0.091785
     4  C   -0.011418
     5  C   -0.020591
     6  C    0.115573
     7  C    0.026049
     8  C    0.198873
     9  O   -0.327558
 Electronic spatial extent (au):  <R**2>=           2530.9916
 Charge=             -0.0000 electrons
 Dipole moment (field-independent basis, Debye):
    X=             -1.1332    Y=              1.3555    Z=              0.2454  Tot=              1.7837
 Quadrupole moment (field-independent basis, Debye-Ang):
   XX=            -67.5878   YY=            -58.1534   ZZ=            -54.6793
   XY=              6.7368   XZ=              1.3152   YZ=             -0.9621
 Traceless Quadrupole moment (field-independent basis, Debye-Ang):
   XX=             -7.4477   YY=              1.9868   ZZ=              5.4609
   XY=              6.7368   XZ=              1.3152   YZ=             -0.9621
 Octapole moment (field-independent basis, Debye-Ang**2):
  XXX=            -20.8167  YYY=             -0.8672  ZZZ=             -0.2545  XYY=             10.9207
  XXY=             19.8087  XXZ=              3.3909  XZZ=              5.6089  YZZ=             -0.2958
  YYZ=             -0.1057  XYZ=             -1.6411
 Hexadecapole moment (field-independent basis, Debye-Ang**3):
 XXXX=          -3256.2324 YYYY=           -182.4042 ZZZZ=           -144.4451 XXXY=            148.5701
 XXXZ=             20.3649 YYYX=             -6.9555 YYYZ=             -2.2241 ZZZX=             -1.5067
 ZZZY=             -1.0290 XXYY=           -564.4584 XXZZ=           -511.2559 YYZZ=            -57.0917
 XXYZ=             -3.6633 YYXZ=              0.9921 ZZXY=             -0.6296
 N-N= 4.204791686604D+02 E-N=-1.740449206480D+03  KE= 3.837920180084D+02
 ******************************Gaussian NBO Version 3.1******************************
             N A T U R A L   A T O M I C   O R B I T A L   A N D
          N A T U R A L   B O N D   O R B I T A L   A N A L Y S I S
 ******************************Gaussian NBO Version 3.1******************************
       /RESON  / : Allow strongly delocalized NBO set

 Analyzing the SCF density

 Job title: 45                                                              

 Storage needed:    117054 in NPA,    154795 in NBO ( 939521221 available)
 GSVD:  LWork=       22224 too small for GESVD, short by        9368 words or        9368 for optimal perf.


 NATURAL POPULATIONS:  Natural atomic orbital occupancies 
                                                          
   NAO  Atom  No  lang   Type(AO)    Occupancy      Energy
 ----------------------------------------------------------
     1    C    1  S      Cor( 1S)     1.99895     -10.05773
     2    C    1  S      Val( 2S)     1.04366      -0.18392
     3    C    1  S      Ryd( 3S)     0.00063       0.53884
     4    C    1  px     Val( 2p)     1.13755      -0.04677
     5    C    1  px     Ryd( 3p)     0.00282       0.61055
     6    C    1  py     Val( 2p)     1.03987      -0.09944
     7    C    1  py     Ryd( 3p)     0.00161       0.53543
     8    C    1  pz     Val( 2p)     1.17154      -0.03669
     9    C    1  pz     Ryd( 3p)     0.00371       0.75981
    10    C    1  dxy    Ryd( 3d)     0.00049       2.11903
    11    C    1  dxz    Ryd( 3d)     0.00055       2.40811
    12    C    1  dyz    Ryd( 3d)     0.00026       2.00251
    13    C    1  dx2y2  Ryd( 3d)     0.00047       2.16034
    14    C    1  dz2    Ryd( 3d)     0.00060       2.46502

    15    C    2  S      Cor( 1S)     1.99895     -10.06248
    16    C    2  S      Val( 2S)     0.95885      -0.15794
    17    C    2  S      Ryd( 3S)     0.00250       0.57147
    18    C    2  px     Val( 2p)     1.05629      -0.04774
    19    C    2  px     Ryd( 3p)     0.00470       0.67454
    20    C    2  py     Val( 2p)     0.99277      -0.09337
    21    C    2  py     Ryd( 3p)     0.00300       0.58382
    22    C    2  pz     Val( 2p)     1.17380      -0.04849
    23    C    2  pz     Ryd( 3p)     0.00334       0.89735
    24    C    2  dxy    Ryd( 3d)     0.00072       2.12035
    25    C    2  dxz    Ryd( 3d)     0.00062       2.33449
    26    C    2  dyz    Ryd( 3d)     0.00029       1.99397
    27    C    2  dx2y2  Ryd( 3d)     0.00065       2.16486
    28    C    2  dz2    Ryd( 3d)     0.00079       2.43971

    29    C    3  S      Cor( 1S)     1.99908     -10.06580
    30    C    3  S      Val( 2S)     1.01299      -0.20469
    31    C    3  S      Ryd( 3S)     0.00147       0.89892
    32    C    3  px     Val( 2p)     1.05833      -0.07184
    33    C    3  px     Ryd( 3p)     0.00345       0.64825
    34    C    3  py     Val( 2p)     1.16556      -0.07717
    35    C    3  py     Ryd( 3p)     0.00198       0.62091
    36    C    3  pz     Val( 2p)     1.19858      -0.07828
    37    C    3  pz     Ryd( 3p)     0.00423       0.75550
    38    C    3  dxy    Ryd( 3d)     0.00065       2.21144
    39    C    3  dxz    Ryd( 3d)     0.00053       2.15385
    40    C    3  dyz    Ryd( 3d)     0.00034       2.13427
    41    C    3  dx2y2  Ryd( 3d)     0.00083       2.27436
    42    C    3  dz2    Ryd( 3d)     0.00084       2.45673

    43    C    4  S      Cor( 1S)     1.99912     -10.06575
    44    C    4  S      Val( 2S)     1.01111      -0.20627
    45    C    4  S      Ryd( 3S)     0.00163       0.91109
    46    C    4  px     Val( 2p)     1.03400      -0.06921
    47    C    4  px     Ryd( 3p)     0.00281       0.69609
    48    C    4  py     Val( 2p)     1.16294      -0.07452
    49    C    4  py     Ryd( 3p)     0.00230       0.67321
    50    C    4  pz     Val( 2p)     1.19194      -0.07559
    51    C    4  pz     Ryd( 3p)     0.00252       0.71564
    52    C    4  dxy    Ryd( 3d)     0.00069       2.22487
    53    C    4  dxz    Ryd( 3d)     0.00049       2.13425
    54    C    4  dyz    Ryd( 3d)     0.00029       2.13789
    55    C    4  dx2y2  Ryd( 3d)     0.00080       2.28984
    56    C    4  dz2    Ryd( 3d)     0.00096       2.44921

    57    C    5  S      Cor( 1S)     1.99912     -10.06723
    58    C    5  S      Val( 2S)     1.00843      -0.20756
    59    C    5  S      Ryd( 3S)     0.00173       0.92140
    60    C    5  px     Val( 2p)     1.04385      -0.07248
    61    C    5  px     Ryd( 3p)     0.00303       0.70216
    62    C    5  py     Val( 2p)     1.16251      -0.07709
    63    C    5  py     Ryd( 3p)     0.00231       0.67441
    64    C    5  pz     Val( 2p)     1.19344      -0.07848
    65    C    5  pz     Ryd( 3p)     0.00252       0.72764
    66    C    5  dxy    Ryd( 3d)     0.00069       2.22284
    67    C    5  dxz    Ryd( 3d)     0.00049       2.13474
    68    C    5  dyz    Ryd( 3d)     0.00029       2.13547
    69    C    5  dx2y2  Ryd( 3d)     0.00080       2.29478
    70    C    5  dz2    Ryd( 3d)     0.00097       2.44643

    71    C    6  S      Cor( 1S)     1.99909     -10.06525
    72    C    6  S      Val( 2S)     1.01753      -0.21025
    73    C    6  S      Ryd( 3S)     0.00146       0.90632
    74    C    6  px     Val( 2p)     1.05320      -0.07532
    75    C    6  px     Ryd( 3p)     0.00383       0.66256
    76    C    6  py     Val( 2p)     1.17270      -0.07851
    77    C    6  py     Ryd( 3p)     0.00337       0.66219
    78    C    6  pz     Val( 2p)     1.20069      -0.08196
    79    C    6  pz     Ryd( 3p)     0.00416       0.74952
    80    C    6  dxy    Ryd( 3d)     0.00064       2.21531
    81    C    6  dxz    Ryd( 3d)     0.00053       2.14648
    82    C    6  dyz    Ryd( 3d)     0.00033       2.13629
    83    C    6  dx2y2  Ryd( 3d)     0.00079       2.29956
    84    C    6  dz2    Ryd( 3d)     0.00080       2.45349

    85    C    7  S      Cor( 1S)     1.99895     -10.12636
    86    C    7  S      Val( 2S)     0.93211      -0.19266
    87    C    7  S      Ryd( 3S)     0.00525       0.74567
    88    C    7  px     Val( 2p)     0.83291      -0.05512
    89    C    7  px     Ryd( 3p)     0.00655       0.60702
    90    C    7  py     Val( 2p)     0.99397      -0.09772
    91    C    7  py     Ryd( 3p)     0.00196       0.58681
    92    C    7  pz     Val( 2p)     1.12118      -0.07573
    93    C    7  pz     Ryd( 3p)     0.00396       0.85693
    94    C    7  dxy    Ryd( 3d)     0.00172       2.18559
    95    C    7  dxz    Ryd( 3d)     0.00197       2.22697
    96    C    7  dyz    Ryd( 3d)     0.00088       2.07316
    97    C    7  dx2y2  Ryd( 3d)     0.00174       2.08710
    98    C    7  dz2    Ryd( 3d)     0.00167       2.38514

    99    C    8  S      Cor( 1S)     1.99904     -10.12989
   100    C    8  S      Val( 2S)     1.02305      -0.22665
   101    C    8  S      Ryd( 3S)     0.00241       0.64948
   102    C    8  px     Val( 2p)     1.07468      -0.09561
   103    C    8  px     Ryd( 3p)     0.00241       0.57543
   104    C    8  py     Val( 2p)     0.80968      -0.05554
   105    C    8  py     Ryd( 3p)     0.00446       0.48897
   106    C    8  pz     Val( 2p)     1.16216      -0.07749
   107    C    8  pz     Ryd( 3p)     0.00239       0.67370
   108    C    8  dxy    Ryd( 3d)     0.00173       2.25361
   109    C    8  dxz    Ryd( 3d)     0.00074       2.20083
   110    C    8  dyz    Ryd( 3d)     0.00188       2.25395
   111    C    8  dx2y2  Ryd( 3d)     0.00194       2.08525
   112    C    8  dz2    Ryd( 3d)     0.00104       2.26280

   113    O    9  S      Cor( 1S)     1.99980     -18.92843
   114    O    9  S      Val( 2S)     1.69722      -0.86693
   115    O    9  S      Ryd( 3S)     0.00060       1.59696
   116    O    9  px     Val( 2p)     1.59581      -0.28748
   117    O    9  px     Ryd( 3p)     0.00173       1.10906
   118    O    9  py     Val( 2p)     1.48515      -0.28974
   119    O    9  py     Ryd( 3p)     0.00130       1.13189
   120    O    9  pz     Val( 2p)     1.77476      -0.27724
   121    O    9  pz     Ryd( 3p)     0.00181       1.13310
   122    O    9  dxy    Ryd( 3d)     0.00143       2.88184
   123    O    9  dxz    Ryd( 3d)     0.00091       2.86109
   124    O    9  dyz    Ryd( 3d)     0.00111       2.76687
   125    O    9  dx2y2  Ryd( 3d)     0.00177       3.03540
   126    O    9  dz2    Ryd( 3d)     0.00071       2.86008

   127    H   10  S      Val( 1S)     0.79338       0.07344
   128    H   10  S      Ryd( 2S)     0.00139       0.33051
   129    H   10  px     Ryd( 2p)     0.00060       2.18518
   130    H   10  py     Ryd( 2p)     0.00025       1.70822
   131    H   10  pz     Ryd( 2p)     0.00025       1.92447

   132    H   11  S      Val( 1S)     0.80325       0.06656
   133    H   11  S      Ryd( 2S)     0.00180       0.34464
   134    H   11  px     Ryd( 2p)     0.00013       1.78207
   135    H   11  py     Ryd( 2p)     0.00018       1.64688
   136    H   11  pz     Ryd( 2p)     0.00078       2.37900

   137    H   12  S      Val( 1S)     0.79293       0.07382
   138    H   12  S      Ryd( 2S)     0.00241       0.34555
   139    H   12  px     Ryd( 2p)     0.00012       1.92113
   140    H   12  py     Ryd( 2p)     0.00017       1.68772
   141    H   12  pz     Ryd( 2p)     0.00080       2.37100

   142    H   13  S      Val( 1S)     0.77369       0.06633
   143    H   13  S      Ryd( 2S)     0.00266       0.36948
   144    H   13  px     Ryd( 2p)     0.00017       1.83524
   145    H   13  py     Ryd( 2p)     0.00066       2.29516
   146    H   13  pz     Ryd( 2p)     0.00024       1.88260

   147    H   14  S      Val( 1S)     0.78059       0.06972
   148    H   14  S      Ryd( 2S)     0.00277       0.38503
   149    H   14  px     Ryd( 2p)     0.00014       1.82559
   150    H   14  py     Ryd( 2p)     0.00016       1.78045
   151    H   14  pz     Ryd( 2p)     0.00069       2.37577

   152    H   15  S      Val( 1S)     0.78589       0.06800
   153    H   15  S      Ryd( 2S)     0.00281       0.38094
   154    H   15  px     Ryd( 2p)     0.00013       1.85209
   155    H   15  py     Ryd( 2p)     0.00019       1.82023
   156    H   15  pz     Ryd( 2p)     0.00070       2.37073

   157    H   16  S      Val( 1S)     0.78063       0.07401
   158    H   16  S      Ryd( 2S)     0.00298       0.37760
   159    H   16  px     Ryd( 2p)     0.00014       1.86109
   160    H   16  py     Ryd( 2p)     0.00064       2.30614
   161    H   16  pz     Ryd( 2p)     0.00023       1.86584

   162    H   17  S      Val( 1S)     0.78531       0.06553
   163    H   17  S      Ryd( 2S)     0.00288       0.38011
   164    H   17  px     Ryd( 2p)     0.00013       1.85240
   165    H   17  py     Ryd( 2p)     0.00019       1.81812
   166    H   17  pz     Ryd( 2p)     0.00070       2.36905

   167    H   18  S      Val( 1S)     0.78523       0.06670
   168    H   18  S      Ryd( 2S)     0.00289       0.38445
   169    H   18  px     Ryd( 2p)     0.00013       1.86201
   170    H   18  py     Ryd( 2p)     0.00064       2.30363
   171    H   18  pz     Ryd( 2p)     0.00024       1.86700

   172    H   19  S      Val( 1S)     0.77463       0.06876
   173    H   19  S      Ryd( 2S)     0.00324       0.38330
   174    H   19  px     Ryd( 2p)     0.00014       1.83602
   175    H   19  py     Ryd( 2p)     0.00018       1.79928
   176    H   19  pz     Ryd( 2p)     0.00070       2.37186

   177    H   20  S      Val( 1S)     0.77317       0.07003
   178    H   20  S      Ryd( 2S)     0.00289       0.37017
   179    H   20  px     Ryd( 2p)     0.00017       1.87031
   180    H   20  py     Ryd( 2p)     0.00068       2.30574
   181    H   20  pz     Ryd( 2p)     0.00023       1.88488

   182    H   21  S      Val( 1S)     0.80242       0.06581
   183    H   21  S      Ryd( 2S)     0.00278       0.33724
   184    H   21  px     Ryd( 2p)     0.00007       1.91211
   185    H   21  py     Ryd( 2p)     0.00017       1.74074
   186    H   21  pz     Ryd( 2p)     0.00081       2.36054

   187    H   22  S      Val( 1S)     0.80863       0.05577
   188    H   22  S      Ryd( 2S)     0.00217       0.32052
   189    H   22  px     Ryd( 2p)     0.00047       1.90280
   190    H   22  py     Ryd( 2p)     0.00034       2.02696
   191    H   22  pz     Ryd( 2p)     0.00027       1.92511

   192    H   23  S      Val( 1S)     0.81353       0.05126
   193    H   23  S      Ryd( 2S)     0.00205       0.33775
   194    H   23  px     Ryd( 2p)     0.00020       1.74456
   195    H   23  py     Ryd( 2p)     0.00013       1.85613
   196    H   23  pz     Ryd( 2p)     0.00074       2.24764

 WARNING:  1 low occupancy (<1.9990e) core orbital  found on  C    1
           1 low occupancy (<1.9990e) core orbital  found on  C    2
           1 low occupancy (<1.9990e) core orbital  found on  C    7


 Summary of Natural Population Analysis:                  
                                                          
                                       Natural Population 
                Natural  -----------------------------------------------
    Atom  No    Charge         Core      Valence    Rydberg      Total
 -----------------------------------------------------------------------
      C    1   -0.40271      1.99895     4.39262    0.01115     6.40271
      C    2   -0.19728      1.99895     4.18171    0.01662     6.19728
      C    3   -0.44886      1.99908     4.43545    0.01433     6.44886
      C    4   -0.41160      1.99912     4.40000    0.01248     6.41160
      C    5   -0.42019      1.99912     4.40824    0.01282     6.42019
      C    6   -0.45912      1.99909     4.44413    0.01590     6.45912
      C    7    0.09518      1.99895     3.88017    0.02569     5.90482
      C    8   -0.08763      1.99904     4.06958    0.01901     6.08763
      O    9   -0.56411      1.99980     6.55295    0.01136     8.56411
      H   10    0.20413      0.00000     0.79338    0.00249     0.79587
      H   11    0.19387      0.00000     0.80325    0.00288     0.80613
      H   12    0.20357      0.00000     0.79293    0.00350     0.79643
      H   13    0.22258      0.00000     0.77369    0.00373     0.77742
      H   14    0.21565      0.00000     0.78059    0.00376     0.78435
      H   15    0.21028      0.00000     0.78589    0.00383     0.78972
      H   16    0.21538      0.00000     0.78063    0.00399     0.78462
      H   17    0.21079      0.00000     0.78531    0.00390     0.78921
      H   18    0.21087      0.00000     0.78523    0.00390     0.78913
      H   19    0.22111      0.00000     0.77463    0.00426     0.77889
      H   20    0.22287      0.00000     0.77317    0.00397     0.77713
      H   21    0.19375      0.00000     0.80242    0.00383     0.80625
      H   22    0.18811      0.00000     0.80863    0.00326     0.81189
      H   23    0.18336      0.00000     0.81353    0.00312     0.81664
 =======================================================================
   * Total *    0.00000     17.99211    51.81811    0.18978    70.00000

                                 Natural Population      
 --------------------------------------------------------
   Core                      17.99211 ( 99.9562% of  18)
   Valence                   51.81811 ( 99.6502% of  52)
   Natural Minimal Basis     69.81022 ( 99.7289% of  70)
   Natural Rydberg Basis      0.18978 (  0.2711% of  70)
 --------------------------------------------------------

    Atom  No          Natural Electron Configuration
 ----------------------------------------------------------------------------
      C    1      [core]2S( 1.04)2p( 3.35)3p( 0.01)
      C    2      [core]2S( 0.96)2p( 3.22)3p( 0.01)
      C    3      [core]2S( 1.01)2p( 3.42)3p( 0.01)
      C    4      [core]2S( 1.01)2p( 3.39)3p( 0.01)
      C    5      [core]2S( 1.01)2p( 3.40)3p( 0.01)
      C    6      [core]2S( 1.02)2p( 3.43)3p( 0.01)
      C    7      [core]2S( 0.93)2p( 2.95)3S( 0.01)3p( 0.01)3d( 0.01)
      C    8      [core]2S( 1.02)2p( 3.05)3p( 0.01)3d( 0.01)
      O    9      [core]2S( 1.70)2p( 4.86)3d( 0.01)
      H   10            1S( 0.79)
      H   11            1S( 0.80)
      H   12            1S( 0.79)
      H   13            1S( 0.77)
      H   14            1S( 0.78)
      H   15            1S( 0.79)
      H   16            1S( 0.78)
      H   17            1S( 0.79)
      H   18            1S( 0.79)
      H   19            1S( 0.77)
      H   20            1S( 0.77)
      H   21            1S( 0.80)
      H   22            1S( 0.81)
      H   23            1S( 0.81)


 NATURAL BOND ORBITAL ANALYSIS:

                       Occupancies       Lewis Structure    Low   High
           Occ.    -------------------  -----------------   occ   occ
  Cycle   Thresh.   Lewis   Non-Lewis     CR  BD  3C  LP    (L)   (NL)   Dev
 =============================================================================
   1(1)    1.90    69.39087   0.60913      9  24   0   2     0      0    0.03
 -----------------------------------------------------------------------------

 Structure accepted: No low occupancy Lewis orbitals

 WARNING:  1 low occupancy (<1.9990e) core orbital  found on  C    1
           1 low occupancy (<1.9990e) core orbital  found on  C    2
           1 low occupancy (<1.9990e) core orbital  found on  C    7

 --------------------------------------------------------
   Core                     17.99212 ( 99.956% of  18)
   Valence Lewis            51.39875 ( 98.844% of  52)
  ==================       ============================
   Total Lewis              69.39087 ( 99.130% of  70)
  -----------------------------------------------------
   Valence non-Lewis         0.46919 (  0.670% of  70)
   Rydberg non-Lewis         0.13994 (  0.200% of  70)
  ==================       ============================
   Total non-Lewis           0.60913 (  0.870% of  70)
 --------------------------------------------------------


       (Occupancy)   Bond orbital/ Coefficients/ Hybrids
 ---------------------------------------------------------------------------------
     1. (1.98833) BD ( 1) C   1 - C   2  
                ( 49.07%)   0.7005* C   1 s( 40.76%)p 1.45( 59.19%)d 0.00(  0.05%)
                                            0.0003  0.6383  0.0158  0.6122  0.0164
                                            0.2292  0.0076 -0.4047 -0.0216  0.0097
                                           -0.0156 -0.0059  0.0108 -0.0021
                ( 50.93%)   0.7137* C   2 s( 39.38%)p 1.54( 60.58%)d 0.00(  0.04%)
                                            0.0001  0.6269  0.0279 -0.6146 -0.0364
                                           -0.2409 -0.0152  0.4105  0.0014  0.0088
                                           -0.0151 -0.0060  0.0093 -0.0014
     2. (1.98064) BD ( 2) C   1 - C   2  
                ( 51.08%)   0.7147* C   1 s(  0.00%)p 1.00( 99.93%)d 0.00(  0.07%)
                                            0.0000  0.0022  0.0009 -0.3559  0.0116
                                            0.9336 -0.0296 -0.0061 -0.0003  0.0170
                                            0.0049 -0.0132 -0.0152  0.0001
                ( 48.92%)   0.6994* C   2 s(  0.01%)p 1.00( 99.92%)d 0.00(  0.08%)
                                           -0.0000  0.0046  0.0066 -0.3628  0.0149
                                            0.9309 -0.0273 -0.0041 -0.0002 -0.0171
                                           -0.0055  0.0141  0.0156  0.0002
     3. (1.98419) BD ( 1) C   1 - H  10  
                ( 60.23%)   0.7761* C   1 s( 29.70%)p 2.37( 70.26%)d 0.00(  0.04%)
                                            0.0002 -0.5450  0.0043  0.7049  0.0083
                                            0.2724  0.0035  0.3623 -0.0129 -0.0083
                                           -0.0129 -0.0050 -0.0092  0.0026
                ( 39.77%)   0.6306* H  10 s( 99.91%)p 0.00(  0.09%)
                                           -0.9996  0.0014 -0.0245 -0.0094 -0.0128
     4. (1.98493) BD ( 1) C   1 - H  11  
                ( 59.85%)   0.7736* C   1 s( 29.53%)p 2.39( 70.43%)d 0.00(  0.04%)
                                           -0.0003  0.5433 -0.0098 -0.0107 -0.0207
                                            0.0001 -0.0078  0.8389  0.0061  0.0003
                                            0.0015  0.0008  0.0003  0.0189
                ( 40.15%)   0.6336* H  11 s( 99.92%)p 0.00(  0.08%)
                                            0.9996 -0.0028  0.0003 -0.0001 -0.0290
     5. (1.97793) BD ( 1) C   2 - C   3  
                ( 49.23%)   0.7016* C   2 s( 33.71%)p 1.96( 66.25%)d 0.00(  0.04%)
                                            0.0001  0.5806 -0.0060  0.6982 -0.0037
                                            0.2711  0.0107  0.3183 -0.0103  0.0103
                                            0.0115  0.0042  0.0121 -0.0033
                ( 50.77%)   0.7125* C   3 s( 28.60%)p 2.50( 71.36%)d 0.00(  0.05%)
                                            0.0003  0.5346  0.0126 -0.7306 -0.0074
                                           -0.2703  0.0129 -0.3263 -0.0041  0.0106
                                            0.0134  0.0051  0.0113 -0.0056
     6. (1.97520) BD ( 1) C   2 - H  12  
                ( 60.46%)   0.7776* C   2 s( 26.92%)p 2.71( 73.05%)d 0.00(  0.04%)
                                            0.0004 -0.5184  0.0213  0.0344  0.0064
                                            0.0195 -0.0006  0.8537 -0.0038 -0.0003
                                           -0.0013 -0.0012 -0.0004 -0.0191
                ( 39.54%)   0.6288* H  12 s( 99.91%)p 0.00(  0.09%)
                                           -0.9996  0.0040 -0.0032 -0.0011 -0.0295
     7. (1.97246) BD ( 1) C   3 - C   4  
                ( 50.27%)   0.7090* C   3 s( 28.03%)p 2.57( 71.93%)d 0.00(  0.04%)
                                            0.0003  0.5294  0.0050  0.6630 -0.0006
                                           -0.4815 -0.0035 -0.2188  0.0027 -0.0147
                                           -0.0078  0.0064  0.0037 -0.0075
                ( 49.73%)   0.7052* C   4 s( 27.94%)p 2.58( 72.01%)d 0.00(  0.04%)
                                            0.0004  0.5285  0.0081 -0.6636  0.0027
                                            0.4818 -0.0029  0.2180 -0.0013 -0.0165
                                           -0.0072  0.0054  0.0046 -0.0083
     8. (1.96712) BD ( 1) C   3 - H  13  
                ( 61.23%)   0.7825* C   3 s( 21.21%)p 3.71( 78.75%)d 0.00(  0.04%)
                                           -0.0002  0.4604 -0.0065  0.1485 -0.0100
                                            0.8325  0.0019 -0.2684  0.0152  0.0047
                                           -0.0018 -0.0120 -0.0150 -0.0064
                ( 38.77%)   0.6227* H  13 s( 99.92%)p 0.00(  0.08%)
                                            0.9996 -0.0042 -0.0041 -0.0277  0.0071
     9. (1.97810) BD ( 1) C   3 - H  14  
                ( 61.01%)   0.7811* C   3 s( 22.17%)p 3.51( 77.79%)d 0.00(  0.04%)
                                           -0.0002  0.4708 -0.0085 -0.0608  0.0005
                                            0.0341  0.0145  0.8791 -0.0066  0.0003
                                           -0.0028  0.0010 -0.0002  0.0201
                ( 38.99%)   0.6244* H  14 s( 99.92%)p 0.00(  0.08%)
                                            0.9996 -0.0041  0.0026 -0.0023 -0.0282
    10. (1.97846) BD ( 1) C   4 - C   5  
                ( 49.77%)   0.7055* C   4 s( 28.49%)p 2.51( 71.47%)d 0.00(  0.04%)
                                            0.0003  0.5337  0.0101  0.7333 -0.0008
                                            0.2844  0.0006  0.3100 -0.0000  0.0110
                                            0.0114  0.0047  0.0112 -0.0060
                ( 50.23%)   0.7087* C   5 s( 28.66%)p 2.49( 71.30%)d 0.00(  0.04%)
                                            0.0003  0.5352  0.0105 -0.7325  0.0025
                                           -0.2837 -0.0003 -0.3098  0.0006  0.0108
                                            0.0113  0.0047  0.0109 -0.0059
    11. (1.97743) BD ( 1) C   4 - H  15  
                ( 60.76%)   0.7795* C   4 s( 21.70%)p 3.61( 78.25%)d 0.00(  0.05%)
                                            0.0001 -0.4658  0.0076 -0.0505  0.0025
                                            0.0420  0.0121  0.8821 -0.0022  0.0002
                                            0.0022 -0.0013  0.0002 -0.0212
                ( 39.24%)   0.6264* H  15 s( 99.92%)p 0.00(  0.08%)
                                           -0.9996  0.0043  0.0013 -0.0026 -0.0284
    12. (1.97746) BD ( 1) C   4 - H  16  
                ( 61.03%)   0.7812* C   4 s( 21.88%)p 3.57( 78.07%)d 0.00(  0.04%)
                                            0.0001 -0.4677  0.0072  0.1370  0.0014
                                            0.8272  0.0017 -0.2784  0.0117 -0.0052
                                            0.0019  0.0109  0.0158  0.0071
                ( 38.97%)   0.6243* H  16 s( 99.92%)p 0.00(  0.08%)
                                           -0.9996  0.0045 -0.0053 -0.0271  0.0080
    13. (1.97546) BD ( 1) C   5 - C   6  
                ( 49.84%)   0.7059* C   5 s( 28.07%)p 2.56( 71.89%)d 0.00(  0.05%)
                                            0.0003  0.5297  0.0072  0.6647 -0.0051
                                           -0.4793  0.0006 -0.2177 -0.0001 -0.0165
                                           -0.0074  0.0054  0.0051 -0.0084
                ( 50.16%)   0.7083* C   6 s( 28.42%)p 2.52( 71.54%)d 0.00(  0.04%)
                                            0.0003  0.5330  0.0055 -0.6647 -0.0031
                                            0.4765  0.0018  0.2158 -0.0009 -0.0152
                                           -0.0074  0.0068  0.0032 -0.0073
    14. (1.97726) BD ( 1) C   5 - H  17  
                ( 60.80%)   0.7798* C   5 s( 21.63%)p 3.62( 78.32%)d 0.00(  0.05%)
                                           -0.0001  0.4651 -0.0073 -0.0503  0.0010
                                            0.0430  0.0112  0.8824 -0.0015 -0.0002
                                           -0.0019  0.0015 -0.0002  0.0212
                ( 39.20%)   0.6261* H  17 s( 99.92%)p 0.00(  0.08%)
                                            0.9996 -0.0045  0.0020 -0.0023 -0.0283
    15. (1.97748) BD ( 1) C   5 - H  18  
                ( 60.81%)   0.7798* C   5 s( 21.66%)p 3.61( 78.29%)d 0.00(  0.05%)
                                           -0.0001  0.4654 -0.0076  0.1362 -0.0004
                                            0.8289  0.0028 -0.2778  0.0111  0.0054
                                           -0.0020 -0.0109 -0.0157 -0.0073
                ( 39.19%)   0.6260* H  18 s( 99.92%)p 0.00(  0.08%)
                                            0.9996 -0.0044 -0.0044 -0.0270  0.0080
    16. (1.98205) BD ( 1) C   6 - C   7  
                ( 50.53%)   0.7109* C   6 s( 27.94%)p 2.58( 72.01%)d 0.00(  0.05%)
                                            0.0003  0.5284  0.0126  0.7309  0.0119
                                            0.2811 -0.0186  0.3261 -0.0001  0.0110
                                            0.0128  0.0051  0.0114 -0.0058
                ( 49.47%)   0.7033* C   7 s( 33.80%)p 1.96( 66.16%)d 0.00(  0.04%)
                                            0.0001  0.5814 -0.0026 -0.6935  0.0105
                                           -0.2795 -0.0106 -0.3192  0.0197  0.0107
                                            0.0134  0.0041  0.0087 -0.0014
    17. (1.97583) BD ( 1) C   6 - H  19  
                ( 61.26%)   0.7827* C   6 s( 21.99%)p 3.54( 77.96%)d 0.00(  0.04%)
                                            0.0001 -0.4689  0.0086 -0.0662  0.0010
                                            0.0335  0.0179  0.8796 -0.0058 -0.0000
                                            0.0040 -0.0003 -0.0003 -0.0198
                ( 38.74%)   0.6224* H  19 s( 99.92%)p 0.00(  0.08%)
                                           -0.9996  0.0041  0.0029 -0.0034 -0.0285
    18. (1.97326) BD ( 1) C   6 - H  20  
                ( 61.34%)   0.7832* C   6 s( 21.64%)p 3.62( 78.32%)d 0.00(  0.04%)
                                            0.0002 -0.4651  0.0052  0.1362 -0.0076
                                            0.8318 -0.0014 -0.2691  0.0159 -0.0041
                                            0.0015  0.0117  0.0152  0.0064
                ( 38.66%)   0.6218* H  20 s( 99.92%)p 0.00(  0.08%)
                                           -0.9996  0.0043 -0.0032 -0.0280  0.0068
    19. (1.96916) BD ( 1) C   7 - C   8  
                ( 50.24%)   0.7088* C   7 s( 23.68%)p 3.22( 76.24%)d 0.00(  0.07%)
                                            0.0001  0.4866  0.0084  0.2528  0.0112
                                            0.7662  0.0026 -0.3332  0.0165  0.0161
                                           -0.0121 -0.0165 -0.0059 -0.0045
                ( 49.76%)   0.7054* C   8 s( 25.49%)p 2.92( 74.44%)d 0.00(  0.07%)
                                            0.0003  0.5049  0.0032 -0.6914  0.0138
                                           -0.2144  0.0041  0.4693  0.0004  0.0159
                                           -0.0161 -0.0131  0.0027 -0.0037
    20. (1.97599) BD ( 1) C   7 - O   9  
                ( 33.24%)   0.5765* C   7 s( 15.00%)p 5.64( 84.68%)d 0.02(  0.32%)
                                           -0.0000  0.3862  0.0299  0.6715  0.0244
                                           -0.5762 -0.0152 -0.2513  0.0003 -0.0323
                                           -0.0331  0.0144  0.0245 -0.0150
                ( 66.76%)   0.8171* O   9 s( 20.04%)p 3.98( 79.84%)d 0.01(  0.12%)
                                           -0.0000  0.4476  0.0086 -0.7597  0.0004
                                           -0.0082 -0.0192  0.4699  0.0071 -0.0183
                                           -0.0202  0.0093  0.0171 -0.0087
    21. (1.98228) BD ( 1) C   7 - H  21  
                ( 60.51%)   0.7779* C   7 s( 27.51%)p 2.63( 72.45%)d 0.00(  0.04%)
                                           -0.0004  0.5243 -0.0151  0.0385  0.0063
                                            0.0244 -0.0068  0.8498 -0.0143  0.0017
                                            0.0054  0.0017 -0.0013  0.0186
                ( 39.49%)   0.6284* H  21 s( 99.91%)p 0.00(  0.09%)
                                            0.9995 -0.0072 -0.0024 -0.0010 -0.0296
    22. (1.97888) BD ( 1) C   8 - O   9  
                ( 33.61%)   0.5798* C   8 s( 15.49%)p 5.43( 84.19%)d 0.02(  0.32%)
                                           -0.0001 -0.3932 -0.0189 -0.4681 -0.0214
                                            0.7831  0.0298  0.0908  0.0038  0.0257
                                           -0.0006  0.0057  0.0402  0.0290
                ( 66.39%)   0.8148* O   9 s( 17.92%)p 4.57( 81.96%)d 0.01(  0.12%)
                                            0.0000 -0.4233 -0.0085 -0.0805 -0.0238
                                           -0.8637 -0.0047  0.2576  0.0137  0.0147
                                           -0.0019  0.0046  0.0253  0.0169
    23. (1.99015) BD ( 1) C   8 - H  22  
                ( 60.04%)   0.7748* C   8 s( 29.56%)p 2.38( 70.40%)d 0.00(  0.04%)
                                           -0.0002  0.5437 -0.0028  0.5085 -0.0045
                                            0.5290  0.0033  0.4064 -0.0179  0.0116
                                            0.0108  0.0108  0.0025  0.0015
                ( 39.96%)   0.6322* H  22 s( 99.91%)p 0.00(  0.09%)
                                            0.9995 -0.0055 -0.0180 -0.0190 -0.0138
    24. (1.99055) BD ( 1) C   8 - H  23  
                ( 59.83%)   0.7735* C   8 s( 29.42%)p 2.40( 70.54%)d 0.00(  0.04%)
                                           -0.0003  0.5424 -0.0066 -0.2059  0.0167
                                            0.2386  0.0125 -0.7782  0.0072 -0.0007
                                            0.0094 -0.0052  0.0036  0.0163
                ( 40.17%)   0.6338* H  23 s( 99.91%)p 0.00(  0.09%)
                                            0.9996 -0.0053  0.0067 -0.0096  0.0271
    25. (1.99895) CR ( 1) C   1           s(100.00%)p 0.00(  0.00%)
                                            1.0000  0.0001 -0.0000 -0.0003 -0.0000
                                           -0.0001 -0.0000  0.0002  0.0000 -0.0000
                                            0.0000  0.0000 -0.0000  0.0000
    26. (1.99895) CR ( 1) C   2           s(100.00%)p 0.00(  0.00%)
                                            1.0000  0.0001 -0.0000 -0.0001  0.0000
                                           -0.0000 -0.0000 -0.0004  0.0000 -0.0000
                                            0.0000  0.0000 -0.0000  0.0000
    27. (1.99908) CR ( 1) C   3           s(100.00%)p 0.00(  0.00%)
                                            1.0000 -0.0002 -0.0000  0.0001  0.0000
                                            0.0004 -0.0000  0.0003  0.0000  0.0000
                                           -0.0000 -0.0000 -0.0000  0.0000
    28. (1.99912) CR ( 1) C   4           s(100.00%)p 0.00(  0.00%)
                                            1.0000 -0.0002 -0.0000  0.0000 -0.0000
                                           -0.0004 -0.0000 -0.0003 -0.0000  0.0000
                                           -0.0000 -0.0000 -0.0000  0.0000
    29. (1.99912) CR ( 1) C   5           s(100.00%)p 0.00(  0.00%)
                                            1.0000 -0.0002 -0.0000  0.0000  0.0000
                                            0.0004  0.0000  0.0002  0.0000  0.0000
                                           -0.0000 -0.0000 -0.0000  0.0000
    30. (1.99909) CR ( 1) C   6           s(100.00%)p 0.00(  0.00%)
                                            1.0000 -0.0002 -0.0000 -0.0001 -0.0000
                                           -0.0004  0.0000 -0.0002 -0.0000  0.0000
                                           -0.0000 -0.0000 -0.0000  0.0000
    31. (1.99895) CR ( 1) C   7           s(100.00%)p 0.00(  0.00%)
                                            1.0000  0.0001 -0.0000  0.0001  0.0000
                                           -0.0001 -0.0000  0.0004 -0.0000 -0.0000
                                            0.0000  0.0000 -0.0000  0.0000
    32. (1.99904) CR ( 1) C   8           s(100.00%)p 0.00(  0.00%)
                                            1.0000  0.0001 -0.0000  0.0002 -0.0000
                                            0.0003  0.0000 -0.0002 -0.0000  0.0000
                                            0.0000  0.0000  0.0000  0.0000
    33. (1.99980) CR ( 1) O   9           s(100.00%)p 0.00(  0.00%)
                                            1.0000 -0.0002  0.0000 -0.0001  0.0000
                                            0.0001 -0.0000  0.0000  0.0000 -0.0000
                                           -0.0000  0.0000  0.0000 -0.0000
    34. (1.98835) LP ( 1) O   9           s( 62.03%)p 0.61( 37.95%)d 0.00(  0.02%)
                                            0.0003  0.7875 -0.0064  0.3902 -0.0029
                                           -0.4596  0.0027 -0.1265  0.0008  0.0117
                                            0.0004 -0.0050  0.0013  0.0045
    35. (1.91979) LP ( 2) O   9           s(  0.00%)p 1.00( 99.91%)d 0.00(  0.09%)
                                            0.0000 -0.0021  0.0041  0.5125 -0.0068
                                            0.2021 -0.0035  0.8340 -0.0077  0.0076
                                           -0.0126  0.0197 -0.0142  0.0078
    36. (0.00464) RY*( 1) C   1           s(  0.68%)p99.99( 93.36%)d 8.83(  5.96%)
                                            0.0000  0.0054  0.0820  0.0084  0.5554
                                            0.0020  0.1721  0.0114  0.7715  0.0776
                                            0.0897  0.0326  0.0858 -0.1928
    37. (0.00097) RY*( 2) C   1           s( 15.96%)p 5.18( 82.73%)d 0.08(  1.32%)
                                            0.0000  0.0014  0.3995 -0.0293  0.6387
                                           -0.0114  0.2569  0.0280 -0.5929  0.0070
                                            0.0565  0.0163  0.0074 -0.0980
    38. (0.00031) RY*( 3) C   1           s(  4.63%)p20.09( 92.94%)d 0.53(  2.44%)
                                            0.0000 -0.0015  0.2151  0.0092  0.2645
                                           -0.0264 -0.9265 -0.0003  0.0126 -0.0707
                                           -0.0256 -0.0223  0.1083  0.0807
    39. (0.00008) RY*( 4) C   1           s( 64.00%)p 0.23( 14.88%)d 0.33( 21.13%)
    40. (0.00003) RY*( 5) C   1           s(  4.02%)p 1.19(  4.79%)d22.69( 91.19%)
    41. (0.00000) RY*( 6) C   1           s(  0.61%)p 3.37(  2.05%)d99.99( 97.34%)
    42. (0.00000) RY*( 7) C   1           s(  0.00%)p 1.00(  0.05%)d99.99( 99.95%)
    43. (0.00000) RY*( 8) C   1           s(  0.39%)p 4.73(  1.86%)d99.99( 97.75%)
    44. (0.00000) RY*( 9) C   1           s(  9.72%)p 0.78(  7.55%)d 8.51( 82.73%)
    45. (0.00447) RY*( 1) C   2           s( 10.09%)p 8.09( 81.64%)d 0.82(  8.27%)
                                            0.0000  0.0078  0.3176  0.0069  0.4442
                                           -0.0222 -0.3831 -0.0143 -0.6868 -0.0552
                                           -0.0434 -0.0213  0.1844 -0.2081
    46. (0.00346) RY*( 2) C   2           s(  1.87%)p46.72( 87.47%)d 5.69( 10.65%)
                                            0.0000 -0.0236  0.1348  0.0020 -0.7760
                                            0.0217  0.1543 -0.0191 -0.4980  0.2201
                                            0.0925  0.0346 -0.0461 -0.2149
    47. (0.00259) RY*( 3) C   2           s( 11.00%)p 7.38( 81.22%)d 0.71(  7.77%)
                                            0.0000 -0.0124  0.3315  0.0360 -0.3814
                                           -0.0098 -0.7429 -0.0112  0.3368 -0.2153
                                            0.1038  0.0430  0.1111  0.0802
    48. (0.00049) RY*( 4) C   2           s( 67.41%)p 0.22( 14.98%)d 0.26( 17.61%)
                                            0.0000  0.0021  0.8210  0.0151  0.0933
                                            0.0136  0.2883 -0.0212  0.2391  0.1980
                                           -0.2855 -0.0654 -0.2207 -0.0490
    49. (0.00016) RY*( 5) C   2           s(  6.70%)p 1.02(  6.82%)d12.91( 86.48%)
                                            0.0000  0.0012  0.2588 -0.0174  0.1430
                                           -0.0077  0.2162  0.0001  0.0256  0.0702
                                            0.8039  0.3754  0.2050  0.1751
    50. (0.00005) RY*( 6) C   2           s(  0.00%)p 1.00( 10.79%)d 8.27( 89.21%)
    51. (0.00003) RY*( 7) C   2           s(  0.08%)p10.77(  0.89%)d99.99( 99.03%)
    52. (0.00001) RY*( 8) C   2           s(  2.57%)p 6.35( 16.33%)d31.56( 81.10%)
    53. (0.00000) RY*( 9) C   2           s(  0.26%)p 0.21(  0.06%)d99.99( 99.68%)
    54. (0.00601) RY*( 1) C   3           s(  1.42%)p66.98( 94.85%)d 2.63(  3.73%)
                                            0.0000 -0.0019  0.1190 -0.0091 -0.5307
                                           -0.0126 -0.4038  0.0179  0.7094  0.0195
                                           -0.0457 -0.0637 -0.0650 -0.1629
    55. (0.00334) RY*( 2) C   3           s( 20.10%)p 3.53( 71.01%)d 0.44(  8.89%)
                                            0.0000 -0.0004  0.4483  0.0025  0.6280
                                            0.0054  0.2249  0.0075  0.5148 -0.0015
                                            0.1050 -0.0959  0.2333 -0.1193
    56. (0.00111) RY*( 3) C   3           s( 24.12%)p 2.06( 49.68%)d 1.09( 26.19%)
                                            0.0000 -0.0114  0.4910  0.0087 -0.4940
                                            0.0124  0.4839 -0.0001 -0.1359 -0.1385
                                           -0.2824  0.0474  0.3962  0.0615
    57. (0.00043) RY*( 4) C   3           s( 40.78%)p 1.42( 57.92%)d 0.03(  1.30%)
                                            0.0000  0.0087  0.6385 -0.0020  0.0923
                                            0.0130 -0.6361  0.0093 -0.4072 -0.0854
                                            0.0540 -0.0353 -0.0210 -0.0337
    58. (0.00036) RY*( 5) C   3           s(  1.38%)p 0.60(  0.82%)d71.03( 97.80%)
                                           -0.0000  0.0010  0.1173  0.0079  0.0781
                                           -0.0036 -0.0447 -0.0030  0.0082  0.8489
                                           -0.4337  0.2204 -0.0503  0.1346
    59. (0.00013) RY*( 6) C   3           s( 11.96%)p 1.12( 13.44%)d 6.24( 74.60%)
                                            0.0000 -0.0060  0.3458  0.0094 -0.1466
                                           -0.0095  0.3339 -0.0015  0.0346  0.1018
                                            0.4099  0.0512 -0.7195  0.2176
    60. (0.00009) RY*( 7) C   3           s(  0.10%)p61.56(  6.33%)d99.99( 93.57%)
    61. (0.00004) RY*( 8) C   3           s(  0.12%)p50.05(  6.08%)d99.99( 93.80%)
    62. (0.00001) RY*( 9) C   3           s(  0.02%)p 2.54(  0.04%)d99.99( 99.94%)
    63. (0.00333) RY*( 1) C   4           s(  2.86%)p29.97( 85.79%)d 3.97( 11.35%)
                                            0.0000 -0.0023  0.1692 -0.0019 -0.0611
                                           -0.0130 -0.6574  0.0143  0.6493 -0.0779
                                           -0.0036  0.0918  0.2109  0.2335
    64. (0.00313) RY*( 2) C   4           s( 11.50%)p 7.16( 82.36%)d 0.53(  6.14%)
                                            0.0000 -0.0047  0.3391  0.0066  0.7787
                                           -0.0049 -0.3270 -0.0063 -0.3318 -0.1635
                                           -0.0894 -0.0672  0.0692 -0.1319
    65. (0.00265) RY*( 3) C   4           s( 26.94%)p 2.35( 63.24%)d 0.36(  9.82%)
                                            0.0000 -0.0067  0.5190 -0.0043 -0.5766
                                           -0.0037 -0.2790 -0.0079 -0.4712  0.0606
                                            0.0848 -0.1000  0.2331 -0.1515
    66. (0.00048) RY*( 4) C   4           s( 47.81%)p 1.03( 49.39%)d 0.06(  2.80%)
                                            0.0000  0.0044  0.6914 -0.0059  0.1003
                                           -0.0147  0.5647 -0.0124  0.4056  0.0782
                                            0.0120 -0.0085  0.1173 -0.0892
    67. (0.00035) RY*( 5) C   4           s(  0.23%)p 0.66(  0.15%)d99.99( 99.62%)
                                            0.0000  0.0001  0.0478  0.0002 -0.0005
                                           -0.0012  0.0313 -0.0012  0.0228 -0.5295
                                            0.8055 -0.1494 -0.2009  0.0659
    68. (0.00011) RY*( 6) C   4           s(  9.24%)p 0.27(  2.49%)d 9.55( 88.27%)
                                           -0.0000 -0.0013  0.3040 -0.0018 -0.0086
                                            0.0101 -0.1279  0.0064 -0.0913  0.2942
                                            0.0192  0.3001 -0.7664  0.3440
    69. (0.00007) RY*( 7) C   4           s(  1.12%)p 4.44(  4.98%)d83.86( 93.90%)
    70. (0.00001) RY*( 8) C   4           s(  0.04%)p70.33(  3.15%)d99.99( 96.80%)
    71. (0.00001) RY*( 9) C   4           s(  0.23%)p37.63(  8.66%)d99.99( 91.11%)
    72. (0.00335) RY*( 1) C   5           s(  2.65%)p32.57( 86.27%)d 4.18( 11.09%)
                                            0.0000 -0.0021  0.1627  0.0014 -0.0108
                                            0.0119  0.6804 -0.0134 -0.6319 -0.0887
                                           -0.0136  0.0903  0.2085  0.2262
    73. (0.00322) RY*( 2) C   5           s(  4.49%)p20.04( 90.04%)d 1.22(  5.47%)
                                            0.0000 -0.0043  0.2119 -0.0090 -0.8817
                                            0.0021  0.2130  0.0050  0.2784 -0.1630
                                           -0.0979 -0.0566  0.0193 -0.1223
    74. (0.00294) RY*( 3) C   5           s( 36.47%)p 1.50( 54.67%)d 0.24(  8.85%)
                                            0.0000 -0.0061  0.6039  0.0057  0.4112
                                            0.0045  0.3393  0.0084  0.5122  0.0227
                                            0.0593 -0.1066  0.2221 -0.1543
    75. (0.00040) RY*( 4) C   5           s( 47.16%)p 1.09( 51.22%)d 0.03(  1.61%)
                                            0.0000  0.0038  0.6867  0.0039 -0.1020
                                            0.0164 -0.5737  0.0107 -0.4151  0.0062
                                            0.0360 -0.0119  0.1169 -0.0314
    76. (0.00036) RY*( 5) C   5           s(  0.00%)p 0.00(  0.01%)d 1.00( 99.99%)
                                            0.0000 -0.0001  0.0055 -0.0000  0.0041
                                            0.0005  0.0009 -0.0004  0.0083 -0.5319
                                            0.8046 -0.1381 -0.2020  0.0980
    77. (0.00014) RY*( 6) C   5           s(  9.06%)p 0.21(  1.87%)d 9.84( 89.07%)
                                           -0.0000 -0.0007  0.3009 -0.0007  0.0139
                                           -0.0098  0.1004 -0.0082  0.0911  0.1627
                                           -0.0893  0.2963 -0.7815  0.3972
    78. (0.00008) RY*( 7) C   5           s(  0.06%)p76.87(  4.52%)d99.99( 95.42%)
    79. (0.00001) RY*( 8) C   5           s(  0.06%)p51.40(  2.95%)d99.99( 96.99%)
    80. (0.00001) RY*( 9) C   5           s(  0.03%)p99.99(  8.64%)d99.99( 91.33%)
    81. (0.00575) RY*( 1) C   6           s(  0.31%)p99.99( 95.90%)d12.20(  3.79%)
                                           -0.0000 -0.0006  0.0557  0.0049  0.5262
                                            0.0157  0.4338 -0.0184 -0.7024  0.0310
                                           -0.0206 -0.0571 -0.1109 -0.1446
    82. (0.00338) RY*( 2) C   6           s( 20.41%)p 3.60( 73.55%)d 0.30(  6.04%)
                                            0.0000  0.0008  0.4518  0.0023 -0.6997
                                           -0.0030 -0.0242 -0.0089 -0.4953  0.0426
                                            0.1050 -0.0939  0.1531 -0.1235
    83. (0.00220) RY*( 3) C   6           s(  1.59%)p57.47( 91.28%)d 4.49(  7.13%)
                                            0.0000 -0.0189  0.1246 -0.0180  0.3632
                                           -0.0053 -0.8391  0.0021 -0.2766 -0.0687
                                            0.0113 -0.0125  0.2571 -0.0143
    84. (0.00077) RY*( 4) C   6           s( 62.40%)p 0.35( 21.63%)d 0.26( 15.98%)
                                            0.0000  0.0004  0.7899 -0.0015  0.2593
                                           -0.0154  0.1962 -0.0066  0.3321 -0.0759
                                           -0.3006  0.0357  0.2454  0.0467
    85. (0.00032) RY*( 5) C   6           s(  0.73%)p 2.73(  1.99%)d99.99( 97.28%)
                                           -0.0000  0.0006  0.0854  0.0068  0.0619
                                           -0.0038  0.0632 -0.0071  0.1093 -0.7694
                                            0.5308 -0.2515 -0.0558 -0.1810
    86. (0.00012) RY*( 6) C   6           s(  4.35%)p 1.07(  4.64%)d20.91( 91.01%)
                                            0.0000 -0.0006  0.2086 -0.0238  0.1686
                                           -0.0003  0.0333 -0.0040  0.1277  0.5457
                                            0.7653 -0.0005  0.0262  0.1611
    87. (0.00010) RY*( 7) C   6           s(  9.74%)p 0.51(  5.00%)d 8.76( 85.26%)
                                           -0.0000 -0.0040  0.3120  0.0032 -0.0203
                                            0.0089 -0.2173  0.0041 -0.0481 -0.0598
                                           -0.0399  0.1489 -0.8773  0.2359
    88. (0.00006) RY*( 8) C   6           s(  0.46%)p13.32(  6.09%)d99.99( 93.45%)
    89. (0.00001) RY*( 9) C   6           s(  0.03%)p 2.38(  0.07%)d99.99( 99.90%)
    90. (0.00886) RY*( 1) C   7           s( 26.07%)p 2.49( 65.00%)d 0.34(  8.93%)
                                            0.0000 -0.0215  0.5102 -0.0252  0.7353
                                            0.0134 -0.0587  0.0099 -0.3241  0.1737
                                           -0.1405  0.0120  0.1611  0.1151
    91. (0.00454) RY*( 2) C   7           s( 37.81%)p 0.83( 31.23%)d 0.82( 30.95%)
                                            0.0000 -0.0012  0.6149 -0.0107 -0.2472
                                            0.0037  0.3166  0.0315  0.3871  0.0232
                                            0.0648 -0.1404  0.3806 -0.3744
    92. (0.00273) RY*( 3) C   7           s(  1.97%)p41.11( 81.16%)d 8.54( 16.86%)
                                           -0.0000  0.0201  0.1391 -0.0063 -0.4413
                                            0.0051  0.1865 -0.0218 -0.7626 -0.1803
                                            0.0835 -0.1681  0.2447  0.2025
    93. (0.00165) RY*( 4) C   7           s(  0.00%)p 1.00( 44.62%)d 1.24( 55.37%)
                                           -0.0000  0.0031  0.0011 -0.0153  0.0368
                                            0.0028  0.6434 -0.0003  0.1752 -0.2440
                                           -0.4626  0.2937 -0.0606  0.4362
    94. (0.00105) RY*( 5) C   7           s( 13.28%)p 3.03( 40.21%)d 3.50( 46.51%)
                                            0.0000 -0.0031  0.3644 -0.0134 -0.4030
                                           -0.0033 -0.4831  0.0069  0.0775  0.2104
                                           -0.5542 -0.0527 -0.2214  0.2489
    95. (0.00043) RY*( 6) C   7           s(  0.20%)p34.70(  7.08%)d99.99( 92.72%)
                                           -0.0000 -0.0050  0.0449 -0.0384  0.1210
                                            0.0288 -0.2185  0.0137 -0.0767 -0.7976
                                           -0.3318 -0.0790 -0.0667 -0.4127
    96. (0.00020) RY*( 7) C   7           s( 20.19%)p 0.03(  0.55%)d 3.93( 79.26%)
                                           -0.0000  0.0106  0.4492  0.0069 -0.0578
                                           -0.0003  0.0315 -0.0045 -0.0333 -0.2036
                                            0.4841  0.3175 -0.6414  0.0675
    97. (0.00011) RY*( 8) C   7           s(  0.10%)p99.99( 17.19%)d99.99( 82.70%)
                                           -0.0000 -0.0101  0.0304 -0.0032 -0.0773
                                            0.0331 -0.3855 -0.0008  0.1276 -0.2213
                                            0.1776  0.6275  0.5428  0.2409
    98. (0.00003) RY*( 9) C   7           s(  0.36%)p37.07( 13.42%)d99.99( 86.22%)
    99. (0.00621) RY*( 1) C   8           s( 28.22%)p 2.01( 56.62%)d 0.54( 15.15%)
                                            0.0000 -0.0059  0.5312 -0.0147 -0.0359
                                            0.0349 -0.7322 -0.0044  0.1656  0.2182
                                            0.1031 -0.2095 -0.2186 -0.0404
   100. (0.00353) RY*( 2) C   8           s(  1.21%)p69.38( 83.88%)d12.34( 14.91%)
                                           -0.0000  0.0090  0.1096 -0.0159 -0.6267
                                           -0.0139 -0.0555 -0.0212 -0.6648  0.1907
                                            0.0112  0.2630  0.0324 -0.2060
   101. (0.00198) RY*( 3) C   8           s(  0.71%)p11.62(  8.30%)d99.99( 90.98%)
                                           -0.0000  0.0047  0.0844  0.0041 -0.2191
                                           -0.0042  0.0187  0.0057 -0.1860 -0.4174
                                            0.2379 -0.7147  0.4015  0.0836
   102. (0.00092) RY*( 4) C   8           s( 12.30%)p 5.68( 69.90%)d 1.45( 17.80%)
                                           -0.0000  0.0118  0.3505  0.0185 -0.4932
                                           -0.0257  0.5023 -0.0002  0.4500  0.3115
                                            0.0109 -0.0917 -0.0587  0.2627
   103. (0.00027) RY*( 5) C   8           s( 29.52%)p 0.03(  1.02%)d 2.35( 69.46%)
                                            0.0000  0.0071  0.5433 -0.0003  0.0368
                                            0.0103 -0.0023 -0.0013  0.0932 -0.4497
                                           -0.4522  0.3583  0.3968 -0.0447
   104. (0.00012) RY*( 6) C   8           s( 12.85%)p 4.23( 54.37%)d 2.55( 32.78%)
                                            0.0000 -0.0157  0.3581  0.0153  0.4973
                                           -0.0103  0.2327 -0.0047 -0.4918  0.3934
                                           -0.1389 -0.1750  0.0654  0.3447
   105. (0.00003) RY*( 7) C   8           s( 11.08%)p 0.71(  7.82%)d 7.32( 81.11%)
   106. (0.00001) RY*( 8) C   8           s(  1.10%)p 5.84(  6.41%)d84.35( 92.50%)
   107. (0.00000) RY*( 9) C   8           s(  3.04%)p 3.99( 12.12%)d27.90( 84.84%)
   108. (0.00229) RY*( 1) O   9           s(  1.70%)p54.73( 92.91%)d 3.18(  5.39%)
                                            0.0000  0.0015  0.1303 -0.0012 -0.5666
                                            0.0009 -0.2157 -0.0044 -0.7494 -0.0883
                                            0.1030 -0.1361  0.1058 -0.0760
   109. (0.00127) RY*( 2) O   9           s(  6.54%)p10.58( 69.14%)d 3.72( 24.32%)
                                            0.0000  0.0046  0.2556 -0.0008 -0.3921
                                           -0.0034  0.7166  0.0009  0.1553 -0.3991
                                            0.1140  0.2510 -0.0346 -0.0820
   110. (0.00019) RY*( 3) O   9           s( 57.37%)p 0.56( 32.18%)d 0.18( 10.45%)
                                           -0.0000 -0.0011  0.7575  0.0166 -0.1223
                                            0.0048 -0.4530 -0.0195  0.3176  0.0503
                                           -0.0319  0.2638  0.1740  0.0334
   111. (0.00013) RY*( 4) O   9           s( 23.30%)p 1.97( 45.83%)d 1.32( 30.87%)
                                           -0.0000 -0.0045  0.4827 -0.0076  0.5517
                                           -0.0292  0.1430  0.0121 -0.3639 -0.2343
                                            0.1519 -0.2047 -0.3238  0.2898
   112. (0.00009) RY*( 5) O   9           s(  1.11%)p 7.46(  8.28%)d81.66( 90.61%)
   113. (0.00001) RY*( 6) O   9           s(  2.62%)p 3.10(  8.13%)d34.04( 89.24%)
   114. (0.00001) RY*( 7) O   9           s(  4.22%)p 2.26(  9.53%)d20.42( 86.25%)
   115. (0.00001) RY*( 8) O   9           s(  0.28%)p62.02( 17.17%)d99.99( 82.55%)
   116. (0.00001) RY*( 9) O   9           s(  2.86%)p 6.00( 17.17%)d27.94( 79.97%)
   117. (0.00142) RY*( 1) H  10           s( 97.89%)p 0.02(  2.11%)
                                            0.0055  0.9894 -0.1318 -0.0538 -0.0297
   118. (0.00019) RY*( 2) H  10           s(  0.00%)p 1.00(100.00%)
                                            0.0003  0.0013 -0.3691  0.9294 -0.0021
   119. (0.00012) RY*( 3) H  10           s(  0.02%)p99.99( 99.98%)
                                            0.0047  0.0129  0.2698  0.1050 -0.9571
   120. (0.00006) RY*( 4) H  10           s(  2.18%)p44.85( 97.82%)
   121. (0.00183) RY*( 1) H  11           s( 98.63%)p 0.01(  1.37%)
                                            0.0062  0.9931 -0.0096 -0.0065  0.1164
   122. (0.00019) RY*( 2) H  11           s(  0.00%)p 1.00(100.00%)
                                            0.0005  0.0011 -0.3890  0.9212  0.0098
   123. (0.00012) RY*( 3) H  11           s(  0.00%)p 1.00(100.00%)
                                            0.0011  0.0062  0.9205  0.3882  0.0446
   124. (0.00007) RY*( 4) H  11           s(  1.45%)p68.05( 98.55%)
   125. (0.00244) RY*( 1) H  12           s( 99.28%)p 0.01(  0.72%)
                                            0.0062  0.9964  0.0287 -0.0015 -0.0797
   126. (0.00018) RY*( 2) H  12           s(  0.01%)p99.99( 99.99%)
                                            0.0001  0.0116 -0.3504  0.9365  0.0016
   127. (0.00011) RY*( 3) H  12           s(  0.34%)p99.99( 99.66%)
                                           -0.0092  0.0577 -0.8469 -0.3184  0.4218
   128. (0.00006) RY*( 4) H  12           s(  0.45%)p99.99( 99.55%)
   129. (0.00269) RY*( 1) H  13           s( 99.36%)p 0.01(  0.64%)
                                            0.0062  0.9968  0.0260  0.0746  0.0144
   130. (0.00020) RY*( 2) H  13           s(  0.07%)p99.99( 99.93%)
                                            0.0027  0.0256  0.0332 -0.1642 -0.9855
   131. (0.00016) RY*( 3) H  13           s(  0.02%)p99.99( 99.98%)
                                            0.0015  0.0129 -0.9813  0.1815 -0.0629
   132. (0.00004) RY*( 4) H  13           s(  0.64%)p99.99( 99.36%)
   133. (0.00280) RY*( 1) H  14           s( 99.49%)p 0.01(  0.51%)
                                            0.0060  0.9974  0.0072  0.0292  0.0649
   134. (0.00017) RY*( 2) H  14           s(  0.03%)p99.99( 99.97%)
                                            0.0039  0.0178 -0.3523 -0.9188  0.1771
   135. (0.00012) RY*( 3) H  14           s(  0.00%)p 1.00(100.00%)
                                           -0.0005  0.0056 -0.9338  0.3329 -0.1312
   136. (0.00004) RY*( 4) H  14           s(  0.56%)p99.99( 99.44%)
   137. (0.00284) RY*( 1) H  15           s( 99.53%)p 0.00(  0.47%)
                                            0.0060  0.9976 -0.0020 -0.0322 -0.0602
   138. (0.00019) RY*( 2) H  15           s(  0.04%)p99.99( 99.96%)
                                            0.0033  0.0198  0.2296  0.9545 -0.1891
   139. (0.00013) RY*( 3) H  15           s(  0.00%)p 1.00(100.00%)
                                           -0.0019  0.0032  0.9695 -0.2073  0.1307
   140. (0.00004) RY*( 4) H  15           s(  0.51%)p99.99( 99.49%)
   141. (0.00301) RY*( 1) H  16           s( 99.58%)p 0.00(  0.42%)
                                            0.0061  0.9979 -0.0102 -0.0626 -0.0144
   142. (0.00018) RY*( 2) H  16           s(  0.06%)p99.99( 99.94%)
                                            0.0040  0.0236 -0.1173  0.1705  0.9781
   143. (0.00012) RY*( 3) H  16           s(  0.00%)p 1.00(100.00%)
                                           -0.0018  0.0066  0.9873 -0.0865  0.1333
   144. (0.00004) RY*( 4) H  16           s(  0.44%)p99.99( 99.56%)
   145. (0.00291) RY*( 1) H  17           s( 99.54%)p 0.00(  0.46%)
                                            0.0061  0.9977  0.0132  0.0350  0.0567
   146. (0.00019) RY*( 2) H  17           s(  0.07%)p99.99( 99.93%)
                                            0.0034  0.0256 -0.1536 -0.9706  0.1838
   147. (0.00012) RY*( 3) H  17           s(  0.02%)p99.99( 99.98%)
                                           -0.0007  0.0144 -0.9847  0.1356 -0.1084
   148. (0.00004) RY*( 4) H  17           s(  0.46%)p99.99( 99.54%)
   149. (0.00291) RY*( 1) H  18           s( 99.60%)p 0.00(  0.40%)
                                            0.0060  0.9980  0.0123  0.0616  0.0097
   150. (0.00019) RY*( 2) H  18           s(  0.04%)p99.99( 99.96%)
                                            0.0033  0.0200  0.0994 -0.1898 -0.9766
   151. (0.00012) RY*( 3) H  18           s(  0.01%)p 1.00( 99.99%)
                                           -0.0011  0.0081 -0.9895  0.0847 -0.1170
   152. (0.00004) RY*( 4) H  18           s(  0.44%)p99.99( 99.56%)
   153. (0.00326) RY*( 1) H  19           s( 99.66%)p 0.00(  0.34%)
                                            0.0056  0.9983 -0.0125  0.0112 -0.0558
   154. (0.00018) RY*( 2) H  19           s(  0.02%)p99.99( 99.98%)
                                           -0.0013  0.0135 -0.3272 -0.9363  0.1268
   155. (0.00013) RY*( 3) H  19           s(  0.05%)p99.99( 99.95%)
                                            0.0006  0.0218  0.9424 -0.3134  0.1152
   156. (0.00004) RY*( 4) H  19           s(  0.36%)p99.99( 99.64%)
   157. (0.00292) RY*( 1) H  20           s( 99.54%)p 0.00(  0.46%)
                                            0.0059  0.9977 -0.0385 -0.0554 -0.0024
   158. (0.00019) RY*( 2) H  20           s(  0.00%)p 1.00(100.00%)
                                            0.0027  0.0026 -0.2283  0.1638  0.9597
   159. (0.00016) RY*( 3) H  20           s(  0.11%)p99.99( 99.89%)
                                            0.0012  0.0330  0.9652 -0.0874  0.2444
   160. (0.00004) RY*( 4) H  20           s(  0.43%)p99.99( 99.57%)
   161. (0.00282) RY*( 1) H  21           s( 99.85%)p 0.00(  0.15%)
                                            0.0073  0.9992  0.0039  0.0386  0.0048
   162. (0.00017) RY*( 2) H  21           s(  0.14%)p99.99( 99.86%)
                                            0.0017  0.0372  0.1407 -0.9867  0.0724
   163. (0.00008) RY*( 3) H  21           s(  0.08%)p99.99( 99.92%)
   164. (0.00005) RY*( 4) H  21           s(  0.02%)p99.99( 99.98%)
   165. (0.00222) RY*( 1) H  22           s( 99.12%)p 0.01(  0.88%)
                                            0.0060  0.9956 -0.0616  0.0569  0.0422
   166. (0.00019) RY*( 2) H  22           s(  0.74%)p99.99( 99.26%)
                                            0.0063  0.0860  0.8904 -0.2871 -0.3425
   167. (0.00011) RY*( 3) H  22           s(  0.09%)p99.99( 99.91%)
                                            0.0213 -0.0207  0.3861  0.0981  0.9167
   168. (0.00004) RY*( 4) H  22           s(  0.14%)p99.99( 99.86%)
   169. (0.00208) RY*( 1) H  23           s( 99.39%)p 0.01(  0.61%)
                                            0.0064  0.9969 -0.0750  0.0147 -0.0153
   170. (0.00019) RY*( 2) H  23           s(  0.33%)p99.99( 99.67%)
                                            0.0062  0.0574  0.8185 -0.2567 -0.5107
   171. (0.00010) RY*( 3) H  23           s(  0.28%)p99.99( 99.72%)
                                           -0.0197  0.0487  0.5696  0.3731  0.7305
   172. (0.00003) RY*( 4) H  23           s(  0.08%)p99.99( 99.92%)
   173. (0.00942) BD*( 1) C   1 - C   2  
                ( 50.93%)   0.7137* C   1 s( 40.76%)p 1.45( 59.19%)d 0.00(  0.05%)
                                            0.0003  0.6383  0.0158  0.6122  0.0164
                                            0.2292  0.0076 -0.4047 -0.0216  0.0097
                                           -0.0156 -0.0059  0.0108 -0.0021
                ( 49.07%)  -0.7005* C   2 s( 39.38%)p 1.54( 60.58%)d 0.00(  0.04%)
                                            0.0001  0.6269  0.0279 -0.6146 -0.0364
                                           -0.2409 -0.0152  0.4105  0.0014  0.0088
                                           -0.0151 -0.0060  0.0093 -0.0014
   174. (0.02966) BD*( 2) C   1 - C   2  
                ( 48.92%)   0.6994* C   1 s(  0.00%)p 1.00( 99.93%)d 0.00(  0.07%)
                                           -0.0000 -0.0022 -0.0009  0.3559 -0.0116
                                           -0.9336  0.0296  0.0061  0.0003 -0.0170
                                           -0.0049  0.0132  0.0152 -0.0001
                ( 51.08%)  -0.7147* C   2 s(  0.01%)p 1.00( 99.92%)d 0.00(  0.08%)
                                            0.0000 -0.0046 -0.0066  0.3628 -0.0149
                                           -0.9309  0.0273  0.0041  0.0002  0.0171
                                            0.0055 -0.0141 -0.0156 -0.0002
   175. (0.00817) BD*( 1) C   1 - H  10  
                ( 39.77%)   0.6306* C   1 s( 29.70%)p 2.37( 70.26%)d 0.00(  0.04%)
                                           -0.0002  0.5450 -0.0043 -0.7049 -0.0083
                                           -0.2724 -0.0035 -0.3623  0.0129  0.0083
                                            0.0129  0.0050  0.0092 -0.0026
                ( 60.23%)  -0.7761* H  10 s( 99.91%)p 0.00(  0.09%)
                                            0.9996 -0.0014  0.0245  0.0094  0.0128
   176. (0.01175) BD*( 1) C   1 - H  11  
                ( 40.15%)   0.6336* C   1 s( 29.53%)p 2.39( 70.43%)d 0.00(  0.04%)
                                            0.0003 -0.5433  0.0098  0.0107  0.0207
                                           -0.0001  0.0078 -0.8389 -0.0061 -0.0003
                                           -0.0015 -0.0008 -0.0003 -0.0189
                ( 59.85%)  -0.7736* H  11 s( 99.92%)p 0.00(  0.08%)
                                           -0.9996  0.0028 -0.0003  0.0001  0.0290
   177. (0.01875) BD*( 1) C   2 - C   3  
                ( 50.77%)   0.7125* C   2 s( 33.71%)p 1.96( 66.25%)d 0.00(  0.04%)
                                            0.0001  0.5806 -0.0060  0.6982 -0.0037
                                            0.2711  0.0107  0.3183 -0.0103  0.0103
                                            0.0115  0.0042  0.0121 -0.0033
                ( 49.23%)  -0.7016* C   3 s( 28.60%)p 2.50( 71.36%)d 0.00(  0.05%)
                                            0.0003  0.5346  0.0126 -0.7306 -0.0074
                                           -0.2703  0.0129 -0.3263 -0.0041  0.0106
                                            0.0134  0.0051  0.0113 -0.0056
   178. (0.02093) BD*( 1) C   2 - H  12  
                ( 39.54%)   0.6288* C   2 s( 26.92%)p 2.71( 73.05%)d 0.00(  0.04%)
                                           -0.0004  0.5184 -0.0213 -0.0344 -0.0064
                                           -0.0195  0.0006 -0.8537  0.0038  0.0003
                                            0.0013  0.0012  0.0004  0.0191
                ( 60.46%)  -0.7776* H  12 s( 99.91%)p 0.00(  0.09%)
                                            0.9996 -0.0040  0.0032  0.0011  0.0295
   179. (0.01630) BD*( 1) C   3 - C   4  
                ( 49.73%)   0.7052* C   3 s( 28.03%)p 2.57( 71.93%)d 0.00(  0.04%)
                                           -0.0003 -0.5294 -0.0050 -0.6630  0.0006
                                            0.4815  0.0035  0.2188 -0.0027  0.0147
                                            0.0078 -0.0064 -0.0037  0.0075
                ( 50.27%)  -0.7090* C   4 s( 27.94%)p 2.58( 72.01%)d 0.00(  0.04%)
                                           -0.0004 -0.5285 -0.0081  0.6636 -0.0027
                                           -0.4818  0.0029 -0.2180  0.0013  0.0165
                                            0.0072 -0.0054 -0.0046  0.0083
   180. (0.01896) BD*( 1) C   3 - H  13  
                ( 38.77%)   0.6227* C   3 s( 21.21%)p 3.71( 78.75%)d 0.00(  0.04%)
                                            0.0002 -0.4604  0.0065 -0.1485  0.0100
                                           -0.8325 -0.0019  0.2684 -0.0152 -0.0047
                                            0.0018  0.0120  0.0150  0.0064
                ( 61.23%)  -0.7825* H  13 s( 99.92%)p 0.00(  0.08%)
                                           -0.9996  0.0042  0.0041  0.0277 -0.0071
   181. (0.01641) BD*( 1) C   3 - H  14  
                ( 38.99%)   0.6244* C   3 s( 22.17%)p 3.51( 77.79%)d 0.00(  0.04%)
                                            0.0002 -0.4708  0.0085  0.0608 -0.0005
                                           -0.0341 -0.0145 -0.8791  0.0066 -0.0003
                                            0.0028 -0.0010  0.0002 -0.0201
                ( 61.01%)  -0.7811* H  14 s( 99.92%)p 0.00(  0.08%)
                                           -0.9996  0.0041 -0.0026  0.0023  0.0282
   182. (0.01313) BD*( 1) C   4 - C   5  
                ( 50.23%)   0.7087* C   4 s( 28.49%)p 2.51( 71.47%)d 0.00(  0.04%)
                                            0.0003  0.5337  0.0101  0.7333 -0.0008
                                            0.2844  0.0006  0.3100 -0.0000  0.0110
                                            0.0114  0.0047  0.0112 -0.0060
                ( 49.77%)  -0.7055* C   5 s( 28.66%)p 2.49( 71.30%)d 0.00(  0.04%)
                                            0.0003  0.5352  0.0105 -0.7325  0.0025
                                           -0.2837 -0.0003 -0.3098  0.0006  0.0108
                                            0.0113  0.0047  0.0109 -0.0059
   183. (0.01748) BD*( 1) C   4 - H  15  
                ( 39.24%)   0.6264* C   4 s( 21.70%)p 3.61( 78.25%)d 0.00(  0.05%)
                                           -0.0001  0.4658 -0.0076  0.0505 -0.0025
                                           -0.0420 -0.0121 -0.8821  0.0022 -0.0002
                                           -0.0022  0.0013 -0.0002  0.0212
                ( 60.76%)  -0.7795* H  15 s( 99.92%)p 0.00(  0.08%)
                                            0.9996 -0.0043 -0.0013  0.0026  0.0284
   184. (0.01740) BD*( 1) C   4 - H  16  
                ( 38.97%)   0.6243* C   4 s( 21.88%)p 3.57( 78.07%)d 0.00(  0.04%)
                                           -0.0001  0.4677 -0.0072 -0.1370 -0.0014
                                           -0.8272 -0.0017  0.2784 -0.0117  0.0052
                                           -0.0019 -0.0109 -0.0158 -0.0071
                ( 61.03%)  -0.7812* H  16 s( 99.92%)p 0.00(  0.08%)
                                            0.9996 -0.0045  0.0053  0.0271 -0.0080
   185. (0.01410) BD*( 1) C   5 - C   6  
                ( 50.16%)   0.7083* C   5 s( 28.07%)p 2.56( 71.89%)d 0.00(  0.05%)
                                            0.0003  0.5297  0.0072  0.6647 -0.0051
                                           -0.4793  0.0006 -0.2177 -0.0001 -0.0165
                                           -0.0074  0.0054  0.0051 -0.0084
                ( 49.84%)  -0.7059* C   6 s( 28.42%)p 2.52( 71.54%)d 0.00(  0.04%)
                                            0.0003  0.5330  0.0055 -0.6647 -0.0031
                                            0.4765  0.0018  0.2158 -0.0009 -0.0152
                                           -0.0074  0.0068  0.0032 -0.0073
   186. (0.01791) BD*( 1) C   5 - H  17  
                ( 39.20%)   0.6261* C   5 s( 21.63%)p 3.62( 78.32%)d 0.00(  0.05%)
                                            0.0001 -0.4651  0.0073  0.0503 -0.0010
                                           -0.0430 -0.0112 -0.8824  0.0015  0.0002
                                            0.0019 -0.0015  0.0002 -0.0212
                ( 60.80%)  -0.7798* H  17 s( 99.92%)p 0.00(  0.08%)
                                           -0.9996  0.0045 -0.0020  0.0023  0.0283
   187. (0.01791) BD*( 1) C   5 - H  18  
                ( 39.19%)   0.6260* C   5 s( 21.66%)p 3.61( 78.29%)d 0.00(  0.05%)
                                            0.0001 -0.4654  0.0076 -0.1362  0.0004
                                           -0.8289 -0.0028  0.2778 -0.0111 -0.0054
                                            0.0020  0.0109  0.0157  0.0073
                ( 60.81%)  -0.7798* H  18 s( 99.92%)p 0.00(  0.08%)
                                           -0.9996  0.0044  0.0044  0.0270 -0.0080
   188. (0.02792) BD*( 1) C   6 - C   7  
                ( 49.47%)   0.7033* C   6 s( 27.94%)p 2.58( 72.01%)d 0.00(  0.05%)
                                           -0.0003 -0.5284 -0.0126 -0.7309 -0.0119
                                           -0.2811  0.0186 -0.3261  0.0001 -0.0110
                                           -0.0128 -0.0051 -0.0114  0.0058
                ( 50.53%)  -0.7109* C   7 s( 33.80%)p 1.96( 66.16%)d 0.00(  0.04%)
                                           -0.0001 -0.5814  0.0026  0.6935 -0.0105
                                            0.2795  0.0106  0.3192 -0.0197 -0.0107
                                           -0.0134 -0.0041 -0.0087  0.0014
   189. (0.01615) BD*( 1) C   6 - H  19  
                ( 38.74%)   0.6224* C   6 s( 21.99%)p 3.54( 77.96%)d 0.00(  0.04%)
                                           -0.0001  0.4689 -0.0086  0.0662 -0.0010
                                           -0.0335 -0.0179 -0.8796  0.0058  0.0000
                                           -0.0040  0.0003  0.0003  0.0198
                ( 61.26%)  -0.7827* H  19 s( 99.92%)p 0.00(  0.08%)
                                            0.9996 -0.0041 -0.0029  0.0034  0.0285
   190. (0.01774) BD*( 1) C   6 - H  20  
                ( 38.66%)   0.6218* C   6 s( 21.64%)p 3.62( 78.32%)d 0.00(  0.04%)
                                           -0.0002  0.4651 -0.0052 -0.1362  0.0076
                                           -0.8318  0.0014  0.2691 -0.0159  0.0041
                                           -0.0015 -0.0117 -0.0152 -0.0064
                ( 61.34%)  -0.7832* H  20 s( 99.92%)p 0.00(  0.08%)
                                            0.9996 -0.0043  0.0032  0.0280 -0.0068
   191. (0.02027) BD*( 1) C   7 - C   8  
                ( 49.76%)   0.7054* C   7 s( 23.68%)p 3.22( 76.24%)d 0.00(  0.07%)
                                           -0.0001 -0.4866 -0.0084 -0.2528 -0.0112
                                           -0.7662 -0.0026  0.3332 -0.0165 -0.0161
                                            0.0121  0.0165  0.0059  0.0045
                ( 50.24%)  -0.7088* C   8 s( 25.49%)p 2.92( 74.44%)d 0.00(  0.07%)
                                           -0.0003 -0.5049 -0.0032  0.6914 -0.0138
                                            0.2144 -0.0041 -0.4693 -0.0004 -0.0159
                                            0.0161  0.0131 -0.0027  0.0037
   192. (0.03442) BD*( 1) C   7 - O   9  
                ( 66.76%)   0.8171* C   7 s( 15.00%)p 5.64( 84.68%)d 0.02(  0.32%)
                                           -0.0000  0.3862  0.0299  0.6715  0.0244
                                           -0.5762 -0.0152 -0.2513  0.0003 -0.0323
                                           -0.0331  0.0144  0.0245 -0.0150
                ( 33.24%)  -0.5765* O   9 s( 20.04%)p 3.98( 79.84%)d 0.01(  0.12%)
                                           -0.0000  0.4476  0.0086 -0.7597  0.0004
                                           -0.0082 -0.0192  0.4699  0.0071 -0.0183
                                           -0.0202  0.0093  0.0171 -0.0087
   193. (0.03348) BD*( 1) C   7 - H  21  
                ( 39.49%)   0.6284* C   7 s( 27.51%)p 2.63( 72.45%)d 0.00(  0.04%)
                                            0.0004 -0.5243  0.0151 -0.0385 -0.0063
                                           -0.0244  0.0068 -0.8498  0.0143 -0.0017
                                           -0.0054 -0.0017  0.0013 -0.0186
                ( 60.51%)  -0.7779* H  21 s( 99.91%)p 0.00(  0.09%)
                                           -0.9995  0.0072  0.0024  0.0010  0.0296
   194. (0.02320) BD*( 1) C   8 - O   9  
                ( 66.39%)   0.8148* C   8 s( 15.49%)p 5.43( 84.19%)d 0.02(  0.32%)
                                           -0.0001 -0.3932 -0.0189 -0.4681 -0.0214
                                            0.7831  0.0298  0.0908  0.0038  0.0257
                                           -0.0006  0.0057  0.0402  0.0290
                ( 33.61%)  -0.5798* O   9 s( 17.92%)p 4.57( 81.96%)d 0.01(  0.12%)
                                            0.0000 -0.4233 -0.0085 -0.0805 -0.0238
                                           -0.8637 -0.0047  0.2576  0.0137  0.0147
                                           -0.0019  0.0046  0.0253  0.0169
   195. (0.02340) BD*( 1) C   8 - H  22  
                ( 39.96%)   0.6322* C   8 s( 29.56%)p 2.38( 70.40%)d 0.00(  0.04%)
                                            0.0002 -0.5437  0.0028 -0.5085  0.0045
                                           -0.5290 -0.0033 -0.4064  0.0179 -0.0116
                                           -0.0108 -0.0108 -0.0025 -0.0015
                ( 60.04%)  -0.7748* H  22 s( 99.91%)p 0.00(  0.09%)
                                           -0.9995  0.0055  0.0180  0.0190  0.0138
   196. (0.02433) BD*( 1) C   8 - H  23  
                ( 40.17%)   0.6338* C   8 s( 29.42%)p 2.40( 70.54%)d 0.00(  0.04%)
                                            0.0003 -0.5424  0.0066  0.2059 -0.0167
                                           -0.2386 -0.0125  0.7782 -0.0072  0.0007
                                           -0.0094  0.0052 -0.0036 -0.0163
                ( 59.83%)  -0.7735* H  23 s( 99.91%)p 0.00(  0.09%)
                                           -0.9996  0.0053 -0.0067  0.0096 -0.0271


 NHO Directionality and "Bond Bending" (deviations from line of nuclear centers)

         [Thresholds for printing:  angular deviation  >  1.0 degree]
                                    hybrid p-character > 25.0%
                                    orbital occupancy  >  0.10e

                                Line of Centers        Hybrid 1              Hybrid 2
                                ---------------  -------------------   ------------------
                NBO               Theta   Phi    Theta   Phi    Dev    Theta   Phi    Dev
 ========================================================================================
     1. BD (   1) C   1 - C   2   121.7   21.0     --     --    --      59.5  201.5   1.3
     2. BD (   2) C   1 - C   2   121.7   21.0    90.4  110.9  89.7     90.3  111.1  90.1
     3. BD (   1) C   1 - H  10   116.6  201.1   114.6  201.1   2.1      --     --    --
     4. BD (   1) C   1 - H  11     0.4   65.4     2.2  193.7   2.5      --     --    --
     5. BD (   1) C   2 - C   3    67.1   20.5    67.7   22.1   1.5    112.9  199.2   1.2
     8. BD (   1) C   3 - H  13   108.0   79.7   106.7   80.6   1.6      --     --    --
    16. BD (   1) C   6 - C   7    67.4   21.2    67.5   19.5   1.6    112.0  203.0   1.8
    17. BD (   1) C   6 - H  19   174.4  336.2   174.6  321.8   1.4      --     --    --
    18. BD (   1) C   6 - H  20    72.1  261.1    73.2  261.2   1.1      --     --    --
    19. BD (   1) C   7 - C   8   120.3   46.0   111.3   71.0  24.2     56.5  197.2  24.6
    20. BD (   1) C   7 - O   9   115.0  338.8   105.4  319.6  20.4     57.9  182.1  21.6
    21. BD (   1) C   7 - H  21     2.9   51.4     3.3   21.4   1.6      --     --    --
    22. BD (   1) C   8 - O   9    84.3  283.1    95.7  301.1  21.2    107.2   83.2  22.7
    23. BD (   1) C   8 - H  22    60.5   47.1    62.1   46.6   1.7      --     --    --
    24. BD (   1) C   8 - H  23   156.9  132.1   157.8  127.0   2.2      --     --    --
    34. LP (   1) O   9             --     --    101.9  310.3   --       --     --    --
    35. LP (   2) O   9             --     --     33.3   21.4   --       --     --    --


 Second Order Perturbation Theory Analysis of Fock Matrix in NBO Basis

     Threshold for printing:   0.50 kcal/mol
                                                                              E(2)  E(j)-E(i) F(i,j)
         Donor NBO (i)                     Acceptor NBO (j)                 kcal/mol   a.u.    a.u. 
 ===================================================================================================

 within unit  1
   1. BD (   1) C   1 - C   2        / 54. RY*(   1) C   3                    1.71    1.62    0.047
   1. BD (   1) C   1 - C   2        /175. BD*(   1) C   1 - H  10            1.26    1.20    0.035
   1. BD (   1) C   1 - C   2        /176. BD*(   1) C   1 - H  11            1.04    1.19    0.031
   1. BD (   1) C   1 - C   2        /177. BD*(   1) C   2 - C   3            2.86    1.17    0.052
   1. BD (   1) C   1 - C   2        /178. BD*(   1) C   2 - H  12            1.61    1.19    0.039
   1. BD (   1) C   1 - C   2        /179. BD*(   1) C   3 - C   4            0.63    1.12    0.024
   2. BD (   2) C   1 - C   2        /179. BD*(   1) C   3 - C   4            2.78    0.67    0.038
   2. BD (   2) C   1 - C   2        /180. BD*(   1) C   3 - H  13            2.85    0.70    0.040
   3. BD (   1) C   1 - H  10        / 45. RY*(   1) C   2                    0.73    1.41    0.029
   3. BD (   1) C   1 - H  10        /173. BD*(   1) C   1 - C   2            1.33    1.18    0.035
   3. BD (   1) C   1 - H  10        /177. BD*(   1) C   2 - C   3            6.15    0.95    0.068
   4. BD (   1) C   1 - H  11        / 46. RY*(   2) C   2                    1.34    1.44    0.039
   4. BD (   1) C   1 - H  11        / 47. RY*(   3) C   2                    0.71    1.23    0.026
   4. BD (   1) C   1 - H  11        /173. BD*(   1) C   1 - C   2            1.21    1.18    0.034
   4. BD (   1) C   1 - H  11        /178. BD*(   1) C   2 - H  12            5.34    0.97    0.064
   5. BD (   1) C   2 - C   3        / 36. RY*(   1) C   1                    1.94    1.62    0.050
   5. BD (   1) C   2 - C   3        / 65. RY*(   3) C   4                    1.17    1.51    0.038
   5. BD (   1) C   2 - C   3        /173. BD*(   1) C   1 - C   2            3.12    1.29    0.057
   5. BD (   1) C   2 - C   3        /175. BD*(   1) C   1 - H  10            2.63    1.09    0.048
   5. BD (   1) C   2 - C   3        /179. BD*(   1) C   3 - C   4            1.35    1.01    0.033
   5. BD (   1) C   2 - C   3        /180. BD*(   1) C   3 - H  13            0.74    1.05    0.025
   5. BD (   1) C   2 - C   3        /181. BD*(   1) C   3 - H  14            0.59    1.06    0.022
   5. BD (   1) C   2 - C   3        /182. BD*(   1) C   4 - C   5            2.13    1.02    0.042
   6. BD (   1) C   2 - H  12        / 36. RY*(   1) C   1                    0.75    1.50    0.030
   6. BD (   1) C   2 - H  12        / 54. RY*(   1) C   3                    0.84    1.39    0.031
   6. BD (   1) C   2 - H  12        /173. BD*(   1) C   1 - C   2            1.14    1.17    0.033
   6. BD (   1) C   2 - H  12        /176. BD*(   1) C   1 - H  11            4.88    0.96    0.061
   6. BD (   1) C   2 - H  12        /181. BD*(   1) C   3 - H  14            2.57    0.94    0.044
   7. BD (   1) C   3 - C   4        / 45. RY*(   1) C   2                    1.45    1.50    0.042
   7. BD (   1) C   3 - C   4        / 73. RY*(   2) C   5                    0.84    1.42    0.031
   7. BD (   1) C   3 - C   4        /173. BD*(   1) C   1 - C   2            1.39    1.26    0.038
   7. BD (   1) C   3 - C   4        /174. BD*(   2) C   1 - C   2            2.37    0.64    0.035
   7. BD (   1) C   3 - C   4        /177. BD*(   1) C   2 - C   3            1.28    1.03    0.032
   7. BD (   1) C   3 - C   4        /180. BD*(   1) C   3 - H  13            0.59    1.02    0.022
   7. BD (   1) C   3 - C   4        /181. BD*(   1) C   3 - H  14            0.59    1.03    0.022
   7. BD (   1) C   3 - C   4        /182. BD*(   1) C   4 - C   5            1.07    1.00    0.029
   7. BD (   1) C   3 - C   4        /183. BD*(   1) C   4 - H  15            0.55    1.03    0.021
   7. BD (   1) C   3 - C   4        /184. BD*(   1) C   4 - H  16            0.53    1.03    0.021
   7. BD (   1) C   3 - C   4        /185. BD*(   1) C   5 - C   6            2.11    0.99    0.041
   8. BD (   1) C   3 - H  13        / 46. RY*(   2) C   2                    0.88    1.41    0.032
   8. BD (   1) C   3 - H  13        /173. BD*(   1) C   1 - C   2            1.80    1.15    0.041
   8. BD (   1) C   3 - H  13        /174. BD*(   2) C   1 - C   2            4.10    0.53    0.042
   8. BD (   1) C   3 - H  13        /184. BD*(   1) C   4 - H  16            3.24    0.92    0.049
   9. BD (   1) C   3 - H  14        /178. BD*(   1) C   2 - H  12            3.94    0.95    0.054
   9. BD (   1) C   3 - H  14        /183. BD*(   1) C   4 - H  15            3.07    0.92    0.048
  10. BD (   1) C   4 - C   5        / 55. RY*(   2) C   3                    1.11    1.47    0.036
  10. BD (   1) C   4 - C   5        / 82. RY*(   2) C   6                    0.93    1.43    0.033
  10. BD (   1) C   4 - C   5        /177. BD*(   1) C   2 - C   3            2.01    1.04    0.041
  10. BD (   1) C   4 - C   5        /179. BD*(   1) C   3 - C   4            1.11    0.99    0.030
  10. BD (   1) C   4 - C   5        /183. BD*(   1) C   4 - H  15            0.58    1.03    0.022
  10. BD (   1) C   4 - C   5        /184. BD*(   1) C   4 - H  16            0.59    1.04    0.022
  10. BD (   1) C   4 - C   5        /185. BD*(   1) C   5 - C   6            1.24    0.99    0.031
  10. BD (   1) C   4 - C   5        /186. BD*(   1) C   5 - H  17            0.63    1.03    0.023
  10. BD (   1) C   4 - C   5        /187. BD*(   1) C   5 - H  18            0.64    1.03    0.023
  10. BD (   1) C   4 - C   5        /188. BD*(   1) C   6 - C   7            2.09    1.02    0.041
  11. BD (   1) C   4 - H  15        /181. BD*(   1) C   3 - H  14            3.14    0.92    0.048
  11. BD (   1) C   4 - H  15        /186. BD*(   1) C   5 - H  17            3.22    0.91    0.048
  12. BD (   1) C   4 - H  16        / 54. RY*(   1) C   3                    0.84    1.37    0.030
  12. BD (   1) C   4 - H  16        / 72. RY*(   1) C   5                    0.59    1.50    0.027
  12. BD (   1) C   4 - H  16        /180. BD*(   1) C   3 - H  13            3.03    0.91    0.047
  12. BD (   1) C   4 - H  16        /187. BD*(   1) C   5 - H  18            3.22    0.91    0.048
  13. BD (   1) C   5 - C   6        / 64. RY*(   2) C   4                    0.99    1.44    0.034
  13. BD (   1) C   5 - C   6        / 91. RY*(   2) C   7                    0.93    1.81    0.037
  13. BD (   1) C   5 - C   6        /179. BD*(   1) C   3 - C   4            2.11    0.99    0.041
  13. BD (   1) C   5 - C   6        /182. BD*(   1) C   4 - C   5            1.15    1.00    0.030
  13. BD (   1) C   5 - C   6        /186. BD*(   1) C   5 - H  17            0.55    1.03    0.021
  13. BD (   1) C   5 - C   6        /187. BD*(   1) C   5 - H  18            0.54    1.03    0.021
  13. BD (   1) C   5 - C   6        /188. BD*(   1) C   6 - C   7            1.07    1.02    0.029
  13. BD (   1) C   5 - C   6        /189. BD*(   1) C   6 - H  19            0.65    1.03    0.023
  13. BD (   1) C   5 - C   6        /190. BD*(   1) C   6 - H  20            0.62    1.03    0.023
  13. BD (   1) C   5 - C   6        /192. BD*(   1) C   7 - O   9            3.38    0.85    0.048
  14. BD (   1) C   5 - H  17        /183. BD*(   1) C   4 - H  15            3.19    0.92    0.048
  14. BD (   1) C   5 - H  17        /189. BD*(   1) C   6 - H  19            3.24    0.92    0.049
  15. BD (   1) C   5 - H  18        / 63. RY*(   1) C   4                    0.57    1.50    0.026
  15. BD (   1) C   5 - H  18        / 81. RY*(   1) C   6                    0.89    1.39    0.032
  15. BD (   1) C   5 - H  18        /184. BD*(   1) C   4 - H  16            3.16    0.92    0.048
  15. BD (   1) C   5 - H  18        /190. BD*(   1) C   6 - H  20            3.17    0.92    0.048
  16. BD (   1) C   6 - C   7        / 74. RY*(   3) C   5                    1.17    1.54    0.038
  16. BD (   1) C   6 - C   7        /100. RY*(   2) C   8                    1.18    1.68    0.040
  16. BD (   1) C   6 - C   7        /182. BD*(   1) C   4 - C   5            2.16    1.03    0.042
  16. BD (   1) C   6 - C   7        /185. BD*(   1) C   5 - C   6            1.24    1.02    0.032
  16. BD (   1) C   6 - C   7        /189. BD*(   1) C   6 - H  19            0.59    1.06    0.022
  16. BD (   1) C   6 - C   7        /190. BD*(   1) C   6 - H  20            0.74    1.06    0.025
  16. BD (   1) C   6 - C   7        /191. BD*(   1) C   7 - C   8            1.30    1.00    0.032
  16. BD (   1) C   6 - C   7        /193. BD*(   1) C   7 - H  21            0.54    1.08    0.022
  16. BD (   1) C   6 - C   7        /194. BD*(   1) C   8 - O   9            0.96    0.88    0.026
  16. BD (   1) C   6 - C   7        /195. BD*(   1) C   8 - H  22            1.27    1.07    0.033
  17. BD (   1) C   6 - H  19        / 72. RY*(   1) C   5                    0.55    1.50    0.026
  17. BD (   1) C   6 - H  19        /186. BD*(   1) C   5 - H  17            3.10    0.92    0.048
  17. BD (   1) C   6 - H  19        /192. BD*(   1) C   7 - O   9            0.60    0.74    0.019
  17. BD (   1) C   6 - H  19        /193. BD*(   1) C   7 - H  21            3.61    0.94    0.052
  18. BD (   1) C   6 - H  20        / 92. RY*(   3) C   7                    0.77    1.50    0.030
  18. BD (   1) C   6 - H  20        /187. BD*(   1) C   5 - H  18            3.22    0.92    0.049
  18. BD (   1) C   6 - H  20        /191. BD*(   1) C   7 - C   8            4.25    0.86    0.054
  18. BD (   1) C   6 - H  20        /192. BD*(   1) C   7 - O   9            0.61    0.74    0.019
  19. BD (   1) C   7 - C   8        / 81. RY*(   1) C   6                    1.33    1.49    0.040
  19. BD (   1) C   7 - C   8        /109. RY*(   2) O   9                    0.94    2.01    0.039
  19. BD (   1) C   7 - C   8        /188. BD*(   1) C   6 - C   7            1.29    1.01    0.032
  19. BD (   1) C   7 - C   8        /190. BD*(   1) C   6 - H  20            1.96    1.02    0.040
  19. BD (   1) C   7 - C   8        /192. BD*(   1) C   7 - O   9            1.14    0.84    0.028
  19. BD (   1) C   7 - C   8        /193. BD*(   1) C   7 - H  21            0.61    1.03    0.022
  19. BD (   1) C   7 - C   8        /194. BD*(   1) C   8 - O   9            1.81    0.84    0.035
  19. BD (   1) C   7 - C   8        /195. BD*(   1) C   8 - H  22            0.53    1.03    0.021
  20. BD (   1) C   7 - O   9        / 99. RY*(   1) C   8                    0.75    1.41    0.029
  20. BD (   1) C   7 - O   9        /185. BD*(   1) C   5 - C   6            1.80    1.11    0.040
  20. BD (   1) C   7 - O   9        /191. BD*(   1) C   7 - C   8            2.55    1.08    0.047
  20. BD (   1) C   7 - O   9        /194. BD*(   1) C   8 - O   9            4.51    0.96    0.059
  20. BD (   1) C   7 - O   9        /195. BD*(   1) C   8 - H  22            2.02    1.15    0.043
  20. BD (   1) C   7 - O   9        /196. BD*(   1) C   8 - H  23            2.13    1.15    0.044
  21. BD (   1) C   7 - H  21        / 81. RY*(   1) C   6                    0.67    1.42    0.028
  21. BD (   1) C   7 - H  21        /189. BD*(   1) C   6 - H  19            2.54    0.95    0.044
  21. BD (   1) C   7 - H  21        /194. BD*(   1) C   8 - O   9            0.92    0.77    0.024
  21. BD (   1) C   7 - H  21        /196. BD*(   1) C   8 - H  23            2.03    0.96    0.039
  22. BD (   1) C   8 - O   9        /188. BD*(   1) C   6 - C   7            2.93    1.11    0.051
  22. BD (   1) C   8 - O   9        /191. BD*(   1) C   7 - C   8            3.67    1.06    0.056
  22. BD (   1) C   8 - O   9        /192. BD*(   1) C   7 - O   9            4.72    0.95    0.060
  22. BD (   1) C   8 - O   9        /193. BD*(   1) C   7 - H  21            2.19    1.14    0.045
  23. BD (   1) C   8 - H  22        / 92. RY*(   3) C   7                    0.76    1.55    0.031
  23. BD (   1) C   8 - H  22        /188. BD*(   1) C   6 - C   7            2.56    0.95    0.044
  23. BD (   1) C   8 - H  22        /192. BD*(   1) C   7 - O   9            1.00    0.78    0.025
  24. BD (   1) C   8 - H  23        / 90. RY*(   1) C   7                    0.82    1.29    0.029
  24. BD (   1) C   8 - H  23        /192. BD*(   1) C   7 - O   9            1.12    0.78    0.027
  24. BD (   1) C   8 - H  23        /193. BD*(   1) C   7 - H  21            2.31    0.98    0.043
  25. CR (   1) C   1                / 46. RY*(   2) C   2                    0.53   10.99    0.068
  25. CR (   1) C   1                / 47. RY*(   3) C   2                    2.09   10.79    0.134
  25. CR (   1) C   1                /117. RY*(   1) H  10                    0.75   10.46    0.079
  25. CR (   1) C   1                /121. RY*(   1) H  11                    0.75   10.45    0.079
  25. CR (   1) C   1                /173. BD*(   1) C   1 - C   2            0.81   10.73    0.083
  25. CR (   1) C   1                /177. BD*(   1) C   2 - C   3            1.45   10.50    0.111
  25. CR (   1) C   1                /178. BD*(   1) C   2 - H  12            0.85   10.52    0.085
  26. CR (   1) C   2                / 37. RY*(   2) C   1                    2.60   10.57    0.148
  26. CR (   1) C   2                /125. RY*(   1) H  12                    0.67   10.44    0.074
  26. CR (   1) C   2                /173. BD*(   1) C   1 - C   2            0.77   10.74    0.081
  26. CR (   1) C   2                /175. BD*(   1) C   1 - H  10            0.75   10.54    0.079
  26. CR (   1) C   2                /176. BD*(   1) C   1 - H  11            0.80   10.53    0.082
  27. CR (   1) C   3                / 46. RY*(   2) C   2                    0.54   11.00    0.069
  27. CR (   1) C   3                / 64. RY*(   2) C   4                    0.52   10.91    0.067
  27. CR (   1) C   3                /129. RY*(   1) H  13                    0.61   10.46    0.071
  27. CR (   1) C   3                /133. RY*(   1) H  14                    0.61   10.47    0.071
  27. CR (   1) C   3                /173. BD*(   1) C   1 - C   2            0.81   10.74    0.083
  28. CR (   1) C   4                / 57. RY*(   4) C   3                    0.78   10.76    0.082
  28. CR (   1) C   4                / 73. RY*(   2) C   5                    0.51   10.90    0.067
  28. CR (   1) C   4                / 75. RY*(   4) C   5                    0.68   10.82    0.077
  28. CR (   1) C   4                /137. RY*(   1) H  15                    0.60   10.47    0.071
  28. CR (   1) C   4                /141. RY*(   1) H  16                    0.61   10.46    0.071
  29. CR (   1) C   5                / 66. RY*(   4) C   4                    0.71   10.83    0.078
  29. CR (   1) C   5                / 83. RY*(   3) C   6                    0.66   10.80    0.075
  29. CR (   1) C   5                /145. RY*(   1) H  17                    0.60   10.47    0.071
  29. CR (   1) C   5                /149. RY*(   1) H  18                    0.60   10.47    0.071
  30. CR (   1) C   6                / 73. RY*(   2) C   5                    0.62   10.89    0.073
  30. CR (   1) C   6                / 75. RY*(   4) C   5                    0.51   10.81    0.066
  30. CR (   1) C   6                /153. RY*(   1) H  19                    0.62   10.47    0.072
  30. CR (   1) C   6                /157. RY*(   1) H  20                    0.62   10.46    0.072
  31. CR (   1) C   7                / 84. RY*(   4) C   6                    0.67   11.18    0.077
  31. CR (   1) C   7                / 99. RY*(   1) C   8                    0.98   10.84    0.092
  31. CR (   1) C   7                /161. RY*(   1) H  21                    0.64   10.46    0.073
  31. CR (   1) C   7                /194. BD*(   1) C   8 - O   9            0.93   10.38    0.088
  32. CR (   1) C   8                / 90. RY*(   1) C   7                    1.20   10.90    0.102
  32. CR (   1) C   8                /165. RY*(   1) H  22                    0.67   10.47    0.075
  32. CR (   1) C   8                /169. RY*(   1) H  23                    0.67   10.48    0.075
  32. CR (   1) C   8                /188. BD*(   1) C   6 - C   7            0.55   10.56    0.069
  32. CR (   1) C   8                /191. BD*(   1) C   7 - C   8            0.64   10.51    0.073
  32. CR (   1) C   8                /192. BD*(   1) C   7 - O   9            1.14   10.39    0.098
  33. CR (   1) O   9                / 90. RY*(   1) C   7                    1.69   19.70    0.163
  33. CR (   1) O   9                / 99. RY*(   1) C   8                    1.17   19.64    0.136
  34. LP (   1) O   9                / 90. RY*(   1) C   7                    4.38    1.45    0.071
  34. LP (   1) O   9                / 99. RY*(   1) C   8                    3.00    1.39    0.058
  35. LP (   2) O   9                / 91. RY*(   2) C   7                    0.69    1.50    0.029
  35. LP (   2) O   9                / 93. RY*(   4) C   7                    0.57    1.79    0.029
  35. LP (   2) O   9                / 94. RY*(   5) C   7                    0.67    1.66    0.030
  35. LP (   2) O   9                /101. RY*(   3) C   8                    1.36    2.34    0.051
  35. LP (   2) O   9                /188. BD*(   1) C   6 - C   7            5.10    0.71    0.054
  35. LP (   2) O   9                /193. BD*(   1) C   7 - H  21            6.23    0.74    0.061
  35. LP (   2) O   9                /195. BD*(   1) C   8 - H  22            5.78    0.74    0.059
  35. LP (   2) O   9                /196. BD*(   1) C   8 - H  23            5.77    0.73    0.059


 Natural Bond Orbitals (Summary):

                                                            Principal Delocalizations
           NBO                        Occupancy    Energy   (geminal,vicinal,remote)
 ====================================================================================
 Molecular unit  1  (C8H14O)
     1. BD (   1) C   1 - C   2          1.98833    -0.72477  177(g),54(v),178(g),175(g)
                                                    176(g),179(v)
     2. BD (   2) C   1 - C   2          1.98064    -0.26871  180(v),179(v)
     3. BD (   1) C   1 - H  10          1.98419    -0.50291  177(v),173(g),45(v)
     4. BD (   1) C   1 - H  11          1.98493    -0.50316  178(v),46(v),173(g),47(v)
     5. BD (   1) C   2 - C   3          1.97793    -0.61420  173(g),175(v),182(v),36(v)
                                                    179(g),65(v),180(g),181(g)
     6. BD (   1) C   2 - H  12          1.97520    -0.49576  176(v),181(v),173(g),54(v)
                                                    36(v)
     7. BD (   1) C   3 - C   4          1.97246    -0.58660  174(v),185(v),45(v),173(v)
                                                    177(g),182(g),73(v),180(g)
                                                    181(g),183(g),184(g)
     8. BD (   1) C   3 - H  13          1.96712    -0.47607  174(v),184(v),173(v),46(v)
     9. BD (   1) C   3 - H  14          1.97810    -0.47923  178(v),183(v)
    10. BD (   1) C   4 - C   5          1.97846    -0.59246  188(v),177(v),185(g),55(v)
                                                    179(g),82(v),187(g),186(g)
                                                    184(g),183(g)
    11. BD (   1) C   4 - H  15          1.97743    -0.47708  186(v),181(v)
    12. BD (   1) C   4 - H  16          1.97746    -0.47536  187(v),180(v),54(v),72(v)
    13. BD (   1) C   5 - C   6          1.97546    -0.59327  192(v),179(v),182(g),188(g)
                                                    64(v),91(v),189(g),190(g)
                                                    186(g),187(g)
    14. BD (   1) C   5 - H  17          1.97726    -0.47918  189(v),183(v)
    15. BD (   1) C   5 - H  18          1.97748    -0.47862  190(v),184(v),81(v),63(v)
    16. BD (   1) C   6 - C   7          1.98205    -0.62225  182(v),191(g),195(v),185(g)
                                                    100(v),74(v),194(v),190(g)
                                                    189(g),193(g)
    17. BD (   1) C   6 - H  19          1.97583    -0.48104  193(v),186(v),192(v),72(v)
    18. BD (   1) C   6 - H  20          1.97326    -0.47853  191(v),187(v),92(v),192(v)
    19. BD (   1) C   7 - C   8          1.96916    -0.58012  190(v),194(g),81(v),188(g)
                                                    192(g),109(v),193(g),195(g)
    20. BD (   1) C   7 - O   9          1.97599    -0.70292  194(g),191(g),196(v),195(v)
                                                    185(v),99(v)
    21. BD (   1) C   7 - H  21          1.98228    -0.51177  189(v),196(v),194(v),81(v)
    22. BD (   1) C   8 - O   9          1.97888    -0.68441  192(g),191(g),188(v),193(v)
    23. BD (   1) C   8 - H  22          1.99015    -0.52177  188(v),192(v),92(v)
    24. BD (   1) C   8 - H  23          1.99055    -0.52210  193(v),192(v),90(v)
    25. CR (   1) C   1                  1.99895   -10.05791  47(v),177(v),178(v),173(g)
                                                    117(v),121(v),46(v)
    26. CR (   1) C   2                  1.99895   -10.06259  37(v),176(v),173(g),175(v)
                                                    125(v)
    27. CR (   1) C   3                  1.99908   -10.06557  173(v),129(v),133(v),46(v)
                                                    64(v)
    28. CR (   1) C   4                  1.99912   -10.06540  57(v),75(v),141(v),137(v)
                                                    73(v)
    29. CR (   1) C   5                  1.99912   -10.06691  66(v),83(v),149(v),145(v)
    30. CR (   1) C   6                  1.99909   -10.06499  153(v),157(v),73(v),75(v)
    31. CR (   1) C   7                  1.99895   -10.12650  99(v),194(v),84(v),161(v)
    32. CR (   1) C   8                  1.99904   -10.13003  90(v),192(v),165(v),169(v)
                                                    191(g),188(v)
    33. CR (   1) O   9                  1.99980   -18.92914  90(v),99(v)
    34. LP (   1) O   9                  1.98835    -0.68129  90(v),99(v)
    35. LP (   2) O   9                  1.91979    -0.28429  193(v),195(v),196(v),188(v)
                                                    101(v),91(v),94(v),93(v)
    36. RY*(   1) C   1                  0.00464     1.00533   
    37. RY*(   2) C   1                  0.00097     0.50835   
    38. RY*(   3) C   1                  0.00031     0.56038   
    39. RY*(   4) C   1                  0.00008     0.90915   
    40. RY*(   5) C   1                  0.00003     2.30453   
    41. RY*(   6) C   1                  0.00000     2.10053   
    42. RY*(   7) C   1                  0.00000     1.93011   
    43. RY*(   8) C   1                  0.00000     2.13468   
    44. RY*(   9) C   1                  0.00000     2.12778   
    45. RY*(   1) C   2                  0.00447     0.90898   
    46. RY*(   2) C   2                  0.00346     0.93207   
    47. RY*(   3) C   2                  0.00259     0.73106   
    48. RY*(   4) C   2                  0.00049     0.90451   
    49. RY*(   5) C   2                  0.00016     2.08775   
    50. RY*(   6) C   2                  0.00005     2.16972   
    51. RY*(   7) C   2                  0.00003     2.24210   
    52. RY*(   8) C   2                  0.00001     1.85449   
    53. RY*(   9) C   2                  0.00000     1.93637   
    54. RY*(   1) C   3                  0.00601     0.89262   
    55. RY*(   2) C   3                  0.00334     0.88071   
    56. RY*(   3) C   3                  0.00111     1.12823   
    57. RY*(   4) C   3                  0.00043     0.69088   
    58. RY*(   5) C   3                  0.00036     2.07752   
    59. RY*(   6) C   3                  0.00013     1.80937   
    60. RY*(   7) C   3                  0.00009     2.15724   
    61. RY*(   8) C   3                  0.00004     2.32624   
    62. RY*(   9) C   3                  0.00001     2.17485   
    63. RY*(   1) C   4                  0.00333     1.02234   
    64. RY*(   2) C   4                  0.00313     0.84939   
    65. RY*(   3) C   4                  0.00265     0.89903   
    66. RY*(   4) C   4                  0.00048     0.76659   
    67. RY*(   5) C   4                  0.00035     2.04186   
    68. RY*(   6) C   4                  0.00011     2.04009   
    69. RY*(   7) C   4                  0.00007     2.16291   
    70. RY*(   8) C   4                  0.00001     2.21097   
    71. RY*(   9) C   4                  0.00001     2.22389   
    72. RY*(   1) C   5                  0.00335     1.02102   
    73. RY*(   2) C   5                  0.00322     0.82988   
    74. RY*(   3) C   5                  0.00294     0.91377   
    75. RY*(   4) C   5                  0.00040     0.74972   
    76. RY*(   5) C   5                  0.00036     2.04660   
    77. RY*(   6) C   5                  0.00014     2.07174   
    78. RY*(   7) C   5                  0.00008     2.18653   
    79. RY*(   8) C   5                  0.00001     2.20657   
    80. RY*(   9) C   5                  0.00001     2.21951   
    81. RY*(   1) C   6                  0.00575     0.91313   
    82. RY*(   2) C   6                  0.00338     0.83503   
    83. RY*(   3) C   6                  0.00220     0.72855   
    84. RY*(   4) C   6                  0.00077     1.04884   
    85. RY*(   5) C   6                  0.00032     2.06074   
    86. RY*(   6) C   6                  0.00012     2.10632   
    87. RY*(   7) C   6                  0.00010     2.02631   
    88. RY*(   8) C   6                  0.00006     2.31894   
    89. RY*(   9) C   6                  0.00001     2.17684   
    90. RY*(   1) C   7                  0.00886     0.76841   
    91. RY*(   2) C   7                  0.00454     1.21965   
    92. RY*(   3) C   7                  0.00273     1.02552   
    93. RY*(   4) C   7                  0.00165     1.50867   
    94. RY*(   5) C   7                  0.00105     1.37130   
    95. RY*(   6) C   7                  0.00043     2.08134   
    96. RY*(   7) C   7                  0.00020     1.92097   
    97. RY*(   8) C   7                  0.00011     1.89426   
    98. RY*(   9) C   7                  0.00003     1.94254   
    99. RY*(   1) C   8                  0.00621     0.70917   
   100. RY*(   2) C   8                  0.00353     1.06046   
   101. RY*(   3) C   8                  0.00198     2.05098   
   102. RY*(   4) C   8                  0.00092     0.80922   
   103. RY*(   5) C   8                  0.00027     1.67429   
   104. RY*(   6) C   8                  0.00012     1.07470   
   105. RY*(   7) C   8                  0.00003     1.93711   
   106. RY*(   8) C   8                  0.00001     2.12721   
   107. RY*(   9) C   8                  0.00000     1.97342   
   108. RY*(   1) O   9                  0.00229     1.14431   
   109. RY*(   2) O   9                  0.00127     1.42698   
   110. RY*(   3) O   9                  0.00019     1.61410   
   111. RY*(   4) O   9                  0.00013     1.76183   
   112. RY*(   5) O   9                  0.00009     2.64202   
   113. RY*(   6) O   9                  0.00001     2.63624   
   114. RY*(   7) O   9                  0.00001     2.58588   
   115. RY*(   8) O   9                  0.00001     2.79141   
   116. RY*(   9) O   9                  0.00001     2.76964   
   117. RY*(   1) H  10                  0.00142     0.40388   
   118. RY*(   2) H  10                  0.00019     1.62542   
   119. RY*(   3) H  10                  0.00012     1.82793   
   120. RY*(   4) H  10                  0.00006     2.28293   
   121. RY*(   1) H  11                  0.00183     0.39680   
   122. RY*(   2) H  11                  0.00019     1.62470   
   123. RY*(   3) H  11                  0.00012     1.80565   
   124. RY*(   4) H  11                  0.00007     2.31688   
   125. RY*(   1) H  12                  0.00244     0.37623   
   126. RY*(   2) H  12                  0.00018     1.65895   
   127. RY*(   3) H  12                  0.00011     2.00468   
   128. RY*(   4) H  12                  0.00006     2.27631   
   129. RY*(   1) H  13                  0.00269     0.39639   
   130. RY*(   2) H  13                  0.00020     1.84278   
   131. RY*(   3) H  13                  0.00016     1.82187   
   132. RY*(   4) H  13                  0.00004     2.31275   
   133. RY*(   1) H  14                  0.00280     0.40832   
   134. RY*(   2) H  14                  0.00017     1.82214   
   135. RY*(   3) H  14                  0.00012     1.79843   
   136. RY*(   4) H  14                  0.00004     2.32934   
   137. RY*(   1) H  15                  0.00284     0.40220   
   138. RY*(   2) H  15                  0.00019     1.83184   
   139. RY*(   3) H  15                  0.00013     1.85409   
   140. RY*(   4) H  15                  0.00004     2.32723   
   141. RY*(   1) H  16                  0.00301     0.39639   
   142. RY*(   2) H  16                  0.00018     1.82927   
   143. RY*(   3) H  16                  0.00012     1.84455   
   144. RY*(   4) H  16                  0.00004     2.33163   
   145. RY*(   1) H  17                  0.00291     0.40002   
   146. RY*(   2) H  17                  0.00019     1.82802   
   147. RY*(   3) H  17                  0.00012     1.85231   
   148. RY*(   4) H  17                  0.00004     2.33061   
   149. RY*(   1) H  18                  0.00291     0.40315   
   150. RY*(   2) H  18                  0.00019     1.82344   
   151. RY*(   3) H  18                  0.00012     1.84871   
   152. RY*(   4) H  18                  0.00004     2.33309   
   153. RY*(   1) H  19                  0.00326     0.40046   
   154. RY*(   2) H  19                  0.00018     1.81970   
   155. RY*(   3) H  19                  0.00013     1.81852   
   156. RY*(   4) H  19                  0.00004     2.34309   
   157. RY*(   1) H  20                  0.00292     0.39008   
   158. RY*(   2) H  20                  0.00019     1.85816   
   159. RY*(   3) H  20                  0.00016     1.84947   
   160. RY*(   4) H  20                  0.00004     2.32455   
   161. RY*(   1) H  21                  0.00282     0.33794   
   162. RY*(   2) H  21                  0.00017     1.72868   
   163. RY*(   3) H  21                  0.00008     2.22064   
   164. RY*(   4) H  21                  0.00005     2.05312   
   165. RY*(   1) H  22                  0.00222     0.33506   
   166. RY*(   2) H  22                  0.00019     1.67635   
   167. RY*(   3) H  22                  0.00011     2.09762   
   168. RY*(   4) H  22                  0.00004     2.05664   
   169. RY*(   1) H  23                  0.00208     0.35249   
   170. RY*(   2) H  23                  0.00019     1.67621   
   171. RY*(   3) H  23                  0.00010     2.07150   
   172. RY*(   4) H  23                  0.00003     2.07633   
   173. BD*(   1) C   1 - C   2          0.00942     0.67375   
   174. BD*(   2) C   1 - C   2          0.02966     0.05378   
   175. BD*(   1) C   1 - H  10          0.00817     0.47347   
   176. BD*(   1) C   1 - H  11          0.01175     0.46516   
   177. BD*(   1) C   2 - C   3          0.01875     0.44531   
   178. BD*(   1) C   2 - H  12          0.02093     0.46638   
   179. BD*(   1) C   3 - C   4          0.01630     0.39710   
   180. BD*(   1) C   3 - H  13          0.01896     0.43548   
   181. BD*(   1) C   3 - H  14          0.01641     0.44226   
   182. BD*(   1) C   4 - C   5          0.01313     0.40841   
   183. BD*(   1) C   4 - H  15          0.01748     0.44049   
   184. BD*(   1) C   4 - H  16          0.01740     0.44524   
   185. BD*(   1) C   5 - C   6          0.01410     0.40243   
   186. BD*(   1) C   5 - H  17          0.01791     0.43736   
   187. BD*(   1) C   5 - H  18          0.01791     0.43848   
   188. BD*(   1) C   6 - C   7          0.02792     0.42521   
   189. BD*(   1) C   6 - H  19          0.01615     0.43999   
   190. BD*(   1) C   6 - H  20          0.01774     0.44000   
   191. BD*(   1) C   7 - C   8          0.02027     0.37762   
   192. BD*(   1) C   7 - O   9          0.03442     0.26164   
   193. BD*(   1) C   7 - H  21          0.03348     0.45398   
   194. BD*(   1) C   8 - O   9          0.02320     0.25498   
   195. BD*(   1) C   8 - H  22          0.02340     0.45139   
   196. BD*(   1) C   8 - H  23          0.02433     0.44603   
       -------------------------------
              Total Lewis   69.39087  ( 99.1298%)
        Valence non-Lewis    0.46919  (  0.6703%)
        Rydberg non-Lewis    0.13994  (  0.1999%)
       -------------------------------
            Total unit  1   70.00000  (100.0000%)
           Charge unit  1    0.00000
 Unable to Open any file for archive entry.
 1\1\GINC-COMPUTE-0-10\SP\RB3LYP\def2SVP\C8H14O1\ZAHRT2\13-Mar-2021\0\\
 # b3lyp/def2svp geom=NewRedundant pop=NBO\\45\\0,1\C,0,4.367764702,0.2
 300475947,-0.2831756687\C,0,3.2994552794,-0.4968751911,0.0540751279\C,
 0,2.009684434,0.0493562881,0.5949519839\C,0,0.8043109953,-0.2485200487
 ,-0.3080976138\C,0,-0.5175199499,0.2710844492,0.2567077123\C,0,-1.7198
 717749,-0.0250766699,-0.6418014423\C,0,-3.0128450458,0.5154041548,-0.0
 83645789\C,0,-3.9023855709,-0.3024306716,0.7534275938\O,0,-4.221123663
 1,-0.0246006161,-0.6046178577\H,0,5.2746405927,-0.2326753684,-0.682031
 622\H,0,4.3757424616,1.319440139,-0.1689538551\H,0,3.3354714512,-1.586
 3257749,-0.0819391218\H,0,1.8175158702,-0.3899703196,1.5922679397\H,0,
 2.1006152789,1.1387428055,0.7467760573\H,0,0.7290245338,-1.3390415466,
 -0.4712528546\H,0,0.9817545421,0.193698222,-1.304193962\H,0,-0.4396941
 955,1.3614828812,0.420684947\H,0,-0.6902223993,-0.1712552884,1.2546071
 418\H,0,-1.8304065967,-1.1122601198,-0.7925892446\H,0,-1.5540824794,0.
 4118513461,-1.6427790817\H,0,-3.0367896103,1.6059836486,0.0678529262\H
 ,0,-4.5472977942,0.1743994571,1.5037387249\H,0,-3.6237410615,-1.342459
 3711,0.973128446\\Version=ES64L-G16RevC.01\State=1-A\HF=-388.1580501\R
 MSD=4.662e-09\Dipole=0.4466009,0.0393688,0.5398997\Quadrupole=-5.55247
 64,4.183446,1.3690304,-0.383868,-5.0802615,-0.3978559\PG=C01 [X(C8H14O
 1)]\\@
 The archive entry for this job was punched.


 DEFINE YOUR TERMS, YOU WILL PERMIT ME AGAIN TO SAY, 
 OR WE SHALL NEVER UNDERSTAND ONE ANOTHER.

                                    -- VOLTAIRE
 File lengths (MBytes):  RWF=     24 Int=      0 D2E=      0 Chk=      3 Scr=      1
 Normal termination of Gaussian 16
