# Supplementary material for: Machine-Learning-Guided Discovery of Electrochemical Reactions
Source: J Am Chem Soc. 2022 Dec 2;144(49):22599–610. doi: 10.1021/jacs.2c08997 (PMC9756344; doi:10.1021/jacs.2c08997)
Supplement: Supplementary file 4 — ja2c08997_si_004.zip [file ja2c08997_si_004.zip › Reactivity Prediction/Nlogs_notimes/48.log]

 Entering Gaussian System, Link 0=g16
 Input=48.com
 Output=48.log
 Initial command:
  
 Copyright (c) 1988-2019, Gaussian, Inc.  All Rights Reserved.
  
 This is part of the Gaussian(R) 16 program.  It is based on
 the Gaussian(R) 09 system (copyright 2009, Gaussian, Inc.),
 the Gaussian(R) 03 system (copyright 2003, Gaussian, Inc.),
 the Gaussian(R) 98 system (copyright 1998, Gaussian, Inc.),
 the Gaussian(R) 94 system (copyright 1995, Gaussian, Inc.),
 the Gaussian 92(TM) system (copyright 1992, Gaussian, Inc.),
 the Gaussian 90(TM) system (copyright 1990, Gaussian, Inc.),
 the Gaussian 88(TM) system (copyright 1988, Gaussian, Inc.),
 the Gaussian 86(TM) system (copyright 1986, Carnegie Mellon
 University), and the Gaussian 82(TM) system (copyright 1983,
 Carnegie Mellon University). Gaussian is a federally registered
 trademark of Gaussian, Inc.
  
 This software contains proprietary and confidential information,
 including trade secrets, belonging to Gaussian, Inc.
  
 This software is provided under written license and may be
 used, copied, transmitted, or stored only in accord with that
 written license.
  
 The following legend is applicable only to US Government
 contracts under FAR:
  
                    RESTRICTED RIGHTS LEGEND
  
 Use, reproduction and disclosure by the US Government is
 subject to restrictions as set forth in subparagraphs (a)
 and (c) of the Commercial Computer Software - Restricted
 Rights clause in FAR 52.227-19.
  
 Gaussian, Inc.
 340 Quinnipiac St., Bldg. 40, Wallingford CT 06492
  
  
 ---------------------------------------------------------------
 Warning -- This program may not be used in any manner that
 competes with the business of Gaussian, Inc. or will provide
 assistance to any competitor of Gaussian, Inc.  The licensee
 of this program is prohibited from giving any competitor of
 Gaussian, Inc. access to this program.  By using this program,
 the user acknowledges that Gaussian, Inc. is engaged in the
 business of creating and licensing software in the field of
 computational chemistry and represents and warrants to the
 licensee that it is not a competitor of Gaussian, Inc. and that
 it will not use this program in any manner prohibited above.
 ---------------------------------------------------------------
  

 Cite this work as:
 Gaussian 16, Revision C.01,
 M. J. Frisch, G. W. Trucks, H. B. Schlegel, G. E. Scuseria, 
 M. A. Robb, J. R. Cheeseman, G. Scalmani, V. Barone, 
 G. A. Petersson, H. Nakatsuji, X. Li, M. Caricato, A. V. Marenich, 
 J. Bloino, B. G. Janesko, R. Gomperts, B. Mennucci, H. P. Hratchian, 
 J. V. Ortiz, A. F. Izmaylov, J. L. Sonnenberg, D. Williams-Young, 
 F. Ding, F. Lipparini, F. Egidi, J. Goings, B. Peng, A. Petrone, 
 T. Henderson, D. Ranasinghe, V. G. Zakrzewski, J. Gao, N. Rega, 
 G. Zheng, W. Liang, M. Hada, M. Ehara, K. Toyota, R. Fukuda, 
 J. Hasegawa, M. Ishida, T. Nakajima, Y. Honda, O. Kitao, H. Nakai, 
 T. Vreven, K. Throssell, J. A. Montgomery, Jr., J. E. Peralta, 
 F. Ogliaro, M. J. Bearpark, J. J. Heyd, E. N. Brothers, K. N. Kudin, 
 V. N. Staroverov, T. A. Keith, R. Kobayashi, J. Normand, 
 K. Raghavachari, A. P. Rendell, J. C. Burant, S. S. Iyengar, 
 J. Tomasi, M. Cossi, J. M. Millam, M. Klene, C. Adamo, R. Cammi, 
 J. W. Ochterski, R. L. Martin, K. Morokuma, O. Farkas, 
 J. B. Foresman, and D. J. Fox, Gaussian, Inc., Wallingford CT, 2019.
 
 ******************************************
 Gaussian 16:  ES64L-G16RevC.01  3-Jul-2019
                13-Mar-2021 
 ******************************************
 %nprocshared=16
 Will use up to   16 processors via shared memory.
 %mem=7GB
 -----------------------------------------
 # b3lyp/def2svp geom=NewRedundant pop=NBO
 -----------------------------------------
 1/29=4000,38=1,172=1/1;
 2/12=2,17=6,18=5,40=1/2;
 3/5=43,7=101,11=2,25=1,30=1,74=-5/1,2,3;
 4//1;
 5/5=2,38=5/2;
 6/7=2,8=2,9=2,10=2,28=1,40=1/1,7;
 99/5=1,9=1/99;
 --
 48
 --
 Symbolic Z-matrix:
 Charge =  0 Multiplicity = 1
 C                     0.67188  -0.54485  -0.05825 
 C                    -0.41712  -1.43211  -0.07604 
 C                    -1.70718  -0.91934   0.002 
 C                    -1.92941   0.46836   0.09779 
 C                    -0.8658    1.36784   0.11725 
 C                     0.43337   0.85276   0.03875 
 S                     1.96351   1.69921   0.03838 
 C                     2.768     0.13346  -0.08925 
 N                     2.00631  -0.90622  -0.12825 
 H                    -0.22635  -2.50397  -0.1507 
 H                    -2.56167  -1.59958  -0.01095 
 H                    -2.95227   0.84723   0.15791 
 H                    -1.04302   2.4424    0.19161 
 H                     3.85975   0.0948   -0.13024 
 
                          Input orientation:                          
 ---------------------------------------------------------------------
 Center     Atomic      Atomic             Coordinates (Angstroms)
 Number     Number       Type             X           Y           Z
 ---------------------------------------------------------------------
      1          6           0        0.671879   -0.544851   -0.058247
      2          6           0       -0.417116   -1.432105   -0.076036
      3          6           0       -1.707176   -0.919337    0.001998
      4          6           0       -1.929414    0.468362    0.097789
      5          6           0       -0.865802    1.367842    0.117249
      6          6           0        0.433368    0.852758    0.038747
      7         16           0        1.963512    1.699208    0.038379
      8          6           0        2.768002    0.133464   -0.089250
      9          7           0        2.006305   -0.906215   -0.128252
     10          1           0       -0.226350   -2.503967   -0.150700
     11          1           0       -2.561669   -1.599581   -0.010950
     12          1           0       -2.952274    0.847225    0.157905
     13          1           0       -1.043016    2.442397    0.191605
     14          1           0        3.859751    0.094801   -0.130237
 ---------------------------------------------------------------------
                    Distance matrix (angstroms):
                    1          2          3          4          5
     1  C    0.000000
     2  C    1.404794   0.000000
     3  C    2.409102   1.390423   0.000000
     4  C    2.796011   2.434961   1.408643   0.000000
     5  C    2.460418   2.842250   2.439751   1.393095   0.000000
     6  C    1.421128   2.440716   2.779136   2.394574   1.399756
     7  S    2.591033   3.935175   4.509108   4.083306   2.849744
     8  C    2.203362   3.549107   4.598254   4.713052   3.843288
     9  N    1.384261   2.480374   3.715788   4.174978   3.671595
    10  H    2.157198   1.091263   2.174216   3.434664   3.933396
    11  H    3.401547   2.152067   1.092271   2.165170   3.420234
    12  H    3.888327   3.417177   2.166868   1.092425   2.150828
    13  H    3.453540   3.933847   3.431955   2.165945   1.091605
    14  H    3.252209   4.541582   5.660092   5.805685   4.900279
                    6          7          8          9         10
     6  C    0.000000
     7  S    1.748663   0.000000
     8  C    2.446280   1.764950   0.000000
     9  N    2.365588   2.611097   1.289433   0.000000
    10  H    3.426182   4.743199   3.990735   2.745554   0.000000
    11  H    3.871263   5.600152   5.604906   4.621786   2.508218
    12  H    3.387742   4.990503   5.769930   5.267252   4.330865
    13  H    2.174863   3.100809   4.464741   4.540250   5.025001
    14  H    3.513283   2.489634   1.093202   2.106489   4.842544
                   11         12         13         14
    11  H    0.000000
    12  H    2.483535   0.000000
    13  H    4.322606   2.488167   0.000000
    14  H    6.642273   6.859508   5.445357   0.000000
 Stoichiometry    C7H5NS
 Framework group  C1[X(C7H5NS)]
 Deg. of freedom    36
 Full point group                 C1      NOp   1
 Largest Abelian subgroup         C1      NOp   1
 Largest concise Abelian subgroup C1      NOp   1
                         Standard orientation:                         
 ---------------------------------------------------------------------
 Center     Atomic      Atomic             Coordinates (Angstroms)
 Number     Number       Type             X           Y           Z
 ---------------------------------------------------------------------
      1          6           0        0.090490    0.837337    0.000000
      2          6           0        1.389003    1.373351    0.000000
      3          6           0        2.476902    0.507470    0.000000
      4          6           0        2.290115   -0.888735   -0.000000
      5          6           0        1.012393   -1.443836   -0.000000
      6          6           0       -0.083564   -0.573092   -0.000000
      7         16           0       -1.792841   -0.942134    0.000000
      8          6           0       -2.112438    0.793639   -0.000001
      9          7           0       -1.083503    1.570766    0.000000
     10          1           0        1.514976    2.457319    0.000000
     11          1           0        3.491202    0.912752    0.000000
     12          1           0        3.160663   -1.548689   -0.000000
     13          1           0        0.872665   -2.526462   -0.000000
     14          1           0       -3.146938    1.147053   -0.000001
 ---------------------------------------------------------------------
 Rotational constants (GHZ):           3.1566935           1.3293472           0.9354221
 Standard basis: def2SVP (5D, 7F)
 There are   164 symmetry adapted cartesian basis functions of A   symmetry.
 There are   155 symmetry adapted basis functions of A   symmetry.
   155 basis functions,   272 primitive gaussians,   164 cartesian basis functions
    35 alpha electrons       35 beta electrons
       nuclear repulsion energy       469.2355884351 Hartrees.
 NAtoms=   14 NActive=   14 NUniq=   14 SFac= 1.00D+00 NAtFMM=   60 NAOKFM=F Big=F
 Integral buffers will be    131072 words long.
 Raffenetti 2 integral format.
 Two-electron integral symmetry is turned on.
 One-electron integrals computed using PRISM.
   1 Symmetry operations used in ECPInt.
 ECPInt:  NShTT=    2556 NPrTT=    9872 LenC2=    2526 LenP2D=    7651.
 LDataN:  DoStor=T MaxTD1= 4 Len=   56
 NBasis=   155 RedAO= T EigKep=  2.72D-04  NBF=   155
 NBsUse=   155 1.00D-06 EigRej= -1.00D+00 NBFU=   155
 ExpMin= 1.22D-01 ExpMax= 9.18D+03 ExpMxC= 1.38D+03 IAcc=3 IRadAn=         5 AccDes= 0.00D+00
 Harris functional with IExCor=  402 and IRadAn=       5 diagonalized for initial guess.
 HarFok:  IExCor=  402 AccDes= 0.00D+00 IRadAn=         5 IDoV= 1 UseB2=F ITyADJ=14
 ICtDFT=  3500011 ScaDFX=  1.000000  1.000000  1.000000  1.000000
 FoFCou: FMM=F IPFlag=           0 FMFlag=      100000 FMFlg1=           0
         NFxFlg=           0 DoJE=T BraDBF=F KetDBF=T FulRan=T
         wScrn=  0.000000 ICntrl=       500 IOpCl=  0 I1Cent=   200000004 NGrid=           0
         NMat0=    1 NMatS0=      1 NMatT0=    0 NMatD0=    1 NMtDS0=    0 NMtDT0=    0
 Petite list used in FoFCou.
 Requested convergence on RMS density matrix=1.00D-08 within 128 cycles.
 Requested convergence on MAX density matrix=1.00D-06.
 Requested convergence on             energy=1.00D-06.
 No special actions if energy rises.
 Integral accuracy reduced to 1.0D-05 until final iterations.
 Initial convergence to 1.0D-05 achieved.  Increase integral accuracy.
 SCF Done:  E(RB3LYP) =  -722.358402807     A.U. after   15 cycles
            NFock= 15  Conv=0.78D-08     -V/T= 2.0061

 **********************************************************************

            Population analysis using the SCF Density.

 **********************************************************************

 Orbital symmetries:
       Occupied  (A) (A) (A) (A) (A) (A) (A) (A) (A) (A) (A) (A)
                 (A) (A) (A) (A) (A) (A) (A) (A) (A) (A) (A) (A)
                 (A) (A) (A) (A) (A) (A) (A) (A) (A) (A) (A)
       Virtual   (A) (A) (A) (A) (A) (A) (A) (A) (A) (A) (A) (A)
                 (A) (A) (A) (A) (A) (A) (A) (A) (A) (A) (A) (A)
                 (A) (A) (A) (A) (A) (A) (A) (A) (A) (A) (A) (A)
                 (A) (A) (A) (A) (A) (A) (A) (A) (A) (A) (A) (A)
                 (A) (A) (A) (A) (A) (A) (A) (A) (A) (A) (A) (A)
                 (A) (A) (A) (A) (A) (A) (A) (A) (A) (A) (A) (A)
                 (A) (A) (A) (A) (A) (A) (A) (A) (A) (A) (A) (A)
                 (A) (A) (A) (A) (A) (A) (A) (A) (A) (A) (A) (A)
                 (A) (A) (A) (A) (A) (A) (A) (A) (A) (A) (A) (A)
                 (A) (A) (A) (A) (A) (A) (A) (A) (A) (A) (A) (A)
 The electronic state is 1-A.
 Alpha  occ. eigenvalues --  -88.88087 -14.33383 -10.25660 -10.22736 -10.22688
 Alpha  occ. eigenvalues --  -10.20811 -10.20197 -10.19974 -10.19907  -7.97702
 Alpha  occ. eigenvalues --   -5.94508  -5.94158  -5.93781  -0.96529  -0.85040
 Alpha  occ. eigenvalues --   -0.80347  -0.74384  -0.73047  -0.62930  -0.60068
 Alpha  occ. eigenvalues --   -0.58337  -0.49771  -0.49351  -0.48569  -0.44543
 Alpha  occ. eigenvalues --   -0.42982  -0.42001  -0.40347  -0.37725  -0.35306
 Alpha  occ. eigenvalues --   -0.34898  -0.31116  -0.28047  -0.25160  -0.24363
 Alpha virt. eigenvalues --   -0.04497  -0.01730   0.01647   0.02393   0.06800
 Alpha virt. eigenvalues --    0.09157   0.09987   0.12126   0.13749   0.14627
 Alpha virt. eigenvalues --    0.14628   0.20190   0.25110   0.26246   0.28892
 Alpha virt. eigenvalues --    0.30189   0.32296   0.34533   0.36545   0.38409
 Alpha virt. eigenvalues --    0.41895   0.42109   0.44323   0.45729   0.46128
 Alpha virt. eigenvalues --    0.47854   0.48742   0.50548   0.52093   0.52491
 Alpha virt. eigenvalues --    0.54085   0.54515   0.57645   0.60155   0.61602
 Alpha virt. eigenvalues --    0.63279   0.63505   0.64553   0.65010   0.65382
 Alpha virt. eigenvalues --    0.67632   0.68259   0.70704   0.72809   0.72891
 Alpha virt. eigenvalues --    0.73299   0.74257   0.76070   0.80117   0.81806
 Alpha virt. eigenvalues --    0.82788   0.86410   0.89715   0.90059   0.91399
 Alpha virt. eigenvalues --    0.99028   1.05458   1.09765   1.13889   1.15189
 Alpha virt. eigenvalues --    1.18804   1.19899   1.22782   1.24938   1.25482
 Alpha virt. eigenvalues --    1.28049   1.28254   1.31642   1.31897   1.39530
 Alpha virt. eigenvalues --    1.47288   1.52663   1.64423   1.68208   1.68899
 Alpha virt. eigenvalues --    1.70045   1.70443   1.72768   1.74320   1.75570
 Alpha virt. eigenvalues --    1.76660   1.78984   1.82598   1.84204   1.88695
 Alpha virt. eigenvalues --    1.90721   1.94626   1.96894   1.98507   2.01311
 Alpha virt. eigenvalues --    2.05614   2.10528   2.12316   2.13069   2.15213
 Alpha virt. eigenvalues --    2.21649   2.24844   2.25801   2.27919   2.31814
 Alpha virt. eigenvalues --    2.37111   2.38675   2.44391   2.45680   2.58081
 Alpha virt. eigenvalues --    2.58516   2.61397   2.67044   2.71120   2.73066
 Alpha virt. eigenvalues --    2.76274   2.79425   2.83145   2.89624   2.95686
 Alpha virt. eigenvalues --    3.04090   3.09833   3.23122   3.31456   3.58494
          Condensed to atoms (all electrons):
               1          2          3          4          5          6
     1  C    5.020758   0.278358   0.134836  -0.145631   0.092130   0.264748
     2  C    0.278358   5.176488   0.226012   0.103018  -0.119827   0.021071
     3  C    0.134836   0.226012   5.158315   0.222473   0.108212  -0.168345
     4  C   -0.145631   0.103018   0.222473   5.067964   0.297477   0.109931
     5  C    0.092130  -0.119827   0.108212   0.297477   5.109955   0.199650
     6  C    0.264748   0.021071  -0.168345   0.109931   0.199650   5.566293
     7  S   -0.079177   0.004635   0.001485   0.001860  -0.041398   0.265430
     8  C   -0.076150   0.011476  -0.000254  -0.000189   0.007173  -0.099586
     9  N    0.487263  -0.074642   0.006975  -0.000062   0.009699  -0.089014
    10  H   -0.072422   0.444204  -0.085835   0.015526  -0.003215   0.021709
    11  H    0.015672  -0.072290   0.439943  -0.073968   0.015310  -0.001772
    12  H   -0.001575   0.014816  -0.073474   0.440459  -0.075929   0.017639
    13  H    0.013498  -0.001679   0.014244  -0.065709   0.441381  -0.075655
    14  H    0.003722  -0.000602   0.000008   0.000008   0.000007   0.005075
               7          8          9         10         11         12
     1  C   -0.079177  -0.076150   0.487263  -0.072422   0.015672  -0.001575
     2  C    0.004635   0.011476  -0.074642   0.444204  -0.072290   0.014816
     3  C    0.001485  -0.000254   0.006975  -0.085835   0.439943  -0.073474
     4  C    0.001860  -0.000189  -0.000062   0.015526  -0.073968   0.440459
     5  C   -0.041398   0.007173   0.009699  -0.003215   0.015310  -0.075929
     6  C    0.265430  -0.099586  -0.089014   0.021709  -0.001772   0.017639
     7  S   15.606274   0.300031  -0.079517  -0.000029   0.000015  -0.000165
     8  C    0.300031   4.872515   0.580886  -0.000266   0.000013   0.000006
     9  N   -0.079517   0.580886   6.275368  -0.003550  -0.000128   0.000005
    10  H   -0.000029  -0.000266  -0.003550   0.717194  -0.013412  -0.000239
    11  H    0.000015   0.000013  -0.000128  -0.013412   0.715115  -0.013421
    12  H   -0.000165   0.000006   0.000005  -0.000239  -0.013421   0.715184
    13  H   -0.006364  -0.000123  -0.000143   0.000033  -0.000296  -0.013433
    14  H   -0.054316   0.399512  -0.020003  -0.000035  -0.000000  -0.000000
              13         14
     1  C    0.013498   0.003722
     2  C   -0.001679  -0.000602
     3  C    0.014244   0.000008
     4  C   -0.065709   0.000008
     5  C    0.441381   0.000007
     6  C   -0.075655   0.005075
     7  S   -0.006364  -0.054316
     8  C   -0.000123   0.399512
     9  N   -0.000143  -0.020003
    10  H    0.000033  -0.000035
    11  H   -0.000296  -0.000000
    12  H   -0.013433  -0.000000
    13  H    0.711916   0.000000
    14  H    0.000000   0.619075
 Mulliken charges:
               1
     1  C    0.063970
     2  C   -0.011038
     3  C    0.015405
     4  C    0.026845
     5  C   -0.040627
     6  C   -0.037174
     7  S    0.081237
     8  C    0.004957
     9  N   -0.093136
    10  H   -0.019663
    11  H   -0.010780
    12  H   -0.009873
    13  H   -0.017671
    14  H    0.047548
 Sum of Mulliken charges =  -0.00000
 Mulliken charges with hydrogens summed into heavy atoms:
               1
     1  C    0.063970
     2  C   -0.030701
     3  C    0.004625
     4  C    0.016973
     5  C   -0.058298
     6  C   -0.037174
     7  S    0.081237
     8  C    0.052505
     9  N   -0.093136
 Electronic spatial extent (au):  <R**2>=           1183.9845
 Charge=             -0.0000 electrons
 Dipole moment (field-independent basis, Debye):
    X=              0.2659    Y=             -1.2493    Z=              0.0000  Tot=              1.2772
 Quadrupole moment (field-independent basis, Debye-Ang):
   XX=            -49.9241   YY=            -58.3163   ZZ=            -61.7392
   XY=              0.1310   XZ=              0.0000   YZ=             -0.0000
 Traceless Quadrupole moment (field-independent basis, Debye-Ang):
   XX=              6.7358   YY=             -1.6564   ZZ=             -5.0794
   XY=              0.1310   XZ=              0.0000   YZ=             -0.0000
 Octapole moment (field-independent basis, Debye-Ang**2):
  XXX=            -11.0039  YYY=            -12.7715  ZZZ=              0.0000  XYY=              9.1508
  XXY=              5.4607  XXZ=             -0.0000  XZZ=             -4.8307  YZZ=              0.4934
  YYZ=              0.0000  XYZ=              0.0000
 Hexadecapole moment (field-independent basis, Debye-Ang**3):
 XXXX=           -949.5624 YYYY=           -483.8482 ZZZZ=            -67.8823 XXXY=            -20.8631
 XXXZ=              0.0000 YYYX=             13.7165 YYYZ=             -0.0000 ZZZX=             -0.0000
 ZZZY=             -0.0000 XXYY=           -249.4660 XXZZ=           -204.9776 YYZZ=            -98.7095
 XXYZ=             -0.0000 YYXZ=              0.0000 ZZXY=              0.3243
 N-N= 4.692355884351D+02 E-N=-2.635725834003D+03  KE= 7.179898757889D+02
 ******************************Gaussian NBO Version 3.1******************************
             N A T U R A L   A T O M I C   O R B I T A L   A N D
          N A T U R A L   B O N D   O R B I T A L   A N A L Y S I S
 ******************************Gaussian NBO Version 3.1******************************
       /RESON  / : Allow strongly delocalized NBO set

 Analyzing the SCF density

 Job title: 48                                                              

 Storage needed:     72832 in NPA,     96779 in NBO ( 939523004 available)


 NATURAL POPULATIONS:  Natural atomic orbital occupancies 
                                                          
   NAO  Atom  No  lang   Type(AO)    Occupancy      Energy
 ----------------------------------------------------------
     1    C    1  S      Cor( 1S)     1.99874     -10.09517
     2    C    1  S      Val( 2S)     0.81548      -0.09943
     3    C    1  S      Ryd( 3S)     0.00366       0.53125
     4    C    1  px     Val( 2p)     0.99180      -0.05231
     5    C    1  px     Ryd( 3p)     0.00619       0.94956
     6    C    1  py     Val( 2p)     1.01552      -0.05937
     7    C    1  py     Ryd( 3p)     0.00948       0.87897
     8    C    1  pz     Val( 2p)     1.02009      -0.11579
     9    C    1  pz     Ryd( 3p)     0.00077       0.59803
    10    C    1  dxy    Ryd( 3d)     0.00130       2.39251
    11    C    1  dxz    Ryd( 3d)     0.00123       1.90228
    12    C    1  dyz    Ryd( 3d)     0.00057       1.89093
    13    C    1  dx2y2  Ryd( 3d)     0.00161       2.44732
    14    C    1  dz2    Ryd( 3d)     0.00055       2.17719

    15    C    2  S      Cor( 1S)     1.99889     -10.06599
    16    C    2  S      Val( 2S)     0.93963      -0.13889
    17    C    2  S      Ryd( 3S)     0.00147       0.54497
    18    C    2  px     Val( 2p)     1.06316      -0.04313
    19    C    2  px     Ryd( 3p)     0.00393       0.63591
    20    C    2  py     Val( 2p)     1.20054      -0.06694
    21    C    2  py     Ryd( 3p)     0.00637       1.01792
    22    C    2  pz     Val( 2p)     0.98521      -0.10845
    23    C    2  pz     Ryd( 3p)     0.00095       0.55531
    24    C    2  dxy    Ryd( 3d)     0.00067       2.42679
    25    C    2  dxz    Ryd( 3d)     0.00058       1.93358
    26    C    2  dyz    Ryd( 3d)     0.00042       1.91259
    27    C    2  dx2y2  Ryd( 3d)     0.00074       2.51264
    28    C    2  dz2    Ryd( 3d)     0.00041       2.21769

    29    C    3  S      Cor( 1S)     1.99895     -10.06935
    30    C    3  S      Val( 2S)     0.94414      -0.14644
    31    C    3  S      Ryd( 3S)     0.00114       0.56512
    32    C    3  px     Val( 2p)     1.17561      -0.06033
    33    C    3  px     Ryd( 3p)     0.00575       0.96541
    34    C    3  py     Val( 2p)     1.08377      -0.04770
    35    C    3  py     Ryd( 3p)     0.00433       0.69311
    36    C    3  pz     Val( 2p)     1.00872      -0.11067
    37    C    3  pz     Ryd( 3p)     0.00102       0.55372
    38    C    3  dxy    Ryd( 3d)     0.00072       2.46409
    39    C    3  dxz    Ryd( 3d)     0.00041       1.90942
    40    C    3  dyz    Ryd( 3d)     0.00054       1.92633
    41    C    3  dx2y2  Ryd( 3d)     0.00073       2.46753
    42    C    3  dz2    Ryd( 3d)     0.00039       2.21866

    43    C    4  S      Cor( 1S)     1.99895     -10.07228
    44    C    4  S      Val( 2S)     0.94377      -0.14823
    45    C    4  S      Ryd( 3S)     0.00107       0.56350
    46    C    4  px     Val( 2p)     1.14011      -0.05705
    47    C    4  px     Ryd( 3p)     0.00545       0.87391
    48    C    4  py     Val( 2p)     1.11387      -0.05402
    49    C    4  py     Ryd( 3p)     0.00474       0.77863
    50    C    4  pz     Val( 2p)     1.00339      -0.11247
    51    C    4  pz     Ryd( 3p)     0.00100       0.55206
    52    C    4  dxy    Ryd( 3d)     0.00076       2.50799
    53    C    4  dxz    Ryd( 3d)     0.00048       1.91302
    54    C    4  dyz    Ryd( 3d)     0.00049       1.91649
    55    C    4  dx2y2  Ryd( 3d)     0.00069       2.41591
    56    C    4  dz2    Ryd( 3d)     0.00039       2.21315

    57    C    5  S      Cor( 1S)     1.99885     -10.07257
    58    C    5  S      Val( 2S)     0.93006      -0.14412
    59    C    5  S      Ryd( 3S)     0.00171       0.53848
    60    C    5  px     Val( 2p)     1.07381      -0.05646
    61    C    5  px     Ryd( 3p)     0.00451       0.62159
    62    C    5  py     Val( 2p)     1.19514      -0.07458
    63    C    5  py     Ryd( 3p)     0.00691       0.99224
    64    C    5  pz     Val( 2p)     1.00886      -0.11609
    65    C    5  pz     Ryd( 3p)     0.00125       0.54478
    66    C    5  dxy    Ryd( 3d)     0.00074       2.42268
    67    C    5  dxz    Ryd( 3d)     0.00056       1.92331
    68    C    5  dyz    Ryd( 3d)     0.00037       1.90692
    69    C    5  dx2y2  Ryd( 3d)     0.00063       2.48798
    70    C    5  dz2    Ryd( 3d)     0.00042       2.21526

    71    C    6  S      Cor( 1S)     1.99882     -10.10134
    72    C    6  S      Val( 2S)     0.92597      -0.19526
    73    C    6  S      Ryd( 3S)     0.00412       0.53512
    74    C    6  px     Val( 2p)     1.05954      -0.15726
    75    C    6  px     Ryd( 3p)     0.00590       1.01842
    76    C    6  py     Val( 2p)     1.11306      -0.10386
    77    C    6  py     Ryd( 3p)     0.00436       0.77099
    78    C    6  pz     Val( 2p)     1.09565      -0.14555
    79    C    6  pz     Ryd( 3p)     0.00097       0.58957
    80    C    6  dxy    Ryd( 3d)     0.00098       2.28283
    81    C    6  dxz    Ryd( 3d)     0.00104       1.80647
    82    C    6  dyz    Ryd( 3d)     0.00057       1.88250
    83    C    6  dx2y2  Ryd( 3d)     0.00165       2.33428
    84    C    6  dz2    Ryd( 3d)     0.00079       2.14078

    85    S    7  S      Cor( 1S)     2.00000     -87.96249
    86    S    7  S      Cor( 2S)     1.99925      -8.61466
    87    S    7  S      Val( 3S)     1.63083      -0.73542
    88    S    7  S      Ryd( 4S)     0.00397       0.55806
    89    S    7  px     Cor( 2p)     1.99984      -5.93666
    90    S    7  px     Val( 3p)     1.06805      -0.19377
    91    S    7  px     Ryd( 4p)     0.00353       0.74176
    92    S    7  py     Cor( 2p)     1.99986      -5.93568
    93    S    7  py     Val( 3p)     1.27247      -0.21690
    94    S    7  py     Ryd( 4p)     0.00210       0.75398
    95    S    7  pz     Cor( 2p)     1.99996      -5.93280
    96    S    7  pz     Val( 3p)     1.65781      -0.25594
    97    S    7  pz     Ryd( 4p)     0.00220       0.73095
    98    S    7  dxy    Ryd( 3d)     0.00322       1.01045
    99    S    7  dxz    Ryd( 3d)     0.00419       0.75555
   100    S    7  dyz    Ryd( 3d)     0.00376       0.72761
   101    S    7  dx2y2  Ryd( 3d)     0.00798       1.12698
   102    S    7  dz2    Ryd( 3d)     0.00290       1.01420

   103    C    8  S      Cor( 1S)     1.99923     -10.14952
   104    C    8  S      Val( 2S)     0.99660      -0.24926
   105    C    8  S      Ryd( 3S)     0.00269       0.47394
   106    C    8  px     Val( 2p)     1.09190      -0.07366
   107    C    8  px     Ryd( 3p)     0.00530       0.76028
   108    C    8  py     Val( 2p)     0.94432      -0.12131
   109    C    8  py     Ryd( 3p)     0.01087       0.56979
   110    C    8  pz     Val( 2p)     1.00387      -0.16269
   111    C    8  pz     Ryd( 3p)     0.00245       0.49578
   112    C    8  dxy    Ryd( 3d)     0.00141       2.30755
   113    C    8  dxz    Ryd( 3d)     0.00122       1.89423
   114    C    8  dyz    Ryd( 3d)     0.00119       1.79506
   115    C    8  dx2y2  Ryd( 3d)     0.00308       2.29984
   116    C    8  dz2    Ryd( 3d)     0.00091       2.11320

   117    N    9  S      Cor( 1S)     1.99923     -14.14598
   118    N    9  S      Val( 2S)     1.35776      -0.50008
   119    N    9  S      Ryd( 3S)     0.00138       1.12016
   120    N    9  px     Val( 2p)     1.23671      -0.18286
   121    N    9  px     Ryd( 3p)     0.00395       1.15562
   122    N    9  py     Val( 2p)     1.67937      -0.24042
   123    N    9  py     Ryd( 3p)     0.00560       0.90577
   124    N    9  pz     Val( 2p)     1.18438      -0.18437
   125    N    9  pz     Ryd( 3p)     0.00071       0.85874
   126    N    9  dxy    Ryd( 3d)     0.00150       2.96785
   127    N    9  dxz    Ryd( 3d)     0.00050       2.35350
   128    N    9  dyz    Ryd( 3d)     0.00177       2.28918
   129    N    9  dx2y2  Ryd( 3d)     0.00141       2.59531
   130    N    9  dz2    Ryd( 3d)     0.00072       2.60717

   131    H   10  S      Val( 1S)     0.75921       0.07935
   132    H   10  S      Ryd( 2S)     0.00212       0.32484
   133    H   10  px     Ryd( 2p)     0.00010       1.98711
   134    H   10  py     Ryd( 2p)     0.00081       2.37559
   135    H   10  pz     Ryd( 2p)     0.00017       1.65782

   136    H   11  S      Val( 1S)     0.77058       0.07682
   137    H   11  S      Ryd( 2S)     0.00153       0.31890
   138    H   11  px     Ryd( 2p)     0.00071       2.31947
   139    H   11  py     Ryd( 2p)     0.00019       2.02697
   140    H   11  pz     Ryd( 2p)     0.00017       1.64641

   141    H   12  S      Val( 1S)     0.77075       0.07437
   142    H   12  S      Ryd( 2S)     0.00154       0.31744
   143    H   12  px     Ryd( 2p)     0.00055       2.22516
   144    H   12  py     Ryd( 2p)     0.00035       2.11858
   145    H   12  pz     Ryd( 2p)     0.00019       1.64360

   146    H   13  S      Val( 1S)     0.76470       0.06831
   147    H   13  S      Ryd( 2S)     0.00157       0.31477
   148    H   13  px     Ryd( 2p)     0.00013       1.97403
   149    H   13  py     Ryd( 2p)     0.00081       2.36216
   150    H   13  pz     Ryd( 2p)     0.00020       1.64589

   151    H   14  S      Val( 1S)     0.77103       0.05724
   152    H   14  S      Ryd( 2S)     0.00100       0.27137
   153    H   14  px     Ryd( 2p)     0.00081       2.30195
   154    H   14  py     Ryd( 2p)     0.00011       1.87565
   155    H   14  pz     Ryd( 2p)     0.00010       1.60284

 WARNING:  1 low occupancy (<1.9990e) core orbital  found on  C    1
           1 low occupancy (<1.9990e) core orbital  found on  C    2
           1 low occupancy (<1.9990e) core orbital  found on  C    3
           1 low occupancy (<1.9990e) core orbital  found on  C    4
           1 low occupancy (<1.9990e) core orbital  found on  C    5
           1 low occupancy (<1.9990e) core orbital  found on  C    6


 Summary of Natural Population Analysis:                  
                                                          
                                       Natural Population 
                Natural  -----------------------------------------------
    Atom  No    Charge         Core      Valence    Rydberg      Total
 -----------------------------------------------------------------------
      C    1    0.13300      1.99874     3.84290    0.02536     5.86700
      C    2   -0.20298      1.99889     4.18855    0.01555     6.20298
      C    3   -0.22623      1.99895     4.21224    0.01504     6.22623
      C    4   -0.21517      1.99895     4.20113    0.01508     6.21517
      C    5   -0.22384      1.99885     4.20788    0.01711     6.22384
      C    6   -0.21342      1.99882     4.19422    0.02038     6.21342
      S    7    0.33810      9.99890     5.62916    0.03384    15.66190
      C    8   -0.06504      1.99923     4.03668    0.02913     6.06504
      N    9   -0.47500      1.99923     5.45822    0.01755     7.47500
      H   10    0.23760      0.00000     0.75921    0.00319     0.76240
      H   11    0.22681      0.00000     0.77058    0.00260     0.77319
      H   12    0.22663      0.00000     0.77075    0.00262     0.77337
      H   13    0.23260      0.00000     0.76470    0.00270     0.76740
      H   14    0.22694      0.00000     0.77103    0.00203     0.77306
 =======================================================================
   * Total *   -0.00000     25.99057    43.80725    0.20217    70.00000

                                 Natural Population      
 --------------------------------------------------------
   Core                      25.99057 ( 99.9637% of  26)
   Valence                   43.80725 ( 99.5619% of  44)
   Natural Minimal Basis     69.79783 ( 99.7112% of  70)
   Natural Rydberg Basis      0.20217 (  0.2888% of  70)
 --------------------------------------------------------

    Atom  No          Natural Electron Configuration
 ----------------------------------------------------------------------------
      C    1      [core]2S( 0.82)2p( 3.03)3p( 0.02)3d( 0.01)
      C    2      [core]2S( 0.94)2p( 3.25)3p( 0.01)
      C    3      [core]2S( 0.94)2p( 3.27)3p( 0.01)
      C    4      [core]2S( 0.94)2p( 3.26)3p( 0.01)
      C    5      [core]2S( 0.93)2p( 3.28)3p( 0.01)
      C    6      [core]2S( 0.93)2p( 3.27)3p( 0.01)3d( 0.01)
      S    7      [core]3S( 1.63)3p( 4.00)3d( 0.02)4p( 0.01)
      C    8      [core]2S( 1.00)2p( 3.04)3p( 0.02)3d( 0.01)
      N    9      [core]2S( 1.36)2p( 4.10)3p( 0.01)3d( 0.01)
      H   10            1S( 0.76)
      H   11            1S( 0.77)
      H   12            1S( 0.77)
      H   13            1S( 0.76)
      H   14            1S( 0.77)


 NATURAL BOND ORBITAL ANALYSIS:

                       Occupancies       Lewis Structure    Low   High
           Occ.    -------------------  -----------------   occ   occ
  Cycle   Thresh.   Lewis   Non-Lewis     CR  BD  3C  LP    (L)   (NL)   Dev
 =============================================================================
   1(1)    1.90    65.80876   4.19124     13  17   0   5     6      5    0.49
   2(2)    1.90    65.80876   4.19124     13  17   0   5     6      5    0.49
   3(1)    1.80    66.34823   3.65177     13  17   0   5     3      4    0.49
   4(2)    1.80    66.34823   3.65177     13  17   0   5     3      4    0.49
   5(1)    1.70    67.73160   2.26840     13  19   0   3     1      4    0.38
   6(2)    1.70    67.73160   2.26840     13  19   0   3     1      4    0.38
   7(1)    1.60    68.14352   1.85648     13  19   0   3     0      4    0.38
   8(2)    1.60    67.38166   2.61834     13  18   0   4     1      4    0.49
   9(3)    1.60    68.14352   1.85648     13  19   0   3     0      4    0.38
  10(1)    1.50    67.99845   2.00155     13  19   0   3     0      4    0.49
  11(2)    1.50    68.14352   1.85648     13  19   0   3     0      4    0.38
  12(3)    1.50    67.99845   2.00155     13  19   0   3     0      4    0.49
  13(4)    1.50    68.14352   1.85648     13  19   0   3     0      4    0.38
  14(1)    1.60    68.14352   1.85648     13  19   0   3     0      4    0.38
 -----------------------------------------------------------------------------

 Structure accepted: RESONANCE keyword permits strongly delocalized structure

 WARNING:  1 low occupancy (<1.9990e) core orbital  found on  C    1
           1 low occupancy (<1.9990e) core orbital  found on  C    2
           1 low occupancy (<1.9990e) core orbital  found on  C    3
           1 low occupancy (<1.9990e) core orbital  found on  C    4
           1 low occupancy (<1.9990e) core orbital  found on  C    5
           1 low occupancy (<1.9990e) core orbital  found on  C    6

 --------------------------------------------------------
   Core                     25.99059 ( 99.964% of  26)
   Valence Lewis            42.15293 ( 95.802% of  44)
  ==================       ============================
   Total Lewis              68.14352 ( 97.348% of  70)
  -----------------------------------------------------
   Valence non-Lewis         1.72711 (  2.467% of  70)
   Rydberg non-Lewis         0.12937 (  0.185% of  70)
  ==================       ============================
   Total non-Lewis           1.85648 (  2.652% of  70)
 --------------------------------------------------------


       (Occupancy)   Bond orbital/ Coefficients/ Hybrids
 ---------------------------------------------------------------------------------
     1. (1.96992) BD ( 1) C   1 - C   2  
                ( 51.23%)   0.7158* C   1 s( 37.36%)p 1.68( 62.61%)d 0.00(  0.04%)
                                           -0.0002  0.6112  0.0022  0.7123 -0.0270
                                            0.3419  0.0322  0.0000  0.0000  0.0111
                                            0.0000  0.0000  0.0111 -0.0108
                ( 48.77%)   0.6984* C   2 s( 34.79%)p 1.87( 65.16%)d 0.00(  0.05%)
                                            0.0001  0.5898  0.0080 -0.7574 -0.0167
                                           -0.2772  0.0271 -0.0000  0.0000  0.0135
                                            0.0000  0.0000  0.0122 -0.0129
     2. (1.97123) BD ( 1) C   1 - C   6  
                ( 48.82%)   0.6987* C   1 s( 33.84%)p 1.95( 66.11%)d 0.00(  0.05%)
                                           -0.0001  0.5818 -0.0030 -0.1131 -0.0005
                                           -0.8051  0.0079 -0.0000  0.0000  0.0056
                                           -0.0000  0.0000 -0.0165 -0.0124
                ( 51.18%)   0.7154* C   6 s( 35.65%)p 1.80( 64.31%)d 0.00(  0.04%)
                                            0.0000  0.5970 -0.0064  0.0888  0.0062
                                            0.7970  0.0038  0.0000 -0.0000  0.0008
                                           -0.0000  0.0000 -0.0148 -0.0142
     3. (1.63489) BD ( 2) C   1 - C   6  
                ( 46.72%)   0.6836* C   1 s(  0.00%)p 1.00( 99.98%)d 0.00(  0.02%)
                                            0.0000 -0.0000  0.0000  0.0000  0.0000
                                           -0.0000 -0.0000  0.9998  0.0081 -0.0000
                                           -0.0009 -0.0158  0.0000  0.0000
                ( 53.28%)   0.7299* C   6 s(  0.00%)p 1.00( 99.98%)d 0.00(  0.02%)
                                           -0.0000 -0.0000 -0.0000  0.0000 -0.0000
                                           -0.0000 -0.0000  0.9999  0.0106 -0.0000
                                           -0.0003  0.0134 -0.0000  0.0000
     4. (1.97840) BD ( 1) C   1 - N   9  
                ( 40.60%)   0.6372* C   1 s( 28.47%)p 2.51( 71.40%)d 0.00(  0.12%)
                                           -0.0000  0.5336  0.0059 -0.6916  0.0099
                                            0.4830  0.0487  0.0000  0.0000 -0.0264
                                           -0.0000  0.0000  0.0128 -0.0193
                ( 59.40%)   0.7707* N   9 s( 34.18%)p 1.92( 65.74%)d 0.00(  0.07%)
                                            0.0003  0.5847  0.0016  0.7330 -0.0135
                                           -0.3459 -0.0173  0.0000 -0.0000 -0.0235
                                           -0.0000  0.0000 -0.0012 -0.0137
     5. (1.97607) BD ( 1) C   2 - C   3  
                ( 50.30%)   0.7092* C   2 s( 36.28%)p 1.76( 63.68%)d 0.00(  0.04%)
                                            0.0000  0.6022  0.0125  0.6420  0.0328
                                           -0.4721  0.0260 -0.0000  0.0000 -0.0171
                                           -0.0000  0.0000  0.0013 -0.0117
                ( 49.70%)   0.7050* C   3 s( 36.02%)p 1.77( 63.93%)d 0.00(  0.05%)
                                            0.0000  0.6001  0.0065 -0.6112  0.0161
                                            0.5140  0.0365  0.0000  0.0000 -0.0166
                                           -0.0000  0.0000  0.0056 -0.0121
     6. (1.70089) BD ( 2) C   2 - C   3  
                ( 49.16%)   0.7012* C   2 s(  0.00%)p 1.00( 99.95%)d 0.00(  0.05%)
                                           -0.0000  0.0000  0.0000 -0.0000  0.0000
                                           -0.0000  0.0000  0.9997 -0.0098 -0.0000
                                            0.0089 -0.0214 -0.0000 -0.0000
                ( 50.84%)   0.7130* C   3 s(  0.00%)p 1.00( 99.95%)d 0.00(  0.05%)
                                           -0.0000 -0.0000  0.0000 -0.0000  0.0000
                                           -0.0000  0.0000  0.9997 -0.0129  0.0000
                                           -0.0213  0.0038  0.0000  0.0000
     7. (1.97715) BD ( 1) C   2 - H  10  
                ( 62.00%)   0.7874* C   2 s( 28.84%)p 2.47( 71.13%)d 0.00(  0.03%)
                                           -0.0003  0.5368 -0.0157  0.1116  0.0022
                                            0.8359 -0.0063  0.0000 -0.0000  0.0027
                                            0.0000  0.0000 -0.0141 -0.0099
                ( 38.00%)   0.6164* H  10 s( 99.91%)p 0.00(  0.09%)
                                            0.9995 -0.0023 -0.0031 -0.0305 -0.0000
     8. (1.97750) BD ( 1) C   3 - C   4  
                ( 49.93%)   0.7066* C   3 s( 35.47%)p 1.82( 64.49%)d 0.00(  0.04%)
                                            0.0000  0.5955  0.0081 -0.0859  0.0366
                                           -0.7974 -0.0167 -0.0000 -0.0000  0.0063
                                            0.0000  0.0000 -0.0161 -0.0120
                ( 50.07%)   0.7076* C   4 s( 35.73%)p 1.80( 64.22%)d 0.00(  0.04%)
                                            0.0000  0.5977  0.0076  0.1261  0.0401
                                            0.7904  0.0061  0.0000  0.0000  0.0026
                                            0.0000  0.0000 -0.0170 -0.0120
     9. (1.97946) BD ( 1) C   3 - H  11  
                ( 61.46%)   0.7840* C   3 s( 28.41%)p 2.52( 71.56%)d 0.00(  0.03%)
                                           -0.0003  0.5328 -0.0123  0.7859 -0.0068
                                            0.3129 -0.0018  0.0000 -0.0000  0.0101
                                            0.0000  0.0000  0.0106 -0.0098
                ( 38.54%)   0.6208* H  11 s( 99.91%)p 0.00(  0.09%)
                                            0.9995 -0.0018 -0.0280 -0.0113 -0.0000
    10. (1.97224) BD ( 1) C   4 - C   5  
                ( 49.38%)   0.7027* C   4 s( 35.88%)p 1.79( 64.08%)d 0.00(  0.05%)
                                            0.0001  0.5989  0.0075 -0.7248  0.0060
                                           -0.3374 -0.0392 -0.0000 -0.0000  0.0116
                                            0.0000  0.0000  0.0130 -0.0120
                ( 50.62%)   0.7115* C   5 s( 36.28%)p 1.75( 63.67%)d 0.00(  0.04%)
                                           -0.0001  0.6023  0.0067  0.7416  0.0236
                                            0.2915 -0.0344 -0.0000 -0.0000  0.0137
                                            0.0000 -0.0000  0.0091 -0.0120
    11. (1.70106) BD ( 2) C   4 - C   5  
                ( 49.80%)   0.7057* C   4 s(  0.00%)p 1.00( 99.95%)d 0.00(  0.05%)
                                           -0.0000 -0.0000  0.0000 -0.0000  0.0000
                                           -0.0000 -0.0000  0.9997 -0.0115  0.0000
                                           -0.0218  0.0012  0.0000  0.0000
                ( 50.20%)   0.7085* C   5 s(  0.00%)p 1.00( 99.95%)d 0.00(  0.05%)
                                           -0.0000 -0.0000  0.0000  0.0000  0.0000
                                           -0.0000  0.0000  0.9997 -0.0116 -0.0000
                                            0.0133  0.0179  0.0000  0.0000
    12. (1.97888) BD ( 1) C   4 - H  12  
                ( 61.43%)   0.7838* C   4 s( 28.29%)p 2.53( 71.68%)d 0.00(  0.03%)
                                           -0.0003  0.5317 -0.0127  0.6761 -0.0055
                                           -0.5096  0.0045 -0.0000 -0.0000 -0.0142
                                            0.0000  0.0000  0.0037 -0.0098
                ( 38.57%)   0.6211* H  12 s( 99.91%)p 0.00(  0.09%)
                                            0.9995 -0.0018 -0.0241  0.0182 -0.0000
    13. (1.97578) BD ( 1) C   5 - C   6  
                ( 48.38%)   0.6955* C   5 s( 34.85%)p 1.87( 65.11%)d 0.00(  0.05%)
                                            0.0000  0.5901  0.0159 -0.6609 -0.0286
                                            0.4614 -0.0236  0.0000 -0.0000 -0.0174
                                           -0.0000  0.0000  0.0038 -0.0130
                ( 51.62%)   0.7185* C   6 s( 39.75%)p 1.51( 60.22%)d 0.00(  0.03%)
                                           -0.0001  0.6303  0.0135  0.5617 -0.0111
                                           -0.5346 -0.0266 -0.0000 -0.0000 -0.0143
                                           -0.0000 -0.0000  0.0024 -0.0112
    14. (1.97876) BD ( 1) C   5 - H  13  
                ( 61.79%)   0.7861* C   5 s( 28.79%)p 2.47( 71.18%)d 0.00(  0.03%)
                                            0.0003 -0.5363  0.0172  0.1065 -0.0080
                                            0.8368 -0.0079  0.0000  0.0000 -0.0045
                                            0.0000  0.0000  0.0134  0.0100
                ( 38.21%)   0.6181* H  13 s( 99.91%)p 0.00(  0.09%)
                                           -0.9995  0.0020 -0.0035 -0.0303  0.0000
    15. (1.97718) BD ( 1) C   6 - S   7  
                ( 51.98%)   0.7209* C   6 s( 24.46%)p 3.08( 75.38%)d 0.01(  0.16%)
                                           -0.0003  0.4945 -0.0007 -0.8212  0.0311
                                           -0.2789 -0.0270  0.0000  0.0000  0.0154
                                           -0.0000 -0.0000  0.0305 -0.0209
                ( 48.02%)   0.6930* S   7 s( 19.67%)p 4.06( 79.79%)d 0.03(  0.54%)
                                            0.0000  0.0002  0.4411 -0.0461 -0.0001
                                            0.8891  0.0398  0.0000  0.0727 -0.0214
                                            0.0000 -0.0000  0.0000  0.0294 -0.0000
                                           -0.0000  0.0587 -0.0335
    16. (1.98644) BD ( 1) S   7 - C   8  
                ( 50.75%)   0.7124* S   7 s( 17.86%)p 4.57( 81.53%)d 0.03(  0.61%)
                                            0.0000  0.0000  0.4218 -0.0259 -0.0000
                                           -0.2748 -0.0407  0.0000  0.8588  0.0223
                                            0.0000 -0.0000 -0.0000 -0.0213  0.0000
                                           -0.0000 -0.0656 -0.0374
                ( 49.25%)   0.7018* C   8 s( 28.94%)p 2.45( 70.86%)d 0.01(  0.20%)
                                            0.0000  0.5376 -0.0206  0.1371 -0.0515
                                           -0.8288 -0.0135  0.0000  0.0000 -0.0138
                                            0.0000 -0.0000 -0.0356 -0.0231
    17. (1.98926) BD ( 1) C   8 - N   9  
                ( 39.56%)   0.6290* C   8 s( 35.78%)p 1.79( 64.10%)d 0.00(  0.12%)
                                           -0.0002 -0.5978 -0.0230 -0.6293 -0.0091
                                           -0.4891 -0.0757 -0.0000 -0.0000 -0.0280
                                           -0.0000 -0.0000 -0.0090  0.0185
                ( 60.44%)   0.7774* N   9 s( 38.54%)p 1.59( 61.39%)d 0.00(  0.07%)
                                           -0.0000 -0.6204 -0.0217  0.6783 -0.0340
                                            0.3904  0.0132  0.0000 -0.0000 -0.0241
                                           -0.0000 -0.0000  0.0026  0.0121
    18. (1.90772) BD ( 2) C   8 - N   9  
                ( 44.42%)   0.6665* C   8 s(  0.00%)p 1.00( 99.85%)d 0.00(  0.15%)
                                           -0.0000 -0.0000  0.0000 -0.0000 -0.0000
                                           -0.0000 -0.0000  0.9992 -0.0122 -0.0000
                                            0.0371  0.0129 -0.0000  0.0000
                ( 55.58%)   0.7455* N   9 s(  0.00%)p 1.00( 99.83%)d 0.00(  0.17%)
                                           -0.0000  0.0000  0.0000 -0.0000  0.0000
                                           -0.0000 -0.0000  0.9991 -0.0139  0.0000
                                           -0.0126 -0.0389 -0.0000 -0.0000
    19. (1.98504) BD ( 1) C   8 - H  14  
                ( 61.79%)   0.7861* C   8 s( 35.05%)p 1.85( 64.92%)d 0.00(  0.03%)
                                            0.0005 -0.5920 -0.0020  0.7636 -0.0090
                                           -0.2566 -0.0122  0.0000  0.0000  0.0080
                                            0.0000 -0.0000 -0.0139  0.0077
                ( 38.21%)   0.6181* H  14 s( 99.90%)p 0.00(  0.10%)
                                           -0.9995  0.0039 -0.0302  0.0111  0.0000
    20. (1.99874) CR ( 1) C   1           s(100.00%)p 0.00(  0.00%)
                                            1.0000  0.0002  0.0000  0.0001 -0.0000
                                            0.0000  0.0000 -0.0000 -0.0000  0.0000
                                            0.0000  0.0000  0.0000 -0.0000
    21. (1.99889) CR ( 1) C   2           s(100.00%)p 0.00(  0.00%)
                                            1.0000  0.0001 -0.0000  0.0001  0.0000
                                            0.0003 -0.0000  0.0000 -0.0000 -0.0000
                                            0.0000 -0.0000 -0.0000 -0.0000
    22. (1.99896) CR ( 1) C   3           s(100.00%)p 0.00(  0.00%)
                                            1.0000  0.0001 -0.0000  0.0003 -0.0000
                                            0.0001 -0.0000  0.0000 -0.0000  0.0000
                                           -0.0000  0.0000  0.0000 -0.0000
    23. (1.99896) CR ( 1) C   4           s(100.00%)p 0.00(  0.00%)
                                            1.0000  0.0001 -0.0000  0.0003 -0.0000
                                           -0.0002  0.0000  0.0000 -0.0000 -0.0000
                                           -0.0000 -0.0000  0.0000 -0.0000
    24. (1.99885) CR ( 1) C   5           s(100.00%)p 0.00(  0.00%)
                                            1.0000  0.0002 -0.0000  0.0000  0.0000
                                           -0.0002  0.0000  0.0000 -0.0000  0.0000
                                            0.0000  0.0000 -0.0000 -0.0000
    25. (1.99882) CR ( 1) C   6           s(100.00%)p 0.00(  0.00%)
                                            1.0000  0.0002  0.0000 -0.0002  0.0000
                                           -0.0002 -0.0000  0.0000  0.0000  0.0000
                                           -0.0000  0.0000  0.0000 -0.0000
    26. (2.00000) CR ( 1) S   7           s(100.00%)
                                            1.0000 -0.0000 -0.0000  0.0000  0.0000
                                           -0.0000 -0.0000 -0.0000 -0.0000  0.0000
                                            0.0000 -0.0000  0.0000 -0.0000 -0.0000
                                           -0.0000 -0.0000  0.0000
    27. (1.99925) CR ( 2) S   7           s(100.00%)p 0.00(  0.00%)
                                           -0.0000  1.0000  0.0003  0.0000  0.0000
                                           -0.0003 -0.0000  0.0000 -0.0003  0.0000
                                           -0.0000  0.0000 -0.0000 -0.0000  0.0000
                                            0.0000 -0.0000  0.0000
    28. (1.99984) CR ( 3) S   7           s(  0.00%)p 1.00(100.00%)
                                            0.0000  0.0000 -0.0000 -0.0000  1.0000
                                            0.0001  0.0000 -0.0000  0.0001 -0.0000
                                            0.0000 -0.0000 -0.0000  0.0000 -0.0000
                                           -0.0000  0.0000 -0.0000
    29. (1.99986) CR ( 4) S   7           s(  0.00%)p 1.00(100.00%)
                                            0.0000 -0.0000  0.0001 -0.0000  0.0000
                                           -0.0000  0.0000 -1.0000 -0.0000  0.0000
                                           -0.0000  0.0000 -0.0000 -0.0000  0.0000
                                            0.0000  0.0000 -0.0000
    30. (1.99996) CR ( 5) S   7           s(  0.00%)p 1.00(100.00%)
                                            0.0000 -0.0000  0.0000  0.0000  0.0000
                                           -0.0000 -0.0000  0.0000  0.0000 -0.0000
                                            1.0000  0.0007 -0.0000 -0.0000  0.0000
                                            0.0000 -0.0000 -0.0000
    31. (1.99924) CR ( 1) C   8           s(100.00%)p 0.00(  0.00%)
                                            1.0000  0.0001 -0.0000 -0.0005  0.0000
                                            0.0000 -0.0000  0.0000 -0.0000 -0.0000
                                            0.0000  0.0000  0.0000  0.0000
    32. (1.99923) CR ( 1) N   9           s(100.00%)p 0.00(  0.00%)
                                            1.0000 -0.0002 -0.0000 -0.0002  0.0000
                                            0.0001  0.0000  0.0000 -0.0000  0.0000
                                           -0.0000 -0.0000 -0.0000  0.0000
    33. (1.98476) LP ( 1) S   7           s( 62.71%)p 0.59( 37.27%)d 0.00(  0.02%)
                                            0.0000 -0.0005  0.7917  0.0188  0.0001
                                           -0.3504  0.0051  0.0001 -0.4998  0.0090
                                           -0.0000  0.0000  0.0000 -0.0089  0.0000
                                            0.0000  0.0037  0.0119
    34. (1.66139) LP ( 2) S   7           s(  0.00%)p 1.00( 99.86%)d 0.00(  0.14%)
                                            0.0000 -0.0000  0.0000  0.0000 -0.0000
                                           -0.0000 -0.0000  0.0000  0.0000 -0.0000
                                           -0.0007  0.9989 -0.0276 -0.0000  0.0165
                                            0.0335 -0.0000 -0.0000
    35. (1.88891) LP ( 1) N   9           s( 27.31%)p 2.66( 72.61%)d 0.00(  0.08%)
                                            0.0000  0.5223 -0.0166 -0.0139 -0.0019
                                            0.8516  0.0250  0.0000  0.0000  0.0004
                                            0.0000 -0.0000  0.0249  0.0127
    36. (0.00817) RY*( 1) C   1           s( 10.39%)p 7.65( 79.49%)d 0.97( 10.11%)
                                           -0.0000 -0.0374  0.3202 -0.0169 -0.6858
                                           -0.0225  0.5691  0.0000 -0.0000  0.2401
                                            0.0000 -0.0000  0.2085 -0.0018
    37. (0.00629) RY*( 2) C   1           s( 20.31%)p 3.72( 75.55%)d 0.20(  4.14%)
                                            0.0000  0.0326  0.4495 -0.0190 -0.3686
                                            0.0142 -0.7868 -0.0000 -0.0000  0.0509
                                            0.0000 -0.0000  0.1920 -0.0438
    38. (0.00266) RY*( 3) C   1           s( 55.59%)p 0.67( 37.27%)d 0.13(  7.14%)
                                           -0.0000 -0.0094  0.7455  0.0215  0.5708
                                           -0.0153  0.2149 -0.0000  0.0000 -0.0863
                                            0.0000 -0.0000  0.2430 -0.0703
    39. (0.00136) RY*( 4) C   1           s(  0.00%)p 1.00( 12.32%)d 7.12( 87.68%)
                                           -0.0000  0.0000 -0.0000 -0.0000  0.0000
                                            0.0000  0.0000  0.0008 -0.3509 -0.0000
                                            0.9184 -0.1830 -0.0000  0.0000
    40. (0.00099) RY*( 5) C   1           s(  0.00%)p 1.00( 50.52%)d 0.98( 49.48%)
                                           -0.0000 -0.0000 -0.0000  0.0000  0.0000
                                           -0.0000  0.0000  0.0166 -0.7106 -0.0000
                                           -0.1340  0.6905  0.0000  0.0000
    41. (0.00052) RY*( 6) C   1           s( 12.28%)p 0.02(  0.29%)d 7.12( 87.43%)
                                            0.0000  0.0016  0.3504 -0.0036 -0.0481
                                            0.0210  0.0114  0.0000  0.0000  0.1682
                                            0.0000  0.0000 -0.9193 -0.0292
    42. (0.00043) RY*( 7) C   1           s(  0.00%)p 1.00( 37.19%)d 1.69( 62.81%)
                                           -0.0000  0.0000 -0.0000  0.0000  0.0000
                                           -0.0000 -0.0000  0.0064  0.6098  0.0000
                                            0.3724  0.6996  0.0000  0.0000
    43. (0.00016) RY*( 8) C   1           s(  0.83%)p 8.70(  7.26%)d99.99( 91.90%)
                                           -0.0000 -0.0133  0.0904  0.0196 -0.2548
                                           -0.0142  0.0845 -0.0000  0.0000 -0.9457
                                           -0.0000  0.0000 -0.1214 -0.0995
    44. (0.00002) RY*( 9) C   1           s(  0.92%)p 0.01(  0.01%)d99.99( 99.07%)
    45. (0.00563) RY*( 1) C   2           s(  0.21%)p99.99( 94.53%)d25.18(  5.26%)
                                           -0.0000  0.0259  0.0377 -0.0083  0.0867
                                           -0.0265 -0.9680 -0.0000 -0.0000  0.0547
                                           -0.0000  0.0000 -0.2206 -0.0307
    46. (0.00276) RY*( 2) C   2           s(  0.06%)p99.99( 97.81%)d35.40(  2.12%)
                                            0.0000  0.0125  0.0211  0.0299 -0.9856
                                           -0.0108 -0.0751 -0.0000 -0.0000 -0.1203
                                           -0.0000  0.0000 -0.0795 -0.0215
    47. (0.00097) RY*( 3) C   2           s( 98.63%)p 0.00(  0.11%)d 0.01(  1.26%)
                                            0.0000 -0.0049  0.9931 -0.0005  0.0172
                                            0.0235  0.0147 -0.0000 -0.0000 -0.0418
                                            0.0000 -0.0000  0.1015 -0.0232
    48. (0.00091) RY*( 4) C   2           s(  0.00%)p 1.00( 75.45%)d 0.33( 24.55%)
                                            0.0000 -0.0000  0.0000  0.0000 -0.0000
                                            0.0000 -0.0000  0.0116  0.8685  0.0000
                                           -0.4916 -0.0620  0.0000 -0.0000
    49. (0.00061) RY*( 5) C   2           s(  0.00%)p 1.00( 21.84%)d 3.58( 78.16%)
                                            0.0000  0.0000 -0.0000  0.0000 -0.0000
                                           -0.0000 -0.0000 -0.0078  0.4673 -0.0000
                                            0.8542 -0.2280 -0.0000 -0.0000
    50. (0.00014) RY*( 6) C   2           s(  0.21%)p14.83(  3.14%)d99.99( 96.65%)
                                           -0.0000 -0.0005  0.0460 -0.0243  0.1204
                                           -0.0017  0.1278 -0.0000  0.0000 -0.6462
                                           -0.0000 -0.0000 -0.6989  0.2457
    51. (0.00004) RY*( 7) C   2           s(  0.87%)p 3.07(  2.68%)d99.99( 96.45%)
    52. (0.00002) RY*( 8) C   2           s(  0.00%)p 1.00(  2.76%)d35.19( 97.24%)
    53. (0.00001) RY*( 9) C   2           s(  0.10%)p17.54(  1.77%)d99.99( 98.13%)
    54. (0.00524) RY*( 1) C   3           s(  0.17%)p99.99( 93.09%)d40.40(  6.75%)
                                           -0.0000  0.0284  0.0294 -0.0288 -0.8796
                                           -0.0095 -0.3952 -0.0000 -0.0000  0.1708
                                            0.0000 -0.0000  0.1925 -0.0357
    55. (0.00262) RY*( 2) C   3           s(  0.51%)p99.99( 98.04%)d 2.86(  1.45%)
                                           -0.0000 -0.0015  0.0713 -0.0105  0.4038
                                            0.0360 -0.9033  0.0000 -0.0000 -0.0990
                                            0.0000 -0.0000  0.0687  0.0017
    56. (0.00089) RY*( 3) C   3           s( 93.64%)p 0.01(  0.65%)d 0.06(  5.71%)
                                            0.0000 -0.0032  0.9677  0.0179 -0.0543
                                            0.0052  0.0566  0.0000  0.0000 -0.1522
                                           -0.0000 -0.0000 -0.1588 -0.0932
    57. (0.00086) RY*( 4) C   3           s(  0.00%)p 1.00( 81.78%)d 0.22( 18.22%)
                                            0.0000  0.0000 -0.0000 -0.0000  0.0000
                                           -0.0000 -0.0000  0.0122  0.9043  0.0000
                                           -0.0507 -0.4238  0.0000  0.0000
    58. (0.00064) RY*( 5) C   3           s(  0.00%)p 1.00( 12.83%)d 6.80( 87.17%)
                                           -0.0000  0.0000 -0.0000 -0.0000  0.0000
                                            0.0000 -0.0000 -0.0081  0.3580  0.0000
                                           -0.4508  0.8176  0.0000  0.0000
    59. (0.00014) RY*( 6) C   3           s(  0.00%)p 1.00(  1.48%)d66.65( 98.52%)
                                           -0.0000  0.0006  0.0054 -0.0098  0.0348
                                            0.0251 -0.1133  0.0000 -0.0000  0.7047
                                            0.0000  0.0000 -0.6990  0.0062
    60. (0.00005) RY*( 7) C   3           s(  5.74%)p 0.88(  5.06%)d15.55( 89.21%)
    61. (0.00000) RY*( 8) C   3           s(  0.00%)p 1.00(  5.44%)d17.39( 94.56%)
    62. (0.00000) RY*( 9) C   3           s(  0.05%)p36.27(  1.71%)d99.99( 98.24%)
    63. (0.00548) RY*( 1) C   4           s(  0.30%)p99.99( 93.23%)d21.61(  6.47%)
                                           -0.0000  0.0286  0.0466 -0.0244 -0.7607
                                            0.0178  0.5939  0.0000  0.0000 -0.2386
                                           -0.0000  0.0000  0.0802 -0.0362
    64. (0.00251) RY*( 2) C   4           s(  0.60%)p99.99( 98.07%)d 2.23(  1.33%)
                                           -0.0000 -0.0017  0.0773 -0.0205  0.6092
                                           -0.0311  0.7798 -0.0000  0.0000  0.0489
                                            0.0000  0.0000  0.1046 -0.0026
    65. (0.00086) RY*( 3) C   4           s(  0.00%)p 1.00( 88.67%)d 0.13( 11.33%)
                                           -0.0000 -0.0000  0.0000  0.0000 -0.0000
                                           -0.0000 -0.0000  0.0097  0.9416  0.0000
                                           -0.0359  0.3347 -0.0000 -0.0000
    66. (0.00079) RY*( 4) C   4           s( 91.86%)p 0.01(  0.79%)d 0.08(  7.35%)
                                            0.0000 -0.0041  0.9584  0.0186 -0.0626
                                           -0.0082 -0.0597 -0.0000 -0.0000  0.2469
                                            0.0000 -0.0000 -0.0152 -0.1108
    67. (0.00072) RY*( 5) C   4           s(  0.00%)p 1.00(  5.41%)d17.48( 94.59%)
                                           -0.0000  0.0000 -0.0000 -0.0000 -0.0000
                                           -0.0000  0.0000  0.0106 -0.2324 -0.0000
                                            0.6505  0.7230  0.0000  0.0000
    68. (0.00015) RY*( 6) C   4           s(  0.39%)p 3.16(  1.25%)d99.99( 98.36%)
                                           -0.0000 -0.0008  0.0628 -0.0154  0.0620
                                           -0.0213  0.0890 -0.0000  0.0000 -0.2788
                                           -0.0000  0.0000 -0.9512 -0.0317
    69. (0.00005) RY*( 7) C   4           s(  6.85%)p 0.76(  5.20%)d12.83( 87.95%)
    70. (0.00000) RY*( 8) C   4           s(  0.00%)p 1.00(  5.97%)d15.75( 94.03%)
    71. (0.00000) RY*( 9) C   4           s(  0.10%)p15.11(  1.48%)d99.99( 98.42%)
    72. (0.00637) RY*( 1) C   5           s(  0.17%)p99.99( 95.23%)d27.78(  4.61%)
                                           -0.0000  0.0269  0.0306 -0.0023  0.3483
                                            0.0326  0.9110 -0.0000  0.0000  0.0483
                                           -0.0000  0.0000 -0.2084 -0.0170
    73. (0.00302) RY*( 2) C   5           s(  3.65%)p25.89( 94.43%)d 0.53(  1.92%)
                                            0.0000  0.0106  0.1907  0.0339 -0.9122
                                           -0.0060  0.3332  0.0000  0.0000  0.1382
                                           -0.0000  0.0000 -0.0073 -0.0078
    74. (0.00133) RY*( 3) C   5           s(  0.00%)p 1.00( 79.45%)d 0.26( 20.55%)
                                            0.0000  0.0000 -0.0000 -0.0000  0.0000
                                            0.0000 -0.0000  0.0137  0.8912  0.0000
                                           -0.4325  0.1359 -0.0000  0.0000
    75. (0.00107) RY*( 4) C   5           s( 93.49%)p 0.03(  2.93%)d 0.04(  3.58%)
                                            0.0000 -0.0057  0.9669 -0.0006  0.1600
                                           -0.0254 -0.0554  0.0000  0.0000 -0.1370
                                           -0.0000  0.0000  0.1296  0.0154
    76. (0.00048) RY*( 5) C   5           s(  0.00%)p 1.00( 18.18%)d 4.50( 81.82%)
                                           -0.0000  0.0000  0.0000 -0.0000  0.0000
                                           -0.0000  0.0000 -0.0084  0.4263 -0.0000
                                            0.9015  0.0746 -0.0000 -0.0000
    77. (0.00012) RY*( 6) C   5           s(  1.92%)p 1.94(  3.73%)d49.12( 94.35%)
                                           -0.0000 -0.0011  0.1386 -0.0221  0.1044
                                            0.0058 -0.1607 -0.0000  0.0000  0.8874
                                            0.0000  0.0000 -0.3198  0.2319
    78. (0.00005) RY*( 7) C   5           s(  0.25%)p 9.02(  2.30%)d99.99( 97.45%)
    79. (0.00002) RY*( 8) C   5           s(  0.00%)p 1.00(  2.43%)d40.20( 97.57%)
    80. (0.00002) RY*( 9) C   5           s(  0.60%)p 2.38(  1.43%)d99.99( 97.97%)
    81. (0.00635) RY*( 1) C   6           s(  4.02%)p22.42( 90.26%)d 1.42(  5.72%)
                                           -0.0000 -0.0015  0.2006 -0.0319 -0.8479
                                            0.0137 -0.4271 -0.0000 -0.0000 -0.2184
                                           -0.0000 -0.0000 -0.0955  0.0198
    82. (0.00408) RY*( 2) C   6           s( 86.96%)p 0.11(  9.29%)d 0.04(  3.75%)
                                           -0.0000  0.0002  0.9325 -0.0053  0.0918
                                            0.0073  0.2905  0.0000 -0.0000 -0.1294
                                            0.0000  0.0000  0.1310 -0.0600
    83. (0.00196) RY*( 3) C   6           s(  5.54%)p16.38( 90.69%)d 0.68(  3.78%)
                                           -0.0000 -0.0313  0.2332  0.0240  0.4282
                                            0.0241 -0.8499 -0.0000  0.0000  0.1736
                                            0.0000  0.0000  0.0810 -0.0328
    84. (0.00180) RY*( 4) C   6           s(  0.00%)p 1.00( 48.97%)d 1.04( 51.03%)
                                           -0.0000  0.0000 -0.0000 -0.0000 -0.0000
                                           -0.0000  0.0000 -0.0087  0.6997  0.0000
                                            0.7060  0.1086 -0.0000 -0.0000
    85. (0.00073) RY*( 5) C   6           s(  0.00%)p 1.00(  2.05%)d47.71( 97.95%)
                                           -0.0000  0.0000  0.0000 -0.0000 -0.0000
                                           -0.0000  0.0000 -0.0143  0.1426 -0.0000
                                           -0.2871  0.9471 -0.0000  0.0000
    86. (0.00051) RY*( 6) C   6           s(  1.75%)p 1.09(  1.91%)d54.92( 96.34%)
                                            0.0000  0.0092  0.1321 -0.0221  0.1347
                                           -0.0201  0.0089  0.0000 -0.0000  0.0202
                                           -0.0000 -0.0000 -0.9718  0.1362
    87. (0.00020) RY*( 7) C   6           s(  0.00%)p 1.00( 48.99%)d 1.04( 51.01%)
                                           -0.0000 -0.0000  0.0000  0.0000 -0.0000
                                            0.0000  0.0000 -0.0036  0.6999  0.0000
                                           -0.6473 -0.3017  0.0000 -0.0000
    88. (0.00013) RY*( 8) C   6           s(  1.33%)p 5.82(  7.76%)d68.26( 90.91%)
                                            0.0000  0.0008  0.1154  0.0107 -0.2616
                                           -0.0046  0.0949  0.0000 -0.0000  0.9280
                                            0.0000  0.0000 -0.0309 -0.2167
    89. (0.00002) RY*( 9) C   6           s(  0.54%)p 0.35(  0.19%)d99.99( 99.27%)
    90. (0.00440) RY*( 1) S   7           s(  0.00%)p 1.00(  4.73%)d20.13( 95.27%)
                                            0.0000  0.0000  0.0000  0.0000 -0.0000
                                            0.0000 -0.0000  0.0000 -0.0000 -0.0000
                                           -0.0000  0.0023  0.2176  0.0000  0.9152
                                           -0.3391  0.0000  0.0000
    91. (0.00281) RY*( 2) S   7           s(  0.79%)p37.68( 29.95%)d87.15( 69.26%)
                                           -0.0000  0.0000  0.0008  0.0891  0.0000
                                            0.0075  0.1401 -0.0000 -0.0046  0.5289
                                           -0.0000  0.0000  0.0000  0.7725 -0.0000
                                            0.0000 -0.3061  0.0463
    92. (0.00215) RY*( 3) S   7           s(  0.00%)p 1.00( 33.32%)d 2.00( 66.68%)
                                           -0.0000 -0.0000 -0.0000 -0.0000  0.0000
                                            0.0000 -0.0000 -0.0000 -0.0000  0.0000
                                            0.0000 -0.0136  0.5771 -0.0000  0.1596
                                            0.8008 -0.0000 -0.0000
    93. (0.00181) RY*( 4) S   7           s( 29.18%)p 1.13( 32.97%)d 1.30( 37.85%)
                                            0.0000 -0.0000  0.0142  0.5400  0.0000
                                           -0.0491  0.4045  0.0000  0.0765 -0.3973
                                           -0.0000 -0.0000  0.0000  0.3210  0.0000
                                            0.0000  0.4914  0.1844
    94. (0.00052) RY*( 5) S   7           s( 43.78%)p 0.26( 11.39%)d 1.02( 44.84%)
                                           -0.0000 -0.0000  0.0184  0.6614  0.0000
                                            0.0884 -0.2764 -0.0000 -0.0099 -0.1720
                                           -0.0000 -0.0000 -0.0000 -0.1639  0.0000
                                            0.0000 -0.6074  0.2292
    95. (0.00040) RY*( 6) S   7           s(  7.37%)p 8.86( 65.30%)d 3.71( 27.33%)
                                           -0.0000 -0.0000  0.0047  0.2714  0.0000
                                            0.0138 -0.7470 -0.0000  0.0072  0.3079
                                           -0.0000 -0.0000 -0.0000  0.0981 -0.0000
                                           -0.0000  0.5126 -0.0295
    96. (0.00004) RY*( 7) S   7           s( 11.26%)p 0.20(  2.29%)d 7.68( 86.45%)
    97. (0.00002) RY*( 8) S   7           s(  7.39%)p 8.06( 59.52%)d 4.48( 33.09%)
    98. (0.00001) RY*( 9) S   7           s(  0.00%)p 1.00( 62.09%)d 0.61( 37.91%)
    99. (0.00881) RY*( 1) C   8           s(  4.42%)p18.80( 83.16%)d 2.81( 12.42%)
                                            0.0000 -0.0240  0.2089 -0.0217  0.5033
                                           -0.0833  0.7556 -0.0000  0.0000 -0.0214
                                            0.0000  0.0000  0.3509  0.0242
   100. (0.00533) RY*( 2) C   8           s( 22.13%)p 2.57( 56.80%)d 0.95( 21.07%)
                                           -0.0000  0.0356  0.4690  0.0303  0.4470
                                           -0.0119 -0.6059 -0.0000 -0.0000 -0.2668
                                           -0.0000 -0.0000  0.3719 -0.0351
   101. (0.00308) RY*( 3) C   8           s(  0.00%)p 1.00( 55.68%)d 0.80( 44.32%)
                                           -0.0000  0.0000  0.0000 -0.0000  0.0000
                                            0.0000 -0.0000 -0.0120  0.7461 -0.0000
                                            0.3774  0.5484 -0.0000  0.0000
   102. (0.00073) RY*( 4) C   8           s( 49.74%)p 0.04(  1.93%)d 0.97( 48.34%)
                                            0.0000 -0.0152  0.7051 -0.0187 -0.0172
                                            0.0011  0.1364 -0.0000 -0.0000 -0.0519
                                           -0.0000  0.0000 -0.6884 -0.0826
   103. (0.00063) RY*( 5) C   8           s(  0.00%)p 1.00( 31.16%)d 2.21( 68.84%)
                                           -0.0000  0.0000 -0.0000  0.0000 -0.0000
                                           -0.0000 -0.0000 -0.0139 -0.5580  0.0000
                                           -0.0948  0.8243  0.0000 -0.0000
   104. (0.00026) RY*( 6) C   8           s(  1.47%)p20.66( 30.34%)d46.45( 68.20%)
                                           -0.0000 -0.0096  0.1208  0.0082 -0.5179
                                            0.0218  0.1860 -0.0000 -0.0000 -0.7880
                                            0.0000 -0.0000  0.2195  0.1132
   105. (0.00001) RY*( 7) C   8           s( 22.06%)p 1.24( 27.28%)d 2.30( 50.66%)
   106. (0.00002) RY*( 8) C   8           s(  0.41%)p 1.54(  0.62%)d99.99( 98.97%)
   107. (0.00000) RY*( 9) C   8           s(  0.00%)p 1.00( 13.31%)d 6.51( 86.69%)
   108. (0.00416) RY*( 1) N   9           s(  0.54%)p99.99( 94.52%)d 9.11(  4.94%)
                                            0.0000 -0.0085  0.0732 -0.0021  0.0221
                                            0.0294 -0.9715  0.0000 -0.0000  0.0113
                                           -0.0000 -0.0000  0.2182 -0.0409
   109. (0.00241) RY*( 2) N   9           s(  1.66%)p58.13( 96.24%)d 1.27(  2.11%)
                                            0.0000  0.0109  0.1282 -0.0262 -0.9806
                                           -0.0087 -0.0015  0.0000 -0.0000  0.1316
                                            0.0000 -0.0000  0.0505  0.0346
   110. (0.00063) RY*( 3) N   9           s(  0.00%)p 1.00( 90.53%)d 0.10(  9.47%)
                                           -0.0000  0.0000 -0.0000 -0.0000 -0.0000
                                           -0.0000 -0.0000  0.0156  0.9513  0.0000
                                           -0.2691  0.1492  0.0000  0.0000
   111. (0.00046) RY*( 4) N   9           s(  0.00%)p 1.00(  7.29%)d12.71( 92.71%)
                                           -0.0000  0.0000 -0.0000 -0.0000 -0.0000
                                           -0.0000 -0.0000  0.0165  0.2696 -0.0000
                                            0.9627  0.0160 -0.0000  0.0000
   112. (0.00027) RY*( 5) N   9           s( 86.63%)p 0.04(  3.36%)d 0.12( 10.01%)
                                            0.0000 -0.0068  0.9307  0.0287  0.1639
                                            0.0203  0.0741  0.0000  0.0000  0.3117
                                            0.0000  0.0000 -0.0076  0.0534
   113. (0.00006) RY*( 6) N   9           s(  8.34%)p 0.21(  1.75%)d10.78( 89.91%)
   114. (0.00003) RY*( 7) N   9           s(  2.79%)p 1.42(  3.96%)d33.41( 93.25%)
   115. (0.00001) RY*( 8) N   9           s(  0.00%)p 1.00(  2.34%)d41.66( 97.66%)
   116. (0.00001) RY*( 9) N   9           s(  0.00%)p 1.00(  0.43%)d99.99( 99.56%)
   117. (0.00213) RY*( 1) H  10           s( 99.48%)p 0.01(  0.52%)
                                            0.0045  0.9974  0.0059  0.0720  0.0000
   118. (0.00017) RY*( 2) H  10           s(  0.00%)p 1.00(100.00%)
                                           -0.0000  0.0000 -0.0000 -0.0000  1.0000
   119. (0.00009) RY*( 3) H  10           s(  0.02%)p99.99( 99.98%)
   120. (0.00006) RY*( 4) H  10           s(  0.60%)p99.99( 99.40%)
   121. (0.00155) RY*( 1) H  11           s( 99.14%)p 0.01(  0.86%)
                                            0.0046  0.9957  0.0882  0.0282 -0.0000
   122. (0.00017) RY*( 2) H  11           s(  0.00%)p 1.00(100.00%)
                                            0.0000  0.0000  0.0000 -0.0000  1.0000
   123. (0.00009) RY*( 3) H  11           s(  0.00%)p 1.00(100.00%)
   124. (0.00006) RY*( 4) H  11           s(  0.95%)p99.99( 99.05%)
   125. (0.00155) RY*( 1) H  12           s( 99.14%)p 0.01(  0.86%)
                                            0.0046  0.9957  0.0725 -0.0577 -0.0000
   126. (0.00019) RY*( 2) H  12           s(  0.00%)p 1.00(100.00%)
                                            0.0000  0.0000 -0.0000 -0.0000  1.0000
   127. (0.00008) RY*( 3) H  12           s(  0.00%)p 1.00(100.00%)
   128. (0.00006) RY*( 4) H  12           s(  0.95%)p99.99( 99.05%)
   129. (0.00158) RY*( 1) H  13           s( 99.07%)p 0.01(  0.93%)
                                            0.0048  0.9953  0.0105 -0.0958 -0.0000
   130. (0.00020) RY*( 2) H  13           s(  0.00%)p 1.00(100.00%)
                                            0.0000 -0.0000  0.0000 -0.0000  1.0000
   131. (0.00012) RY*( 3) H  13           s(  0.01%)p 1.00( 99.99%)
                                            0.0045  0.0074 -0.9994 -0.0321  0.0000
   132. (0.00006) RY*( 4) H  13           s(  1.01%)p97.53( 98.99%)
   133. (0.00102) RY*( 1) H  14           s( 99.21%)p 0.01(  0.79%)
                                            0.0011  0.9960  0.0791 -0.0404 -0.0000
   134. (0.00010) RY*( 2) H  14           s(  0.00%)p 1.00(100.00%)
                                            0.0000  0.0000 -0.0000  0.0000  1.0000
   135. (0.00007) RY*( 3) H  14           s(  0.81%)p99.99( 99.19%)
   136. (0.00001) RY*( 4) H  14           s(  0.09%)p99.99( 99.91%)
   137. (0.02712) BD*( 1) C   1 - C   2  
                ( 48.77%)   0.6984* C   1 s( 37.36%)p 1.68( 62.61%)d 0.00(  0.04%)
                                            0.0002 -0.6112 -0.0022 -0.7123  0.0270
                                           -0.3419 -0.0322 -0.0000 -0.0000 -0.0111
                                           -0.0000 -0.0000 -0.0111  0.0108
                ( 51.23%)  -0.7158* C   2 s( 34.79%)p 1.87( 65.16%)d 0.00(  0.05%)
                                           -0.0001 -0.5898 -0.0080  0.7574  0.0167
                                            0.2772 -0.0271  0.0000 -0.0000 -0.0135
                                           -0.0000 -0.0000 -0.0122  0.0129
   138. (0.04708) BD*( 1) C   1 - C   6  
                ( 51.18%)   0.7154* C   1 s( 33.84%)p 1.95( 66.11%)d 0.00(  0.05%)
                                           -0.0001  0.5818 -0.0030 -0.1131 -0.0005
                                           -0.8051  0.0079 -0.0000  0.0000  0.0056
                                           -0.0000  0.0000 -0.0165 -0.0124
                ( 48.82%)  -0.6987* C   6 s( 35.65%)p 1.80( 64.31%)d 0.00(  0.04%)
                                            0.0000  0.5970 -0.0064  0.0888  0.0062
                                            0.7970  0.0038  0.0000 -0.0000  0.0008
                                           -0.0000  0.0000 -0.0148 -0.0142
   139. (0.48049) BD*( 2) C   1 - C   6  
                ( 53.28%)   0.7299* C   1 s(  0.00%)p 1.00( 99.98%)d 0.00(  0.02%)
                                            0.0000 -0.0000  0.0000  0.0000  0.0000
                                           -0.0000 -0.0000  0.9998  0.0081 -0.0000
                                           -0.0009 -0.0158  0.0000  0.0000
                ( 46.72%)  -0.6836* C   6 s(  0.00%)p 1.00( 99.98%)d 0.00(  0.02%)
                                           -0.0000 -0.0000 -0.0000  0.0000 -0.0000
                                           -0.0000 -0.0000  0.9999  0.0106 -0.0000
                                           -0.0003  0.0134 -0.0000  0.0000
   140. (0.02622) BD*( 1) C   1 - N   9  
                ( 59.40%)   0.7707* C   1 s( 28.47%)p 2.51( 71.40%)d 0.00(  0.12%)
                                           -0.0000  0.5336  0.0059 -0.6916  0.0099
                                            0.4830  0.0487  0.0000  0.0000 -0.0264
                                           -0.0000  0.0000  0.0128 -0.0193
                ( 40.60%)  -0.6372* N   9 s( 34.18%)p 1.92( 65.74%)d 0.00(  0.07%)
                                            0.0003  0.5847  0.0016  0.7330 -0.0135
                                           -0.3459 -0.0173  0.0000 -0.0000 -0.0235
                                           -0.0000  0.0000 -0.0012 -0.0137
   141. (0.01512) BD*( 1) C   2 - C   3  
                ( 49.70%)   0.7050* C   2 s( 36.28%)p 1.76( 63.68%)d 0.00(  0.04%)
                                           -0.0000 -0.6022 -0.0125 -0.6420 -0.0328
                                            0.4721 -0.0260  0.0000 -0.0000  0.0171
                                            0.0000 -0.0000 -0.0013  0.0117
                ( 50.30%)  -0.7092* C   3 s( 36.02%)p 1.77( 63.93%)d 0.00(  0.05%)
                                           -0.0000 -0.6001 -0.0065  0.6112 -0.0161
                                           -0.5140 -0.0365 -0.0000 -0.0000  0.0166
                                            0.0000 -0.0000 -0.0056  0.0121
   142. (0.29392) BD*( 2) C   2 - C   3  
                ( 50.84%)   0.7130* C   2 s(  0.00%)p 1.00( 99.95%)d 0.00(  0.05%)
                                           -0.0000  0.0000  0.0000 -0.0000  0.0000
                                           -0.0000  0.0000  0.9997 -0.0098 -0.0000
                                            0.0089 -0.0214 -0.0000 -0.0000
                ( 49.16%)  -0.7012* C   3 s(  0.00%)p 1.00( 99.95%)d 0.00(  0.05%)
                                           -0.0000 -0.0000  0.0000 -0.0000  0.0000
                                           -0.0000  0.0000  0.9997 -0.0129  0.0000
                                           -0.0213  0.0038  0.0000  0.0000
   143. (0.01407) BD*( 1) C   2 - H  10  
                ( 38.00%)   0.6164* C   2 s( 28.84%)p 2.47( 71.13%)d 0.00(  0.03%)
                                            0.0003 -0.5368  0.0157 -0.1116 -0.0022
                                           -0.8359  0.0063 -0.0000  0.0000 -0.0027
                                           -0.0000 -0.0000  0.0141  0.0099
                ( 62.00%)  -0.7874* H  10 s( 99.91%)p 0.00(  0.09%)
                                           -0.9995  0.0023  0.0031  0.0305  0.0000
   144. (0.01749) BD*( 1) C   3 - C   4  
                ( 50.07%)   0.7076* C   3 s( 35.47%)p 1.82( 64.49%)d 0.00(  0.04%)
                                            0.0000  0.5955  0.0081 -0.0859  0.0366
                                           -0.7974 -0.0167 -0.0000 -0.0000  0.0063
                                            0.0000  0.0000 -0.0161 -0.0120
                ( 49.93%)  -0.7066* C   4 s( 35.73%)p 1.80( 64.22%)d 0.00(  0.04%)
                                            0.0000  0.5977  0.0076  0.1261  0.0401
                                            0.7904  0.0061  0.0000  0.0000  0.0026
                                            0.0000  0.0000 -0.0170 -0.0120
   145. (0.01365) BD*( 1) C   3 - H  11  
                ( 38.54%)   0.6208* C   3 s( 28.41%)p 2.52( 71.56%)d 0.00(  0.03%)
                                            0.0003 -0.5328  0.0123 -0.7859  0.0068
                                           -0.3129  0.0018 -0.0000  0.0000 -0.0101
                                           -0.0000 -0.0000 -0.0106  0.0098
                ( 61.46%)  -0.7840* H  11 s( 99.91%)p 0.00(  0.09%)
                                           -0.9995  0.0018  0.0280  0.0113  0.0000
   146. (0.01669) BD*( 1) C   4 - C   5  
                ( 50.62%)   0.7115* C   4 s( 35.88%)p 1.79( 64.08%)d 0.00(  0.05%)
                                            0.0001  0.5989  0.0075 -0.7248  0.0060
                                           -0.3374 -0.0392 -0.0000 -0.0000  0.0116
                                            0.0000  0.0000  0.0130 -0.0120
                ( 49.38%)  -0.7027* C   5 s( 36.28%)p 1.75( 63.67%)d 0.00(  0.04%)
                                           -0.0001  0.6023  0.0067  0.7416  0.0236
                                            0.2915 -0.0344 -0.0000 -0.0000  0.0137
                                            0.0000 -0.0000  0.0091 -0.0120
   147. (0.31195) BD*( 2) C   4 - C   5  
                ( 50.20%)   0.7085* C   4 s(  0.00%)p 1.00( 99.95%)d 0.00(  0.05%)
                                           -0.0000 -0.0000  0.0000 -0.0000  0.0000
                                           -0.0000 -0.0000  0.9997 -0.0115  0.0000
                                           -0.0218  0.0012  0.0000  0.0000
                ( 49.80%)  -0.7057* C   5 s(  0.00%)p 1.00( 99.95%)d 0.00(  0.05%)
                                           -0.0000 -0.0000  0.0000  0.0000  0.0000
                                           -0.0000  0.0000  0.9997 -0.0116 -0.0000
                                            0.0133  0.0179  0.0000  0.0000
   148. (0.01337) BD*( 1) C   4 - H  12  
                ( 38.57%)   0.6211* C   4 s( 28.29%)p 2.53( 71.68%)d 0.00(  0.03%)
                                            0.0003 -0.5317  0.0127 -0.6761  0.0055
                                            0.5096 -0.0045  0.0000  0.0000  0.0142
                                           -0.0000 -0.0000 -0.0037  0.0098
                ( 61.43%)  -0.7838* H  12 s( 99.91%)p 0.00(  0.09%)
                                           -0.9995  0.0018  0.0241 -0.0182  0.0000
   149. (0.02374) BD*( 1) C   5 - C   6  
                ( 51.62%)   0.7185* C   5 s( 34.85%)p 1.87( 65.11%)d 0.00(  0.05%)
                                            0.0000  0.5901  0.0159 -0.6609 -0.0286
                                            0.4614 -0.0236  0.0000 -0.0000 -0.0174
                                           -0.0000  0.0000  0.0038 -0.0130
                ( 48.38%)  -0.6955* C   6 s( 39.75%)p 1.51( 60.22%)d 0.00(  0.03%)
                                           -0.0001  0.6303  0.0135  0.5617 -0.0111
                                           -0.5346 -0.0266 -0.0000 -0.0000 -0.0143
                                           -0.0000 -0.0000  0.0024 -0.0112
   150. (0.01525) BD*( 1) C   5 - H  13  
                ( 38.21%)   0.6181* C   5 s( 28.79%)p 2.47( 71.18%)d 0.00(  0.03%)
                                           -0.0003  0.5363 -0.0172 -0.1065  0.0080
                                           -0.8368  0.0079 -0.0000 -0.0000  0.0045
                                           -0.0000 -0.0000 -0.0134 -0.0100
                ( 61.79%)  -0.7861* H  13 s( 99.91%)p 0.00(  0.09%)
                                            0.9995 -0.0020  0.0035  0.0303 -0.0000
   151. (0.02569) BD*( 1) C   6 - S   7  
                ( 48.02%)   0.6930* C   6 s( 24.46%)p 3.08( 75.38%)d 0.01(  0.16%)
                                            0.0003 -0.4945  0.0007  0.8212 -0.0311
                                            0.2789  0.0270 -0.0000 -0.0000 -0.0154
                                            0.0000  0.0000 -0.0305  0.0209
                ( 51.98%)  -0.7209* S   7 s( 19.67%)p 4.06( 79.79%)d 0.03(  0.54%)
                                           -0.0000 -0.0002 -0.4411  0.0461  0.0001
                                           -0.8891 -0.0398 -0.0000 -0.0727  0.0214
                                           -0.0000  0.0000 -0.0000 -0.0294  0.0000
                                            0.0000 -0.0587  0.0335
   152. (0.06859) BD*( 1) S   7 - C   8  
                ( 49.25%)   0.7018* S   7 s( 17.86%)p 4.57( 81.53%)d 0.03(  0.61%)
                                           -0.0000 -0.0000 -0.4218  0.0259  0.0000
                                            0.2748  0.0407 -0.0000 -0.8588 -0.0223
                                           -0.0000  0.0000  0.0000  0.0213 -0.0000
                                            0.0000  0.0656  0.0374
                ( 50.75%)  -0.7124* C   8 s( 28.94%)p 2.45( 70.86%)d 0.01(  0.20%)
                                           -0.0000 -0.5376  0.0206 -0.1371  0.0515
                                            0.8288  0.0135 -0.0000 -0.0000  0.0138
                                           -0.0000  0.0000  0.0356  0.0231
   153. (0.01135) BD*( 1) C   8 - N   9  
                ( 60.44%)   0.7774* C   8 s( 35.78%)p 1.79( 64.10%)d 0.00(  0.12%)
                                           -0.0002 -0.5978 -0.0230 -0.6293 -0.0091
                                           -0.4891 -0.0757 -0.0000 -0.0000 -0.0280
                                           -0.0000 -0.0000 -0.0090  0.0185
                ( 39.56%)  -0.6290* N   9 s( 38.54%)p 1.59( 61.39%)d 0.00(  0.07%)
                                           -0.0000 -0.6204 -0.0217  0.6783 -0.0340
                                            0.3904  0.0132  0.0000 -0.0000 -0.0241
                                           -0.0000 -0.0000  0.0026  0.0121
   154. (0.28356) BD*( 2) C   8 - N   9  
                ( 55.58%)   0.7455* C   8 s(  0.00%)p 1.00( 99.85%)d 0.00(  0.15%)
                                           -0.0000 -0.0000  0.0000 -0.0000 -0.0000
                                           -0.0000 -0.0000  0.9992 -0.0122 -0.0000
                                            0.0371  0.0129 -0.0000  0.0000
                ( 44.42%)  -0.6665* N   9 s(  0.00%)p 1.00( 99.83%)d 0.00(  0.17%)
                                           -0.0000  0.0000  0.0000 -0.0000  0.0000
                                           -0.0000 -0.0000  0.9991 -0.0139  0.0000
                                           -0.0126 -0.0389 -0.0000 -0.0000
   155. (0.02177) BD*( 1) C   8 - H  14  
                ( 38.21%)   0.6181* C   8 s( 35.05%)p 1.85( 64.92%)d 0.00(  0.03%)
                                           -0.0005  0.5920  0.0020 -0.7636  0.0090
                                            0.2566  0.0122 -0.0000 -0.0000 -0.0080
                                           -0.0000  0.0000  0.0139 -0.0077
                ( 61.79%)  -0.7861* H  14 s( 99.90%)p 0.00(  0.10%)
                                            0.9995 -0.0039  0.0302 -0.0111 -0.0000


 NHO Directionality and "Bond Bending" (deviations from line of nuclear centers)

         [Thresholds for printing:  angular deviation  >  1.0 degree]
                                    hybrid p-character > 25.0%
                                    orbital occupancy  >  0.10e

                                Line of Centers        Hybrid 1              Hybrid 2
                                ---------------  -------------------   ------------------
                NBO               Theta   Phi    Theta   Phi    Dev    Theta   Phi    Dev
 ========================================================================================
     1. BD (   1) C   1 - C   2    90.0   22.4    90.0   28.6   6.2     90.0  197.9   4.5
     2. BD (   1) C   1 - C   6    90.0  263.0    90.0  261.9   1.1      --     --    --
     3. BD (   2) C   1 - C   6    90.0  263.0     0.0    0.0  90.0      0.0    0.0  90.0
     4. BD (   1) C   1 - N   9    90.0  148.0    90.0  142.0   6.0     90.0  333.2   5.2
     5. BD (   1) C   2 - C   3    90.0  321.5    90.0  326.5   5.0     90.0  137.2   4.3
     6. BD (   2) C   2 - C   3    90.0  321.5     0.0    0.0  90.0      0.0    0.0  90.0
     7. BD (   1) C   2 - H  10    90.0   83.4    90.0   82.2   1.2      --     --    --
     8. BD (   1) C   3 - C   4    90.0  262.4    90.0  266.5   4.2     90.0   78.2   4.2
    10. BD (   1) C   4 - C   5    90.0  203.5    90.0  207.6   4.2     90.0   18.6   4.9
    11. BD (   2) C   4 - C   5    90.0  203.5     0.0    0.0  90.0      0.0    0.0  90.0
    13. BD (   1) C   5 - C   6    90.0  141.5    90.0  147.6   6.1     90.0  314.5   7.1
    15. BD (   1) C   6 - S   7    90.0  192.2    90.0  201.2   9.0     90.0    3.2   9.0
    16. BD (   1) S   7 - C   8    90.0  100.4    90.0  109.7   9.3     90.0  275.8   4.6
    17. BD (   1) C   8 - N   9    90.0   37.1    90.0   41.5   4.4     90.0  212.1   5.0
    18. BD (   2) C   8 - N   9    90.0   37.1     0.0    0.0  90.0      0.0    0.0  90.0
    33. LP (   1) S   7             --     --     90.0  234.9   --       --     --    --
    34. LP (   2) S   7             --     --      0.0    0.0   --       --     --    --
    35. LP (   1) N   9             --     --     90.0   91.0   --       --     --    --
   139. BD*(   2) C   1 - C   6    90.0  263.0     0.0    0.0  90.0      0.0    0.0  90.0
   142. BD*(   2) C   2 - C   3    90.0  321.5     0.0    0.0  90.0      0.0    0.0  90.0
   147. BD*(   2) C   4 - C   5    90.0  203.5     0.0    0.0  90.0      0.0    0.0  90.0
   154. BD*(   2) C   8 - N   9    90.0   37.1     0.0    0.0  90.0      0.0    0.0  90.0


 Second Order Perturbation Theory Analysis of Fock Matrix in NBO Basis

     Threshold for printing:   0.50 kcal/mol
                                                                              E(2)  E(j)-E(i) F(i,j)
         Donor NBO (i)                     Acceptor NBO (j)                 kcal/mol   a.u.    a.u. 
 ===================================================================================================

 within unit  1
   1. BD (   1) C   1 - C   2        / 54. RY*(   1) C   3                    1.06    1.86    0.040
   1. BD (   1) C   1 - C   2        / 55. RY*(   2) C   3                    1.16    1.35    0.036
   1. BD (   1) C   1 - C   2        / 81. RY*(   1) C   6                    0.52    1.71    0.027
   1. BD (   1) C   1 - C   2        / 83. RY*(   3) C   6                    0.72    1.56    0.030
   1. BD (   1) C   1 - C   2        /108. RY*(   1) N   9                    0.86    1.64    0.034
   1. BD (   1) C   1 - C   2        /138. BD*(   1) C   1 - C   6            4.77    1.21    0.068
   1. BD (   1) C   1 - C   2        /140. BD*(   1) C   1 - N   9            2.43    1.15    0.047
   1. BD (   1) C   1 - C   2        /141. BD*(   1) C   2 - C   3            3.05    1.27    0.056
   1. BD (   1) C   1 - C   2        /143. BD*(   1) C   2 - H  10            1.40    1.15    0.036
   1. BD (   1) C   1 - C   2        /145. BD*(   1) C   3 - H  11            2.53    1.16    0.048
   1. BD (   1) C   1 - C   2        /151. BD*(   1) C   6 - S   7            2.60    0.90    0.043
   1. BD (   1) C   1 - C   2        /153. BD*(   1) C   8 - N   9            1.79    1.27    0.043
   2. BD (   1) C   1 - C   6        / 45. RY*(   1) C   2                    1.13    1.83    0.041
   2. BD (   1) C   1 - C   6        / 72. RY*(   1) C   5                    1.03    1.79    0.039
   2. BD (   1) C   1 - C   6        / 73. RY*(   2) C   5                    0.77    1.35    0.029
   2. BD (   1) C   1 - C   6        / 91. RY*(   2) S   7                    0.59    1.55    0.027
   2. BD (   1) C   1 - C   6        /109. RY*(   2) N   9                    0.67    1.91    0.032
   2. BD (   1) C   1 - C   6        /137. BD*(   1) C   1 - C   2            4.67    1.25    0.068
   2. BD (   1) C   1 - C   6        /140. BD*(   1) C   1 - N   9            1.24    1.15    0.034
   2. BD (   1) C   1 - C   6        /143. BD*(   1) C   2 - H  10            2.18    1.16    0.045
   2. BD (   1) C   1 - C   6        /149. BD*(   1) C   5 - C   6            5.47    1.25    0.074
   2. BD (   1) C   1 - C   6        /150. BD*(   1) C   5 - H  13            2.61    1.15    0.049
   3. BD (   2) C   1 - C   6        / 48. RY*(   4) C   2                    1.91    1.15    0.046
   3. BD (   2) C   1 - C   6        / 74. RY*(   3) C   5                    2.48    1.09    0.051
   3. BD (   2) C   1 - C   6        / 90. RY*(   1) S   7                    1.72    1.00    0.041
   3. BD (   2) C   1 - C   6        / 92. RY*(   3) S   7                    0.74    0.93    0.026
   3. BD (   2) C   1 - C   6        /110. RY*(   3) N   9                    1.04    1.24    0.035
   3. BD (   2) C   1 - C   6        /142. BD*(   2) C   2 - C   3           16.63    0.30    0.065
   3. BD (   2) C   1 - C   6        /147. BD*(   2) C   4 - C   5           19.20    0.30    0.068
   3. BD (   2) C   1 - C   6        /154. BD*(   2) C   8 - N   9           12.73    0.26    0.052
   4. BD (   1) C   1 - N   9        / 45. RY*(   1) C   2                    0.62    1.91    0.031
   4. BD (   1) C   1 - N   9        / 81. RY*(   1) C   6                    0.56    1.79    0.028
   4. BD (   1) C   1 - N   9        / 99. RY*(   1) C   8                    0.58    1.45    0.026
   4. BD (   1) C   1 - N   9        /100. RY*(   2) C   8                    1.65    1.90    0.050
   4. BD (   1) C   1 - N   9        /102. RY*(   4) C   8                    0.52    2.07    0.029
   4. BD (   1) C   1 - N   9        /137. BD*(   1) C   1 - C   2            2.56    1.34    0.052
   4. BD (   1) C   1 - N   9        /138. BD*(   1) C   1 - C   6            1.59    1.30    0.041
   4. BD (   1) C   1 - N   9        /141. BD*(   1) C   2 - C   3            1.35    1.36    0.038
   4. BD (   1) C   1 - N   9        /149. BD*(   1) C   5 - C   6            2.26    1.33    0.049
   4. BD (   1) C   1 - N   9        /153. BD*(   1) C   8 - N   9            1.43    1.36    0.039
   4. BD (   1) C   1 - N   9        /155. BD*(   1) C   8 - H  14            4.24    1.23    0.065
   5. BD (   1) C   2 - C   3        / 36. RY*(   1) C   1                    0.74    1.63    0.031
   5. BD (   1) C   2 - C   3        / 37. RY*(   2) C   1                    1.61    1.64    0.046
   5. BD (   1) C   2 - C   3        / 63. RY*(   1) C   4                    0.79    1.85    0.034
   5. BD (   1) C   2 - C   3        / 64. RY*(   2) C   4                    1.26    1.34    0.037
   5. BD (   1) C   2 - C   3        /137. BD*(   1) C   1 - C   2            3.38    1.25    0.058
   5. BD (   1) C   2 - C   3        /140. BD*(   1) C   1 - N   9            4.71    1.15    0.066
   5. BD (   1) C   2 - C   3        /143. BD*(   1) C   2 - H  10            1.64    1.15    0.039
   5. BD (   1) C   2 - C   3        /144. BD*(   1) C   3 - C   4            3.04    1.25    0.055
   5. BD (   1) C   2 - C   3        /145. BD*(   1) C   3 - H  11            1.41    1.16    0.036
   5. BD (   1) C   2 - C   3        /148. BD*(   1) C   4 - H  12            2.33    1.15    0.046
   6. BD (   2) C   2 - C   3        / 42. RY*(   7) C   1                    0.90    1.68    0.038
   6. BD (   2) C   2 - C   3        / 48. RY*(   4) C   2                    0.53    1.14    0.024
   6. BD (   2) C   2 - C   3        / 65. RY*(   3) C   4                    2.03    0.95    0.042
   6. BD (   2) C   2 - C   3        /139. BD*(   2) C   1 - C   6           20.97    0.27    0.070
   6. BD (   2) C   2 - C   3        /147. BD*(   2) C   4 - C   5           20.11    0.29    0.068
   7. BD (   1) C   2 - H  10        / 36. RY*(   1) C   1                    0.59    1.45    0.026
   7. BD (   1) C   2 - H  10        / 54. RY*(   1) C   3                    0.60    1.68    0.029
   7. BD (   1) C   2 - H  10        /137. BD*(   1) C   1 - C   2            0.90    1.07    0.028
   7. BD (   1) C   2 - H  10        /138. BD*(   1) C   1 - C   6            4.80    1.03    0.063
   7. BD (   1) C   2 - H  10        /141. BD*(   1) C   2 - C   3            1.11    1.09    0.031
   7. BD (   1) C   2 - H  10        /144. BD*(   1) C   3 - C   4            3.84    1.07    0.057
   8. BD (   1) C   3 - C   4        / 45. RY*(   1) C   2                    0.51    1.82    0.027
   8. BD (   1) C   3 - C   4        / 46. RY*(   2) C   2                    1.74    1.35    0.044
   8. BD (   1) C   3 - C   4        / 73. RY*(   2) C   5                    1.68    1.33    0.042
   8. BD (   1) C   3 - C   4        /141. BD*(   1) C   2 - C   3            3.08    1.26    0.056
   8. BD (   1) C   3 - C   4        /143. BD*(   1) C   2 - H  10            2.70    1.15    0.050
   8. BD (   1) C   3 - C   4        /145. BD*(   1) C   3 - H  11            1.31    1.15    0.035
   8. BD (   1) C   3 - C   4        /146. BD*(   1) C   4 - C   5            3.08    1.25    0.056
   8. BD (   1) C   3 - C   4        /148. BD*(   1) C   4 - H  12            1.33    1.15    0.035
   8. BD (   1) C   3 - C   4        /150. BD*(   1) C   5 - H  13            2.63    1.14    0.049
   9. BD (   1) C   3 - H  11        / 45. RY*(   1) C   2                    0.65    1.65    0.029
   9. BD (   1) C   3 - H  11        / 63. RY*(   1) C   4                    0.64    1.67    0.029
   9. BD (   1) C   3 - H  11        /137. BD*(   1) C   1 - C   2            4.00    1.07    0.058
   9. BD (   1) C   3 - H  11        /141. BD*(   1) C   2 - C   3            0.94    1.09    0.029
   9. BD (   1) C   3 - H  11        /144. BD*(   1) C   3 - C   4            0.77    1.07    0.026
   9. BD (   1) C   3 - H  11        /146. BD*(   1) C   4 - C   5            3.85    1.08    0.058
  10. BD (   1) C   4 - C   5        / 54. RY*(   1) C   3                    0.77    1.86    0.034
  10. BD (   1) C   4 - C   5        / 55. RY*(   2) C   3                    1.36    1.35    0.039
  10. BD (   1) C   4 - C   5        / 81. RY*(   1) C   6                    1.22    1.71    0.041
  10. BD (   1) C   4 - C   5        / 82. RY*(   2) C   6                    0.52    1.33    0.024
  10. BD (   1) C   4 - C   5        / 83. RY*(   3) C   6                    0.53    1.56    0.026
  10. BD (   1) C   4 - C   5        /144. BD*(   1) C   3 - C   4            2.94    1.25    0.054
  10. BD (   1) C   4 - C   5        /145. BD*(   1) C   3 - H  11            2.23    1.16    0.046
  10. BD (   1) C   4 - C   5        /148. BD*(   1) C   4 - H  12            1.36    1.16    0.036
  10. BD (   1) C   4 - C   5        /149. BD*(   1) C   5 - C   6            4.19    1.24    0.065
  10. BD (   1) C   4 - C   5        /150. BD*(   1) C   5 - H  13            1.55    1.15    0.038
  10. BD (   1) C   4 - C   5        /151. BD*(   1) C   6 - S   7            5.48    0.90    0.063
  11. BD (   2) C   4 - C   5        / 57. RY*(   4) C   3                    2.00    1.05    0.044
  11. BD (   2) C   4 - C   5        / 74. RY*(   3) C   5                    0.59    1.08    0.024
  11. BD (   2) C   4 - C   5        / 84. RY*(   4) C   6                    1.21    1.45    0.041
  11. BD (   2) C   4 - C   5        /139. BD*(   2) C   1 - C   6           18.65    0.27    0.066
  11. BD (   2) C   4 - C   5        /142. BD*(   2) C   2 - C   3           18.52    0.30    0.066
  12. BD (   1) C   4 - H  12        / 54. RY*(   1) C   3                    0.65    1.68    0.030
  12. BD (   1) C   4 - H  12        / 72. RY*(   1) C   5                    0.61    1.61    0.028
  12. BD (   1) C   4 - H  12        /141. BD*(   1) C   2 - C   3            3.75    1.09    0.057
  12. BD (   1) C   4 - H  12        /144. BD*(   1) C   3 - C   4            0.77    1.07    0.026
  12. BD (   1) C   4 - H  12        /146. BD*(   1) C   4 - C   5            0.86    1.09    0.027
  12. BD (   1) C   4 - H  12        /149. BD*(   1) C   5 - C   6            4.15    1.07    0.059
  13. BD (   1) C   5 - C   6        / 63. RY*(   1) C   4                    1.07    1.87    0.040
  13. BD (   1) C   5 - C   6        / 64. RY*(   2) C   4                    1.17    1.37    0.036
  13. BD (   1) C   5 - C   6        /138. BD*(   1) C   1 - C   6            5.10    1.23    0.071
  13. BD (   1) C   5 - C   6        /140. BD*(   1) C   1 - N   9            2.50    1.17    0.048
  13. BD (   1) C   5 - C   6        /146. BD*(   1) C   4 - C   5            3.24    1.29    0.058
  13. BD (   1) C   5 - C   6        /148. BD*(   1) C   4 - H  12            2.35    1.18    0.047
  13. BD (   1) C   5 - C   6        /150. BD*(   1) C   5 - H  13            1.66    1.17    0.039
  13. BD (   1) C   5 - C   6        /151. BD*(   1) C   6 - S   7            0.70    0.92    0.023
  14. BD (   1) C   5 - H  13        / 63. RY*(   1) C   4                    0.67    1.68    0.030
  14. BD (   1) C   5 - H  13        / 81. RY*(   1) C   6                    0.91    1.54    0.034
  14. BD (   1) C   5 - H  13        /138. BD*(   1) C   1 - C   6            4.30    1.04    0.060
  14. BD (   1) C   5 - H  13        /144. BD*(   1) C   3 - C   4            3.70    1.08    0.056
  14. BD (   1) C   5 - H  13        /146. BD*(   1) C   4 - C   5            1.07    1.09    0.031
  14. BD (   1) C   5 - H  13        /149. BD*(   1) C   5 - C   6            1.05    1.07    0.030
  15. BD (   1) C   6 - S   7        / 36. RY*(   1) C   1                    0.99    1.61    0.036
  15. BD (   1) C   6 - S   7        / 72. RY*(   1) C   5                    1.41    1.77    0.045
  15. BD (   1) C   6 - S   7        / 99. RY*(   1) C   8                    0.51    1.35    0.023
  15. BD (   1) C   6 - S   7        /137. BD*(   1) C   1 - C   2            4.06    1.23    0.063
  15. BD (   1) C   6 - S   7        /138. BD*(   1) C   1 - C   6            0.53    1.19    0.023
  15. BD (   1) C   6 - S   7        /140. BD*(   1) C   1 - N   9            1.02    1.14    0.030
  15. BD (   1) C   6 - S   7        /146. BD*(   1) C   4 - C   5            2.10    1.25    0.046
  15. BD (   1) C   6 - S   7        /149. BD*(   1) C   5 - C   6            1.46    1.23    0.038
  15. BD (   1) C   6 - S   7        /153. BD*(   1) C   8 - N   9            0.81    1.25    0.029
  15. BD (   1) C   6 - S   7        /155. BD*(   1) C   8 - H  14            2.77    1.13    0.050
  16. BD (   1) S   7 - C   8        /108. RY*(   1) N   9                    0.52    1.62    0.026
  16. BD (   1) S   7 - C   8        /109. RY*(   2) N   9                    1.55    1.89    0.049
  16. BD (   1) S   7 - C   8        /137. BD*(   1) C   1 - C   2            0.96    1.23    0.031
  16. BD (   1) S   7 - C   8        /149. BD*(   1) C   5 - C   6            4.54    1.22    0.067
  17. BD (   1) C   8 - N   9        / 37. RY*(   2) C   1                    3.29    1.83    0.069
  17. BD (   1) C   8 - N   9        /137. BD*(   1) C   1 - C   2            4.41    1.44    0.071
  17. BD (   1) C   8 - N   9        /140. BD*(   1) C   1 - N   9            1.82    1.34    0.044
  17. BD (   1) C   8 - N   9        /155. BD*(   1) C   8 - H  14            1.21    1.33    0.036
  18. BD (   2) C   8 - N   9        / 39. RY*(   4) C   1                    1.45    2.07    0.050
  18. BD (   2) C   8 - N   9        / 92. RY*(   3) S   7                    1.54    1.00    0.036
  18. BD (   2) C   8 - N   9        /139. BD*(   2) C   1 - C   6           15.58    0.34    0.073
  19. BD (   1) C   8 - H  14        / 91. RY*(   2) S   7                    0.65    1.42    0.027
  19. BD (   1) C   8 - H  14        /108. RY*(   1) N   9                    1.29    1.51    0.040
  19. BD (   1) C   8 - H  14        /140. BD*(   1) C   1 - N   9            4.92    1.02    0.064
  19. BD (   1) C   8 - H  14        /151. BD*(   1) C   6 - S   7            0.53    0.77    0.018
  19. BD (   1) C   8 - H  14        /152. BD*(   1) S   7 - C   8            0.60    0.75    0.019
  19. BD (   1) C   8 - H  14        /153. BD*(   1) C   8 - N   9            1.07    1.14    0.031
  20. CR (   1) C   1                / 46. RY*(   2) C   2                    1.44   10.77    0.111
  20. CR (   1) C   1                / 82. RY*(   2) C   6                    0.97   10.74    0.091
  20. CR (   1) C   1                / 83. RY*(   3) C   6                    0.82   10.97    0.085
  20. CR (   1) C   1                /138. BD*(   1) C   1 - C   6            0.68   10.61    0.076
  20. CR (   1) C   1                /141. BD*(   1) C   2 - C   3            0.82   10.68    0.084
  20. CR (   1) C   1                /143. BD*(   1) C   2 - H  10            0.63   10.56    0.073
  20. CR (   1) C   1                /149. BD*(   1) C   5 - C   6            1.23   10.65    0.103
  20. CR (   1) C   1                /151. BD*(   1) C   6 - S   7            0.54   10.30    0.067
  20. CR (   1) C   1                /153. BD*(   1) C   8 - N   9            1.32   10.68    0.106
  21. CR (   1) C   2                / 38. RY*(   3) C   1                    1.78   10.94    0.124
  21. CR (   1) C   2                / 55. RY*(   2) C   3                    1.40   10.73    0.110
  21. CR (   1) C   2                / 56. RY*(   3) C   3                    0.68   10.74    0.076
  21. CR (   1) C   2                /117. RY*(   1) H  10                    0.72   10.42    0.077
  21. CR (   1) C   2                /138. BD*(   1) C   1 - C   6            1.31   10.58    0.106
  21. CR (   1) C   2                /140. BD*(   1) C   1 - N   9            1.06   10.53    0.095
  21. CR (   1) C   2                /144. BD*(   1) C   3 - C   4            1.00   10.62    0.093
  21. CR (   1) C   2                /145. BD*(   1) C   3 - H  11            0.67   10.53    0.075
  22. CR (   1) C   3                / 46. RY*(   2) C   2                    1.08   10.74    0.096
  22. CR (   1) C   3                / 47. RY*(   3) C   2                    0.58   10.63    0.070
  22. CR (   1) C   3                / 64. RY*(   2) C   4                    1.56   10.73    0.115
  22. CR (   1) C   3                /121. RY*(   1) H  11                    0.69   10.43    0.076
  22. CR (   1) C   3                /137. BD*(   1) C   1 - C   2            1.01   10.63    0.093
  22. CR (   1) C   3                /143. BD*(   1) C   2 - H  10            0.75   10.54    0.080
  22. CR (   1) C   3                /146. BD*(   1) C   4 - C   5            0.98   10.64    0.092
  22. CR (   1) C   3                /148. BD*(   1) C   4 - H  12            0.64   10.54    0.074
  23. CR (   1) C   4                / 55. RY*(   2) C   3                    1.50   10.73    0.113
  23. CR (   1) C   4                / 73. RY*(   2) C   5                    0.83   10.73    0.084
  23. CR (   1) C   4                / 75. RY*(   4) C   5                    0.75   10.68    0.080
  23. CR (   1) C   4                /125. RY*(   1) H  12                    0.69   10.43    0.076
  23. CR (   1) C   4                /141. BD*(   1) C   2 - C   3            0.97   10.65    0.091
  23. CR (   1) C   4                /145. BD*(   1) C   3 - H  11            0.63   10.54    0.073
  23. CR (   1) C   4                /149. BD*(   1) C   5 - C   6            1.09   10.63    0.097
  23. CR (   1) C   4                /150. BD*(   1) C   5 - H  13            0.74   10.53    0.079
  24. CR (   1) C   5                / 64. RY*(   2) C   4                    1.36   10.73    0.108
  24. CR (   1) C   5                / 66. RY*(   4) C   4                    0.72   10.77    0.079
  24. CR (   1) C   5                / 83. RY*(   3) C   6                    1.84   10.95    0.127
  24. CR (   1) C   5                /129. RY*(   1) H  13                    0.70   10.43    0.076
  24. CR (   1) C   5                /138. BD*(   1) C   1 - C   6            1.27   10.59    0.105
  24. CR (   1) C   5                /144. BD*(   1) C   3 - C   4            0.99   10.63    0.092
  24. CR (   1) C   5                /148. BD*(   1) C   4 - H  12            0.64   10.54    0.073
  24. CR (   1) C   5                /151. BD*(   1) C   6 - S   7            1.34   10.28    0.105
  25. CR (   1) C   6                / 37. RY*(   2) C   1                    1.98   11.06    0.132
  25. CR (   1) C   6                / 73. RY*(   2) C   5                    1.92   10.76    0.128
  25. CR (   1) C   6                / 94. RY*(   5) S   7                    0.50   10.87    0.066
  25. CR (   1) C   6                /137. BD*(   1) C   1 - C   2            1.07   10.66    0.096
  25. CR (   1) C   6                /138. BD*(   1) C   1 - C   6            0.66   10.62    0.076
  25. CR (   1) C   6                /146. BD*(   1) C   4 - C   5            0.77   10.68    0.081
  25. CR (   1) C   6                /150. BD*(   1) C   5 - H  13            0.76   10.56    0.080
  27. CR (   2) S   7                / 81. RY*(   1) C   6                    1.54    9.63    0.109
  27. CR (   2) S   7                / 99. RY*(   1) C   8                    1.22    9.29    0.095
  27. CR (   2) S   7                /100. RY*(   2) C   8                    0.67    9.74    0.072
  27. CR (   2) S   7                /138. BD*(   1) C   1 - C   6            0.52    9.13    0.063
  27. CR (   2) S   7                /149. BD*(   1) C   5 - C   6            1.64    9.17    0.110
  27. CR (   2) S   7                /155. BD*(   1) C   8 - H  14            0.58    9.07    0.065
  31. CR (   1) C   8                / 93. RY*(   4) S   7                    0.59   10.89    0.072
  31. CR (   1) C   8                /109. RY*(   2) N   9                    0.82   11.37    0.086
  31. CR (   1) C   8                /133. RY*(   1) H  14                    0.82   10.42    0.083
  31. CR (   1) C   8                /140. BD*(   1) C   1 - N   9            2.04   10.61    0.132
  31. CR (   1) C   8                /152. BD*(   1) S   7 - C   8            0.58   10.34    0.070
  32. CR (   1) N   9                / 36. RY*(   1) C   1                    2.58   15.09    0.176
  32. CR (   1) N   9                / 43. RY*(   8) C   1                    0.58   16.38    0.087
  32. CR (   1) N   9                / 99. RY*(   1) C   8                    3.62   14.82    0.207
  32. CR (   1) N   9                /137. BD*(   1) C   1 - C   2            0.92   14.71    0.104
  32. CR (   1) N   9                /138. BD*(   1) C   1 - C   6            0.63   14.67    0.087
  32. CR (   1) N   9                /155. BD*(   1) C   8 - H  14            0.57   14.60    0.082
  33. LP (   1) S   7                / 81. RY*(   1) C   6                    1.81    1.67    0.049
  33. LP (   1) S   7                / 99. RY*(   1) C   8                    0.93    1.33    0.031
  33. LP (   1) S   7                /100. RY*(   2) C   8                    0.62    1.77    0.030
  33. LP (   1) S   7                /138. BD*(   1) C   1 - C   6            2.12    1.17    0.045
  33. LP (   1) S   7                /149. BD*(   1) C   5 - C   6            0.53    1.20    0.023
  33. LP (   1) S   7                /153. BD*(   1) C   8 - N   9            2.15    1.23    0.046
  34. LP (   2) S   7                / 84. RY*(   4) C   6                    0.50    1.45    0.026
  34. LP (   2) S   7                / 87. RY*(   7) C   6                    0.71    1.48    0.032
  34. LP (   2) S   7                / 92. RY*(   3) S   7                    1.18    0.92    0.032
  34. LP (   2) S   7                /103. RY*(   5) C   8                    1.05    1.62    0.040
  34. LP (   2) S   7                /139. BD*(   2) C   1 - C   6           18.80    0.27    0.066
  34. LP (   2) S   7                /154. BD*(   2) C   8 - N   9           26.88    0.25    0.074
  35. LP (   1) N   9                / 36. RY*(   1) C   1                    4.13    1.28    0.067
  35. LP (   1) N   9                / 99. RY*(   1) C   8                    4.44    1.02    0.062
  35. LP (   1) N   9                /100. RY*(   2) C   8                    0.91    1.46    0.033
  35. LP (   1) N   9                /137. BD*(   1) C   1 - C   2            0.99    0.90    0.027
  35. LP (   1) N   9                /138. BD*(   1) C   1 - C   6            7.46    0.86    0.073
  35. LP (   1) N   9                /152. BD*(   1) S   7 - C   8           14.73    0.53    0.080
  35. LP (   1) N   9                /155. BD*(   1) C   8 - H  14            2.99    0.80    0.045
 139. BD*(   2) C   1 - C   6        / 40. RY*(   5) C   1                    2.26    1.22    0.096
 139. BD*(   2) C   1 - C   6        / 48. RY*(   4) C   2                    1.07    0.87    0.056
 139. BD*(   2) C   1 - C   6        / 74. RY*(   3) C   5                    0.98    0.81    0.051
 139. BD*(   2) C   1 - C   6        / 84. RY*(   4) C   6                    0.99    1.18    0.062
 139. BD*(   2) C   1 - C   6        / 85. RY*(   5) C   6                    0.68    1.86    0.065
 139. BD*(   2) C   1 - C   6        / 90. RY*(   1) S   7                    0.71    0.72    0.041
 139. BD*(   2) C   1 - C   6        /110. RY*(   3) N   9                    0.76    0.96    0.049
 139. BD*(   2) C   1 - C   6        /142. BD*(   2) C   2 - C   3          136.38    0.03    0.085
 139. BD*(   2) C   1 - C   6        /147. BD*(   2) C   4 - C   5          158.81    0.02    0.080
 142. BD*(   2) C   2 - C   3        / 48. RY*(   4) C   2                    0.56    0.85    0.051
 142. BD*(   2) C   2 - C   3        / 49. RY*(   5) C   2                    1.02    1.59    0.094
 142. BD*(   2) C   2 - C   3        / 57. RY*(   4) C   3                    0.89    0.75    0.060
 142. BD*(   2) C   2 - C   3        / 58. RY*(   5) C   3                    0.80    1.72    0.086
 142. BD*(   2) C   2 - C   3        / 65. RY*(   3) C   4                    0.52    0.65    0.043
 147. BD*(   2) C   4 - C   5        / 57. RY*(   4) C   3                    0.58    0.76    0.047
 147. BD*(   2) C   4 - C   5        / 65. RY*(   3) C   4                    1.56    0.66    0.072
 147. BD*(   2) C   4 - C   5        / 67. RY*(   5) C   4                    0.64    1.82    0.077
 147. BD*(   2) C   4 - C   5        / 74. RY*(   3) C   5                    0.65    0.79    0.051
 147. BD*(   2) C   4 - C   5        / 76. RY*(   5) C   5                    1.08    1.64    0.095
 154. BD*(   2) C   8 - N   9        / 92. RY*(   3) S   7                    0.60    0.67    0.048
 154. BD*(   2) C   8 - N   9        /101. RY*(   3) C   8                    2.43    1.11    0.122
 154. BD*(   2) C   8 - N   9        /110. RY*(   3) N   9                    0.97    0.98    0.073
 154. BD*(   2) C   8 - N   9        /111. RY*(   4) N   9                    0.64    2.26    0.090
 154. BD*(   2) C   8 - N   9        /139. BD*(   2) C   1 - C   6          130.59    0.02    0.070


 Natural Bond Orbitals (Summary):

                                                            Principal Delocalizations
           NBO                        Occupancy    Energy   (geminal,vicinal,remote)
 ====================================================================================
 Molecular unit  1  (C7H5NS)
     1. BD (   1) C   1 - C   2          1.96992    -0.68745  138(g),141(g),151(v),145(v)
                                                    140(g),153(v),143(g),55(v)
                                                    54(v),108(v),83(v),81(v)
     2. BD (   1) C   1 - C   6          1.97123    -0.69177  149(g),137(g),150(v),143(v)
                                                    140(g),45(v),72(v),73(v)
                                                    109(v),91(v)
     3. BD (   2) C   1 - C   6          1.63489    -0.26839  147(v),142(v),154(v),74(v)
                                                    48(v),90(v),110(v),92(v)
     4. BD (   1) C   1 - N   9          1.97840    -0.77683  155(v),137(g),149(v),100(v)
                                                    138(g),153(g),141(v),45(v)
                                                    99(v),81(v),102(v)
     5. BD (   1) C   2 - C   3          1.97607    -0.68806  140(v),137(g),144(g),148(v)
                                                    143(g),37(v),145(g),64(v)
                                                    63(v),36(v)
     6. BD (   2) C   2 - C   3          1.70089    -0.25583  139(v),147(v),65(v),42(v)
                                                    48(g)
     7. BD (   1) C   2 - H  10          1.97715    -0.50929  138(v),144(v),141(g),137(g)
                                                    54(v),36(v)
     8. BD (   1) C   3 - C   4          1.97750    -0.67939  146(g),141(g),143(v),150(v)
                                                    46(v),73(v),148(g),145(g)
                                                    45(v)
     9. BD (   1) C   3 - H  11          1.97946    -0.50926  137(v),146(v),141(g),144(g)
                                                    45(v),63(v)
    10. BD (   1) C   4 - C   5          1.97224    -0.68929  151(v),149(g),144(g),145(v)
                                                    150(g),55(v),148(g),81(v)
                                                    54(v),83(v),82(v)
    11. BD (   2) C   4 - C   5          1.70106    -0.25944  139(v),142(v),57(v),84(v)
                                                    74(g)
    12. BD (   1) C   4 - H  12          1.97888    -0.51113  149(v),141(v),146(g),144(g)
                                                    54(v),72(v)
    13. BD (   1) C   5 - C   6          1.97578    -0.71190  138(g),146(g),140(v),148(v)
                                                    150(g),64(v),63(v),151(g)
    14. BD (   1) C   5 - H  13          1.97876    -0.51966  138(v),144(v),146(g),149(g)
                                                    81(v),63(v)
    15. BD (   1) C   6 - S   7          1.97718    -0.67389  137(v),155(v),146(v),149(g)
                                                    72(v),140(v),36(v),153(v)
                                                    138(g),99(v)
    16. BD (   1) S   7 - C   8          1.98644    -0.66541  149(v),109(v),137(r),108(v)
    17. BD (   1) C   8 - N   9          1.98926    -0.87434  137(v),37(v),140(g),155(g)
    18. BD (   2) C   8 - N   9          1.90772    -0.33484  139(v),92(v),39(v)
    19. BD (   1) C   8 - H  14          1.98504    -0.56141  140(v),108(v),153(g),91(v)
                                                    152(g),151(v)
    20. CR (   1) C   1                  1.99874   -10.09544  46(v),153(v),149(v),82(v)
                                                    141(v),83(v),138(g),143(v)
                                                    151(v)
    21. CR (   1) C   2                  1.99889   -10.06614  38(v),55(v),138(v),140(v)
                                                    144(v),117(v),56(v),145(v)
    22. CR (   1) C   3                  1.99896   -10.06951  64(v),46(v),137(v),146(v)
                                                    143(v),121(v),148(v),47(v)
    23. CR (   1) C   4                  1.99896   -10.07243  55(v),149(v),141(v),73(v)
                                                    75(v),150(v),125(v),145(v)
    24. CR (   1) C   5                  1.99885   -10.07283  83(v),64(v),151(v),138(v)
                                                    144(v),66(v),129(v),148(v)
    25. CR (   1) C   6                  1.99882   -10.10159  37(v),73(v),137(v),146(v)
                                                    150(v),138(g),140(v),94(v)
                                                    151(g)
    26. CR (   1) S   7                  2.00000   -87.96252   
    27. CR (   2) S   7                  1.99925    -8.61549  149(v),81(v),99(v),100(v)
                                                    155(v),138(v)
    28. CR (   3) S   7                  1.99984    -5.93664   
    29. CR (   4) S   7                  1.99986    -5.93566   
    30. CR (   5) S   7                  1.99996    -5.93258   
    31. CR (   1) C   8                  1.99924   -10.14972  140(v),109(v),133(v),152(g)
                                                    93(v)
    32. CR (   1) N   9                  1.99923   -14.14644  99(v),36(v),137(v),138(v)
                                                    43(v),155(v)
    33. LP (   1) S   7                  1.98476    -0.64919  138(v),153(v),81(v),99(v)
                                                    100(v),149(v)
    34. LP (   2) S   7                  1.66139    -0.25707  154(v),139(v),92(g),103(v)
                                                    87(v),84(v)
    35. LP (   1) N   9                  1.88891    -0.34394  152(v),138(v),99(v),36(v)
                                                    155(v),137(v),100(v)
    36. RY*(   1) C   1                  0.00817     0.94060   
    37. RY*(   2) C   1                  0.00629     0.95398   
    38. RY*(   3) C   1                  0.00266     0.87112   
    39. RY*(   4) C   1                  0.00136     1.73946   
    40. RY*(   5) C   1                  0.00099     1.23011   
    41. RY*(   6) C   1                  0.00052     2.19170   
    42. RY*(   7) C   1                  0.00043     1.42026   
    43. RY*(   8) C   1                  0.00016     2.23210   
    44. RY*(   9) C   1                  0.00002     2.17582   
    45. RY*(   1) C   2                  0.00563     1.13715   
    46. RY*(   2) C   2                  0.00276     0.67198   
    47. RY*(   3) C   2                  0.00097     0.56382   
    48. RY*(   4) C   2                  0.00091     0.88203   
    49. RY*(   5) C   2                  0.00061     1.62987   
    50. RY*(   6) C   2                  0.00014     2.36495   
    51. RY*(   7) C   2                  0.00004     2.36818   
    52. RY*(   8) C   2                  0.00002     1.88991   
    53. RY*(   9) C   2                  0.00001     2.23429   
    54. RY*(   1) C   3                  0.00524     1.16890   
    55. RY*(   2) C   3                  0.00262     0.65992   
    56. RY*(   3) C   3                  0.00089     0.66895   
    57. RY*(   4) C   3                  0.00086     0.78934   
    58. RY*(   5) C   3                  0.00064     1.75296   
    59. RY*(   6) C   3                  0.00014     2.38116   
    60. RY*(   7) C   3                  0.00005     2.25613   
    61. RY*(   8) C   3                  0.00000     1.84794   
    62. RY*(   9) C   3                  0.00000     2.22293   
    63. RY*(   1) C   4                  0.00548     1.16103   
    64. RY*(   2) C   4                  0.00251     0.65668   
    65. RY*(   3) C   4                  0.00086     0.68973   
    66. RY*(   4) C   4                  0.00079     0.69505   
    67. RY*(   5) C   4                  0.00072     1.85395   
    68. RY*(   6) C   4                  0.00015     2.37244   
    69. RY*(   7) C   4                  0.00005     2.23585   
    70. RY*(   8) C   4                  0.00000     1.83848   
    71. RY*(   9) C   4                  0.00000     2.21626   
    72. RY*(   1) C   5                  0.00637     1.09859   
    73. RY*(   2) C   5                  0.00302     0.65383   
    74. RY*(   3) C   5                  0.00133     0.82195   
    75. RY*(   4) C   5                  0.00107     0.61033   
    76. RY*(   5) C   5                  0.00048     1.66590   
    77. RY*(   6) C   5                  0.00012     2.31227   
    78. RY*(   7) C   5                  0.00005     2.35720   
    79. RY*(   8) C   5                  0.00002     1.88778   
    80. RY*(   9) C   5                  0.00002     2.22976   
    81. RY*(   1) C   6                  0.00635     1.01811   
    82. RY*(   2) C   6                  0.00408     0.64482   
    83. RY*(   3) C   6                  0.00196     0.87567   
    84. RY*(   4) C   6                  0.00180     1.19102   
    85. RY*(   5) C   6                  0.00073     1.86697   
    86. RY*(   6) C   6                  0.00051     2.25959   
    87. RY*(   7) C   6                  0.00020     1.21923   
    88. RY*(   8) C   6                  0.00013     2.08284   
    89. RY*(   9) C   6                  0.00002     2.19156   
    90. RY*(   1) S   7                  0.00440     0.73404   
    91. RY*(   2) S   7                  0.00281     0.85977   
    92. RY*(   3) S   7                  0.00215     0.66535   
    93. RY*(   4) S   7                  0.00181     0.73944   
    94. RY*(   5) S   7                  0.00052     0.77209   
    95. RY*(   6) S   7                  0.00040     0.92251   
    96. RY*(   7) S   7                  0.00004     1.00755   
    97. RY*(   8) S   7                  0.00002     0.86083   
    98. RY*(   9) S   7                  0.00001     0.81563   
    99. RY*(   1) C   8                  0.00881     0.67708   
   100. RY*(   2) C   8                  0.00533     1.12008   
   101. RY*(   3) C   8                  0.00308     1.09727   
   102. RY*(   4) C   8                  0.00073     1.29585   
   103. RY*(   5) C   8                  0.00063     1.36730   
   104. RY*(   6) C   8                  0.00026     1.80360   
   105. RY*(   7) C   8                  0.00001     1.47059   
   106. RY*(   8) C   8                  0.00002     2.12541   
   107. RY*(   9) C   8                  0.00000     1.71858   
   108. RY*(   1) N   9                  0.00416     0.95207   
   109. RY*(   2) N   9                  0.00241     1.22287   
   110. RY*(   3) N   9                  0.00063     0.97460   
   111. RY*(   4) N   9                  0.00046     2.24774   
   112. RY*(   5) N   9                  0.00027     1.29733   
   113. RY*(   6) N   9                  0.00006     2.66507   
   114. RY*(   7) N   9                  0.00003     2.64125   
   115. RY*(   8) N   9                  0.00001     2.27700   
   116. RY*(   9) N   9                  0.00001     2.56235   
   117. RY*(   1) H  10                  0.00213     0.35078   
   118. RY*(   2) H  10                  0.00017     1.65782   
   119. RY*(   3) H  10                  0.00009     1.98949   
   120. RY*(   4) H  10                  0.00006     2.33815   
   121. RY*(   1) H  11                  0.00155     0.35713   
   122. RY*(   2) H  11                  0.00017     1.64641   
   123. RY*(   3) H  11                  0.00009     1.97024   
   124. RY*(   4) H  11                  0.00006     2.32913   
   125. RY*(   1) H  12                  0.00155     0.35573   
   126. RY*(   2) H  12                  0.00019     1.64360   
   127. RY*(   3) H  12                  0.00008     1.97322   
   128. RY*(   4) H  12                  0.00006     2.32340   
   129. RY*(   1) H  13                  0.00158     0.35423   
   130. RY*(   2) H  13                  0.00020     1.64589   
   131. RY*(   3) H  13                  0.00012     1.97767   
   132. RY*(   4) H  13                  0.00006     2.31006   
   133. RY*(   1) H  14                  0.00102     0.26912   
   134. RY*(   2) H  14                  0.00010     1.60284   
   135. RY*(   3) H  14                  0.00007     2.32777   
   136. RY*(   4) H  14                  0.00001     1.84180   
   137. BD*(   1) C   1 - C   2          0.02712     0.56102   
   138. BD*(   1) C   1 - C   6          0.04708     0.51861   
   139. BD*(   2) C   1 - C   6          0.48049     0.00976  147(v),142(v),154(v),40(g)
                                                    48(v),84(g),74(v),110(v)
                                                    90(v),85(g)
   140. BD*(   1) C   1 - N   9          0.02622     0.46259   
   141. BD*(   1) C   2 - C   3          0.01512     0.58167   
   142. BD*(   2) C   2 - C   3          0.29392     0.03561  147(v),139(v),49(g),57(g)
                                                    58(g),48(g),65(v)
   143. BD*(   1) C   2 - H  10          0.01407     0.46568   
   144. BD*(   1) C   3 - C   4          0.01749     0.55714   
   145. BD*(   1) C   3 - H  11          0.01365     0.46856   
   146. BD*(   1) C   4 - C   5          0.01669     0.57426   
   147. BD*(   2) C   4 - C   5          0.31195     0.02970  142(v),139(v),65(g),76(g)
                                                    74(g),67(g),57(v)
   148. BD*(   1) C   4 - H  12          0.01337     0.46634   
   149. BD*(   1) C   5 - C   6          0.02374     0.55492   
   150. BD*(   1) C   5 - H  13          0.01525     0.45642   
   151. BD*(   1) C   6 - S   7          0.02569     0.20894   
   152. BD*(   1) S   7 - C   8          0.06859     0.18605   
   153. BD*(   1) C   8 - N   9          0.01135     0.58009   
   154. BD*(   2) C   8 - N   9          0.28356    -0.00821  139(v),101(g),110(g),111(g)
                                                    92(v)
   155. BD*(   1) C   8 - H  14          0.02177     0.45665   
       -------------------------------
              Total Lewis   68.14352  ( 97.3479%)
        Valence non-Lewis    1.72711  (  2.4673%)
        Rydberg non-Lewis    0.12937  (  0.1848%)
       -------------------------------
            Total unit  1   70.00000  (100.0000%)
           Charge unit  1    0.00000
 Unable to Open any file for archive entry.
 1\1\GINC-COMPUTE-0-5\SP\RB3LYP\def2SVP\C7H5N1S1\ZAHRT2\13-Mar-2021\0\\
 # b3lyp/def2svp geom=NewRedundant pop=NBO\\48\\0,1\C,0,0.6718792295,-0
 .5448508366,-0.0582466402\C,0,-0.4171159153,-1.4321051012,-0.076036449
 6\C,0,-1.7071762203,-0.9193373204,0.0019979485\C,0,-1.9294141175,0.468
 3622868,0.0977886469\C,0,-0.8658021314,1.3678421563,0.1172493553\C,0,0
 .4333675225,0.8527576885,0.0387465326\S,0,1.9635122031,1.6992082805,0.
 0383789429\C,0,2.7680020088,0.1334641399,-0.0892495688\N,0,2.006305234
 5,-0.9062151908,-0.1282518025\H,0,-0.2263501245,-2.5039673606,-0.15069
 98895\H,0,-2.5616686394,-1.5995812764,-0.0109501602\H,0,-2.9522740044,
 0.8472250325,0.1579050243\H,0,-1.0430159768,2.4423969982,0.1916052804\
 H,0,3.8597509308,0.094800504,-0.1302372284\\Version=ES64L-G16RevC.01\S
 tate=1-A\HF=-722.3584028\RMSD=7.832e-09\Dipole=-0.2412998,0.4392782,0.
 0363571\Quadrupole=4.4287024,-0.6669284,-3.7617739,1.8124469,-0.174766
 2,0.1330865\PG=C01 [X(C7H5N1S1)]\\@
 The archive entry for this job was punched.


 You can't act like a skunk without someone's getting wind of it.
 -- Lorene Workman
 File lengths (MBytes):  RWF=     19 Int=      0 D2E=      0 Chk=      3 Scr=      1
 Normal termination of Gaussian 16
