# Supplementary material for: Machine-Learning-Guided Discovery of Electrochemical Reactions
Source: J Am Chem Soc. 2022 Dec 2;144(49):22599–610. doi: 10.1021/jacs.2c08997 (PMC9756344; doi:10.1021/jacs.2c08997)
Supplement: Supplementary file 4 — ja2c08997_si_004.zip [file ja2c08997_si_004.zip › Reactivity Prediction/Nlogs_notimes/51.log]

 Entering Gaussian System, Link 0=g16
 Input=51.gjf
 Output=51.log
 Initial command:
  
 Copyright (c) 1988-2019, Gaussian, Inc.  All Rights Reserved.
  
 This is part of the Gaussian(R) 16 program.  It is based on
 the Gaussian(R) 09 system (copyright 2009, Gaussian, Inc.),
 the Gaussian(R) 03 system (copyright 2003, Gaussian, Inc.),
 the Gaussian(R) 98 system (copyright 1998, Gaussian, Inc.),
 the Gaussian(R) 94 system (copyright 1995, Gaussian, Inc.),
 the Gaussian 92(TM) system (copyright 1992, Gaussian, Inc.),
 the Gaussian 90(TM) system (copyright 1990, Gaussian, Inc.),
 the Gaussian 88(TM) system (copyright 1988, Gaussian, Inc.),
 the Gaussian 86(TM) system (copyright 1986, Carnegie Mellon
 University), and the Gaussian 82(TM) system (copyright 1983,
 Carnegie Mellon University). Gaussian is a federally registered
 trademark of Gaussian, Inc.
  
 This software contains proprietary and confidential information,
 including trade secrets, belonging to Gaussian, Inc.
  
 This software is provided under written license and may be
 used, copied, transmitted, or stored only in accord with that
 written license.
  
 The following legend is applicable only to US Government
 contracts under FAR:
  
                    RESTRICTED RIGHTS LEGEND
  
 Use, reproduction and disclosure by the US Government is
 subject to restrictions as set forth in subparagraphs (a)
 and (c) of the Commercial Computer Software - Restricted
 Rights clause in FAR 52.227-19.
  
 Gaussian, Inc.
 340 Quinnipiac St., Bldg. 40, Wallingford CT 06492
  
  
 ---------------------------------------------------------------
 Warning -- This program may not be used in any manner that
 competes with the business of Gaussian, Inc. or will provide
 assistance to any competitor of Gaussian, Inc.  The licensee
 of this program is prohibited from giving any competitor of
 Gaussian, Inc. access to this program.  By using this program,
 the user acknowledges that Gaussian, Inc. is engaged in the
 business of creating and licensing software in the field of
 computational chemistry and represents and warrants to the
 licensee that it is not a competitor of Gaussian, Inc. and that
 it will not use this program in any manner prohibited above.
 ---------------------------------------------------------------
  

 Cite this work as:
 Gaussian 16, Revision C.01,
 M. J. Frisch, G. W. Trucks, H. B. Schlegel, G. E. Scuseria, 
 M. A. Robb, J. R. Cheeseman, G. Scalmani, V. Barone, 
 G. A. Petersson, H. Nakatsuji, X. Li, M. Caricato, A. V. Marenich, 
 J. Bloino, B. G. Janesko, R. Gomperts, B. Mennucci, H. P. Hratchian, 
 J. V. Ortiz, A. F. Izmaylov, J. L. Sonnenberg, D. Williams-Young, 
 F. Ding, F. Lipparini, F. Egidi, J. Goings, B. Peng, A. Petrone, 
 T. Henderson, D. Ranasinghe, V. G. Zakrzewski, J. Gao, N. Rega, 
 G. Zheng, W. Liang, M. Hada, M. Ehara, K. Toyota, R. Fukuda, 
 J. Hasegawa, M. Ishida, T. Nakajima, Y. Honda, O. Kitao, H. Nakai, 
 T. Vreven, K. Throssell, J. A. Montgomery, Jr., J. E. Peralta, 
 F. Ogliaro, M. J. Bearpark, J. J. Heyd, E. N. Brothers, K. N. Kudin, 
 V. N. Staroverov, T. A. Keith, R. Kobayashi, J. Normand, 
 K. Raghavachari, A. P. Rendell, J. C. Burant, S. S. Iyengar, 
 J. Tomasi, M. Cossi, J. M. Millam, M. Klene, C. Adamo, R. Cammi, 
 J. W. Ochterski, R. L. Martin, K. Morokuma, O. Farkas, 
 J. B. Foresman, and D. J. Fox, Gaussian, Inc., Wallingford CT, 2019.
 
 ******************************************
 Gaussian 16:  ES64L-G16RevC.01  3-Jul-2019
                15-Mar-2021 
 ******************************************
 %nprocshared=4
 Will use up to    4 processors via shared memory.
 %mem=1500MB
 -------------------------------------------------------------------
 # b3lyp empiricaldispersion=gd3bj pop=nbo def2svp geom=newredundant
 -------------------------------------------------------------------
 1/29=4000,38=1,172=1/1;
 2/12=2,17=6,18=5,40=1/2;
 3/5=43,7=101,11=2,25=1,30=1,74=-5,124=41/1,2,3;
 4//1;
 5/5=2,38=5/2;
 6/7=2,8=2,9=2,10=2,28=1,40=1/1,7;
 99/5=1,9=1/99;
 ---------------------
 COC1=CC(OC)=CC(OC)=N1
 ---------------------
 Symbolic Z-matrix:
 Charge =  0 Multiplicity = 1
 C                     2.04875   2.64986   0. 
 O                     0.65402   2.39227   0. 
 C                     0.25264   1.10676   0. 
 C                    -1.13083   0.87522   0. 
 C                    -1.55197  -0.46149   0. 
 O                    -2.84523  -0.84358   0. 
 C                    -3.85195   0.14601   0. 
 C                    -0.59716  -1.48929   0. 
 C                     0.74807  -1.1188    0. 
 O                     1.66493  -2.10468   0. 
 C                     3.03452  -1.73827   0. 
 N                     1.17055   0.14755   0. 
 H                     2.1542    3.74272   0. 
 H                     2.53582   2.22357  -0.89123 
 H                     2.53582   2.22357   0.89123 
 H                    -1.80916   1.7244    0. 
 H                    -3.79396   0.78599  -0.89772 
 H                    -4.81209  -0.38621   0. 
 H                    -3.79396   0.78599   0.89772 
 H                    -0.8971   -2.53555   0. 
 H                     3.29278  -1.14472   0.89135 
 H                     3.29278  -1.14472  -0.89135 
 H                     3.59892  -2.68008   0. 
 
                          Input orientation:                          
 ---------------------------------------------------------------------
 Center     Atomic      Atomic             Coordinates (Angstroms)
 Number     Number       Type             X           Y           Z
 ---------------------------------------------------------------------
      1          6           0        2.048752    2.649858    0.000000
      2          8           0        0.654015    2.392269    0.000000
      3          6           0        0.252643    1.106763    0.000000
      4          6           0       -1.130834    0.875220    0.000000
      5          6           0       -1.551973   -0.461485    0.000000
      6          8           0       -2.845230   -0.843579    0.000000
      7          6           0       -3.851946    0.146014    0.000000
      8          6           0       -0.597160   -1.489289    0.000000
      9          6           0        0.748071   -1.118799    0.000000
     10          8           0        1.664925   -2.104678    0.000000
     11          6           0        3.034521   -1.738265    0.000000
     12          7           0        1.170549    0.147551    0.000000
     13          1           0        2.154200    3.742719    0.000000
     14          1           0        2.535819    2.223574   -0.891227
     15          1           0        2.535819    2.223574    0.891227
     16          1           0       -1.809160    1.724400    0.000000
     17          1           0       -3.793964    0.785992   -0.897720
     18          1           0       -4.812087   -0.386209    0.000000
     19          1           0       -3.793964    0.785992    0.897720
     20          1           0       -0.897102   -2.535552    0.000000
     21          1           0        3.292775   -1.144725    0.891347
     22          1           0        3.292775   -1.144725   -0.891347
     23          1           0        3.598920   -2.680081    0.000000
 ---------------------------------------------------------------------
                    Distance matrix (angstroms):
                    1          2          3          4          5
     1  C    0.000000
     2  O    1.418324   0.000000
     3  C    2.367942   1.346709   0.000000
     4  C    3.641306   2.342461   1.402719   0.000000
     5  C    4.758747   3.606979   2.390824   1.401477   0.000000
     6  O    6.012916   4.766070   3.660690   2.427637   1.348521
     7  C    6.409951   5.034813   4.215530   2.817125   2.378851
     8  C    4.912574   4.078227   2.731602   2.423987   1.402872
     9  C    3.986797   3.512328   2.280038   2.739780   2.392125
    10  O    4.770004   4.609173   3.508261   4.086081   3.612273
    11  C    4.497484   4.767402   3.979074   4.917366   4.760892
    12  N    2.651939   2.303381   1.327644   2.413683   2.789812
    13  H    1.097936   2.018482   3.250259   4.360504   5.604556
    14  H    1.101471   2.089002   2.693408   4.007080   4.971305
    15  H    1.101471   2.089002   2.693408   4.007080   4.971305
    16  H    3.967362   2.552113   2.152326   1.086845   2.200963
    17  H    6.198163   4.813579   4.157382   2.811783   2.718202
    18  H    7.502587   6.131738   5.280195   3.891379   3.260983
    19  H    6.198163   4.813579   4.157382   2.811783   2.718202
    20  H    5.963768   5.166177   3.819473   3.418771   2.174997
    21  H    4.091571   4.501986   3.886657   4.943986   4.973218
    22  H    4.091571   4.501986   3.886657   4.943986   4.973218
    23  H    5.550790   5.865254   5.053490   5.916987   5.608375
                    6          7          8          9         10
     6  O    0.000000
     7  C    1.411656   0.000000
     8  C    2.338966   3.642506   0.000000
     9  C    3.603825   4.770735   1.395317   0.000000
    10  O    4.683147   5.958312   2.344298   1.346320   0.000000
    11  C    5.947431   7.139603   3.640205   2.368880   1.417763
    12  N    4.136281   5.022495   2.409158   1.334964   2.305850
    13  H    6.784426   7.000720   5.911336   5.060786   5.867831
    14  H    6.257588   6.775993   4.939149   3.893814   4.504055
    15  H    6.257588   6.775993   4.939149   3.893814   4.504055
    16  H    2.769108   2.581526   3.434638   3.824031   5.170213
    17  H    2.088420   1.104009   4.025216   5.006417   6.241902
    18  H    2.019335   1.097785   4.356879   5.608212   6.701106
    19  H    2.088420   1.104009   4.025216   5.006417   6.241902
    20  H    2.580305   3.990225   1.088408   2.171125   2.598006
    21  H    6.209694   7.314885   4.005598   2.696422   2.089475
    22  H    6.209694   7.314885   4.005598   2.696422   2.089475
    23  H    6.700732   7.968828   4.361774   3.250376   2.017777
                   11         12         13         14         15
    11  C    0.000000
    12  N    2.651546   0.000000
    13  H    5.551230   3.727305   0.000000
    14  H    4.091352   2.639720   1.802143   0.000000
    15  H    4.091352   2.639720   1.802143   1.782454   0.000000
    16  H    5.954099   3.371219   4.447677   4.463441   4.463441
    17  H    7.335256   5.085263   6.702894   6.490981   6.732988
    18  H    7.962243   6.006399   8.097975   7.848374   7.848374
    19  H    7.335256   5.085263   6.702894   6.732988   6.490981
    20  H    4.011649   3.387362   6.980482   5.935361   5.935361
    21  H    1.101583   2.639758   5.096858   3.885356   3.452307
    22  H    1.101583   2.639758   5.096858   3.452307   3.885356
    23  H    1.097982   3.727263   6.583280   5.096107   5.096107
                   16         17         18         19         20
    16  H    0.000000
    17  H    2.371910   0.000000
    18  H    3.670455   1.793469   0.000000
    19  H    2.371910   1.795440   1.793469   0.000000
    20  H    4.356494   4.497818   4.466182   4.497818   0.000000
    21  H    5.920821   7.559782   8.188934   7.345038   4.503773
    22  H    5.920821   7.345038   8.188934   7.559782   4.503773
    23  H    6.974725   8.214274   8.718193   8.214274   4.498344
                   21         22         23
    21  H    0.000000
    22  H    1.782694   0.000000
    23  H    1.801539   1.801539   0.000000
 Stoichiometry    C8H11NO3
 Framework group  CS[SG(C8H5NO3),X(H6)]
 Deg. of freedom    40
 Full point group                 CS      NOp   2
 Largest Abelian subgroup         CS      NOp   2
 Largest concise Abelian subgroup CS      NOp   2
                         Standard orientation:                         
 ---------------------------------------------------------------------
 Center     Atomic      Atomic             Coordinates (Angstroms)
 Number     Number       Type             X           Y           Z
 ---------------------------------------------------------------------
      1          6           0       -1.407654    3.039349    0.000000
      2          8           0       -0.105220    2.477825    0.000000
      3          6           0        0.000000    1.135232    0.000000
      4          6           0        1.297253    0.601607    0.000000
      5          6           0        1.410350   -0.795300    0.000000
      6          8           0        2.586141   -1.455622    0.000000
      7          6           0        3.787841   -0.714889    0.000000
      8          6           0        0.250747   -1.584837    0.000000
      9          6           0       -0.978297   -0.924260    0.000000
     10          8           0       -2.091562   -1.681372    0.000000
     11          6           0       -3.345267   -1.019348    0.000000
     12          7           0       -1.108357    0.404353    0.000000
     13          1           0       -1.267244    4.128270    0.000000
     14          1           0       -1.977375    2.732151    0.891227
     15          1           0       -1.977375    2.732151   -0.891227
     16          1           0        2.147550    1.278531    0.000000
     17          1           0        3.873739   -0.078056    0.897720
     18          1           0        4.605459   -1.447441    0.000000
     19          1           0        3.873739   -0.078056   -0.897720
     20          1           0        0.310324   -2.671613    0.000000
     21          1           0       -3.464954   -0.383219   -0.891347
     22          1           0       -3.464954   -0.383219    0.891347
     23          1           0       -4.105111   -1.811939    0.000000
 ---------------------------------------------------------------------
 Rotational constants (GHZ):           1.2251656           0.7132018           0.4547021
 Standard basis: def2SVP (5D, 7F)
 There are   167 symmetry adapted cartesian basis functions of A'  symmetry.
 There are    68 symmetry adapted cartesian basis functions of A"  symmetry.
 There are   155 symmetry adapted basis functions of A'  symmetry.
 There are    68 symmetry adapted basis functions of A"  symmetry.
   223 basis functions,   377 primitive gaussians,   235 cartesian basis functions
    45 alpha electrons       45 beta electrons
       nuclear repulsion energy       713.6730409531 Hartrees.
 NAtoms=   23 NActive=   23 NUniq=   20 SFac= 1.32D+00 NAtFMM=   60 NAOKFM=F Big=F
 Integral buffers will be    131072 words long.
 Raffenetti 2 integral format.
 Two-electron integral symmetry is turned on.
 Nuclear repulsion after empirical dispersion term =      713.6359415112 Hartrees.
 One-electron integrals computed using PRISM.
   2 Symmetry operations used in ECPInt.
 ECPInt:  NShTT=    5565 NPrTT=   20089 LenC2=    5307 LenP2D=   14253.
 LDataN:  DoStor=T MaxTD1= 4 Len=   56
 NBasis=   223 RedAO= T EigKep=  5.59D-04  NBF=   155    68
 NBsUse=   223 1.00D-06 EigRej= -1.00D+00 NBFU=   155    68
 ExpMin= 1.22D-01 ExpMax= 2.27D+03 ExpMxC= 3.41D+02 IAcc=3 IRadAn=         5 AccDes= 0.00D+00
 Harris functional with IExCor=  402 and IRadAn=       5 diagonalized for initial guess.
 HarFok:  IExCor=  402 AccDes= 0.00D+00 IRadAn=         5 IDoV= 1 UseB2=F ITyADJ=14
 ICtDFT=  3500011 ScaDFX=  1.000000  1.000000  1.000000  1.000000
 FoFCou: FMM=F IPFlag=           0 FMFlag=      100000 FMFlg1=           0
         NFxFlg=           0 DoJE=T BraDBF=F KetDBF=T FulRan=T
         wScrn=  0.000000 ICntrl=       500 IOpCl=  0 I1Cent=   200000004 NGrid=           0
         NMat0=    1 NMatS0=      1 NMatT0=    0 NMatD0=    1 NMtDS0=    0 NMtDT0=    0
 Petite list used in FoFCou.
 Initial guess orbital symmetries:
       Occupied  (A') (A') (A') (A') (A') (A') (A') (A') (A') (A')
                 (A') (A') (A') (A') (A') (A') (A') (A') (A') (A')
                 (A') (A') (A') (A') (A') (A') (A') (A') (A") (A")
                 (A") (A') (A') (A') (A') (A") (A') (A") (A') (A")
                 (A') (A') (A") (A") (A")
       Virtual   (A") (A") (A') (A') (A') (A') (A') (A") (A') (A')
                 (A") (A') (A') (A') (A") (A') (A") (A') (A') (A')
                 (A') (A') (A') (A') (A') (A') (A') (A') (A') (A")
                 (A') (A") (A') (A") (A') (A") (A') (A') (A") (A')
                 (A") (A') (A') (A") (A') (A') (A") (A') (A') (A')
                 (A") (A') (A') (A') (A") (A") (A') (A') (A') (A')
                 (A') (A') (A') (A') (A') (A") (A') (A") (A') (A")
                 (A') (A") (A') (A') (A') (A') (A") (A') (A') (A")
                 (A") (A") (A") (A') (A') (A') (A') (A") (A') (A")
                 (A") (A") (A") (A') (A") (A") (A') (A') (A') (A')
                 (A") (A') (A") (A") (A') (A') (A') (A") (A') (A')
                 (A') (A") (A') (A') (A') (A') (A") (A") (A") (A')
                 (A') (A') (A') (A') (A') (A') (A') (A') (A') (A")
                 (A') (A") (A') (A') (A") (A") (A") (A') (A") (A")
                 (A') (A') (A') (A") (A') (A') (A') (A') (A') (A')
                 (A') (A') (A") (A') (A") (A") (A") (A') (A") (A')
                 (A") (A") (A') (A') (A') (A") (A") (A') (A") (A')
                 (A') (A') (A') (A') (A') (A') (A') (A')
 The electronic state of the initial guess is 1-A'.
 Requested convergence on RMS density matrix=1.00D-08 within 128 cycles.
 Requested convergence on MAX density matrix=1.00D-06.
 Requested convergence on             energy=1.00D-06.
 No special actions if energy rises.
 Integral accuracy reduced to 1.0D-05 until final iterations.
 Initial convergence to 1.0D-05 achieved.  Increase integral accuracy.
 SCF Done:  E(RB3LYP) =  -591.485144545     A.U. after   14 cycles
            NFock= 14  Conv=0.31D-08     -V/T= 2.0098

 **********************************************************************

            Population analysis using the SCF Density.

 **********************************************************************

 Orbital symmetries:
       Occupied  (A') (A') (A') (A') (A') (A') (A') (A') (A') (A')
                 (A') (A') (A') (A') (A') (A') (A') (A') (A') (A')
                 (A') (A') (A') (A') (A') (A') (A') (A") (A') (A")
                 (A") (A') (A') (A') (A") (A') (A") (A') (A") (A')
                 (A') (A") (A') (A") (A")
       Virtual   (A") (A") (A') (A') (A') (A') (A') (A") (A') (A')
                 (A") (A') (A') (A') (A') (A") (A") (A') (A') (A')
                 (A') (A') (A') (A') (A') (A') (A') (A") (A") (A')
                 (A') (A") (A') (A') (A") (A') (A') (A') (A") (A")
                 (A') (A') (A") (A') (A") (A') (A') (A") (A') (A')
                 (A') (A') (A') (A") (A') (A") (A') (A') (A') (A')
                 (A') (A') (A') (A') (A') (A") (A') (A") (A') (A")
                 (A') (A") (A') (A') (A') (A') (A") (A') (A') (A")
                 (A") (A") (A") (A') (A') (A') (A') (A") (A') (A")
                 (A") (A") (A") (A') (A") (A") (A') (A') (A') (A')
                 (A") (A") (A") (A') (A') (A') (A") (A') (A') (A')
                 (A") (A') (A') (A') (A') (A') (A") (A") (A") (A')
                 (A') (A') (A') (A') (A') (A') (A') (A') (A') (A")
                 (A') (A') (A") (A') (A") (A") (A") (A") (A') (A')
                 (A") (A') (A') (A") (A') (A') (A') (A') (A') (A')
                 (A') (A') (A") (A') (A") (A") (A") (A") (A') (A')
                 (A") (A") (A') (A') (A') (A") (A") (A") (A') (A')
                 (A') (A') (A') (A') (A') (A') (A') (A')
 The electronic state is 1-A'.
 Alpha  occ. eigenvalues --  -19.17037 -19.16275 -19.15984 -14.30988 -10.27721
 Alpha  occ. eigenvalues --  -10.27460 -10.25927 -10.24898 -10.23696 -10.23517
 Alpha  occ. eigenvalues --  -10.17952 -10.17385  -1.06970  -1.06623  -1.06037
 Alpha  occ. eigenvalues --   -0.92097  -0.79436  -0.76261  -0.72523  -0.70117
 Alpha  occ. eigenvalues --   -0.67246  -0.61952  -0.58929  -0.54890  -0.53533
 Alpha  occ. eigenvalues --   -0.49826  -0.49445  -0.48149  -0.47266  -0.47163
 Alpha  occ. eigenvalues --   -0.46127  -0.44235  -0.42515  -0.41140  -0.40133
 Alpha  occ. eigenvalues --   -0.39732  -0.35596  -0.35461  -0.34751  -0.34007
 Alpha  occ. eigenvalues --   -0.33400  -0.28664  -0.27712  -0.24743  -0.21494
 Alpha virt. eigenvalues --    0.00404   0.00889   0.06289   0.06547   0.09935
 Alpha virt. eigenvalues --    0.10073   0.11366   0.11523   0.12542   0.12700
 Alpha virt. eigenvalues --    0.13006   0.13100   0.14005   0.14215   0.14925
 Alpha virt. eigenvalues --    0.16590   0.17691   0.22355   0.25071   0.27262
 Alpha virt. eigenvalues --    0.29345   0.29973   0.30139   0.33535   0.37355
 Alpha virt. eigenvalues --    0.41360   0.43439   0.43503   0.44312   0.44312
 Alpha virt. eigenvalues --    0.44992   0.45186   0.46009   0.46941   0.47988
 Alpha virt. eigenvalues --    0.48721   0.50924   0.52976   0.54871   0.57267
 Alpha virt. eigenvalues --    0.60555   0.60913   0.61087   0.61753   0.62200
 Alpha virt. eigenvalues --    0.62584   0.63082   0.63459   0.64240   0.64942
 Alpha virt. eigenvalues --    0.65743   0.66388   0.67494   0.67709   0.68463
 Alpha virt. eigenvalues --    0.69687   0.69961   0.71554   0.72157   0.75622
 Alpha virt. eigenvalues --    0.77352   0.78447   0.82786   0.84833   0.87684
 Alpha virt. eigenvalues --    0.92540   0.93782   0.97616   0.99891   1.03193
 Alpha virt. eigenvalues --    1.03885   1.04943   1.06055   1.08923   1.15111
 Alpha virt. eigenvalues --    1.17756   1.20610   1.20817   1.23104   1.24014
 Alpha virt. eigenvalues --    1.26187   1.27685   1.28792   1.29601   1.31511
 Alpha virt. eigenvalues --    1.33099   1.35160   1.39136   1.48927   1.49714
 Alpha virt. eigenvalues --    1.50504   1.51634   1.52699   1.54586   1.54883
 Alpha virt. eigenvalues --    1.57268   1.57846   1.60997   1.63495   1.66064
 Alpha virt. eigenvalues --    1.69734   1.72496   1.73144   1.73877   1.75277
 Alpha virt. eigenvalues --    1.76059   1.77457   1.77804   1.79332   1.80427
 Alpha virt. eigenvalues --    1.81810   1.82213   1.84051   1.84991   1.86436
 Alpha virt. eigenvalues --    1.87274   1.87402   1.89045   1.90168   1.91882
 Alpha virt. eigenvalues --    1.93465   1.95059   1.97198   2.02369   2.06233
 Alpha virt. eigenvalues --    2.07554   2.13889   2.16636   2.19112   2.20339
 Alpha virt. eigenvalues --    2.21427   2.23072   2.23406   2.28076   2.28669
 Alpha virt. eigenvalues --    2.30169   2.31446   2.32952   2.33374   2.38785
 Alpha virt. eigenvalues --    2.39025   2.41063   2.42471   2.50043   2.59865
 Alpha virt. eigenvalues --    2.61700   2.63441   2.65165   2.66574   2.67839
 Alpha virt. eigenvalues --    2.70362   2.72753   2.75348   2.77362   2.78754
 Alpha virt. eigenvalues --    2.80226   2.82502   2.86718   2.86995   2.88780
 Alpha virt. eigenvalues --    2.90308   2.91121   2.94716   3.00276   3.04228
 Alpha virt. eigenvalues --    3.06870   3.08140   3.09786   3.09806   3.10649
 Alpha virt. eigenvalues --    3.20710   3.27063   3.43255   3.45332   3.52919
 Alpha virt. eigenvalues --    3.54354   3.59935   3.78775
          Condensed to atoms (all electrons):
               1          2          3          4          5          6
     1  C    4.354611   0.305842  -0.043846   0.007509  -0.000028   0.000001
     2  O    0.305842   7.841137   0.415793  -0.098842   0.001864  -0.000005
     3  C   -0.043846   0.415793   4.724660   0.309537   0.056818   0.005181
     4  C    0.007509  -0.098842   0.309537   5.484970   0.234073  -0.083390
     5  C   -0.000028   0.001864   0.056818   0.234073   4.884351   0.420314
     6  O    0.000001  -0.000005   0.005181  -0.083390   0.420314   7.810857
     7  C    0.000001  -0.000012   0.001385   0.000297  -0.055010   0.314698
     8  C   -0.000012   0.000513  -0.073685   0.014520   0.308853  -0.078842
     9  C    0.000552   0.001416  -0.001632  -0.076661   0.062745   0.004236
    10  O   -0.000020  -0.000009   0.001291   0.000521   0.002845  -0.000003
    11  C   -0.000071  -0.000018   0.000615   0.000055  -0.000155   0.000001
    12  N   -0.008262  -0.083766   0.487281  -0.084290  -0.027332  -0.000014
    13  H    0.388395  -0.025691   0.005073   0.000013   0.000012  -0.000000
    14  H    0.392930  -0.029448  -0.006231   0.000347   0.000085   0.000000
    15  H    0.392930  -0.029448  -0.006231   0.000347   0.000085   0.000000
    16  H   -0.000407   0.005764  -0.030199   0.401183  -0.076544  -0.007991
    17  H    0.000000  -0.000005   0.000509   0.008209  -0.008129  -0.028718
    18  H   -0.000000  -0.000000  -0.000055   0.000201   0.005156  -0.024411
    19  H    0.000000  -0.000005   0.000509   0.008209  -0.008129  -0.028718
    20  H   -0.000002   0.000020   0.000696   0.015191  -0.061606   0.000832
    21  H    0.000003  -0.000022   0.000241  -0.000093   0.000102   0.000000
    22  H    0.000003  -0.000022   0.000241  -0.000093   0.000102   0.000000
    23  H   -0.000001  -0.000001  -0.000032   0.000012   0.000012  -0.000000
               7          8          9         10         11         12
     1  C    0.000001  -0.000012   0.000552  -0.000020  -0.000071  -0.008262
     2  O   -0.000012   0.000513   0.001416  -0.000009  -0.000018  -0.083766
     3  C    0.001385  -0.073685  -0.001632   0.001291   0.000615   0.487281
     4  C    0.000297   0.014520  -0.076661   0.000521   0.000055  -0.084290
     5  C   -0.055010   0.308853   0.062745   0.002845  -0.000155  -0.027332
     6  O    0.314698  -0.078842   0.004236  -0.000003   0.000001  -0.000014
     7  C    4.365098   0.007648  -0.000285   0.000001  -0.000000   0.000037
     8  C    0.007648   5.287398   0.357015  -0.094803   0.007375  -0.065883
     9  C   -0.000285   0.357015   4.711203   0.412828  -0.044444   0.460825
    10  O    0.000001  -0.094803   0.412828   7.840400   0.307194  -0.082307
    11  C   -0.000000   0.007375  -0.044444   0.307194   4.354463  -0.008027
    12  N    0.000037  -0.065883   0.460825  -0.082307  -0.008027   6.530259
    13  H   -0.000000   0.000011  -0.000031  -0.000001  -0.000001   0.001094
    14  H   -0.000000  -0.000083   0.000201  -0.000022   0.000007   0.012796
    15  H   -0.000000  -0.000083   0.000201  -0.000022   0.000007   0.012796
    16  H    0.008322   0.009455   0.001096   0.000019  -0.000001   0.007809
    17  H    0.391959  -0.000164   0.000025  -0.000000   0.000000  -0.000021
    18  H    0.391486  -0.000131   0.000010  -0.000000   0.000000   0.000001
    19  H    0.391959  -0.000164   0.000025  -0.000000   0.000000  -0.000021
    20  H   -0.000197   0.398732  -0.044460   0.002132  -0.000235   0.006960
    21  H    0.000000   0.000310  -0.006246  -0.029523   0.392548   0.012536
    22  H    0.000000   0.000310  -0.006246  -0.029523   0.392548   0.012536
    23  H    0.000000  -0.000031   0.005112  -0.025840   0.388626   0.001101
              13         14         15         16         17         18
     1  C    0.388395   0.392930   0.392930  -0.000407   0.000000  -0.000000
     2  O   -0.025691  -0.029448  -0.029448   0.005764  -0.000005  -0.000000
     3  C    0.005073  -0.006231  -0.006231  -0.030199   0.000509  -0.000055
     4  C    0.000013   0.000347   0.000347   0.401183   0.008209   0.000201
     5  C    0.000012   0.000085   0.000085  -0.076544  -0.008129   0.005156
     6  O   -0.000000   0.000000   0.000000  -0.007991  -0.028718  -0.024411
     7  C   -0.000000  -0.000000  -0.000000   0.008322   0.391959   0.391486
     8  C    0.000011  -0.000083  -0.000083   0.009455  -0.000164  -0.000131
     9  C   -0.000031   0.000201   0.000201   0.001096   0.000025   0.000010
    10  O   -0.000001  -0.000022  -0.000022   0.000019  -0.000000  -0.000000
    11  C   -0.000001   0.000007   0.000007  -0.000001   0.000000   0.000000
    12  N    0.001094   0.012796   0.012796   0.007809  -0.000021   0.000001
    13  H    0.662667  -0.027551  -0.027551  -0.000192   0.000000  -0.000000
    14  H   -0.027551   0.677343  -0.037164   0.000074  -0.000000  -0.000000
    15  H   -0.027551  -0.037164   0.677343   0.000074  -0.000000  -0.000000
    16  H   -0.000192   0.000074   0.000074   0.707798   0.000616  -0.000299
    17  H    0.000000  -0.000000  -0.000000   0.000616   0.682631  -0.025983
    18  H   -0.000000  -0.000000  -0.000000  -0.000299  -0.025983   0.645267
    19  H    0.000000  -0.000000  -0.000000   0.000616  -0.044507  -0.025983
    20  H   -0.000000  -0.000002  -0.000002  -0.000138   0.000081  -0.000109
    21  H    0.000002  -0.000043   0.000577  -0.000002   0.000000  -0.000000
    22  H    0.000002   0.000577  -0.000043  -0.000002  -0.000000  -0.000000
    23  H    0.000000   0.000002   0.000002  -0.000000   0.000000  -0.000000
              19         20         21         22         23
     1  C    0.000000  -0.000002   0.000003   0.000003  -0.000001
     2  O   -0.000005   0.000020  -0.000022  -0.000022  -0.000001
     3  C    0.000509   0.000696   0.000241   0.000241  -0.000032
     4  C    0.008209   0.015191  -0.000093  -0.000093   0.000012
     5  C   -0.008129  -0.061606   0.000102   0.000102   0.000012
     6  O   -0.028718   0.000832   0.000000   0.000000  -0.000000
     7  C    0.391959  -0.000197   0.000000   0.000000   0.000000
     8  C   -0.000164   0.398732   0.000310   0.000310  -0.000031
     9  C    0.000025  -0.044460  -0.006246  -0.006246   0.005112
    10  O   -0.000000   0.002132  -0.029523  -0.029523  -0.025840
    11  C    0.000000  -0.000235   0.392548   0.392548   0.388626
    12  N   -0.000021   0.006960   0.012536   0.012536   0.001101
    13  H    0.000000  -0.000000   0.000002   0.000002   0.000000
    14  H   -0.000000  -0.000002  -0.000043   0.000577   0.000002
    15  H   -0.000000  -0.000002   0.000577  -0.000043   0.000002
    16  H    0.000616  -0.000138  -0.000002  -0.000002  -0.000000
    17  H   -0.044507   0.000081   0.000000  -0.000000   0.000000
    18  H   -0.025983  -0.000109  -0.000000  -0.000000  -0.000000
    19  H    0.682631   0.000081  -0.000000   0.000000   0.000000
    20  H    0.000081   0.702441   0.000047   0.000047  -0.000159
    21  H   -0.000000   0.000047   0.679986  -0.037622  -0.027670
    22  H    0.000000   0.000047  -0.037622   0.679986  -0.027670
    23  H    0.000000  -0.000159  -0.027670  -0.027670   0.662509
 Mulliken charges:
               1
     1  C    0.209872
     2  O   -0.305055
     3  C    0.152080
     4  C   -0.141828
     5  C    0.259516
     6  O   -0.304029
     7  C    0.182614
     8  C   -0.078257
     9  C    0.162516
    10  O   -0.305158
    11  C    0.209513
    12  N   -0.186109
    13  H    0.023750
    14  H    0.016182
    15  H    0.016182
    16  H   -0.027050
    17  H    0.023498
    18  H    0.034850
    19  H    0.023498
    20  H   -0.020350
    21  H    0.014870
    22  H    0.014870
    23  H    0.024027
 Sum of Mulliken charges =  -0.00000
 Mulliken charges with hydrogens summed into heavy atoms:
               1
     1  C    0.265985
     2  O   -0.305055
     3  C    0.152080
     4  C   -0.168878
     5  C    0.259516
     6  O   -0.304029
     7  C    0.264459
     8  C   -0.098607
     9  C    0.162516
    10  O   -0.305158
    11  C    0.263280
    12  N   -0.186109
 Electronic spatial extent (au):  <R**2>=           2419.1414
 Charge=              0.0000 electrons
 Dipole moment (field-independent basis, Debye):
    X=              0.2969    Y=              1.3242    Z=              0.0000  Tot=              1.3570
 Quadrupole moment (field-independent basis, Debye-Ang):
   XX=            -54.4623   YY=            -71.2499   ZZ=            -71.6031
   XY=             -2.2594   XZ=              0.0000   YZ=             -0.0000
 Traceless Quadrupole moment (field-independent basis, Debye-Ang):
   XX=             11.3094   YY=             -5.4781   ZZ=             -5.8313
   XY=             -2.2594   XZ=              0.0000   YZ=             -0.0000
 Octapole moment (field-independent basis, Debye-Ang**2):
  XXX=             17.2335  YYY=             16.8895  ZZZ=              0.0000  XYY=            -13.2275
  XXY=             -0.4539  XXZ=              0.0000  XZZ=             -2.1477  YZZ=              1.3834
  YYZ=              0.0000  XYZ=              0.0000
 Hexadecapole moment (field-independent basis, Debye-Ang**3):
 XXXX=          -1589.3899 YYYY=          -1072.7266 ZZZZ=            -90.3705 XXXY=             93.9688
 XXXZ=              0.0000 YYYX=             47.0425 YYYZ=             -0.0000 ZZZX=             -0.0000
 ZZZY=              0.0000 XXYY=           -491.6946 XXZZ=           -329.1146 YYZZ=           -207.6595
 XXYZ=             -0.0000 YYXZ=             -0.0000 ZZXY=             28.9665
 N-N= 7.136359415112D+02 E-N=-2.806447559092D+03  KE= 5.857473362670D+02
 Symmetry A'   KE= 5.587097772403D+02
 Symmetry A"   KE= 2.703755902676D+01
 ******************************Gaussian NBO Version 3.1******************************
             N A T U R A L   A T O M I C   O R B I T A L   A N D
          N A T U R A L   B O N D   O R B I T A L   A N A L Y S I S
 ******************************Gaussian NBO Version 3.1******************************
       /RESON  / : Allow strongly delocalized NBO set

 Analyzing the SCF density

 Job title: COC1=CC(OC)=CC(OC)=N1                                           

 Storage needed:    151020 in NPA,    200128 in NBO ( 196605125 available)
 GSVD:  LWork=       31687 too small for GESVD, short by        3560 words or        3560 for optimal perf.


 NATURAL POPULATIONS:  Natural atomic orbital occupancies 
                                                          
   NAO  Atom  No  lang   Type(AO)    Occupancy      Energy
 ----------------------------------------------------------
     1    C    1  S      Cor( 1S)     1.99924     -10.13836
     2    C    1  S      Val( 2S)     1.08712      -0.24718
     3    C    1  S      Ryd( 3S)     0.00169       0.78668
     4    C    1  px     Val( 2p)     0.80773      -0.05683
     5    C    1  px     Ryd( 3p)     0.00308       0.48567
     6    C    1  py     Val( 2p)     1.12494      -0.08277
     7    C    1  py     Ryd( 3p)     0.00319       0.69791
     8    C    1  pz     Val( 2p)     1.21234      -0.08599
     9    C    1  pz     Ryd( 3p)     0.00037       0.53970
    10    C    1  dxy    Ryd( 3d)     0.00132       2.16027
    11    C    1  dxz    Ryd( 3d)     0.00146       2.31242
    12    C    1  dyz    Ryd( 3d)     0.00037       2.11350
    13    C    1  dx2y2  Ryd( 3d)     0.00155       2.33997
    14    C    1  dz2    Ryd( 3d)     0.00093       2.29496

    15    O    2  S      Cor( 1S)     1.99963     -18.96317
    16    O    2  S      Val( 2S)     1.57838      -0.83650
    17    O    2  S      Ryd( 3S)     0.00108       1.59580
    18    O    2  px     Val( 2p)     1.62104      -0.32070
    19    O    2  px     Ryd( 3p)     0.00149       1.39440
    20    O    2  py     Val( 2p)     1.52062      -0.32453
    21    O    2  py     Ryd( 3p)     0.00125       1.26474
    22    O    2  pz     Val( 2p)     1.81841      -0.30917
    23    O    2  pz     Ryd( 3p)     0.00184       1.09366
    24    O    2  dxy    Ryd( 3d)     0.00087       2.94842
    25    O    2  dxz    Ryd( 3d)     0.00062       2.68521
    26    O    2  dyz    Ryd( 3d)     0.00072       2.72881
    27    O    2  dx2y2  Ryd( 3d)     0.00141       3.21157
    28    O    2  dz2    Ryd( 3d)     0.00062       2.91616

    29    C    3  S      Cor( 1S)     1.99881     -10.15771
    30    C    3  S      Val( 2S)     0.74990      -0.08537
    31    C    3  S      Ryd( 3S)     0.00238       0.52949
    32    C    3  px     Val( 2p)     0.97143      -0.02083
    33    C    3  px     Ryd( 3p)     0.00978       0.75998
    34    C    3  py     Val( 2p)     0.72435      -0.00311
    35    C    3  py     Ryd( 3p)     0.00876       0.75721
    36    C    3  pz     Val( 2p)     0.91593      -0.11871
    37    C    3  pz     Ryd( 3p)     0.00109       0.55312
    38    C    3  dxy    Ryd( 3d)     0.00204       2.39903
    39    C    3  dxz    Ryd( 3d)     0.00145       1.91794
    40    C    3  dyz    Ryd( 3d)     0.00266       1.89459
    41    C    3  dx2y2  Ryd( 3d)     0.00313       2.45328
    42    C    3  dz2    Ryd( 3d)     0.00083       2.16245

    43    C    4  S      Cor( 1S)     1.99888     -10.04966
    44    C    4  S      Val( 2S)     0.94784      -0.13909
    45    C    4  S      Ryd( 3S)     0.00212       0.53748
    46    C    4  px     Val( 2p)     1.16243      -0.06793
    47    C    4  px     Ryd( 3p)     0.00340       0.91117
    48    C    4  py     Val( 2p)     1.12802      -0.05897
    49    C    4  py     Ryd( 3p)     0.00427       0.83665
    50    C    4  pz     Val( 2p)     1.17225      -0.11413
    51    C    4  pz     Ryd( 3p)     0.00203       0.57402
    52    C    4  dxy    Ryd( 3d)     0.00048       2.53760
    53    C    4  dxz    Ryd( 3d)     0.00040       1.92882
    54    C    4  dyz    Ryd( 3d)     0.00044       1.94122
    55    C    4  dx2y2  Ryd( 3d)     0.00064       2.46178
    56    C    4  dz2    Ryd( 3d)     0.00043       2.23226

    57    C    5  S      Cor( 1S)     1.99868     -10.13675
    58    C    5  S      Val( 2S)     0.80374      -0.10357
    59    C    5  S      Ryd( 3S)     0.00170       0.60148
    60    C    5  px     Val( 2p)     0.83414      -0.03482
    61    C    5  px     Ryd( 3p)     0.00624       0.84862
    62    C    5  py     Val( 2p)     1.02125      -0.04687
    63    C    5  py     Ryd( 3p)     0.00816       0.84164
    64    C    5  pz     Val( 2p)     0.93942      -0.11607
    65    C    5  pz     Ryd( 3p)     0.00064       0.57698
    66    C    5  dxy    Ryd( 3d)     0.00196       2.45142
    67    C    5  dxz    Ryd( 3d)     0.00209       1.89152
    68    C    5  dyz    Ryd( 3d)     0.00135       1.91333
    69    C    5  dx2y2  Ryd( 3d)     0.00163       2.39396
    70    C    5  dz2    Ryd( 3d)     0.00072       2.18070

    71    O    6  S      Cor( 1S)     1.99962     -18.96939
    72    O    6  S      Val( 2S)     1.56783      -0.83868
    73    O    6  S      Ryd( 3S)     0.00058       1.58801
    74    O    6  px     Val( 2p)     1.38050      -0.31743
    75    O    6  px     Ryd( 3p)     0.00071       1.46123
    76    O    6  py     Val( 2p)     1.75281      -0.33886
    77    O    6  py     Ryd( 3p)     0.00238       1.20450
    78    O    6  pz     Val( 2p)     1.82327      -0.31519
    79    O    6  pz     Ryd( 3p)     0.00196       1.08996
    80    O    6  dxy    Ryd( 3d)     0.00144       3.20911
    81    O    6  dxz    Ryd( 3d)     0.00028       2.74022
    82    O    6  dyz    Ryd( 3d)     0.00108       2.66380
    83    O    6  dx2y2  Ryd( 3d)     0.00092       2.93790
    84    O    6  dz2    Ryd( 3d)     0.00064       2.90829

    85    C    7  S      Cor( 1S)     1.99925     -10.15027
    86    C    7  S      Val( 2S)     1.08408      -0.25780
    87    C    7  S      Ryd( 3S)     0.00164       0.77438
    88    C    7  px     Val( 2p)     0.85345      -0.07773
    89    C    7  px     Ryd( 3p)     0.00294       0.60065
    90    C    7  py     Val( 2p)     1.09160      -0.08945
    91    C    7  py     Ryd( 3p)     0.00333       0.58029
    92    C    7  pz     Val( 2p)     1.20454      -0.09713
    93    C    7  pz     Ryd( 3p)     0.00033       0.53259
    94    C    7  dxy    Ryd( 3d)     0.00181       2.36191
    95    C    7  dxz    Ryd( 3d)     0.00093       2.00067
    96    C    7  dyz    Ryd( 3d)     0.00102       2.39738
    97    C    7  dx2y2  Ryd( 3d)     0.00114       2.11090
    98    C    7  dz2    Ryd( 3d)     0.00091       2.28841

    99    C    8  S      Cor( 1S)     1.99888     -10.04385
   100    C    8  S      Val( 2S)     0.94892      -0.13305
   101    C    8  S      Ryd( 3S)     0.00188       0.53446
   102    C    8  px     Val( 2p)     1.06343      -0.04746
   103    C    8  px     Ryd( 3p)     0.00529       0.64718
   104    C    8  py     Val( 2p)     1.20600      -0.05963
   105    C    8  py     Ryd( 3p)     0.00478       1.00774
   106    C    8  pz     Val( 2p)     1.14067      -0.10412
   107    C    8  pz     Ryd( 3p)     0.00222       0.56856
   108    C    8  dxy    Ryd( 3d)     0.00071       2.44466
   109    C    8  dxz    Ryd( 3d)     0.00033       1.94625
   110    C    8  dyz    Ryd( 3d)     0.00057       1.93659
   111    C    8  dx2y2  Ryd( 3d)     0.00043       2.53298
   112    C    8  dz2    Ryd( 3d)     0.00043       2.23533

   113    C    9  S      Cor( 1S)     1.99881     -10.15586
   114    C    9  S      Val( 2S)     0.75386      -0.08595
   115    C    9  S      Ryd( 3S)     0.00242       0.52502
   116    C    9  px     Val( 2p)     0.86413      -0.02890
   117    C    9  px     Ryd( 3p)     0.00739       0.79722
   118    C    9  py     Val( 2p)     0.83256       0.00686
   119    C    9  py     Ryd( 3p)     0.01095       0.72306
   120    C    9  pz     Val( 2p)     0.92375      -0.11692
   121    C    9  pz     Ryd( 3p)     0.00106       0.55558
   122    C    9  dxy    Ryd( 3d)     0.00308       2.45730
   123    C    9  dxz    Ryd( 3d)     0.00210       1.89119
   124    C    9  dyz    Ryd( 3d)     0.00202       1.92592
   125    C    9  dx2y2  Ryd( 3d)     0.00209       2.39486
   126    C    9  dz2    Ryd( 3d)     0.00083       2.16393

   127    O   10  S      Cor( 1S)     1.99962     -18.96042
   128    O   10  S      Val( 2S)     1.57729      -0.83309
   129    O   10  S      Ryd( 3S)     0.00106       1.59907
   130    O   10  px     Val( 2p)     1.38161      -0.30757
   131    O   10  px     Ryd( 3p)     0.00071       1.48975
   132    O   10  py     Val( 2p)     1.75849      -0.33152
   133    O   10  py     Ryd( 3p)     0.00203       1.17280
   134    O   10  pz     Val( 2p)     1.81919      -0.30623
   135    O   10  pz     Ryd( 3p)     0.00192       1.09699
   136    O   10  dxy    Ryd( 3d)     0.00143       3.22803
   137    O   10  dxz    Ryd( 3d)     0.00026       2.74345
   138    O   10  dyz    Ryd( 3d)     0.00109       2.67656
   139    O   10  dx2y2  Ryd( 3d)     0.00086       2.93613
   140    O   10  dz2    Ryd( 3d)     0.00063       2.91468

   141    C   11  S      Cor( 1S)     1.99924     -10.13656
   142    C   11  S      Val( 2S)     1.08669      -0.24517
   143    C   11  S      Ryd( 3S)     0.00171       0.78876
   144    C   11  px     Val( 2p)     0.81842      -0.06235
   145    C   11  px     Ryd( 3p)     0.00300       0.58722
   146    C   11  py     Val( 2p)     1.11561      -0.07361
   147    C   11  py     Ryd( 3p)     0.00329       0.60015
   148    C   11  pz     Val( 2p)     1.21137      -0.08404
   149    C   11  pz     Ryd( 3p)     0.00038       0.54183
   150    C   11  dxy    Ryd( 3d)     0.00173       2.36605
   151    C   11  dxz    Ryd( 3d)     0.00095       2.01683
   152    C   11  dyz    Ryd( 3d)     0.00090       2.41276
   153    C   11  dx2y2  Ryd( 3d)     0.00115       2.13692
   154    C   11  dz2    Ryd( 3d)     0.00093       2.29644

   155    N   12  S      Cor( 1S)     1.99913     -14.12940
   156    N   12  S      Val( 2S)     1.34395      -0.47444
   157    N   12  S      Ryd( 3S)     0.00228       1.22042
   158    N   12  px     Val( 2p)     1.61260      -0.22004
   159    N   12  px     Ryd( 3p)     0.00390       1.13682
   160    N   12  py     Val( 2p)     1.34482      -0.19683
   161    N   12  py     Ryd( 3p)     0.00260       1.29267
   162    N   12  pz     Val( 2p)     1.33295      -0.18413
   163    N   12  pz     Ryd( 3p)     0.00083       0.92133
   164    N   12  dxy    Ryd( 3d)     0.00124       2.80590
   165    N   12  dxz    Ryd( 3d)     0.00137       2.30541
   166    N   12  dyz    Ryd( 3d)     0.00056       2.36349
   167    N   12  dx2y2  Ryd( 3d)     0.00128       2.86949
   168    N   12  dz2    Ryd( 3d)     0.00065       2.60867

   169    H   13  S      Val( 1S)     0.79908       0.06019
   170    H   13  S      Ryd( 2S)     0.00082       0.31904
   171    H   13  px     Ryd( 2p)     0.00008       1.69628
   172    H   13  py     Ryd( 2p)     0.00074       2.35624
   173    H   13  pz     Ryd( 2p)     0.00021       1.73150

   174    H   14  S      Val( 1S)     0.80445       0.05495
   175    H   14  S      Ryd( 2S)     0.00241       0.36244
   176    H   14  px     Ryd( 2p)     0.00026       1.89325
   177    H   14  py     Ryd( 2p)     0.00027       1.81804
   178    H   14  pz     Ryd( 2p)     0.00058       2.15710

   179    H   15  S      Val( 1S)     0.80445       0.05495
   180    H   15  S      Ryd( 2S)     0.00241       0.36244
   181    H   15  px     Ryd( 2p)     0.00026       1.89325
   182    H   15  py     Ryd( 2p)     0.00027       1.81804
   183    H   15  pz     Ryd( 2p)     0.00058       2.15710

   184    H   16  S      Val( 1S)     0.75699       0.07831
   185    H   16  S      Ryd( 2S)     0.00213       0.36352
   186    H   16  px     Ryd( 2p)     0.00049       2.26128
   187    H   16  py     Ryd( 2p)     0.00037       2.16059
   188    H   16  pz     Ryd( 2p)     0.00021       1.66920

   189    H   17  S      Val( 1S)     0.81028       0.03647
   190    H   17  S      Ryd( 2S)     0.00232       0.35496
   191    H   17  px     Ryd( 2p)     0.00014       1.70969
   192    H   17  py     Ryd( 2p)     0.00036       1.95383
   193    H   17  pz     Ryd( 2p)     0.00061       2.14014

   194    H   18  S      Val( 1S)     0.78945       0.05481
   195    H   18  S      Ryd( 2S)     0.00072       0.30947
   196    H   18  px     Ryd( 2p)     0.00040       2.05248
   197    H   18  py     Ryd( 2p)     0.00042       1.98350
   198    H   18  pz     Ryd( 2p)     0.00022       1.72230

   199    H   19  S      Val( 1S)     0.81028       0.03647
   200    H   19  S      Ryd( 2S)     0.00232       0.35496
   201    H   19  px     Ryd( 2p)     0.00014       1.70969
   202    H   19  py     Ryd( 2p)     0.00036       1.95383
   203    H   19  pz     Ryd( 2p)     0.00061       2.14014

   204    H   20  S      Val( 1S)     0.75085       0.09072
   205    H   20  S      Ryd( 2S)     0.00235       0.33510
   206    H   20  px     Ryd( 2p)     0.00010       2.00860
   207    H   20  py     Ryd( 2p)     0.00078       2.39806
   208    H   20  pz     Ryd( 2p)     0.00017       1.67780

   209    H   21  S      Val( 1S)     0.80541       0.05604
   210    H   21  S      Ryd( 2S)     0.00242       0.36367
   211    H   21  px     Ryd( 2p)     0.00013       1.73672
   212    H   21  py     Ryd( 2p)     0.00041       1.97714
   213    H   21  pz     Ryd( 2p)     0.00058       2.15816

   214    H   22  S      Val( 1S)     0.80541       0.05604
   215    H   22  S      Ryd( 2S)     0.00242       0.36367
   216    H   22  px     Ryd( 2p)     0.00013       1.73672
   217    H   22  py     Ryd( 2p)     0.00041       1.97714
   218    H   22  pz     Ryd( 2p)     0.00058       2.15816

   219    H   23  S      Val( 1S)     0.79882       0.06236
   220    H   23  S      Ryd( 2S)     0.00082       0.32107
   221    H   23  px     Ryd( 2p)     0.00036       2.01060
   222    H   23  py     Ryd( 2p)     0.00047       2.04596
   223    H   23  pz     Ryd( 2p)     0.00021       1.73346

 WARNING:  1 low occupancy (<1.9990e) core orbital  found on  C    3
           1 low occupancy (<1.9990e) core orbital  found on  C    4
           1 low occupancy (<1.9990e) core orbital  found on  C    5
           1 low occupancy (<1.9990e) core orbital  found on  C    8
           1 low occupancy (<1.9990e) core orbital  found on  C    9


 Summary of Natural Population Analysis:                  
                                                          
                                       Natural Population 
                Natural  -----------------------------------------------
    Atom  No    Charge         Core      Valence    Rydberg      Total
 -----------------------------------------------------------------------
      C    1   -0.24533      1.99924     4.23213    0.01396     6.24533
      O    2   -0.54797      1.99963     6.53845    0.00990     8.54797
      C    3    0.60745      1.99881     3.36162    0.03211     5.39255
      C    4   -0.42365      1.99888     4.41055    0.01422     6.42365
      C    5    0.37828      1.99868     3.59855    0.02448     5.62172
      O    6   -0.53401      1.99962     6.52441    0.00998     8.53401
      C    7   -0.24695      1.99925     4.23367    0.01404     6.24695
      C    8   -0.37454      1.99888     4.35902    0.01663     6.37454
      C    9    0.59497      1.99881     3.37429    0.03193     5.40503
      O   10   -0.54618      1.99962     6.53658    0.00998     8.54618
      C   11   -0.24537      1.99924     4.23209    0.01404     6.24537
      N   12   -0.64815      1.99913     5.63431    0.01470     7.64815
      H   13    0.19906      0.00000     0.79908    0.00186     0.80094
      H   14    0.19202      0.00000     0.80445    0.00353     0.80798
      H   15    0.19202      0.00000     0.80445    0.00353     0.80798
      H   16    0.23982      0.00000     0.75699    0.00319     0.76018
      H   17    0.18628      0.00000     0.81028    0.00344     0.81372
      H   18    0.20878      0.00000     0.78945    0.00176     0.79122
      H   19    0.18628      0.00000     0.81028    0.00344     0.81372
      H   20    0.24575      0.00000     0.75085    0.00340     0.75425
      H   21    0.19105      0.00000     0.80541    0.00354     0.80895
      H   22    0.19105      0.00000     0.80541    0.00354     0.80895
      H   23    0.19932      0.00000     0.79882    0.00186     0.80068
 =======================================================================
   * Total *   -0.00000     23.98980    65.77115    0.23905    90.00000

                                 Natural Population      
 --------------------------------------------------------
   Core                      23.98980 ( 99.9575% of  24)
   Valence                   65.77115 ( 99.6533% of  66)
   Natural Minimal Basis     89.76095 ( 99.7344% of  90)
   Natural Rydberg Basis      0.23905 (  0.2656% of  90)
 --------------------------------------------------------

    Atom  No          Natural Electron Configuration
 ----------------------------------------------------------------------------
      C    1      [core]2S( 1.09)2p( 3.15)3p( 0.01)3d( 0.01)
      O    2      [core]2S( 1.58)2p( 4.96)
      C    3      [core]2S( 0.75)2p( 2.61)3p( 0.02)3d( 0.01)
      C    4      [core]2S( 0.95)2p( 3.46)3p( 0.01)
      C    5      [core]2S( 0.80)2p( 2.79)3p( 0.02)3d( 0.01)
      O    6      [core]2S( 1.57)2p( 4.96)3p( 0.01)
      C    7      [core]2S( 1.08)2p( 3.15)3p( 0.01)3d( 0.01)
      C    8      [core]2S( 0.95)2p( 3.41)3p( 0.01)
      C    9      [core]2S( 0.75)2p( 2.62)3p( 0.02)3d( 0.01)
      O   10      [core]2S( 1.58)2p( 4.96)
      C   11      [core]2S( 1.09)2p( 3.15)3p( 0.01)3d( 0.01)
      N   12      [core]2S( 1.34)2p( 4.29)3p( 0.01)3d( 0.01)
      H   13            1S( 0.80)
      H   14            1S( 0.80)
      H   15            1S( 0.80)
      H   16            1S( 0.76)
      H   17            1S( 0.81)
      H   18            1S( 0.79)
      H   19            1S( 0.81)
      H   20            1S( 0.75)
      H   21            1S( 0.81)
      H   22            1S( 0.81)
      H   23            1S( 0.80)


 NATURAL BOND ORBITAL ANALYSIS:

                       Occupancies       Lewis Structure    Low   High
           Occ.    -------------------  -----------------   occ   occ
  Cycle   Thresh.   Lewis   Non-Lewis     CR  BD  3C  LP    (L)   (NL)   Dev
 =============================================================================
   1(1)    1.90    86.65893   3.34107     12  27   0   6     6      4    0.38
   2(2)    1.90    86.65893   3.34107     12  27   0   6     6      4    0.38
   3(1)    1.80    86.55388   3.44612     12  23   0  10     3      3    0.38
   4(2)    1.80    86.55388   3.44612     12  23   0  10     3      3    0.38
   5(1)    1.70    86.96156   3.03844     12  24   0   9     2      3    0.38
   6(2)    1.70    86.96156   3.03844     12  24   0   9     2      3    0.38
   7(1)    1.60    88.04406   1.95594     12  26   0   7     0      3    0.35
   8(2)    1.60    87.97635   2.02365     12  26   0   7     0      3    0.38
   9(3)    1.60    87.59655   2.40345     12  25   0   8     1      3    0.36
  10(4)    1.60    88.04406   1.95594     12  26   0   7     0      3    0.35
  11(1)    1.50    88.04406   1.95594     12  26   0   7     0      3    0.35
  12(2)    1.50    87.97635   2.02365     12  26   0   7     0      3    0.38
  13(3)    1.50    87.59655   2.40345     12  25   0   8     1      3    0.36
  14(4)    1.50    88.04406   1.95594     12  26   0   7     0      3    0.35
  15(1)    1.60    88.04406   1.95594     12  26   0   7     0      3    0.35
 -----------------------------------------------------------------------------

 Structure accepted: RESONANCE keyword permits strongly delocalized structure

 WARNING:  1 low occupancy (<1.9990e) core orbital  found on  C    3
           1 low occupancy (<1.9990e) core orbital  found on  C    4
           1 low occupancy (<1.9990e) core orbital  found on  C    5
           1 low occupancy (<1.9990e) core orbital  found on  C    8
           1 low occupancy (<1.9990e) core orbital  found on  C    9

 --------------------------------------------------------
   Core                     23.98980 ( 99.958% of  24)
   Valence Lewis            64.05426 ( 97.052% of  66)
  ==================       ============================
   Total Lewis              88.04406 ( 97.827% of  90)
  -----------------------------------------------------
   Valence non-Lewis         1.79123 (  1.990% of  90)
   Rydberg non-Lewis         0.16472 (  0.183% of  90)
  ==================       ============================
   Total non-Lewis           1.95594 (  2.173% of  90)
 --------------------------------------------------------


       (Occupancy)   Bond orbital/ Coefficients/ Hybrids
 ---------------------------------------------------------------------------------
     1. (1.99224) BD ( 1) C   1 - O   2  
                ( 30.75%)   0.5546* C   1 s( 21.32%)p 3.68( 78.37%)d 0.01(  0.31%)
                                            0.0001  0.4612  0.0221  0.7969  0.0495
                                           -0.3821  0.0141  0.0000 -0.0000 -0.0367
                                           -0.0000 -0.0000  0.0308 -0.0283
                ( 69.25%)   0.8321* O   2 s( 29.98%)p 2.33( 69.96%)d 0.00(  0.06%)
                                            0.0001  0.5475  0.0034 -0.7615  0.0047
                                            0.3453  0.0206  0.0000  0.0000 -0.0041
                                            0.0000  0.0000  0.0205 -0.0129
     2. (1.99113) BD ( 1) C   1 - H  13  
                ( 60.12%)   0.7754* C   1 s( 25.73%)p 2.88( 74.22%)d 0.00(  0.05%)
                                           -0.0001  0.5071  0.0123  0.1163  0.0029
                                            0.8535 -0.0138 -0.0000  0.0000  0.0082
                                            0.0000  0.0000 -0.0192 -0.0091
                ( 39.88%)   0.6315* H  13 s( 99.91%)p 0.00(  0.09%)
                                            0.9996 -0.0012 -0.0031 -0.0290  0.0000
     3. (1.99542) BD ( 1) C   1 - H  14  
                ( 60.19%)   0.7758* C   1 s( 26.50%)p 2.77( 73.46%)d 0.00(  0.05%)
                                            0.0001  0.5146 -0.0113 -0.4157 -0.0089
                                           -0.2486  0.0142  0.7069 -0.0030  0.0067
                                           -0.0145 -0.0084  0.0011  0.0118
                ( 39.81%)   0.6310* H  14 s( 99.91%)p 0.00(  0.09%)
                                            0.9996 -0.0047  0.0157  0.0086 -0.0231
     4. (1.99542) BD ( 1) C   1 - H  15  
                ( 60.19%)   0.7758* C   1 s( 26.50%)p 2.77( 73.46%)d 0.00(  0.05%)
                                            0.0001  0.5146 -0.0113 -0.4157 -0.0089
                                           -0.2486  0.0142 -0.7069  0.0030  0.0067
                                            0.0145  0.0084  0.0011  0.0118
                ( 39.81%)   0.6310* H  15 s( 99.91%)p 0.00(  0.09%)
                                            0.9996 -0.0047  0.0157  0.0086  0.0231
     5. (1.99086) BD ( 1) O   2 - C   3  
                ( 68.43%)   0.8272* O   2 s( 35.80%)p 1.79( 64.13%)d 0.00(  0.07%)
                                           -0.0000 -0.5983 -0.0031 -0.0678 -0.0056
                                            0.7979  0.0092  0.0000  0.0000 -0.0064
                                            0.0000  0.0000  0.0211  0.0133
                ( 31.57%)   0.5619* C   3 s( 25.15%)p 2.97( 74.57%)d 0.01(  0.29%)
                                            0.0002 -0.5013  0.0151  0.1028 -0.0163
                                           -0.8568 -0.0270  0.0000  0.0000  0.0104
                                            0.0000  0.0000  0.0448  0.0273
     6. (1.97020) BD ( 1) C   3 - C   4  
                ( 49.47%)   0.7034* C   3 s( 41.11%)p 1.43( 58.85%)d 0.00(  0.04%)
                                           -0.0002  0.6412  0.0058  0.7081 -0.0076
                                           -0.2911  0.0472  0.0000  0.0000 -0.0109
                                            0.0000  0.0000  0.0140 -0.0099
                ( 50.53%)   0.7108* C   4 s( 34.52%)p 1.90( 65.43%)d 0.00(  0.05%)
                                            0.0000  0.5873  0.0167 -0.7373 -0.0032
                                            0.3312  0.0299  0.0000  0.0000 -0.0101
                                            0.0000  0.0000  0.0142 -0.0127
     7. (1.98192) BD ( 1) C   3 - N  12  
                ( 39.34%)   0.6272* C   3 s( 33.43%)p 1.99( 66.45%)d 0.00(  0.12%)
                                            0.0000  0.5781  0.0028 -0.6973 -0.0353
                                           -0.4208  0.0037  0.0000  0.0000  0.0265
                                            0.0000  0.0000  0.0145 -0.0183
                ( 60.66%)   0.7789* N  12 s( 37.73%)p 1.65( 62.21%)d 0.00(  0.06%)
                                            0.0003  0.6141  0.0152  0.6216 -0.0010
                                            0.4850 -0.0214  0.0000  0.0000  0.0148
                                            0.0000  0.0000  0.0153 -0.0127
     8. (1.76426) BD ( 2) C   3 - N  12  
                ( 33.60%)   0.5797* C   3 s(  0.00%)p 1.00( 99.84%)d 0.00(  0.16%)
                                            0.0000  0.0000  0.0000  0.0000  0.0000
                                            0.0000  0.0000  0.9992 -0.0080  0.0000
                                           -0.0295 -0.0276  0.0000  0.0000
                ( 66.40%)   0.8148* N  12 s(  0.00%)p 1.00( 99.88%)d 0.00(  0.12%)
                                            0.0000  0.0000  0.0000  0.0000  0.0000
                                            0.0000  0.0000  0.9993 -0.0111  0.0000
                                            0.0334 -0.0095  0.0000  0.0000
     9. (1.97427) BD ( 1) C   4 - C   5  
                ( 49.98%)   0.7069* C   4 s( 34.94%)p 1.86( 65.01%)d 0.00(  0.04%)
                                           -0.0001  0.5911  0.0059  0.1121  0.0263
                                           -0.7980 -0.0048  0.0000  0.0000 -0.0021
                                            0.0000  0.0000 -0.0165 -0.0130
                ( 50.02%)   0.7073* C   5 s( 38.18%)p 1.62( 61.78%)d 0.00(  0.04%)
                                            0.0000  0.6179  0.0095  0.0048  0.0130
                                            0.7858 -0.0034  0.0000  0.0000 -0.0004
                                            0.0000  0.0000 -0.0166 -0.0114
    10. (1.69097) BD ( 2) C   4 - C   5  
                ( 59.22%)   0.7695* C   4 s(  0.00%)p 1.00( 99.95%)d 0.00(  0.05%)
                                            0.0000  0.0000  0.0000  0.0000  0.0000
                                            0.0000  0.0000  0.9997 -0.0132  0.0000
                                           -0.0130 -0.0174  0.0000  0.0000
                ( 40.78%)   0.6386* C   5 s(  0.00%)p 1.00( 99.93%)d 0.00(  0.07%)
                                            0.0000  0.0000  0.0000  0.0000  0.0000
                                            0.0000  0.0000  0.9997 -0.0032  0.0000
                                           -0.0084  0.0246  0.0000  0.0000
    11. (1.97289) BD ( 1) C   4 - H  16  
                ( 62.02%)   0.7875* C   4 s( 30.49%)p 2.28( 69.49%)d 0.00(  0.02%)
                                           -0.0003  0.5520 -0.0149  0.6654 -0.0050
                                            0.5020  0.0106  0.0000  0.0000  0.0117
                                            0.0000  0.0000  0.0025 -0.0102
                ( 37.98%)   0.6163* H  16 s( 99.91%)p 0.00(  0.09%)
                                            0.9996 -0.0015 -0.0225 -0.0195  0.0000
    12. (1.99110) BD ( 1) C   5 - O   6  
                ( 31.83%)   0.5641* C   5 s( 24.62%)p 3.05( 75.10%)d 0.01(  0.28%)
                                            0.0001 -0.4960  0.0154 -0.7702 -0.0182
                                            0.3948  0.0386  0.0000  0.0000  0.0368
                                            0.0000  0.0000 -0.0261  0.0274
                ( 68.17%)   0.8257* O   6 s( 35.95%)p 1.78( 63.98%)d 0.00(  0.07%)
                                           -0.0000 -0.5996 -0.0024  0.6957  0.0099
                                           -0.3946  0.0000  0.0000  0.0000  0.0219
                                            0.0000  0.0000 -0.0013  0.0135
    13. (1.96749) BD ( 1) C   5 - C   8  
                ( 50.65%)   0.7117* C   5 s( 36.82%)p 1.71( 63.14%)d 0.00(  0.04%)
                                           -0.0002  0.6068 -0.0017 -0.6358  0.0409
                                           -0.4741 -0.0266  0.0000  0.0000  0.0162
                                            0.0000  0.0000  0.0041 -0.0112
                ( 49.35%)   0.7025* C   8 s( 34.85%)p 1.87( 65.10%)d 0.00(  0.05%)
                                            0.0001  0.5902  0.0118  0.6844  0.0276
                                            0.4260 -0.0210  0.0000  0.0000  0.0166
                                            0.0000  0.0000  0.0042 -0.0130
    14. (1.99289) BD ( 1) O   6 - C   7  
                ( 68.95%)   0.8303* O   6 s( 29.89%)p 2.34( 70.04%)d 0.00(  0.06%)
                                            0.0001  0.5467  0.0035  0.7160  0.0150
                                            0.4328 -0.0160  0.0000  0.0000  0.0211
                                            0.0000  0.0000 -0.0032 -0.0131
                ( 31.05%)   0.5572* C   7 s( 21.70%)p 3.59( 77.99%)d 0.01(  0.31%)
                                            0.0001  0.4652  0.0231 -0.7685 -0.0201
                                           -0.4318 -0.0504  0.0000  0.0000  0.0407
                                            0.0000  0.0000  0.0248 -0.0284
    15. (1.99526) BD ( 1) C   7 - H  17  
                ( 59.94%)   0.7742* C   7 s( 26.27%)p 2.81( 73.69%)d 0.00(  0.05%)
                                            0.0001  0.5124 -0.0128  0.0362  0.0211
                                            0.4851 -0.0050  0.7069 -0.0000 -0.0016
                                            0.0016  0.0171 -0.0071  0.0116
                ( 40.06%)   0.6330* H  17 s( 99.91%)p 0.00(  0.09%)
                                            0.9996 -0.0048 -0.0038 -0.0160 -0.0242
    16. (1.99082) BD ( 1) C   7 - H  18  
                ( 60.56%)   0.7782* C   7 s( 25.80%)p 2.87( 74.15%)d 0.00(  0.05%)
                                           -0.0001  0.5077  0.0147  0.6342 -0.0149
                                           -0.5823  0.0075 -0.0000 -0.0000 -0.0203
                                           -0.0000 -0.0000 -0.0004 -0.0088
                ( 39.44%)   0.6280* H  18 s( 99.91%)p 0.00(  0.09%)
                                            0.9996 -0.0009 -0.0221  0.0193  0.0000
    17. (1.99526) BD ( 1) C   7 - H  19  
                ( 59.94%)   0.7742* C   7 s( 26.27%)p 2.81( 73.69%)d 0.00(  0.05%)
                                            0.0001  0.5124 -0.0128  0.0362  0.0211
                                            0.4851 -0.0050 -0.7069  0.0000 -0.0016
                                           -0.0016 -0.0171 -0.0071  0.0116
                ( 40.06%)   0.6330* H  19 s( 99.91%)p 0.00(  0.09%)
                                            0.9996 -0.0048 -0.0038 -0.0160  0.0242
    18. (1.97216) BD ( 1) C   8 - C   9  
                ( 50.22%)   0.7087* C   8 s( 34.63%)p 1.89( 65.32%)d 0.00(  0.05%)
                                            0.0001  0.5884  0.0134 -0.7265 -0.0269
                                            0.3524 -0.0206  0.0000  0.0000 -0.0162
                                            0.0000  0.0000  0.0074 -0.0126
                ( 49.78%)   0.7055* C   9 s( 41.42%)p 1.41( 58.54%)d 0.00(  0.04%)
                                           -0.0002  0.6435  0.0080  0.6703 -0.0423
                                           -0.3657 -0.0241  0.0000  0.0000 -0.0158
                                            0.0000  0.0000  0.0080 -0.0099
    19. (1.68443) BD ( 2) C   8 - C   9  
                ( 58.37%)   0.7640* C   8 s(  0.00%)p 1.00( 99.95%)d 0.00(  0.05%)
                                            0.0000  0.0000  0.0000  0.0000  0.0000
                                            0.0000  0.0000  0.9996 -0.0158  0.0000
                                           -0.0080  0.0210  0.0000  0.0000
                ( 41.63%)   0.6452* C   9 s(  0.00%)p 1.00( 99.94%)d 0.00(  0.06%)
                                            0.0000  0.0000  0.0000  0.0000  0.0000
                                            0.0000  0.0000  0.9996 -0.0122  0.0000
                                            0.0243 -0.0033  0.0000  0.0000
    20. (1.97331) BD ( 1) C   8 - H  20  
                ( 62.31%)   0.7893* C   8 s( 30.47%)p 2.28( 69.50%)d 0.00(  0.02%)
                                            0.0003 -0.5517  0.0176 -0.0428  0.0022
                                            0.8326  0.0002  0.0000  0.0000  0.0011
                                            0.0000  0.0000  0.0117  0.0099
                ( 37.69%)   0.6140* H  20 s( 99.91%)p 0.00(  0.09%)
                                           -0.9995  0.0019  0.0020 -0.0301  0.0000
    21. (1.99081) BD ( 1) C   9 - O  10  
                ( 31.62%)   0.5623* C   9 s( 25.21%)p 2.96( 74.51%)d 0.01(  0.28%)
                                           -0.0002  0.5018 -0.0175 -0.7320 -0.0114
                                           -0.4563 -0.0311  0.0000  0.0000  0.0413
                                            0.0000  0.0000  0.0200 -0.0272
                ( 68.38%)   0.8269* O  10 s( 35.85%)p 1.79( 64.09%)d 0.00(  0.07%)
                                            0.0000  0.5987  0.0033  0.6648  0.0110
                                            0.4459  0.0013  0.0000  0.0000  0.0220
                                            0.0000  0.0000 -0.0017 -0.0133
    22. (1.98141) BD ( 1) C   9 - N  12  
                ( 39.26%)   0.6266* C   9 s( 33.06%)p 2.02( 66.82%)d 0.00(  0.13%)
                                            0.0000  0.5749  0.0018 -0.1115 -0.0255
                                            0.8090  0.0257  0.0000  0.0000 -0.0087
                                            0.0000  0.0000 -0.0292 -0.0185
                ( 60.74%)   0.7793* N  12 s( 37.25%)p 1.68( 62.69%)d 0.00(  0.06%)
                                            0.0003  0.6102  0.0143  0.0153  0.0164
                                           -0.7913  0.0136  0.0000  0.0000 -0.0121
                                            0.0000  0.0000 -0.0175 -0.0128
    23. (1.99225) BD ( 1) O  10 - C  11  
                ( 69.19%)   0.8318* O  10 s( 29.99%)p 2.33( 69.95%)d 0.00(  0.06%)
                                            0.0001  0.5476  0.0033 -0.7459 -0.0132
                                            0.3778 -0.0166  0.0000  0.0000 -0.0210
                                            0.0000  0.0000 -0.0005 -0.0130
                ( 30.81%)   0.5551* C  11 s( 21.37%)p 3.67( 78.32%)d 0.01(  0.31%)
                                            0.0001  0.4617  0.0220  0.7975  0.0199
                                           -0.3803 -0.0474  0.0000 -0.0000 -0.0378
                                           -0.0000  0.0000  0.0293 -0.0283
    24. (1.99549) BD ( 1) C  11 - H  21  
                ( 60.15%)   0.7755* C  11 s( 26.48%)p 2.78( 73.48%)d 0.00(  0.05%)
                                            0.0001  0.5144 -0.0113 -0.0678 -0.0167
                                            0.4798 -0.0021 -0.7069  0.0029  0.0004
                                            0.0027 -0.0166 -0.0068  0.0118
                ( 39.85%)   0.6313* H  21 s( 99.92%)p 0.00(  0.08%)
                                            0.9996 -0.0047  0.0032 -0.0175  0.0231
    25. (1.99549) BD ( 1) C  11 - H  22  
                ( 60.15%)   0.7755* C  11 s( 26.48%)p 2.78( 73.48%)d 0.00(  0.05%)
                                            0.0001  0.5144 -0.0113 -0.0678 -0.0167
                                            0.4798 -0.0021  0.7069 -0.0029  0.0004
                                           -0.0027  0.0166 -0.0068  0.0118
                ( 39.85%)   0.6313* H  22 s( 99.92%)p 0.00(  0.08%)
                                            0.9996 -0.0047  0.0032 -0.0175 -0.0231
    26. (1.99111) BD ( 1) C  11 - H  23  
                ( 60.14%)   0.7755* C  11 s( 25.71%)p 2.89( 74.23%)d 0.00(  0.05%)
                                           -0.0001  0.5069  0.0124 -0.5916  0.0128
                                           -0.6262  0.0063 -0.0000  0.0000  0.0205
                                            0.0000 -0.0000 -0.0039 -0.0091
                ( 39.86%)   0.6314* H  23 s( 99.92%)p 0.00(  0.08%)
                                            0.9996 -0.0012  0.0206  0.0206  0.0000
    27. (1.99924) CR ( 1) C   1           s(100.00%)p 0.00(  0.00%)
                                            1.0000 -0.0001  0.0000 -0.0000 -0.0000
                                            0.0002 -0.0000  0.0000 -0.0000  0.0000
                                           -0.0000 -0.0000 -0.0000  0.0000
    28. (1.99963) CR ( 1) O   2           s(100.00%)p 0.00(  0.00%)
                                            1.0000 -0.0002  0.0000 -0.0001  0.0000
                                           -0.0001 -0.0000  0.0000  0.0000  0.0000
                                            0.0000  0.0000 -0.0000 -0.0000
    29. (1.99882) CR ( 1) C   3           s(100.00%)p 0.00(  0.00%)
                                            1.0000  0.0002 -0.0000  0.0001  0.0000
                                            0.0002  0.0000  0.0000  0.0000 -0.0000
                                            0.0000  0.0000 -0.0000 -0.0000
    30. (1.99889) CR ( 1) C   4           s(100.00%)p 0.00(  0.00%)
                                            1.0000  0.0002 -0.0000  0.0002  0.0000
                                            0.0001  0.0000  0.0000  0.0000  0.0000
                                            0.0000  0.0000 -0.0000 -0.0000
    31. (1.99868) CR ( 1) C   5           s(100.00%)p 0.00(  0.00%)
                                            1.0000  0.0002 -0.0000 -0.0001  0.0000
                                           -0.0002 -0.0000  0.0000  0.0000  0.0000
                                            0.0000  0.0000  0.0000 -0.0000
    32. (1.99962) CR ( 1) O   6           s(100.00%)p 0.00(  0.00%)
                                            1.0000 -0.0002  0.0000 -0.0000 -0.0000
                                            0.0001 -0.0000  0.0000  0.0000 -0.0000
                                            0.0000  0.0000 -0.0000 -0.0000
    33. (1.99924) CR ( 1) C   7           s(100.00%)p 0.00(  0.00%)
                                            1.0000 -0.0001  0.0000  0.0002 -0.0000
                                           -0.0001  0.0000  0.0000  0.0000 -0.0000
                                            0.0000  0.0000 -0.0000  0.0000
    34. (1.99888) CR ( 1) C   8           s(100.00%)p 0.00(  0.00%)
                                            1.0000  0.0001 -0.0000 -0.0000 -0.0000
                                           -0.0003  0.0000  0.0000  0.0000 -0.0000
                                            0.0000  0.0000 -0.0000 -0.0000
    35. (1.99881) CR ( 1) C   9           s(100.00%)p 0.00(  0.00%)
                                            1.0000  0.0002 -0.0000 -0.0000 -0.0000
                                           -0.0002 -0.0000  0.0000  0.0000  0.0000
                                            0.0000  0.0000  0.0000 -0.0000
    36. (1.99962) CR ( 1) O  10           s(100.00%)p 0.00(  0.00%)
                                            1.0000 -0.0002  0.0000  0.0000  0.0000
                                            0.0001 -0.0000  0.0000  0.0000  0.0000
                                            0.0000  0.0000 -0.0000 -0.0000
    37. (1.99924) CR ( 1) C  11           s(100.00%)p 0.00(  0.00%)
                                            1.0000 -0.0001  0.0000 -0.0002  0.0000
                                           -0.0001  0.0000  0.0000 -0.0000  0.0000
                                           -0.0000  0.0000 -0.0000  0.0000
    38. (1.99913) CR ( 1) N  12           s(100.00%)p 0.00(  0.00%)
                                            1.0000 -0.0003 -0.0000 -0.0002 -0.0000
                                            0.0001  0.0000  0.0000  0.0000  0.0000
                                            0.0000  0.0000 -0.0000  0.0000
    39. (1.96156) LP ( 1) O   2           s( 34.20%)p 1.92( 65.76%)d 0.00(  0.04%)
                                            0.0002  0.5848 -0.0022  0.6438 -0.0067
                                            0.4930 -0.0034  0.0000  0.0000 -0.0175
                                            0.0000  0.0000 -0.0036  0.0080
    40. (1.81946) LP ( 2) O   2           s(  0.00%)p 1.00( 99.94%)d 0.00(  0.06%)
                                            0.0000  0.0000  0.0000  0.0000  0.0000
                                            0.0000  0.0000  0.9997 -0.0025  0.0000
                                           -0.0162 -0.0176  0.0000  0.0000
    41. (1.96052) LP ( 1) O   6           s( 34.13%)p 1.93( 65.82%)d 0.00(  0.04%)
                                            0.0002  0.5842 -0.0031  0.0439 -0.0004
                                           -0.8101  0.0073 -0.0000 -0.0000  0.0026
                                           -0.0000 -0.0000  0.0182  0.0083
    42. (1.82433) LP ( 2) O   6           s(  0.00%)p 1.00( 99.94%)d 0.00(  0.06%)
                                            0.0000  0.0000  0.0000  0.0000  0.0000
                                            0.0000  0.0000  0.9997 -0.0022  0.0000
                                           -0.0045  0.0236  0.0000  0.0000
    43. (1.96136) LP ( 1) O  10           s( 34.15%)p 1.93( 65.81%)d 0.00(  0.04%)
                                            0.0002  0.5844 -0.0024  0.0179 -0.0014
                                           -0.8110  0.0072 -0.0000 -0.0000 -0.0003
                                           -0.0000 -0.0000  0.0181  0.0081
    44. (1.82026) LP ( 2) O  10           s(  0.00%)p 1.00( 99.94%)d 0.00(  0.06%)
                                            0.0000  0.0000  0.0000  0.0000  0.0000
                                            0.0000  0.0000  0.9997 -0.0028  0.0000
                                            0.0035  0.0238  0.0000  0.0000
    45. (1.87791) LP ( 1) N  12           s( 25.06%)p 2.99( 74.87%)d 0.00(  0.07%)
                                           -0.0001  0.5003 -0.0189 -0.7819 -0.0205
                                            0.3699  0.0098 -0.0000 -0.0000  0.0185
                                           -0.0000 -0.0000 -0.0153  0.0116
    46. (0.00352) RY*( 1) C   1           s( 23.64%)p 2.59( 61.14%)d 0.64( 15.22%)
                                           -0.0000  0.0041  0.4862 -0.0314  0.2607
                                           -0.0223 -0.7362 -0.0000 -0.0000 -0.2579
                                           -0.0000  0.0000 -0.2911 -0.0307
    47. (0.00171) RY*( 2) C   1           s(  1.47%)p65.13( 95.97%)d 1.73(  2.56%)
                                            0.0000 -0.0210  0.1195 -0.0486  0.8636
                                            0.0217  0.4595 -0.0000  0.0000 -0.1465
                                            0.0000  0.0000 -0.0519 -0.0375
    48. (0.00133) RY*( 3) C   1           s(  0.00%)p 1.00(  6.94%)d13.41( 93.06%)
                                           -0.0000 -0.0000  0.0000  0.0000  0.0000
                                            0.0000 -0.0000  0.0153  0.2629 -0.0000
                                            0.8962 -0.3570 -0.0000 -0.0000
    49. (0.00042) RY*( 4) C   1           s(  1.13%)p21.46( 24.16%)d66.37( 74.72%)
                                           -0.0000  0.0018  0.1061  0.0207 -0.3111
                                           -0.0142  0.3797  0.0000 -0.0000 -0.2728
                                           -0.0000 -0.0000 -0.8202 -0.0085
    50. (0.00029) RY*( 5) C   1           s(  0.00%)p 1.00( 90.86%)d 0.10(  9.14%)
                                            0.0000  0.0000 -0.0000 -0.0000 -0.0000
                                           -0.0000  0.0000 -0.0026  0.9532  0.0000
                                           -0.2986 -0.0476  0.0000  0.0000
    51. (0.00023) RY*( 6) C   1           s( 59.39%)p 0.13(  7.77%)d 0.55( 32.84%)
                                           -0.0000 -0.0030  0.7707 -0.0026 -0.1421
                                           -0.0096  0.2395 -0.0000  0.0000  0.5491
                                            0.0000  0.0000  0.0834 -0.1412
    52. (0.00000) RY*( 7) C   1           s(  0.00%)p 1.00(  2.26%)d43.25( 97.74%)
    53. (0.00000) RY*( 8) C   1           s( 12.50%)p 0.89( 11.16%)d 6.11( 76.35%)
    54. (0.00000) RY*( 9) C   1           s(  1.84%)p 0.13(  0.24%)d53.22( 97.92%)
    55. (0.00245) RY*( 1) O   2           s( 30.87%)p 1.99( 61.48%)d 0.25(  7.65%)
                                            0.0000 -0.0072  0.5555  0.0111  0.7071
                                           -0.0003  0.3386  0.0000  0.0000 -0.2587
                                            0.0000  0.0000 -0.0763 -0.0617
    56. (0.00189) RY*( 2) O   2           s(  0.00%)p 1.00( 97.01%)d 0.03(  2.99%)
                                            0.0000  0.0000  0.0000  0.0000  0.0000
                                            0.0000  0.0000 -0.0013  0.9849  0.0000
                                           -0.1596 -0.0665  0.0000  0.0000
    57. (0.00052) RY*( 3) O   2           s( 51.16%)p 0.78( 39.84%)d 0.18(  9.00%)
                                           -0.0000  0.0040  0.7152 -0.0050 -0.1743
                                            0.0053 -0.6066 -0.0000 -0.0000  0.1804
                                           -0.0000 -0.0000  0.2285  0.0725
    58. (0.00030) RY*( 4) O   2           s( 15.81%)p 3.16( 49.90%)d 2.17( 34.29%)
                                           -0.0000 -0.0043  0.3976 -0.0054 -0.5796
                                            0.0058  0.4037  0.0000  0.0000 -0.0110
                                            0.0000  0.0000 -0.5791 -0.0866
    59. (0.00024) RY*( 5) O   2           s(  0.00%)p 1.00(  0.25%)d99.99( 99.75%)
                                            0.0000  0.0000  0.0000  0.0000  0.0000
                                            0.0000  0.0000  0.0033 -0.0498  0.0000
                                           -0.6300  0.7750  0.0000  0.0000
    60. (0.00008) RY*( 6) O   2           s(  1.96%)p18.35( 36.04%)d31.56( 62.00%)
    61. (0.00001) RY*( 7) O   2           s(  0.18%)p65.26( 11.72%)d99.99( 88.10%)
    62. (0.00001) RY*( 8) O   2           s(  0.00%)p 1.00(  2.80%)d34.72( 97.20%)
    63. (0.00001) RY*( 9) O   2           s(  0.04%)p26.49(  1.17%)d99.99( 98.79%)
    64. (0.01029) RY*( 1) C   3           s(  1.19%)p76.76( 91.23%)d 6.38(  7.58%)
                                           -0.0000 -0.0055  0.1089 -0.0320  0.8172
                                           -0.0154  0.4932  0.0000  0.0000 -0.0699
                                            0.0000  0.0000  0.2621  0.0475
    65. (0.00554) RY*( 2) C   3           s(  6.68%)p12.89( 86.13%)d 1.08(  7.19%)
                                            0.0000  0.0437  0.2547  0.0196  0.4900
                                           -0.0046 -0.7879 -0.0000 -0.0000  0.2564
                                           -0.0000 -0.0000 -0.0767 -0.0149
    66. (0.00339) RY*( 3) C   3           s(  0.00%)p 1.00(  2.13%)d46.02( 97.87%)
                                            0.0000  0.0000  0.0000  0.0000  0.0000
                                            0.0000  0.0000  0.0361 -0.1413  0.0000
                                            0.4267  0.8925  0.0000  0.0000
    67. (0.00299) RY*( 4) C   3           s( 55.66%)p 0.17(  9.58%)d 0.62( 34.76%)
                                           -0.0000 -0.0006  0.7461  0.0021 -0.3002
                                            0.0520  0.0540  0.0000  0.0000  0.1712
                                            0.0000  0.0000  0.5554  0.0992
    68. (0.00172) RY*( 5) C   3           s(  0.00%)p 1.00(  0.32%)d99.99( 99.68%)
                                            0.0000  0.0000  0.0000  0.0000  0.0000
                                            0.0000  0.0000  0.0154  0.0546  0.0000
                                            0.9038 -0.4241  0.0000  0.0000
    69. (0.00146) RY*( 6) C   3           s(  4.47%)p 2.83( 12.66%)d18.54( 82.87%)
                                           -0.0000 -0.0219  0.2103  0.0103 -0.0052
                                           -0.0135  0.3554 -0.0000 -0.0000  0.7327
                                           -0.0000 -0.0000 -0.5394 -0.0285
    70. (0.00092) RY*( 7) C   3           s(  0.00%)p 1.00( 97.71%)d 0.02(  2.29%)
                                            0.0000  0.0000  0.0000  0.0000  0.0000
                                            0.0000  0.0000  0.0124  0.9884  0.0000
                                            0.0108  0.1508  0.0000  0.0000
    71. (0.00053) RY*( 8) C   3           s( 30.65%)p 0.01(  0.41%)d 2.25( 68.94%)
                                            0.0000  0.0012  0.5537 -0.0172  0.0201
                                           -0.0288  0.0502 -0.0000 -0.0000 -0.5978
                                           -0.0000 -0.0000 -0.5680  0.0972
    72. (0.00002) RY*( 9) C   3           s(  1.66%)p 0.08(  0.13%)d59.17( 98.21%)
    73. (0.00362) RY*( 1) C   4           s(  3.88%)p24.15( 93.71%)d 0.62(  2.41%)
                                            0.0000  0.0213  0.1958 -0.0091 -0.5361
                                            0.0022 -0.8059 -0.0000 -0.0000  0.1501
                                           -0.0000 -0.0000  0.0371 -0.0147
    74. (0.00285) RY*( 2) C   4           s(  8.12%)p11.20( 90.99%)d 0.11(  0.89%)
                                           -0.0000 -0.0060  0.2849  0.0153 -0.7532
                                           -0.0276  0.5844 -0.0000 -0.0000  0.0817
                                           -0.0000 -0.0000 -0.0287 -0.0377
    75. (0.00161) RY*( 3) C   4           s(  0.00%)p 1.00( 98.80%)d 0.01(  1.20%)
                                            0.0000  0.0000  0.0000  0.0000  0.0000
                                            0.0000  0.0000  0.0108  0.9939  0.0000
                                           -0.0601 -0.0915  0.0000  0.0000
    76. (0.00138) RY*( 4) C   4           s( 87.90%)p 0.13( 11.57%)d 0.01(  0.53%)
                                            0.0000 -0.0083  0.9375  0.0207  0.3391
                                            0.0145 -0.0092  0.0000  0.0000 -0.0663
                                            0.0000  0.0000  0.0295  0.0006
    77. (0.00038) RY*( 5) C   4           s(  0.00%)p 1.00(  0.26%)d99.99( 99.74%)
                                            0.0000  0.0000  0.0000  0.0000  0.0000
                                            0.0000  0.0000  0.0095  0.0506  0.0000
                                           -0.4885  0.8711  0.0000  0.0000
    78. (0.00012) RY*( 6) C   4           s(  0.07%)p24.79(  1.75%)d99.99( 98.18%)
                                           -0.0000  0.0006  0.0266 -0.0174  0.1281
                                            0.0124  0.0254  0.0000  0.0000  0.7314
                                            0.0000  0.0000 -0.6600  0.1062
    79. (0.00009) RY*( 7) C   4           s(  0.02%)p99.99(  1.69%)d99.99( 98.29%)
    80. (0.00004) RY*( 8) C   4           s(  0.00%)p 1.00(  0.98%)d99.99( 99.02%)
    81. (0.00001) RY*( 9) C   4           s(  0.06%)p 6.17(  0.36%)d99.99( 99.58%)
    82. (0.00739) RY*( 1) C   5           s(  1.25%)p75.75( 94.95%)d 3.03(  3.80%)
                                            0.0000  0.0506  0.0999 -0.0009 -0.4904
                                           -0.0303  0.8415  0.0000  0.0000 -0.1901
                                            0.0000  0.0000 -0.0368 -0.0221
    83. (0.00444) RY*( 2) C   5           s(  1.78%)p46.87( 83.38%)d 8.34( 14.84%)
                                            0.0000  0.0081  0.1331 -0.0258 -0.7398
                                           -0.0019 -0.5347 -0.0000 -0.0000 -0.3517
                                           -0.0000 -0.0000 -0.1528 -0.0373
    84. (0.00262) RY*( 3) C   5           s(  0.00%)p 1.00(  0.61%)d99.99( 99.39%)
                                            0.0000  0.0000  0.0000  0.0000  0.0000
                                            0.0000  0.0000  0.0217 -0.0748  0.0000
                                            0.7770 -0.6247  0.0000  0.0000
    85. (0.00192) RY*( 4) C   5           s( 62.87%)p 0.08(  5.14%)d 0.51( 32.00%)
                                            0.0000  0.0003  0.7929  0.0238  0.2233
                                           -0.0233  0.0199  0.0000  0.0000  0.0237
                                            0.0000  0.0000 -0.5500  0.1300
    86. (0.00127) RY*( 5) C   5           s(  0.00%)p 1.00(  0.22%)d99.99( 99.78%)
                                            0.0000  0.0000  0.0000  0.0000  0.0000
                                            0.0000  0.0000 -0.0137  0.0444  0.0000
                                            0.6287  0.7762  0.0000  0.0000
    87. (0.00061) RY*( 6) C   5           s(  0.00%)p 1.00( 99.25%)d 0.01(  0.75%)
                                            0.0000  0.0000  0.0000  0.0000  0.0000
                                            0.0000  0.0000  0.0055  0.9962  0.0000
                                            0.0303 -0.0814  0.0000  0.0000
    88. (0.00055) RY*( 7) C   5           s( 31.95%)p 0.01(  0.34%)d 2.12( 67.71%)
                                           -0.0000 -0.0014  0.5653 -0.0088 -0.0271
                                            0.0129 -0.0487  0.0000  0.0000 -0.0185
                                            0.0000  0.0000  0.8189  0.0784
    89. (0.00024) RY*( 8) C   5           s(  0.32%)p49.82( 16.01%)d99.99( 83.67%)
                                            0.0000  0.0254  0.0507  0.0322 -0.3972
                                           -0.0138 -0.0333  0.0000  0.0000  0.9122
                                            0.0000  0.0000 -0.0344  0.0580
    90. (0.00002) RY*( 9) C   5           s(  2.20%)p 0.08(  0.19%)d44.38( 97.61%)
    91. (0.00262) RY*( 1) O   6           s( 16.60%)p 4.48( 74.30%)d 0.55(  9.10%)
                                            0.0000 -0.0078  0.4074 -0.0090 -0.0724
                                           -0.0092 -0.8588 -0.0000 -0.0000  0.0385
                                           -0.0000 -0.0000  0.2936 -0.0577
    92. (0.00201) RY*( 2) O   6           s(  0.00%)p 1.00( 97.30%)d 0.03(  2.70%)
                                            0.0000  0.0000  0.0000  0.0000  0.0000
                                            0.0000  0.0000 -0.0015  0.9864  0.0000
                                            0.0207  0.1630  0.0000  0.0000
    93. (0.00035) RY*( 3) O   6           s(  1.03%)p59.43( 61.50%)d36.20( 37.46%)
                                            0.0000 -0.0052  0.1016  0.0041  0.7829
                                           -0.0018  0.0450  0.0000  0.0000 -0.5518
                                            0.0000  0.0000  0.2304 -0.1307
    94. (0.00024) RY*( 4) O   6           s(  0.00%)p 1.00(  0.11%)d99.99( 99.89%)
                                            0.0000  0.0000  0.0000  0.0000  0.0000
                                            0.0000  0.0000  0.0027 -0.0331  0.0000
                                            0.9968  0.0734  0.0000  0.0000
    95. (0.00014) RY*( 5) O   6           s( 75.21%)p 0.27( 19.98%)d 0.06(  4.81%)
                                           -0.0000  0.0023  0.8672  0.0132 -0.2294
                                            0.0001  0.3834  0.0000  0.0000 -0.1881
                                            0.0000  0.0000 -0.1050  0.0414
    96. (0.00008) RY*( 6) O   6           s(  7.13%)p 4.26( 30.36%)d 8.77( 62.51%)
    97. (0.00001) RY*( 7) O   6           s(  0.00%)p 1.00(  2.65%)d36.77( 97.35%)
    98. (0.00001) RY*( 8) O   6           s(  0.03%)p99.99( 11.98%)d99.99( 87.99%)
    99. (0.00001) RY*( 9) O   6           s(  0.02%)p99.99(  2.03%)d99.99( 97.95%)
   100. (0.00290) RY*( 1) C   7           s( 25.31%)p 2.03( 51.36%)d 0.92( 23.33%)
                                            0.0000  0.0021  0.5030  0.0052 -0.7128
                                            0.0484  0.0561 -0.0000 -0.0000 -0.2583
                                            0.0000  0.0000  0.4059 -0.0434
   101. (0.00163) RY*( 2) C   7           s(  0.28%)p99.99( 98.43%)d 4.58(  1.29%)
                                            0.0000 -0.0258  0.0463  0.0488 -0.0187
                                            0.0175 -0.9906  0.0000  0.0000  0.0697
                                            0.0000  0.0000  0.0854 -0.0272
   102. (0.00140) RY*( 3) C   7           s(  0.00%)p 1.00(  4.42%)d21.64( 95.58%)
                                            0.0000  0.0000 -0.0000  0.0000  0.0000
                                            0.0000 -0.0000 -0.0148 -0.2097  0.0000
                                            0.8170  0.5370 -0.0000  0.0000
   103. (0.00040) RY*( 4) C   7           s(  6.30%)p 2.64( 16.63%)d12.23( 77.07%)
                                            0.0000 -0.0007  0.2511  0.0167 -0.4071
                                            0.0167  0.0009 -0.0000 -0.0000  0.5440
                                           -0.0000 -0.0000 -0.6873 -0.0476
   104. (0.00029) RY*( 5) C   7           s(  0.00%)p 1.00( 93.14%)d 0.07(  6.86%)
                                            0.0000  0.0000 -0.0000  0.0000  0.0000
                                            0.0000 -0.0000 -0.0062  0.9651 -0.0000
                                            0.0847  0.2478 -0.0000  0.0000
   105. (0.00004) RY*( 6) C   7           s( 32.83%)p 0.42( 13.76%)d 1.63( 53.40%)
   106. (0.00000) RY*( 7) C   7           s(  0.00%)p 1.00(  2.50%)d39.05( 97.50%)
   107. (0.00000) RY*( 8) C   7           s( 27.00%)p 0.69( 18.59%)d 2.02( 54.41%)
   108. (0.00000) RY*( 9) C   7           s(  8.24%)p 0.20(  1.66%)d10.93( 90.10%)
   109. (0.00468) RY*( 1) C   8           s(  1.72%)p55.39( 95.54%)d 1.58(  2.73%)
                                           -0.0000  0.0176  0.1301  0.0218 -0.5955
                                            0.0139  0.7747  0.0000  0.0000  0.0223
                                            0.0000  0.0000 -0.1624 -0.0215
   110. (0.00363) RY*( 2) C   8           s(  0.06%)p99.99( 99.43%)d 9.30(  0.52%)
                                           -0.0000 -0.0157  0.0177  0.0304 -0.7948
                                           -0.0078 -0.6014 -0.0000 -0.0000  0.0286
                                           -0.0000 -0.0000  0.0659 -0.0054
   111. (0.00173) RY*( 3) C   8           s(  0.00%)p 1.00( 98.85%)d 0.01(  1.15%)
                                            0.0000  0.0000  0.0000  0.0000  0.0000
                                            0.0000  0.0000  0.0145  0.9941  0.0000
                                            0.0702  0.0810  0.0000  0.0000
   112. (0.00116) RY*( 4) C   8           s( 97.65%)p 0.02(  1.95%)d 0.00(  0.40%)
                                            0.0000 -0.0078  0.9882 -0.0001  0.0935
                                           -0.0255 -0.1003  0.0000  0.0000 -0.0493
                                            0.0000  0.0000 -0.0372 -0.0151
   113. (0.00035) RY*( 5) C   8           s(  0.00%)p 1.00(  0.65%)d99.99( 99.35%)
                                            0.0000  0.0000  0.0000  0.0000  0.0000
                                            0.0000  0.0000  0.0038 -0.0806  0.0000
                                            0.9878  0.1329  0.0000  0.0000
   114. (0.00012) RY*( 6) C   8           s(  0.22%)p 0.97(  0.21%)d99.99( 99.57%)
                                            0.0000 -0.0009  0.0466 -0.0243  0.0389
                                           -0.0042  0.0009  0.0000  0.0000  0.9957
                                            0.0000  0.0000  0.0388 -0.0520
   115. (0.00006) RY*( 7) C   8           s(  0.18%)p12.37(  2.24%)d99.99( 97.58%)
   116. (0.00004) RY*( 8) C   8           s(  0.00%)p 1.00(  0.55%)d99.99( 99.45%)
   117. (0.00001) RY*( 9) C   8           s(  0.21%)p 3.31(  0.71%)d99.99( 99.08%)
   118. (0.01002) RY*( 1) C   9           s(  1.95%)p46.36( 90.48%)d 3.88(  7.57%)
                                           -0.0000 -0.0060  0.1396 -0.0082  0.1273
                                            0.0354 -0.9419 -0.0000 -0.0000 -0.2703
                                           -0.0000 -0.0000  0.0119  0.0498
   119. (0.00543) RY*( 2) C   9           s(  5.79%)p14.96( 86.56%)d 1.32(  7.66%)
                                            0.0000  0.0448  0.2364  0.0160  0.9233
                                           -0.0120  0.1128  0.0000  0.0000  0.1466
                                            0.0000  0.0000 -0.2338 -0.0202
   120. (0.00293) RY*( 3) C   9           s( 56.10%)p 0.18(  9.89%)d 0.61( 34.01%)
                                           -0.0000  0.0007  0.7490 -0.0410 -0.2156
                                           -0.0355  0.2225 -0.0000 -0.0000 -0.4883
                                           -0.0000 -0.0000 -0.3025  0.1009
   121. (0.00275) RY*( 4) C   9           s(  0.00%)p 1.00(  0.84%)d99.99( 99.16%)
                                            0.0000  0.0000  0.0000  0.0000  0.0000
                                            0.0000  0.0000 -0.0173  0.0902  0.0000
                                            0.8327  0.5461  0.0000  0.0000
   122. (0.00185) RY*( 5) C   9           s(  0.00%)p 1.00(  4.85%)d19.60( 95.15%)
                                            0.0000  0.0000  0.0000  0.0000  0.0000
                                            0.0000  0.0000  0.0187  0.2195  0.0000
                                           -0.5512  0.8047  0.0000  0.0000
   123. (0.00146) RY*( 6) C   9           s(  3.81%)p 3.35( 12.77%)d21.88( 83.42%)
                                           -0.0000 -0.0221  0.1940  0.0167 -0.2840
                                            0.0007 -0.2162  0.0000  0.0000  0.6892
                                            0.0000  0.0000 -0.5989 -0.0233
   124. (0.00084) RY*( 7) C   9           s(  0.00%)p 1.00( 94.36%)d 0.06(  5.64%)
                                            0.0000  0.0000  0.0000  0.0000  0.0000
                                            0.0000  0.0000  0.0100  0.9714  0.0000
                                            0.0476 -0.2326  0.0000  0.0000
   125. (0.00055) RY*( 8) C   9           s( 30.90%)p 0.01(  0.28%)d 2.23( 68.82%)
                                           -0.0000  0.0013  0.5559  0.0098 -0.0278
                                            0.0314 -0.0309  0.0000  0.0000  0.4340
                                            0.0000  0.0000  0.7004  0.0967
   126. (0.00002) RY*( 9) C   9           s(  1.76%)p 0.09(  0.16%)d55.68( 98.08%)
   127. (0.00241) RY*( 1) O  10           s( 29.81%)p 2.09( 62.43%)d 0.26(  7.76%)
                                            0.0000 -0.0074  0.5459  0.0072  0.1657
                                           -0.0085 -0.7725 -0.0000 -0.0000  0.0229
                                           -0.0000 -0.0000  0.2704 -0.0630
   128. (0.00196) RY*( 2) O  10           s(  0.00%)p 1.00( 97.32%)d 0.03(  2.68%)
                                            0.0000  0.0000  0.0000  0.0000  0.0000
                                            0.0000  0.0000 -0.0009  0.9865  0.0000
                                           -0.0382  0.1593  0.0000  0.0000
   129. (0.00053) RY*( 3) O  10           s( 53.52%)p 0.72( 38.30%)d 0.15(  8.19%)
                                           -0.0000  0.0038  0.7315 -0.0078  0.3573
                                            0.0001  0.5052  0.0000  0.0000 -0.1669
                                            0.0000  0.0000 -0.2223  0.0678
   130. (0.00030) RY*( 4) O  10           s( 14.30%)p 3.47( 49.63%)d 2.52( 36.07%)
                                           -0.0000 -0.0042  0.3781 -0.0082 -0.6770
                                            0.0006  0.1948 -0.0000 -0.0000  0.5775
                                           -0.0000 -0.0000  0.1384 -0.0897
   131. (0.00024) RY*( 5) O  10           s(  0.00%)p 1.00(  0.18%)d99.99( 99.82%)
                                            0.0000  0.0000  0.0000  0.0000  0.0000
                                            0.0000  0.0000 -0.0028  0.0421  0.0000
                                            0.9989 -0.0213  0.0000  0.0000
   132. (0.00008) RY*( 6) O  10           s(  2.18%)p16.71( 36.50%)d28.08( 61.32%)
   133. (0.00001) RY*( 7) O  10           s(  0.00%)p 1.00(  2.56%)d38.01( 97.44%)
   134. (0.00001) RY*( 8) O  10           s(  0.16%)p76.56( 12.10%)d99.99( 87.74%)
   135. (0.00001) RY*( 9) O  10           s(  0.05%)p22.06(  1.19%)d99.99( 98.76%)
   136. (0.00357) RY*( 1) C  11           s( 23.90%)p 2.55( 61.00%)d 0.63( 15.10%)
                                           -0.0000  0.0040  0.4889 -0.0022  0.7359
                                            0.0386  0.2585 -0.0000 -0.0000  0.2292
                                           -0.0000  0.0000  0.3124 -0.0300
   137. (0.00170) RY*( 2) C  11           s(  1.42%)p67.35( 95.89%)d 1.89(  2.68%)
                                            0.0000 -0.0212  0.1174 -0.0472  0.1826
                                            0.0241 -0.9606 -0.0000  0.0000  0.0228
                                            0.0000 -0.0000  0.1577 -0.0380
   138. (0.00134) RY*( 3) C  11           s(  0.00%)p 1.00(  6.29%)d14.89( 93.71%)
                                           -0.0000 -0.0000  0.0000  0.0000  0.0000
                                           -0.0000  0.0000  0.0154  0.2504  0.0000
                                            0.8434 -0.4752  0.0000 -0.0000
   139. (0.00042) RY*( 4) C  11           s(  0.83%)p28.37( 23.68%)d90.43( 75.48%)
                                           -0.0000  0.0020  0.0913  0.0240 -0.4859
                                           -0.0074  0.0091  0.0000 -0.0000  0.7438
                                           -0.0000  0.0000  0.4489 -0.0073
   140. (0.00030) RY*( 5) C  11           s(  0.00%)p 1.00( 91.75%)d 0.09(  8.25%)
                                            0.0000  0.0000 -0.0000 -0.0000 -0.0000
                                            0.0000 -0.0000 -0.0025  0.9579  0.0000
                                           -0.1444  0.2483 -0.0000  0.0000
   141. (0.00022) RY*( 6) C  11           s( 59.43%)p 0.14(  8.36%)d 0.54( 32.21%)
                                           -0.0000 -0.0030  0.7709  0.0061 -0.2858
                                            0.0078 -0.0432 -0.0000  0.0000  0.0479
                                            0.0000 -0.0000 -0.5472 -0.1427
   142. (0.00000) RY*( 7) C  11           s(  0.00%)p 1.00(  2.02%)d48.62( 97.98%)
   143. (0.00000) RY*( 8) C  11           s( 12.63%)p 0.89( 11.25%)d 6.03( 76.12%)
   144. (0.00000) RY*( 9) C  11           s(  1.75%)p 0.14(  0.25%)d56.06( 98.00%)
   145. (0.00383) RY*( 1) N  12           s( 19.20%)p 4.18( 80.20%)d 0.03(  0.60%)
                                            0.0000 -0.0042  0.4381 -0.0302  0.8089
                                            0.0146 -0.3829  0.0000  0.0000  0.0599
                                            0.0000  0.0000 -0.0480 -0.0117
   146. (0.00139) RY*( 2) N  12           s(  0.00%)p 1.00( 98.34%)d 0.02(  1.66%)
                                            0.0000  0.0003  0.0044  0.0102  0.4222
                                            0.0212  0.8970  0.0000  0.0000  0.0802
                                            0.0000  0.0000  0.1007  0.0005
   147. (0.00081) RY*( 3) N  12           s(  0.00%)p 1.00( 98.21%)d 0.02(  1.79%)
                                            0.0000  0.0000  0.0000  0.0000  0.0000
                                            0.0000  0.0000  0.0156  0.9909  0.0000
                                           -0.1276  0.0400  0.0000  0.0000
   148. (0.00067) RY*( 4) N  12           s( 77.01%)p 0.26( 19.84%)d 0.04(  3.15%)
                                            0.0000 -0.0108  0.8775 -0.0090 -0.4046
                                            0.0032  0.1860  0.0000  0.0000  0.1356
                                            0.0000  0.0000 -0.1059 -0.0435
   149. (0.00039) RY*( 5) N  12           s(  0.00%)p 1.00(  0.03%)d99.99( 99.97%)
                                            0.0000  0.0000  0.0000  0.0000  0.0000
                                            0.0000  0.0000 -0.0052  0.0176  0.0000
                                            0.4207  0.9070  0.0000  0.0000
   150. (0.00013) RY*( 6) N  12           s(  0.00%)p 1.00(  1.75%)d56.29( 98.25%)
                                            0.0000  0.0001  0.0062  0.0140  0.0535
                                            0.0302  0.1161 -0.0000 -0.0000 -0.6355
                                           -0.0000 -0.0000 -0.7607 -0.0046
   151. (0.00006) RY*( 7) N  12           s(  3.29%)p 0.02(  0.08%)d29.41( 96.64%)
   152. (0.00003) RY*( 8) N  12           s(  0.00%)p 1.00(  1.87%)d52.34( 98.13%)
   153. (0.00002) RY*( 9) N  12           s(  0.46%)p 0.07(  0.03%)d99.99( 99.51%)
   154. (0.00085) RY*( 1) H  13           s( 96.69%)p 0.03(  3.31%)
                                            0.0059  0.9833  0.0936  0.1560  0.0000
   155. (0.00021) RY*( 2) H  13           s(  0.00%)p 1.00(100.00%)
                                            0.0000  0.0000  0.0000  0.0000  1.0000
   156. (0.00009) RY*( 3) H  13           s(  2.70%)p36.03( 97.30%)
   157. (0.00001) RY*( 4) H  13           s(  0.70%)p99.99( 99.30%)
   158. (0.00246) RY*( 1) H  14           s( 98.80%)p 0.01(  1.20%)
                                            0.0066  0.9940 -0.1018 -0.0403 -0.0009
   159. (0.00023) RY*( 2) H  14           s(  0.41%)p99.99( 99.59%)
                                           -0.0006  0.0639  0.2904  0.8328  0.4670
   160. (0.00014) RY*( 3) H  14           s(  0.06%)p99.99( 99.94%)
                                            0.0157  0.0182  0.3904 -0.5510  0.7372
   161. (0.00002) RY*( 4) H  14           s(  0.82%)p99.99( 99.18%)
   162. (0.00246) RY*( 1) H  15           s( 98.80%)p 0.01(  1.20%)
                                            0.0066  0.9940 -0.1018 -0.0403  0.0009
   163. (0.00023) RY*( 2) H  15           s(  0.41%)p99.99( 99.59%)
                                           -0.0006  0.0639  0.2904  0.8328 -0.4670
   164. (0.00014) RY*( 3) H  15           s(  0.06%)p99.99( 99.94%)
                                            0.0157  0.0182  0.3904 -0.5510 -0.7372
   165. (0.00002) RY*( 4) H  15           s(  0.82%)p99.99( 99.18%)
   166. (0.00213) RY*( 1) H  16           s( 99.64%)p 0.00(  0.36%)
                                            0.0033  0.9982  0.0520  0.0306  0.0000
   167. (0.00021) RY*( 2) H  16           s(  0.00%)p 1.00(100.00%)
                                            0.0000  0.0000  0.0000  0.0000  1.0000
   168. (0.00009) RY*( 3) H  16           s(  0.04%)p99.99( 99.96%)
   169. (0.00006) RY*( 4) H  16           s(  0.41%)p99.99( 99.59%)
   170. (0.00237) RY*( 1) H  17           s( 98.76%)p 0.01(  1.24%)
                                            0.0062  0.9938  0.0528  0.0971 -0.0128
   171. (0.00022) RY*( 2) H  17           s(  0.28%)p99.99( 99.72%)
                                            0.0002  0.0530  0.4966 -0.7569  0.4215
   172. (0.00014) RY*( 3) H  17           s(  0.26%)p99.99( 99.74%)
                                            0.0149  0.0485 -0.6765 -0.0318  0.7340
   173. (0.00003) RY*( 4) H  17           s(  0.79%)p99.99( 99.21%)
   174. (0.00073) RY*( 1) H  18           s( 97.53%)p 0.03(  2.47%)
                                            0.0054  0.9875  0.0978 -0.1231  0.0000
   175. (0.00022) RY*( 2) H  18           s(  0.00%)p 1.00(100.00%)
                                            0.0000  0.0000  0.0000  0.0000  1.0000
   176. (0.00010) RY*( 3) H  18           s(  1.62%)p60.62( 98.38%)
   177. (0.00001) RY*( 4) H  18           s(  0.94%)p99.99( 99.06%)
   178. (0.00237) RY*( 1) H  19           s( 98.76%)p 0.01(  1.24%)
                                            0.0062  0.9938  0.0528  0.0971  0.0128
   179. (0.00022) RY*( 2) H  19           s(  0.28%)p99.99( 99.72%)
                                            0.0002  0.0530  0.4966 -0.7569 -0.4215
   180. (0.00014) RY*( 3) H  19           s(  0.26%)p99.99( 99.74%)
                                            0.0149  0.0485 -0.6765 -0.0318 -0.7340
   181. (0.00003) RY*( 4) H  19           s(  0.79%)p99.99( 99.21%)
   182. (0.00237) RY*( 1) H  20           s( 99.41%)p 0.01(  0.59%)
                                            0.0042  0.9971  0.0002 -0.0766  0.0000
   183. (0.00017) RY*( 2) H  20           s(  0.00%)p 1.00(100.00%)
                                            0.0000  0.0000  0.0000  0.0000  1.0000
   184. (0.00009) RY*( 3) H  20           s(  0.00%)p 1.00(100.00%)
   185. (0.00006) RY*( 4) H  20           s(  0.67%)p99.99( 99.33%)
   186. (0.00246) RY*( 1) H  21           s( 98.79%)p 0.01(  1.21%)
                                            0.0066  0.9939 -0.0340  0.1045  0.0014
   187. (0.00023) RY*( 2) H  21           s(  0.40%)p99.99( 99.60%)
                                           -0.0006  0.0636 -0.4662 -0.7500 -0.4649
   188. (0.00014) RY*( 3) H  21           s(  0.06%)p99.99( 99.94%)
                                            0.0157  0.0198  0.6739  0.0399 -0.7373
   189. (0.00002) RY*( 4) H  21           s(  0.83%)p99.99( 99.17%)
   190. (0.00246) RY*( 1) H  22           s( 98.79%)p 0.01(  1.21%)
                                            0.0066  0.9939 -0.0340  0.1045 -0.0014
   191. (0.00023) RY*( 2) H  22           s(  0.40%)p99.99( 99.60%)
                                           -0.0006  0.0636 -0.4662 -0.7500  0.4649
   192. (0.00014) RY*( 3) H  22           s(  0.06%)p99.99( 99.94%)
                                            0.0157  0.0198  0.6739  0.0399  0.7373
   193. (0.00002) RY*( 4) H  22           s(  0.83%)p99.99( 99.17%)
   194. (0.00085) RY*( 1) H  23           s( 96.80%)p 0.03(  3.20%)
                                            0.0059  0.9839 -0.0632 -0.1673  0.0000
   195. (0.00021) RY*( 2) H  23           s(  0.00%)p 1.00(100.00%)
                                            0.0000  0.0000  0.0000  0.0000  1.0000
   196. (0.00009) RY*( 3) H  23           s(  2.60%)p37.40( 97.40%)
   197. (0.00001) RY*( 4) H  23           s(  0.68%)p99.99( 99.32%)
   198. (0.01282) BD*( 1) C   1 - O   2  
                ( 69.25%)   0.8321* C   1 s( 21.32%)p 3.68( 78.37%)d 0.01(  0.31%)
                                            0.0001  0.4612  0.0221  0.7969  0.0495
                                           -0.3821  0.0141  0.0000 -0.0000 -0.0367
                                           -0.0000 -0.0000  0.0308 -0.0283
                ( 30.75%)  -0.5546* O   2 s( 29.98%)p 2.33( 69.96%)d 0.00(  0.06%)
                                            0.0001  0.5475  0.0034 -0.7615  0.0047
                                            0.3453  0.0206  0.0000  0.0000 -0.0041
                                            0.0000  0.0000  0.0205 -0.0129
   199. (0.00955) BD*( 1) C   1 - H  13  
                ( 39.88%)   0.6315* C   1 s( 25.73%)p 2.88( 74.22%)d 0.00(  0.05%)
                                            0.0001 -0.5071 -0.0123 -0.1163 -0.0029
                                           -0.8535  0.0138  0.0000 -0.0000 -0.0082
                                           -0.0000 -0.0000  0.0192  0.0091
                ( 60.12%)  -0.7754* H  13 s( 99.91%)p 0.00(  0.09%)
                                           -0.9996  0.0012  0.0031  0.0290 -0.0000
   200. (0.01777) BD*( 1) C   1 - H  14  
                ( 39.81%)   0.6310* C   1 s( 26.50%)p 2.77( 73.46%)d 0.00(  0.05%)
                                           -0.0001 -0.5146  0.0113  0.4157  0.0089
                                            0.2486 -0.0142 -0.7069  0.0030 -0.0067
                                            0.0145  0.0084 -0.0011 -0.0118
                ( 60.19%)  -0.7758* H  14 s( 99.91%)p 0.00(  0.09%)
                                           -0.9996  0.0047 -0.0157 -0.0086  0.0231
   201. (0.01777) BD*( 1) C   1 - H  15  
                ( 39.81%)   0.6310* C   1 s( 26.50%)p 2.77( 73.46%)d 0.00(  0.05%)
                                           -0.0001 -0.5146  0.0113  0.4157  0.0089
                                            0.2486 -0.0142  0.7069 -0.0030 -0.0067
                                           -0.0145 -0.0084 -0.0011 -0.0118
                ( 60.19%)  -0.7758* H  15 s( 99.91%)p 0.00(  0.09%)
                                           -0.9996  0.0047 -0.0157 -0.0086 -0.0231
   202. (0.05075) BD*( 1) O   2 - C   3  
                ( 31.57%)   0.5619* O   2 s( 35.80%)p 1.79( 64.13%)d 0.00(  0.07%)
                                            0.0000  0.5983  0.0031  0.0678  0.0056
                                           -0.7979 -0.0092 -0.0000 -0.0000  0.0064
                                           -0.0000 -0.0000 -0.0211 -0.0133
                ( 68.43%)  -0.8272* C   3 s( 25.15%)p 2.97( 74.57%)d 0.01(  0.29%)
                                           -0.0002  0.5013 -0.0151 -0.1028  0.0163
                                            0.8568  0.0270 -0.0000 -0.0000 -0.0104
                                           -0.0000 -0.0000 -0.0448 -0.0273
   203. (0.03219) BD*( 1) C   3 - C   4  
                ( 50.53%)   0.7108* C   3 s( 41.11%)p 1.43( 58.85%)d 0.00(  0.04%)
                                           -0.0002  0.6412  0.0058  0.7081 -0.0076
                                           -0.2911  0.0472  0.0000  0.0000 -0.0109
                                            0.0000  0.0000  0.0140 -0.0099
                ( 49.47%)  -0.7034* C   4 s( 34.52%)p 1.90( 65.43%)d 0.00(  0.05%)
                                            0.0000  0.5873  0.0167 -0.7373 -0.0032
                                            0.3312  0.0299  0.0000  0.0000 -0.0101
                                            0.0000  0.0000  0.0142 -0.0127
   204. (0.02952) BD*( 1) C   3 - N  12  
                ( 60.66%)   0.7789* C   3 s( 33.43%)p 1.99( 66.45%)d 0.00(  0.12%)
                                            0.0000  0.5781  0.0028 -0.6973 -0.0353
                                           -0.4208  0.0037  0.0000  0.0000  0.0265
                                            0.0000  0.0000  0.0145 -0.0183
                ( 39.34%)  -0.6272* N  12 s( 37.73%)p 1.65( 62.21%)d 0.00(  0.06%)
                                            0.0003  0.6141  0.0152  0.6216 -0.0010
                                            0.4850 -0.0214  0.0000  0.0000  0.0148
                                            0.0000  0.0000  0.0153 -0.0127
   205. (0.48532) BD*( 2) C   3 - N  12  
                ( 66.40%)   0.8148* C   3 s(  0.00%)p 1.00( 99.84%)d 0.00(  0.16%)
                                            0.0000  0.0000  0.0000  0.0000  0.0000
                                            0.0000  0.0000  0.9992 -0.0080  0.0000
                                           -0.0295 -0.0276  0.0000  0.0000
                ( 33.60%)  -0.5797* N  12 s(  0.00%)p 1.00( 99.88%)d 0.00(  0.12%)
                                            0.0000  0.0000  0.0000  0.0000  0.0000
                                            0.0000  0.0000  0.9993 -0.0111  0.0000
                                            0.0334 -0.0095  0.0000  0.0000
   206. (0.02944) BD*( 1) C   4 - C   5  
                ( 50.02%)   0.7073* C   4 s( 34.94%)p 1.86( 65.01%)d 0.00(  0.04%)
                                           -0.0001  0.5911  0.0059  0.1121  0.0263
                                           -0.7980 -0.0048  0.0000  0.0000 -0.0021
                                            0.0000  0.0000 -0.0165 -0.0130
                ( 49.98%)  -0.7069* C   5 s( 38.18%)p 1.62( 61.78%)d 0.00(  0.04%)
                                            0.0000  0.6179  0.0095  0.0048  0.0130
                                            0.7858 -0.0034  0.0000  0.0000 -0.0004
                                            0.0000  0.0000 -0.0166 -0.0114
   207. (0.42114) BD*( 2) C   4 - C   5  
                ( 40.78%)   0.6386* C   4 s(  0.00%)p 1.00( 99.95%)d 0.00(  0.05%)
                                           -0.0000 -0.0000 -0.0000 -0.0000 -0.0000
                                           -0.0000 -0.0000 -0.9997  0.0132 -0.0000
                                            0.0130  0.0174 -0.0000 -0.0000
                ( 59.22%)  -0.7695* C   5 s(  0.00%)p 1.00( 99.93%)d 0.00(  0.07%)
                                           -0.0000 -0.0000 -0.0000 -0.0000 -0.0000
                                           -0.0000 -0.0000 -0.9997  0.0032 -0.0000
                                            0.0084 -0.0246 -0.0000 -0.0000
   208. (0.01357) BD*( 1) C   4 - H  16  
                ( 37.98%)   0.6163* C   4 s( 30.49%)p 2.28( 69.49%)d 0.00(  0.02%)
                                            0.0003 -0.5520  0.0149 -0.6654  0.0050
                                           -0.5020 -0.0106 -0.0000 -0.0000 -0.0117
                                           -0.0000 -0.0000 -0.0025  0.0102
                ( 62.02%)  -0.7875* H  16 s( 99.91%)p 0.00(  0.09%)
                                           -0.9996  0.0015  0.0225  0.0195 -0.0000
   209. (0.03103) BD*( 1) C   5 - O   6  
                ( 68.17%)   0.8257* C   5 s( 24.62%)p 3.05( 75.10%)d 0.01(  0.28%)
                                            0.0001 -0.4960  0.0154 -0.7702 -0.0182
                                            0.3948  0.0386  0.0000  0.0000  0.0368
                                            0.0000  0.0000 -0.0261  0.0274
                ( 31.83%)  -0.5641* O   6 s( 35.95%)p 1.78( 63.98%)d 0.00(  0.07%)
                                           -0.0000 -0.5996 -0.0024  0.6957  0.0099
                                           -0.3946  0.0000  0.0000  0.0000  0.0219
                                            0.0000  0.0000 -0.0013  0.0135
   210. (0.02298) BD*( 1) C   5 - C   8  
                ( 49.35%)   0.7025* C   5 s( 36.82%)p 1.71( 63.14%)d 0.00(  0.04%)
                                            0.0002 -0.6068  0.0017  0.6358 -0.0409
                                            0.4741  0.0266 -0.0000 -0.0000 -0.0162
                                           -0.0000 -0.0000 -0.0041  0.0112
                ( 50.65%)  -0.7117* C   8 s( 34.85%)p 1.87( 65.10%)d 0.00(  0.05%)
                                           -0.0001 -0.5902 -0.0118 -0.6844 -0.0276
                                           -0.4260  0.0210 -0.0000 -0.0000 -0.0166
                                           -0.0000 -0.0000 -0.0042  0.0130
   211. (0.00876) BD*( 1) O   6 - C   7  
                ( 31.05%)   0.5572* O   6 s( 29.89%)p 2.34( 70.04%)d 0.00(  0.06%)
                                           -0.0001 -0.5467 -0.0035 -0.7160 -0.0150
                                           -0.4328  0.0160 -0.0000 -0.0000 -0.0211
                                           -0.0000 -0.0000  0.0032  0.0131
                ( 68.95%)  -0.8303* C   7 s( 21.70%)p 3.59( 77.99%)d 0.01(  0.31%)
                                           -0.0001 -0.4652 -0.0231  0.7685  0.0201
                                            0.4318  0.0504 -0.0000 -0.0000 -0.0407
                                           -0.0000 -0.0000 -0.0248  0.0284
   212. (0.01931) BD*( 1) C   7 - H  17  
                ( 40.06%)   0.6330* C   7 s( 26.27%)p 2.81( 73.69%)d 0.00(  0.05%)
                                           -0.0001 -0.5124  0.0128 -0.0362 -0.0211
                                           -0.4851  0.0050 -0.7069  0.0000  0.0016
                                           -0.0016 -0.0171  0.0071 -0.0116
                ( 59.94%)  -0.7742* H  17 s( 99.91%)p 0.00(  0.09%)
                                           -0.9996  0.0048  0.0038  0.0160  0.0242
   213. (0.00830) BD*( 1) C   7 - H  18  
                ( 39.44%)   0.6280* C   7 s( 25.80%)p 2.87( 74.15%)d 0.00(  0.05%)
                                            0.0001 -0.5077 -0.0147 -0.6342  0.0149
                                            0.5823 -0.0075  0.0000  0.0000  0.0203
                                            0.0000  0.0000  0.0004  0.0088
                ( 60.56%)  -0.7782* H  18 s( 99.91%)p 0.00(  0.09%)
                                           -0.9996  0.0009  0.0221 -0.0193 -0.0000
   214. (0.01931) BD*( 1) C   7 - H  19  
                ( 40.06%)   0.6330* C   7 s( 26.27%)p 2.81( 73.69%)d 0.00(  0.05%)
                                           -0.0001 -0.5124  0.0128 -0.0362 -0.0211
                                           -0.4851  0.0050  0.7069 -0.0000  0.0016
                                            0.0016  0.0171  0.0071 -0.0116
                ( 59.94%)  -0.7742* H  19 s( 99.91%)p 0.00(  0.09%)
                                           -0.9996  0.0048  0.0038  0.0160 -0.0242
   215. (0.03006) BD*( 1) C   8 - C   9  
                ( 49.78%)   0.7055* C   8 s( 34.63%)p 1.89( 65.32%)d 0.00(  0.05%)
                                           -0.0001 -0.5884 -0.0134  0.7265  0.0269
                                           -0.3524  0.0206 -0.0000 -0.0000  0.0162
                                           -0.0000 -0.0000 -0.0074  0.0126
                ( 50.22%)  -0.7087* C   9 s( 41.42%)p 1.41( 58.54%)d 0.00(  0.04%)
                                            0.0002 -0.6435 -0.0080 -0.6703  0.0423
                                            0.3657  0.0241 -0.0000 -0.0000  0.0158
                                           -0.0000 -0.0000 -0.0080  0.0099
   216. (0.38072) BD*( 2) C   8 - C   9  
                ( 41.63%)   0.6452* C   8 s(  0.00%)p 1.00( 99.95%)d 0.00(  0.05%)
                                           -0.0000 -0.0000 -0.0000 -0.0000 -0.0000
                                           -0.0000 -0.0000 -0.9996  0.0158 -0.0000
                                            0.0080 -0.0210 -0.0000 -0.0000
                ( 58.37%)  -0.7640* C   9 s(  0.00%)p 1.00( 99.94%)d 0.00(  0.06%)
                                           -0.0000 -0.0000 -0.0000 -0.0000 -0.0000
                                           -0.0000 -0.0000 -0.9996  0.0122 -0.0000
                                           -0.0243  0.0033 -0.0000 -0.0000
   217. (0.01240) BD*( 1) C   8 - H  20  
                ( 37.69%)   0.6140* C   8 s( 30.47%)p 2.28( 69.50%)d 0.00(  0.02%)
                                           -0.0003  0.5517 -0.0176  0.0428 -0.0022
                                           -0.8326 -0.0002 -0.0000 -0.0000 -0.0011
                                           -0.0000 -0.0000 -0.0117 -0.0099
                ( 62.31%)  -0.7893* H  20 s( 99.91%)p 0.00(  0.09%)
                                            0.9995 -0.0019 -0.0020  0.0301 -0.0000
   218. (0.04994) BD*( 1) C   9 - O  10  
                ( 68.38%)   0.8269* C   9 s( 25.21%)p 2.96( 74.51%)d 0.01(  0.28%)
                                           -0.0002  0.5018 -0.0175 -0.7320 -0.0114
                                           -0.4563 -0.0311  0.0000  0.0000  0.0413
                                            0.0000  0.0000  0.0200 -0.0272
                ( 31.62%)  -0.5623* O  10 s( 35.85%)p 1.79( 64.09%)d 0.00(  0.07%)
                                            0.0000  0.5987  0.0033  0.6648  0.0110
                                            0.4459  0.0013  0.0000  0.0000  0.0220
                                            0.0000  0.0000 -0.0017 -0.0133
   219. (0.03035) BD*( 1) C   9 - N  12  
                ( 60.74%)   0.7793* C   9 s( 33.06%)p 2.02( 66.82%)d 0.00(  0.13%)
                                            0.0000  0.5749  0.0018 -0.1115 -0.0255
                                            0.8090  0.0257  0.0000  0.0000 -0.0087
                                            0.0000  0.0000 -0.0292 -0.0185
                ( 39.26%)  -0.6266* N  12 s( 37.25%)p 1.68( 62.69%)d 0.00(  0.06%)
                                            0.0003  0.6102  0.0143  0.0153  0.0164
                                           -0.7913  0.0136  0.0000  0.0000 -0.0121
                                            0.0000  0.0000 -0.0175 -0.0128
   220. (0.01275) BD*( 1) O  10 - C  11  
                ( 30.81%)   0.5551* O  10 s( 29.99%)p 2.33( 69.95%)d 0.00(  0.06%)
                                           -0.0001 -0.5476 -0.0033  0.7459  0.0132
                                           -0.3778  0.0166 -0.0000 -0.0000  0.0210
                                           -0.0000 -0.0000  0.0005  0.0130
                ( 69.19%)  -0.8318* C  11 s( 21.37%)p 3.67( 78.32%)d 0.01(  0.31%)
                                           -0.0001 -0.4617 -0.0220 -0.7975 -0.0199
                                            0.3803  0.0474 -0.0000  0.0000  0.0378
                                            0.0000 -0.0000 -0.0293  0.0283
   221. (0.01793) BD*( 1) C  11 - H  21  
                ( 39.85%)   0.6313* C  11 s( 26.48%)p 2.78( 73.48%)d 0.00(  0.05%)
                                           -0.0001 -0.5144  0.0113  0.0678  0.0167
                                           -0.4798  0.0021  0.7069 -0.0029 -0.0004
                                           -0.0027  0.0166  0.0068 -0.0118
                ( 60.15%)  -0.7755* H  21 s( 99.92%)p 0.00(  0.08%)
                                           -0.9996  0.0047 -0.0032  0.0175 -0.0231
   222. (0.01793) BD*( 1) C  11 - H  22  
                ( 39.85%)   0.6313* C  11 s( 26.48%)p 2.78( 73.48%)d 0.00(  0.05%)
                                           -0.0001 -0.5144  0.0113  0.0678  0.0167
                                           -0.4798  0.0021 -0.7069  0.0029 -0.0004
                                            0.0027 -0.0166  0.0068 -0.0118
                ( 60.15%)  -0.7755* H  22 s( 99.92%)p 0.00(  0.08%)
                                           -0.9996  0.0047 -0.0032  0.0175  0.0231
   223. (0.00961) BD*( 1) C  11 - H  23  
                ( 39.86%)   0.6314* C  11 s( 25.71%)p 2.89( 74.23%)d 0.00(  0.05%)
                                            0.0001 -0.5069 -0.0124  0.5916 -0.0128
                                            0.6262 -0.0063  0.0000 -0.0000 -0.0205
                                           -0.0000  0.0000  0.0039  0.0091
                ( 60.14%)  -0.7755* H  23 s( 99.92%)p 0.00(  0.08%)
                                           -0.9996  0.0012 -0.0206 -0.0206 -0.0000


 NHO Directionality and "Bond Bending" (deviations from line of nuclear centers)

         [Thresholds for printing:  angular deviation  >  1.0 degree]
                                    hybrid p-character > 25.0%
                                    orbital occupancy  >  0.10e

                                Line of Centers        Hybrid 1              Hybrid 2
                                ---------------  -------------------   ------------------
                NBO               Theta   Phi    Theta   Phi    Dev    Theta   Phi    Dev
 ========================================================================================
     1. BD (   1) C   1 - O   2    90.0  336.7     --     --    --      90.0  154.2   2.5
     3. BD (   1) C   1 - H  14    36.0  208.3    34.6  208.9   1.5      --     --    --
     4. BD (   1) C   1 - H  15   144.0  208.3   145.4  208.9   1.5      --     --    --
     5. BD (   1) O   2 - C   3    90.0  274.5     --     --    --      90.0   95.6   1.1
     6. BD (   1) C   3 - C   4    90.0  337.6    90.0  340.8   3.2     90.0  154.0   3.6
     7. BD (   1) C   3 - N  12    90.0  213.4    90.0  209.7   3.7     90.0   36.8   3.4
     8. BD (   2) C   3 - N  12    90.0  213.4     0.0    0.0  90.0      0.0    0.0  90.0
     9. BD (   1) C   4 - C   5    90.0  274.6    90.0  279.8   5.2     90.0   88.7   5.9
    10. BD (   2) C   4 - C   5    90.0  274.6     0.0    0.0  90.0      0.0    0.0  90.0
    13. BD (   1) C   5 - C   8    90.0  214.2    90.0  220.1   5.8     90.0   29.6   4.6
    14. BD (   1) O   6 - C   7    90.0   31.6    90.0   29.7   2.0      --     --    --
    15. BD (   1) C   7 - H  17    35.6   82.3    34.4   83.2   1.3      --     --    --
    16. BD (   1) C   7 - H  18    90.0  318.1    90.0  317.1   1.0      --     --    --
    17. BD (   1) C   7 - H  19   144.4   82.3   145.6   83.2   1.3      --     --    --
    18. BD (   1) C   8 - C   9    90.0  151.7    90.0  156.2   4.5     90.0  328.2   3.6
    19. BD (   2) C   8 - C   9    90.0  151.7     0.0    0.0  90.0      0.0    0.0  90.0
    22. BD (   1) C   9 - N  12    90.0   95.6    90.0   99.3   3.7     90.0  272.3   3.3
    23. BD (   1) O  10 - C  11    90.0  152.2    90.0  154.6   2.4      --     --    --
    24. BD (   1) C  11 - H  21   144.0  100.7   145.4  100.0   1.5      --     --    --
    25. BD (   1) C  11 - H  22    36.0  100.7    34.6  100.0   1.5      --     --    --
    39. LP (   1) O   2             --     --     90.0   37.5   --       --     --    --
    40. LP (   2) O   2             --     --      0.0    0.0   --       --     --    --
    41. LP (   1) O   6             --     --     90.0  273.1   --       --     --    --
    42. LP (   2) O   6             --     --      0.0    0.0   --       --     --    --
    43. LP (   1) O  10             --     --     90.0  271.2   --       --     --    --
    44. LP (   2) O  10             --     --      0.0    0.0   --       --     --    --
    45. LP (   1) N  12             --     --     90.0  154.7   --       --     --    --
   205. BD*(   2) C   3 - N  12    90.0  213.4     0.0    0.0  90.0      0.0    0.0  90.0
   207. BD*(   2) C   4 - C   5    90.0  274.6     0.0    0.0  90.0      0.0    0.0  90.0
   216. BD*(   2) C   8 - C   9    90.0  151.7     0.0    0.0  90.0      0.0    0.0  90.0


 Second Order Perturbation Theory Analysis of Fock Matrix in NBO Basis

     Threshold for printing:   0.50 kcal/mol
                                                                              E(2)  E(j)-E(i) F(i,j)
         Donor NBO (i)                     Acceptor NBO (j)                 kcal/mol   a.u.    a.u. 
 ===================================================================================================

 within unit  1
   1. BD (   1) C   1 - O   2        / 64. RY*(   1) C   3                    1.14    1.64    0.039
   1. BD (   1) C   1 - O   2        / 69. RY*(   6) C   3                    0.56    2.93    0.036
   1. BD (   1) C   1 - O   2        /203. BD*(   1) C   3 - C   4            3.30    1.38    0.061
   2. BD (   1) C   1 - H  13        / 55. RY*(   1) O   2                    0.51    1.80    0.027
   2. BD (   1) C   1 - H  13        /202. BD*(   1) O   2 - C   3            3.61    0.91    0.052
   3. BD (   1) C   1 - H  14        / 56. RY*(   2) O   2                    0.52    1.63    0.026
   4. BD (   1) C   1 - H  15        / 56. RY*(   2) O   2                    0.52    1.63    0.026
   5. BD (   1) O   2 - C   3        / 47. RY*(   2) C   1                    1.01    1.49    0.035
   5. BD (   1) O   2 - C   3        /199. BD*(   1) C   1 - H  13            0.63    1.37    0.026
   5. BD (   1) O   2 - C   3        /203. BD*(   1) C   3 - C   4            0.89    1.48    0.033
   5. BD (   1) O   2 - C   3        /206. BD*(   1) C   4 - C   5            1.61    1.47    0.044
   5. BD (   1) O   2 - C   3        /219. BD*(   1) C   9 - N  12            2.17    1.46    0.050
   6. BD (   1) C   3 - C   4        / 55. RY*(   1) O   2                    0.63    1.98    0.032
   6. BD (   1) C   3 - C   4        / 83. RY*(   2) C   5                    1.66    1.82    0.049
   6. BD (   1) C   3 - C   4        /146. RY*(   2) N  12                    0.54    2.10    0.030
   6. BD (   1) C   3 - C   4        /198. BD*(   1) C   1 - O   2            3.58    0.99    0.053
   6. BD (   1) C   3 - C   4        /202. BD*(   1) O   2 - C   3            1.01    1.09    0.030
   6. BD (   1) C   3 - C   4        /204. BD*(   1) C   3 - N  12            3.30    1.25    0.057
   6. BD (   1) C   3 - C   4        /206. BD*(   1) C   4 - C   5            3.16    1.25    0.056
   6. BD (   1) C   3 - C   4        /208. BD*(   1) C   4 - H  16            1.97    1.16    0.043
   6. BD (   1) C   3 - C   4        /209. BD*(   1) C   5 - O   6            5.47    1.08    0.069
   7. BD (   1) C   3 - N  12        / 73. RY*(   1) C   4                    0.72    1.87    0.033
   7. BD (   1) C   3 - N  12        /119. RY*(   2) C   9                    1.03    1.70    0.037
   7. BD (   1) C   3 - N  12        /120. RY*(   3) C   9                    1.00    2.07    0.041
   7. BD (   1) C   3 - N  12        /203. BD*(   1) C   3 - C   4            3.26    1.40    0.060
   7. BD (   1) C   3 - N  12        /208. BD*(   1) C   4 - H  16            1.39    1.30    0.038
   7. BD (   1) C   3 - N  12        /218. BD*(   1) C   9 - O  10            3.98    1.23    0.063
   7. BD (   1) C   3 - N  12        /219. BD*(   1) C   9 - N  12            2.37    1.37    0.051
   8. BD (   2) C   3 - N  12        / 56. RY*(   2) O   2                    0.54    1.43    0.026
   8. BD (   2) C   3 - N  12        / 75. RY*(   3) C   4                    1.16    0.89    0.030
   8. BD (   2) C   3 - N  12        /122. RY*(   5) C   9                    1.41    2.16    0.052
   8. BD (   2) C   3 - N  12        /205. BD*(   2) C   3 - N  12            1.25    0.31    0.019
   8. BD (   2) C   3 - N  12        /207. BD*(   2) C   4 - C   5            7.35    0.33    0.046
   8. BD (   2) C   3 - N  12        /216. BD*(   2) C   8 - C   9           30.42    0.34    0.094
   9. BD (   1) C   4 - C   5        / 64. RY*(   1) C   3                    1.88    1.52    0.048
   9. BD (   1) C   4 - C   5        / 91. RY*(   1) O   6                    0.50    1.98    0.028
   9. BD (   1) C   4 - C   5        /109. RY*(   1) C   8                    1.43    1.66    0.044
   9. BD (   1) C   4 - C   5        /202. BD*(   1) O   2 - C   3            4.05    1.09    0.060
   9. BD (   1) C   4 - C   5        /203. BD*(   1) C   3 - C   4            3.24    1.26    0.057
   9. BD (   1) C   4 - C   5        /208. BD*(   1) C   4 - H  16            1.99    1.16    0.043
   9. BD (   1) C   4 - C   5        /209. BD*(   1) C   5 - O   6            0.53    1.08    0.021
   9. BD (   1) C   4 - C   5        /210. BD*(   1) C   5 - C   8            4.80    1.26    0.069
   9. BD (   1) C   4 - C   5        /217. BD*(   1) C   8 - H  20            2.25    1.17    0.046
  10. BD (   2) C   4 - C   5        / 68. RY*(   5) C   3                    1.06    2.15    0.046
  10. BD (   2) C   4 - C   5        / 70. RY*(   7) C   3                    0.77    0.84    0.025
  10. BD (   2) C   4 - C   5        / 92. RY*(   2) O   6                    0.67    1.37    0.029
  10. BD (   2) C   4 - C   5        /111. RY*(   3) C   8                    1.89    0.84    0.039
  10. BD (   2) C   4 - C   5        /205. BD*(   2) C   3 - N  12           34.74    0.26    0.089
  10. BD (   2) C   4 - C   5        /207. BD*(   2) C   4 - C   5            2.92    0.28    0.026
  10. BD (   2) C   4 - C   5        /216. BD*(   2) C   8 - C   9           11.55    0.29    0.052
  11. BD (   1) C   4 - H  16        / 65. RY*(   2) C   3                    0.68    1.36    0.027
  11. BD (   1) C   4 - H  16        / 82. RY*(   1) C   5                    0.90    1.35    0.031
  11. BD (   1) C   4 - H  16        /202. BD*(   1) O   2 - C   3            0.84    0.91    0.025
  11. BD (   1) C   4 - H  16        /203. BD*(   1) C   3 - C   4            1.21    1.08    0.032
  11. BD (   1) C   4 - H  16        /204. BD*(   1) C   3 - N  12            5.32    1.06    0.067
  11. BD (   1) C   4 - H  16        /206. BD*(   1) C   4 - C   5            1.43    1.07    0.035
  11. BD (   1) C   4 - H  16        /209. BD*(   1) C   5 - O   6            0.53    0.90    0.020
  11. BD (   1) C   4 - H  16        /210. BD*(   1) C   5 - C   8            3.88    1.08    0.058
  12. BD (   1) C   5 - O   6        /101. RY*(   2) C   7                    1.13    1.51    0.037
  12. BD (   1) C   5 - O   6        /203. BD*(   1) C   3 - C   4            1.20    1.48    0.038
  12. BD (   1) C   5 - O   6        /206. BD*(   1) C   4 - C   5            1.09    1.48    0.036
  12. BD (   1) C   5 - O   6        /210. BD*(   1) C   5 - C   8            1.01    1.48    0.035
  12. BD (   1) C   5 - O   6        /213. BD*(   1) C   7 - H  18            0.64    1.36    0.026
  12. BD (   1) C   5 - O   6        /215. BD*(   1) C   8 - C   9            1.52    1.49    0.043
  13. BD (   1) C   5 - C   8        / 74. RY*(   2) C   4                    0.72    1.44    0.029
  13. BD (   1) C   5 - C   8        / 91. RY*(   1) O   6                    0.78    1.97    0.035
  13. BD (   1) C   5 - C   8        /118. RY*(   1) C   9                    1.91    1.51    0.048
  13. BD (   1) C   5 - C   8        /206. BD*(   1) C   4 - C   5            4.54    1.24    0.067
  13. BD (   1) C   5 - C   8        /208. BD*(   1) C   4 - H  16            2.77    1.15    0.051
  13. BD (   1) C   5 - C   8        /209. BD*(   1) C   5 - O   6            0.85    1.07    0.027
  13. BD (   1) C   5 - C   8        /211. BD*(   1) O   6 - C   7            3.54    0.97    0.053
  13. BD (   1) C   5 - C   8        /215. BD*(   1) C   8 - C   9            2.85    1.26    0.053
  13. BD (   1) C   5 - C   8        /217. BD*(   1) C   8 - H  20            1.76    1.16    0.041
  13. BD (   1) C   5 - C   8        /218. BD*(   1) C   9 - O  10            4.42    1.08    0.062
  14. BD (   1) O   6 - C   7        / 82. RY*(   1) C   5                    1.02    1.67    0.037
  14. BD (   1) O   6 - C   7        / 83. RY*(   2) C   5                    1.43    1.96    0.047
  14. BD (   1) O   6 - C   7        /210. BD*(   1) C   5 - C   8            3.03    1.40    0.058
  15. BD (   1) C   7 - H  17        / 92. RY*(   2) O   6                    0.53    1.64    0.026
  16. BD (   1) C   7 - H  18        / 91. RY*(   1) O   6                    0.59    1.81    0.029
  16. BD (   1) C   7 - H  18        /209. BD*(   1) C   5 - O   6            3.71    0.91    0.052
  17. BD (   1) C   7 - H  19        / 92. RY*(   2) O   6                    0.53    1.64    0.026
  18. BD (   1) C   8 - C   9        / 82. RY*(   1) C   5                    1.70    1.53    0.046
  18. BD (   1) C   8 - C   9        /127. RY*(   1) O  10                    0.62    1.99    0.032
  18. BD (   1) C   8 - C   9        /146. RY*(   2) N  12                    0.53    2.10    0.030
  18. BD (   1) C   8 - C   9        /209. BD*(   1) C   5 - O   6            4.22    1.08    0.060
  18. BD (   1) C   8 - C   9        /210. BD*(   1) C   5 - C   8            2.63    1.26    0.051
  18. BD (   1) C   8 - C   9        /217. BD*(   1) C   8 - H  20            1.93    1.17    0.043
  18. BD (   1) C   8 - C   9        /218. BD*(   1) C   9 - O  10            1.11    1.09    0.031
  18. BD (   1) C   8 - C   9        /219. BD*(   1) C   9 - N  12            3.12    1.24    0.055
  18. BD (   1) C   8 - C   9        /220. BD*(   1) O  10 - C  11            3.59    0.99    0.053
  19. BD (   2) C   8 - C   9        / 86. RY*(   5) C   5                    0.82    2.14    0.041
  19. BD (   2) C   8 - C   9        / 87. RY*(   6) C   5                    0.91    0.84    0.027
  19. BD (   2) C   8 - C   9        /128. RY*(   2) O  10                    0.73    1.37    0.031
  19. BD (   2) C   8 - C   9        /147. RY*(   3) N  12                    0.91    1.18    0.032
  19. BD (   2) C   8 - C   9        /205. BD*(   2) C   3 - N  12           10.90    0.26    0.050
  19. BD (   2) C   8 - C   9        /207. BD*(   2) C   4 - C   5           28.90    0.28    0.083
  19. BD (   2) C   8 - C   9        /216. BD*(   2) C   8 - C   9            3.79    0.29    0.030
  20. BD (   1) C   8 - H  20        /119. RY*(   2) C   9                    0.61    1.37    0.026
  20. BD (   1) C   8 - H  20        /206. BD*(   1) C   4 - C   5            4.29    1.06    0.060
  20. BD (   1) C   8 - H  20        /209. BD*(   1) C   5 - O   6            1.03    0.89    0.027
  20. BD (   1) C   8 - H  20        /210. BD*(   1) C   5 - C   8            1.21    1.06    0.032
  20. BD (   1) C   8 - H  20        /215. BD*(   1) C   8 - C   9            1.25    1.07    0.033
  20. BD (   1) C   8 - H  20        /218. BD*(   1) C   9 - O  10            0.85    0.90    0.025
  20. BD (   1) C   8 - H  20        /219. BD*(   1) C   9 - N  12            5.38    1.04    0.067
  21. BD (   1) C   9 - O  10        /137. RY*(   2) C  11                    1.00    1.50    0.035
  21. BD (   1) C   9 - O  10        /204. BD*(   1) C   3 - N  12            2.11    1.46    0.050
  21. BD (   1) C   9 - O  10        /210. BD*(   1) C   5 - C   8            1.58    1.48    0.043
  21. BD (   1) C   9 - O  10        /215. BD*(   1) C   8 - C   9            0.93    1.48    0.033
  21. BD (   1) C   9 - O  10        /223. BD*(   1) C  11 - H  23            0.62    1.37    0.026
  22. BD (   1) C   9 - N  12        / 65. RY*(   2) C   3                    1.00    1.68    0.037
  22. BD (   1) C   9 - N  12        / 67. RY*(   4) C   3                    1.03    2.09    0.042
  22. BD (   1) C   9 - N  12        /110. RY*(   2) C   8                    1.00    1.59    0.036
  22. BD (   1) C   9 - N  12        /202. BD*(   1) O   2 - C   3            4.24    1.22    0.065
  22. BD (   1) C   9 - N  12        /204. BD*(   1) C   3 - N  12            2.37    1.38    0.051
  22. BD (   1) C   9 - N  12        /215. BD*(   1) C   8 - C   9            3.13    1.40    0.059
  22. BD (   1) C   9 - N  12        /217. BD*(   1) C   8 - H  20            1.45    1.30    0.039
  23. BD (   1) O  10 - C  11        /118. RY*(   1) C   9                    1.14    1.64    0.039
  23. BD (   1) O  10 - C  11        /123. RY*(   6) C   9                    0.56    2.94    0.036
  23. BD (   1) O  10 - C  11        /215. BD*(   1) C   8 - C   9            3.27    1.39    0.061
  24. BD (   1) C  11 - H  21        /128. RY*(   2) O  10                    0.51    1.63    0.026
  25. BD (   1) C  11 - H  22        /128. RY*(   2) O  10                    0.51    1.63    0.026
  26. BD (   1) C  11 - H  23        /127. RY*(   1) O  10                    0.52    1.80    0.027
  26. BD (   1) C  11 - H  23        /218. BD*(   1) C   9 - O  10            3.63    0.91    0.052
  27. CR (   1) C   1                /154. RY*(   1) H  13                    0.69   10.56    0.076
  27. CR (   1) C   1                /158. RY*(   1) H  14                    0.65   10.53    0.074
  27. CR (   1) C   1                /162. RY*(   1) H  15                    0.65   10.53    0.074
  27. CR (   1) C   1                /198. BD*(   1) C   1 - O   2            0.86   10.43    0.085
  27. CR (   1) C   1                /202. BD*(   1) O   2 - C   3            1.38   10.53    0.109
  28. CR (   1) O   2                / 46. RY*(   1) C   1                    0.64   19.94    0.101
  28. CR (   1) O   2                / 47. RY*(   2) C   1                    0.99   19.54    0.124
  28. CR (   1) O   2                / 64. RY*(   1) C   3                    0.53   19.79    0.091
  28. CR (   1) O   2                / 65. RY*(   2) C   3                    2.41   19.82    0.195
  29. CR (   1) C   3                / 74. RY*(   2) C   4                    1.77   10.92    0.124
  29. CR (   1) C   3                /198. BD*(   1) C   1 - O   2            1.50   10.45    0.112
  29. CR (   1) C   3                /203. BD*(   1) C   3 - C   4            0.76   10.72    0.081
  29. CR (   1) C   3                /206. BD*(   1) C   4 - C   5            0.83   10.72    0.085
  29. CR (   1) C   3                /208. BD*(   1) C   4 - H  16            0.71   10.63    0.078
  29. CR (   1) C   3                /219. BD*(   1) C   9 - N  12            1.71   10.70    0.122
  30. CR (   1) C   4                / 64. RY*(   1) C   3                    0.96   10.87    0.092
  30. CR (   1) C   4                / 65. RY*(   2) C   3                    0.51   10.90    0.066
  30. CR (   1) C   4                / 67. RY*(   4) C   3                    0.60   11.32    0.074
  30. CR (   1) C   4                / 82. RY*(   1) C   5                    1.63   10.89    0.119
  30. CR (   1) C   4                / 83. RY*(   2) C   5                    0.58   11.18    0.072
  30. CR (   1) C   4                /166. RY*(   1) H  16                    0.80   10.43    0.081
  30. CR (   1) C   4                /202. BD*(   1) O   2 - C   3            0.63   10.45    0.073
  30. CR (   1) C   4                /204. BD*(   1) C   3 - N  12            1.15   10.60    0.099
  30. CR (   1) C   4                /209. BD*(   1) C   5 - O   6            0.87   10.44    0.086
  30. CR (   1) C   4                /210. BD*(   1) C   5 - C   8            1.15   10.62    0.099
  31. CR (   1) C   5                / 73. RY*(   1) C   4                    0.78   11.18    0.084
  31. CR (   1) C   5                / 76. RY*(   4) C   4                    0.58   10.71    0.070
  31. CR (   1) C   5                /110. RY*(   2) C   8                    1.22   10.91    0.103
  31. CR (   1) C   5                /112. RY*(   4) C   8                    0.58   10.68    0.070
  31. CR (   1) C   5                /203. BD*(   1) C   3 - C   4            0.74   10.70    0.080
  31. CR (   1) C   5                /206. BD*(   1) C   4 - C   5            0.70   10.70    0.078
  31. CR (   1) C   5                /208. BD*(   1) C   4 - H  16            0.85   10.61    0.085
  31. CR (   1) C   5                /209. BD*(   1) C   5 - O   6            0.76   10.52    0.080
  31. CR (   1) C   5                /210. BD*(   1) C   5 - C   8            0.81   10.70    0.084
  31. CR (   1) C   5                /211. BD*(   1) O   6 - C   7            1.48   10.43    0.111
  31. CR (   1) C   5                /215. BD*(   1) C   8 - C   9            0.77   10.71    0.082
  31. CR (   1) C   5                /217. BD*(   1) C   8 - H  20            0.70   10.61    0.077
  32. CR (   1) O   6                / 82. RY*(   1) C   5                    2.52   19.81    0.200
  32. CR (   1) O   6                / 89. RY*(   8) C   5                    0.82   21.12    0.117
  32. CR (   1) O   6                /100. RY*(   1) C   7                    0.81   20.03    0.113
  32. CR (   1) O   6                /101. RY*(   2) C   7                    0.79   19.56    0.111
  32. CR (   1) O   6                /206. BD*(   1) C   4 - C   5            0.66   19.53    0.102
  33. CR (   1) C   7                /170. RY*(   1) H  17                    0.62   10.53    0.072
  33. CR (   1) C   7                /174. RY*(   1) H  18                    0.71   10.54    0.077
  33. CR (   1) C   7                /178. RY*(   1) H  19                    0.62   10.53    0.072
  33. CR (   1) C   7                /209. BD*(   1) C   5 - O   6            1.45   10.54    0.111
  33. CR (   1) C   7                /211. BD*(   1) O   6 - C   7            0.79   10.44    0.081
  34. CR (   1) C   8                / 83. RY*(   2) C   5                    1.11   11.17    0.100
  34. CR (   1) C   8                / 85. RY*(   4) C   5                    0.60   11.26    0.074
  34. CR (   1) C   8                /118. RY*(   1) C   9                    0.90   10.87    0.089
  34. CR (   1) C   8                /119. RY*(   2) C   9                    0.53   10.91    0.068
  34. CR (   1) C   8                /120. RY*(   3) C   9                    0.62   11.28    0.074
  34. CR (   1) C   8                /182. RY*(   1) H  20                    0.78   10.41    0.081
  34. CR (   1) C   8                /206. BD*(   1) C   4 - C   5            1.35   10.61    0.107
  34. CR (   1) C   8                /209. BD*(   1) C   5 - O   6            0.61   10.43    0.071
  34. CR (   1) C   8                /218. BD*(   1) C   9 - O  10            0.68   10.44    0.076
  34. CR (   1) C   8                /219. BD*(   1) C   9 - N  12            1.15   10.59    0.099
  35. CR (   1) C   9                /109. RY*(   1) C   8                    1.08   11.12    0.098
  35. CR (   1) C   9                /110. RY*(   2) C   8                    0.54   10.92    0.068
  35. CR (   1) C   9                /204. BD*(   1) C   3 - N  12            1.68   10.71    0.121
  35. CR (   1) C   9                /210. BD*(   1) C   5 - C   8            0.78   10.72    0.082
  35. CR (   1) C   9                /215. BD*(   1) C   8 - C   9            0.81   10.73    0.084
  35. CR (   1) C   9                /217. BD*(   1) C   8 - H  20            0.72   10.63    0.078
  35. CR (   1) C   9                /220. BD*(   1) O  10 - C  11            1.51   10.45    0.112
  36. CR (   1) O  10                /119. RY*(   2) C   9                    2.35   19.83    0.193
  36. CR (   1) O  10                /123. RY*(   6) C   9                    0.51   21.09    0.092
  36. CR (   1) O  10                /136. RY*(   1) C  11                    0.64   19.93    0.101
  36. CR (   1) O  10                /137. RY*(   2) C  11                    0.98   19.55    0.124
  37. CR (   1) C  11                /186. RY*(   1) H  21                    0.65   10.53    0.074
  37. CR (   1) C  11                /190. RY*(   1) H  22                    0.65   10.53    0.074
  37. CR (   1) C  11                /194. RY*(   1) H  23                    0.69   10.55    0.076
  37. CR (   1) C  11                /218. BD*(   1) C   9 - O  10            1.38   10.54    0.109
  37. CR (   1) C  11                /220. BD*(   1) O  10 - C  11            0.86   10.43    0.085
  38. CR (   1) N  12                / 64. RY*(   1) C   3                    3.77   14.95    0.212
  38. CR (   1) N  12                / 71. RY*(   8) C   3                    0.63   15.97    0.090
  38. CR (   1) N  12                /118. RY*(   1) C   9                    3.69   14.96    0.210
  38. CR (   1) N  12                /125. RY*(   8) C   9                    0.57   15.96    0.085
  38. CR (   1) N  12                /203. BD*(   1) C   3 - C   4            0.99   14.70    0.109
  38. CR (   1) N  12                /215. BD*(   1) C   8 - C   9            0.96   14.71    0.107
  39. LP (   1) O   2                / 46. RY*(   1) C   1                    1.66    1.48    0.045
  39. LP (   1) O   2                / 47. RY*(   2) C   1                    0.71    1.09    0.025
  39. LP (   1) O   2                / 64. RY*(   1) C   3                    1.13    1.34    0.035
  39. LP (   1) O   2                / 65. RY*(   2) C   3                    3.22    1.36    0.060
  39. LP (   1) O   2                /199. BD*(   1) C   1 - H  13            2.06    0.97    0.040
  39. LP (   1) O   2                /200. BD*(   1) C   1 - H  14            1.27    0.95    0.031
  39. LP (   1) O   2                /201. BD*(   1) C   1 - H  15            1.27    0.95    0.031
  39. LP (   1) O   2                /204. BD*(   1) C   3 - N  12            7.06    1.07    0.078
  40. LP (   2) O   2                / 48. RY*(   3) C   1                    1.21    2.35    0.050
  40. LP (   2) O   2                / 66. RY*(   3) C   3                    1.96    2.19    0.061
  40. LP (   2) O   2                / 68. RY*(   5) C   3                    0.57    2.20    0.033
  40. LP (   2) O   2                / 70. RY*(   7) C   3                    0.80    0.89    0.025
  40. LP (   2) O   2                /200. BD*(   1) C   1 - H  14            5.43    0.75    0.059
  40. LP (   2) O   2                /201. BD*(   1) C   1 - H  15            5.43    0.75    0.059
  40. LP (   2) O   2                /205. BD*(   2) C   3 - N  12           39.78    0.32    0.109
  41. LP (   1) O   6                / 82. RY*(   1) C   5                    3.18    1.35    0.059
  41. LP (   1) O   6                / 83. RY*(   2) C   5                    0.73    1.64    0.031
  41. LP (   1) O   6                /100. RY*(   1) C   7                    1.77    1.57    0.048
  41. LP (   1) O   6                /206. BD*(   1) C   4 - C   5            7.58    1.08    0.081
  41. LP (   1) O   6                /210. BD*(   1) C   5 - C   8            0.71    1.08    0.025
  41. LP (   1) O   6                /212. BD*(   1) C   7 - H  17            1.35    0.94    0.032
  41. LP (   1) O   6                /213. BD*(   1) C   7 - H  18            2.32    0.96    0.042
  41. LP (   1) O   6                /214. BD*(   1) C   7 - H  19            1.35    0.94    0.032
  42. LP (   2) O   6                / 84. RY*(   3) C   5                    2.40    2.22    0.068
  42. LP (   2) O   6                / 87. RY*(   6) C   5                    0.55    0.90    0.021
  42. LP (   2) O   6                /102. RY*(   3) C   7                    1.27    2.40    0.052
  42. LP (   2) O   6                /207. BD*(   2) C   4 - C   5           35.01    0.34    0.104
  42. LP (   2) O   6                /212. BD*(   1) C   7 - H  17            5.74    0.74    0.061
  42. LP (   2) O   6                /214. BD*(   1) C   7 - H  19            5.74    0.74    0.061
  43. LP (   1) O  10                /118. RY*(   1) C   9                    1.05    1.33    0.034
  43. LP (   1) O  10                /119. RY*(   2) C   9                    3.14    1.38    0.059
  43. LP (   1) O  10                /136. RY*(   1) C  11                    1.67    1.48    0.045
  43. LP (   1) O  10                /137. RY*(   2) C  11                    0.72    1.09    0.025
  43. LP (   1) O  10                /219. BD*(   1) C   9 - N  12            7.16    1.05    0.078
  43. LP (   1) O  10                /221. BD*(   1) C  11 - H  21            1.29    0.95    0.031
  43. LP (   1) O  10                /222. BD*(   1) C  11 - H  22            1.29    0.95    0.031
  43. LP (   1) O  10                /223. BD*(   1) C  11 - H  23            2.09    0.96    0.040
  44. LP (   2) O  10                /121. RY*(   4) C   9                    2.58    2.19    0.070
  44. LP (   2) O  10                /124. RY*(   7) C   9                    0.51    0.94    0.021
  44. LP (   2) O  10                /138. RY*(   3) C  11                    1.22    2.36    0.050
  44. LP (   2) O  10                /216. BD*(   2) C   8 - C   9           34.42    0.34    0.102
  44. LP (   2) O  10                /221. BD*(   1) C  11 - H  21            5.48    0.75    0.060
  44. LP (   2) O  10                /222. BD*(   1) C  11 - H  22            5.48    0.75    0.060
  45. LP (   1) N  12                / 64. RY*(   1) C   3                    4.63    1.14    0.067
  45. LP (   1) N  12                /118. RY*(   1) C   9                    4.48    1.15    0.066
  45. LP (   1) N  12                /198. BD*(   1) C   1 - O   2            0.84    0.61    0.021
  45. LP (   1) N  12                /199. BD*(   1) C   1 - H  13            1.01    0.77    0.026
  45. LP (   1) N  12                /202. BD*(   1) O   2 - C   3            6.71    0.71    0.063
  45. LP (   1) N  12                /203. BD*(   1) C   3 - C   4            9.34    0.88    0.083
  45. LP (   1) N  12                /215. BD*(   1) C   8 - C   9            8.97    0.89    0.082
  45. LP (   1) N  12                /218. BD*(   1) C   9 - O  10            6.55    0.72    0.062
  45. LP (   1) N  12                /220. BD*(   1) O  10 - C  11            0.85    0.62    0.021
  45. LP (   1) N  12                /223. BD*(   1) C  11 - H  23            1.03    0.78    0.026
 205. BD*(   2) C   3 - N  12        / 66. RY*(   3) C   3                    1.88    1.88    0.107
 205. BD*(   2) C   3 - N  12        / 70. RY*(   7) C   3                    0.99    0.58    0.043
 205. BD*(   2) C   3 - N  12        / 75. RY*(   3) C   4                    0.97    0.58    0.043
 205. BD*(   2) C   3 - N  12        /147. RY*(   3) N  12                    2.00    0.92    0.078
 205. BD*(   2) C   3 - N  12        /207. BD*(   2) C   4 - C   5          194.36    0.02    0.083
 205. BD*(   2) C   3 - N  12        /216. BD*(   2) C   8 - C   9          124.04    0.03    0.077
 207. BD*(   2) C   4 - C   5        / 75. RY*(   3) C   4                    3.49    0.55    0.085
 207. BD*(   2) C   4 - C   5        / 84. RY*(   3) C   5                    0.77    1.88    0.074
 207. BD*(   2) C   4 - C   5        / 87. RY*(   6) C   5                    1.34    0.56    0.053
 207. BD*(   2) C   4 - C   5        /111. RY*(   3) C   8                    0.98    0.55    0.045
 216. BD*(   2) C   8 - C   9        /111. RY*(   3) C   8                    3.04    0.55    0.083
 216. BD*(   2) C   8 - C   9        /124. RY*(   7) C   9                    1.67    0.60    0.065


 Natural Bond Orbitals (Summary):

                                                            Principal Delocalizations
           NBO                        Occupancy    Energy   (geminal,vicinal,remote)
 ====================================================================================
 Molecular unit  1  (C8H11NO3)
     1. BD (   1) C   1 - O   2          1.99224    -0.81756  203(v),64(v),69(v)
     2. BD (   1) C   1 - H  13          1.99113    -0.51081  202(v),55(v)
     3. BD (   1) C   1 - H  14          1.99542    -0.50992  56(v)
     4. BD (   1) C   1 - H  15          1.99542    -0.50992  56(v)
     5. BD (   1) O   2 - C   3          1.99086    -0.91177  219(v),206(v),47(v),203(g)
                                                    199(v)
     6. BD (   1) C   3 - C   4          1.97020    -0.69245  209(v),198(v),204(g),206(g)
                                                    208(g),83(v),202(g),55(v)
                                                    146(v)
     7. BD (   1) C   3 - N  12          1.98192    -0.83102  218(v),203(g),219(g),208(v)
                                                    119(v),120(v),73(v)
     8. BD (   2) C   3 - N  12          1.76426    -0.30557  216(v),207(v),122(v),205(g)
                                                    75(v),56(v)
     9. BD (   1) C   4 - C   5          1.97427    -0.69205  210(g),202(v),203(g),217(v)
                                                    208(g),64(v),109(v),209(g)
                                                    91(v)
    10. BD (   2) C   4 - C   5          1.69097    -0.25641  205(v),216(v),207(g),111(v)
                                                    68(v),70(v),92(v)
    11. BD (   1) C   4 - H  16          1.97289    -0.51068  204(v),210(v),206(g),203(g)
                                                    82(v),202(v),65(v),209(v)
    12. BD (   1) C   5 - O   6          1.99110    -0.91551  215(v),203(v),101(v),206(g)
                                                    210(g),213(v)
    13. BD (   1) C   5 - C   8          1.96749    -0.68075  206(g),218(v),211(v),215(g)
                                                    208(v),118(v),217(g),209(g)
                                                    91(v),74(v)
    14. BD (   1) O   6 - C   7          1.99289    -0.83120  210(v),83(v),82(v)
    15. BD (   1) C   7 - H  17          1.99526    -0.52352  92(v)
    16. BD (   1) C   7 - H  18          1.99082    -0.52053  209(v),91(v)
    17. BD (   1) C   7 - H  19          1.99526    -0.52352  92(v)
    18. BD (   1) C   8 - C   9          1.97216    -0.69342  209(v),220(v),219(g),210(g)
                                                    217(g),82(v),218(g),127(v)
                                                    146(v)
    19. BD (   2) C   8 - C   9          1.68443    -0.25405  207(v),205(v),216(g),147(v)
                                                    87(v),86(v),128(v)
    20. BD (   1) C   8 - H  20          1.97331    -0.49849  219(v),206(v),215(g),210(g)
                                                    209(v),218(v),119(v)
    21. BD (   1) C   9 - O  10          1.99081    -0.90982  204(v),210(v),137(v),215(g)
                                                    223(v)
    22. BD (   1) C   9 - N  12          1.98141    -0.82307  202(v),215(g),204(g),217(v)
                                                    67(v),65(v),110(v)
    23. BD (   1) O  10 - C  11          1.99225    -0.81558  215(v),118(v),123(v)
    24. BD (   1) C  11 - H  21          1.99549    -0.50823  128(v)
    25. BD (   1) C  11 - H  22          1.99549    -0.50823  128(v)
    26. BD (   1) C  11 - H  23          1.99111    -0.50872  218(v),127(v)
    27. CR (   1) C   1                  1.99924   -10.13822  202(v),198(g),154(v),158(v)
                                                    162(v)
    28. CR (   1) O   2                  1.99963   -18.96385  65(v),47(v),46(v),64(v)
    29. CR (   1) C   3                  1.99882   -10.15799  74(v),219(v),198(v),206(v)
                                                    203(g),208(v),202(g)
    30. CR (   1) C   4                  1.99889   -10.04997  82(v),204(v),210(v),64(v)
                                                    209(v),166(v),202(v),67(v)
                                                    83(v),65(v)
    31. CR (   1) C   5                  1.99868   -10.13694  211(v),110(v),208(v),210(g)
                                                    73(v),215(v),209(g),203(v)
                                                    206(g),217(v),76(v),112(v)
    32. CR (   1) O   6                  1.99962   -18.97008  82(v),89(v),100(v),101(v)
                                                    206(v)
    33. CR (   1) C   7                  1.99924   -10.15015  209(v),211(g),174(v),170(v)
                                                    178(v)
    34. CR (   1) C   8                  1.99888   -10.04397  206(v),219(v),83(v),118(v)
                                                    182(v),218(v),120(v),209(v)
                                                    85(v),119(v)
    35. CR (   1) C   9                  1.99881   -10.15616  204(v),220(v),109(v),215(g)
                                                    210(v),217(v),110(v)
    36. CR (   1) O  10                  1.99962   -18.96108  119(v),137(v),136(v),123(v)
    37. CR (   1) C  11                  1.99924   -10.13643  218(v),220(g),194(v),186(v)
                                                    190(v)
    38. CR (   1) N  12                  1.99913   -14.13003  64(v),118(v),203(v),215(v)
                                                    71(v),125(v)
    39. LP (   1) O   2                  1.96156    -0.51126  204(v),65(v),199(v),46(v)
                                                    200(v),201(v),64(v),47(v)
    40. LP (   2) O   2                  1.81946    -0.30975  205(v),200(v),201(v),66(v)
                                                    48(v),70(v),68(v)
    41. LP (   1) O   6                  1.96052    -0.51408  206(v),82(v),213(v),100(v)
                                                    212(v),214(v),83(v),210(v)
    42. LP (   2) O   6                  1.82433    -0.31580  207(v),212(v),214(v),84(v)
                                                    102(v),87(v)
    43. LP (   1) O  10                  1.96136    -0.50738  219(v),119(v),223(v),136(v)
                                                    221(v),222(v),118(v),137(v)
    44. LP (   2) O  10                  1.82026    -0.30681  216(v),221(v),222(v),121(v)
                                                    138(v),124(v)
    45. LP (   1) N  12                  1.87791    -0.31869  203(v),215(v),202(v),218(v)
                                                    64(v),118(v),223(r),199(r)
                                                    220(r),198(r)
    46. RY*(   1) C   1                  0.00352     0.97311   
    47. RY*(   2) C   1                  0.00171     0.58083   
    48. RY*(   3) C   1                  0.00133     2.04032   
    49. RY*(   4) C   1                  0.00042     1.84823   
    50. RY*(   5) C   1                  0.00029     0.69867   
    51. RY*(   6) C   1                  0.00023     1.16363   
    52. RY*(   7) C   1                  0.00000     2.22201   
    53. RY*(   8) C   1                  0.00000     1.90978   
    54. RY*(   9) C   1                  0.00000     2.26271   
    55. RY*(   1) O   2                  0.00245     1.29251   
    56. RY*(   2) O   2                  0.00189     1.12016   
    57. RY*(   3) O   2                  0.00052     1.78193   
    58. RY*(   4) O   2                  0.00030     2.23657   
    59. RY*(   5) O   2                  0.00024     2.73664   
    60. RY*(   6) O   2                  0.00008     2.37682   
    61. RY*(   7) O   2                  0.00001     2.76581   
    62. RY*(   8) O   2                  0.00001     2.65145   
    63. RY*(   9) O   2                  0.00001     2.87231   
    64. RY*(   1) C   3                  0.01029     0.82465   
    65. RY*(   2) C   3                  0.00554     0.85314   
    66. RY*(   3) C   3                  0.00339     1.88340   
    67. RY*(   4) C   3                  0.00299     1.26529   
    68. RY*(   5) C   3                  0.00172     1.89470   
    69. RY*(   6) C   3                  0.00146     2.11442   
    70. RY*(   7) C   3                  0.00092     0.58519   
    71. RY*(   8) C   3                  0.00053     1.83512   
    72. RY*(   9) C   3                  0.00002     2.14398   
    73. RY*(   1) C   4                  0.00362     1.04055   
    74. RY*(   2) C   4                  0.00285     0.75780   
    75. RY*(   3) C   4                  0.00161     0.58136   
    76. RY*(   4) C   4                  0.00138     0.57664   
    77. RY*(   5) C   4                  0.00038     1.93639   
    78. RY*(   6) C   4                  0.00012     2.45818   
    79. RY*(   7) C   4                  0.00009     2.43484   
    80. RY*(   8) C   4                  0.00004     1.92722   
    81. RY*(   9) C   4                  0.00001     2.23375   
    82. RY*(   1) C   5                  0.00739     0.83986   
    83. RY*(   2) C   5                  0.00444     1.12899   
    84. RY*(   3) C   5                  0.00262     1.90242   
    85. RY*(   4) C   5                  0.00192     1.21445   
    86. RY*(   5) C   5                  0.00127     1.89071   
    87. RY*(   6) C   5                  0.00061     0.58745   
    88. RY*(   7) C   5                  0.00055     1.80215   
    89. RY*(   8) C   5                  0.00024     2.15310   
    90. RY*(   9) C   5                  0.00002     2.16269   
    91. RY*(   1) O   6                  0.00262     1.28565   
    92. RY*(   2) O   6                  0.00201     1.11277   
    93. RY*(   3) O   6                  0.00035     2.28727   
    94. RY*(   4) O   6                  0.00024     2.73742   
    95. RY*(   5) O   6                  0.00014     1.70251   
    96. RY*(   6) O   6                  0.00008     2.41507   
    97. RY*(   7) O   6                  0.00001     2.64441   
    98. RY*(   8) O   6                  0.00001     2.75668   
    99. RY*(   9) O   6                  0.00001     2.85705   
   100. RY*(   1) C   7                  0.00290     1.05850   
   101. RY*(   2) C   7                  0.00163     0.59414   
   102. RY*(   3) C   7                  0.00140     2.08196   
   103. RY*(   4) C   7                  0.00040     1.85140   
   104. RY*(   5) C   7                  0.00029     0.64745   
   105. RY*(   6) C   7                  0.00004     1.50117   
   106. RY*(   7) C   7                  0.00000     2.19617   
   107. RY*(   8) C   7                  0.00000     1.54678   
   108. RY*(   9) C   7                  0.00000     2.13675   
   109. RY*(   1) C   8                  0.00468     0.96365   
   110. RY*(   2) C   8                  0.00363     0.76867   
   111. RY*(   3) C   8                  0.00173     0.57889   
   112. RY*(   4) C   8                  0.00116     0.54160   
   113. RY*(   5) C   8                  0.00035     1.93693   
   114. RY*(   6) C   8                  0.00012     2.43275   
   115. RY*(   7) C   8                  0.00006     2.40957   
   116. RY*(   8) C   8                  0.00004     1.93703   
   117. RY*(   9) C   8                  0.00001     2.26995   
   118. RY*(   1) C   9                  0.01002     0.82698   
   119. RY*(   2) C   9                  0.00543     0.86817   
   120. RY*(   3) C   9                  0.00293     1.23924   
   121. RY*(   4) C   9                  0.00275     1.88251   
   122. RY*(   5) C   9                  0.00185     1.85586   
   123. RY*(   6) C   9                  0.00146     2.12697   
   124. RY*(   7) C   9                  0.00084     0.63399   
   125. RY*(   8) C   9                  0.00055     1.83043   
   126. RY*(   9) C   9                  0.00002     2.14426   
   127. RY*(   1) O  10                  0.00241     1.29161   
   128. RY*(   2) O  10                  0.00196     1.11962   
   129. RY*(   3) O  10                  0.00053     1.77189   
   130. RY*(   4) O  10                  0.00030     2.27143   
   131. RY*(   5) O  10                  0.00024     2.74068   
   132. RY*(   6) O  10                  0.00008     2.37056   
   133. RY*(   7) O  10                  0.00001     2.65729   
   134. RY*(   8) O  10                  0.00001     2.75737   
   135. RY*(   9) O  10                  0.00001     2.87243   
   136. RY*(   1) C  11                  0.00357     0.97350   
   137. RY*(   2) C  11                  0.00170     0.58549   
   138. RY*(   3) C  11                  0.00134     2.05409   
   139. RY*(   4) C  11                  0.00042     1.86088   
   140. RY*(   5) C  11                  0.00030     0.68487   
   141. RY*(   6) C  11                  0.00022     1.15560   
   142. RY*(   7) C  11                  0.00000     2.22782   
   143. RY*(   8) C  11                  0.00000     1.90813   
   144. RY*(   9) C  11                  0.00000     2.26482   
   145. RY*(   1) N  12                  0.00383     1.00154   
   146. RY*(   2) N  12                  0.00139     1.40573   
   147. RY*(   3) N  12                  0.00081     0.92724   
   148. RY*(   4) N  12                  0.00067     1.32986   
   149. RY*(   5) N  12                  0.00039     2.38289   
   150. RY*(   6) N  12                  0.00013     2.92922   
   151. RY*(   7) N  12                  0.00006     2.59229   
   152. RY*(   8) N  12                  0.00003     2.27901   
   153. RY*(   9) N  12                  0.00002     2.66345   
   154. RY*(   1) H  13                  0.00085     0.41863   
   155. RY*(   2) H  13                  0.00021     1.73150   
   156. RY*(   3) H  13                  0.00009     1.89911   
   157. RY*(   4) H  13                  0.00001     2.04589   
   158. RY*(   1) H  14                  0.00246     0.39195   
   159. RY*(   2) H  14                  0.00023     1.79159   
   160. RY*(   3) H  14                  0.00014     1.89126   
   161. RY*(   4) H  14                  0.00002     2.14708   
   162. RY*(   1) H  15                  0.00246     0.39195   
   163. RY*(   2) H  15                  0.00023     1.79159   
   164. RY*(   3) H  15                  0.00014     1.89126   
   165. RY*(   4) H  15                  0.00002     2.14708   
   166. RY*(   1) H  16                  0.00213     0.38362   
   167. RY*(   2) H  16                  0.00021     1.66920   
   168. RY*(   3) H  16                  0.00009     2.03250   
   169. RY*(   4) H  16                  0.00006     2.36060   
   170. RY*(   1) H  17                  0.00237     0.38171   
   171. RY*(   2) H  17                  0.00022     1.77265   
   172. RY*(   3) H  17                  0.00014     1.85780   
   173. RY*(   4) H  17                  0.00003     2.13749   
   174. RY*(   1) H  18                  0.00073     0.39297   
   175. RY*(   2) H  18                  0.00022     1.72230   
   176. RY*(   3) H  18                  0.00010     1.95039   
   177. RY*(   4) H  18                  0.00001     1.99414   
   178. RY*(   1) H  19                  0.00237     0.38171   
   179. RY*(   2) H  19                  0.00022     1.77265   
   180. RY*(   3) H  19                  0.00014     1.85780   
   181. RY*(   4) H  19                  0.00003     2.13749   
   182. RY*(   1) H  20                  0.00237     0.36381   
   183. RY*(   2) H  20                  0.00017     1.67780   
   184. RY*(   3) H  20                  0.00009     2.01144   
   185. RY*(   4) H  20                  0.00006     2.35753   
   186. RY*(   1) H  21                  0.00246     0.39329   
   187. RY*(   2) H  21                  0.00023     1.79302   
   188. RY*(   3) H  21                  0.00014     1.89106   
   189. RY*(   4) H  21                  0.00002     2.14938   
   190. RY*(   1) H  22                  0.00246     0.39329   
   191. RY*(   2) H  22                  0.00023     1.79302   
   192. RY*(   3) H  22                  0.00014     1.89106   
   193. RY*(   4) H  22                  0.00002     2.14938   
   194. RY*(   1) H  23                  0.00085     0.41812   
   195. RY*(   2) H  23                  0.00021     1.73346   
   196. RY*(   3) H  23                  0.00009     1.90745   
   197. RY*(   4) H  23                  0.00001     2.04412   
   198. BD*(   1) C   1 - O   2          0.01282     0.29452   
   199. BD*(   1) C   1 - H  13          0.00955     0.45466   
   200. BD*(   1) C   1 - H  14          0.01777     0.44171   
   201. BD*(   1) C   1 - H  15          0.01777     0.44171   
   202. BD*(   1) O   2 - C   3          0.05075     0.39583   
   203. BD*(   1) C   3 - C   4          0.03219     0.56552   
   204. BD*(   1) C   3 - N  12          0.02952     0.55399   
   205. BD*(   2) C   3 - N  12          0.48532     0.00617  207(v),216(v),147(g),66(g)
                                                    70(g),75(v)
   206. BD*(   1) C   4 - C   5          0.02944     0.56118   
   207. BD*(   2) C   4 - C   5          0.42114     0.02657  216(v),205(v),75(g),87(g)
                                                    111(v),84(g)
   208. BD*(   1) C   4 - H  16          0.01357     0.46885   
   209. BD*(   1) C   5 - O   6          0.03103     0.38658   
   210. BD*(   1) C   5 - C   8          0.02298     0.56563   
   211. BD*(   1) O   6 - C   7          0.00876     0.29390   
   212. BD*(   1) C   7 - H  17          0.01931     0.42302   
   213. BD*(   1) C   7 - H  18          0.00830     0.44547   
   214. BD*(   1) C   7 - H  19          0.01931     0.42302   
   215. BD*(   1) C   8 - C   9          0.03006     0.57518   
   216. BD*(   2) C   8 - C   9          0.38072     0.03190  207(v),205(v),111(g),124(g)
   217. BD*(   1) C   8 - H  20          0.01240     0.47731   
   218. BD*(   1) C   9 - O  10          0.04994     0.39894   
   219. BD*(   1) C   9 - N  12          0.03035     0.54368   
   220. BD*(   1) O  10 - C  11          0.01275     0.29738   
   221. BD*(   1) C  11 - H  21          0.01793     0.44297   
   222. BD*(   1) C  11 - H  22          0.01793     0.44297   
   223. BD*(   1) C  11 - H  23          0.00961     0.45669   
       -------------------------------
              Total Lewis   88.04406  ( 97.8267%)
        Valence non-Lewis    1.79123  (  1.9903%)
        Rydberg non-Lewis    0.16472  (  0.1830%)
       -------------------------------
            Total unit  1   90.00000  (100.0000%)
           Charge unit  1    0.00000
 Unable to Open any file for archive entry.
 1\1\GINC-COMPUTE-0-0\SP\RB3LYP\def2SVP\C8H11N1O3\ZAHRT2\15-Mar-2021\0\
 \# b3lyp empiricaldispersion=gd3bj pop=nbo def2svp geom=newredundant\\
 COC1=CC(OC)=CC(OC)=N1\\0,1\C,0,2.048752,2.649858,0.\O,0,0.654015,2.392
 269,0.\C,0,0.252643,1.106763,0.\C,0,-1.130834,0.87522,0.\C,0,-1.551973
 ,-0.461485,0.\O,0,-2.84523,-0.843579,0.\C,0,-3.851946,0.146014,0.\C,0,
 -0.59716,-1.489289,0.\C,0,0.748071,-1.118799,0.\O,0,1.664925,-2.104678
 ,0.\C,0,3.034521,-1.738265,0.\N,0,1.170549,0.147551,0.\H,0,2.1542,3.74
 2719,0.\H,0,2.535819,2.223574,-0.891227\H,0,2.535819,2.223574,0.891227
 \H,0,-1.80916,1.7244,0.\H,0,-3.793964,0.785992,-0.89772\H,0,-4.812087,
 -0.386209,0.\H,0,-3.793964,0.785992,0.89772\H,0,-0.897102,-2.535552,0.
 \H,0,3.292775,-1.144725,0.891347\H,0,3.292775,-1.144725,-0.891347\H,0,
 3.59892,-2.680081,0.\\Version=ES64L-G16RevC.01\State=1-A'\HF=-591.4851
 445\RMSD=3.078e-09\Dipole=0.0020538,0.5338993,0.\Quadrupole=8.5190631,
 -4.1836064,-4.3354567,-1.1945521,0.,0.\PG=CS [SG(C8H5N1O3),X(H6)]\\@
 The archive entry for this job was punched.


 Experience is what you get when you don't get what you want.
 -- Dan Stanford
 File lengths (MBytes):  RWF=     34 Int=      0 D2E=      0 Chk=      4 Scr=      1
 Normal termination of Gaussian 16
