# Supplementary material for: Machine-Learning-Guided Discovery of Electrochemical Reactions
Source: J Am Chem Soc. 2022 Dec 2;144(49):22599–610. doi: 10.1021/jacs.2c08997 (PMC9756344; doi:10.1021/jacs.2c08997)
Supplement: Supplementary file 4 — ja2c08997_si_004.zip [file ja2c08997_si_004.zip › Reactivity Prediction/Nlogs_notimes/53.log]

 Entering Gaussian System, Link 0=g16
 Input=53.gjf
 Output=53.log
 Initial command:
  
 Copyright (c) 1988-2019, Gaussian, Inc.  All Rights Reserved.
  
 This is part of the Gaussian(R) 16 program.  It is based on
 the Gaussian(R) 09 system (copyright 2009, Gaussian, Inc.),
 the Gaussian(R) 03 system (copyright 2003, Gaussian, Inc.),
 the Gaussian(R) 98 system (copyright 1998, Gaussian, Inc.),
 the Gaussian(R) 94 system (copyright 1995, Gaussian, Inc.),
 the Gaussian 92(TM) system (copyright 1992, Gaussian, Inc.),
 the Gaussian 90(TM) system (copyright 1990, Gaussian, Inc.),
 the Gaussian 88(TM) system (copyright 1988, Gaussian, Inc.),
 the Gaussian 86(TM) system (copyright 1986, Carnegie Mellon
 University), and the Gaussian 82(TM) system (copyright 1983,
 Carnegie Mellon University). Gaussian is a federally registered
 trademark of Gaussian, Inc.
  
 This software contains proprietary and confidential information,
 including trade secrets, belonging to Gaussian, Inc.
  
 This software is provided under written license and may be
 used, copied, transmitted, or stored only in accord with that
 written license.
  
 The following legend is applicable only to US Government
 contracts under FAR:
  
                    RESTRICTED RIGHTS LEGEND
  
 Use, reproduction and disclosure by the US Government is
 subject to restrictions as set forth in subparagraphs (a)
 and (c) of the Commercial Computer Software - Restricted
 Rights clause in FAR 52.227-19.
  
 Gaussian, Inc.
 340 Quinnipiac St., Bldg. 40, Wallingford CT 06492
  
  
 ---------------------------------------------------------------
 Warning -- This program may not be used in any manner that
 competes with the business of Gaussian, Inc. or will provide
 assistance to any competitor of Gaussian, Inc.  The licensee
 of this program is prohibited from giving any competitor of
 Gaussian, Inc. access to this program.  By using this program,
 the user acknowledges that Gaussian, Inc. is engaged in the
 business of creating and licensing software in the field of
 computational chemistry and represents and warrants to the
 licensee that it is not a competitor of Gaussian, Inc. and that
 it will not use this program in any manner prohibited above.
 ---------------------------------------------------------------
  

 Cite this work as:
 Gaussian 16, Revision C.01,
 M. J. Frisch, G. W. Trucks, H. B. Schlegel, G. E. Scuseria, 
 M. A. Robb, J. R. Cheeseman, G. Scalmani, V. Barone, 
 G. A. Petersson, H. Nakatsuji, X. Li, M. Caricato, A. V. Marenich, 
 J. Bloino, B. G. Janesko, R. Gomperts, B. Mennucci, H. P. Hratchian, 
 J. V. Ortiz, A. F. Izmaylov, J. L. Sonnenberg, D. Williams-Young, 
 F. Ding, F. Lipparini, F. Egidi, J. Goings, B. Peng, A. Petrone, 
 T. Henderson, D. Ranasinghe, V. G. Zakrzewski, J. Gao, N. Rega, 
 G. Zheng, W. Liang, M. Hada, M. Ehara, K. Toyota, R. Fukuda, 
 J. Hasegawa, M. Ishida, T. Nakajima, Y. Honda, O. Kitao, H. Nakai, 
 T. Vreven, K. Throssell, J. A. Montgomery, Jr., J. E. Peralta, 
 F. Ogliaro, M. J. Bearpark, J. J. Heyd, E. N. Brothers, K. N. Kudin, 
 V. N. Staroverov, T. A. Keith, R. Kobayashi, J. Normand, 
 K. Raghavachari, A. P. Rendell, J. C. Burant, S. S. Iyengar, 
 J. Tomasi, M. Cossi, J. M. Millam, M. Klene, C. Adamo, R. Cammi, 
 J. W. Ochterski, R. L. Martin, K. Morokuma, O. Farkas, 
 J. B. Foresman, and D. J. Fox, Gaussian, Inc., Wallingford CT, 2019.
 
 ******************************************
 Gaussian 16:  ES64L-G16RevC.01  3-Jul-2019
                15-Mar-2021 
 ******************************************
 %nprocshared=4
 Will use up to    4 processors via shared memory.
 %mem=1500MB
 -------------------------------------------------------------------
 # b3lyp empiricaldispersion=gd3bj pop=nbo def2svp geom=newredundant
 -------------------------------------------------------------------
 1/29=4000,38=1,172=1/1;
 2/12=2,17=6,18=5,40=1/2;
 3/5=43,7=101,11=2,25=1,30=1,74=-5,124=41/1,2,3;
 4//1;
 5/5=2,38=5/2;
 6/7=2,8=2,9=2,10=2,28=1,40=1/1,7;
 99/5=1,9=1/99;
 -----------------
 O=C(O)C1=CC=CC=C1
 -----------------
 Symbolic Z-matrix:
 Charge =  0 Multiplicity = 1
 O                    -2.33504   1.15488   0. 
 C                    -1.70802   0.12102   0. 
 O                    -2.31293  -1.08643   0. 
 C                    -0.2217    0.02877   0. 
 C                     0.51224   1.2244    0. 
 C                     1.90564   1.18768   0. 
 C                     2.57199  -0.04275   0. 
 C                     1.84329  -1.2364    0. 
 C                     0.44819  -1.20416   0. 
 H                    -3.26888  -0.91204  0. 
 H                    -0.03302   2.16972   0. 
 H                     2.47619   2.11924   0. 
 H                     3.66442  -0.0713    0. 
 H                     2.36534  -2.19601   0. 
 H                    -0.13005  -2.12849   0. 
 
                          Input orientation:                          
 ---------------------------------------------------------------------
 Center     Atomic      Atomic             Coordinates (Angstroms)
 Number     Number       Type             X           Y           Z
 ---------------------------------------------------------------------
      1          8           0       -2.335039    1.154876    0.000000
      2          6           0       -1.708018    0.121023    0.000001
      3          8           0       -2.312931   -1.086433    0.000000
      4          6           0       -0.221704    0.028767    0.000000
      5          6           0        0.512237    1.224402    0.000000
      6          6           0        1.905638    1.187680    0.000000
      7          6           0        2.571992   -0.042754    0.000000
      8          6           0        1.843291   -1.236398    0.000000
      9          6           0        0.448191   -1.204161    0.000000
     10          1           0       -3.268881   -0.912042   -0.000001
     11          1           0       -0.033021    2.169719    0.000000
     12          1           0        2.476192    2.119237    0.000000
     13          1           0        3.664420   -0.071304    0.000000
     14          1           0        2.365340   -2.196012    0.000000
     15          1           0       -0.130053   -2.128491    0.000000
 ---------------------------------------------------------------------
                    Distance matrix (angstroms):
                    1          2          3          4          5
     1  O    0.000000
     2  C    1.209135   0.000000
     3  O    2.241418   1.350507   0.000000
     4  C    2.394641   1.489174   2.370000   0.000000
     5  C    2.848125   2.479310   3.649867   1.402930   0.000000
     6  C    4.240804   3.767793   4.792485   2.422532   1.393885
     7  C    5.051066   4.283142   4.995172   2.794611   2.418321
     8  C    4.814212   3.801893   4.158927   2.421745   2.797721
     9  C    3.648483   2.530879   2.763631   1.403165   2.429407
    10  H    2.268085   1.871768   0.971727   3.189108   4.342954
    11  H    2.515789   2.646275   3.974986   2.149250   1.091298
    12  H    4.906927   4.636860   5.762987   3.413020   2.158205
    13  H    6.123482   5.375879   6.062938   3.887412   3.408095
    14  H    5.772522   4.686245   4.808054   3.412102   3.890144
    15  H    3.955055   2.747779   2.418851   2.159204   3.413858
                    6          7          8          9         10
     6  C    0.000000
     7  C    1.399284   0.000000
     8  C    2.424880   1.398496   0.000000
     9  C    2.800903   2.420619   1.395472   0.000000
    10  H    5.584307   5.905206   5.122452   3.728533   0.000000
    11  H    2.173200   3.417767   3.888725   3.408025   4.468561
    12  H    1.092397   2.164112   3.414799   3.893297   6.495731
    13  H    2.162950   1.092801   2.161933   3.409911   6.984089
    14  H    3.414776   2.163152   1.092426   2.158525   5.778670
    15  H    3.891147   3.413407   2.165621   1.090299   3.366302
                   11         12         13         14         15
    11  H    0.000000
    12  H    2.509721   0.000000
    13  H    4.323570   2.492059   0.000000
    14  H    4.981139   4.316673   2.490380   0.000000
    15  H    4.299305   4.983544   4.316253   2.496306   0.000000
 Stoichiometry    C7H6O2
 Framework group  C1[X(C7H6O2)]
 Deg. of freedom    39
 Full point group                 C1      NOp   1
 Largest Abelian subgroup         C1      NOp   1
 Largest concise Abelian subgroup C1      NOp   1
                         Standard orientation:                         
 ---------------------------------------------------------------------
 Center     Atomic      Atomic             Coordinates (Angstroms)
 Number     Number       Type             X           Y           Z
 ---------------------------------------------------------------------
      1          8           0        2.335039    1.154876    0.000000
      2          6           0        1.708018    0.121023   -0.000001
      3          8           0        2.312931   -1.086433    0.000000
      4          6           0        0.221704    0.028767    0.000000
      5          6           0       -0.512237    1.224402    0.000000
      6          6           0       -1.905638    1.187680    0.000000
      7          6           0       -2.571992   -0.042754    0.000000
      8          6           0       -1.843291   -1.236398    0.000000
      9          6           0       -0.448191   -1.204161    0.000000
     10          1           0        3.268881   -0.912042    0.000001
     11          1           0        0.033021    2.169719    0.000000
     12          1           0       -2.476192    2.119237    0.000000
     13          1           0       -3.664420   -0.071304    0.000000
     14          1           0       -2.365340   -2.196012    0.000000
     15          1           0        0.130053   -2.128491    0.000000
 ---------------------------------------------------------------------
 Rotational constants (GHZ):           3.8701675           1.2218158           0.9286424
 Standard basis: def2SVP (5D, 7F)
 There are   165 symmetry adapted cartesian basis functions of A   symmetry.
 There are   156 symmetry adapted basis functions of A   symmetry.
   156 basis functions,   267 primitive gaussians,   165 cartesian basis functions
    32 alpha electrons       32 beta electrons
       nuclear repulsion energy       404.2890086613 Hartrees.
 NAtoms=   15 NActive=   15 NUniq=   15 SFac= 1.00D+00 NAtFMM=   60 NAOKFM=F Big=F
 Integral buffers will be    131072 words long.
 Raffenetti 2 integral format.
 Two-electron integral symmetry is turned on.
 Nuclear repulsion after empirical dispersion term =      404.2627122359 Hartrees.
 One-electron integrals computed using PRISM.
   1 Symmetry operations used in ECPInt.
 ECPInt:  NShTT=    2628 NPrTT=    9726 LenC2=    2583 LenP2D=    7555.
 LDataN:  DoStor=T MaxTD1= 4 Len=   56
 NBasis=   156 RedAO= T EigKep=  3.04D-04  NBF=   156
 NBsUse=   156 1.00D-06 EigRej= -1.00D+00 NBFU=   156
 ExpMin= 1.22D-01 ExpMax= 2.27D+03 ExpMxC= 3.41D+02 IAcc=3 IRadAn=         5 AccDes= 0.00D+00
 Harris functional with IExCor=  402 and IRadAn=       5 diagonalized for initial guess.
 HarFok:  IExCor=  402 AccDes= 0.00D+00 IRadAn=         5 IDoV= 1 UseB2=F ITyADJ=14
 ICtDFT=  3500011 ScaDFX=  1.000000  1.000000  1.000000  1.000000
 FoFCou: FMM=F IPFlag=           0 FMFlag=      100000 FMFlg1=           0
         NFxFlg=           0 DoJE=T BraDBF=F KetDBF=T FulRan=T
         wScrn=  0.000000 ICntrl=       500 IOpCl=  0 I1Cent=   200000004 NGrid=           0
         NMat0=    1 NMatS0=      1 NMatT0=    0 NMatD0=    1 NMtDS0=    0 NMtDT0=    0
 Petite list used in FoFCou.
 Keep R1 ints in memory in canonical form, NReq=78963041.
 Requested convergence on RMS density matrix=1.00D-08 within 128 cycles.
 Requested convergence on MAX density matrix=1.00D-06.
 Requested convergence on             energy=1.00D-06.
 No special actions if energy rises.
 Integral accuracy reduced to 1.0D-05 until final iterations.
 Initial convergence to 1.0D-05 achieved.  Increase integral accuracy.
 SCF Done:  E(RB3LYP) =  -420.549073448     A.U. after   15 cycles
            NFock= 15  Conv=0.36D-08     -V/T= 2.0098

 **********************************************************************

            Population analysis using the SCF Density.

 **********************************************************************

 Orbital symmetries:
       Occupied  (A) (A) (A) (A) (A) (A) (A) (A) (A) (A) (A) (A)
                 (A) (A) (A) (A) (A) (A) (A) (A) (A) (A) (A) (A)
                 (A) (A) (A) (A) (A) (A) (A) (A)
       Virtual   (A) (A) (A) (A) (A) (A) (A) (A) (A) (A) (A) (A)
                 (A) (A) (A) (A) (A) (A) (A) (A) (A) (A) (A) (A)
                 (A) (A) (A) (A) (A) (A) (A) (A) (A) (A) (A) (A)
                 (A) (A) (A) (A) (A) (A) (A) (A) (A) (A) (A) (A)
                 (A) (A) (A) (A) (A) (A) (A) (A) (A) (A) (A) (A)
                 (A) (A) (A) (A) (A) (A) (A) (A) (A) (A) (A) (A)
                 (A) (A) (A) (A) (A) (A) (A) (A) (A) (A) (A) (A)
                 (A) (A) (A) (A) (A) (A) (A) (A) (A) (A) (A) (A)
                 (A) (A) (A) (A) (A) (A) (A) (A) (A) (A) (A) (A)
                 (A) (A) (A) (A) (A) (A) (A) (A) (A) (A) (A) (A)
                 (A) (A) (A) (A)
 The electronic state is 1-A.
 Alpha  occ. eigenvalues --  -19.18314 -19.12342 -10.31960 -10.20806 -10.20686
 Alpha  occ. eigenvalues --  -10.20558 -10.20339 -10.20313 -10.20255  -1.09891
 Alpha  occ. eigenvalues --   -1.00509  -0.86246  -0.76790  -0.75100  -0.66221
 Alpha  occ. eigenvalues --   -0.61508  -0.58847  -0.53831  -0.49258  -0.47671
 Alpha  occ. eigenvalues --   -0.46053  -0.45652  -0.44666  -0.43420  -0.40373
 Alpha  occ. eigenvalues --   -0.37843  -0.36949  -0.35609  -0.32588  -0.28326
 Alpha  occ. eigenvalues --   -0.27019  -0.26815
 Alpha virt. eigenvalues --   -0.05539  -0.01989   0.05054   0.05096   0.06516
 Alpha virt. eigenvalues --    0.09700   0.11530   0.14785   0.14790   0.15649
 Alpha virt. eigenvalues --    0.22234   0.26268   0.26698   0.27840   0.28166
 Alpha virt. eigenvalues --    0.31441   0.32733   0.35602   0.40019   0.40767
 Alpha virt. eigenvalues --    0.42804   0.44659   0.44701   0.46908   0.48131
 Alpha virt. eigenvalues --    0.48228   0.50225   0.52684   0.54083   0.56822
 Alpha virt. eigenvalues --    0.57077   0.58871   0.62320   0.63183   0.64238
 Alpha virt. eigenvalues --    0.65330   0.66322   0.67514   0.68985   0.70076
 Alpha virt. eigenvalues --    0.71551   0.72483   0.73984   0.75180   0.78510
 Alpha virt. eigenvalues --    0.81493   0.84397   0.90584   0.94939   0.95868
 Alpha virt. eigenvalues --    1.02115   1.06753   1.06939   1.13904   1.18295
 Alpha virt. eigenvalues --    1.19441   1.23299   1.23485   1.23639   1.26583
 Alpha virt. eigenvalues --    1.29002   1.29105   1.30736   1.33530   1.39147
 Alpha virt. eigenvalues --    1.39942   1.50317   1.57325   1.62234   1.64888
 Alpha virt. eigenvalues --    1.66071   1.66707   1.71293   1.73152   1.74016
 Alpha virt. eigenvalues --    1.74403   1.74850   1.74931   1.78382   1.80535
 Alpha virt. eigenvalues --    1.84136   1.92465   1.92801   1.93523   1.97062
 Alpha virt. eigenvalues --    1.97237   1.97342   2.03927   2.08817   2.09908
 Alpha virt. eigenvalues --    2.13044   2.13150   2.15168   2.24434   2.27337
 Alpha virt. eigenvalues --    2.28042   2.28844   2.31282   2.33972   2.37739
 Alpha virt. eigenvalues --    2.49101   2.52686   2.59839   2.60744   2.62729
 Alpha virt. eigenvalues --    2.63796   2.70912   2.71168   2.71808   2.77693
 Alpha virt. eigenvalues --    2.84873   2.87360   2.88723   2.92047   3.01322
 Alpha virt. eigenvalues --    3.04538   3.13250   3.19388   3.19807   3.26992
 Alpha virt. eigenvalues --    3.48552   3.60859   3.67719   3.79340
          Condensed to atoms (all electrons):
               1          2          3          4          5          6
     1  O    7.638264   0.748152  -0.081580  -0.137788   0.011803   0.001322
     2  C    0.748152   4.681715   0.433725   0.119596  -0.072200   0.019559
     3  O   -0.081580   0.433725   7.645723  -0.154765   0.004717  -0.000029
     4  C   -0.137788   0.119596  -0.154765   5.798748   0.255422   0.103417
     5  C    0.011803  -0.072200   0.004717   0.255422   5.147238   0.224142
     6  C    0.001322   0.019559  -0.000029   0.103417   0.224142   5.127869
     7  C   -0.000028  -0.001711  -0.000005  -0.166010   0.116798   0.230158
     8  C   -0.000046   0.014587   0.000709   0.103754  -0.147037   0.106844
     9  C    0.003651  -0.061419   0.013002   0.211974   0.048481  -0.149620
    10  H    0.010100  -0.013691   0.300820   0.021955  -0.000557  -0.000002
    11  H    0.016425  -0.016128   0.000647  -0.073330   0.445404  -0.072732
    12  H   -0.000011  -0.000409   0.000001   0.016042  -0.076043   0.444906
    13  H    0.000000   0.000038  -0.000000  -0.001537   0.014605  -0.072136
    14  H    0.000001  -0.000297  -0.000016   0.015955  -0.001674   0.014917
    15  H    0.000252  -0.019571   0.014329  -0.066185   0.014300  -0.001919
               7          8          9         10         11         12
     1  O   -0.000028  -0.000046   0.003651   0.010100   0.016425  -0.000011
     2  C   -0.001711   0.014587  -0.061419  -0.013691  -0.016128  -0.000409
     3  O   -0.000005   0.000709   0.013002   0.300820   0.000647   0.000001
     4  C   -0.166010   0.103754   0.211974   0.021955  -0.073330   0.016042
     5  C    0.116798  -0.147037   0.048481  -0.000557   0.445404  -0.076043
     6  C    0.230158   0.106844  -0.149620  -0.000002  -0.072732   0.444906
     7  C    5.123461   0.241213   0.109144   0.000006   0.014113  -0.075892
     8  C    0.241213   5.096733   0.248739   0.000007  -0.001887   0.014782
     9  C    0.109144   0.248739   5.156792  -0.001475   0.014579  -0.001573
    10  H    0.000006   0.000007  -0.001475   0.502845  -0.000119  -0.000000
    11  H    0.014113  -0.001887   0.014579  -0.000119   0.684450  -0.012063
    12  H   -0.075892   0.014782  -0.001573  -0.000000  -0.012063   0.712585
    13  H    0.438007  -0.071732   0.014709   0.000000  -0.000262  -0.013207
    14  H   -0.075749   0.442173  -0.073681  -0.000002   0.000038  -0.000300
    15  H    0.014483  -0.071189   0.443512  -0.000639  -0.000289   0.000034
              13         14         15
     1  O    0.000000   0.000001   0.000252
     2  C    0.000038  -0.000297  -0.019571
     3  O   -0.000000  -0.000016   0.014329
     4  C   -0.001537   0.015955  -0.066185
     5  C    0.014605  -0.001674   0.014300
     6  C   -0.072136   0.014917  -0.001919
     7  C    0.438007  -0.075749   0.014483
     8  C   -0.071732   0.442173  -0.071189
     9  C    0.014709  -0.073681   0.443512
    10  H    0.000000  -0.000002  -0.000639
    11  H   -0.000262   0.000038  -0.000289
    12  H   -0.013207  -0.000300   0.000034
    13  H    0.712428  -0.013255  -0.000270
    14  H   -0.013255   0.714871  -0.012750
    15  H   -0.000270  -0.012750   0.689800
 Mulliken charges:
               1
     1  O   -0.210518
     2  C    0.168054
     3  O   -0.177278
     4  C   -0.047247
     5  C    0.014602
     6  C    0.023303
     7  C    0.032013
     8  C    0.022349
     9  C    0.023185
    10  H    0.180752
    11  H    0.001154
    12  H   -0.008850
    13  H   -0.007389
    14  H   -0.010233
    15  H   -0.003898
 Sum of Mulliken charges =  -0.00000
 Mulliken charges with hydrogens summed into heavy atoms:
               1
     1  O   -0.210518
     2  C    0.168054
     3  O    0.003474
     4  C   -0.047247
     5  C    0.015756
     6  C    0.014454
     7  C    0.024624
     8  C    0.012117
     9  C    0.019286
 Electronic spatial extent (au):  <R**2>=           1180.1475
 Charge=             -0.0000 electrons
 Dipole moment (field-independent basis, Debye):
    X=             -1.1888    Y=             -1.4028    Z=              0.0000  Tot=              1.8388
 Quadrupole moment (field-independent basis, Debye-Ang):
   XX=            -44.1018   YY=            -50.3635   ZZ=            -53.5721
   XY=             -5.3324   XZ=              0.0000   YZ=             -0.0000
 Traceless Quadrupole moment (field-independent basis, Debye-Ang):
   XX=              5.2440   YY=             -1.0177   ZZ=             -4.2263
   XY=             -5.3324   XZ=              0.0000   YZ=             -0.0000
 Octapole moment (field-independent basis, Debye-Ang**2):
  XXX=             27.0276  YYY=             -2.0071  ZZZ=              0.0000  XYY=             -5.7717
  XXY=            -18.6184  XXZ=              0.0000  XZZ=             12.2945  YZZ=              0.1404
  YYZ=              0.0000  XYZ=             -0.0000
 Hexadecapole moment (field-independent basis, Debye-Ang**3):
 XXXX=           -895.8505 YYYY=           -373.0817 ZZZZ=            -53.5285 XXXY=            -66.2891
 XXXZ=              0.0001 YYYX=             -7.7725 YYYZ=              0.0000 ZZZX=              0.0000
 ZZZY=              0.0000 XXYY=           -243.6625 XXZZ=           -194.0874 YYZZ=            -79.3384
 XXYZ=             -0.0000 YYXZ=              0.0000 ZZXY=             -0.3537
 N-N= 4.042627122359D+02 E-N=-1.788398834906D+03  KE= 4.164477477274D+02
 ******************************Gaussian NBO Version 3.1******************************
             N A T U R A L   A T O M I C   O R B I T A L   A N D
          N A T U R A L   B O N D   O R B I T A L   A N A L Y S I S
 ******************************Gaussian NBO Version 3.1******************************
       /RESON  / : Allow strongly delocalized NBO set

 Analyzing the SCF density

 Job title: O=C(O)C1=CC=CC=C1                                               

 Storage needed:     73854 in NPA,     98051 in NBO ( 196606755 available)
 GSVD:  LWork=       15894 too small for GESVD, short by         423 words or         423 for optimal perf.


 NATURAL POPULATIONS:  Natural atomic orbital occupancies 
                                                          
   NAO  Atom  No  lang   Type(AO)    Occupancy      Energy
 ----------------------------------------------------------
     1    O    1  S      Cor( 1S)     1.99973     -18.87339
     2    O    1  S      Val( 2S)     1.69500      -0.86294
     3    O    1  S      Ryd( 3S)     0.00112       1.47930
     4    O    1  px     Val( 2p)     1.78085      -0.27841
     5    O    1  px     Ryd( 3p)     0.00193       1.13797
     6    O    1  py     Val( 2p)     1.67377      -0.30470
     7    O    1  py     Ryd( 3p)     0.00129       1.08390
     8    O    1  pz     Val( 2p)     1.45139      -0.24932
     9    O    1  pz     Ryd( 3p)     0.00052       1.05803
    10    O    1  dxy    Ryd( 3d)     0.00128       3.20888
    11    O    1  dxz    Ryd( 3d)     0.00054       2.70381
    12    O    1  dyz    Ryd( 3d)     0.00150       2.81160
    13    O    1  dx2y2  Ryd( 3d)     0.00151       3.03107
    14    O    1  dz2    Ryd( 3d)     0.00036       2.86881

    15    C    2  S      Cor( 1S)     1.99923     -10.21090
    16    C    2  S      Val( 2S)     0.73688      -0.12153
    17    C    2  S      Ryd( 3S)     0.00424       0.50712
    18    C    2  px     Val( 2p)     0.90107      -0.04382
    19    C    2  px     Ryd( 3p)     0.01083       0.58897
    20    C    2  py     Val( 2p)     0.68198       0.01257
    21    C    2  py     Ryd( 3p)     0.02228       0.63905
    22    C    2  pz     Val( 2p)     0.78164      -0.13250
    23    C    2  pz     Ryd( 3p)     0.00113       0.50480
    24    C    2  dxy    Ryd( 3d)     0.00368       2.42371
    25    C    2  dxz    Ryd( 3d)     0.00158       1.84243
    26    C    2  dyz    Ryd( 3d)     0.00401       1.91329
    27    C    2  dx2y2  Ryd( 3d)     0.00485       2.36682
    28    C    2  dz2    Ryd( 3d)     0.00093       2.11585

    29    O    3  S      Cor( 1S)     1.99970     -18.99297
    30    O    3  S      Val( 2S)     1.67651      -0.90213
    31    O    3  S      Ryd( 3S)     0.00147       1.48823
    32    O    3  px     Val( 2p)     1.50778      -0.32429
    33    O    3  px     Ryd( 3p)     0.00173       1.25674
    34    O    3  py     Val( 2p)     1.69255      -0.36021
    35    O    3  py     Ryd( 3p)     0.00107       1.09264
    36    O    3  pz     Val( 2p)     1.81945      -0.33620
    37    O    3  pz     Ryd( 3p)     0.00096       0.97776
    38    O    3  dxy    Ryd( 3d)     0.00111       3.06313
    39    O    3  dxz    Ryd( 3d)     0.00010       2.73586
    40    O    3  dyz    Ryd( 3d)     0.00123       2.69454
    41    O    3  dx2y2  Ryd( 3d)     0.00129       3.21104
    42    O    3  dz2    Ryd( 3d)     0.00064       3.02849

    43    C    4  S      Cor( 1S)     1.99877     -10.07569
    44    C    4  S      Val( 2S)     0.89107      -0.13028
    45    C    4  S      Ryd( 3S)     0.00239       0.54257
    46    C    4  px     Val( 2p)     1.10406      -0.09533
    47    C    4  px     Ryd( 3p)     0.00584       1.04172
    48    C    4  py     Val( 2p)     1.11678      -0.07438
    49    C    4  py     Ryd( 3p)     0.00587       0.95528
    50    C    4  pz     Val( 2p)     1.05285      -0.11762
    51    C    4  pz     Ryd( 3p)     0.00094       0.62461
    52    C    4  dxy    Ryd( 3d)     0.00061       2.45841
    53    C    4  dxz    Ryd( 3d)     0.00025       1.87431
    54    C    4  dyz    Ryd( 3d)     0.00064       1.91143
    55    C    4  dx2y2  Ryd( 3d)     0.00103       2.41249
    56    C    4  dz2    Ryd( 3d)     0.00042       2.18967

    57    C    5  S      Cor( 1S)     1.99893     -10.06973
    58    C    5  S      Val( 2S)     0.94076      -0.14083
    59    C    5  S      Ryd( 3S)     0.00165       0.55828
    60    C    5  px     Val( 2p)     1.10307      -0.05257
    61    C    5  px     Ryd( 3p)     0.00479       0.80112
    62    C    5  py     Val( 2p)     1.16711      -0.06141
    63    C    5  py     Ryd( 3p)     0.00573       0.90468
    64    C    5  pz     Val( 2p)     0.94597      -0.11094
    65    C    5  pz     Ryd( 3p)     0.00076       0.55237
    66    C    5  dxy    Ryd( 3d)     0.00076       2.49879
    67    C    5  dxz    Ryd( 3d)     0.00054       1.92394
    68    C    5  dyz    Ryd( 3d)     0.00038       1.91608
    69    C    5  dx2y2  Ryd( 3d)     0.00068       2.46225
    70    C    5  dz2    Ryd( 3d)     0.00040       2.21825

    71    C    6  S      Cor( 1S)     1.99894     -10.07176
    72    C    6  S      Val( 2S)     0.94553      -0.14903
    73    C    6  S      Ryd( 3S)     0.00119       0.55972
    74    C    6  px     Val( 2p)     1.10401      -0.05287
    75    C    6  px     Ryd( 3p)     0.00459       0.73388
    76    C    6  py     Val( 2p)     1.16024      -0.06304
    77    C    6  py     Ryd( 3p)     0.00558       0.91177
    78    C    6  pz     Val( 2p)     0.99812      -0.11413
    79    C    6  pz     Ryd( 3p)     0.00079       0.54817
    80    C    6  dxy    Ryd( 3d)     0.00076       2.49176
    81    C    6  dxz    Ryd( 3d)     0.00050       1.92188
    82    C    6  dyz    Ryd( 3d)     0.00041       1.90819
    83    C    6  dx2y2  Ryd( 3d)     0.00072       2.43828
    84    C    6  dz2    Ryd( 3d)     0.00039       2.21584

    85    C    7  S      Cor( 1S)     1.99894     -10.07611
    86    C    7  S      Val( 2S)     0.94993      -0.15443
    87    C    7  S      Ryd( 3S)     0.00127       0.55435
    88    C    7  px     Val( 2p)     1.19256      -0.06901
    89    C    7  px     Ryd( 3p)     0.00608       1.00579
    90    C    7  py     Val( 2p)     1.07173      -0.05049
    91    C    7  py     Ryd( 3p)     0.00391       0.63094
    92    C    7  pz     Val( 2p)     0.96976      -0.11530
    93    C    7  pz     Ryd( 3p)     0.00078       0.54715
    94    C    7  dxy    Ryd( 3d)     0.00070       2.41175
    95    C    7  dxz    Ryd( 3d)     0.00036       1.89755
    96    C    7  dyz    Ryd( 3d)     0.00058       1.92419
    97    C    7  dx2y2  Ryd( 3d)     0.00080       2.50688
    98    C    7  dz2    Ryd( 3d)     0.00039       2.20795

    99    C    8  S      Cor( 1S)     1.99894     -10.07234
   100    C    8  S      Val( 2S)     0.94514      -0.14964
   101    C    8  S      Ryd( 3S)     0.00122       0.56217
   102    C    8  px     Val( 2p)     1.09734      -0.05274
   103    C    8  px     Ryd( 3p)     0.00450       0.71922
   104    C    8  py     Val( 2p)     1.16600      -0.06461
   105    C    8  py     Ryd( 3p)     0.00576       0.92668
   106    C    8  pz     Val( 2p)     0.99959      -0.11483
   107    C    8  pz     Ryd( 3p)     0.00083       0.54731
   108    C    8  dxy    Ryd( 3d)     0.00075       2.48258
   109    C    8  dxz    Ryd( 3d)     0.00050       1.92202
   110    C    8  dyz    Ryd( 3d)     0.00040       1.90661
   111    C    8  dx2y2  Ryd( 3d)     0.00072       2.44597
   112    C    8  dz2    Ryd( 3d)     0.00039       2.21620

   113    C    9  S      Cor( 1S)     1.99893     -10.07199
   114    C    9  S      Val( 2S)     0.93946      -0.14291
   115    C    9  S      Ryd( 3S)     0.00149       0.55604
   116    C    9  px     Val( 2p)     1.11101      -0.05726
   117    C    9  px     Ryd( 3p)     0.00449       0.80692
   118    C    9  py     Val( 2p)     1.16044      -0.06212
   119    C    9  py     Ryd( 3p)     0.00540       0.89326
   120    C    9  pz     Val( 2p)     0.95720      -0.11365
   121    C    9  pz     Ryd( 3p)     0.00089       0.55110
   122    C    9  dxy    Ryd( 3d)     0.00076       2.49816
   123    C    9  dxz    Ryd( 3d)     0.00053       1.91845
   124    C    9  dyz    Ryd( 3d)     0.00038       1.91773
   125    C    9  dx2y2  Ryd( 3d)     0.00067       2.46314
   126    C    9  dz2    Ryd( 3d)     0.00040       2.21198

   127    H   10  S      Val( 1S)     0.50737       0.07321
   128    H   10  S      Ryd( 2S)     0.00338       0.37901
   129    H   10  px     Ryd( 2p)     0.00227       2.42031
   130    H   10  py     Ryd( 2p)     0.00089       1.83919
   131    H   10  pz     Ryd( 2p)     0.00120       1.59065

   132    H   11  S      Val( 1S)     0.75241       0.08760
   133    H   11  S      Ryd( 2S)     0.00278       0.34076
   134    H   11  px     Ryd( 2p)     0.00032       2.10079
   135    H   11  py     Ryd( 2p)     0.00063       2.28507
   136    H   11  pz     Ryd( 2p)     0.00015       1.65954

   137    H   12  S      Val( 1S)     0.77043       0.07370
   138    H   12  S      Ryd( 2S)     0.00158       0.31682
   139    H   12  px     Ryd( 2p)     0.00028       2.07591
   140    H   12  py     Ryd( 2p)     0.00062       2.26139
   141    H   12  pz     Ryd( 2p)     0.00017       1.64276

   142    H   13  S      Val( 1S)     0.77222       0.07032
   143    H   13  S      Ryd( 2S)     0.00160       0.31437
   144    H   13  px     Ryd( 2p)     0.00082       2.36788
   145    H   13  py     Ryd( 2p)     0.00009       1.96128
   146    H   13  pz     Ryd( 2p)     0.00017       1.63980

   147    H   14  S      Val( 1S)     0.77106       0.07233
   148    H   14  S      Ryd( 2S)     0.00159       0.31569
   149    H   14  px     Ryd( 2p)     0.00025       2.05877
   150    H   14  py     Ryd( 2p)     0.00065       2.27919
   151    H   14  pz     Ryd( 2p)     0.00017       1.64173

   152    H   15  S      Val( 1S)     0.75652       0.08143
   153    H   15  S      Ryd( 2S)     0.00188       0.33500
   154    H   15  px     Ryd( 2p)     0.00033       2.10927
   155    H   15  py     Ryd( 2p)     0.00061       2.26967
   156    H   15  pz     Ryd( 2p)     0.00016       1.65518

 WARNING:  1 low occupancy (<1.9990e) core orbital  found on  C    4
           1 low occupancy (<1.9990e) core orbital  found on  C    5
           1 low occupancy (<1.9990e) core orbital  found on  C    6
           1 low occupancy (<1.9990e) core orbital  found on  C    7
           1 low occupancy (<1.9990e) core orbital  found on  C    8
           1 low occupancy (<1.9990e) core orbital  found on  C    9


 Summary of Natural Population Analysis:                  
                                                          
                                       Natural Population 
                Natural  -----------------------------------------------
    Atom  No    Charge         Core      Valence    Rydberg      Total
 -----------------------------------------------------------------------
      O    1   -0.61080      1.99973     6.60101    0.01005     8.61080
      C    2    0.84568      1.99923     3.10158    0.05352     5.15432
      O    3   -0.70559      1.99970     6.69629    0.00960     8.70559
      C    4   -0.18153      1.99877     4.16475    0.01801     6.18153
      C    5   -0.17153      1.99893     4.15692    0.01568     6.17153
      C    6   -0.22175      1.99894     4.20790    0.01492     6.22175
      C    7   -0.19778      1.99894     4.18398    0.01485     6.19778
      C    8   -0.22208      1.99894     4.20807    0.01507     6.22208
      C    9   -0.18204      1.99893     4.16811    0.01501     6.18204
      H   10    0.48490      0.00000     0.50737    0.00773     0.51510
      H   11    0.24371      0.00000     0.75241    0.00388     0.75629
      H   12    0.22692      0.00000     0.77043    0.00265     0.77308
      H   13    0.22512      0.00000     0.77222    0.00267     0.77488
      H   14    0.22627      0.00000     0.77106    0.00267     0.77373
      H   15    0.24050      0.00000     0.75652    0.00298     0.75950
 =======================================================================
   * Total *   -0.00000     17.99208    45.81861    0.18930    64.00000

                                 Natural Population      
 --------------------------------------------------------
   Core                      17.99208 ( 99.9560% of  18)
   Valence                   45.81861 ( 99.6057% of  46)
   Natural Minimal Basis     63.81070 ( 99.7042% of  64)
   Natural Rydberg Basis      0.18930 (  0.2958% of  64)
 --------------------------------------------------------

    Atom  No          Natural Electron Configuration
 ----------------------------------------------------------------------------
      O    1      [core]2S( 1.70)2p( 4.91)3d( 0.01)
      C    2      [core]2S( 0.74)2p( 2.36)3p( 0.03)3d( 0.02)
      O    3      [core]2S( 1.68)2p( 5.02)
      C    4      [core]2S( 0.89)2p( 3.27)3p( 0.01)
      C    5      [core]2S( 0.94)2p( 3.22)3p( 0.01)
      C    6      [core]2S( 0.95)2p( 3.26)3p( 0.01)
      C    7      [core]2S( 0.95)2p( 3.23)3p( 0.01)
      C    8      [core]2S( 0.95)2p( 3.26)3p( 0.01)
      C    9      [core]2S( 0.94)2p( 3.23)3p( 0.01)
      H   10            1S( 0.51)
      H   11            1S( 0.75)
      H   12            1S( 0.77)
      H   13            1S( 0.77)
      H   14            1S( 0.77)
      H   15            1S( 0.76)


 NATURAL BOND ORBITAL ANALYSIS:

                       Occupancies       Lewis Structure    Low   High
           Occ.    -------------------  -----------------   occ   occ
  Cycle   Thresh.   Lewis   Non-Lewis     CR  BD  3C  LP    (L)   (NL)   Dev
 =============================================================================
   1(1)    1.90    60.09721   3.90279      9  17   0   6     6      5    0.45
   2(2)    1.90    60.09721   3.90279      9  17   0   6     6      5    0.45
   3(1)    1.80    60.34309   3.65691      9  16   0   7     3      4    0.45
   4(2)    1.80    60.34309   3.65691      9  16   0   7     3      4    0.45
   5(1)    1.70    60.34309   3.65691      9  16   0   7     3      4    0.45
   6(2)    1.70    60.34309   3.65691      9  16   0   7     3      4    0.45
   7(1)    1.60    62.22765   1.77235      9  19   0   4     0      4    0.44
   8(2)    1.60    62.21762   1.78238      9  19   0   4     0      4    0.45
   9(3)    1.60    61.64529   2.35471      9  18   0   5     1      4    0.43
  10(4)    1.60    62.22765   1.77235      9  19   0   4     0      4    0.44
  11(5)    1.60    61.64529   2.35471      9  18   0   5     1      4    0.43
  12(6)    1.60    62.22765   1.77235      9  19   0   4     0      4    0.44
  13(7)    1.60    61.64529   2.35471      9  18   0   5     1      4    0.43
  14(8)    1.60    62.22765   1.77235      9  19   0   4     0      4    0.44
  15(9)    1.60    61.64529   2.35471      9  18   0   5     1      4    0.43
  16(1)    1.50    60.83265   3.16735      9  18   0   5     1      6    1.01
  17(2)    1.50    62.22765   1.77235      9  19   0   4     0      4    0.44
  18(3)    1.50    62.21762   1.78238      9  19   0   4     0      4    0.45
  19(4)    1.50    61.64529   2.35471      9  18   0   5     1      4    0.43
  20(5)    1.50    62.22765   1.77235      9  19   0   4     0      4    0.44
  21(6)    1.50    61.64529   2.35471      9  18   0   5     1      4    0.43
  22(7)    1.50    62.22765   1.77235      9  19   0   4     0      4    0.44
  23(8)    1.50    61.64529   2.35471      9  18   0   5     1      4    0.43
  24(9)    1.50    62.22765   1.77235      9  19   0   4     0      4    0.44
 -----------------------------------------------------------------------------

 Structure accepted: RESONANCE keyword permits strongly delocalized structure

 WARNING:  1 low occupancy (<1.9990e) core orbital  found on  C    4
           1 low occupancy (<1.9990e) core orbital  found on  C    5
           1 low occupancy (<1.9990e) core orbital  found on  C    6
           1 low occupancy (<1.9990e) core orbital  found on  C    7
           1 low occupancy (<1.9990e) core orbital  found on  C    8
           1 low occupancy (<1.9990e) core orbital  found on  C    9

 --------------------------------------------------------
   Core                     17.99210 ( 99.956% of  18)
   Valence Lewis            44.23555 ( 96.164% of  46)
  ==================       ============================
   Total Lewis              62.22765 ( 97.231% of  64)
  -----------------------------------------------------
   Valence non-Lewis         1.63192 (  2.550% of  64)
   Rydberg non-Lewis         0.14043 (  0.219% of  64)
  ==================       ============================
   Total non-Lewis           1.77235 (  2.769% of  64)
 --------------------------------------------------------


       (Occupancy)   Bond orbital/ Coefficients/ Hybrids
 ---------------------------------------------------------------------------------
     1. (1.99554) BD ( 1) O   1 - C   2  
                ( 66.48%)   0.8154* O   1 s( 43.67%)p 1.29( 56.25%)d 0.00(  0.09%)
                                           -0.0000  0.6604 -0.0222 -0.3891 -0.0106
                                           -0.6407 -0.0212 -0.0000 -0.0000  0.0229
                                            0.0000  0.0000 -0.0128 -0.0135
                ( 33.52%)   0.5789* C   2 s( 32.99%)p 2.02( 66.78%)d 0.01(  0.24%)
                                            0.0001  0.5737 -0.0269  0.4461  0.0487
                                            0.6814  0.0460  0.0000  0.0000  0.0388
                                            0.0000  0.0000 -0.0170 -0.0238
     2. (1.98341) BD ( 2) O   1 - C   2  
                ( 69.39%)   0.8330* O   1 s(  0.00%)p 1.00( 99.86%)d 0.00(  0.14%)
                                           -0.0000  0.0000  0.0000 -0.0000  0.0000
                                           -0.0000 -0.0000  0.9993  0.0056  0.0000
                                           -0.0192 -0.0326 -0.0000 -0.0000
                ( 30.61%)   0.5533* C   2 s(  0.00%)p 1.00( 99.58%)d 0.00(  0.42%)
                                            0.0000 -0.0000 -0.0000 -0.0000  0.0000
                                            0.0000  0.0000  0.9975 -0.0287 -0.0000
                                            0.0338  0.0556 -0.0000  0.0000
     3. (1.99499) BD ( 1) C   2 - O   3  
                ( 30.49%)   0.5522* C   2 s( 26.60%)p 2.75( 73.07%)d 0.01(  0.33%)
                                           -0.0001  0.5155 -0.0132  0.4477  0.0286
                                           -0.7270 -0.0311  0.0000  0.0000 -0.0422
                                            0.0000 -0.0000 -0.0284 -0.0276
                ( 69.51%)   0.8337* O   3 s( 36.56%)p 1.73( 63.38%)d 0.00(  0.07%)
                                           -0.0001  0.6046 -0.0013 -0.3650 -0.0036
                                            0.7075  0.0015 -0.0000 -0.0000 -0.0106
                                            0.0000 -0.0000 -0.0186 -0.0144
     4. (1.97161) BD ( 1) C   2 - C   4  
                ( 47.29%)   0.6877* C   2 s( 40.11%)p 1.49( 59.83%)d 0.00(  0.06%)
                                           -0.0001 -0.6328 -0.0254  0.7727 -0.0217
                                            0.0277 -0.0006 -0.0000 -0.0000 -0.0078
                                            0.0000 -0.0000 -0.0207  0.0085
                ( 52.71%)   0.7260* C   4 s( 29.78%)p 2.36( 70.18%)d 0.00(  0.04%)
                                           -0.0001 -0.5457  0.0010 -0.8370  0.0064
                                           -0.0336  0.0006  0.0000  0.0000 -0.0015
                                            0.0000  0.0000 -0.0178  0.0114
     5. (1.98657) BD ( 1) O   3 - H  10  
                ( 74.84%)   0.8651* O   3 s( 20.73%)p 3.82( 79.19%)d 0.00(  0.08%)
                                            0.0002  0.4552  0.0124  0.8866  0.0273
                                            0.0690 -0.0201  0.0000  0.0000  0.0196
                                            0.0000  0.0000  0.0155 -0.0129
                ( 25.16%)   0.5016* H  10 s( 99.55%)p 0.00(  0.45%)
                                            0.9977 -0.0106 -0.0664 -0.0100 -0.0000
     6. (1.96934) BD ( 1) C   4 - C   5  
                ( 51.22%)   0.7157* C   4 s( 34.72%)p 1.88( 65.25%)d 0.00(  0.04%)
                                           -0.0002  0.5892  0.0040 -0.4119  0.0139
                                            0.6946  0.0110  0.0000  0.0000 -0.0131
                                            0.0000 -0.0000 -0.0074 -0.0119
                ( 48.78%)   0.6984* C   5 s( 34.90%)p 1.86( 65.05%)d 0.00(  0.05%)
                                            0.0001  0.5908  0.0050  0.4395  0.0196
                                           -0.6759  0.0102 -0.0000  0.0000 -0.0151
                                            0.0000 -0.0000 -0.0091 -0.0126
     7. (1.97178) BD ( 1) C   4 - C   9  
                ( 51.16%)   0.7153* C   4 s( 35.45%)p 1.82( 64.52%)d 0.00(  0.04%)
                                           -0.0001  0.5953  0.0053 -0.3592  0.0152
                                           -0.7182 -0.0101  0.0000  0.0000  0.0121
                                            0.0000  0.0000 -0.0088 -0.0118
                ( 48.84%)   0.6988* C   9 s( 35.06%)p 1.85( 64.90%)d 0.00(  0.05%)
                                            0.0001  0.5921  0.0045  0.4090  0.0208
                                            0.6937 -0.0097 -0.0000  0.0000  0.0144
                                            0.0000 -0.0000 -0.0100 -0.0126
     8. (1.64003) BD ( 2) C   4 - C   9  
                ( 53.76%)   0.7332* C   4 s(  0.00%)p 1.00( 99.98%)d 0.00(  0.02%)
                                            0.0000  0.0000  0.0000  0.0000 -0.0000
                                           -0.0000  0.0000  0.9999  0.0017 -0.0000
                                           -0.0080 -0.0102  0.0000 -0.0000
                ( 46.24%)   0.6800* C   9 s(  0.00%)p 1.00( 99.95%)d 0.00(  0.05%)
                                           -0.0000 -0.0000  0.0000  0.0000  0.0000
                                           -0.0000 -0.0000  0.9998  0.0006  0.0000
                                           -0.0006  0.0216  0.0000 -0.0000
     9. (1.97709) BD ( 1) C   5 - C   6  
                ( 50.19%)   0.7084* C   5 s( 36.07%)p 1.77( 63.89%)d 0.00(  0.04%)
                                            0.0001  0.6004  0.0137 -0.7982 -0.0084
                                            0.0060  0.0397  0.0000 -0.0000  0.0028
                                           -0.0000 -0.0000  0.0174 -0.0116
                ( 49.81%)   0.7058* C   6 s( 35.77%)p 1.79( 64.18%)d 0.00(  0.05%)
                                            0.0000  0.5980  0.0075  0.7988  0.0086
                                            0.0473  0.0387  0.0000  0.0000 -0.0007
                                            0.0000 -0.0000  0.0176 -0.0120
    10. (1.64919) BD ( 2) C   5 - C   6  
                ( 48.07%)   0.6933* C   5 s(  0.00%)p 1.00( 99.95%)d 0.00(  0.05%)
                                            0.0000 -0.0000  0.0000  0.0000  0.0000
                                           -0.0000 -0.0000  0.9997 -0.0045 -0.0000
                                           -0.0192 -0.0117  0.0000  0.0000
                ( 51.93%)   0.7207* C   6 s(  0.00%)p 1.00( 99.95%)d 0.00(  0.05%)
                                           -0.0000 -0.0000 -0.0000 -0.0000 -0.0000
                                           -0.0000 -0.0000  0.9997 -0.0118  0.0000
                                            0.0180 -0.0113 -0.0000  0.0000
    11. (1.97833) BD ( 1) C   5 - H  11  
                ( 62.42%)   0.7901* C   5 s( 28.96%)p 2.45( 71.01%)d 0.00(  0.03%)
                                           -0.0003  0.5379 -0.0149  0.4098 -0.0072
                                            0.7363 -0.0045 -0.0000  0.0000  0.0127
                                           -0.0000 -0.0000 -0.0069 -0.0098
                ( 37.58%)   0.6130* H  11 s( 99.90%)p 0.00(  0.10%)
                                            0.9995 -0.0036 -0.0166 -0.0267 -0.0000
    12. (1.97802) BD ( 1) C   6 - C   7  
                ( 49.97%)   0.7069* C   6 s( 35.58%)p 1.81( 64.38%)d 0.00(  0.04%)
                                            0.0000  0.5964  0.0093 -0.4055 -0.0395
                                           -0.6912  0.0085 -0.0000 -0.0000  0.0137
                                           -0.0000 -0.0000 -0.0109 -0.0118
                ( 50.03%)   0.7074* C   7 s( 35.76%)p 1.80( 64.20%)d 0.00(  0.04%)
                                            0.0000  0.5979  0.0081  0.3575 -0.0286
                                            0.7160  0.0275  0.0000 -0.0000  0.0154
                                            0.0000  0.0000 -0.0082 -0.0119
    13. (1.98015) BD ( 1) C   6 - H  12  
                ( 61.50%)   0.7842* C   6 s( 28.56%)p 2.50( 71.41%)d 0.00(  0.03%)
                                           -0.0003  0.5343 -0.0140 -0.4423  0.0047
                                            0.7200 -0.0067  0.0000 -0.0000 -0.0130
                                           -0.0000 -0.0000 -0.0066 -0.0098
                ( 38.50%)   0.6205* H  12 s( 99.91%)p 0.00(  0.09%)
                                            0.9995 -0.0020  0.0157 -0.0260 -0.0000
    14. (1.97805) BD ( 1) C   7 - C   8  
                ( 50.00%)   0.7071* C   7 s( 35.77%)p 1.79( 64.19%)d 0.00(  0.04%)
                                            0.0000  0.5980  0.0083  0.3943 -0.0270
                                           -0.6963 -0.0290  0.0000 -0.0000 -0.0162
                                            0.0000 -0.0000 -0.0066 -0.0119
                ( 50.00%)   0.7071* C   8 s( 35.64%)p 1.80( 64.31%)d 0.00(  0.04%)
                                            0.0000  0.5970  0.0090 -0.4402 -0.0390
                                            0.6691 -0.0104  0.0000 -0.0000 -0.0147
                                           -0.0000  0.0000 -0.0094 -0.0118
    15. (1.64702) BD ( 2) C   7 - C   8  
                ( 48.87%)   0.6991* C   7 s(  0.00%)p 1.00( 99.95%)d 0.00(  0.05%)
                                            0.0000 -0.0000  0.0000 -0.0000 -0.0000
                                           -0.0000 -0.0000  0.9997 -0.0107  0.0000
                                            0.0192 -0.0101 -0.0000  0.0000
                ( 51.13%)   0.7150* C   8 s(  0.00%)p 1.00( 99.96%)d 0.00(  0.04%)
                                            0.0000 -0.0000  0.0000 -0.0000  0.0000
                                           -0.0000  0.0000  0.9997 -0.0109  0.0000
                                            0.0012  0.0210 -0.0000  0.0000
    16. (1.98048) BD ( 1) C   7 - H  13  
                ( 61.41%)   0.7836* C   7 s( 28.39%)p 2.52( 71.58%)d 0.00(  0.03%)
                                            0.0003 -0.5326  0.0134  0.8457 -0.0086
                                            0.0220 -0.0003  0.0000 -0.0000 -0.0008
                                            0.0000 -0.0000 -0.0149  0.0097
                ( 38.59%)   0.6212* H  13 s( 99.91%)p 0.00(  0.09%)
                                           -0.9995  0.0019 -0.0304 -0.0008  0.0000
    17. (1.97693) BD ( 1) C   8 - C   9  
                ( 49.75%)   0.7053* C   8 s( 35.73%)p 1.80( 64.22%)d 0.00(  0.05%)
                                            0.0000  0.5977  0.0079  0.8004  0.0108
                                           -0.0067 -0.0384  0.0000  0.0000  0.0025
                                            0.0000  0.0000  0.0174 -0.0120
                ( 50.25%)   0.7089* C   9 s( 36.05%)p 1.77( 63.91%)d 0.00(  0.04%)
                                            0.0001  0.6002  0.0130 -0.7973 -0.0069
                                           -0.0426 -0.0395  0.0000 -0.0000 -0.0011
                                           -0.0000  0.0000  0.0174 -0.0117
    18. (1.98013) BD ( 1) C   8 - H  14  
                ( 61.47%)   0.7840* C   8 s( 28.54%)p 2.50( 71.43%)d 0.00(  0.03%)
                                            0.0003 -0.5340  0.0140  0.4046 -0.0041
                                            0.7420 -0.0072  0.0000 -0.0000 -0.0123
                                            0.0000 -0.0000  0.0080  0.0098
                ( 38.53%)   0.6208* H  14 s( 99.91%)p 0.00(  0.09%)
                                           -0.9995  0.0019 -0.0145 -0.0266  0.0000
    19. (1.97890) BD ( 1) C   9 - H  15  
                ( 62.19%)   0.7886* C   9 s( 28.82%)p 2.47( 71.15%)d 0.00(  0.03%)
                                            0.0003 -0.5366  0.0142 -0.4421  0.0073
                                            0.7183 -0.0027  0.0000 -0.0000  0.0133
                                           -0.0000  0.0000  0.0060  0.0100
                ( 37.81%)   0.6149* H  15 s( 99.90%)p 0.00(  0.10%)
                                           -0.9995  0.0024  0.0169 -0.0261  0.0000
    20. (1.99972) CR ( 1) O   1           s(100.00%)p 0.00(  0.00%)
                                            1.0000 -0.0004 -0.0000 -0.0001 -0.0000
                                           -0.0004 -0.0000 -0.0000 -0.0000  0.0000
                                            0.0000  0.0000 -0.0000 -0.0000
    21. (1.99923) CR ( 1) C   2           s(100.00%)p 0.00(  0.00%)
                                            1.0000 -0.0001 -0.0000  0.0001 -0.0000
                                           -0.0001 -0.0000 -0.0000  0.0000 -0.0000
                                           -0.0000 -0.0000 -0.0000 -0.0000
    22. (1.99970) CR ( 1) O   3           s(100.00%)p 0.00(  0.00%)
                                            1.0000 -0.0002 -0.0000 -0.0001 -0.0000
                                            0.0002  0.0000 -0.0000 -0.0000 -0.0000
                                           -0.0000 -0.0000 -0.0000  0.0000
    23. (1.99876) CR ( 1) C   4           s(100.00%)p 0.00(  0.00%)
                                            1.0000  0.0001  0.0000 -0.0002  0.0000
                                            0.0000  0.0000 -0.0000  0.0000 -0.0000
                                            0.0000  0.0000 -0.0000 -0.0000
    24. (1.99893) CR ( 1) C   5           s(100.00%)p 0.00(  0.00%)
                                            1.0000  0.0001 -0.0000  0.0001 -0.0000
                                            0.0003 -0.0000 -0.0000  0.0000  0.0000
                                            0.0000  0.0000 -0.0000 -0.0000
    25. (1.99894) CR ( 1) C   6           s(100.00%)p 0.00(  0.00%)
                                            1.0000  0.0001 -0.0000 -0.0001  0.0000
                                            0.0002 -0.0000  0.0000 -0.0000 -0.0000
                                            0.0000 -0.0000 -0.0000 -0.0000
    26. (1.99894) CR ( 1) C   7           s(100.00%)p 0.00(  0.00%)
                                            1.0000  0.0001 -0.0000 -0.0003  0.0000
                                           -0.0000  0.0000 -0.0000  0.0000  0.0000
                                           -0.0000  0.0000  0.0000 -0.0000
    27. (1.99894) CR ( 1) C   8           s(100.00%)p 0.00(  0.00%)
                                            1.0000  0.0001 -0.0000 -0.0001  0.0000
                                           -0.0002  0.0000 -0.0000  0.0000  0.0000
                                           -0.0000 -0.0000 -0.0000 -0.0000
    28. (1.99893) CR ( 1) C   9           s(100.00%)p 0.00(  0.00%)
                                            1.0000  0.0001 -0.0000  0.0001 -0.0000
                                           -0.0003  0.0000  0.0000  0.0000 -0.0000
                                           -0.0000  0.0000 -0.0000 -0.0000
    29. (1.97519) LP ( 1) O   1           s( 56.36%)p 0.77( 43.62%)d 0.00(  0.02%)
                                            0.0005  0.7506  0.0128  0.3405 -0.0009
                                            0.5659 -0.0000  0.0000  0.0000 -0.0093
                                           -0.0000 -0.0000  0.0053  0.0074
    30. (1.84622) LP ( 2) O   1           s(  0.00%)p 1.00( 99.91%)d 0.00(  0.09%)
                                           -0.0001  0.0020 -0.0020  0.8553 -0.0115
                                           -0.5172  0.0066  0.0000 -0.0000 -0.0140
                                           -0.0000  0.0000 -0.0256  0.0000
    31. (1.97556) LP ( 1) O   3           s( 42.69%)p 1.34( 57.27%)d 0.00(  0.04%)
                                            0.0002  0.6534 -0.0026 -0.2805  0.0040
                                           -0.7028  0.0079 -0.0000  0.0000 -0.0124
                                            0.0000 -0.0000  0.0134  0.0063
    32. (1.82101) LP ( 2) O   3           s(  0.00%)p 1.00( 99.93%)d 0.00(  0.07%)
                                            0.0000  0.0000 -0.0000 -0.0000  0.0000
                                            0.0000 -0.0000  0.9996 -0.0128 -0.0000
                                            0.0064  0.0255 -0.0000 -0.0000
    33. (0.00216) RY*( 1) O   1           s(  2.46%)p39.29( 96.69%)d 0.34(  0.85%)
                                            0.0000  0.0019  0.1569 -0.0119 -0.8295
                                           -0.0002  0.5280 -0.0000  0.0000  0.0324
                                           -0.0000 -0.0000  0.0850 -0.0139
    34. (0.00056) RY*( 2) O   1           s(  0.00%)p 1.00( 97.83%)d 0.02(  2.17%)
                                            0.0000 -0.0000 -0.0000  0.0000 -0.0000
                                            0.0000 -0.0000 -0.0109  0.9890 -0.0000
                                           -0.0323 -0.1438 -0.0000 -0.0000
    35. (0.00015) RY*( 3) O   1           s( 83.08%)p 0.07(  6.20%)d 0.13( 10.71%)
                                           -0.0000  0.0052  0.9115 -0.0028  0.2349
                                           -0.0211  0.0800 -0.0000  0.0000  0.3204
                                           -0.0000  0.0000  0.0015  0.0668
    36. (0.00008) RY*( 4) O   1           s(  0.50%)p99.99( 83.84%)d31.27( 15.66%)
    37. (0.00001) RY*( 5) O   1           s( 13.60%)p 0.73(  9.93%)d 5.62( 76.47%)
    38. (0.00001) RY*( 6) O   1           s(  0.00%)p 1.00(  0.02%)d99.99( 99.98%)
    39. (0.00000) RY*( 7) O   1           s(  0.00%)p 1.00(  2.30%)d42.50( 97.70%)
    40. (0.00001) RY*( 8) O   1           s(  0.02%)p99.99(  3.16%)d99.99( 96.82%)
    41. (0.00000) RY*( 9) O   1           s(  0.31%)p 1.29(  0.40%)d99.99( 99.30%)
    42. (0.02370) RY*( 1) C   2           s(  2.76%)p35.02( 96.81%)d 0.15(  0.43%)
                                            0.0000  0.0299  0.1635  0.0170 -0.3291
                                            0.0596 -0.9252  0.0000 -0.0000 -0.0648
                                           -0.0000 -0.0000 -0.0084 -0.0016
    43. (0.01098) RY*( 2) C   2           s(  1.53%)p35.10( 53.66%)d29.32( 44.82%)
                                           -0.0000  0.0441  0.1155  0.0397 -0.6913
                                           -0.0283  0.2374  0.0000 -0.0000  0.3426
                                            0.0000  0.0000  0.5716  0.0641
    44. (0.00465) RY*( 3) C   2           s(  0.00%)p 1.00(  0.46%)d99.99( 99.54%)
                                           -0.0000  0.0000  0.0000 -0.0000 -0.0000
                                            0.0000  0.0000 -0.0604 -0.0316 -0.0000
                                            0.1270  0.9896 -0.0000 -0.0000
    45. (0.00332) RY*( 4) C   2           s( 49.47%)p 0.30( 14.91%)d 0.72( 35.62%)
                                            0.0000  0.0116  0.7033  0.0082 -0.3028
                                            0.0034  0.2394  0.0000 -0.0000 -0.0174
                                           -0.0000 -0.0000 -0.5961 -0.0226
    46. (0.00172) RY*( 5) C   2           s(  0.00%)p 1.00( 37.40%)d 1.67( 62.60%)
                                           -0.0000 -0.0000  0.0000  0.0000  0.0000
                                           -0.0000 -0.0000 -0.0373 -0.6104  0.0000
                                            0.7817 -0.1221  0.0000  0.0000
    47. (0.00157) RY*( 6) C   2           s(  3.91%)p 4.36( 17.06%)d20.20( 79.03%)
                                           -0.0000 -0.0224  0.1965  0.0071  0.3763
                                           -0.0442 -0.1642  0.0000  0.0000  0.8865
                                           -0.0000  0.0000 -0.0533  0.0409
    48. (0.00095) RY*( 7) C   2           s( 42.16%)p 0.42( 17.85%)d 0.95( 39.99%)
                                            0.0000 -0.0085  0.6492  0.0364  0.4203
                                            0.0140 -0.0179  0.0000  0.0000 -0.2966
                                           -0.0000  0.0000  0.5508  0.0927
    49. (0.00004) RY*( 8) C   2           s(  0.00%)p 1.00( 62.56%)d 0.60( 37.44%)
    50. (0.00003) RY*( 9) C   2           s(  0.48%)p 0.08(  0.04%)d99.99( 99.49%)
    51. (0.00158) RY*( 1) O   3           s( 74.53%)p 0.32( 23.82%)d 0.02(  1.65%)
                                            0.0000  0.0029  0.8633 -0.0027 -0.4845
                                           -0.0010 -0.0587  0.0000  0.0000  0.0261
                                           -0.0000  0.0000  0.1257 -0.0010
    52. (0.00071) RY*( 2) O   3           s(  0.00%)p 1.00( 93.01%)d 0.08(  6.99%)
                                           -0.0000 -0.0000 -0.0000 -0.0000 -0.0000
                                            0.0000 -0.0000  0.0067  0.9644 -0.0000
                                           -0.0968  0.2459 -0.0000 -0.0000
    53. (0.00060) RY*( 3) O   3           s( 10.45%)p 7.00( 73.15%)d 1.57( 16.40%)
                                           -0.0000 -0.0003  0.3233  0.0009  0.4198
                                           -0.0005  0.7451  0.0000  0.0000  0.2496
                                           -0.0000  0.0000 -0.3045  0.0947
    54. (0.00010) RY*( 4) O   3           s( 10.93%)p 7.23( 79.05%)d 0.92( 10.02%)
    55. (0.00003) RY*( 5) O   3           s(  1.30%)p 8.94( 11.60%)d67.14( 87.10%)
    56. (0.00001) RY*( 6) O   3           s(  0.00%)p 1.00(  0.57%)d99.99( 99.43%)
    57. (0.00000) RY*( 7) O   3           s(  0.00%)p 1.00(  6.48%)d14.42( 93.52%)
    58. (0.00001) RY*( 8) O   3           s(  2.50%)p 4.62( 11.56%)d34.37( 85.94%)
    59. (0.00001) RY*( 9) O   3           s(  0.31%)p 3.17(  0.98%)d99.99( 98.71%)
    60. (0.00605) RY*( 1) C   4           s(  0.57%)p99.99( 95.27%)d 7.29(  4.16%)
                                            0.0000  0.0108  0.0748 -0.0171 -0.8362
                                           -0.0083  0.5030 -0.0000 -0.0000  0.0381
                                           -0.0000 -0.0000  0.2000 -0.0106
    61. (0.00567) RY*( 2) C   4           s(  2.14%)p44.89( 96.12%)d 0.81(  1.74%)
                                            0.0000  0.0056  0.1462 -0.0108 -0.4765
                                            0.0109 -0.8567  0.0000 -0.0000 -0.0587
                                           -0.0000  0.0000  0.1172 -0.0154
    62. (0.00230) RY*( 3) C   4           s( 95.45%)p 0.02(  1.96%)d 0.03(  2.59%)
                                           -0.0000 -0.0070  0.9770  0.0084  0.1140
                                            0.0022  0.0805 -0.0000  0.0000  0.1125
                                            0.0000  0.0000 -0.1127 -0.0238
    63. (0.00095) RY*( 4) C   4           s(  0.00%)p 1.00( 98.71%)d 0.01(  1.29%)
                                           -0.0000  0.0000 -0.0000 -0.0000 -0.0000
                                           -0.0000  0.0000 -0.0003  0.9935 -0.0000
                                            0.0978  0.0579  0.0000 -0.0000
    64. (0.00075) RY*( 5) C   4           s(  0.00%)p 1.00(  0.39%)d99.99( 99.61%)
                                            0.0000  0.0000 -0.0000  0.0000  0.0000
                                            0.0000  0.0000  0.0106 -0.0613  0.0000
                                            0.0324  0.9975 -0.0000 -0.0000
    65. (0.00025) RY*( 6) C   4           s(  0.11%)p44.81(  5.02%)d99.99( 94.87%)
                                            0.0000 -0.0046  0.0332 -0.0160  0.2225
                                            0.0059 -0.0209 -0.0000 -0.0000  0.3844
                                           -0.0000 -0.0000  0.8930 -0.0583
    66. (0.00022) RY*( 7) C   4           s(  1.61%)p 1.05(  1.69%)d60.05( 96.70%)
                                            0.0000 -0.0031  0.1269 -0.0032  0.1032
                                           -0.0177  0.0770 -0.0000 -0.0000 -0.9129
                                           -0.0000  0.0000  0.3604 -0.0605
    67. (0.00020) RY*( 8) C   4           s(  0.00%)p 1.00(  0.92%)d99.99( 99.08%)
                                            0.0000  0.0000 -0.0000 -0.0000  0.0000
                                           -0.0000  0.0000  0.0077 -0.0957 -0.0000
                                            0.9946 -0.0383  0.0000  0.0000
    68. (0.00004) RY*( 9) C   4           s(  0.17%)p 0.03(  0.00%)d99.99( 99.83%)
    69. (0.00606) RY*( 1) C   5           s(  0.16%)p99.99( 94.91%)d30.90(  4.93%)
                                            0.0000 -0.0208  0.0341  0.0140  0.6857
                                            0.0236  0.6914 -0.0000 -0.0000 -0.1859
                                            0.0000 -0.0000  0.1200  0.0190
    70. (0.00315) RY*( 2) C   5           s(  3.97%)p23.68( 94.12%)d 0.48(  1.90%)
                                           -0.0000  0.0154  0.1988 -0.0236  0.6948
                                            0.0067 -0.6766 -0.0000 -0.0000  0.1175
                                           -0.0000  0.0000  0.0632 -0.0346
    71. (0.00110) RY*( 3) C   5           s( 93.77%)p 0.04(  3.96%)d 0.02(  2.26%)
                                            0.0000 -0.0065  0.9683  0.0195 -0.1772
                                            0.0139  0.0875 -0.0000 -0.0000 -0.1261
                                           -0.0000  0.0000  0.0432 -0.0699
    72. (0.00087) RY*( 4) C   5           s(  0.00%)p 1.00( 66.06%)d 0.51( 33.94%)
                                            0.0000 -0.0000  0.0000  0.0000 -0.0000
                                            0.0000  0.0000  0.0074  0.8127 -0.0000
                                            0.4315 -0.3914  0.0000 -0.0000
    73. (0.00056) RY*( 5) C   5           s(  0.00%)p 1.00( 28.89%)d 2.46( 71.11%)
                                            0.0000  0.0000 -0.0000  0.0000 -0.0000
                                           -0.0000 -0.0000  0.0107 -0.5374  0.0000
                                            0.8148 -0.2173 -0.0000 -0.0000
    74. (0.00014) RY*( 6) C   5           s(  0.02%)p78.91(  1.52%)d99.99( 98.46%)
                                            0.0000 -0.0022  0.0137  0.0229 -0.0851
                                           -0.0123  0.0855 -0.0000  0.0000  0.5458
                                           -0.0000  0.0000  0.8275  0.0445
    75. (0.00007) RY*( 7) C   5           s(  1.96%)p 2.40(  4.69%)d47.73( 93.35%)
    76. (0.00000) RY*( 8) C   5           s(  0.00%)p 1.00(  5.10%)d18.60( 94.90%)
    77. (0.00001) RY*( 9) C   5           s(  0.19%)p 4.34(  0.83%)d99.99( 98.97%)
    78. (0.00534) RY*( 1) C   6           s(  0.08%)p99.99( 92.74%)d92.10(  7.18%)
                                           -0.0000  0.0278 -0.0028  0.0173  0.4944
                                           -0.0268 -0.8258  0.0000 -0.0000 -0.2384
                                           -0.0000 -0.0000 -0.1169 -0.0361
    79. (0.00261) RY*( 2) C   6           s(  0.01%)p99.99( 98.57%)d98.91(  1.42%)
                                           -0.0000 -0.0010  0.0119  0.0308 -0.8508
                                            0.0208 -0.5103 -0.0000 -0.0000 -0.0500
                                            0.0000  0.0000  0.1079  0.0015
    80. (0.00087) RY*( 3) C   6           s( 93.95%)p 0.00(  0.40%)d 0.06(  5.66%)
                                            0.0000 -0.0029  0.9693 -0.0093  0.0390
                                            0.0176 -0.0452  0.0000 -0.0000  0.1994
                                           -0.0000 -0.0000  0.0799 -0.1019
    81. (0.00064) RY*( 4) C   6           s(  0.00%)p 1.00( 78.84%)d 0.27( 21.16%)
                                            0.0000 -0.0000  0.0000 -0.0000 -0.0000
                                            0.0000 -0.0000  0.0098  0.8879  0.0000
                                           -0.2185 -0.4048 -0.0000 -0.0000
    82. (0.00060) RY*( 5) C   6           s(  0.00%)p 1.00( 14.48%)d 5.91( 85.52%)
                                           -0.0000  0.0000  0.0000 -0.0000  0.0000
                                            0.0000 -0.0000 -0.0064  0.3804  0.0000
                                            0.8435  0.3791 -0.0000 -0.0000
    83. (0.00014) RY*( 6) C   6           s(  0.01%)p99.99(  1.47%)d99.99( 98.52%)
                                            0.0000 -0.0005  0.0109 -0.0233  0.1018
                                           -0.0138  0.0597 -0.0000  0.0000 -0.4306
                                            0.0000  0.0000  0.8940 -0.0256
    84. (0.00004) RY*( 7) C   6           s(  5.99%)p 0.83(  4.96%)d14.87( 89.05%)
    85. (0.00000) RY*( 8) C   6           s(  0.00%)p 1.00(  6.72%)d13.87( 93.28%)
    86. (0.00000) RY*( 9) C   6           s(  0.05%)p39.10(  1.90%)d99.99( 98.05%)
    87. (0.00525) RY*( 1) C   7           s(  0.27%)p99.99( 92.34%)d27.89(  7.40%)
                                           -0.0000  0.0271  0.0438  0.0313  0.9601
                                            0.0010  0.0236  0.0000  0.0000  0.0142
                                            0.0000  0.0000  0.2693 -0.0354
    88. (0.00257) RY*( 2) C   7           s(  0.00%)p 1.00( 98.54%)d 0.01(  1.46%)
                                            0.0000 -0.0001  0.0007 -0.0011  0.0244
                                            0.0369 -0.9917 -0.0000  0.0000  0.1207
                                            0.0000 -0.0000 -0.0065 -0.0000
    89. (0.00096) RY*( 3) C   7           s( 95.03%)p 0.00(  0.05%)d 0.05(  4.92%)
                                            0.0000 -0.0043  0.9748 -0.0205  0.0097
                                           -0.0004  0.0010 -0.0000 -0.0000 -0.0103
                                           -0.0000  0.0000 -0.2020 -0.0910
    90. (0.00070) RY*( 4) C   7           s(  0.00%)p 1.00( 20.17%)d 3.96( 79.83%)
                                           -0.0000  0.0000 -0.0000  0.0000 -0.0000
                                            0.0000 -0.0000  0.0068 -0.4491 -0.0000
                                           -0.1382  0.8827  0.0000  0.0000
    91. (0.00062) RY*( 5) C   7           s(  0.00%)p 1.00( 73.40%)d 0.36( 26.60%)
                                           -0.0000 -0.0000  0.0000 -0.0000  0.0000
                                           -0.0000  0.0000  0.0098  0.8567 -0.0000
                                            0.2140  0.4693 -0.0000 -0.0000
    92. (0.00014) RY*( 6) C   7           s(  0.00%)p 1.00(  1.51%)d65.15( 98.49%)
                                           -0.0000 -0.0001  0.0010  0.0008 -0.0049
                                           -0.0270  0.1199 -0.0000 -0.0000  0.9914
                                           -0.0000  0.0000 -0.0453 -0.0006
    93. (0.00005) RY*( 7) C   7           s(  4.75%)p 1.14(  5.42%)d18.92( 89.83%)
    94. (0.00000) RY*( 8) C   7           s(  0.00%)p 1.00(  6.47%)d14.45( 93.53%)
    95. (0.00000) RY*( 9) C   7           s(  0.05%)p47.34(  2.17%)d99.99( 97.78%)
    96. (0.00540) RY*( 1) C   8           s(  0.08%)p99.99( 92.93%)d88.18(  6.99%)
                                           -0.0000  0.0277  0.0049  0.0163  0.4428
                                            0.0274  0.8557 -0.0000 -0.0000  0.2229
                                           -0.0000  0.0000 -0.1381 -0.0344
    97. (0.00263) RY*( 2) C   8           s(  0.00%)p 1.00( 98.59%)d 0.01(  1.41%)
                                           -0.0000  0.0013  0.0009 -0.0322  0.8805
                                            0.0191 -0.4574 -0.0000  0.0000 -0.0579
                                           -0.0000  0.0000 -0.1035 -0.0021
    98. (0.00089) RY*( 3) C   8           s( 94.37%)p 0.00(  0.28%)d 0.06(  5.35%)
                                            0.0000 -0.0033  0.9715 -0.0090  0.0230
                                           -0.0180  0.0430 -0.0000 -0.0000 -0.1747
                                           -0.0000  0.0000  0.1128 -0.1011
    99. (0.00070) RY*( 4) C   8           s(  0.00%)p 1.00( 76.03%)d 0.32( 23.97%)
                                            0.0000 -0.0000  0.0000  0.0000 -0.0000
                                           -0.0000  0.0000  0.0013  0.8720 -0.0000
                                           -0.2709  0.4078  0.0000 -0.0000
   100. (0.00060) RY*( 5) C   8           s(  0.00%)p 1.00( 17.59%)d 4.69( 82.41%)
                                            0.0000 -0.0000  0.0000 -0.0000  0.0000
                                           -0.0000  0.0000  0.0106  0.4192 -0.0000
                                            0.8432 -0.3363 -0.0000 -0.0000
   101. (0.00014) RY*( 6) C   8           s(  0.00%)p 1.00(  1.45%)d67.78( 98.55%)
                                            0.0000 -0.0001  0.0032  0.0238 -0.1039
                                           -0.0128  0.0549 -0.0000 -0.0000 -0.5262
                                           -0.0000  0.0000 -0.8418  0.0007
   102. (0.00005) RY*( 7) C   8           s(  5.58%)p 0.89(  4.96%)d16.02( 89.46%)
   103. (0.00000) RY*( 8) C   8           s(  0.00%)p 1.00(  6.42%)d14.57( 93.58%)
   104. (0.00000) RY*( 9) C   8           s(  0.05%)p35.07(  1.82%)d99.99( 98.13%)
   105. (0.00566) RY*( 1) C   9           s(  0.43%)p99.99( 94.30%)d12.32(  5.27%)
                                            0.0000 -0.0223  0.0615  0.0155  0.6815
                                           -0.0228 -0.6912 -0.0000 -0.0000  0.2006
                                            0.0000  0.0000  0.1091  0.0238
   106. (0.00292) RY*( 2) C   9           s(  3.59%)p26.30( 94.36%)d 0.57(  2.05%)
                                            0.0000  0.0148  0.1889 -0.0224  0.6933
                                           -0.0091  0.6800  0.0000 -0.0000 -0.1097
                                           -0.0000 -0.0000  0.0846 -0.0359
   107. (0.00104) RY*( 3) C   9           s(  0.00%)p 1.00( 73.88%)d 0.35( 26.12%)
                                           -0.0000  0.0000 -0.0000 -0.0000  0.0000
                                            0.0000  0.0000 -0.0085  0.8595 -0.0000
                                            0.3414  0.3804  0.0000  0.0000
   108. (0.00099) RY*( 4) C   9           s( 94.08%)p 0.04(  3.87%)d 0.02(  2.05%)
                                            0.0000 -0.0053  0.9699  0.0180 -0.1852
                                           -0.0117 -0.0629 -0.0000  0.0000  0.1242
                                            0.0000  0.0000 -0.0070 -0.0710
   109. (0.00059) RY*( 5) C   9           s(  0.00%)p 1.00( 22.02%)d 3.54( 77.98%)
                                           -0.0000  0.0000 -0.0000 -0.0000 -0.0000
                                            0.0000  0.0000 -0.0062 -0.4692 -0.0000
                                            0.8223  0.3219  0.0000  0.0000
   110. (0.00013) RY*( 6) C   9           s(  0.28%)p 6.98(  1.98%)d99.99( 97.74%)
                                           -0.0000 -0.0017  0.0532  0.0225 -0.0936
                                            0.0135 -0.1017 -0.0000  0.0000 -0.5154
                                           -0.0000  0.0000  0.8397  0.0814
   111. (0.00007) RY*( 7) C   9           s(  1.40%)p 3.48(  4.88%)d66.95( 93.72%)
   112. (0.00001) RY*( 8) C   9           s(  0.00%)p 1.00(  4.15%)d23.08( 95.85%)
   113. (0.00001) RY*( 9) C   9           s(  0.30%)p 2.15(  0.65%)d99.99( 99.05%)
   114. (0.00361) RY*( 1) H  10           s( 94.39%)p 0.06(  5.61%)
                                            0.0180  0.9714  0.1444 -0.1878 -0.0000
   115. (0.00120) RY*( 2) H  10           s(  0.00%)p 1.00(100.00%)
                                            0.0000  0.0000 -0.0000  0.0000  1.0000
   116. (0.00073) RY*( 3) H  10           s(  4.03%)p23.80( 95.97%)
                                            0.0066  0.2007 -0.0809  0.9763 -0.0000
   117. (0.00004) RY*( 4) H  10           s(  2.03%)p48.17( 97.97%)
   118. (0.00281) RY*( 1) H  11           s( 99.25%)p 0.01(  0.75%)
                                            0.0056  0.9962  0.0833  0.0237 -0.0000
   119. (0.00015) RY*( 2) H  11           s(  0.00%)p 1.00(100.00%)
                                            0.0000  0.0000  0.0000  0.0000  1.0000
   120. (0.00009) RY*( 3) H  11           s(  0.53%)p99.99( 99.47%)
   121. (0.00007) RY*( 4) H  11           s(  0.32%)p99.99( 99.68%)
   122. (0.00159) RY*( 1) H  12           s( 99.21%)p 0.01(  0.79%)
                                            0.0046  0.9960 -0.0518  0.0721  0.0000
   123. (0.00017) RY*( 2) H  12           s(  0.00%)p 1.00(100.00%)
                                            0.0000 -0.0000 -0.0000 -0.0000  1.0000
   124. (0.00008) RY*( 3) H  12           s(  0.00%)p 1.00(100.00%)
   125. (0.00006) RY*( 4) H  12           s(  0.88%)p99.99( 99.12%)
   126. (0.00161) RY*( 1) H  13           s( 99.25%)p 0.01(  0.75%)
                                            0.0046  0.9962 -0.0865 -0.0029 -0.0000
   127. (0.00017) RY*( 2) H  13           s(  0.00%)p 1.00(100.00%)
                                            0.0000  0.0000 -0.0000  0.0000  1.0000
   128. (0.00008) RY*( 3) H  13           s(  0.00%)p 1.00(100.00%)
   129. (0.00006) RY*( 4) H  13           s(  0.84%)p99.99( 99.16%)
   130. (0.00161) RY*( 1) H  14           s( 99.20%)p 0.01(  0.80%)
                                            0.0046  0.9960 -0.0479 -0.0758  0.0000
   131. (0.00017) RY*( 2) H  14           s(  0.00%)p 1.00(100.00%)
                                            0.0000 -0.0000 -0.0000  0.0000  1.0000
   132. (0.00008) RY*( 3) H  14           s(  0.00%)p 1.00(100.00%)
   133. (0.00006) RY*( 4) H  14           s(  0.89%)p99.99( 99.11%)
   134. (0.00190) RY*( 1) H  15           s( 99.15%)p 0.01(  0.85%)
                                            0.0049  0.9957  0.0828 -0.0404 -0.0000
   135. (0.00016) RY*( 2) H  15           s(  0.00%)p 1.00(100.00%)
                                            0.0000  0.0000  0.0000  0.0000  1.0000
   136. (0.00010) RY*( 3) H  15           s(  0.47%)p99.99( 99.53%)
   137. (0.00006) RY*( 4) H  15           s(  0.47%)p99.99( 99.53%)
   138. (0.01974) BD*( 1) O   1 - C   2  
                ( 33.52%)   0.5789* O   1 s( 43.67%)p 1.29( 56.25%)d 0.00(  0.09%)
                                            0.0000 -0.6604  0.0222  0.3891  0.0106
                                            0.6407  0.0212  0.0000  0.0000 -0.0229
                                           -0.0000 -0.0000  0.0128  0.0135
                ( 66.48%)  -0.8154* C   2 s( 32.99%)p 2.02( 66.78%)d 0.01(  0.24%)
                                           -0.0001 -0.5737  0.0269 -0.4461 -0.0487
                                           -0.6814 -0.0460 -0.0000 -0.0000 -0.0388
                                           -0.0000 -0.0000  0.0170  0.0238
   139. (0.25191) BD*( 2) O   1 - C   2  
                ( 30.61%)   0.5533* O   1 s(  0.00%)p 1.00( 99.86%)d 0.00(  0.14%)
                                            0.0000 -0.0000 -0.0000  0.0000 -0.0000
                                            0.0000  0.0000 -0.9993 -0.0056 -0.0000
                                            0.0192  0.0326  0.0000  0.0000
                ( 69.39%)  -0.8330* C   2 s(  0.00%)p 1.00( 99.58%)d 0.00(  0.42%)
                                           -0.0000  0.0000  0.0000  0.0000 -0.0000
                                           -0.0000 -0.0000 -0.9975  0.0287  0.0000
                                           -0.0338 -0.0556  0.0000 -0.0000
   140. (0.09692) BD*( 1) C   2 - O   3  
                ( 69.51%)   0.8337* C   2 s( 26.60%)p 2.75( 73.07%)d 0.01(  0.33%)
                                           -0.0001  0.5155 -0.0132  0.4477  0.0286
                                           -0.7270 -0.0311  0.0000  0.0000 -0.0422
                                            0.0000 -0.0000 -0.0284 -0.0276
                ( 30.49%)  -0.5522* O   3 s( 36.56%)p 1.73( 63.38%)d 0.00(  0.07%)
                                           -0.0001  0.6046 -0.0013 -0.3650 -0.0036
                                            0.7075  0.0015 -0.0000 -0.0000 -0.0106
                                            0.0000 -0.0000 -0.0186 -0.0144
   141. (0.06850) BD*( 1) C   2 - C   4  
                ( 52.71%)   0.7260* C   2 s( 40.11%)p 1.49( 59.83%)d 0.00(  0.06%)
                                           -0.0001 -0.6328 -0.0254  0.7727 -0.0217
                                            0.0277 -0.0006 -0.0000 -0.0000 -0.0078
                                            0.0000 -0.0000 -0.0207  0.0085
                ( 47.29%)  -0.6877* C   4 s( 29.78%)p 2.36( 70.18%)d 0.00(  0.04%)
                                           -0.0001 -0.5457  0.0010 -0.8370  0.0064
                                           -0.0336  0.0006  0.0000  0.0000 -0.0015
                                            0.0000  0.0000 -0.0178  0.0114
   142. (0.01301) BD*( 1) O   3 - H  10  
                ( 25.16%)   0.5016* O   3 s( 20.73%)p 3.82( 79.19%)d 0.00(  0.08%)
                                           -0.0002 -0.4552 -0.0124 -0.8866 -0.0273
                                           -0.0690  0.0201 -0.0000 -0.0000 -0.0196
                                           -0.0000 -0.0000 -0.0155  0.0129
                ( 74.84%)  -0.8651* H  10 s( 99.55%)p 0.00(  0.45%)
                                           -0.9977  0.0106  0.0664  0.0100  0.0000
   143. (0.02444) BD*( 1) C   4 - C   5  
                ( 48.78%)   0.6984* C   4 s( 34.72%)p 1.88( 65.25%)d 0.00(  0.04%)
                                            0.0002 -0.5892 -0.0040  0.4119 -0.0139
                                           -0.6946 -0.0110 -0.0000 -0.0000  0.0131
                                           -0.0000  0.0000  0.0074  0.0119
                ( 51.22%)  -0.7157* C   5 s( 34.90%)p 1.86( 65.05%)d 0.00(  0.05%)
                                           -0.0001 -0.5908 -0.0050 -0.4395 -0.0196
                                            0.6759 -0.0102  0.0000 -0.0000  0.0151
                                           -0.0000  0.0000  0.0091  0.0126
   144. (0.02562) BD*( 1) C   4 - C   9  
                ( 48.84%)   0.6988* C   4 s( 35.45%)p 1.82( 64.52%)d 0.00(  0.04%)
                                            0.0001 -0.5953 -0.0053  0.3592 -0.0152
                                            0.7182  0.0101 -0.0000 -0.0000 -0.0121
                                           -0.0000 -0.0000  0.0088  0.0118
                ( 51.16%)  -0.7153* C   9 s( 35.06%)p 1.85( 64.90%)d 0.00(  0.05%)
                                           -0.0001 -0.5921 -0.0045 -0.4090 -0.0208
                                           -0.6937  0.0097  0.0000 -0.0000 -0.0144
                                           -0.0000  0.0000  0.0100  0.0126
   145. (0.37012) BD*( 2) C   4 - C   9  
                ( 46.24%)   0.6800* C   4 s(  0.00%)p 1.00( 99.98%)d 0.00(  0.02%)
                                           -0.0000 -0.0000 -0.0000 -0.0000  0.0000
                                            0.0000 -0.0000 -0.9999 -0.0017  0.0000
                                            0.0080  0.0102 -0.0000  0.0000
                ( 53.76%)  -0.7332* C   9 s(  0.00%)p 1.00( 99.95%)d 0.00(  0.05%)
                                            0.0000  0.0000 -0.0000 -0.0000 -0.0000
                                            0.0000  0.0000 -0.9998 -0.0006 -0.0000
                                            0.0006 -0.0216 -0.0000  0.0000
   146. (0.01676) BD*( 1) C   5 - C   6  
                ( 49.81%)   0.7058* C   5 s( 36.07%)p 1.77( 63.89%)d 0.00(  0.04%)
                                           -0.0001 -0.6004 -0.0137  0.7982  0.0084
                                           -0.0060 -0.0397 -0.0000  0.0000 -0.0028
                                            0.0000  0.0000 -0.0174  0.0116
                ( 50.19%)  -0.7084* C   6 s( 35.77%)p 1.79( 64.18%)d 0.00(  0.05%)
                                           -0.0000 -0.5980 -0.0075 -0.7988 -0.0086
                                           -0.0473 -0.0387 -0.0000 -0.0000  0.0007
                                           -0.0000  0.0000 -0.0176  0.0120
   147. (0.29561) BD*( 2) C   5 - C   6  
                ( 51.93%)   0.7207* C   5 s(  0.00%)p 1.00( 99.95%)d 0.00(  0.05%)
                                            0.0000 -0.0000  0.0000  0.0000  0.0000
                                           -0.0000 -0.0000  0.9997 -0.0045 -0.0000
                                           -0.0192 -0.0117  0.0000  0.0000
                ( 48.07%)  -0.6933* C   6 s(  0.00%)p 1.00( 99.95%)d 0.00(  0.05%)
                                           -0.0000 -0.0000 -0.0000 -0.0000 -0.0000
                                           -0.0000 -0.0000  0.9997 -0.0118  0.0000
                                            0.0180 -0.0113 -0.0000  0.0000
   148. (0.01553) BD*( 1) C   5 - H  11  
                ( 37.58%)   0.6130* C   5 s( 28.96%)p 2.45( 71.01%)d 0.00(  0.03%)
                                            0.0003 -0.5379  0.0149 -0.4098  0.0072
                                           -0.7363  0.0045  0.0000 -0.0000 -0.0127
                                            0.0000  0.0000  0.0069  0.0098
                ( 62.42%)  -0.7901* H  11 s( 99.90%)p 0.00(  0.10%)
                                           -0.9995  0.0036  0.0166  0.0267  0.0000
   149. (0.01797) BD*( 1) C   6 - C   7  
                ( 50.03%)   0.7074* C   6 s( 35.58%)p 1.81( 64.38%)d 0.00(  0.04%)
                                            0.0000  0.5964  0.0093 -0.4055 -0.0395
                                           -0.6912  0.0085 -0.0000 -0.0000  0.0137
                                           -0.0000 -0.0000 -0.0109 -0.0118
                ( 49.97%)  -0.7069* C   7 s( 35.76%)p 1.80( 64.20%)d 0.00(  0.04%)
                                            0.0000  0.5979  0.0081  0.3575 -0.0286
                                            0.7160  0.0275  0.0000 -0.0000  0.0154
                                            0.0000  0.0000 -0.0082 -0.0119
   150. (0.01441) BD*( 1) C   6 - H  12  
                ( 38.50%)   0.6205* C   6 s( 28.56%)p 2.50( 71.41%)d 0.00(  0.03%)
                                            0.0003 -0.5343  0.0140  0.4423 -0.0047
                                           -0.7200  0.0067 -0.0000  0.0000  0.0130
                                            0.0000  0.0000  0.0066  0.0098
                ( 61.50%)  -0.7842* H  12 s( 99.91%)p 0.00(  0.09%)
                                           -0.9995  0.0020 -0.0157  0.0260  0.0000
   151. (0.01785) BD*( 1) C   7 - C   8  
                ( 50.00%)   0.7071* C   7 s( 35.77%)p 1.79( 64.19%)d 0.00(  0.04%)
                                           -0.0000 -0.5980 -0.0083 -0.3943  0.0270
                                            0.6963  0.0290 -0.0000  0.0000  0.0162
                                           -0.0000  0.0000  0.0066  0.0119
                ( 50.00%)  -0.7071* C   8 s( 35.64%)p 1.80( 64.31%)d 0.00(  0.04%)
                                           -0.0000 -0.5970 -0.0090  0.4402  0.0390
                                           -0.6691  0.0104 -0.0000  0.0000  0.0147
                                            0.0000 -0.0000  0.0094  0.0118
   152. (0.32315) BD*( 2) C   7 - C   8  
                ( 51.13%)   0.7150* C   7 s(  0.00%)p 1.00( 99.95%)d 0.00(  0.05%)
                                            0.0000 -0.0000  0.0000 -0.0000 -0.0000
                                           -0.0000 -0.0000  0.9997 -0.0107  0.0000
                                            0.0192 -0.0101 -0.0000  0.0000
                ( 48.87%)  -0.6991* C   8 s(  0.00%)p 1.00( 99.96%)d 0.00(  0.04%)
                                            0.0000 -0.0000  0.0000 -0.0000  0.0000
                                           -0.0000  0.0000  0.9997 -0.0109  0.0000
                                            0.0012  0.0210 -0.0000  0.0000
   153. (0.01416) BD*( 1) C   7 - H  13  
                ( 38.59%)   0.6212* C   7 s( 28.39%)p 2.52( 71.58%)d 0.00(  0.03%)
                                           -0.0003  0.5326 -0.0134 -0.8457  0.0086
                                           -0.0220  0.0003 -0.0000  0.0000  0.0008
                                           -0.0000  0.0000  0.0149 -0.0097
                ( 61.41%)  -0.7836* H  13 s( 99.91%)p 0.00(  0.09%)
                                            0.9995 -0.0019  0.0304  0.0008 -0.0000
   154. (0.01740) BD*( 1) C   8 - C   9  
                ( 50.25%)   0.7089* C   8 s( 35.73%)p 1.80( 64.22%)d 0.00(  0.05%)
                                            0.0000  0.5977  0.0079  0.8004  0.0108
                                           -0.0067 -0.0384  0.0000  0.0000  0.0025
                                            0.0000  0.0000  0.0174 -0.0120
                ( 49.75%)  -0.7053* C   9 s( 36.05%)p 1.77( 63.91%)d 0.00(  0.04%)
                                            0.0001  0.6002  0.0130 -0.7973 -0.0069
                                           -0.0426 -0.0395  0.0000 -0.0000 -0.0011
                                           -0.0000  0.0000  0.0174 -0.0117
   155. (0.01431) BD*( 1) C   8 - H  14  
                ( 38.53%)   0.6208* C   8 s( 28.54%)p 2.50( 71.43%)d 0.00(  0.03%)
                                           -0.0003  0.5340 -0.0140 -0.4046  0.0041
                                           -0.7420  0.0072 -0.0000  0.0000  0.0123
                                           -0.0000  0.0000 -0.0080 -0.0098
                ( 61.47%)  -0.7840* H  14 s( 99.91%)p 0.00(  0.09%)
                                            0.9995 -0.0019  0.0145  0.0266 -0.0000
   156. (0.01451) BD*( 1) C   9 - H  15  
                ( 37.81%)   0.6149* C   9 s( 28.82%)p 2.47( 71.15%)d 0.00(  0.03%)
                                           -0.0003  0.5366 -0.0142  0.4421 -0.0073
                                           -0.7183  0.0027 -0.0000  0.0000 -0.0133
                                            0.0000 -0.0000 -0.0060 -0.0100
                ( 62.19%)  -0.7886* H  15 s( 99.90%)p 0.00(  0.10%)
                                            0.9995 -0.0024 -0.0169  0.0261 -0.0000


 NHO Directionality and "Bond Bending" (deviations from line of nuclear centers)

         [Thresholds for printing:  angular deviation  >  1.0 degree]
                                    hybrid p-character > 25.0%
                                    orbital occupancy  >  0.10e

                                Line of Centers        Hybrid 1              Hybrid 2
                                ---------------  -------------------   ------------------
                NBO               Theta   Phi    Theta   Phi    Dev    Theta   Phi    Dev
 ========================================================================================
     1. BD (   1) O   1 - C   2    90.0  238.8     --     --    --      90.0   55.8   3.0
     2. BD (   2) O   1 - C   2    90.0  238.8     0.0    0.0  90.0      0.0    0.0  90.0
     3. BD (   1) C   2 - O   3    90.0  296.6    90.0  302.1   5.5      --     --    --
     4. BD (   1) C   2 - C   4    90.0  183.6    90.0  182.1   1.5     90.0    2.3   1.3
     5. BD (   1) O   3 - H  10    90.0   10.3    90.0    3.1   7.3      --     --    --
     6. BD (   1) C   4 - C   5    90.0  121.5    90.0  119.4   2.1     90.0  304.6   3.1
     7. BD (   1) C   4 - C   9    90.0  241.5    90.0  244.7   3.2     90.0   57.9   3.6
     8. BD (   2) C   4 - C   9    90.0  241.5     0.0    0.0  90.0      0.0    0.0  90.0
     9. BD (   1) C   5 - C   6    90.0  181.5    90.0  176.8   4.8     90.0    6.1   4.6
    10. BD (   2) C   5 - C   6    90.0  181.5     0.0    0.0  90.0      0.0    0.0  90.0
    11. BD (   1) C   5 - H  11    90.0   60.0    90.0   61.2   1.2      --     --    --
    12. BD (   1) C   6 - C   7    90.0  241.6    90.0  236.9   4.7     90.0   66.1   4.6
    14. BD (   1) C   7 - C   8    90.0  301.4    90.0  296.9   4.5     90.0  126.0   4.6
    15. BD (   2) C   7 - C   8    90.0  301.4     0.0    0.0  90.0      0.0    0.0  90.0
    17. BD (   1) C   8 - C   9    90.0    1.3    90.0  356.8   4.5     90.0  185.8   4.5
    29. LP (   1) O   1             --     --     90.0   59.0   --       --     --    --
    30. LP (   2) O   1             --     --     90.0  328.8   --       --     --    --
    31. LP (   1) O   3             --     --     90.0  248.3   --       --     --    --
    32. LP (   2) O   3             --     --      0.0    0.0   --       --     --    --
   139. BD*(   2) O   1 - C   2    90.0  238.8     0.0    0.0  90.0      0.0    0.0  90.0
   145. BD*(   2) C   4 - C   9    90.0  241.5     0.0    0.0  90.0      0.0    0.0  90.0
   147. BD*(   2) C   5 - C   6    90.0  181.5     0.0    0.0  90.0      0.0    0.0  90.0
   152. BD*(   2) C   7 - C   8    90.0  301.4     0.0    0.0  90.0      0.0    0.0  90.0


 Second Order Perturbation Theory Analysis of Fock Matrix in NBO Basis

     Threshold for printing:   0.50 kcal/mol
                                                                              E(2)  E(j)-E(i) F(i,j)
         Donor NBO (i)                     Acceptor NBO (j)                 kcal/mol   a.u.    a.u. 
 ===================================================================================================

 within unit  1
   1. BD (   1) O   1 - C   2        / 42. RY*(   1) C   2                    1.71    1.68    0.048
   1. BD (   1) O   1 - C   2        / 61. RY*(   2) C   4                    0.99    2.11    0.041
   1. BD (   1) O   1 - C   2        /141. BD*(   1) C   2 - C   4            2.17    1.51    0.052
   1. BD (   1) O   1 - C   2        /144. BD*(   1) C   4 - C   9            1.36    1.64    0.042
   2. BD (   2) O   1 - C   2        / 52. RY*(   2) O   3                    0.62    1.46    0.027
   2. BD (   2) O   1 - C   2        / 63. RY*(   4) C   4                    0.64    1.03    0.023
   2. BD (   2) O   1 - C   2        /139. BD*(   2) O   1 - C   2            0.82    0.40    0.017
   2. BD (   2) O   1 - C   2        /145. BD*(   2) C   4 - C   9            4.38    0.41    0.042
   3. BD (   1) C   2 - O   3        / 61. RY*(   2) C   4                    0.55    1.97    0.029
   3. BD (   1) C   2 - O   3        /143. BD*(   1) C   4 - C   5            1.89    1.50    0.048
   4. BD (   1) C   2 - C   4        / 33. RY*(   1) O   1                    1.28    1.86    0.044
   4. BD (   1) C   2 - C   4        / 69. RY*(   1) C   5                    1.18    1.80    0.041
   4. BD (   1) C   2 - C   4        /105. RY*(   1) C   9                    1.14    1.80    0.041
   4. BD (   1) C   2 - C   4        /138. BD*(   1) O   1 - C   2            1.66    1.28    0.041
   4. BD (   1) C   2 - C   4        /142. BD*(   1) O   3 - H  10            3.00    1.06    0.050
   4. BD (   1) C   2 - C   4        /143. BD*(   1) C   4 - C   5            2.33    1.23    0.048
   4. BD (   1) C   2 - C   4        /144. BD*(   1) C   4 - C   9            2.91    1.22    0.053
   4. BD (   1) C   2 - C   4        /146. BD*(   1) C   5 - C   6            2.61    1.24    0.051
   4. BD (   1) C   2 - C   4        /154. BD*(   1) C   8 - C   9            2.14    1.24    0.046
   5. BD (   1) O   3 - H  10        / 42. RY*(   1) C   2                    0.60    1.34    0.025
   5. BD (   1) O   3 - H  10        / 43. RY*(   2) C   2                    0.56    2.12    0.031
   5. BD (   1) O   3 - H  10        /138. BD*(   1) O   1 - C   2            1.18    1.35    0.036
   5. BD (   1) O   3 - H  10        /141. BD*(   1) C   2 - C   4            5.07    1.17    0.070
   6. BD (   1) C   4 - C   5        / 42. RY*(   1) C   2                    1.46    1.28    0.039
   6. BD (   1) C   4 - C   5        / 78. RY*(   1) C   6                    1.00    1.85    0.039
   6. BD (   1) C   4 - C   5        / 79. RY*(   2) C   6                    1.26    1.34    0.037
   6. BD (   1) C   4 - C   5        /105. RY*(   1) C   9                    0.74    1.81    0.033
   6. BD (   1) C   4 - C   5        /140. BD*(   1) C   2 - O   3            2.20    1.04    0.043
   6. BD (   1) C   4 - C   5        /141. BD*(   1) C   2 - C   4            2.39    1.11    0.046
   6. BD (   1) C   4 - C   5        /144. BD*(   1) C   4 - C   9            5.05    1.24    0.071
   6. BD (   1) C   4 - C   5        /146. BD*(   1) C   5 - C   6            3.10    1.26    0.056
   6. BD (   1) C   4 - C   5        /148. BD*(   1) C   5 - H  11            1.40    1.16    0.036
   6. BD (   1) C   4 - C   5        /150. BD*(   1) C   6 - H  12            2.57    1.15    0.049
   6. BD (   1) C   4 - C   5        /156. BD*(   1) C   9 - H  15            2.52    1.15    0.048
   7. BD (   1) C   4 - C   9        / 69. RY*(   1) C   5                    0.77    1.82    0.034
   7. BD (   1) C   4 - C   9        / 96. RY*(   1) C   8                    1.01    1.85    0.039
   7. BD (   1) C   4 - C   9        / 97. RY*(   2) C   8                    1.25    1.34    0.037
   7. BD (   1) C   4 - C   9        /138. BD*(   1) O   1 - C   2            2.25    1.30    0.048
   7. BD (   1) C   4 - C   9        /141. BD*(   1) C   2 - C   4            2.24    1.12    0.045
   7. BD (   1) C   4 - C   9        /143. BD*(   1) C   4 - C   5            5.06    1.25    0.071
   7. BD (   1) C   4 - C   9        /148. BD*(   1) C   5 - H  11            2.33    1.16    0.047
   7. BD (   1) C   4 - C   9        /154. BD*(   1) C   8 - C   9            3.17    1.26    0.057
   7. BD (   1) C   4 - C   9        /155. BD*(   1) C   8 - H  14            2.50    1.15    0.048
   7. BD (   1) C   4 - C   9        /156. BD*(   1) C   9 - H  15            1.46    1.16    0.037
   8. BD (   2) C   4 - C   9        / 46. RY*(   5) C   2                    1.09    1.60    0.041
   8. BD (   2) C   4 - C   9        / 72. RY*(   4) C   5                    1.95    1.27    0.049
   8. BD (   2) C   4 - C   9        /100. RY*(   5) C   8                    0.94    1.94    0.042
   8. BD (   2) C   4 - C   9        /139. BD*(   2) O   1 - C   2           22.07    0.27    0.071
   8. BD (   2) C   4 - C   9        /147. BD*(   2) C   5 - C   6           20.93    0.29    0.071
   8. BD (   2) C   4 - C   9        /152. BD*(   2) C   7 - C   8           18.69    0.28    0.066
   9. BD (   1) C   5 - C   6        / 61. RY*(   2) C   4                    1.99    1.72    0.052
   9. BD (   1) C   5 - C   6        / 87. RY*(   1) C   7                    0.87    1.86    0.036
   9. BD (   1) C   5 - C   6        / 88. RY*(   2) C   7                    1.22    1.34    0.036
   9. BD (   1) C   5 - C   6        /141. BD*(   1) C   2 - C   4            3.18    1.12    0.054
   9. BD (   1) C   5 - C   6        /143. BD*(   1) C   4 - C   5            3.57    1.25    0.060
   9. BD (   1) C   5 - C   6        /148. BD*(   1) C   5 - H  11            1.53    1.16    0.038
   9. BD (   1) C   5 - C   6        /149. BD*(   1) C   6 - C   7            3.12    1.26    0.056
   9. BD (   1) C   5 - C   6        /150. BD*(   1) C   6 - H  12            1.39    1.15    0.036
   9. BD (   1) C   5 - C   6        /153. BD*(   1) C   7 - H  13            2.53    1.15    0.048
  10. BD (   2) C   5 - C   6        / 63. RY*(   4) C   4                    0.98    0.90    0.029
  10. BD (   2) C   5 - C   6        / 72. RY*(   4) C   5                    0.55    1.27    0.026
  10. BD (   2) C   5 - C   6        / 81. RY*(   4) C   6                    0.57    1.08    0.024
  10. BD (   2) C   5 - C   6        / 91. RY*(   5) C   7                    2.03    1.15    0.048
  10. BD (   2) C   5 - C   6        /145. BD*(   2) C   4 - C   9           19.37    0.28    0.067
  10. BD (   2) C   5 - C   6        /152. BD*(   2) C   7 - C   8           21.96    0.28    0.071
  11. BD (   1) C   5 - H  11        / 60. RY*(   1) C   4                    0.92    1.61    0.034
  11. BD (   1) C   5 - H  11        / 78. RY*(   1) C   6                    0.65    1.67    0.030
  11. BD (   1) C   5 - H  11        /143. BD*(   1) C   4 - C   5            1.00    1.07    0.029
  11. BD (   1) C   5 - H  11        /144. BD*(   1) C   4 - C   9            4.62    1.07    0.063
  11. BD (   1) C   5 - H  11        /146. BD*(   1) C   5 - C   6            1.02    1.09    0.030
  11. BD (   1) C   5 - H  11        /149. BD*(   1) C   6 - C   7            3.74    1.07    0.057
  12. BD (   1) C   6 - C   7        / 70. RY*(   2) C   5                    1.76    1.40    0.045
  12. BD (   1) C   6 - C   7        / 96. RY*(   1) C   8                    0.84    1.85    0.035
  12. BD (   1) C   6 - C   7        / 97. RY*(   2) C   8                    1.32    1.34    0.038
  12. BD (   1) C   6 - C   7        /146. BD*(   1) C   5 - C   6            3.15    1.26    0.056
  12. BD (   1) C   6 - C   7        /148. BD*(   1) C   5 - H  11            2.63    1.16    0.049
  12. BD (   1) C   6 - C   7        /150. BD*(   1) C   6 - H  12            1.37    1.15    0.036
  12. BD (   1) C   6 - C   7        /151. BD*(   1) C   7 - C   8            3.04    1.25    0.055
  12. BD (   1) C   6 - C   7        /153. BD*(   1) C   7 - H  13            1.33    1.15    0.035
  12. BD (   1) C   6 - C   7        /155. BD*(   1) C   8 - H  14            2.57    1.15    0.049
  13. BD (   1) C   6 - H  12        / 69. RY*(   1) C   5                    0.63    1.64    0.029
  13. BD (   1) C   6 - H  12        / 87. RY*(   1) C   7                    0.67    1.68    0.030
  13. BD (   1) C   6 - H  12        /143. BD*(   1) C   4 - C   5            3.89    1.07    0.058
  13. BD (   1) C   6 - H  12        /146. BD*(   1) C   5 - C   6            0.92    1.09    0.028
  13. BD (   1) C   6 - H  12        /149. BD*(   1) C   6 - C   7            0.83    1.08    0.027
  13. BD (   1) C   6 - H  12        /151. BD*(   1) C   7 - C   8            3.78    1.08    0.057
  14. BD (   1) C   7 - C   8        / 78. RY*(   1) C   6                    0.86    1.85    0.036
  14. BD (   1) C   7 - C   8        / 79. RY*(   2) C   6                    1.28    1.34    0.037
  14. BD (   1) C   7 - C   8        /105. RY*(   1) C   9                    0.54    1.82    0.028
  14. BD (   1) C   7 - C   8        /106. RY*(   2) C   9                    1.65    1.40    0.043
  14. BD (   1) C   7 - C   8        /149. BD*(   1) C   6 - C   7            3.04    1.25    0.055
  14. BD (   1) C   7 - C   8        /150. BD*(   1) C   6 - H  12            2.55    1.15    0.049
  14. BD (   1) C   7 - C   8        /153. BD*(   1) C   7 - H  13            1.34    1.15    0.035
  14. BD (   1) C   7 - C   8        /154. BD*(   1) C   8 - C   9            3.15    1.26    0.056
  14. BD (   1) C   7 - C   8        /155. BD*(   1) C   8 - H  14            1.38    1.15    0.036
  14. BD (   1) C   7 - C   8        /156. BD*(   1) C   9 - H  15            2.57    1.16    0.049
  15. BD (   2) C   7 - C   8        / 81. RY*(   4) C   6                    1.97    1.08    0.045
  15. BD (   2) C   7 - C   8        / 91. RY*(   5) C   7                    0.51    1.16    0.024
  15. BD (   2) C   7 - C   8        /109. RY*(   5) C   9                    1.15    1.88    0.046
  15. BD (   2) C   7 - C   8        /145. BD*(   2) C   4 - C   9           22.66    0.29    0.072
  15. BD (   2) C   7 - C   8        /147. BD*(   2) C   5 - C   6           18.31    0.29    0.066
  16. BD (   1) C   7 - H  13        / 78. RY*(   1) C   6                    0.69    1.68    0.030
  16. BD (   1) C   7 - H  13        / 96. RY*(   1) C   8                    0.69    1.68    0.030
  16. BD (   1) C   7 - H  13        /146. BD*(   1) C   5 - C   6            3.77    1.09    0.057
  16. BD (   1) C   7 - H  13        /149. BD*(   1) C   6 - C   7            0.80    1.08    0.026
  16. BD (   1) C   7 - H  13        /151. BD*(   1) C   7 - C   8            0.81    1.08    0.026
  16. BD (   1) C   7 - H  13        /154. BD*(   1) C   8 - C   9            3.81    1.09    0.058
  17. BD (   1) C   8 - C   9        / 60. RY*(   1) C   4                    2.10    1.79    0.055
  17. BD (   1) C   8 - C   9        / 87. RY*(   1) C   7                    0.86    1.86    0.036
  17. BD (   1) C   8 - C   9        / 88. RY*(   2) C   7                    1.23    1.34    0.036
  17. BD (   1) C   8 - C   9        /141. BD*(   1) C   2 - C   4            3.70    1.12    0.058
  17. BD (   1) C   8 - C   9        /144. BD*(   1) C   4 - C   9            3.67    1.25    0.060
  17. BD (   1) C   8 - C   9        /151. BD*(   1) C   7 - C   8            3.13    1.26    0.056
  17. BD (   1) C   8 - C   9        /153. BD*(   1) C   7 - H  13            2.52    1.15    0.048
  17. BD (   1) C   8 - C   9        /155. BD*(   1) C   8 - H  14            1.37    1.15    0.036
  17. BD (   1) C   8 - C   9        /156. BD*(   1) C   9 - H  15            1.51    1.16    0.037
  18. BD (   1) C   8 - H  14        / 87. RY*(   1) C   7                    0.67    1.68    0.030
  18. BD (   1) C   8 - H  14        /105. RY*(   1) C   9                    0.64    1.65    0.029
  18. BD (   1) C   8 - H  14        /144. BD*(   1) C   4 - C   9            3.92    1.07    0.058
  18. BD (   1) C   8 - H  14        /149. BD*(   1) C   6 - C   7            3.78    1.08    0.057
  18. BD (   1) C   8 - H  14        /151. BD*(   1) C   7 - C   8            0.84    1.08    0.027
  18. BD (   1) C   8 - H  14        /154. BD*(   1) C   8 - C   9            0.90    1.09    0.028
  19. BD (   1) C   9 - H  15        / 61. RY*(   2) C   4                    0.52    1.54    0.025
  19. BD (   1) C   9 - H  15        / 96. RY*(   1) C   8                    0.66    1.68    0.030
  19. BD (   1) C   9 - H  15        /143. BD*(   1) C   4 - C   5            4.49    1.07    0.062
  19. BD (   1) C   9 - H  15        /144. BD*(   1) C   4 - C   9            0.99    1.07    0.029
  19. BD (   1) C   9 - H  15        /151. BD*(   1) C   7 - C   8            3.75    1.08    0.057
  19. BD (   1) C   9 - H  15        /154. BD*(   1) C   8 - C   9            1.02    1.09    0.030
  20. CR (   1) O   1                / 42. RY*(   1) C   2                    6.76   19.48    0.326
  20. CR (   1) O   1                /141. BD*(   1) C   2 - C   4            0.83   19.30    0.115
  21. CR (   1) C   2                / 60. RY*(   1) C   4                    0.62   11.31    0.075
  21. CR (   1) C   2                /140. BD*(   1) C   2 - O   3            0.50   10.57    0.067
  21. CR (   1) C   2                /143. BD*(   1) C   4 - C   5            0.73   10.77    0.080
  21. CR (   1) C   2                /144. BD*(   1) C   4 - C   9            0.93   10.77    0.090
  22. CR (   1) O   3                / 42. RY*(   1) C   2                    1.37   19.59    0.147
  22. CR (   1) O   3                / 43. RY*(   2) C   2                    1.79   20.37    0.171
  22. CR (   1) O   3                / 45. RY*(   4) C   2                    0.75   20.15    0.110
  23. CR (   1) C   4                / 43. RY*(   2) C   2                    0.95   11.46    0.093
  23. CR (   1) C   4                / 70. RY*(   2) C   5                    1.72   10.79    0.122
  23. CR (   1) C   4                /106. RY*(   2) C   9                    1.69   10.79    0.121
  23. CR (   1) C   4                /138. BD*(   1) O   1 - C   2            0.67   10.69    0.076
  23. CR (   1) C   4                /143. BD*(   1) C   4 - C   5            0.53   10.64    0.067
  23. CR (   1) C   4                /146. BD*(   1) C   5 - C   6            0.89   10.65    0.087
  23. CR (   1) C   4                /148. BD*(   1) C   5 - H  11            0.62   10.55    0.072
  23. CR (   1) C   4                /154. BD*(   1) C   8 - C   9            0.87   10.65    0.086
  23. CR (   1) C   4                /156. BD*(   1) C   9 - H  15            0.67   10.54    0.075
  24. CR (   1) C   5                / 60. RY*(   1) C   4                    1.13   11.17    0.101
  24. CR (   1) C   5                / 79. RY*(   2) C   6                    1.46   10.72    0.112
  24. CR (   1) C   5                / 80. RY*(   3) C   6                    0.56   10.74    0.070
  24. CR (   1) C   5                /118. RY*(   1) H  11                    0.78   10.44    0.080
  24. CR (   1) C   5                /141. BD*(   1) C   2 - C   4            0.91   10.50    0.089
  24. CR (   1) C   5                /144. BD*(   1) C   4 - C   9            1.22   10.63    0.102
  24. CR (   1) C   5                /149. BD*(   1) C   6 - C   7            0.97   10.63    0.091
  24. CR (   1) C   5                /150. BD*(   1) C   6 - H  12            0.68   10.53    0.076
  25. CR (   1) C   6                / 70. RY*(   2) C   5                    0.73   10.79    0.079
  25. CR (   1) C   6                / 71. RY*(   3) C   5                    0.94   10.68    0.090
  25. CR (   1) C   6                / 88. RY*(   2) C   7                    1.48   10.72    0.113
  25. CR (   1) C   6                / 89. RY*(   3) C   7                    0.53   10.71    0.067
  25. CR (   1) C   6                /122. RY*(   1) H  12                    0.69   10.42    0.076
  25. CR (   1) C   6                /143. BD*(   1) C   4 - C   5            1.03   10.63    0.094
  25. CR (   1) C   6                /148. BD*(   1) C   5 - H  11            0.73   10.55    0.079
  25. CR (   1) C   6                /151. BD*(   1) C   7 - C   8            0.96   10.64    0.090
  25. CR (   1) C   6                /153. BD*(   1) C   7 - H  13            0.68   10.53    0.076
  26. CR (   1) C   7                / 79. RY*(   2) C   6                    1.48   10.73    0.113
  26. CR (   1) C   7                / 80. RY*(   3) C   6                    0.56   10.74    0.069
  26. CR (   1) C   7                / 97. RY*(   2) C   8                    1.46   10.73    0.112
  26. CR (   1) C   7                / 98. RY*(   3) C   8                    0.57   10.74    0.070
  26. CR (   1) C   7                /126. RY*(   1) H  13                    0.69   10.43    0.076
  26. CR (   1) C   7                /146. BD*(   1) C   5 - C   6            0.95   10.65    0.090
  26. CR (   1) C   7                /150. BD*(   1) C   6 - H  12            0.68   10.54    0.076
  26. CR (   1) C   7                /154. BD*(   1) C   8 - C   9            0.96   10.65    0.091
  26. CR (   1) C   7                /155. BD*(   1) C   8 - H  14            0.68   10.54    0.076
  27. CR (   1) C   8                / 88. RY*(   2) C   7                    1.49   10.72    0.113
  27. CR (   1) C   8                / 89. RY*(   3) C   7                    0.53   10.71    0.067
  27. CR (   1) C   8                /106. RY*(   2) C   9                    0.79   10.78    0.082
  27. CR (   1) C   8                /108. RY*(   4) C   9                    0.94   10.68    0.089
  27. CR (   1) C   8                /130. RY*(   1) H  14                    0.69   10.42    0.076
  27. CR (   1) C   8                /144. BD*(   1) C   4 - C   9            1.05   10.63    0.095
  27. CR (   1) C   8                /149. BD*(   1) C   6 - C   7            0.96   10.64    0.091
  27. CR (   1) C   8                /153. BD*(   1) C   7 - H  13            0.68   10.53    0.076
  27. CR (   1) C   8                /156. BD*(   1) C   9 - H  15            0.71   10.54    0.078
  28. CR (   1) C   9                / 61. RY*(   2) C   4                    1.69   11.10    0.123
  28. CR (   1) C   9                / 97. RY*(   2) C   8                    1.49   10.73    0.113
  28. CR (   1) C   9                / 98. RY*(   3) C   8                    0.55   10.73    0.069
  28. CR (   1) C   9                /134. RY*(   1) H  15                    0.77   10.44    0.080
  28. CR (   1) C   9                /141. BD*(   1) C   2 - C   4            1.05   10.50    0.095
  28. CR (   1) C   9                /143. BD*(   1) C   4 - C   5            1.17   10.63    0.100
  28. CR (   1) C   9                /151. BD*(   1) C   7 - C   8            0.97   10.64    0.091
  28. CR (   1) C   9                /155. BD*(   1) C   8 - H  14            0.67   10.54    0.075
  29. LP (   1) O   1                / 42. RY*(   1) C   2                   13.78    1.26    0.118
  29. LP (   1) O   1                /140. BD*(   1) C   2 - O   3            1.22    1.01    0.032
  29. LP (   1) O   1                /141. BD*(   1) C   2 - C   4            2.63    1.09    0.048
  30. LP (   2) O   1                / 43. RY*(   2) C   2                    3.52    1.64    0.071
  30. LP (   2) O   1                / 45. RY*(   4) C   2                    1.87    1.42    0.048
  30. LP (   2) O   1                /140. BD*(   1) C   2 - O   3           32.53    0.62    0.129
  30. LP (   2) O   1                /141. BD*(   1) C   2 - C   4           17.42    0.69    0.100
  31. LP (   1) O   3                / 42. RY*(   1) C   2                    3.10    1.20    0.054
  31. LP (   1) O   3                / 45. RY*(   4) C   2                    1.58    1.75    0.047
  31. LP (   1) O   3                /116. RY*(   3) H  10                    0.67    2.38    0.036
  31. LP (   1) O   3                /138. BD*(   1) O   1 - C   2            6.58    1.21    0.080
  32. LP (   2) O   3                / 44. RY*(   3) C   2                    2.07    2.25    0.064
  32. LP (   2) O   3                / 49. RY*(   8) C   2                    0.72    1.34    0.029
  32. LP (   2) O   3                /115. RY*(   2) H  10                    1.76    1.93    0.054
  32. LP (   2) O   3                /139. BD*(   2) O   1 - C   2           45.59    0.35    0.115
 139. BD*(   2) O   1 - C   2        / 34. RY*(   2) O   1                    1.56    1.07    0.103
 139. BD*(   2) O   1 - C   2        / 44. RY*(   3) C   2                    1.94    1.90    0.152
 139. BD*(   2) O   1 - C   2        / 49. RY*(   8) C   2                    0.93    0.99    0.076
 139. BD*(   2) O   1 - C   2        /145. BD*(   2) C   4 - C   9          122.15    0.02    0.073
 145. BD*(   2) C   4 - C   9        / 63. RY*(   4) C   4                    1.43    0.61    0.061
 145. BD*(   2) C   4 - C   9        / 72. RY*(   4) C   5                    0.63    0.98    0.052
 145. BD*(   2) C   4 - C   9        /107. RY*(   3) C   9                    3.00    0.87    0.106
 147. BD*(   2) C   5 - C   6        / 73. RY*(   5) C   5                    1.23    1.49    0.099
 147. BD*(   2) C   5 - C   6        / 81. RY*(   4) C   6                    0.89    0.79    0.061
 147. BD*(   2) C   5 - C   6        / 82. RY*(   5) C   6                    0.80    1.69    0.086
 147. BD*(   2) C   5 - C   6        / 91. RY*(   5) C   7                    0.53    0.87    0.050
 152. BD*(   2) C   7 - C   8        / 81. RY*(   4) C   6                    0.63    0.80    0.050
 152. BD*(   2) C   7 - C   8        / 90. RY*(   4) C   7                    0.99    1.61    0.089
 152. BD*(   2) C   7 - C   8        / 91. RY*(   5) C   7                    0.70    0.87    0.055
 152. BD*(   2) C   7 - C   8        / 99. RY*(   4) C   8                    2.61    0.83    0.104


 Natural Bond Orbitals (Summary):

                                                            Principal Delocalizations
           NBO                        Occupancy    Energy   (geminal,vicinal,remote)
 ====================================================================================
 Molecular unit  1  (C7H6O2)
     1. BD (   1) O   1 - C   2          1.99554    -1.08116  141(g),42(g),144(v),61(v)
     2. BD (   2) O   1 - C   2          1.98341    -0.38583  145(v),139(g),63(v),52(v)
     3. BD (   1) C   2 - O   3          1.99499    -0.94033  143(v),61(v)
     4. BD (   1) C   2 - C   4          1.97161    -0.66546  142(v),144(g),146(v),143(g)
                                                    154(v),138(g),33(v),69(v)
                                                    105(v)
     5. BD (   1) O   3 - H  10          1.98657    -0.73837  141(v),138(v),42(v),43(v)
     6. BD (   1) C   4 - C   5          1.96934    -0.68311  144(g),146(g),150(v),156(v)
                                                    141(g),140(v),42(v),148(g)
                                                    79(v),78(v),105(v)
     7. BD (   1) C   4 - C   9          1.97178    -0.68781  143(g),154(g),155(v),148(v)
                                                    141(g),138(v),156(g),97(v)
                                                    96(v),69(v)
     8. BD (   2) C   4 - C   9          1.64003    -0.25769  139(v),147(v),152(v),72(v)
                                                    46(v),100(v)
     9. BD (   1) C   5 - C   6          1.97709    -0.69011  143(g),141(v),149(g),153(v)
                                                    61(v),148(g),150(g),88(v)
                                                    87(v)
    10. BD (   2) C   5 - C   6          1.64919    -0.25682  152(v),145(v),91(v),63(v)
                                                    81(g),72(g)
    11. BD (   1) C   5 - H  11          1.97833    -0.50910  144(v),149(v),146(g),143(g)
                                                    60(v),78(v)
    12. BD (   1) C   6 - C   7          1.97802    -0.68860  146(g),151(g),148(v),155(v)
                                                    70(v),150(g),153(g),97(v)
                                                    96(v)
    13. BD (   1) C   6 - H  12          1.98015    -0.51372  143(v),151(v),146(g),149(g)
                                                    87(v),69(v)
    14. BD (   1) C   7 - C   8          1.97805    -0.68944  154(g),149(g),156(v),150(v)
                                                    106(v),155(g),153(g),79(v)
                                                    78(v),105(v)
    15. BD (   2) C   7 - C   8          1.64702    -0.25809  145(v),147(v),81(v),109(v)
                                                    91(g)
    16. BD (   1) C   7 - H  13          1.98048    -0.51646  154(v),146(v),151(g),149(g)
                                                    96(v),78(v)
    17. BD (   1) C   8 - C   9          1.97693    -0.69017  141(v),144(g),151(g),153(v)
                                                    60(v),156(g),155(g),88(v)
                                                    87(v)
    18. BD (   1) C   8 - H  14          1.98013    -0.51449  144(v),149(v),154(g),151(g)
                                                    87(v),105(v)
    19. BD (   1) C   9 - H  15          1.97890    -0.51399  143(v),151(v),154(g),144(g)
                                                    96(v),61(v)
    20. CR (   1) O   1                  1.99972   -18.87490  42(v),141(v)
    21. CR (   1) C   2                  1.99923   -10.21084  144(v),143(v),60(v),140(g)
    22. CR (   1) O   3                  1.99970   -18.99349  43(v),42(v),45(v)
    23. CR (   1) C   4                  1.99876   -10.07585  70(v),106(v),43(v),146(v)
                                                    154(v),138(v),156(v),148(v)
                                                    143(g)
    24. CR (   1) C   5                  1.99893   -10.06986  79(v),144(v),60(v),149(v)
                                                    141(v),118(v),150(v),80(v)
    25. CR (   1) C   6                  1.99894   -10.07193  88(v),143(v),151(v),71(v)
                                                    148(v),70(v),122(v),153(v)
                                                    89(v)
    26. CR (   1) C   7                  1.99894   -10.07630  79(v),97(v),154(v),146(v)
                                                    126(v),155(v),150(v),98(v)
                                                    80(v)
    27. CR (   1) C   8                  1.99894   -10.07251  88(v),144(v),149(v),108(v)
                                                    106(v),156(v),130(v),153(v)
                                                    89(v)
    28. CR (   1) C   9                  1.99893   -10.07215  61(v),97(v),143(v),141(v)
                                                    151(v),134(v),155(v),98(v)
    29. LP (   1) O   1                  1.97519    -0.65960  42(v),141(v),140(v)
    30. LP (   2) O   1                  1.84622    -0.26453  140(v),141(v),43(v),45(v)
    31. LP (   1) O   3                  1.97556    -0.59547  138(v),42(v),45(v),116(v)
    32. LP (   2) O   3                  1.82101    -0.33722  139(v),44(v),115(v),49(v)
    33. RY*(   1) O   1                  0.00216     1.19175   
    34. RY*(   2) O   1                  0.00056     1.07996   
    35. RY*(   3) O   1                  0.00015     1.74773   
    36. RY*(   4) O   1                  0.00008     1.32326   
    37. RY*(   5) O   1                  0.00001     2.67827   
    38. RY*(   6) O   1                  0.00001     2.65812   
    39. RY*(   7) O   1                  0.00000     2.83461   
    40. RY*(   8) O   1                  0.00001     2.99290   
    41. RY*(   9) O   1                  0.00000     2.86869   
    42. RY*(   1) C   2                  0.02370     0.60042   
    43. RY*(   2) C   2                  0.01098     1.37986   
    44. RY*(   3) C   2                  0.00465     1.91376   
    45. RY*(   4) C   2                  0.00332     1.15693   
    46. RY*(   5) C   2                  0.00172     1.33738   
    47. RY*(   6) C   2                  0.00157     2.02388   
    48. RY*(   7) C   2                  0.00095     1.32955   
    49. RY*(   8) C   2                  0.00004     1.00321   
    50. RY*(   9) C   2                  0.00003     2.10345   
    51. RY*(   1) O   3                  0.00158     1.47817   
    52. RY*(   2) O   3                  0.00071     1.07087   
    53. RY*(   3) O   3                  0.00060     1.61610   
    54. RY*(   4) O   3                  0.00010     1.25637   
    55. RY*(   5) O   3                  0.00003     2.74901   
    56. RY*(   6) O   3                  0.00001     2.72623   
    57. RY*(   7) O   3                  0.00000     2.61209   
    58. RY*(   8) O   3                  0.00001     3.06494   
    59. RY*(   9) O   3                  0.00001     2.97087   
    60. RY*(   1) C   4                  0.00605     1.10009   
    61. RY*(   2) C   4                  0.00567     1.02676   
    62. RY*(   3) C   4                  0.00230     0.58953   
    63. RY*(   4) C   4                  0.00095     0.63981   
    64. RY*(   5) C   4                  0.00075     1.90665   
    65. RY*(   6) C   4                  0.00025     2.31212   
    66. RY*(   7) C   4                  0.00022     2.36645   
    67. RY*(   8) C   4                  0.00020     1.86328   
    68. RY*(   9) C   4                  0.00004     2.19605   
    69. RY*(   1) C   5                  0.00606     1.13077   
    70. RY*(   2) C   5                  0.00315     0.71367   
    71. RY*(   3) C   5                  0.00110     0.60587   
    72. RY*(   4) C   5                  0.00087     1.00998   
    73. RY*(   5) C   5                  0.00056     1.52119   
    74. RY*(   6) C   5                  0.00014     2.39920   
    75. RY*(   7) C   5                  0.00007     2.35547   
    76. RY*(   8) C   5                  0.00000     1.86082   
    77. RY*(   9) C   5                  0.00001     2.22385   
    78. RY*(   1) C   6                  0.00534     1.16438   
    79. RY*(   2) C   6                  0.00261     0.65346   
    80. RY*(   3) C   6                  0.00087     0.66546   
    81. RY*(   4) C   6                  0.00064     0.82285   
    82. RY*(   5) C   6                  0.00060     1.72449   
    83. RY*(   6) C   6                  0.00014     2.38499   
    84. RY*(   7) C   6                  0.00004     2.24400   
    85. RY*(   8) C   6                  0.00000     1.83162   
    86. RY*(   9) C   6                  0.00000     2.22261   
    87. RY*(   1) C   7                  0.00525     1.16772   
    88. RY*(   2) C   7                  0.00257     0.65173   
    89. RY*(   3) C   7                  0.00096     0.63960   
    90. RY*(   4) C   7                  0.00070     1.64121   
    91. RY*(   5) C   7                  0.00062     0.89710   
    92. RY*(   6) C   7                  0.00014     2.37771   
    93. RY*(   7) C   7                  0.00005     2.24884   
    94. RY*(   8) C   7                  0.00000     1.83107   
    95. RY*(   9) C   7                  0.00000     2.21578   
    96. RY*(   1) C   8                  0.00540     1.16161   
    97. RY*(   2) C   8                  0.00263     0.65418   
    98. RY*(   3) C   8                  0.00089     0.65998   
    99. RY*(   4) C   8                  0.00070     0.86058   
   100. RY*(   5) C   8                  0.00060     1.68187   
   101. RY*(   6) C   8                  0.00014     2.38391   
   102. RY*(   7) C   8                  0.00005     2.25302   
   103. RY*(   8) C   8                  0.00000     1.83410   
   104. RY*(   9) C   8                  0.00000     2.22376   
   105. RY*(   1) C   9                  0.00566     1.13058   
   106. RY*(   2) C   9                  0.00292     0.71199   
   107. RY*(   3) C   9                  0.00104     0.89694   
   108. RY*(   4) C   9                  0.00099     0.60808   
   109. RY*(   5) C   9                  0.00059     1.61853   
   110. RY*(   6) C   9                  0.00013     2.38445   
   111. RY*(   7) C   9                  0.00007     2.37004   
   112. RY*(   8) C   9                  0.00001     1.87078   
   113. RY*(   9) C   9                  0.00001     2.20994   
   114. RY*(   1) H  10                  0.00361     0.48600   
   115. RY*(   2) H  10                  0.00120     1.59065   
   116. RY*(   3) H  10                  0.00073     1.78085   
   117. RY*(   4) H  10                  0.00004     2.33831   
   118. RY*(   1) H  11                  0.00281     0.36565   
   119. RY*(   2) H  11                  0.00015     1.65954   
   120. RY*(   3) H  11                  0.00009     2.00520   
   121. RY*(   4) H  11                  0.00007     2.34607   
   122. RY*(   1) H  12                  0.00159     0.35256   
   123. RY*(   2) H  12                  0.00017     1.64276   
   124. RY*(   3) H  12                  0.00008     1.96606   
   125. RY*(   4) H  12                  0.00006     2.32656   
   126. RY*(   1) H  13                  0.00161     0.34884   
   127. RY*(   2) H  13                  0.00017     1.63980   
   128. RY*(   3) H  13                  0.00008     1.96100   
   129. RY*(   4) H  13                  0.00006     2.32476   
   130. RY*(   1) H  14                  0.00161     0.35200   
   131. RY*(   2) H  14                  0.00017     1.64173   
   132. RY*(   3) H  14                  0.00008     1.96890   
   133. RY*(   4) H  14                  0.00006     2.32383   
   134. RY*(   1) H  15                  0.00190     0.36709   
   135. RY*(   2) H  15                  0.00016     1.65518   
   136. RY*(   3) H  15                  0.00010     2.01090   
   137. RY*(   4) H  15                  0.00006     2.32670   
   138. BD*(   1) O   1 - C   2          0.01974     0.61341   
   139. BD*(   2) O   1 - C   2          0.25191     0.01093  145(v),44(g),34(g),49(g)
   140. BD*(   1) C   2 - O   3          0.09692     0.35446   
   141. BD*(   1) C   2 - C   4          0.06850     0.42996   
   142. BD*(   1) O   3 - H  10          0.01301     0.39041   
   143. BD*(   1) C   4 - C   5          0.02444     0.55992   
   144. BD*(   1) C   4 - C   9          0.02562     0.55902   
   145. BD*(   2) C   4 - C   9          0.37012     0.02805  152(v),147(v),139(v),107(g)
                                                    63(g),72(v)
   146. BD*(   1) C   5 - C   6          0.01676     0.57635   
   147. BD*(   2) C   5 - C   6          0.29561     0.03143  145(v),152(v),73(g),81(g)
                                                    82(g),91(v)
   148. BD*(   1) C   5 - H  11          0.01553     0.47344   
   149. BD*(   1) C   6 - C   7          0.01797     0.56512   
   150. BD*(   1) C   6 - H  12          0.01441     0.46472   
   151. BD*(   1) C   7 - C   8          0.01785     0.56587   
   152. BD*(   2) C   7 - C   8          0.32315     0.02685  145(v),147(v),99(g),90(g)
                                                    91(g),81(v)
   153. BD*(   1) C   7 - H  13          0.01416     0.46227   
   154. BD*(   1) C   8 - C   9          0.01740     0.57323   
   155. BD*(   1) C   8 - H  14          0.01431     0.46362   
   156. BD*(   1) C   9 - H  15          0.01451     0.46903   
       -------------------------------
              Total Lewis   62.22765  ( 97.2307%)
        Valence non-Lewis    1.63192  (  2.5499%)
        Rydberg non-Lewis    0.14043  (  0.2194%)
       -------------------------------
            Total unit  1   64.00000  (100.0000%)
           Charge unit  1    0.00000
 Unable to Open any file for archive entry.
 1\1\GINC-COMPUTE-0-9\SP\RB3LYP\def2SVP\C7H6O2\ZAHRT2\15-Mar-2021\0\\# 
 b3lyp empiricaldispersion=gd3bj pop=nbo def2svp geom=newredundant\\O=C
 (O)C1=CC=CC=C1\\0,1\O,0,-2.335039,1.154876,0.\C,0,-1.708018,0.121023,0
 .000001\O,0,-2.312931,-1.086433,0.\C,0,-0.221704,0.028767,0.\C,0,0.512
 237,1.224402,0.\C,0,1.905638,1.18768,0.\C,0,2.571992,-0.042754,0.\C,0,
 1.843291,-1.236398,0.\C,0,0.448191,-1.204161,0.\H,0,-3.268881,-0.91204
 2,-0.000001\H,0,-0.033021,2.169719,0.\H,0,2.476192,2.119237,0.\H,0,3.6
 6442,-0.071304,0.\H,0,2.36534,-2.196012,0.\H,0,-0.130053,-2.128491,0.\
 \Version=ES64L-G16RevC.01\State=1-A\HF=-420.5490734\RMSD=3.596e-09\Dip
 ole=0.4677047,-0.5519164,0.\Quadrupole=3.898789,-0.7566504,-3.1421386,
 3.9645175,0.0000024,0.0000014\PG=C01 [X(C7H6O2)]\\@
 The archive entry for this job was punched.


 A true friend is someone who is there for
 you when he'd rather be anywhere else.
                               -- Len Wein
 File lengths (MBytes):  RWF=     16 Int=      0 D2E=      0 Chk=      3 Scr=      1
 Normal termination of Gaussian 16
