# Supplementary material for: Machine-Learning-Guided Discovery of Electrochemical Reactions
Source: J Am Chem Soc. 2022 Dec 2;144(49):22599–610. doi: 10.1021/jacs.2c08997 (PMC9756344; doi:10.1021/jacs.2c08997)
Supplement: Supplementary file 4 — ja2c08997_si_004.zip [file ja2c08997_si_004.zip › Reactivity Prediction/Nlogs_notimes/54.log]

 Entering Gaussian System, Link 0=g16
 Input=54.com
 Output=54.log
 Initial command:
  
 Copyright (c) 1988-2019, Gaussian, Inc.  All Rights Reserved.
  
 This is part of the Gaussian(R) 16 program.  It is based on
 the Gaussian(R) 09 system (copyright 2009, Gaussian, Inc.),
 the Gaussian(R) 03 system (copyright 2003, Gaussian, Inc.),
 the Gaussian(R) 98 system (copyright 1998, Gaussian, Inc.),
 the Gaussian(R) 94 system (copyright 1995, Gaussian, Inc.),
 the Gaussian 92(TM) system (copyright 1992, Gaussian, Inc.),
 the Gaussian 90(TM) system (copyright 1990, Gaussian, Inc.),
 the Gaussian 88(TM) system (copyright 1988, Gaussian, Inc.),
 the Gaussian 86(TM) system (copyright 1986, Carnegie Mellon
 University), and the Gaussian 82(TM) system (copyright 1983,
 Carnegie Mellon University). Gaussian is a federally registered
 trademark of Gaussian, Inc.
  
 This software contains proprietary and confidential information,
 including trade secrets, belonging to Gaussian, Inc.
  
 This software is provided under written license and may be
 used, copied, transmitted, or stored only in accord with that
 written license.
  
 The following legend is applicable only to US Government
 contracts under FAR:
  
                    RESTRICTED RIGHTS LEGEND
  
 Use, reproduction and disclosure by the US Government is
 subject to restrictions as set forth in subparagraphs (a)
 and (c) of the Commercial Computer Software - Restricted
 Rights clause in FAR 52.227-19.
  
 Gaussian, Inc.
 340 Quinnipiac St., Bldg. 40, Wallingford CT 06492
  
  
 ---------------------------------------------------------------
 Warning -- This program may not be used in any manner that
 competes with the business of Gaussian, Inc. or will provide
 assistance to any competitor of Gaussian, Inc.  The licensee
 of this program is prohibited from giving any competitor of
 Gaussian, Inc. access to this program.  By using this program,
 the user acknowledges that Gaussian, Inc. is engaged in the
 business of creating and licensing software in the field of
 computational chemistry and represents and warrants to the
 licensee that it is not a competitor of Gaussian, Inc. and that
 it will not use this program in any manner prohibited above.
 ---------------------------------------------------------------
  

 Cite this work as:
 Gaussian 16, Revision C.01,
 M. J. Frisch, G. W. Trucks, H. B. Schlegel, G. E. Scuseria, 
 M. A. Robb, J. R. Cheeseman, G. Scalmani, V. Barone, 
 G. A. Petersson, H. Nakatsuji, X. Li, M. Caricato, A. V. Marenich, 
 J. Bloino, B. G. Janesko, R. Gomperts, B. Mennucci, H. P. Hratchian, 
 J. V. Ortiz, A. F. Izmaylov, J. L. Sonnenberg, D. Williams-Young, 
 F. Ding, F. Lipparini, F. Egidi, J. Goings, B. Peng, A. Petrone, 
 T. Henderson, D. Ranasinghe, V. G. Zakrzewski, J. Gao, N. Rega, 
 G. Zheng, W. Liang, M. Hada, M. Ehara, K. Toyota, R. Fukuda, 
 J. Hasegawa, M. Ishida, T. Nakajima, Y. Honda, O. Kitao, H. Nakai, 
 T. Vreven, K. Throssell, J. A. Montgomery, Jr., J. E. Peralta, 
 F. Ogliaro, M. J. Bearpark, J. J. Heyd, E. N. Brothers, K. N. Kudin, 
 V. N. Staroverov, T. A. Keith, R. Kobayashi, J. Normand, 
 K. Raghavachari, A. P. Rendell, J. C. Burant, S. S. Iyengar, 
 J. Tomasi, M. Cossi, J. M. Millam, M. Klene, C. Adamo, R. Cammi, 
 J. W. Ochterski, R. L. Martin, K. Morokuma, O. Farkas, 
 J. B. Foresman, and D. J. Fox, Gaussian, Inc., Wallingford CT, 2019.
 
 ******************************************
 Gaussian 16:  ES64L-G16RevC.01  3-Jul-2019
                13-Mar-2021 
 ******************************************
 %nprocshared=16
 Will use up to   16 processors via shared memory.
 %mem=7GB
 -----------------------------------------
 # b3lyp/def2svp geom=NewRedundant pop=NBO
 -----------------------------------------
 1/29=4000,38=1,172=1/1;
 2/12=2,17=6,18=5,40=1/2;
 3/5=43,7=101,11=2,25=1,30=1,74=-5/1,2,3;
 4//1;
 5/5=2,38=5/2;
 6/7=2,8=2,9=2,10=2,28=1,40=1/1,7;
 99/5=1,9=1/99;
 --
 54
 --
 Symbolic Z-matrix:
 Charge =  0 Multiplicity = 1
 C                    -2.26477  -0.02064   0.75306 
 C                    -0.93644  -0.12815   0.00277 
 O                    -1.1711   -0.64124  -1.31291 
 C                    -0.00252  -1.14362   0.67859 
 C                     1.35962  -1.23397  -0.01508 
 C                     2.03344   0.13903  -0.10577 
 C                     1.11845   1.15935  -0.79048 
 C                    -0.23895   1.244    -0.08751 
 H                    -2.93853   0.69382   0.24976 
 H                    -2.118     0.32981   1.7867 
 H                    -2.76397  -1.00111   0.78163 
 H                    -1.72696  -0.00567  -1.78309 
 H                     0.13084  -0.84162   1.73182 
 H                    -0.50118  -2.12635   0.6826 
 H                     2.00746  -1.94683   0.5213 
 H                     1.2096   -1.63531  -1.03038 
 H                     2.99203   0.06185  -0.64517 
 H                     2.2756    0.49524   0.91322 
 H                     1.59456   2.15343  -0.81556 
 H                     0.95565   0.85355  -1.83737 
 H                    -0.90616   1.95215  -0.61228 
 H                    -0.10869   1.64227   0.93418 
 
                          Input orientation:                          
 ---------------------------------------------------------------------
 Center     Atomic      Atomic             Coordinates (Angstroms)
 Number     Number       Type             X           Y           Z
 ---------------------------------------------------------------------
      1          6           0       -2.264768   -0.020638    0.753056
      2          6           0       -0.936437   -0.128146    0.002774
      3          8           0       -1.171098   -0.641240   -1.312914
      4          6           0       -0.002525   -1.143615    0.678585
      5          6           0        1.359624   -1.233967   -0.015080
      6          6           0        2.033439    0.139027   -0.105772
      7          6           0        1.118451    1.159352   -0.790484
      8          6           0       -0.238949    1.244005   -0.087507
      9          1           0       -2.938532    0.693824    0.249756
     10          1           0       -2.118003    0.329813    1.786699
     11          1           0       -2.763970   -1.001110    0.781626
     12          1           0       -1.726956   -0.005667   -1.783088
     13          1           0        0.130845   -0.841620    1.731817
     14          1           0       -0.501185   -2.126347    0.682604
     15          1           0        2.007463   -1.946832    0.521297
     16          1           0        1.209603   -1.635315   -1.030384
     17          1           0        2.992029    0.061846   -0.645171
     18          1           0        2.275604    0.495239    0.913215
     19          1           0        1.594563    2.153429   -0.815561
     20          1           0        0.955654    0.853548   -1.837370
     21          1           0       -0.906164    1.952148   -0.612283
     22          1           0       -0.108690    1.642267    0.934184
 ---------------------------------------------------------------------
                    Distance matrix (angstroms):
                    1          2          3          4          5
     1  C    0.000000
     2  C    1.529361   0.000000
     3  O    2.418573   1.431561   0.000000
     4  C    2.526730   1.536258   2.363052   0.000000
     5  C    3.898514   2.548539   2.905211   1.531268   0.000000
     6  C    4.386075   2.983844   3.512131   2.530916   1.532111
     7  C    3.901418   2.551368   2.959240   2.952696   2.527329
     8  C    2.531760   1.541894   2.434065   2.518635   2.949750
     9  H    1.103506   2.178307   2.710748   3.490017   4.718120
    10  H    1.101259   2.188198   3.383367   2.806092   4.217310
    11  H    1.100611   2.169920   2.655908   2.767039   4.206303
    12  H    2.592584   1.956841   0.966434   3.213787   3.763183
    13  H    2.714948   2.153537   3.317468   1.103759   2.171516
    14  H    2.747580   2.155091   2.576125   1.102016   2.178466
    15  H    4.692109   3.499004   3.895144   2.170241   1.102529
    16  H    4.226002   2.818592   2.595332   2.152115   1.102011
    17  H    5.440198   3.986072   4.274557   3.488957   2.177359
    18  H    4.572391   3.396280   4.257581   2.816161   2.165850
    19  H    4.699102   3.504457   3.963132   3.956471   3.488613
    20  H    4.224408   2.816001   2.651890   3.352134   2.800295
    21  H    2.757143   2.169525   2.699396   3.473709   3.954969
    22  H    2.728870   2.164960   3.375288   2.799597   3.365972
                    6          7          8          9         10
     6  C    0.000000
     7  C    1.532023   0.000000
     8  C    2.526867   1.530973   0.000000
     9  H    5.015446   4.214016   2.775643   0.000000
    10  H    4.566433   4.219555   2.806998   1.779878   0.000000
    11  H    5.010241   4.712995   3.488791   1.784981   1.788519
    12  H    4.120060   3.230925   2.578922   2.467723   3.606777
    13  H    2.821039   3.367678   2.792224   3.738337   2.536254
    14  H    3.489666   3.948294   3.467147   3.752517   3.140994
    15  H    2.178233   3.487046   3.949487   5.613347   4.878916
    16  H    2.163770   2.806425   3.358244   4.926527   4.782326
    17  H    1.102635   2.176219   3.485356   6.030907   5.665529
    18  H    1.106285   2.163941   2.808038   5.259927   4.482647
    19  H    2.180419   1.102497   2.172298   4.879990   4.886765
    20  H    2.161155   1.102719   2.154426   4.421119   4.780747
    21  H    3.490734   2.181593   1.105456   2.541065   3.139369
    22  H    2.816017   2.171074   1.104280   3.062025   2.546892
                   11         12         13         14         15
    11  H    0.000000
    12  H    2.940078   0.000000
    13  H    3.050942   4.062609   0.000000
    14  H    2.529063   3.475548   1.775058   0.000000
    15  H    4.871214   4.798353   2.491696   2.520230   0.000000
    16  H    4.413035   3.441758   3.069759   2.470271   1.772381
    17  H    6.024711   4.854712   3.827884   4.330556   2.522856
    18  H    5.258677   4.851953   2.656556   3.825761   2.487812
    19  H    5.612390   4.078025   4.195464   4.995312   4.332414
    20  H    4.912687   2.817374   4.036458   4.165624   3.809428
    21  H    3.757147   2.424361   3.791481   4.298239   4.997626
    22  H    3.749830   3.566236   2.619788   3.797340   4.186909
                   16         17         18         19         20
    16  H    0.000000
    17  H    2.491141   0.000000
    18  H    3.074605   1.769085   0.000000
    19  H    3.814305   2.521243   2.490397   0.000000
    20  H    2.628717   2.488966   3.071868   1.772565   0.000000
    21  H    4.185830   4.332462   3.817509   2.517036   2.484779
    22  H    4.042272   3.821851   2.645935   2.494787   3.071875
                   21         22
    21  H    0.000000
    22  H    1.767357   0.000000
 Stoichiometry    C7H14O
 Framework group  C1[X(C7H14O)]
 Deg. of freedom    60
 Full point group                 C1      NOp   1
 Largest Abelian subgroup         C1      NOp   1
 Largest concise Abelian subgroup C1      NOp   1
                         Standard orientation:                         
 ---------------------------------------------------------------------
 Center     Atomic      Atomic             Coordinates (Angstroms)
 Number     Number       Type             X           Y           Z
 ---------------------------------------------------------------------
      1          6           0        2.300494   -0.030589   -0.618425
      2          6           0        0.900781   -0.010871   -0.002504
      3          8           0        1.006292   -0.048671    1.424663
      4          6           0        0.110946   -1.270588   -0.388977
      5          6           0       -1.316552   -1.256040    0.164937
      6          6           0       -2.071303    0.005486   -0.266651
      7          6           0       -1.301551    1.270926    0.124805
      8          6           0        0.122656    1.247573   -0.436415
      9          1           0        2.869459    0.866208   -0.318827
     10          1           0        2.257786   -0.047077   -1.718732
     11          1           0        2.853060   -0.918148   -0.274543
     12          1           0        1.466640    0.752382    1.708190
     13          1           0        0.086515   -1.337827   -1.490416
     14          1           0        0.660197   -2.152408   -0.021342
     15          1           0       -1.855992   -2.159639   -0.163826
     16          1           0       -1.265632   -1.293125    1.265146
     17          1           0       -3.081187    0.019436    0.175777
     18          1           0       -2.210647   -0.009533   -1.364023
     19          1           0       -1.831564    2.172279   -0.224693
     20          1           0       -1.246984    1.335209    1.224296
     21          1           0        0.682938    2.144747   -0.115174
     22          1           0        0.092253    1.281490   -1.539755
 ---------------------------------------------------------------------
 Rotational constants (GHZ):           3.1096303           1.7431645           1.5040272
 Standard basis: def2SVP (5D, 7F)
 There are   190 symmetry adapted cartesian basis functions of A   symmetry.
 There are   182 symmetry adapted basis functions of A   symmetry.
   182 basis functions,   298 primitive gaussians,   190 cartesian basis functions
    32 alpha electrons       32 beta electrons
       nuclear repulsion energy       420.7301047412 Hartrees.
 NAtoms=   22 NActive=   22 NUniq=   22 SFac= 1.00D+00 NAtFMM=   60 NAOKFM=F Big=F
 Integral buffers will be    131072 words long.
 Raffenetti 2 integral format.
 Two-electron integral symmetry is turned on.
 One-electron integrals computed using PRISM.
   1 Symmetry operations used in ECPInt.
 ECPInt:  NShTT=    4095 NPrTT=   14007 LenC2=    4086 LenP2D=   11693.
 LDataN:  DoStor=T MaxTD1= 4 Len=   56
 NBasis=   182 RedAO= T EigKep=  1.13D-03  NBF=   182
 NBsUse=   182 1.00D-06 EigRej= -1.00D+00 NBFU=   182
 ExpMin= 1.22D-01 ExpMax= 2.27D+03 ExpMxC= 3.41D+02 IAcc=3 IRadAn=         5 AccDes= 0.00D+00
 Harris functional with IExCor=  402 and IRadAn=       5 diagonalized for initial guess.
 HarFok:  IExCor=  402 AccDes= 0.00D+00 IRadAn=         5 IDoV= 1 UseB2=F ITyADJ=14
 ICtDFT=  3500011 ScaDFX=  1.000000  1.000000  1.000000  1.000000
 FoFCou: FMM=F IPFlag=           0 FMFlag=      100000 FMFlg1=           0
         NFxFlg=           0 DoJE=T BraDBF=F KetDBF=T FulRan=T
         wScrn=  0.000000 ICntrl=       500 IOpCl=  0 I1Cent=   200000004 NGrid=           0
         NMat0=    1 NMatS0=      1 NMatT0=    0 NMatD0=    1 NMtDS0=    0 NMtDT0=    0
 Petite list used in FoFCou.
 Requested convergence on RMS density matrix=1.00D-08 within 128 cycles.
 Requested convergence on MAX density matrix=1.00D-06.
 Requested convergence on             energy=1.00D-06.
 No special actions if energy rises.
 Integral accuracy reduced to 1.0D-05 until final iterations.
 Initial convergence to 1.0D-05 achieved.  Increase integral accuracy.
 SCF Done:  E(RB3LYP) =  -350.159181352     A.U. after   13 cycles
            NFock= 13  Conv=0.32D-08     -V/T= 2.0116

 **********************************************************************

            Population analysis using the SCF Density.

 **********************************************************************

 Orbital symmetries:
       Occupied  (A) (A) (A) (A) (A) (A) (A) (A) (A) (A) (A) (A)
                 (A) (A) (A) (A) (A) (A) (A) (A) (A) (A) (A) (A)
                 (A) (A) (A) (A) (A) (A) (A) (A)
       Virtual   (A) (A) (A) (A) (A) (A) (A) (A) (A) (A) (A) (A)
                 (A) (A) (A) (A) (A) (A) (A) (A) (A) (A) (A) (A)
                 (A) (A) (A) (A) (A) (A) (A) (A) (A) (A) (A) (A)
                 (A) (A) (A) (A) (A) (A) (A) (A) (A) (A) (A) (A)
                 (A) (A) (A) (A) (A) (A) (A) (A) (A) (A) (A) (A)
                 (A) (A) (A) (A) (A) (A) (A) (A) (A) (A) (A) (A)
                 (A) (A) (A) (A) (A) (A) (A) (A) (A) (A) (A) (A)
                 (A) (A) (A) (A) (A) (A) (A) (A) (A) (A) (A) (A)
                 (A) (A) (A) (A) (A) (A) (A) (A) (A) (A) (A) (A)
                 (A) (A) (A) (A) (A) (A) (A) (A) (A) (A) (A) (A)
                 (A) (A) (A) (A) (A) (A) (A) (A) (A) (A) (A) (A)
                 (A) (A) (A) (A) (A) (A) (A) (A) (A) (A) (A) (A)
                 (A) (A) (A) (A) (A) (A)
 The electronic state is 1-A.
 Alpha  occ. eigenvalues --  -19.12310 -10.23265 -10.17955 -10.17766 -10.17616
 Alpha  occ. eigenvalues --  -10.17559 -10.17462 -10.17206  -1.00378  -0.81493
 Alpha  occ. eigenvalues --   -0.74833  -0.73255  -0.67114  -0.60569  -0.57991
 Alpha  occ. eigenvalues --   -0.54808  -0.48143  -0.47007  -0.44610  -0.43801
 Alpha  occ. eigenvalues --   -0.41609  -0.41386  -0.38633  -0.37628  -0.37023
 Alpha  occ. eigenvalues --   -0.35854  -0.34690  -0.33094  -0.31603  -0.30897
 Alpha  occ. eigenvalues --   -0.29352  -0.26485
 Alpha virt. eigenvalues --    0.03858   0.07239   0.07834   0.09254   0.10113
 Alpha virt. eigenvalues --    0.11741   0.12355   0.13367   0.14315   0.14730
 Alpha virt. eigenvalues --    0.15179   0.15492   0.17455   0.17834   0.20103
 Alpha virt. eigenvalues --    0.23526   0.23668   0.24077   0.25015   0.25296
 Alpha virt. eigenvalues --    0.26971   0.27511   0.41280   0.41461   0.43382
 Alpha virt. eigenvalues --    0.44492   0.45745   0.47962   0.49137   0.52073
 Alpha virt. eigenvalues --    0.56047   0.58772   0.59930   0.61042   0.61890
 Alpha virt. eigenvalues --    0.62486   0.63365   0.64096   0.65293   0.66737
 Alpha virt. eigenvalues --    0.67025   0.67231   0.68104   0.68208   0.68849
 Alpha virt. eigenvalues --    0.69028   0.70146   0.70722   0.71359   0.71913
 Alpha virt. eigenvalues --    0.72249   0.73173   0.73393   0.74797   0.76077
 Alpha virt. eigenvalues --    0.82705   0.87369   0.92518   0.98331   1.00861
 Alpha virt. eigenvalues --    1.05275   1.09617   1.11863   1.12462   1.14349
 Alpha virt. eigenvalues --    1.17110   1.21930   1.25088   1.26385   1.31076
 Alpha virt. eigenvalues --    1.34154   1.35758   1.38114   1.41299   1.44707
 Alpha virt. eigenvalues --    1.51440   1.53284   1.56146   1.58958   1.64613
 Alpha virt. eigenvalues --    1.66162   1.70857   1.74004   1.74421   1.75036
 Alpha virt. eigenvalues --    1.76484   1.76842   1.77460   1.79399   1.80542
 Alpha virt. eigenvalues --    1.81544   1.82686   1.83571   1.85180   1.85799
 Alpha virt. eigenvalues --    1.86742   1.86973   1.88926   1.90094   1.90849
 Alpha virt. eigenvalues --    1.91608   1.92241   1.94193   1.96463   1.97981
 Alpha virt. eigenvalues --    2.00692   2.02246   2.06995   2.08447   2.10166
 Alpha virt. eigenvalues --    2.13249   2.15512   2.20703   2.21607   2.24480
 Alpha virt. eigenvalues --    2.28187   2.28771   2.34401   2.39151   2.42631
 Alpha virt. eigenvalues --    2.43009   2.44122   2.46693   2.47317   2.51322
 Alpha virt. eigenvalues --    2.53046   2.57966   2.60087   2.61361   2.64818
 Alpha virt. eigenvalues --    2.65801   2.74124   2.82403   2.83808   2.85992
 Alpha virt. eigenvalues --    2.88275   2.91343   2.93344   2.93525   2.97192
 Alpha virt. eigenvalues --    2.98957   3.00926   3.02397   3.03793   3.04199
 Alpha virt. eigenvalues --    3.10165   3.15694   3.16709   3.45014   3.78884
          Condensed to atoms (all electrons):
               1          2          3          4          5          6
     1  C    4.562109   0.426922  -0.039031  -0.055474   0.010430  -0.000516
     2  C    0.426922   4.849157   0.291211   0.365067  -0.037651  -0.013823
     3  O   -0.039031   0.291211   7.824893  -0.073420   0.000701  -0.007396
     4  C   -0.055474   0.365067  -0.073420   4.765551   0.398512  -0.039284
     5  C    0.010430  -0.037651   0.000701   0.398512   4.600984   0.430100
     6  C   -0.000516  -0.013823  -0.007396  -0.039284   0.430100   4.600493
     7  C    0.010764  -0.038205  -0.003897  -0.028493  -0.054074   0.434818
     8  C   -0.067421   0.392944  -0.048159  -0.070990  -0.031105  -0.037974
     9  H    0.358438  -0.011246  -0.002850   0.010025  -0.000612   0.000031
    10  H    0.354275  -0.012939   0.005193  -0.003390  -0.000259   0.000177
    11  H    0.364387  -0.009521   0.002985  -0.012069   0.000099   0.000047
    12  H   -0.002030  -0.039700   0.315286   0.011478   0.000145   0.000131
    13  H   -0.003957  -0.014881   0.004706   0.346055  -0.023178  -0.005514
    14  H   -0.010399  -0.007737   0.001601   0.331984  -0.013728   0.008832
    15  H   -0.000326   0.007714   0.000032  -0.015912   0.350675  -0.016924
    16  H    0.000625  -0.009809   0.014422  -0.013397   0.349512  -0.020197
    17  H    0.000031   0.001239  -0.000053   0.008265  -0.013519   0.345260
    18  H   -0.000135  -0.008859   0.000088  -0.002497  -0.023698   0.351050
    19  H   -0.000365   0.008088   0.000090   0.000985   0.008425  -0.015257
    20  H    0.000899  -0.013202   0.017928  -0.008445  -0.000434  -0.023981
    21  H   -0.010762  -0.013883  -0.004027   0.010905   0.000618   0.008553
    22  H   -0.000744  -0.015039   0.005281  -0.003626  -0.003057  -0.007143
               7          8          9         10         11         12
     1  C    0.010764  -0.067421   0.358438   0.354275   0.364387  -0.002030
     2  C   -0.038205   0.392944  -0.011246  -0.012939  -0.009521  -0.039700
     3  O   -0.003897  -0.048159  -0.002850   0.005193   0.002985   0.315286
     4  C   -0.028493  -0.070990   0.010025  -0.003390  -0.012069   0.011478
     5  C   -0.054074  -0.031105  -0.000612  -0.000259   0.000099   0.000145
     6  C    0.434818  -0.037974   0.000031   0.000177   0.000047   0.000131
     7  C    4.605561   0.391721   0.000288  -0.000214  -0.000553  -0.002829
     8  C    0.391721   4.772228  -0.011473  -0.000788   0.010187  -0.001039
     9  H    0.000288  -0.011473   0.703895  -0.021355  -0.026335   0.005895
    10  H   -0.000214  -0.000788  -0.021355   0.695876  -0.019451  -0.000111
    11  H   -0.000553   0.010187  -0.026335  -0.019451   0.674805  -0.001267
    12  H   -0.002829  -0.001039   0.005895  -0.000111  -0.001267   0.553185
    13  H   -0.004661  -0.004206  -0.000113   0.003326  -0.000220  -0.000709
    14  H    0.000400   0.011088  -0.000242  -0.000308   0.007594  -0.000370
    15  H    0.008831   0.001076   0.000019  -0.000022  -0.000021   0.000045
    16  H   -0.003163  -0.006166  -0.000014  -0.000046   0.000019  -0.001068
    17  H   -0.013693   0.008241  -0.000002   0.000003  -0.000002  -0.000002
    18  H   -0.025321  -0.003045   0.000002   0.000014   0.000001   0.000016
    19  H    0.349939  -0.016231  -0.000016  -0.000014   0.000019  -0.000118
    20  H    0.344597  -0.011734  -0.000081  -0.000092  -0.000027   0.001320
    21  H   -0.017432   0.331783   0.007926  -0.000599  -0.000291   0.005966
    22  H   -0.020876   0.334181  -0.000447   0.001805  -0.000427  -0.000087
              13         14         15         16         17         18
     1  C   -0.003957  -0.010399  -0.000326   0.000625   0.000031  -0.000135
     2  C   -0.014881  -0.007737   0.007714  -0.009809   0.001239  -0.008859
     3  O    0.004706   0.001601   0.000032   0.014422  -0.000053   0.000088
     4  C    0.346055   0.331984  -0.015912  -0.013397   0.008265  -0.002497
     5  C   -0.023178  -0.013728   0.350675   0.349512  -0.013519  -0.023698
     6  C   -0.005514   0.008832  -0.016924  -0.020197   0.345260   0.351050
     7  C   -0.004661   0.000400   0.008831  -0.003163  -0.013693  -0.025321
     8  C   -0.004206   0.011088   0.001076  -0.006166   0.008241  -0.003045
     9  H   -0.000113  -0.000242   0.000019  -0.000014  -0.000002   0.000002
    10  H    0.003326  -0.000308  -0.000022  -0.000046   0.000003   0.000014
    11  H   -0.000220   0.007594  -0.000021   0.000019  -0.000002   0.000001
    12  H   -0.000709  -0.000370   0.000045  -0.001068  -0.000002   0.000016
    13  H    0.737826  -0.026654  -0.009629   0.010065  -0.000038   0.006283
    14  H   -0.026654   0.718730  -0.005320  -0.007905  -0.000424  -0.000077
    15  H   -0.009629  -0.005320   0.734640  -0.031441  -0.004867  -0.008814
    16  H    0.010065  -0.007905  -0.031441   0.710091  -0.008024   0.009082
    17  H   -0.000038  -0.000424  -0.004867  -0.008024   0.728870  -0.031664
    18  H    0.006283  -0.000077  -0.008814   0.009082  -0.031664   0.748288
    19  H   -0.000028   0.000046  -0.000466   0.000030  -0.004933  -0.008663
    20  H    0.000361  -0.000131   0.000011   0.004815  -0.008530   0.009451
    21  H   -0.000134  -0.000578   0.000049  -0.000102  -0.000459  -0.000023
    22  H    0.002061  -0.000391  -0.000019   0.000166  -0.000036   0.006596
              19         20         21         22
     1  C   -0.000365   0.000899  -0.010762  -0.000744
     2  C    0.008088  -0.013202  -0.013883  -0.015039
     3  O    0.000090   0.017928  -0.004027   0.005281
     4  C    0.000985  -0.008445   0.010905  -0.003626
     5  C    0.008425  -0.000434   0.000618  -0.003057
     6  C   -0.015257  -0.023981   0.008553  -0.007143
     7  C    0.349939   0.344597  -0.017432  -0.020876
     8  C   -0.016231  -0.011734   0.331783   0.334181
     9  H   -0.000016  -0.000081   0.007926  -0.000447
    10  H   -0.000014  -0.000092  -0.000599   0.001805
    11  H    0.000019  -0.000027  -0.000291  -0.000427
    12  H   -0.000118   0.001320   0.005966  -0.000087
    13  H   -0.000028   0.000361  -0.000134   0.002061
    14  H    0.000046  -0.000131  -0.000578  -0.000391
    15  H   -0.000466   0.000011   0.000049  -0.000019
    16  H    0.000030   0.004815  -0.000102   0.000166
    17  H   -0.004933  -0.008530  -0.000459  -0.000036
    18  H   -0.008663   0.009451  -0.000023   0.006596
    19  H    0.733405  -0.031709  -0.005626  -0.009207
    20  H   -0.031709   0.730544  -0.008670   0.010819
    21  H   -0.005626  -0.008670   0.747671  -0.026472
    22  H   -0.009207   0.010819  -0.026472   0.741928
 Mulliken charges:
               1
     1  C    0.102281
     2  C   -0.095848
     3  O   -0.305585
     4  C    0.078172
     5  C    0.051114
     6  C    0.008514
     7  C    0.066492
     8  C    0.056885
     9  H   -0.011734
    10  H   -0.001082
    11  H    0.010042
    12  H    0.155862
    13  H   -0.016759
    14  H   -0.006011
    15  H   -0.009331
    16  H    0.002506
    17  H   -0.005664
    18  H   -0.018076
    19  H   -0.008392
    20  H   -0.013708
    21  H   -0.024413
    22  H   -0.015265
 Sum of Mulliken charges =  -0.00000
 Mulliken charges with hydrogens summed into heavy atoms:
               1
     1  C    0.099507
     2  C   -0.095848
     3  O   -0.149723
     4  C    0.055402
     5  C    0.044289
     6  C   -0.015225
     7  C    0.044391
     8  C    0.017207
 Electronic spatial extent (au):  <R**2>=            982.4616
 Charge=             -0.0000 electrons
 Dipole moment (field-independent basis, Debye):
    X=              0.5068    Y=              1.0313    Z=             -0.6767  Tot=              1.3335
 Quadrupole moment (field-independent basis, Debye-Ang):
   XX=            -50.9724   YY=            -51.1301   ZZ=            -52.4898
   XY=              1.8119   XZ=              0.4924   YZ=              2.3514
 Traceless Quadrupole moment (field-independent basis, Debye-Ang):
   XX=              0.5584   YY=              0.4007   ZZ=             -0.9590
   XY=              1.8119   XZ=              0.4924   YZ=              2.3514
 Octapole moment (field-independent basis, Debye-Ang**2):
  XXX=              7.5653  YYY=             -0.1255  ZZZ=              6.0709  XYY=              3.8544
  XXY=              2.5699  XXZ=              5.8902  XZZ=              3.0069  YZZ=              4.4143
  YYZ=              4.4535  XYZ=              3.7968
 Hexadecapole moment (field-independent basis, Debye-Ang**3):
 XXXX=           -745.9552 YYYY=           -379.8328 ZZZZ=           -209.2027 XXXY=              3.8380
 XXXZ=             12.8824 YYYX=              1.1219 YYYZ=              1.7515 ZZZX=             10.5748
 ZZZY=              8.7939 XXYY=           -183.2779 XXZZ=           -156.3883 YYZZ=            -97.9587
 XXYZ=              5.8140 YYXZ=              7.5549 ZZXY=              6.9572
 N-N= 4.207301047412D+02 E-N=-1.653524643062D+03  KE= 3.461432992330D+02
 ******************************Gaussian NBO Version 3.1******************************
             N A T U R A L   A T O M I C   O R B I T A L   A N D
          N A T U R A L   B O N D   O R B I T A L   A N A L Y S I S
 ******************************Gaussian NBO Version 3.1******************************
       /RESON  / : Allow strongly delocalized NBO set

 Analyzing the SCF density

 Job title: 54                                                              

 Storage needed:    101028 in NPA,    133540 in NBO ( 939521456 available)
 GSVD:  LWork=       19020 too small for GESVD, short by        8450 words or        8450 for optimal perf.


 NATURAL POPULATIONS:  Natural atomic orbital occupancies 
                                                          
   NAO  Atom  No  lang   Type(AO)    Occupancy      Energy
 ----------------------------------------------------------
     1    C    1  S      Cor( 1S)     1.99913     -10.05377
     2    C    1  S      Val( 2S)     1.08298      -0.22728
     3    C    1  S      Ryd( 3S)     0.00084       0.88585
     4    C    1  px     Val( 2p)     1.12125      -0.07177
     5    C    1  px     Ryd( 3p)     0.00201       0.54297
     6    C    1  py     Val( 2p)     1.22523      -0.07606
     7    C    1  py     Ryd( 3p)     0.00396       0.66672
     8    C    1  pz     Val( 2p)     1.20443      -0.07502
     9    C    1  pz     Ryd( 3p)     0.00295       0.60362
    10    C    1  dxy    Ryd( 3d)     0.00076       2.37544
    11    C    1  dxz    Ryd( 3d)     0.00031       2.19064
    12    C    1  dyz    Ryd( 3d)     0.00018       2.18535
    13    C    1  dx2y2  Ryd( 3d)     0.00041       2.22411
    14    C    1  dz2    Ryd( 3d)     0.00078       2.45512

    15    C    2  S      Cor( 1S)     1.99877     -10.11308
    16    C    2  S      Val( 2S)     0.84416      -0.15631
    17    C    2  S      Ryd( 3S)     0.00181       0.90618
    18    C    2  px     Val( 2p)     1.05211      -0.08448
    19    C    2  px     Ryd( 3p)     0.00517       0.89358
    20    C    2  py     Val( 2p)     1.05649      -0.08316
    21    C    2  py     Ryd( 3p)     0.00445       0.71987
    22    C    2  pz     Val( 2p)     0.71844      -0.05134
    23    C    2  pz     Ryd( 3p)     0.00727       0.78935
    24    C    2  dxy    Ryd( 3d)     0.00102       2.24257
    25    C    2  dxz    Ryd( 3d)     0.00182       2.12093
    26    C    2  dyz    Ryd( 3d)     0.00150       2.04290
    27    C    2  dx2y2  Ryd( 3d)     0.00097       2.18807
    28    C    2  dz2    Ryd( 3d)     0.00246       2.37888

    29    O    3  S      Cor( 1S)     1.99972     -18.92165
    30    O    3  S      Val( 2S)     1.66343      -0.84787
    31    O    3  S      Ryd( 3S)     0.00152       1.43960
    32    O    3  px     Val( 2p)     1.86122      -0.27945
    33    O    3  px     Ryd( 3p)     0.00276       1.15852
    34    O    3  py     Val( 2p)     1.69641      -0.27567
    35    O    3  py     Ryd( 3p)     0.00211       1.23774
    36    O    3  pz     Val( 2p)     1.53116      -0.28665
    37    O    3  pz     Ryd( 3p)     0.00179       1.12046
    38    O    3  dxy    Ryd( 3d)     0.00091       3.08459
    39    O    3  dxz    Ryd( 3d)     0.00050       2.86655
    40    O    3  dyz    Ryd( 3d)     0.00080       2.91786
    41    O    3  dx2y2  Ryd( 3d)     0.00073       2.90877
    42    O    3  dz2    Ryd( 3d)     0.00108       3.16439

    43    C    4  S      Cor( 1S)     1.99901     -10.04517
    44    C    4  S      Val( 2S)     1.00403      -0.19132
    45    C    4  S      Ryd( 3S)     0.00217       0.97845
    46    C    4  px     Val( 2p)     1.08855      -0.06472
    47    C    4  px     Ryd( 3p)     0.00338       0.69821
    48    C    4  py     Val( 2p)     1.14117      -0.06752
    49    C    4  py     Ryd( 3p)     0.00420       0.66889
    50    C    4  pz     Val( 2p)     1.19504      -0.06643
    51    C    4  pz     Ryd( 3p)     0.00460       0.76034
    52    C    4  dxy    Ryd( 3d)     0.00085       2.30509
    53    C    4  dxz    Ryd( 3d)     0.00042       2.15841
    54    C    4  dyz    Ryd( 3d)     0.00025       2.16600
    55    C    4  dx2y2  Ryd( 3d)     0.00060       2.22845
    56    C    4  dz2    Ryd( 3d)     0.00096       2.46986

    57    C    5  S      Cor( 1S)     1.99912     -10.04753
    58    C    5  S      Val( 2S)     1.00702      -0.18758
    59    C    5  S      Ryd( 3S)     0.00081       1.00107
    60    C    5  px     Val( 2p)     1.06831      -0.05389
    61    C    5  px     Ryd( 3p)     0.00295       0.63221
    62    C    5  py     Val( 2p)     1.13696      -0.05790
    63    C    5  py     Ryd( 3p)     0.00475       0.70392
    64    C    5  pz     Val( 2p)     1.20134      -0.05997
    65    C    5  pz     Ryd( 3p)     0.00275       0.70485
    66    C    5  dxy    Ryd( 3d)     0.00078       2.30356
    67    C    5  dxz    Ryd( 3d)     0.00048       2.15585
    68    C    5  dyz    Ryd( 3d)     0.00035       2.15182
    69    C    5  dx2y2  Ryd( 3d)     0.00063       2.22748
    70    C    5  dz2    Ryd( 3d)     0.00095       2.47612

    71    C    6  S      Cor( 1S)     1.99912     -10.05163
    72    C    6  S      Val( 2S)     1.01016      -0.19320
    73    C    6  S      Ryd( 3S)     0.00083       0.98567
    74    C    6  px     Val( 2p)     1.16635      -0.06074
    75    C    6  px     Ryd( 3p)     0.00451       0.70722
    76    C    6  py     Val( 2p)     1.04256      -0.05811
    77    C    6  py     Ryd( 3p)     0.00178       0.58209
    78    C    6  pz     Val( 2p)     1.19536      -0.06281
    79    C    6  pz     Ryd( 3p)     0.00292       0.72456
    80    C    6  dxy    Ryd( 3d)     0.00064       2.22853
    81    C    6  dxz    Ryd( 3d)     0.00041       2.23534
    82    C    6  dyz    Ryd( 3d)     0.00045       2.09399
    83    C    6  dx2y2  Ryd( 3d)     0.00081       2.27627
    84    C    6  dz2    Ryd( 3d)     0.00093       2.44182

    85    C    7  S      Cor( 1S)     1.99911     -10.05140
    86    C    7  S      Val( 2S)     1.00668      -0.19147
    87    C    7  S      Ryd( 3S)     0.00088       0.99876
    88    C    7  px     Val( 2p)     1.06793      -0.05840
    89    C    7  px     Ryd( 3p)     0.00303       0.62592
    90    C    7  py     Val( 2p)     1.14032      -0.06202
    91    C    7  py     Ryd( 3p)     0.00475       0.70125
    92    C    7  pz     Val( 2p)     1.19812      -0.06398
    93    C    7  pz     Ryd( 3p)     0.00291       0.70481
    94    C    7  dxy    Ryd( 3d)     0.00077       2.29790
    95    C    7  dxz    Ryd( 3d)     0.00047       2.15101
    96    C    7  dyz    Ryd( 3d)     0.00036       2.15370
    97    C    7  dx2y2  Ryd( 3d)     0.00065       2.22299
    98    C    7  dz2    Ryd( 3d)     0.00094       2.46498

    99    C    8  S      Cor( 1S)     1.99902     -10.05033
   100    C    8  S      Val( 2S)     1.00768      -0.19807
   101    C    8  S      Ryd( 3S)     0.00176       0.96489
   102    C    8  px     Val( 2p)     1.09241      -0.07149
   103    C    8  px     Ryd( 3p)     0.00337       0.69511
   104    C    8  py     Val( 2p)     1.14307      -0.07294
   105    C    8  py     Ryd( 3p)     0.00417       0.67435
   106    C    8  pz     Val( 2p)     1.19784      -0.07389
   107    C    8  pz     Ryd( 3p)     0.00404       0.72953
   108    C    8  dxy    Ryd( 3d)     0.00086       2.30250
   109    C    8  dxz    Ryd( 3d)     0.00041       2.15008
   110    C    8  dyz    Ryd( 3d)     0.00024       2.14960
   111    C    8  dx2y2  Ryd( 3d)     0.00060       2.22122
   112    C    8  dz2    Ryd( 3d)     0.00097       2.46735

   113    H    9  S      Val( 1S)     0.78809       0.06109
   114    H    9  S      Ryd( 2S)     0.00219       0.36973
   115    H    9  px     Ryd( 2p)     0.00031       1.94965
   116    H    9  py     Ryd( 2p)     0.00051       2.17550
   117    H    9  pz     Ryd( 2p)     0.00024       1.83895

   118    H   10  S      Val( 1S)     0.77905       0.06714
   119    H   10  S      Ryd( 2S)     0.00153       0.37644
   120    H   10  px     Ryd( 2p)     0.00013       1.77685
   121    H   10  py     Ryd( 2p)     0.00022       1.82536
   122    H   10  pz     Ryd( 2p)     0.00070       2.37949

   123    H   11  S      Val( 1S)     0.77323       0.07747
   124    H   11  S      Ryd( 2S)     0.00247       0.37151
   125    H   11  px     Ryd( 2p)     0.00026       1.95991
   126    H   11  py     Ryd( 2p)     0.00051       2.18028
   127    H   11  pz     Ryd( 2p)     0.00023       1.86013

   128    H   12  S      Val( 1S)     0.54290       0.10502
   129    H   12  S      Ryd( 2S)     0.00168       0.44352
   130    H   12  px     Ryd( 2p)     0.00174       1.86829
   131    H   12  py     Ryd( 2p)     0.00184       2.23445
   132    H   12  pz     Ryd( 2p)     0.00113       1.87623

   133    H   13  S      Val( 1S)     0.78197       0.07507
   134    H   13  S      Ryd( 2S)     0.00216       0.39295
   135    H   13  px     Ryd( 2p)     0.00014       1.87274
   136    H   13  py     Ryd( 2p)     0.00017       1.86271
   137    H   13  pz     Ryd( 2p)     0.00070       2.38395

   138    H   14  S      Val( 1S)     0.76634       0.09199
   139    H   14  S      Ryd( 2S)     0.00297       0.38101
   140    H   14  px     Ryd( 2p)     0.00026       1.99753
   141    H   14  py     Ryd( 2p)     0.00048       2.21275
   142    H   14  pz     Ryd( 2p)     0.00023       1.95176

   143    H   15  S      Val( 1S)     0.77625       0.09050
   144    H   15  S      Ryd( 2S)     0.00207       0.36450
   145    H   15  px     Ryd( 2p)     0.00027       1.96063
   146    H   15  py     Ryd( 2p)     0.00052       2.20559
   147    H   15  pz     Ryd( 2p)     0.00021       1.90576

   148    H   16  S      Val( 1S)     0.77135       0.09706
   149    H   16  S      Ryd( 2S)     0.00338       0.39679
   150    H   16  px     Ryd( 2p)     0.00017       1.81863
   151    H   16  py     Ryd( 2p)     0.00016       1.87844
   152    H   16  pz     Ryd( 2p)     0.00072       2.40025

   153    H   17  S      Val( 1S)     0.77435       0.09031
   154    H   17  S      Ryd( 2S)     0.00210       0.36192
   155    H   17  px     Ryd( 2p)     0.00062       2.30061
   156    H   17  py     Ryd( 2p)     0.00013       1.81538
   157    H   17  pz     Ryd( 2p)     0.00025       1.94162

   158    H   18  S      Val( 1S)     0.79170       0.07573
   159    H   18  S      Ryd( 2S)     0.00290       0.38412
   160    H   18  px     Ryd( 2p)     0.00019       1.89411
   161    H   18  py     Ryd( 2p)     0.00013       1.78356
   162    H   18  pz     Ryd( 2p)     0.00069       2.37242

   163    H   19  S      Val( 1S)     0.77581       0.08741
   164    H   19  S      Ryd( 2S)     0.00207       0.36098
   165    H   19  px     Ryd( 2p)     0.00027       1.95152
   166    H   19  py     Ryd( 2p)     0.00052       2.20023
   167    H   19  pz     Ryd( 2p)     0.00022       1.90653

   168    H   20  S      Val( 1S)     0.77792       0.08669
   169    H   20  S      Ryd( 2S)     0.00405       0.39048
   170    H   20  px     Ryd( 2p)     0.00017       1.81049
   171    H   20  py     Ryd( 2p)     0.00017       1.87505
   172    H   20  pz     Ryd( 2p)     0.00071       2.39149

   173    H   21  S      Val( 1S)     0.78187       0.07071
   174    H   21  S      Ryd( 2S)     0.00295       0.37371
   175    H   21  px     Ryd( 2p)     0.00025       1.98659
   176    H   21  py     Ryd( 2p)     0.00053       2.19983
   177    H   21  pz     Ryd( 2p)     0.00022       1.91471

   178    H   22  S      Val( 1S)     0.77768       0.07257
   179    H   22  S      Ryd( 2S)     0.00259       0.38749
   180    H   22  px     Ryd( 2p)     0.00014       1.86973
   181    H   22  py     Ryd( 2p)     0.00017       1.85970
   182    H   22  pz     Ryd( 2p)     0.00071       2.38012

 WARNING:  1 low occupancy (<1.9990e) core orbital  found on  C    2


 Summary of Natural Population Analysis:                  
                                                          
                                       Natural Population 
                Natural  -----------------------------------------------
    Atom  No    Charge         Core      Valence    Rydberg      Total
 -----------------------------------------------------------------------
      C    1   -0.64521      1.99913     4.63390    0.01218     6.64521
      C    2    0.30356      1.99877     3.67119    0.02648     5.69644
      O    3   -0.76416      1.99972     6.75222    0.01221     8.76416
      C    4   -0.44523      1.99901     4.42879    0.01743     6.44523
      C    5   -0.42719      1.99912     4.41363    0.01444     6.42719
      C    6   -0.42684      1.99912     4.41443    0.01329     6.42684
      C    7   -0.42694      1.99911     4.41307    0.01477     6.42694
      C    8   -0.45644      1.99902     4.44100    0.01643     6.45644
      H    9    0.20867      0.00000     0.78809    0.00324     0.79133
      H   10    0.21837      0.00000     0.77905    0.00259     0.78163
      H   11    0.22329      0.00000     0.77323    0.00348     0.77671
      H   12    0.45071      0.00000     0.54290    0.00639     0.54929
      H   13    0.21486      0.00000     0.78197    0.00318     0.78514
      H   14    0.22972      0.00000     0.76634    0.00394     0.77028
      H   15    0.22067      0.00000     0.77625    0.00308     0.77933
      H   16    0.22423      0.00000     0.77135    0.00442     0.77577
      H   17    0.22255      0.00000     0.77435    0.00310     0.77745
      H   18    0.20439      0.00000     0.79170    0.00391     0.79561
      H   19    0.22112      0.00000     0.77581    0.00307     0.77888
      H   20    0.21699      0.00000     0.77792    0.00510     0.78301
      H   21    0.21418      0.00000     0.78187    0.00396     0.78582
      H   22    0.21872      0.00000     0.77768    0.00360     0.78128
 =======================================================================
   * Total *   -0.00000     15.99300    47.82673    0.18028    64.00000

                                 Natural Population      
 --------------------------------------------------------
   Core                      15.99300 ( 99.9562% of  16)
   Valence                   47.82673 ( 99.6390% of  48)
   Natural Minimal Basis     63.81972 ( 99.7183% of  64)
   Natural Rydberg Basis      0.18028 (  0.2817% of  64)
 --------------------------------------------------------

    Atom  No          Natural Electron Configuration
 ----------------------------------------------------------------------------
      C    1      [core]2S( 1.08)2p( 3.55)3p( 0.01)
      C    2      [core]2S( 0.84)2p( 2.83)3p( 0.02)3d( 0.01)
      O    3      [core]2S( 1.66)2p( 5.09)3p( 0.01)
      C    4      [core]2S( 1.00)2p( 3.42)3p( 0.01)
      C    5      [core]2S( 1.01)2p( 3.41)3p( 0.01)
      C    6      [core]2S( 1.01)2p( 3.40)3p( 0.01)
      C    7      [core]2S( 1.01)2p( 3.41)3p( 0.01)
      C    8      [core]2S( 1.01)2p( 3.43)3p( 0.01)
      H    9            1S( 0.79)
      H   10            1S( 0.78)
      H   11            1S( 0.77)
      H   12            1S( 0.54)
      H   13            1S( 0.78)
      H   14            1S( 0.77)
      H   15            1S( 0.78)
      H   16            1S( 0.77)
      H   17            1S( 0.77)
      H   18            1S( 0.79)
      H   19            1S( 0.78)
      H   20            1S( 0.78)
      H   21            1S( 0.78)
      H   22            1S( 0.78)


 NATURAL BOND ORBITAL ANALYSIS:

                       Occupancies       Lewis Structure    Low   High
           Occ.    -------------------  -----------------   occ   occ
  Cycle   Thresh.   Lewis   Non-Lewis     CR  BD  3C  LP    (L)   (NL)   Dev
 =============================================================================
   1(1)    1.90    63.46682   0.53318      8  22   0   2     0      0    0.03
 -----------------------------------------------------------------------------

 Structure accepted: No low occupancy Lewis orbitals

 WARNING:  1 low occupancy (<1.9990e) core orbital  found on  C    2

 --------------------------------------------------------
   Core                     15.99301 ( 99.956% of  16)
   Valence Lewis            47.47381 ( 98.904% of  48)
  ==================       ============================
   Total Lewis              63.46682 ( 99.167% of  64)
  -----------------------------------------------------
   Valence non-Lewis         0.40165 (  0.628% of  64)
   Rydberg non-Lewis         0.13153 (  0.206% of  64)
  ==================       ============================
   Total non-Lewis           0.53318 (  0.833% of  64)
 --------------------------------------------------------


       (Occupancy)   Bond orbital/ Coefficients/ Hybrids
 ---------------------------------------------------------------------------------
     1. (1.97911) BD ( 1) C   1 - C   2  
                ( 49.77%)   0.7055* C   1 s( 30.87%)p 2.24( 69.09%)d 0.00(  0.04%)
                                            0.0006  0.5556 -0.0019 -0.7629  0.0089
                                            0.0139  0.0004  0.3292  0.0125 -0.0009
                                           -0.0129  0.0008  0.0144 -0.0051
                ( 50.23%)   0.7087* C   2 s( 27.64%)p 2.62( 72.30%)d 0.00(  0.05%)
                                            0.0002  0.5258  0.0048  0.7875  0.0002
                                           -0.0083 -0.0031 -0.3204  0.0131  0.0003
                                           -0.0146  0.0007  0.0165 -0.0072
     2. (1.98666) BD ( 1) C   1 - H   9  
                ( 60.51%)   0.7779* C   1 s( 22.65%)p 3.41( 77.31%)d 0.00(  0.04%)
                                           -0.0001  0.4759  0.0018  0.4611  0.0153
                                            0.7103 -0.0094  0.2358 -0.0105  0.0150
                                            0.0054  0.0078 -0.0079 -0.0076
                ( 39.49%)   0.6284* H   9 s( 99.92%)p 0.00(  0.08%)
                                            0.9996 -0.0013 -0.0156 -0.0221 -0.0066
     3. (1.98360) BD ( 1) C   1 - H  10  
                ( 60.94%)   0.7806* C   1 s( 23.20%)p 3.31( 76.76%)d 0.00(  0.04%)
                                            0.0001 -0.4817  0.0002  0.0272 -0.0194
                                            0.0148  0.0005  0.8753  0.0048 -0.0002
                                           -0.0020 -0.0000  0.0006 -0.0204
                ( 39.06%)   0.6250* H  10 s( 99.92%)p 0.00(  0.08%)
                                           -0.9996  0.0013  0.0000 -0.0007 -0.0283
     4. (1.98706) BD ( 1) C   1 - H  11  
                ( 61.26%)   0.7827* C   1 s( 23.20%)p 3.31( 76.76%)d 0.00(  0.04%)
                                           -0.0000  0.4816  0.0022  0.4513  0.0128
                                           -0.7031  0.0091  0.2631 -0.0077 -0.0143
                                            0.0061 -0.0082 -0.0073 -0.0067
                ( 38.74%)   0.6224* H  11 s( 99.92%)p 0.00(  0.08%)
                                            0.9996 -0.0016 -0.0140  0.0225 -0.0096
     5. (1.98810) BD ( 1) C   2 - O   3  
                ( 31.46%)   0.5609* C   2 s( 18.18%)p 4.48( 81.53%)d 0.02(  0.29%)
                                           -0.0002  0.4260  0.0192  0.0812  0.0038
                                            0.0043 -0.0108  0.8986  0.0321 -0.0001
                                            0.0078  0.0009  0.0008  0.0530
                ( 68.54%)   0.8279* O   3 s( 35.22%)p 1.84( 64.72%)d 0.00(  0.06%)
                                           -0.0001  0.5934 -0.0018 -0.0540 -0.0004
                                            0.0355 -0.0043 -0.8019  0.0040  0.0034
                                           -0.0013 -0.0104 -0.0030  0.0226
     6. (1.96293) BD ( 1) C   2 - C   4  
                ( 50.38%)   0.7098* C   2 s( 26.91%)p 2.71( 73.04%)d 0.00(  0.05%)
                                           -0.0000  0.5188 -0.0039 -0.4364  0.0232
                                           -0.7058 -0.0075 -0.2029  0.0075  0.0165
                                            0.0046  0.0069 -0.0077 -0.0103
                ( 49.62%)   0.7044* C   4 s( 28.15%)p 2.55( 71.80%)d 0.00(  0.05%)
                                            0.0005  0.5306 -0.0024  0.4347  0.0137
                                            0.6955 -0.0105  0.2121  0.0059  0.0150
                                            0.0046  0.0080 -0.0084 -0.0088
     7. (1.97068) BD ( 1) C   2 - C   8  
                ( 49.77%)   0.7054* C   2 s( 27.19%)p 2.68( 72.76%)d 0.00(  0.05%)
                                            0.0002  0.5213 -0.0117 -0.4262  0.0189
                                            0.7078  0.0075 -0.2111 -0.0025 -0.0157
                                            0.0061 -0.0084 -0.0084 -0.0097
                ( 50.23%)   0.7088* C   8 s( 28.34%)p 2.53( 71.61%)d 0.00(  0.04%)
                                            0.0004  0.5324 -0.0044  0.4291  0.0125
                                           -0.6888  0.0132  0.2391  0.0071 -0.0144
                                            0.0053 -0.0086 -0.0076 -0.0080
     8. (1.98786) BD ( 1) O   3 - H  12  
                ( 72.92%)   0.8539* O   3 s( 19.53%)p 4.12( 80.39%)d 0.00(  0.08%)
                                            0.0002  0.4415  0.0191  0.4225  0.0132
                                            0.7177  0.0200  0.3297  0.0328  0.0205
                                            0.0011  0.0025 -0.0131 -0.0150
                ( 27.08%)   0.5204* H  12 s( 99.63%)p 0.00(  0.37%)
                                            0.9981 -0.0047 -0.0286 -0.0487 -0.0235
     9. (1.98002) BD ( 1) C   4 - C   5  
                ( 50.57%)   0.7111* C   4 s( 28.07%)p 2.56( 71.88%)d 0.00(  0.04%)
                                            0.0001  0.5298  0.0065 -0.7909 -0.0018
                                           -0.0028 -0.0329  0.3038 -0.0015 -0.0019
                                           -0.0119  0.0010  0.0155 -0.0062
                ( 49.43%)   0.7031* C   5 s( 27.53%)p 2.63( 72.42%)d 0.00(  0.05%)
                                            0.0002  0.5247  0.0002  0.7915  0.0020
                                           -0.0159 -0.0342 -0.3104 -0.0034  0.0011
                                           -0.0130 -0.0005  0.0155 -0.0062
    10. (1.97513) BD ( 1) C   4 - H  13  
                ( 60.83%)   0.7799* C   4 s( 21.44%)p 3.66( 78.52%)d 0.00(  0.05%)
                                            0.0002 -0.4630  0.0052  0.0279 -0.0043
                                            0.0667  0.0241  0.8828  0.0002  0.0003
                                           -0.0010 -0.0004  0.0002 -0.0214
                ( 39.17%)   0.6259* H  13 s( 99.92%)p 0.00(  0.08%)
                                           -0.9996  0.0026  0.0001 -0.0041 -0.0283
    11. (1.97791) BD ( 1) C   4 - H  14  
                ( 61.65%)   0.7852* C   4 s( 22.22%)p 3.50( 77.74%)d 0.00(  0.04%)
                                            0.0002 -0.4714 -0.0054 -0.4287  0.0103
                                            0.7146  0.0013 -0.2875  0.0144  0.0146
                                           -0.0061  0.0093  0.0066  0.0060
                ( 38.35%)   0.6193* H  14 s( 99.92%)p 0.00(  0.08%)
                                           -0.9996  0.0034  0.0146 -0.0228  0.0092
    12. (1.98084) BD ( 1) C   5 - C   6  
                ( 49.86%)   0.7061* C   5 s( 27.75%)p 2.60( 72.20%)d 0.00(  0.04%)
                                            0.0002  0.5268  0.0019 -0.4296 -0.0314
                                            0.6920 -0.0123 -0.2397 -0.0006 -0.0137
                                            0.0049 -0.0095 -0.0090 -0.0078
                ( 50.14%)   0.7081* C   6 s( 27.97%)p 2.57( 71.99%)d 0.00(  0.04%)
                                            0.0002  0.5288  0.0006  0.4066 -0.0258
                                           -0.7050 -0.0184  0.2379  0.0047 -0.0152
                                            0.0056 -0.0081 -0.0064 -0.0082
    13. (1.97866) BD ( 1) C   5 - H  15  
                ( 61.12%)   0.7818* C   5 s( 22.51%)p 3.44( 77.45%)d 0.00(  0.04%)
                                            0.0001 -0.4744 -0.0051  0.4318 -0.0037
                                            0.7199 -0.0057  0.2635 -0.0173 -0.0141
                                           -0.0056 -0.0095  0.0078  0.0066
                ( 38.88%)   0.6236* H  15 s( 99.92%)p 0.00(  0.08%)
                                           -0.9996  0.0023 -0.0142 -0.0238 -0.0069
    14. (1.97670) BD ( 1) C   5 - H  16  
                ( 61.48%)   0.7841* C   5 s( 22.08%)p 3.53( 77.87%)d 0.00(  0.04%)
                                           -0.0001  0.4699 -0.0063  0.0327 -0.0101
                                           -0.0329 -0.0186  0.8810 -0.0022  0.0005
                                            0.0026  0.0002 -0.0003  0.0208
                ( 38.52%)   0.6206* H  16 s( 99.92%)p 0.00(  0.08%)
                                            0.9996 -0.0050 -0.0016  0.0026 -0.0289
    15. (1.98052) BD ( 1) C   6 - C   7  
                ( 49.89%)   0.7063* C   6 s( 27.82%)p 2.59( 72.14%)d 0.00(  0.04%)
                                            0.0003  0.5274  0.0012  0.4150 -0.0252
                                            0.7081  0.0196  0.2160  0.0044  0.0156
                                            0.0051  0.0074 -0.0065 -0.0087
                ( 50.11%)   0.7079* C   7 s( 27.86%)p 2.59( 72.10%)d 0.00(  0.04%)
                                            0.0002  0.5278  0.0014 -0.4385 -0.0307
                                           -0.6929  0.0135 -0.2178 -0.0007  0.0139
                                            0.0044  0.0086 -0.0089 -0.0082
    16. (1.97919) BD ( 1) C   6 - H  17  
                ( 61.23%)   0.7825* C   6 s( 22.55%)p 3.43( 77.41%)d 0.00(  0.04%)
                                            0.0001 -0.4748 -0.0062  0.8052 -0.0053
                                           -0.0108  0.0006 -0.3540  0.0167  0.0005
                                            0.0134 -0.0003 -0.0150  0.0044
                ( 38.77%)   0.6226* H  17 s( 99.92%)p 0.00(  0.08%)
                                           -0.9996  0.0024 -0.0267  0.0002  0.0102
    17. (1.97871) BD ( 1) C   6 - H  18  
                ( 60.52%)   0.7779* C   6 s( 21.55%)p 3.64( 78.40%)d 0.00(  0.05%)
                                            0.0001 -0.4642  0.0069  0.1128  0.0231
                                            0.0124  0.0002  0.8778 -0.0045 -0.0001
                                           -0.0028 -0.0004 -0.0005 -0.0213
                ( 39.48%)   0.6284* H  18 s( 99.92%)p 0.00(  0.08%)
                                           -0.9996  0.0045 -0.0066 -0.0005 -0.0277
    18. (1.98031) BD ( 1) C   7 - C   8  
                ( 49.37%)   0.7026* C   7 s( 27.51%)p 2.63( 72.44%)d 0.00(  0.05%)
                                            0.0002  0.5245  0.0009  0.7905  0.0030
                                           -0.0019  0.0340 -0.3135 -0.0055 -0.0016
                                           -0.0129  0.0007  0.0156 -0.0063
                ( 50.63%)   0.7116* C   8 s( 28.14%)p 2.55( 71.82%)d 0.00(  0.04%)
                                            0.0002  0.5304  0.0065 -0.7881 -0.0020
                                            0.0265  0.0321  0.3087 -0.0022  0.0004
                                           -0.0122 -0.0002  0.0155 -0.0059
    19. (1.97910) BD ( 1) C   7 - H  19  
                ( 61.15%)   0.7820* C   7 s( 22.58%)p 3.43( 77.38%)d 0.00(  0.04%)
                                           -0.0001  0.4751  0.0051 -0.4240  0.0034
                                            0.7178 -0.0056 -0.2800  0.0171 -0.0138
                                            0.0057 -0.0098 -0.0081 -0.0063
                ( 38.85%)   0.6233* H  19 s( 99.92%)p 0.00(  0.08%)
                                            0.9996 -0.0023  0.0141 -0.0236  0.0076
    20. (1.97702) BD ( 1) C   7 - H  20  
                ( 61.18%)   0.7822* C   7 s( 21.93%)p 3.56( 78.03%)d 0.00(  0.04%)
                                           -0.0001  0.4682 -0.0065  0.0381 -0.0116
                                            0.0565  0.0180  0.8804 -0.0025 -0.0003
                                            0.0030  0.0009 -0.0003  0.0209
                ( 38.82%)   0.6231* H  20 s( 99.92%)p 0.00(  0.08%)
                                            0.9996 -0.0054 -0.0006 -0.0028 -0.0286
    21. (1.97839) BD ( 1) C   8 - H  21  
                ( 60.89%)   0.7803* C   8 s( 21.72%)p 3.60( 78.24%)d 0.00(  0.04%)
                                           -0.0002  0.4660  0.0044  0.4392 -0.0101
                                            0.7228  0.0034  0.2582 -0.0184  0.0154
                                            0.0057  0.0087 -0.0071 -0.0069
                ( 39.11%)   0.6254* H  21 s( 99.92%)p 0.00(  0.08%)
                                            0.9996 -0.0031 -0.0140 -0.0239 -0.0062
    22. (1.97468) BD ( 1) C   8 - H  22  
                ( 61.10%)   0.7817* C   8 s( 21.67%)p 3.61( 78.28%)d 0.00(  0.04%)
                                            0.0002 -0.4655  0.0035  0.0308 -0.0052
                                           -0.0343 -0.0222  0.8833  0.0015 -0.0004
                                           -0.0011 -0.0000  0.0004 -0.0212
                ( 38.90%)   0.6237* H  22 s( 99.92%)p 0.00(  0.08%)
                                           -0.9996  0.0037 -0.0001  0.0030 -0.0285
    23. (1.99913) CR ( 1) C   1           s(100.00%)p 0.00(  0.00%)
                                            1.0000 -0.0002  0.0000  0.0005 -0.0000
                                            0.0000 -0.0000 -0.0002 -0.0000  0.0000
                                            0.0000 -0.0000 -0.0000  0.0000
    24. (1.99877) CR ( 1) C   2           s(100.00%)p 0.00(  0.00%)
                                            1.0000 -0.0001  0.0000 -0.0001 -0.0000
                                           -0.0001 -0.0000  0.0003  0.0000  0.0000
                                            0.0000  0.0000 -0.0000  0.0000
    25. (1.99972) CR ( 1) O   3           s(100.00%)p 0.00(  0.00%)
                                            1.0000 -0.0001 -0.0000 -0.0001 -0.0000
                                           -0.0001 -0.0000 -0.0002 -0.0000 -0.0000
                                           -0.0000 -0.0000  0.0000  0.0000
    26. (1.99901) CR ( 1) C   4           s(100.00%)p 0.00(  0.00%)
                                            1.0000 -0.0002  0.0000 -0.0001 -0.0000
                                           -0.0005  0.0000 -0.0003 -0.0000 -0.0000
                                            0.0000 -0.0000  0.0000  0.0000
    27. (1.99912) CR ( 1) C   5           s(100.00%)p 0.00(  0.00%)
                                            1.0000 -0.0001 -0.0000 -0.0001  0.0000
                                           -0.0002  0.0000  0.0002  0.0000  0.0000
                                            0.0000  0.0000 -0.0000  0.0000
    28. (1.99912) CR ( 1) C   6           s(100.00%)p 0.00(  0.00%)
                                            1.0000 -0.0002 -0.0000 -0.0003  0.0000
                                           -0.0000 -0.0000 -0.0002 -0.0000 -0.0000
                                           -0.0000  0.0000  0.0000  0.0000
    29. (1.99911) CR ( 1) C   7           s(100.00%)p 0.00(  0.00%)
                                            1.0000 -0.0001 -0.0000 -0.0001  0.0000
                                            0.0002 -0.0000  0.0002  0.0000 -0.0000
                                            0.0000 -0.0000 -0.0000  0.0000
    30. (1.99902) CR ( 1) C   8           s(100.00%)p 0.00(  0.00%)
                                            1.0000 -0.0001  0.0000  0.0000 -0.0000
                                            0.0004 -0.0000 -0.0003 -0.0000  0.0000
                                            0.0000  0.0000 -0.0000  0.0000
    31. (1.97635) LP ( 1) O   3           s( 45.18%)p 1.21( 54.79%)d 0.00(  0.03%)
                                            0.0001  0.6721 -0.0066 -0.1975  0.0024
                                           -0.5208  0.0049  0.4874 -0.0028 -0.0043
                                            0.0071  0.0153  0.0054 -0.0002
    32. (1.95430) LP ( 2) O   3           s(  0.06%)p99.99( 99.89%)d 0.78(  0.05%)
                                            0.0000  0.0251 -0.0018 -0.8822  0.0148
                                            0.4589 -0.0069  0.0983 -0.0011 -0.0111
                                            0.0119 -0.0041 -0.0144 -0.0019
    33. (0.00412) RY*( 1) C   1           s(  0.01%)p 1.00( 93.92%)d 0.06(  6.07%)
                                           -0.0000  0.0011  0.0072 -0.0030 -0.0620
                                           -0.0173 -0.9562  0.0008 -0.1438  0.2433
                                            0.0062 -0.0365  0.0071 -0.0112
    34. (0.00315) RY*( 2) C   1           s(  3.00%)p31.78( 95.23%)d 0.59(  1.77%)
                                           -0.0000  0.0089  0.1729 -0.0144 -0.4460
                                            0.0023  0.1457 -0.0020 -0.8555 -0.0582
                                            0.0802  0.0011  0.0159 -0.0875
    35. (0.00111) RY*( 3) C   1           s( 60.66%)p 0.64( 38.60%)d 0.01(  0.73%)
                                           -0.0000  0.0143  0.7787  0.0065 -0.4779
                                            0.0005 -0.0060 -0.0049  0.3969  0.0668
                                           -0.0177 -0.0118 -0.0469  0.0152
    36. (0.00018) RY*( 4) C   1           s( 20.47%)p 1.93( 39.47%)d 1.96( 40.06%)
                                            0.0000 -0.0172  0.4521 -0.0111  0.5639
                                           -0.0010  0.0143  0.0176 -0.2758  0.0497
                                           -0.1112 -0.0652 -0.2761  0.5525
    37. (0.00013) RY*( 5) C   1           s( 12.99%)p 1.80( 23.41%)d 4.90( 63.60%)
                                            0.0000 -0.0135  0.3602 -0.0114  0.4784
                                           -0.0019 -0.0150 -0.0110 -0.0686 -0.0210
                                            0.4064  0.0765  0.1006 -0.6741
    38. (0.00001) RY*( 6) C   1           s(  0.80%)p 2.14(  1.71%)d99.99( 97.50%)
    39. (0.00001) RY*( 7) C   1           s(  0.02%)p 6.54(  0.15%)d99.99( 99.83%)
    40. (0.00002) RY*( 8) C   1           s(  1.76%)p 0.70(  1.23%)d55.03( 97.01%)
    41. (0.00001) RY*( 9) C   1           s(  0.38%)p16.98(  6.37%)d99.99( 93.25%)
    42. (0.00874) RY*( 1) C   2           s(  8.26%)p10.97( 90.56%)d 0.14(  1.18%)
                                           -0.0000 -0.0129  0.2871 -0.0200 -0.3511
                                            0.0112 -0.4043 -0.0278  0.7859  0.0025
                                            0.0314  0.0735  0.0628 -0.0381
    43. (0.00458) RY*( 2) C   2           s(  0.71%)p99.99( 94.50%)d 6.70(  4.79%)
                                           -0.0000  0.0212  0.0818 -0.0118 -0.7110
                                           -0.0109  0.6626  0.0028 -0.0081 -0.0232
                                            0.0902 -0.1487  0.1205 -0.0510
    44. (0.00253) RY*( 3) C   2           s(  0.24%)p99.99( 94.34%)d22.51(  5.42%)
                                            0.0000 -0.0216  0.0440  0.0057  0.5397
                                           -0.0027  0.5874 -0.0035  0.5541 -0.0377
                                           -0.1356 -0.1393 -0.1205 -0.0212
    45. (0.00171) RY*( 4) C   2           s(  0.00%)p 1.00(  2.11%)d46.45( 97.89%)
                                           -0.0000  0.0043  0.0053 -0.0187 -0.1242
                                            0.0067  0.0653  0.0042 -0.0309  0.1139
                                           -0.8885  0.3960  0.1113  0.0848
    46. (0.00134) RY*( 5) C   2           s(  8.45%)p 0.63(  5.33%)d10.20( 86.22%)
                                           -0.0000  0.0017  0.2907  0.0066  0.1119
                                            0.0105  0.1916  0.0131 -0.0611  0.1210
                                            0.3343  0.7844  0.0002 -0.3471
    47. (0.00100) RY*( 6) C   2           s( 10.99%)p 0.33(  3.57%)d 7.78( 85.44%)
                                            0.0000  0.0082  0.3313  0.0014  0.0374
                                           -0.0012 -0.1041  0.0431 -0.1471 -0.0015
                                           -0.2520 -0.3654 -0.0490 -0.8093
    48. (0.00061) RY*( 7) C   2           s( 35.77%)p 0.19(  6.71%)d 1.61( 57.52%)
                                           -0.0000 -0.0062  0.5980 -0.0169  0.2138
                                            0.0024  0.0160 -0.0222 -0.1426  0.0486
                                            0.0302 -0.1557  0.6778  0.2971
    49. (0.00054) RY*( 8) C   2           s(  0.35%)p 0.52(  0.18%)d99.99( 99.47%)
                                            0.0000  0.0012  0.0588 -0.0024  0.0055
                                           -0.0206 -0.0074  0.0009 -0.0357 -0.9836
                                           -0.0564  0.1448  0.0529 -0.0174
    50. (0.00035) RY*( 9) C   2           s( 35.30%)p 0.09(  3.08%)d 1.75( 61.63%)
                                           -0.0000  0.0013  0.5941  0.0041 -0.0622
                                            0.0005  0.0093 -0.0269 -0.1615 -0.0064
                                           -0.0574 -0.0461 -0.6997  0.3482
    51. (0.00239) RY*( 1) O   3           s(  3.54%)p26.06( 92.24%)d 1.19(  4.22%)
                                            0.0000  0.0026  0.1881 -0.0117 -0.9087
                                            0.0059  0.3095  0.0009  0.0272 -0.0073
                                            0.1951 -0.0518 -0.0133 -0.0344
    52. (0.00169) RY*( 2) O   3           s( 30.28%)p 2.01( 60.76%)d 0.30(  8.96%)
                                           -0.0000  0.0042  0.5503  0.0020 -0.1438
                                            0.0001 -0.7660  0.0020  0.0123  0.0760
                                            0.0846  0.2757 -0.0161 -0.0215
    53. (0.00062) RY*( 3) O   3           s( 51.34%)p 0.87( 44.87%)d 0.07(  3.80%)
                                            0.0000  0.0016  0.7165 -0.0034  0.2524
                                           -0.0068  0.3893 -0.0038 -0.4830 -0.0803
                                           -0.1074 -0.1406  0.0076 -0.0123
    54. (0.00007) RY*( 4) O   3           s( 11.79%)p 6.39( 75.31%)d 1.09( 12.90%)
    55. (0.00002) RY*( 5) O   3           s(  2.14%)p 4.20(  9.01%)d41.45( 88.85%)
    56. (0.00001) RY*( 6) O   3           s(  0.02%)p99.99(  5.65%)d99.99( 94.33%)
    57. (0.00000) RY*( 7) O   3           s(  0.70%)p13.72(  9.66%)d99.99( 89.64%)
    58. (0.00001) RY*( 8) O   3           s(  0.06%)p 4.35(  0.25%)d99.99( 99.70%)
    59. (0.00000) RY*( 9) O   3           s(  0.14%)p18.01(  2.48%)d99.99( 97.38%)
    60. (0.00634) RY*( 1) C   4           s(  5.06%)p18.09( 91.48%)d 0.68(  3.46%)
                                           -0.0000  0.0151  0.2243 -0.0128 -0.2998
                                            0.0218  0.5170 -0.0132 -0.7462 -0.1048
                                            0.0441 -0.0522 -0.0392 -0.1320
    61. (0.00366) RY*( 2) C   4           s( 19.03%)p 3.93( 74.70%)d 0.33(  6.27%)
                                            0.0000 -0.0092  0.4362  0.0049  0.8040
                                           -0.0096 -0.1134 -0.0004 -0.2959  0.1486
                                           -0.0545 -0.0692  0.1800 -0.0211
    62. (0.00176) RY*( 3) C   4           s( 43.97%)p 1.17( 51.46%)d 0.10(  4.57%)
                                            0.0000  0.0174  0.6629 -0.0063 -0.0475
                                            0.0015  0.4668 -0.0049  0.5426 -0.1631
                                            0.0175  0.0680 -0.0272  0.1157
    63. (0.00095) RY*( 4) C   4           s( 27.00%)p 1.91( 51.61%)d 0.79( 21.40%)
                                            0.0000 -0.0195  0.5192  0.0124 -0.4487
                                            0.0012 -0.5586 -0.0057 -0.0496  0.3302
                                            0.2309 -0.0124  0.0794 -0.2125
    64. (0.00025) RY*( 5) C   4           s(  3.41%)p 2.56(  8.74%)d25.73( 87.85%)
                                           -0.0000 -0.0078  0.1846  0.0077 -0.1398
                                            0.0076 -0.2207  0.0119 -0.1374 -0.0067
                                           -0.6196 -0.2186 -0.3905  0.5424
    65. (0.00017) RY*( 6) C   4           s(  0.56%)p18.91( 10.63%)d99.99( 88.81%)
                                           -0.0000 -0.0105  0.0742  0.0160 -0.0798
                                            0.0170 -0.2848  0.0083 -0.1349 -0.7017
                                            0.1191  0.1523  0.4895  0.3445
    66. (0.00005) RY*( 7) C   4           s(  0.02%)p95.65(  2.34%)d99.99( 97.64%)
    67. (0.00003) RY*( 8) C   4           s(  0.77%)p 9.61(  7.40%)d99.99( 91.83%)
    68. (0.00001) RY*( 9) C   4           s(  0.29%)p 5.85(  1.71%)d99.99( 98.00%)
    69. (0.00586) RY*( 1) C   5           s(  5.04%)p17.96( 90.53%)d 0.88(  4.43%)
                                           -0.0000  0.0248  0.2232  0.0190  0.4076
                                            0.0279  0.6622  0.0120  0.5471  0.1350
                                            0.0124  0.0400 -0.0675 -0.1406
    70. (0.00163) RY*( 2) C   5           s(  6.54%)p 9.84( 64.33%)d 4.46( 29.14%)
                                            0.0000 -0.0209  0.2548 -0.0053 -0.1488
                                           -0.0057 -0.4894  0.0099  0.6177 -0.3462
                                            0.0748  0.1535  0.2078 -0.3149
    71. (0.00127) RY*( 3) C   5           s(  0.12%)p99.99( 93.90%)d49.90(  5.98%)
                                            0.0000 -0.0027  0.0345  0.0196 -0.8564
                                           -0.0130  0.4441  0.0012  0.0884 -0.0201
                                           -0.1970  0.1355  0.0453 -0.0128
    72. (0.00045) RY*( 4) C   5           s( 74.51%)p 0.19( 14.07%)d 0.15( 11.42%)
                                            0.0000  0.0049  0.8632 -0.0040  0.0629
                                           -0.0054  0.0717  0.0015 -0.3627 -0.2476
                                           -0.0973 -0.0253  0.1249  0.1649
    73. (0.00027) RY*( 5) C   5           s(  0.26%)p15.52(  4.09%)d99.99( 95.64%)
                                            0.0000  0.0005  0.0513  0.0081 -0.1662
                                           -0.0056  0.1150 -0.0020 -0.0004  0.1326
                                            0.7435 -0.4743  0.4013  0.0047
    74. (0.00014) RY*( 6) C   5           s(  0.39%)p 4.36(  1.72%)d99.99( 97.88%)
                                            0.0000 -0.0017  0.0628  0.0244 -0.1226
                                           -0.0125  0.0324 -0.0014  0.0193 -0.3828
                                            0.3667 -0.1666 -0.8184 -0.0174
    75. (0.00005) RY*( 7) C   5           s(  1.46%)p15.35( 22.37%)d52.28( 76.18%)
    76. (0.00003) RY*( 8) C   5           s( 11.61%)p 0.73(  8.52%)d 6.88( 79.87%)
    77. (0.00002) RY*( 9) C   5           s(  0.18%)p 2.84(  0.53%)d99.99( 99.29%)
    78. (0.00510) RY*( 1) C   6           s(  6.25%)p14.04( 87.79%)d 0.95(  5.95%)
                                           -0.0000  0.0225  0.2491  0.0303  0.6693
                                           -0.0006 -0.0153 -0.0190 -0.6546 -0.0032
                                           -0.1128 -0.0013  0.1455 -0.1601
    79. (0.00148) RY*( 2) C   6           s(  8.94%)p 6.40( 57.17%)d 3.79( 33.90%)
                                            0.0000 -0.0207  0.2982 -0.0114 -0.5687
                                           -0.0024  0.0957 -0.0065 -0.4887 -0.0016
                                           -0.1674 -0.0357 -0.4930 -0.2582
    80. (0.00118) RY*( 3) C   6           s(  0.16%)p99.99( 92.86%)d43.40(  6.98%)
                                            0.0000 -0.0020  0.0401 -0.0006 -0.0617
                                            0.0219 -0.9610 -0.0007 -0.0282  0.0538
                                           -0.0171  0.2493 -0.0583 -0.0328
    81. (0.00039) RY*( 4) C   6           s( 76.02%)p 0.23( 17.60%)d 0.08(  6.38%)
                                           -0.0000  0.0053  0.8719 -0.0037  0.1502
                                           -0.0014  0.0217 -0.0014  0.3911  0.0204
                                            0.1203  0.0136 -0.1541  0.1579
    82. (0.00028) RY*( 5) C   6           s(  0.01%)p99.99(  5.01%)d99.99( 94.98%)
                                           -0.0000 -0.0002  0.0111  0.0001 -0.0068
                                            0.0094 -0.2234  0.0005 -0.0036  0.3098
                                           -0.0004 -0.9229  0.0184  0.0426
    83. (0.00014) RY*( 6) C   6           s(  0.09%)p20.14(  1.72%)d99.99( 98.20%)
                                            0.0000 -0.0007  0.0292  0.0006 -0.0181
                                            0.0272 -0.1265  0.0002 -0.0106 -0.9477
                                            0.0342 -0.2846  0.0169  0.0373
    84. (0.00007) RY*( 7) C   6           s(  1.62%)p16.18( 26.18%)d44.62( 72.20%)
    85. (0.00001) RY*( 8) C   6           s(  6.41%)p 1.66( 10.63%)d12.95( 82.97%)
    86. (0.00001) RY*( 9) C   6           s(  0.62%)p 1.80(  1.12%)d99.99( 98.27%)
    87. (0.00615) RY*( 1) C   7           s(  5.36%)p16.87( 90.49%)d 0.77(  4.14%)
                                           -0.0000  0.0253  0.2302  0.0183  0.4182
                                           -0.0281 -0.6448  0.0127  0.5594 -0.1289
                                            0.0178 -0.0430 -0.0649 -0.1359
    88. (0.00165) RY*( 2) C   7           s(  8.10%)p 7.90( 63.96%)d 3.45( 27.94%)
                                            0.0000 -0.0202  0.2838 -0.0068 -0.0606
                                            0.0056  0.5478  0.0096  0.5794  0.3481
                                            0.0702 -0.1599  0.2043 -0.2933
    89. (0.00125) RY*( 3) C   7           s(  0.07%)p99.99( 93.15%)d95.63(  6.78%)
                                            0.0000 -0.0048  0.0262  0.0198 -0.8648
                                            0.0114 -0.3859  0.0001  0.1845  0.0178
                                           -0.1915 -0.1572  0.0614 -0.0485
    90. (0.00048) RY*( 4) C   7           s( 72.78%)p 0.21( 15.28%)d 0.16( 11.93%)
                                            0.0000  0.0049  0.8531 -0.0046  0.0180
                                            0.0053 -0.1121  0.0011 -0.3740  0.2156
                                           -0.1133  0.0440  0.1539  0.1854
    91. (0.00027) RY*( 5) C   7           s(  0.12%)p33.56(  4.02%)d99.99( 95.86%)
                                           -0.0000 -0.0001  0.0346  0.0070 -0.1711
                                            0.0050 -0.0993 -0.0032  0.0314 -0.1254
                                            0.7325  0.4849  0.4137 -0.0044
    92. (0.00015) RY*( 6) C   7           s(  1.55%)p 1.71(  2.64%)d61.85( 95.81%)
                                            0.0000 -0.0033  0.1244  0.0250 -0.1510
                                            0.0103 -0.0005 -0.0041  0.0535  0.3171
                                            0.3821  0.1456 -0.8281  0.0678
    93. (0.00007) RY*( 7) C   7           s(  1.90%)p11.19( 21.30%)d40.34( 76.80%)
    94. (0.00004) RY*( 8) C   7           s(  7.31%)p 0.77(  5.66%)d11.91( 87.04%)
    95. (0.00001) RY*( 9) C   7           s(  2.93%)p 1.21(  3.55%)d31.90( 93.52%)
    96. (0.00616) RY*( 1) C   8           s(  5.01%)p18.26( 91.54%)d 0.69(  3.44%)
                                           -0.0000  0.0167  0.2233 -0.0128 -0.3770
                                           -0.0252 -0.5645 -0.0106 -0.6736  0.1221
                                            0.0563  0.0155 -0.0463 -0.1182
    97. (0.00342) RY*( 2) C   8           s( 19.64%)p 3.79( 74.45%)d 0.30(  5.90%)
                                            0.0000 -0.0075  0.4432  0.0037  0.7818
                                            0.0056  0.0450 -0.0004 -0.3622 -0.1516
                                           -0.0324  0.0598  0.1725 -0.0410
    98. (0.00108) RY*( 3) C   8           s( 15.89%)p 4.33( 68.79%)d 0.96( 15.33%)
                                           -0.0000  0.0241  0.3979 -0.0076  0.1583
                                            0.0017 -0.5929  0.0013  0.5579  0.3034
                                           -0.0942 -0.0832 -0.0881  0.1940
    99. (0.00092) RY*( 4) C   8           s( 54.83%)p 0.59( 32.22%)d 0.24( 12.95%)
                                            0.0000 -0.0111  0.7404  0.0092 -0.4059
                                           -0.0011  0.3469 -0.0084  0.1923 -0.2272
                                            0.1694  0.0290  0.0202 -0.2189
   100. (0.00024) RY*( 5) C   8           s(  2.41%)p 2.57(  6.19%)d37.98( 91.40%)
                                            0.0000 -0.0065  0.1550  0.0053 -0.1039
                                           -0.0053  0.1702  0.0098 -0.1483 -0.1057
                                           -0.6433  0.2410 -0.4717  0.4566
   101. (0.00018) RY*( 6) C   8           s(  2.01%)p 6.75( 13.53%)d42.10( 84.46%)
                                            0.0000 -0.0117  0.1411  0.0125 -0.1118
                                           -0.0114  0.2978  0.0143 -0.1834  0.4695
                                            0.1352 -0.3162  0.3724  0.6060
   102. (0.00011) RY*( 7) C   8           s(  0.05%)p49.80(  2.30%)d99.99( 97.65%)
                                            0.0000 -0.0050  0.0209  0.0157 -0.0566
                                           -0.0152  0.1336 -0.0112  0.0369  0.5281
                                           -0.4807  0.3811  0.3890 -0.4123
   103. (0.00004) RY*( 8) C   8           s(  0.23%)p44.86( 10.10%)d99.99( 89.67%)
   104. (0.00001) RY*( 9) C   8           s(  0.07%)p12.95(  0.91%)d99.99( 99.02%)
   105. (0.00222) RY*( 1) H   9           s( 98.55%)p 0.01(  1.45%)
                                            0.0042  0.9927  0.0881  0.0773 -0.0267
   106. (0.00023) RY*( 2) H   9           s(  0.09%)p99.99( 99.91%)
                                            0.0006  0.0307  0.2953 -0.4379  0.8486
   107. (0.00013) RY*( 3) H   9           s(  0.09%)p99.99( 99.91%)
                                            0.0053  0.0298 -0.6610  0.5479  0.5118
   108. (0.00004) RY*( 4) H   9           s(  1.34%)p73.77( 98.66%)
   109. (0.00156) RY*( 1) H  10           s( 98.21%)p 0.02(  1.79%)
                                            0.0045  0.9910  0.0698  0.0116 -0.1136
   110. (0.00022) RY*( 2) H  10           s(  0.03%)p99.99( 99.97%)
                                            0.0007  0.0180 -0.0847 -0.9962  0.0029
   111. (0.00013) RY*( 3) H  10           s(  0.13%)p99.99( 99.87%)
                                            0.0076  0.0354 -0.9584  0.0813 -0.2713
   112. (0.00004) RY*( 4) H  10           s(  1.71%)p57.61( 98.29%)
   113. (0.00249) RY*( 1) H  11           s( 99.05%)p 0.01(  0.95%)
                                            0.0037  0.9952  0.0729 -0.0602 -0.0244
   114. (0.00019) RY*( 2) H  11           s(  0.03%)p99.99( 99.97%)
                                            0.0015  0.0179  0.4307  0.5185  0.7384
   115. (0.00012) RY*( 3) H  11           s(  0.09%)p99.99( 99.91%)
                                            0.0092  0.0292 -0.5706 -0.4775  0.6674
   116. (0.00004) RY*( 4) H  11           s(  0.91%)p99.99( 99.09%)
   117. (0.00188) RY*( 1) H  12           s( 79.53%)p 0.26( 20.47%)
                                            0.0136  0.8917  0.2932 -0.1319  0.3184
   118. (0.00165) RY*( 2) H  12           s(  6.46%)p14.47( 93.54%)
                                            0.0050  0.2542 -0.8246  0.4485  0.2329
   119. (0.00087) RY*( 3) H  12           s( 10.28%)p 8.73( 89.72%)
                                            0.0084  0.3205  0.1205  0.4641 -0.8169
   120. (0.00002) RY*( 4) H  12           s(  4.10%)p23.40( 95.90%)
   121. (0.00219) RY*( 1) H  13           s( 99.20%)p 0.01(  0.80%)
                                            0.0050  0.9960  0.0296  0.0025 -0.0844
   122. (0.00018) RY*( 2) H  13           s(  0.00%)p 1.00(100.00%)
                                           -0.0028  0.0058  0.5146 -0.8274  0.2247
   123. (0.00013) RY*( 3) H  13           s(  0.06%)p99.99( 99.94%)
                                            0.0031  0.0237 -0.8445 -0.5340 -0.0326
   124. (0.00004) RY*( 4) H  13           s(  0.82%)p99.99( 99.18%)
   125. (0.00299) RY*( 1) H  14           s( 99.64%)p 0.00(  0.36%)
                                            0.0049  0.9982  0.0331 -0.0489 -0.0107
   126. (0.00016) RY*( 2) H  14           s(  0.03%)p99.99( 99.97%)
                                            0.0060  0.0170  0.0768  0.1843  0.9797
   127. (0.00011) RY*( 3) H  14           s(  0.00%)p 1.00(100.00%)
                                            0.0013  0.0037 -0.8348 -0.5255  0.1642
   128. (0.00004) RY*( 4) H  14           s(  0.41%)p99.99( 99.59%)
   129. (0.00209) RY*( 1) H  15           s( 99.42%)p 0.01(  0.58%)
                                            0.0044  0.9971 -0.0433 -0.0613 -0.0119
   130. (0.00017) RY*( 2) H  15           s(  0.00%)p 1.00(100.00%)
                                           -0.0037  0.0043  0.0798 -0.1770  0.9809
   131. (0.00013) RY*( 3) H  15           s(  0.00%)p 1.00(100.00%)
                                            0.0005  0.0054  0.8589 -0.4872 -0.1578
   132. (0.00004) RY*( 4) H  15           s(  0.65%)p99.99( 99.35%)
   133. (0.00341) RY*( 1) H  16           s( 99.66%)p 0.00(  0.34%)
                                            0.0063  0.9983  0.0338  0.0072  0.0470
   134. (0.00020) RY*( 2) H  16           s(  0.14%)p99.99( 99.86%)
                                           -0.0046  0.0374 -0.6939 -0.6941 -0.1882
   135. (0.00013) RY*( 3) H  16           s(  0.02%)p99.99( 99.98%)
                                            0.0015  0.0124 -0.7189  0.6786  0.1503
   136. (0.00004) RY*( 4) H  16           s(  0.27%)p99.99( 99.73%)
   137. (0.00211) RY*( 1) H  17           s( 99.45%)p 0.01(  0.55%)
                                            0.0045  0.9972 -0.0736  0.0011  0.0111
   138. (0.00017) RY*( 2) H  17           s(  0.01%)p 1.00( 99.99%)
                                            0.0037  0.0065  0.2354  0.0451  0.9708
   139. (0.00013) RY*( 3) H  17           s(  0.00%)p 1.00(100.00%)
                                            0.0002  0.0006  0.0001 -0.9989  0.0464
   140. (0.00004) RY*( 4) H  17           s(  0.63%)p99.99( 99.37%)
   141. (0.00293) RY*( 1) H  18           s( 99.56%)p 0.00(  0.44%)
                                            0.0063  0.9978 -0.0230  0.0002 -0.0623
   142. (0.00018) RY*( 2) H  18           s(  0.00%)p 1.00(100.00%)
                                            0.0035 -0.0001  0.9375  0.0083 -0.3478
   143. (0.00013) RY*( 3) H  18           s(  0.00%)p 1.00(100.00%)
                                            0.0003  0.0007  0.0101 -0.9999  0.0031
   144. (0.00004) RY*( 4) H  18           s(  0.52%)p99.99( 99.48%)
   145. (0.00209) RY*( 1) H  19           s( 99.42%)p 0.01(  0.58%)
                                            0.0045  0.9971 -0.0373  0.0653 -0.0102
   146. (0.00017) RY*( 2) H  19           s(  0.00%)p 1.00(100.00%)
                                            0.0038  0.0001  0.0287 -0.1399 -0.9897
   147. (0.00013) RY*( 3) H  19           s(  0.00%)p 1.00(100.00%)
                                            0.0001  0.0004 -0.8673 -0.4958  0.0449
   148. (0.00004) RY*( 4) H  19           s(  0.66%)p99.99( 99.34%)
   149. (0.00409) RY*( 1) H  20           s( 99.49%)p 0.01(  0.51%)
                                            0.0067  0.9974  0.0509 -0.0201  0.0458
   150. (0.00020) RY*( 2) H  20           s(  0.31%)p99.99( 99.69%)
                                           -0.0026  0.0560 -0.6739  0.7203 -0.1545
   151. (0.00013) RY*( 3) H  20           s(  0.03%)p99.99( 99.97%)
                                            0.0025  0.0168 -0.7369 -0.6553  0.1651
   152. (0.00004) RY*( 4) H  20           s(  0.25%)p99.99( 99.75%)
   153. (0.00297) RY*( 1) H  21           s( 99.48%)p 0.01(  0.52%)
                                            0.0049  0.9974  0.0409  0.0578 -0.0131
   154. (0.00019) RY*( 2) H  21           s(  0.04%)p99.99( 99.96%)
                                            0.0029  0.0207  0.0155 -0.1447  0.9891
   155. (0.00012) RY*( 3) H  21           s(  0.00%)p 1.00(100.00%)
                                            0.0021  0.0035 -0.8312  0.5480  0.0931
   156. (0.00004) RY*( 4) H  21           s(  0.55%)p99.99( 99.45%)
   157. (0.00261) RY*( 1) H  22           s( 99.55%)p 0.00(  0.45%)
                                            0.0055  0.9977  0.0169  0.0174 -0.0624
   158. (0.00019) RY*( 2) H  22           s(  0.01%)p 1.00( 99.99%)
                                            0.0038  0.0092 -0.4804 -0.8491 -0.2194
   159. (0.00012) RY*( 3) H  22           s(  0.01%)p 1.00( 99.99%)
                                            0.0003  0.0093 -0.8744  0.4831  0.0453
   160. (0.00004) RY*( 4) H  22           s(  0.51%)p99.99( 99.49%)
   161. (0.03156) BD*( 1) C   1 - C   2  
                ( 50.23%)   0.7087* C   1 s( 30.87%)p 2.24( 69.09%)d 0.00(  0.04%)
                                            0.0006  0.5556 -0.0019 -0.7629  0.0089
                                            0.0139  0.0004  0.3292  0.0125 -0.0009
                                           -0.0129  0.0008  0.0144 -0.0051
                ( 49.77%)  -0.7055* C   2 s( 27.64%)p 2.62( 72.30%)d 0.00(  0.05%)
                                            0.0002  0.5258  0.0048  0.7875  0.0002
                                           -0.0083 -0.0031 -0.3204  0.0131  0.0003
                                           -0.0146  0.0007  0.0165 -0.0072
   162. (0.00691) BD*( 1) C   1 - H   9  
                ( 39.49%)   0.6284* C   1 s( 22.65%)p 3.41( 77.31%)d 0.00(  0.04%)
                                            0.0001 -0.4759 -0.0018 -0.4611 -0.0153
                                           -0.7103  0.0094 -0.2358  0.0105 -0.0150
                                           -0.0054 -0.0078  0.0079  0.0076
                ( 60.51%)  -0.7779* H   9 s( 99.92%)p 0.00(  0.08%)
                                           -0.9996  0.0013  0.0156  0.0221  0.0066
   163. (0.00789) BD*( 1) C   1 - H  10  
                ( 39.06%)   0.6250* C   1 s( 23.20%)p 3.31( 76.76%)d 0.00(  0.04%)
                                           -0.0001  0.4817 -0.0002 -0.0272  0.0194
                                           -0.0148 -0.0005 -0.8753 -0.0048  0.0002
                                            0.0020  0.0000 -0.0006  0.0204
                ( 60.94%)  -0.7806* H  10 s( 99.92%)p 0.00(  0.08%)
                                            0.9996 -0.0013 -0.0000  0.0007  0.0283
   164. (0.00655) BD*( 1) C   1 - H  11  
                ( 38.74%)   0.6224* C   1 s( 23.20%)p 3.31( 76.76%)d 0.00(  0.04%)
                                            0.0000 -0.4816 -0.0022 -0.4513 -0.0128
                                            0.7031 -0.0091 -0.2631  0.0077  0.0143
                                           -0.0061  0.0082  0.0073  0.0067
                ( 61.26%)  -0.7827* H  11 s( 99.92%)p 0.00(  0.08%)
                                           -0.9996  0.0016  0.0140 -0.0225  0.0096
   165. (0.04584) BD*( 1) C   2 - O   3  
                ( 68.54%)   0.8279* C   2 s( 18.18%)p 4.48( 81.53%)d 0.02(  0.29%)
                                           -0.0002  0.4260  0.0192  0.0812  0.0038
                                            0.0043 -0.0108  0.8986  0.0321 -0.0001
                                            0.0078  0.0009  0.0008  0.0530
                ( 31.46%)  -0.5609* O   3 s( 35.22%)p 1.84( 64.72%)d 0.00(  0.06%)
                                           -0.0001  0.5934 -0.0018 -0.0540 -0.0004
                                            0.0355 -0.0043 -0.8019  0.0040  0.0034
                                           -0.0013 -0.0104 -0.0030  0.0226
   166. (0.03666) BD*( 1) C   2 - C   4  
                ( 49.62%)   0.7044* C   2 s( 26.91%)p 2.71( 73.04%)d 0.00(  0.05%)
                                            0.0000 -0.5188  0.0039  0.4364 -0.0232
                                            0.7058  0.0075  0.2029 -0.0075 -0.0165
                                           -0.0046 -0.0069  0.0077  0.0103
                ( 50.38%)  -0.7098* C   4 s( 28.15%)p 2.55( 71.80%)d 0.00(  0.05%)
                                           -0.0005 -0.5306  0.0024 -0.4347 -0.0137
                                           -0.6955  0.0105 -0.2121 -0.0059 -0.0150
                                           -0.0046 -0.0080  0.0084  0.0088
   167. (0.04321) BD*( 1) C   2 - C   8  
                ( 50.23%)   0.7088* C   2 s( 27.19%)p 2.68( 72.76%)d 0.00(  0.05%)
                                            0.0002  0.5213 -0.0117 -0.4262  0.0189
                                            0.7078  0.0075 -0.2111 -0.0025 -0.0157
                                            0.0061 -0.0084 -0.0084 -0.0097
                ( 49.77%)  -0.7054* C   8 s( 28.34%)p 2.53( 71.61%)d 0.00(  0.04%)
                                            0.0004  0.5324 -0.0044  0.4291  0.0125
                                           -0.6888  0.0132  0.2391  0.0071 -0.0144
                                            0.0053 -0.0086 -0.0076 -0.0080
   168. (0.00897) BD*( 1) O   3 - H  12  
                ( 27.08%)   0.5204* O   3 s( 19.53%)p 4.12( 80.39%)d 0.00(  0.08%)
                                           -0.0002 -0.4415 -0.0191 -0.4225 -0.0132
                                           -0.7177 -0.0200 -0.3297 -0.0328 -0.0205
                                           -0.0011 -0.0025  0.0131  0.0150
                ( 72.92%)  -0.8539* H  12 s( 99.63%)p 0.00(  0.37%)
                                           -0.9981  0.0047  0.0286  0.0487  0.0235
   169. (0.01542) BD*( 1) C   4 - C   5  
                ( 49.43%)   0.7031* C   4 s( 28.07%)p 2.56( 71.88%)d 0.00(  0.04%)
                                           -0.0001 -0.5298 -0.0065  0.7909  0.0018
                                            0.0028  0.0329 -0.3038  0.0015  0.0019
                                            0.0119 -0.0010 -0.0155  0.0062
                ( 50.57%)  -0.7111* C   5 s( 27.53%)p 2.63( 72.42%)d 0.00(  0.05%)
                                           -0.0002 -0.5247 -0.0002 -0.7915 -0.0020
                                            0.0159  0.0342  0.3104  0.0034 -0.0011
                                            0.0130  0.0005 -0.0155  0.0062
   170. (0.01462) BD*( 1) C   4 - H  13  
                ( 39.17%)   0.6259* C   4 s( 21.44%)p 3.66( 78.52%)d 0.00(  0.05%)
                                           -0.0002  0.4630 -0.0052 -0.0279  0.0043
                                           -0.0667 -0.0241 -0.8828 -0.0002 -0.0003
                                            0.0010  0.0004 -0.0002  0.0214
                ( 60.83%)  -0.7799* H  13 s( 99.92%)p 0.00(  0.08%)
                                            0.9996 -0.0026 -0.0001  0.0041  0.0283
   171. (0.01368) BD*( 1) C   4 - H  14  
                ( 38.35%)   0.6193* C   4 s( 22.22%)p 3.50( 77.74%)d 0.00(  0.04%)
                                           -0.0002  0.4714  0.0054  0.4287 -0.0103
                                           -0.7146 -0.0013  0.2875 -0.0144 -0.0146
                                            0.0061 -0.0093 -0.0066 -0.0060
                ( 61.65%)  -0.7852* H  14 s( 99.92%)p 0.00(  0.08%)
                                            0.9996 -0.0034 -0.0146  0.0228 -0.0092
   172. (0.01617) BD*( 1) C   5 - C   6  
                ( 50.14%)   0.7081* C   5 s( 27.75%)p 2.60( 72.20%)d 0.00(  0.04%)
                                            0.0002  0.5268  0.0019 -0.4296 -0.0314
                                            0.6920 -0.0123 -0.2397 -0.0006 -0.0137
                                            0.0049 -0.0095 -0.0090 -0.0078
                ( 49.86%)  -0.7061* C   6 s( 27.97%)p 2.57( 71.99%)d 0.00(  0.04%)
                                            0.0002  0.5288  0.0006  0.4066 -0.0258
                                           -0.7050 -0.0184  0.2379  0.0047 -0.0152
                                            0.0056 -0.0081 -0.0064 -0.0082
   173. (0.01236) BD*( 1) C   5 - H  15  
                ( 38.88%)   0.6236* C   5 s( 22.51%)p 3.44( 77.45%)d 0.00(  0.04%)
                                           -0.0001  0.4744  0.0051 -0.4318  0.0037
                                           -0.7199  0.0057 -0.2635  0.0173  0.0141
                                            0.0056  0.0095 -0.0078 -0.0066
                ( 61.12%)  -0.7818* H  15 s( 99.92%)p 0.00(  0.08%)
                                            0.9996 -0.0023  0.0142  0.0238  0.0069
   174. (0.01726) BD*( 1) C   5 - H  16  
                ( 38.52%)   0.6206* C   5 s( 22.08%)p 3.53( 77.87%)d 0.00(  0.04%)
                                            0.0001 -0.4699  0.0063 -0.0327  0.0101
                                            0.0329  0.0186 -0.8810  0.0022 -0.0005
                                           -0.0026 -0.0002  0.0003 -0.0208
                ( 61.48%)  -0.7841* H  16 s( 99.92%)p 0.00(  0.08%)
                                           -0.9996  0.0050  0.0016 -0.0026  0.0289
   175. (0.01634) BD*( 1) C   6 - C   7  
                ( 50.11%)   0.7079* C   6 s( 27.82%)p 2.59( 72.14%)d 0.00(  0.04%)
                                            0.0003  0.5274  0.0012  0.4150 -0.0252
                                            0.7081  0.0196  0.2160  0.0044  0.0156
                                            0.0051  0.0074 -0.0065 -0.0087
                ( 49.89%)  -0.7063* C   7 s( 27.86%)p 2.59( 72.10%)d 0.00(  0.04%)
                                            0.0002  0.5278  0.0014 -0.4385 -0.0307
                                           -0.6929  0.0135 -0.2178 -0.0007  0.0139
                                            0.0044  0.0086 -0.0089 -0.0082
   176. (0.01261) BD*( 1) C   6 - H  17  
                ( 38.77%)   0.6226* C   6 s( 22.55%)p 3.43( 77.41%)d 0.00(  0.04%)
                                           -0.0001  0.4748  0.0062 -0.8052  0.0053
                                            0.0108 -0.0006  0.3540 -0.0167 -0.0005
                                           -0.0134  0.0003  0.0150 -0.0044
                ( 61.23%)  -0.7825* H  17 s( 99.92%)p 0.00(  0.08%)
                                            0.9996 -0.0024  0.0267 -0.0002 -0.0102
   177. (0.01831) BD*( 1) C   6 - H  18  
                ( 39.48%)   0.6284* C   6 s( 21.55%)p 3.64( 78.40%)d 0.00(  0.05%)
                                           -0.0001  0.4642 -0.0069 -0.1128 -0.0231
                                           -0.0124 -0.0002 -0.8778  0.0045  0.0001
                                            0.0028  0.0004  0.0005  0.0213
                ( 60.52%)  -0.7779* H  18 s( 99.92%)p 0.00(  0.08%)
                                            0.9996 -0.0045  0.0066  0.0005  0.0277
   178. (0.01558) BD*( 1) C   7 - C   8  
                ( 50.63%)   0.7116* C   7 s( 27.51%)p 2.63( 72.44%)d 0.00(  0.05%)
                                            0.0002  0.5245  0.0009  0.7905  0.0030
                                           -0.0019  0.0340 -0.3135 -0.0055 -0.0016
                                           -0.0129  0.0007  0.0156 -0.0063
                ( 49.37%)  -0.7026* C   8 s( 28.14%)p 2.55( 71.82%)d 0.00(  0.04%)
                                            0.0002  0.5304  0.0065 -0.7881 -0.0020
                                            0.0265  0.0321  0.3087 -0.0022  0.0004
                                           -0.0122 -0.0002  0.0155 -0.0059
   179. (0.01248) BD*( 1) C   7 - H  19  
                ( 38.85%)   0.6233* C   7 s( 22.58%)p 3.43( 77.38%)d 0.00(  0.04%)
                                            0.0001 -0.4751 -0.0051  0.4240 -0.0034
                                           -0.7178  0.0056  0.2800 -0.0171  0.0138
                                           -0.0057  0.0098  0.0081  0.0063
                ( 61.15%)  -0.7820* H  19 s( 99.92%)p 0.00(  0.08%)
                                           -0.9996  0.0023 -0.0141  0.0236 -0.0076
   180. (0.01807) BD*( 1) C   7 - H  20  
                ( 38.82%)   0.6231* C   7 s( 21.93%)p 3.56( 78.03%)d 0.00(  0.04%)
                                            0.0001 -0.4682  0.0065 -0.0381  0.0116
                                           -0.0565 -0.0180 -0.8804  0.0025  0.0003
                                           -0.0030 -0.0009  0.0003 -0.0209
                ( 61.18%)  -0.7822* H  20 s( 99.92%)p 0.00(  0.08%)
                                           -0.9996  0.0054  0.0006  0.0028  0.0286
   181. (0.01447) BD*( 1) C   8 - H  21  
                ( 39.11%)   0.6254* C   8 s( 21.72%)p 3.60( 78.24%)d 0.00(  0.04%)
                                            0.0002 -0.4660 -0.0044 -0.4392  0.0101
                                           -0.7228 -0.0034 -0.2582  0.0184 -0.0154
                                           -0.0057 -0.0087  0.0071  0.0069
                ( 60.89%)  -0.7803* H  21 s( 99.92%)p 0.00(  0.08%)
                                           -0.9996  0.0031  0.0140  0.0239  0.0062
   182. (0.01668) BD*( 1) C   8 - H  22  
                ( 38.90%)   0.6237* C   8 s( 21.67%)p 3.61( 78.28%)d 0.00(  0.04%)
                                           -0.0002  0.4655 -0.0035 -0.0308  0.0052
                                            0.0343  0.0222 -0.8833 -0.0015  0.0004
                                            0.0011  0.0000 -0.0004  0.0212
                ( 61.10%)  -0.7817* H  22 s( 99.92%)p 0.00(  0.08%)
                                            0.9996 -0.0037  0.0001 -0.0030  0.0285


 NHO Directionality and "Bond Bending" (deviations from line of nuclear centers)

         [Thresholds for printing:  angular deviation  >  1.0 degree]
                                    hybrid p-character > 25.0%
                                    orbital occupancy  >  0.10e

                                Line of Centers        Hybrid 1              Hybrid 2
                                ---------------  -------------------   ------------------
                NBO               Theta   Phi    Theta   Phi    Dev    Theta   Phi    Dev
 ========================================================================================
     1. BD (   1) C   1 - C   2    66.3  179.2     --     --    --     111.3  359.2   2.4
     2. BD (   1) C   1 - H   9    74.2   57.6    75.1   55.8   2.0      --     --    --
     3. BD (   1) C   1 - H  10   177.6  201.1   178.9  243.2   1.7      --     --    --
     4. BD (   1) C   1 - H  11    71.8  301.9    73.0  303.8   2.1      --     --    --
     5. BD (   1) C   2 - O   3     4.5  340.3     5.2  355.6   1.5      --     --    --
     6. BD (   1) C   2 - C   4   104.6  237.9   103.3  239.9   2.3     75.1   56.8   1.1
     7. BD (   1) C   2 - C   8   106.3  121.7   104.5  119.7   2.7     73.0  303.2   1.5
     8. BD (   1) O   3 - H  12    72.9   60.1    67.1   59.4   5.9      --     --    --
     9. BD (   1) C   4 - C   5    68.8  179.4    69.1  182.6   3.0    111.5  356.4   2.8
    10. BD (   1) C   4 - H  13   176.3  250.0   173.9  255.4   2.4      --     --    --
    11. BD (   1) C   4 - H  14    70.5  301.9    71.8  300.3   2.0      --     --    --
    12. BD (   1) C   5 - C   6   106.4  120.9   106.3  124.1   3.1     73.5  297.8   3.0
    14. BD (   1) C   5 - H  16     3.3  323.9     3.7  293.7   1.8      --     --    --
    15. BD (   1) C   6 - C   7    75.2   58.7    75.1   61.8   3.0    104.8  235.4   3.2
    17. BD (   1) C   6 - H  18   172.7  186.2   171.1  185.3   1.6      --     --    --
    18. BD (   1) C   7 - C   8   111.5  359.1   111.9    2.3   3.0     68.9  175.8   3.1
    20. BD (   1) C   7 - H  20     4.4   49.7     5.1   70.5   1.9      --     --    --
    21. BD (   1) C   8 - H  21    73.1   58.0    74.1   59.4   1.7      --     --    --
    22. BD (   1) C   8 - H  22   177.6  131.9   176.0  114.4   1.9      --     --    --
    31. LP (   1) O   3             --     --     48.7  249.3   --       --     --    --
    32. LP (   2) O   3             --     --     84.3  152.5   --       --     --    --


 Second Order Perturbation Theory Analysis of Fock Matrix in NBO Basis

     Threshold for printing:   0.50 kcal/mol
                                                                              E(2)  E(j)-E(i) F(i,j)
         Donor NBO (i)                     Acceptor NBO (j)                 kcal/mol   a.u.    a.u. 
 ===================================================================================================

 within unit  1
   1. BD (   1) C   1 - C   2        / 51. RY*(   1) O   3                    0.67    1.76    0.031
   1. BD (   1) C   1 - C   2        / 61. RY*(   2) C   4                    1.31    1.44    0.039
   1. BD (   1) C   1 - C   2        / 97. RY*(   2) C   8                    1.42    1.43    0.040
   1. BD (   1) C   1 - C   2        /162. BD*(   1) C   1 - H   9            0.67    1.03    0.024
   1. BD (   1) C   1 - C   2        /163. BD*(   1) C   1 - H  10            0.68    1.04    0.024
   1. BD (   1) C   1 - C   2        /164. BD*(   1) C   1 - H  11            0.70    1.05    0.024
   1. BD (   1) C   1 - C   2        /166. BD*(   1) C   2 - C   4            1.83    0.99    0.038
   1. BD (   1) C   1 - C   2        /167. BD*(   1) C   2 - C   8            1.42    0.99    0.034
   1. BD (   1) C   1 - C   2        /169. BD*(   1) C   4 - C   5            2.29    1.01    0.043
   1. BD (   1) C   1 - C   2        /178. BD*(   1) C   7 - C   8            2.29    1.01    0.043
   2. BD (   1) C   1 - H   9        /166. BD*(   1) C   2 - C   4            3.49    0.88    0.050
   3. BD (   1) C   1 - H  10        / 43. RY*(   2) C   2                    0.63    1.38    0.026
   3. BD (   1) C   1 - H  10        /165. BD*(   1) C   2 - O   3            4.88    0.79    0.056
   4. BD (   1) C   1 - H  11        / 42. RY*(   1) C   2                    0.58    1.33    0.025
   4. BD (   1) C   1 - H  11        /161. BD*(   1) C   1 - C   2            0.51    0.88    0.019
   4. BD (   1) C   1 - H  11        /165. BD*(   1) C   2 - O   3            0.59    0.78    0.019
   4. BD (   1) C   1 - H  11        /167. BD*(   1) C   2 - C   8            3.54    0.87    0.050
   5. BD (   1) C   2 - O   3        /163. BD*(   1) C   1 - H  10            1.34    1.26    0.037
   5. BD (   1) C   2 - O   3        /170. BD*(   1) C   4 - H  13            1.58    1.27    0.040
   5. BD (   1) C   2 - O   3        /182. BD*(   1) C   8 - H  22            1.29    1.26    0.036
   6. BD (   1) C   2 - C   4        / 33. RY*(   1) C   1                    1.14    1.35    0.035
   6. BD (   1) C   2 - C   4        / 52. RY*(   2) O   3                    0.92    2.00    0.039
   6. BD (   1) C   2 - C   4        / 69. RY*(   1) C   5                    1.28    1.59    0.041
   6. BD (   1) C   2 - C   4        / 96. RY*(   1) C   8                    1.24    1.56    0.040
   6. BD (   1) C   2 - C   4        /161. BD*(   1) C   1 - C   2            1.45    0.98    0.034
   6. BD (   1) C   2 - C   4        /162. BD*(   1) C   1 - H   9            1.81    1.02    0.039
   6. BD (   1) C   2 - C   4        /167. BD*(   1) C   2 - C   8            1.58    0.97    0.035
   6. BD (   1) C   2 - C   4        /168. BD*(   1) O   3 - H  12            2.14    1.01    0.042
   6. BD (   1) C   2 - C   4        /169. BD*(   1) C   4 - C   5            1.32    1.00    0.033
   6. BD (   1) C   2 - C   4        /170. BD*(   1) C   4 - H  13            0.56    1.03    0.021
   6. BD (   1) C   2 - C   4        /171. BD*(   1) C   4 - H  14            0.76    1.05    0.025
   6. BD (   1) C   2 - C   4        /173. BD*(   1) C   5 - H  15            1.59    1.05    0.037
   6. BD (   1) C   2 - C   4        /181. BD*(   1) C   8 - H  21            2.08    1.03    0.041
   7. BD (   1) C   2 - C   8        / 33. RY*(   1) C   1                    0.71    1.36    0.028
   7. BD (   1) C   2 - C   8        / 34. RY*(   2) C   1                    0.75    1.28    0.028
   7. BD (   1) C   2 - C   8        / 51. RY*(   1) O   3                    0.66    1.75    0.031
   7. BD (   1) C   2 - C   8        / 60. RY*(   1) C   4                    1.15    1.57    0.038
   7. BD (   1) C   2 - C   8        / 87. RY*(   1) C   7                    1.32    1.59    0.041
   7. BD (   1) C   2 - C   8        /161. BD*(   1) C   1 - C   2            1.24    0.98    0.031
   7. BD (   1) C   2 - C   8        /164. BD*(   1) C   1 - H  11            1.74    1.04    0.038
   7. BD (   1) C   2 - C   8        /166. BD*(   1) C   2 - C   4            1.72    0.98    0.037
   7. BD (   1) C   2 - C   8        /171. BD*(   1) C   4 - H  14            1.99    1.05    0.041
   7. BD (   1) C   2 - C   8        /178. BD*(   1) C   7 - C   8            1.37    0.99    0.033
   7. BD (   1) C   2 - C   8        /179. BD*(   1) C   7 - H  19            1.65    1.05    0.037
   7. BD (   1) C   2 - C   8        /181. BD*(   1) C   8 - H  21            0.75    1.03    0.025
   7. BD (   1) C   2 - C   8        /182. BD*(   1) C   8 - H  22            0.66    1.03    0.023
   8. BD (   1) O   3 - H  12        / 42. RY*(   1) C   2                    1.60    1.54    0.044
   8. BD (   1) O   3 - H  12        / 44. RY*(   3) C   2                    0.55    1.49    0.026
   8. BD (   1) O   3 - H  12        / 46. RY*(   5) C   2                    0.68    2.65    0.038
   8. BD (   1) O   3 - H  12        /166. BD*(   1) C   2 - C   4            2.90    1.08    0.050
   9. BD (   1) C   4 - C   5        / 43. RY*(   2) C   2                    0.88    1.46    0.032
   9. BD (   1) C   4 - C   5        / 78. RY*(   1) C   6                    1.02    1.60    0.036
   9. BD (   1) C   4 - C   5        /161. BD*(   1) C   1 - C   2            2.39    0.97    0.043
   9. BD (   1) C   4 - C   5        /166. BD*(   1) C   2 - C   4            1.45    0.97    0.034
   9. BD (   1) C   4 - C   5        /170. BD*(   1) C   4 - H  13            0.62    1.02    0.022
   9. BD (   1) C   4 - C   5        /171. BD*(   1) C   4 - H  14            0.76    1.04    0.025
   9. BD (   1) C   4 - C   5        /172. BD*(   1) C   5 - C   6            1.05    0.99    0.029
   9. BD (   1) C   4 - C   5        /173. BD*(   1) C   5 - H  15            0.66    1.04    0.023
   9. BD (   1) C   4 - C   5        /174. BD*(   1) C   5 - H  16            0.56    1.04    0.022
   9. BD (   1) C   4 - C   5        /176. BD*(   1) C   6 - H  17            1.99    1.04    0.041
  10. BD (   1) C   4 - H  13        /165. BD*(   1) C   2 - O   3            4.45    0.77    0.053
  10. BD (   1) C   4 - H  13        /174. BD*(   1) C   5 - H  16            2.96    0.94    0.047
  11. BD (   1) C   4 - H  14        / 44. RY*(   3) C   2                    0.90    1.27    0.030
  11. BD (   1) C   4 - H  14        / 70. RY*(   2) C   5                    0.59    1.56    0.027
  11. BD (   1) C   4 - H  14        /165. BD*(   1) C   2 - O   3            0.74    0.77    0.021
  11. BD (   1) C   4 - H  14        /166. BD*(   1) C   2 - C   4            0.50    0.86    0.019
  11. BD (   1) C   4 - H  14        /167. BD*(   1) C   2 - C   8            3.60    0.85    0.050
  11. BD (   1) C   4 - H  14        /172. BD*(   1) C   5 - C   6            3.33    0.88    0.048
  12. BD (   1) C   5 - C   6        / 60. RY*(   1) C   4                    1.19    1.56    0.039
  12. BD (   1) C   5 - C   6        / 87. RY*(   1) C   7                    1.05    1.58    0.037
  12. BD (   1) C   5 - C   6        /169. BD*(   1) C   4 - C   5            1.08    0.99    0.029
  12. BD (   1) C   5 - C   6        /171. BD*(   1) C   4 - H  14            2.03    1.04    0.041
  12. BD (   1) C   5 - C   6        /173. BD*(   1) C   5 - H  15            0.70    1.04    0.024
  12. BD (   1) C   5 - C   6        /174. BD*(   1) C   5 - H  16            0.55    1.04    0.021
  12. BD (   1) C   5 - C   6        /175. BD*(   1) C   6 - C   7            1.10    0.98    0.029
  12. BD (   1) C   5 - C   6        /176. BD*(   1) C   6 - H  17            0.73    1.04    0.025
  12. BD (   1) C   5 - C   6        /177. BD*(   1) C   6 - H  18            0.52    1.02    0.021
  12. BD (   1) C   5 - C   6        /179. BD*(   1) C   7 - H  19            2.07    1.04    0.041
  13. BD (   1) C   5 - H  15        / 79. RY*(   2) C   6                    0.53    1.64    0.026
  13. BD (   1) C   5 - H  15        /166. BD*(   1) C   2 - C   4            3.63    0.86    0.050
  13. BD (   1) C   5 - H  15        /175. BD*(   1) C   6 - C   7            3.37    0.87    0.049
  14. BD (   1) C   5 - H  16        /170. BD*(   1) C   4 - H  13            3.41    0.91    0.050
  14. BD (   1) C   5 - H  16        /177. BD*(   1) C   6 - H  18            3.26    0.91    0.049
  15. BD (   1) C   6 - C   7        / 69. RY*(   1) C   5                    1.07    1.58    0.037
  15. BD (   1) C   6 - C   7        / 96. RY*(   1) C   8                    1.16    1.55    0.038
  15. BD (   1) C   6 - C   7        /172. BD*(   1) C   5 - C   6            1.09    0.99    0.029
  15. BD (   1) C   6 - C   7        /173. BD*(   1) C   5 - H  15            2.03    1.04    0.041
  15. BD (   1) C   6 - C   7        /176. BD*(   1) C   6 - H  17            0.71    1.04    0.024
  15. BD (   1) C   6 - C   7        /178. BD*(   1) C   7 - C   8            1.14    0.98    0.030
  15. BD (   1) C   6 - C   7        /179. BD*(   1) C   7 - H  19            0.72    1.04    0.024
  15. BD (   1) C   6 - C   7        /180. BD*(   1) C   7 - H  20            0.57    1.03    0.022
  15. BD (   1) C   6 - C   7        /181. BD*(   1) C   8 - H  21            2.16    1.02    0.042
  16. BD (   1) C   6 - H  17        / 70. RY*(   2) C   5                    0.55    1.56    0.026
  16. BD (   1) C   6 - H  17        / 88. RY*(   2) C   7                    0.52    1.54    0.025
  16. BD (   1) C   6 - H  17        /169. BD*(   1) C   4 - C   5            3.39    0.88    0.049
  16. BD (   1) C   6 - H  17        /178. BD*(   1) C   7 - C   8            3.42    0.88    0.049
  17. BD (   1) C   6 - H  18        / 89. RY*(   3) C   7                    0.53    1.15    0.022
  17. BD (   1) C   6 - H  18        /174. BD*(   1) C   5 - H  16            3.13    0.93    0.048
  17. BD (   1) C   6 - H  18        /180. BD*(   1) C   7 - H  20            3.19    0.92    0.049
  18. BD (   1) C   7 - C   8        / 42. RY*(   1) C   2                    1.52    1.43    0.042
  18. BD (   1) C   7 - C   8        / 78. RY*(   1) C   6                    1.05    1.60    0.037
  18. BD (   1) C   7 - C   8        /161. BD*(   1) C   1 - C   2            2.29    0.98    0.042
  18. BD (   1) C   7 - C   8        /167. BD*(   1) C   2 - C   8            1.48    0.97    0.034
  18. BD (   1) C   7 - C   8        /175. BD*(   1) C   6 - C   7            1.08    0.99    0.029
  18. BD (   1) C   7 - C   8        /176. BD*(   1) C   6 - H  17            1.97    1.05    0.041
  18. BD (   1) C   7 - C   8        /179. BD*(   1) C   7 - H  19            0.66    1.04    0.024
  18. BD (   1) C   7 - C   8        /180. BD*(   1) C   7 - H  20            0.55    1.04    0.021
  18. BD (   1) C   7 - C   8        /181. BD*(   1) C   8 - H  21            0.75    1.02    0.025
  18. BD (   1) C   7 - C   8        /182. BD*(   1) C   8 - H  22            0.63    1.02    0.023
  19. BD (   1) C   7 - H  19        / 79. RY*(   2) C   6                    0.54    1.65    0.027
  19. BD (   1) C   7 - H  19        /167. BD*(   1) C   2 - C   8            3.54    0.86    0.049
  19. BD (   1) C   7 - H  19        /172. BD*(   1) C   5 - C   6            3.29    0.88    0.048
  20. BD (   1) C   7 - H  20        /177. BD*(   1) C   6 - H  18            3.22    0.91    0.048
  20. BD (   1) C   7 - H  20        /182. BD*(   1) C   8 - H  22            3.42    0.91    0.050
  21. BD (   1) C   8 - H  21        / 43. RY*(   2) C   2                    0.71    1.37    0.028
  21. BD (   1) C   8 - H  21        / 88. RY*(   2) C   7                    0.59    1.55    0.027
  21. BD (   1) C   8 - H  21        /165. BD*(   1) C   2 - O   3            0.57    0.78    0.019
  21. BD (   1) C   8 - H  21        /166. BD*(   1) C   2 - C   4            3.45    0.87    0.049
  21. BD (   1) C   8 - H  21        /175. BD*(   1) C   6 - C   7            3.26    0.88    0.048
  22. BD (   1) C   8 - H  22        / 43. RY*(   2) C   2                    0.79    1.36    0.029
  22. BD (   1) C   8 - H  22        /165. BD*(   1) C   2 - O   3            5.00    0.77    0.056
  22. BD (   1) C   8 - H  22        /180. BD*(   1) C   7 - H  20            3.01    0.93    0.047
  23. CR (   1) C   1                / 43. RY*(   2) C   2                    0.88   10.94    0.088
  23. CR (   1) C   1                / 48. RY*(   7) C   2                    0.58   11.67    0.073
  23. CR (   1) C   1                /105. RY*(   1) H   9                    0.60   10.47    0.071
  23. CR (   1) C   1                /109. RY*(   1) H  10                    0.63   10.49    0.073
  23. CR (   1) C   1                /113. RY*(   1) H  11                    0.64   10.46    0.073
  24. CR (   1) C   2                / 35. RY*(   3) C   1                    0.94   10.86    0.090
  24. CR (   1) C   2                / 62. RY*(   3) C   4                    0.64   10.96    0.075
  24. CR (   1) C   2                / 98. RY*(   3) C   8                    0.81   10.98    0.084
  24. CR (   1) C   2                /165. BD*(   1) C   2 - O   3            0.93   10.41    0.089
  25. CR (   1) O   3                / 42. RY*(   1) C   2                    2.53   19.77    0.200
  25. CR (   1) O   3                / 44. RY*(   3) C   2                    1.02   19.73    0.127
  26. CR (   1) C   4                / 44. RY*(   3) C   2                    1.55   10.85    0.116
  26. CR (   1) C   4                / 71. RY*(   3) C   5                    0.90   10.73    0.088
  26. CR (   1) C   4                /121. RY*(   1) H  13                    0.59   10.47    0.070
  26. CR (   1) C   4                /125. RY*(   1) H  14                    0.61   10.44    0.071
  27. CR (   1) C   5                / 63. RY*(   4) C   4                    0.58   11.11    0.072
  27. CR (   1) C   5                / 80. RY*(   3) C   6                    0.86   10.74    0.086
  27. CR (   1) C   5                /129. RY*(   1) H  15                    0.57   10.44    0.069
  27. CR (   1) C   5                /133. RY*(   1) H  16                    0.65   10.46    0.074
  28. CR (   1) C   6                / 71. RY*(   3) C   5                    0.89   10.73    0.087
  28. CR (   1) C   6                / 89. RY*(   3) C   7                    0.78   10.74    0.082
  28. CR (   1) C   6                /137. RY*(   1) H  17                    0.58   10.44    0.069
  28. CR (   1) C   6                /141. RY*(   1) H  18                    0.58   10.46    0.070
  29. CR (   1) C   7                / 80. RY*(   3) C   6                    0.89   10.74    0.088
  29. CR (   1) C   7                / 99. RY*(   4) C   8                    0.76   11.09    0.082
  29. CR (   1) C   7                /145. RY*(   1) H  19                    0.57   10.44    0.069
  29. CR (   1) C   7                /149. RY*(   1) H  20                    0.64   10.46    0.073
  30. CR (   1) C   8                / 43. RY*(   2) C   2                    1.83   10.94    0.126
  30. CR (   1) C   8                / 89. RY*(   3) C   7                    0.96   10.74    0.090
  30. CR (   1) C   8                /153. RY*(   1) H  21                    0.57   10.45    0.069
  30. CR (   1) C   8                /157. RY*(   1) H  22                    0.60   10.46    0.071
  31. LP (   1) O   3                / 42. RY*(   1) C   2                    4.17    1.41    0.069
  31. LP (   1) O   3                /119. RY*(   3) H  12                    0.87    2.28    0.040
  31. LP (   1) O   3                /161. BD*(   1) C   1 - C   2            1.14    0.95    0.029
  31. LP (   1) O   3                /166. BD*(   1) C   2 - C   4            0.94    0.95    0.027
  31. LP (   1) O   3                /167. BD*(   1) C   2 - C   8            1.75    0.94    0.037
  31. LP (   1) O   3                /170. BD*(   1) C   4 - H  13            0.57    1.01    0.021
  32. LP (   2) O   3                / 45. RY*(   4) C   2                    1.22    2.42    0.049
  32. LP (   2) O   3                /118. RY*(   2) H  12                    1.95    1.90    0.055
  32. LP (   2) O   3                /161. BD*(   1) C   1 - C   2            6.09    0.68    0.058
  32. LP (   2) O   3                /163. BD*(   1) C   1 - H  10            1.02    0.73    0.025
  32. LP (   2) O   3                /167. BD*(   1) C   2 - C   8            5.46    0.67    0.054
  32. LP (   2) O   3                /182. BD*(   1) C   8 - H  22            0.75    0.73    0.021


 Natural Bond Orbitals (Summary):

                                                            Principal Delocalizations
           NBO                        Occupancy    Energy   (geminal,vicinal,remote)
 ====================================================================================
 Molecular unit  1  (C7H14O)
     1. BD (   1) C   1 - C   2          1.97911    -0.59763  169(v),178(v),166(g),167(g)
                                                    97(v),61(v),164(g),163(g)
                                                    51(v),162(g)
     2. BD (   1) C   1 - H   9          1.98666    -0.48399  166(v),165(v)
     3. BD (   1) C   1 - H  10          1.98360    -0.48460  165(v),43(v)
     4. BD (   1) C   1 - H  11          1.98706    -0.48014  167(v),165(v),42(v),161(g)
     5. BD (   1) C   2 - O   3          1.98810    -0.81951  170(v),163(v),182(v)
     6. BD (   1) C   2 - C   4          1.96293    -0.58127  168(v),181(v),162(v),173(v)
                                                    167(g),161(g),169(g),69(v)
                                                    96(v),33(v),52(v),171(g)
                                                    170(g)
     7. BD (   1) C   2 - C   8          1.97068    -0.58402  171(v),164(v),166(g),179(v)
                                                    178(g),87(v),161(g),60(v)
                                                    34(v),181(g),33(v),51(v)
                                                    182(g)
     8. BD (   1) O   3 - H  12          1.98786    -0.68620  166(v),42(v),46(v),44(v)
     9. BD (   1) C   4 - C   5          1.98002    -0.57393  161(v),176(v),166(g),172(g)
                                                    78(v),43(v),171(g),173(g)
                                                    170(g),174(g)
    10. BD (   1) C   4 - H  13          1.97513    -0.46889  165(v),174(v)
    11. BD (   1) C   4 - H  14          1.97791    -0.46554  167(v),172(v),44(v),165(v)
                                                    70(v)
    12. BD (   1) C   5 - C   6          1.98084    -0.57249  179(v),171(v),60(v),175(g)
                                                    169(g),87(v),176(g),173(g)
                                                    174(g),177(g)
    13. BD (   1) C   5 - H  15          1.97866    -0.46428  166(v),175(v),79(v)
    14. BD (   1) C   5 - H  16          1.97670    -0.45869  170(v),177(v)
    15. BD (   1) C   6 - C   7          1.98052    -0.57424  181(v),173(v),96(v),178(g)
                                                    172(g),69(v),179(g),176(g)
                                                    180(g)
    16. BD (   1) C   6 - H  17          1.97919    -0.46642  178(v),169(v),70(v),88(v)
    17. BD (   1) C   6 - H  18          1.97871    -0.46486  180(v),174(v),89(v)
    18. BD (   1) C   7 - C   8          1.98031    -0.57904  161(v),176(v),42(v),167(g)
                                                    175(g),78(v),181(g),179(g)
                                                    182(g),180(g)
    19. BD (   1) C   7 - H  19          1.97910    -0.46833  167(v),172(v),79(v)
    20. BD (   1) C   7 - H  20          1.97702    -0.46404  182(v),177(v)
    21. BD (   1) C   8 - H  21          1.97839    -0.47473  166(v),175(v),43(v),88(v)
                                                    165(v)
    22. BD (   1) C   8 - H  22          1.97468    -0.47330  165(v),180(v),43(v)
    23. CR (   1) C   1                  1.99913   -10.05347  43(v),113(v),109(v),105(v)
                                                    48(v)
    24. CR (   1) C   2                  1.99877   -10.11299  165(g),35(v),98(v),62(v)
    25. CR (   1) O   3                  1.99972   -18.92202  42(v),44(v)
    26. CR (   1) C   4                  1.99901   -10.04494  44(v),71(v),125(v),121(v)
    27. CR (   1) C   5                  1.99912   -10.04733  80(v),133(v),63(v),129(v)
    28. CR (   1) C   6                  1.99912   -10.05141  71(v),89(v),141(v),137(v)
    29. CR (   1) C   7                  1.99911   -10.05119  80(v),99(v),149(v),145(v)
    30. CR (   1) C   8                  1.99902   -10.05016  43(v),89(v),157(v),153(v)
    31. LP (   1) O   3                  1.97635    -0.55590  42(v),167(v),161(v),166(v)
                                                    119(v),170(r)
    32. LP (   2) O   3                  1.95430    -0.28448  161(v),167(v),118(v),45(v)
                                                    163(r),182(r)
    33. RY*(   1) C   1                  0.00412     0.77256   
    34. RY*(   2) C   1                  0.00315     0.69425   
    35. RY*(   3) C   1                  0.00111     0.75163   
    36. RY*(   4) C   1                  0.00018     1.29982   
    37. RY*(   5) C   1                  0.00013     1.72851   
    38. RY*(   6) C   1                  0.00001     2.18693   
    39. RY*(   7) C   1                  0.00001     2.19449   
    40. RY*(   8) C   1                  0.00002     2.24033   
    41. RY*(   9) C   1                  0.00001     2.24879   
    42. RY*(   1) C   2                  0.00874     0.84983   
    43. RY*(   2) C   2                  0.00458     0.89073   
    44. RY*(   3) C   2                  0.00253     0.80321   
    45. RY*(   4) C   2                  0.00171     2.13701   
    46. RY*(   5) C   2                  0.00134     1.96595   
    47. RY*(   6) C   2                  0.00100     2.08265   
    48. RY*(   7) C   2                  0.00061     1.61325   
    49. RY*(   8) C   2                  0.00054     2.19656   
    50. RY*(   9) C   2                  0.00035     1.72897   
    51. RY*(   1) O   3                  0.00239     1.16513   
    52. RY*(   2) O   3                  0.00169     1.42226   
    53. RY*(   3) O   3                  0.00062     1.54180   
    54. RY*(   4) O   3                  0.00007     1.32144   
    55. RY*(   5) O   3                  0.00002     2.88127   
    56. RY*(   6) O   3                  0.00001     2.79532   
    57. RY*(   7) O   3                  0.00000     2.76028   
    58. RY*(   8) O   3                  0.00001     2.89976   
    59. RY*(   9) O   3                  0.00000     3.10888   
    60. RY*(   1) C   4                  0.00634     0.98664   
    61. RY*(   2) C   4                  0.00366     0.84307   
    62. RY*(   3) C   4                  0.00176     0.84410   
    63. RY*(   4) C   4                  0.00095     1.06267   
    64. RY*(   5) C   4                  0.00025     1.98883   
    65. RY*(   6) C   4                  0.00017     2.03124   
    66. RY*(   7) C   4                  0.00005     2.26486   
    67. RY*(   8) C   4                  0.00003     2.26313   
    68. RY*(   9) C   4                  0.00001     2.13648   
    69. RY*(   1) C   5                  0.00586     1.00718   
    70. RY*(   2) C   5                  0.00163     1.09488   
    71. RY*(   3) C   5                  0.00127     0.68045   
    72. RY*(   4) C   5                  0.00045     1.12176   
    73. RY*(   5) C   5                  0.00027     1.99690   
    74. RY*(   6) C   5                  0.00014     2.23840   
    75. RY*(   7) C   5                  0.00005     1.96090   
    76. RY*(   8) C   5                  0.00003     2.03896   
    77. RY*(   9) C   5                  0.00002     2.20379   
    78. RY*(   1) C   6                  0.00510     1.02310   
    79. RY*(   2) C   6                  0.00148     1.17888   
    80. RY*(   3) C   6                  0.00118     0.69366   
    81. RY*(   4) C   6                  0.00039     1.01783   
    82. RY*(   5) C   6                  0.00028     1.97032   
    83. RY*(   6) C   6                  0.00014     2.23555   
    84. RY*(   7) C   6                  0.00007     1.87306   
    85. RY*(   8) C   6                  0.00001     2.04352   
    86. RY*(   9) C   6                  0.00001     2.22591   
    87. RY*(   1) C   7                  0.00615     1.00814   
    88. RY*(   2) C   7                  0.00165     1.07459   
    89. RY*(   3) C   7                  0.00125     0.68768   
    90. RY*(   4) C   7                  0.00048     1.12138   
    91. RY*(   5) C   7                  0.00027     1.99246   
    92. RY*(   6) C   7                  0.00015     2.20691   
    93. RY*(   7) C   7                  0.00007     1.95147   
    94. RY*(   8) C   7                  0.00004     2.21282   
    95. RY*(   9) C   7                  0.00001     2.05229   
    96. RY*(   1) C   8                  0.00616     0.97475   
    97. RY*(   2) C   8                  0.00342     0.83692   
    98. RY*(   3) C   8                  0.00108     0.86912   
    99. RY*(   4) C   8                  0.00092     1.04264   
   100. RY*(   5) C   8                  0.00024     1.99737   
   101. RY*(   6) C   8                  0.00018     1.99283   
   102. RY*(   7) C   8                  0.00011     2.28995   
   103. RY*(   8) C   8                  0.00004     2.19054   
   104. RY*(   9) C   8                  0.00001     2.14853   
   105. RY*(   1) H   9                  0.00222     0.41964   
   106. RY*(   2) H   9                  0.00023     1.81058   
   107. RY*(   3) H   9                  0.00013     1.80761   
   108. RY*(   4) H   9                  0.00004     2.28862   
   109. RY*(   1) H  10                  0.00156     0.43402   
   110. RY*(   2) H  10                  0.00022     1.82502   
   111. RY*(   3) H  10                  0.00013     1.82844   
   112. RY*(   4) H  10                  0.00004     2.26316   
   113. RY*(   1) H  11                  0.00249     0.40632   
   114. RY*(   2) H  11                  0.00019     1.81358   
   115. RY*(   3) H  11                  0.00012     1.84809   
   116. RY*(   4) H  11                  0.00004     2.29614   
   117. RY*(   1) H  12                  0.00188     0.74063   
   118. RY*(   2) H  12                  0.00165     1.61652   
   119. RY*(   3) H  12                  0.00087     1.72453   
   120. RY*(   4) H  12                  0.00002     2.31325   
   121. RY*(   1) H  13                  0.00219     0.42725   
   122. RY*(   2) H  13                  0.00018     1.91949   
   123. RY*(   3) H  13                  0.00013     1.83541   
   124. RY*(   4) H  13                  0.00004     2.32214   
   125. RY*(   1) H  14                  0.00299     0.39935   
   126. RY*(   2) H  14                  0.00016     1.91481   
   127. RY*(   3) H  14                  0.00011     1.87874   
   128. RY*(   4) H  14                  0.00004     2.34159   
   129. RY*(   1) H  15                  0.00209     0.39379   
   130. RY*(   2) H  15                  0.00017     1.87861   
   131. RY*(   3) H  15                  0.00013     1.82378   
   132. RY*(   4) H  15                  0.00004     2.33214   
   133. RY*(   1) H  16                  0.00341     0.41113   
   134. RY*(   2) H  16                  0.00020     1.91016   
   135. RY*(   3) H  16                  0.00013     1.80799   
   136. RY*(   4) H  16                  0.00004     2.35568   
   137. RY*(   1) H  17                  0.00211     0.38973   
   138. RY*(   2) H  17                  0.00017     1.87058   
   139. RY*(   3) H  17                  0.00013     1.81538   
   140. RY*(   4) H  17                  0.00004     2.33560   
   141. RY*(   1) H  18                  0.00293     0.40649   
   142. RY*(   2) H  18                  0.00018     1.91470   
   143. RY*(   3) H  18                  0.00013     1.78354   
   144. RY*(   4) H  18                  0.00004     2.32077   
   145. RY*(   1) H  19                  0.00209     0.39006   
   146. RY*(   2) H  19                  0.00017     1.87077   
   147. RY*(   3) H  19                  0.00013     1.82123   
   148. RY*(   4) H  19                  0.00004     2.32902   
   149. RY*(   1) H  20                  0.00409     0.40631   
   150. RY*(   2) H  20                  0.00020     1.89460   
   151. RY*(   3) H  20                  0.00013     1.79835   
   152. RY*(   4) H  20                  0.00004     2.35902   
   153. RY*(   1) H  21                  0.00297     0.39810   
   154. RY*(   2) H  21                  0.00019     1.88369   
   155. RY*(   3) H  21                  0.00012     1.85874   
   156. RY*(   4) H  21                  0.00004     2.32608   
   157. RY*(   1) H  22                  0.00261     0.40982   
   158. RY*(   2) H  22                  0.00019     1.92321   
   159. RY*(   3) H  22                  0.00012     1.82737   
   160. RY*(   4) H  22                  0.00004     2.32812   
   161. BD*(   1) C   1 - C   2          0.03156     0.39874   
   162. BD*(   1) C   1 - H   9          0.00691     0.43730   
   163. BD*(   1) C   1 - H  10          0.00789     0.44331   
   164. BD*(   1) C   1 - H  11          0.00655     0.45144   
   165. BD*(   1) C   2 - O   3          0.04584     0.30112   
   166. BD*(   1) C   2 - C   4          0.03666     0.39538   
   167. BD*(   1) C   2 - C   8          0.04321     0.38862   
   168. BD*(   1) O   3 - H  12          0.00897     0.43259   
   169. BD*(   1) C   4 - C   5          0.01542     0.41497   
   170. BD*(   1) C   4 - H  13          0.01462     0.44917   
   171. BD*(   1) C   4 - H  14          0.01368     0.46383   
   172. BD*(   1) C   5 - C   6          0.01617     0.41183   
   173. BD*(   1) C   5 - H  15          0.01236     0.46763   
   174. BD*(   1) C   5 - H  16          0.01726     0.46806   
   175. BD*(   1) C   6 - C   7          0.01634     0.40960   
   176. BD*(   1) C   6 - H  17          0.01261     0.46662   
   177. BD*(   1) C   6 - H  18          0.01831     0.44916   
   178. BD*(   1) C   7 - C   8          0.01558     0.41019   
   179. BD*(   1) C   7 - H  19          0.01248     0.46441   
   180. BD*(   1) C   7 - H  20          0.01807     0.45907   
   181. BD*(   1) C   8 - H  21          0.01447     0.44470   
   182. BD*(   1) C   8 - H  22          0.01668     0.44462   
       -------------------------------
              Total Lewis   63.46682  ( 99.1669%)
        Valence non-Lewis    0.40165  (  0.6276%)
        Rydberg non-Lewis    0.13153  (  0.2055%)
       -------------------------------
            Total unit  1   64.00000  (100.0000%)
           Charge unit  1    0.00000
 Unable to Open any file for archive entry.
 1\1\GINC-COMPUTE-0-5\SP\RB3LYP\def2SVP\C7H14O1\ZAHRT2\13-Mar-2021\0\\#
  b3lyp/def2svp geom=NewRedundant pop=NBO\\54\\0,1\C,0,-2.2647675494,-0
 .0206378139,0.7530564585\C,0,-0.9364368112,-0.1281463985,0.0027742511\
 O,0,-1.1710979391,-0.6412403371,-1.3129142416\C,0,-0.0025247244,-1.143
 6151989,0.6785853949\C,0,1.3596236914,-1.2339672932,-0.015079563\C,0,2
 .0334386859,0.1390268804,-0.1057723025\C,0,1.1184514951,1.1593522481,-
 0.7904837503\C,0,-0.2389491793,1.2440045895,-0.0875074743\H,0,-2.93853
 22306,0.6938235332,0.2497555536\H,0,-2.1180027833,0.3298128971,1.78669
 897\H,0,-2.7639695214,-1.0011097433,0.7816263003\H,0,-1.7269560056,-0.
 0056670886,-1.7830877552\H,0,0.1308449142,-0.8416197105,1.7318166175\H
 ,0,-0.5011849131,-2.1263467536,0.6826041866\H,0,2.0074628005,-1.946831
 9975,0.5212965633\H,0,1.2096034909,-1.6353146856,-1.0303836308\H,0,2.9
 920286631,0.0618456929,-0.6451713075\H,0,2.2756042741,0.4952388714,0.9
 13215295\H,0,1.5945628263,2.1534290054,-0.8155608475\H,0,0.9556542698,
 0.8535482248,-1.8373698627\H,0,-0.9061638609,1.9521481326,-0.612282830
 1\H,0,-0.1086895931,1.6422669452,0.9341839748\\Version=ES64L-G16RevC.0
 1\State=1-A\HF=-350.1591814\RMSD=3.202e-09\Dipole=-0.2097058,0.4592488
 ,0.1427452\Quadrupole=0.7451582,-1.0279084,0.2827501,-1.2560463,0.8526
 99,-1.4963568\PG=C01 [X(C7H14O1)]\\@
 The archive entry for this job was punched.


 Any fool can criticize, condemn, and complain -- and most do.
 -- Dale Carnegie
 File lengths (MBytes):  RWF=     21 Int=      0 D2E=      0 Chk=      3 Scr=      1
 Normal termination of Gaussian 16
