# Supplementary material for: Machine-Learning-Guided Discovery of Electrochemical Reactions
Source: J Am Chem Soc. 2022 Dec 2;144(49):22599–610. doi: 10.1021/jacs.2c08997 (PMC9756344; doi:10.1021/jacs.2c08997)
Supplement: Supplementary file 4 — ja2c08997_si_004.zip [file ja2c08997_si_004.zip › Reactivity Prediction/Nlogs_notimes/58.log]

 Entering Gaussian System, Link 0=g16
 Input=58.com
 Output=58.log
 Initial command:
  
 Copyright (c) 1988-2019, Gaussian, Inc.  All Rights Reserved.
  
 This is part of the Gaussian(R) 16 program.  It is based on
 the Gaussian(R) 09 system (copyright 2009, Gaussian, Inc.),
 the Gaussian(R) 03 system (copyright 2003, Gaussian, Inc.),
 the Gaussian(R) 98 system (copyright 1998, Gaussian, Inc.),
 the Gaussian(R) 94 system (copyright 1995, Gaussian, Inc.),
 the Gaussian 92(TM) system (copyright 1992, Gaussian, Inc.),
 the Gaussian 90(TM) system (copyright 1990, Gaussian, Inc.),
 the Gaussian 88(TM) system (copyright 1988, Gaussian, Inc.),
 the Gaussian 86(TM) system (copyright 1986, Carnegie Mellon
 University), and the Gaussian 82(TM) system (copyright 1983,
 Carnegie Mellon University). Gaussian is a federally registered
 trademark of Gaussian, Inc.
  
 This software contains proprietary and confidential information,
 including trade secrets, belonging to Gaussian, Inc.
  
 This software is provided under written license and may be
 used, copied, transmitted, or stored only in accord with that
 written license.
  
 The following legend is applicable only to US Government
 contracts under FAR:
  
                    RESTRICTED RIGHTS LEGEND
  
 Use, reproduction and disclosure by the US Government is
 subject to restrictions as set forth in subparagraphs (a)
 and (c) of the Commercial Computer Software - Restricted
 Rights clause in FAR 52.227-19.
  
 Gaussian, Inc.
 340 Quinnipiac St., Bldg. 40, Wallingford CT 06492
  
  
 ---------------------------------------------------------------
 Warning -- This program may not be used in any manner that
 competes with the business of Gaussian, Inc. or will provide
 assistance to any competitor of Gaussian, Inc.  The licensee
 of this program is prohibited from giving any competitor of
 Gaussian, Inc. access to this program.  By using this program,
 the user acknowledges that Gaussian, Inc. is engaged in the
 business of creating and licensing software in the field of
 computational chemistry and represents and warrants to the
 licensee that it is not a competitor of Gaussian, Inc. and that
 it will not use this program in any manner prohibited above.
 ---------------------------------------------------------------
  

 Cite this work as:
 Gaussian 16, Revision C.01,
 M. J. Frisch, G. W. Trucks, H. B. Schlegel, G. E. Scuseria, 
 M. A. Robb, J. R. Cheeseman, G. Scalmani, V. Barone, 
 G. A. Petersson, H. Nakatsuji, X. Li, M. Caricato, A. V. Marenich, 
 J. Bloino, B. G. Janesko, R. Gomperts, B. Mennucci, H. P. Hratchian, 
 J. V. Ortiz, A. F. Izmaylov, J. L. Sonnenberg, D. Williams-Young, 
 F. Ding, F. Lipparini, F. Egidi, J. Goings, B. Peng, A. Petrone, 
 T. Henderson, D. Ranasinghe, V. G. Zakrzewski, J. Gao, N. Rega, 
 G. Zheng, W. Liang, M. Hada, M. Ehara, K. Toyota, R. Fukuda, 
 J. Hasegawa, M. Ishida, T. Nakajima, Y. Honda, O. Kitao, H. Nakai, 
 T. Vreven, K. Throssell, J. A. Montgomery, Jr., J. E. Peralta, 
 F. Ogliaro, M. J. Bearpark, J. J. Heyd, E. N. Brothers, K. N. Kudin, 
 V. N. Staroverov, T. A. Keith, R. Kobayashi, J. Normand, 
 K. Raghavachari, A. P. Rendell, J. C. Burant, S. S. Iyengar, 
 J. Tomasi, M. Cossi, J. M. Millam, M. Klene, C. Adamo, R. Cammi, 
 J. W. Ochterski, R. L. Martin, K. Morokuma, O. Farkas, 
 J. B. Foresman, and D. J. Fox, Gaussian, Inc., Wallingford CT, 2019.
 
 ******************************************
 Gaussian 16:  ES64L-G16RevC.01  3-Jul-2019
                13-Mar-2021 
 ******************************************
 %nprocshared=16
 Will use up to   16 processors via shared memory.
 %mem=7GB
 -----------------------------------------
 # b3lyp/def2svp geom=NewRedundant pop=NBO
 -----------------------------------------
 1/29=4000,38=1,172=1/1;
 2/12=2,17=6,18=5,40=1/2;
 3/5=43,7=101,11=2,25=1,30=1,74=-5/1,2,3;
 4//1;
 5/5=2,38=5/2;
 6/7=2,8=2,9=2,10=2,28=1,40=1/1,7;
 99/5=1,9=1/99;
 --
 58
 --
 Symbolic Z-matrix:
 Charge =  0 Multiplicity = 1
 C                    -2.13033   1.17748   0.27744 
 C                    -1.52938   0.09271  -0.23226 
 C                    -2.19807  -1.25837  -0.21234 
 C                    -0.16806   0.17344  -0.89319 
 C                     1.07845   0.02945   0.03121 
 C                     1.03247  -1.27652   0.83929 
 C                     1.16867   1.21778   1.00022 
 C                     2.32377   0.01927  -0.87095 
 H                    -3.11164   1.11561   0.75685 
 H                    -1.66581   2.16597   0.22556 
 H                    -2.38347  -1.60783  -1.24359 
 H                    -1.5628   -2.0223    0.26278 
 H                    -3.16137  -1.23114   0.31777 
 H                    -0.07712   1.13979  -1.41595 
 H                    -0.10253  -0.60778  -1.67028 
 H                     0.93714  -2.15511   0.18051 
 H                     0.18914  -1.2832    1.54648 
 H                     1.95739  -1.39803   1.42598 
 H                     1.22578   2.17344   0.45366 
 H                     2.06987   1.13592   1.62925 
 H                     0.29329   1.26032   1.66481 
 H                     2.38488   0.93927  -1.47479 
 H                     3.24508  -0.051    -0.27039 
 H                     2.30669  -0.83778  -1.56393 
 
                          Input orientation:                          
 ---------------------------------------------------------------------
 Center     Atomic      Atomic             Coordinates (Angstroms)
 Number     Number       Type             X           Y           Z
 ---------------------------------------------------------------------
      1          6           0       -2.130332    1.177481    0.277437
      2          6           0       -1.529379    0.092713   -0.232264
      3          6           0       -2.198070   -1.258369   -0.212340
      4          6           0       -0.168062    0.173436   -0.893191
      5          6           0        1.078454    0.029454    0.031207
      6          6           0        1.032466   -1.276521    0.839293
      7          6           0        1.168669    1.217784    1.000221
      8          6           0        2.323768    0.019266   -0.870949
      9          1           0       -3.111641    1.115606    0.756847
     10          1           0       -1.665813    2.165972    0.225558
     11          1           0       -2.383467   -1.607829   -1.243588
     12          1           0       -1.562797   -2.022296    0.262781
     13          1           0       -3.161370   -1.231136    0.317766
     14          1           0       -0.077121    1.139787   -1.415954
     15          1           0       -0.102528   -0.607784   -1.670281
     16          1           0        0.937136   -2.155112    0.180510
     17          1           0        0.189142   -1.283196    1.546484
     18          1           0        1.957388   -1.398026    1.425983
     19          1           0        1.225781    2.173439    0.453661
     20          1           0        2.069867    1.135920    1.629251
     21          1           0        0.293286    1.260316    1.664811
     22          1           0        2.384883    0.939274   -1.474793
     23          1           0        3.245080   -0.050997   -0.270389
     24          1           0        2.306687   -0.837782   -1.563932
 ---------------------------------------------------------------------
                    Distance matrix (angstroms):
                    1          2          3          4          5
     1  C    0.000000
     2  C    1.340769   0.000000
     3  C    2.485525   1.507636   0.000000
     4  C    2.495792   1.515429   2.575763   0.000000
     5  C    3.416856   2.621873   3.528940   1.558539   0.000000
     6  C    4.042412   3.096141   3.397443   2.558347   1.536454
     7  C    3.377491   3.172424   4.351617   2.542149   1.535986
     8  C    4.743338   3.906413   4.744801   2.496694   1.537789
     9  H    1.093906   2.127957   2.722075   3.503565   4.388984
    10  H    1.093427   2.127584   3.493016   2.732225   3.483314
    11  H    3.183638   2.155014   1.104521   2.864211   4.036174
    12  H    3.249751   2.172429   1.101315   2.846541   3.352538
    13  H    2.620325   2.172212   1.099864   3.521241   4.432529
    14  H    2.661704   2.146285   3.420273   1.102446   2.159275
    15  H    3.330580   2.143476   2.634416   1.103843   2.166992
    16  H    4.530445   3.362558   3.284508   2.792209   2.194218
    17  H    3.611837   2.830263   2.965275   2.863806   2.193169
    18  H    4.966070   4.138797   4.468942   3.516475   2.180740
    19  H    3.505207   3.520060   4.893221   2.785106   2.190169
    20  H    4.412572   4.184267   5.228705   3.506766   2.181950
    21  H    2.793848   2.878246   4.009279   2.817361   2.190929
    22  H    4.849146   4.193088   5.237068   2.728057   2.191475
    23  H    5.541148   4.776774   5.575750   3.476750   2.188995
    24  H    5.209516   4.165881   4.721920   2.756236   2.192059
                    6          7          8          9         10
     6  C    0.000000
     7  C    2.503200   0.000000
     8  C    2.504287   2.504391   0.000000
     9  H    4.785676   4.288441   5.778871   0.000000
    10  H    4.416801   3.087629   4.661269   1.864391   0.000000
    11  H    4.014568   5.063244   4.994433   3.456744   4.112784
    12  H    2.761147   4.301493   4.534171   3.534041   4.189699
    13  H    4.226383   5.021175   5.750069   2.387983   3.712887
    14  H    3.486527   2.719555   2.704971   3.732286   2.504308
    15  H    2.834322   3.475661   2.630406   4.232704   3.705642
    16  H    1.102273   3.478788   2.785002   5.236636   5.044714
    17  H    1.100618   2.740945   3.478077   4.156073   4.133093
    18  H    1.102021   2.765107   2.723756   5.697469   5.222135
    19  H    3.476824   1.102391   2.756924   4.474836   2.900586
    20  H    2.742281   1.102060   2.749978   5.254476   4.121488
    21  H    2.768287   1.099902   3.477520   3.526878   2.594172
    22  H    3.477610   2.771721   1.102169   5.934904   4.561153
    23  H    2.762057   2.745129   1.102009   6.544011   5.410895
    24  H    2.755290   3.477832   1.102292   6.209671   5.292028
                   11         12         13         14         15
    11  H    0.000000
    12  H    1.764775   0.000000
    13  H    1.784617   1.784487   0.000000
    14  H    3.591425   3.876100   4.259068   0.000000
    15  H    2.526823   2.805344   3.701001   1.766164   0.000000
    16  H    3.654309   2.504810   4.203608   3.799181   2.626890
    17  H    3.808964   2.294221   3.569088   3.836376   3.299822
    18  H    5.100358   3.759582   5.240008   4.319298   3.801919
    19  H    5.495936   5.041506   5.554880   2.502289   3.743092
    20  H    5.967708   5.003779   5.889718   3.725969   4.318184
    21  H    4.883651   4.023216   4.467271   3.105293   3.843085
    22  H    5.410947   5.232039   6.219716   2.470856   2.935782
    23  H    5.920420   5.223597   6.540738   3.710432   3.670993
    24  H    4.763731   4.439917   5.796134   3.100841   2.422504
                   16         17         18         19         20
    16  H    0.000000
    17  H    1.784830   0.000000
    18  H    1.779129   1.776064   0.000000
    19  H    4.346755   3.770571   3.773066   0.000000
    20  H    3.769989   3.065305   2.544573   1.780713   0.000000
    21  H    3.779265   2.548391   3.145324   1.780513   1.781286
    22  H    3.796212   4.346121   3.749697   2.566245   3.126179
    23  H    3.155505   3.762724   2.519983   3.090297   2.529531
    24  H    2.579556   3.789074   3.061940   3.782392   3.761382
                   21         22         23         24
    21  H    0.000000
    22  H    3.786154   0.000000
    23  H    3.765319   1.780777   0.000000
    24  H    4.345179   1.781007   1.781254   0.000000
 Stoichiometry    C8H16
 Framework group  C1[X(C8H16)]
 Deg. of freedom    66
 Full point group                 C1      NOp   1
 Largest Abelian subgroup         C1      NOp   1
 Largest concise Abelian subgroup C1      NOp   1
                         Standard orientation:                         
 ---------------------------------------------------------------------
 Center     Atomic      Atomic             Coordinates (Angstroms)
 Number     Number       Type             X           Y           Z
 ---------------------------------------------------------------------
      1          6           0       -2.064577    1.319921    0.039898
      2          6           0       -1.525232    0.127587   -0.251830
      3          6           0       -2.261474   -1.157768    0.028843
      4          6           0       -0.168983    0.008707   -0.917399
      5          6           0        1.078776   -0.019356    0.016065
      6          6           0        0.975425   -1.141246    1.060752
      7          6           0        1.240018    1.326889    0.737784
      8          6           0        2.311882   -0.267705   -0.868564
      9          1           0       -3.042387    1.402578    0.523309
     10          1           0       -1.551016    2.254432   -0.202026
     11          1           0       -2.475818   -1.689000   -0.915518
     12          1           0       -1.660625   -1.847990    0.641599
     13          1           0       -3.216208   -0.978974    0.544806
     14          1           0       -0.034840    0.850350   -1.616706
     15          1           0       -0.151866   -0.909770   -1.529425
     16          1           0        0.828258   -2.124008    0.583756
     17          1           0        0.140745   -0.967845    1.756885
     18          1           0        1.899423   -1.195535    1.658857
     19          1           0        1.339570    2.155231    0.017225
     20          1           0        2.142809    1.320826    1.369821
     21          1           0        0.375351    1.541979    1.382666
     22          1           0        2.412984    0.514475   -1.638467
     23          1           0        3.235033   -0.268924   -0.266721
     24          1           0        2.243575   -1.240007   -1.383356
 ---------------------------------------------------------------------
 Rotational constants (GHZ):           2.9737034           1.3516776           1.2013060
 Standard basis: def2SVP (5D, 7F)
 There are   200 symmetry adapted cartesian basis functions of A   symmetry.
 There are   192 symmetry adapted basis functions of A   symmetry.
   192 basis functions,   312 primitive gaussians,   200 cartesian basis functions
    32 alpha electrons       32 beta electrons
       nuclear repulsion energy       398.5301424480 Hartrees.
 NAtoms=   24 NActive=   24 NUniq=   24 SFac= 1.00D+00 NAtFMM=   60 NAOKFM=F Big=F
 Integral buffers will be    131072 words long.
 Raffenetti 2 integral format.
 Two-electron integral symmetry is turned on.
 One-electron integrals computed using PRISM.
   1 Symmetry operations used in ECPInt.
 ECPInt:  NShTT=    4656 NPrTT=   15728 LenC2=    4632 LenP2D=   12866.
 LDataN:  DoStor=T MaxTD1= 4 Len=   56
 NBasis=   192 RedAO= T EigKep=  1.26D-03  NBF=   192
 NBsUse=   192 1.00D-06 EigRej= -1.00D+00 NBFU=   192
 ExpMin= 1.22D-01 ExpMax= 1.24D+03 ExpMxC= 1.86D+02 IAcc=3 IRadAn=         5 AccDes= 0.00D+00
 Harris functional with IExCor=  402 and IRadAn=       5 diagonalized for initial guess.
 HarFok:  IExCor=  402 AccDes= 0.00D+00 IRadAn=         5 IDoV= 1 UseB2=F ITyADJ=14
 ICtDFT=  3500011 ScaDFX=  1.000000  1.000000  1.000000  1.000000
 FoFCou: FMM=F IPFlag=           0 FMFlag=      100000 FMFlg1=           0
         NFxFlg=           0 DoJE=T BraDBF=F KetDBF=T FulRan=T
         wScrn=  0.000000 ICntrl=       500 IOpCl=  0 I1Cent=   200000004 NGrid=           0
         NMat0=    1 NMatS0=      1 NMatT0=    0 NMatD0=    1 NMtDS0=    0 NMtDT0=    0
 Petite list used in FoFCou.
 Requested convergence on RMS density matrix=1.00D-08 within 128 cycles.
 Requested convergence on MAX density matrix=1.00D-06.
 Requested convergence on             energy=1.00D-06.
 No special actions if energy rises.
 Integral accuracy reduced to 1.0D-05 until final iterations.
 Initial convergence to 1.0D-05 achieved.  Increase integral accuracy.
 SCF Done:  E(RB3LYP) =  -314.250162135     A.U. after   13 cycles
            NFock= 13  Conv=0.48D-08     -V/T= 2.0133

 **********************************************************************

            Population analysis using the SCF Density.

 **********************************************************************

 Orbital symmetries:
       Occupied  (A) (A) (A) (A) (A) (A) (A) (A) (A) (A) (A) (A)
                 (A) (A) (A) (A) (A) (A) (A) (A) (A) (A) (A) (A)
                 (A) (A) (A) (A) (A) (A) (A) (A)
       Virtual   (A) (A) (A) (A) (A) (A) (A) (A) (A) (A) (A) (A)
                 (A) (A) (A) (A) (A) (A) (A) (A) (A) (A) (A) (A)
                 (A) (A) (A) (A) (A) (A) (A) (A) (A) (A) (A) (A)
                 (A) (A) (A) (A) (A) (A) (A) (A) (A) (A) (A) (A)
                 (A) (A) (A) (A) (A) (A) (A) (A) (A) (A) (A) (A)
                 (A) (A) (A) (A) (A) (A) (A) (A) (A) (A) (A) (A)
                 (A) (A) (A) (A) (A) (A) (A) (A) (A) (A) (A) (A)
                 (A) (A) (A) (A) (A) (A) (A) (A) (A) (A) (A) (A)
                 (A) (A) (A) (A) (A) (A) (A) (A) (A) (A) (A) (A)
                 (A) (A) (A) (A) (A) (A) (A) (A) (A) (A) (A) (A)
                 (A) (A) (A) (A) (A) (A) (A) (A) (A) (A) (A) (A)
                 (A) (A) (A) (A) (A) (A) (A) (A) (A) (A) (A) (A)
                 (A) (A) (A) (A) (A) (A) (A) (A) (A) (A) (A) (A)
                 (A) (A) (A) (A)
 The electronic state is 1-A.
 Alpha  occ. eigenvalues --  -10.19617 -10.19036 -10.18218 -10.18135 -10.17549
 Alpha  occ. eigenvalues --  -10.17528 -10.17132 -10.17113  -0.82428  -0.77853
 Alpha  occ. eigenvalues --   -0.68321  -0.67612  -0.67154  -0.66429  -0.54051
 Alpha  occ. eigenvalues --   -0.50972  -0.45915  -0.45541  -0.45389  -0.42747
 Alpha  occ. eigenvalues --   -0.42201  -0.40546  -0.38700  -0.38040  -0.36703
 Alpha  occ. eigenvalues --   -0.36122  -0.35433  -0.34614  -0.32765  -0.32116
 Alpha  occ. eigenvalues --   -0.31335  -0.24430
 Alpha virt. eigenvalues --    0.01245   0.04725   0.08156   0.09174   0.10197
 Alpha virt. eigenvalues --    0.10220   0.11151   0.11684   0.11950   0.14153
 Alpha virt. eigenvalues --    0.14232   0.14745   0.16065   0.17099   0.18310
 Alpha virt. eigenvalues --    0.18720   0.19123   0.20657   0.21373   0.23865
 Alpha virt. eigenvalues --    0.24626   0.26725   0.29748   0.34622   0.38626
 Alpha virt. eigenvalues --    0.39825   0.41554   0.42179   0.43075   0.44774
 Alpha virt. eigenvalues --    0.46662   0.50320   0.51602   0.54232   0.55554
 Alpha virt. eigenvalues --    0.57427   0.58256   0.59755   0.61593   0.62647
 Alpha virt. eigenvalues --    0.63502   0.63852   0.64252   0.65012   0.65865
 Alpha virt. eigenvalues --    0.66067   0.66622   0.67518   0.67935   0.68555
 Alpha virt. eigenvalues --    0.69002   0.69710   0.70578   0.71025   0.71861
 Alpha virt. eigenvalues --    0.73143   0.73513   0.73654   0.74886   0.76140
 Alpha virt. eigenvalues --    0.77953   0.79492   0.83157   0.87653   0.90048
 Alpha virt. eigenvalues --    0.93132   0.98996   1.03850   1.11288   1.12233
 Alpha virt. eigenvalues --    1.13753   1.17310   1.20230   1.21781   1.23416
 Alpha virt. eigenvalues --    1.25154   1.27137   1.30104   1.38558   1.47509
 Alpha virt. eigenvalues --    1.51114   1.53671   1.53931   1.54339   1.54900
 Alpha virt. eigenvalues --    1.56464   1.57546   1.60027   1.62871   1.63691
 Alpha virt. eigenvalues --    1.64412   1.68931   1.71460   1.72379   1.75436
 Alpha virt. eigenvalues --    1.76600   1.77736   1.79067   1.80252   1.80800
 Alpha virt. eigenvalues --    1.82429   1.83268   1.83602   1.84776   1.85404
 Alpha virt. eigenvalues --    1.86341   1.86937   1.89276   1.89746   1.90056
 Alpha virt. eigenvalues --    1.91300   1.94296   1.98198   1.99520   2.00392
 Alpha virt. eigenvalues --    2.00937   2.03703   2.08193   2.09624   2.16454
 Alpha virt. eigenvalues --    2.18393   2.18717   2.19911   2.22807   2.25816
 Alpha virt. eigenvalues --    2.28155   2.31482   2.35839   2.36713   2.37222
 Alpha virt. eigenvalues --    2.41302   2.41744   2.44975   2.46097   2.49738
 Alpha virt. eigenvalues --    2.53362   2.58564   2.60608   2.61483   2.62600
 Alpha virt. eigenvalues --    2.63286   2.63713   2.65374   2.72613   2.78569
 Alpha virt. eigenvalues --    2.81644   2.86235   2.87472   2.88887   2.89319
 Alpha virt. eigenvalues --    2.91881   2.92220   2.94432   2.97799   2.98641
 Alpha virt. eigenvalues --    3.00768   3.08765   3.10222   3.11537   3.25310
          Condensed to atoms (all electrons):
               1          2          3          4          5          6
     1  C    4.730039   0.716336  -0.071711  -0.059184  -0.009105  -0.001791
     2  C    0.716336   4.809248   0.428548   0.344130  -0.046480  -0.005783
     3  C   -0.071711   0.428548   4.556830  -0.075289  -0.006591   0.001577
     4  C   -0.059184   0.344130  -0.075289   4.767242   0.390724  -0.062706
     5  C   -0.009105  -0.046480  -0.006591   0.390724   4.921848   0.404262
     6  C   -0.001791  -0.005783   0.001577  -0.062706   0.404262   4.601322
     7  C    0.002178  -0.014117  -0.000077  -0.059563   0.412847  -0.064561
     8  C    0.000083   0.009563  -0.000343  -0.056047   0.416806  -0.054467
     9  H    0.363638  -0.002327  -0.024558   0.011587   0.000279  -0.000017
    10  H    0.367072  -0.004575   0.012001  -0.021833  -0.002621   0.000327
    11  H    0.000337  -0.012499   0.364248  -0.004840  -0.000543  -0.000052
    12  H    0.002471  -0.019957   0.365508   0.001189  -0.001158   0.007193
    13  H   -0.014160  -0.008458   0.365502   0.009366   0.000115  -0.000325
    14  H   -0.017609  -0.007093   0.008991   0.343448  -0.015070   0.011357
    15  H    0.010650  -0.021814  -0.009337   0.339098  -0.016686  -0.012946
    16  H    0.000174  -0.002862  -0.001169  -0.003853  -0.018970   0.372634
    17  H    0.001461   0.010372  -0.004304  -0.013917  -0.012289   0.376160
    18  H   -0.000006  -0.000239   0.000234   0.009888  -0.018518   0.367742
    19  H    0.000562  -0.002484  -0.000025  -0.003787  -0.020613   0.009017
    20  H   -0.000259   0.000516   0.000042   0.009379  -0.021330  -0.004934
    21  H    0.009426   0.006195   0.000055  -0.010637  -0.013626  -0.006775
    22  H   -0.000028   0.000481   0.000023  -0.006503  -0.019875   0.009440
    23  H   -0.000006  -0.000525   0.000007   0.008580  -0.018629  -0.006877
    24  H    0.000010   0.000501  -0.000006  -0.008552  -0.017921  -0.007071
               7          8          9         10         11         12
     1  C    0.002178   0.000083   0.363638   0.367072   0.000337   0.002471
     2  C   -0.014117   0.009563  -0.002327  -0.004575  -0.012499  -0.019957
     3  C   -0.000077  -0.000343  -0.024558   0.012001   0.364248   0.365508
     4  C   -0.059563  -0.056047   0.011587  -0.021833  -0.004840   0.001189
     5  C    0.412847   0.416806   0.000279  -0.002621  -0.000543  -0.001158
     6  C   -0.064561  -0.054467  -0.000017   0.000327  -0.000052   0.007193
     7  C    4.592014  -0.054851  -0.000370   0.002544  -0.000026   0.000429
     8  C   -0.054851   4.558851   0.000020  -0.000201   0.000042  -0.000155
     9  H   -0.000370   0.000020   0.694540  -0.054064   0.000553   0.000502
    10  H    0.002544  -0.000201  -0.054064   0.690021  -0.000527  -0.000507
    11  H   -0.000026   0.000042   0.000553  -0.000527   0.675760  -0.024460
    12  H    0.000429  -0.000155   0.000502  -0.000507  -0.024460   0.675456
    13  H    0.000012   0.000017   0.008917  -0.000174  -0.021402  -0.021082
    14  H   -0.014177  -0.008040   0.000053   0.006518  -0.000013  -0.000096
    15  H    0.010981  -0.007368  -0.000598   0.000141   0.005675  -0.000330
    16  H    0.009052  -0.005602  -0.000004  -0.000019   0.000129   0.003582
    17  H   -0.006338   0.008616   0.000072  -0.000048   0.000228   0.001618
    18  H   -0.005758  -0.007893  -0.000003  -0.000001  -0.000023  -0.000282
    19  H    0.371501  -0.005477   0.000045   0.000820   0.000004  -0.000020
    20  H    0.371314  -0.007480  -0.000006   0.000031   0.000001  -0.000024
    21  H    0.375043   0.008817   0.000305   0.000853   0.000040  -0.000326
    22  H   -0.006714   0.373360   0.000001   0.000002   0.000002  -0.000011
    23  H   -0.006692   0.373444  -0.000001   0.000006  -0.000000   0.000009
    24  H    0.009418   0.372380  -0.000001   0.000004  -0.000014  -0.000020
              13         14         15         16         17         18
     1  C   -0.014160  -0.017609   0.010650   0.000174   0.001461  -0.000006
     2  C   -0.008458  -0.007093  -0.021814  -0.002862   0.010372  -0.000239
     3  C    0.365502   0.008991  -0.009337  -0.001169  -0.004304   0.000234
     4  C    0.009366   0.343448   0.339098  -0.003853  -0.013917   0.009888
     5  C    0.000115  -0.015070  -0.016686  -0.018970  -0.012289  -0.018518
     6  C   -0.000325   0.011357  -0.012946   0.372634   0.376160   0.367742
     7  C    0.000012  -0.014177   0.010981   0.009052  -0.006338  -0.005758
     8  C    0.000017  -0.008040  -0.007368  -0.005602   0.008616  -0.007893
     9  H    0.008917   0.000053  -0.000598  -0.000004   0.000072  -0.000003
    10  H   -0.000174   0.006518   0.000141  -0.000019  -0.000048  -0.000001
    11  H   -0.021402  -0.000013   0.005675   0.000129   0.000228  -0.000023
    12  H   -0.021082  -0.000096  -0.000330   0.003582   0.001618  -0.000282
    13  H    0.679860  -0.000528   0.000191   0.000054   0.000327  -0.000008
    14  H   -0.000528   0.723432  -0.030294  -0.000179   0.000011  -0.000541
    15  H    0.000191  -0.030294   0.744950   0.005164  -0.000302  -0.000022
    16  H    0.000054  -0.000179   0.005164   0.688711  -0.029819  -0.022466
    17  H    0.000327   0.000011  -0.000302  -0.029819   0.667171  -0.021184
    18  H   -0.000008  -0.000541  -0.000022  -0.022466  -0.021184   0.693163
    19  H   -0.000002   0.004909   0.000038  -0.000594   0.000140   0.000001
    20  H   -0.000003   0.000392  -0.000575   0.000000  -0.001130   0.004661
    21  H    0.000029  -0.000793   0.000136   0.000133   0.005490  -0.001307
    22  H   -0.000001   0.006686  -0.001205  -0.000029  -0.000573   0.000053
    23  H   -0.000001  -0.000015   0.000064  -0.000826  -0.000049   0.005424
    24  H    0.000001  -0.001146   0.007258   0.005116   0.000039  -0.001057
              19         20         21         22         23         24
     1  C    0.000562  -0.000259   0.009426  -0.000028  -0.000006   0.000010
     2  C   -0.002484   0.000516   0.006195   0.000481  -0.000525   0.000501
     3  C   -0.000025   0.000042   0.000055   0.000023   0.000007  -0.000006
     4  C   -0.003787   0.009379  -0.010637  -0.006503   0.008580  -0.008552
     5  C   -0.020613  -0.021330  -0.013626  -0.019875  -0.018629  -0.017921
     6  C    0.009017  -0.004934  -0.006775   0.009440  -0.006877  -0.007071
     7  C    0.371501   0.371314   0.375043  -0.006714  -0.006692   0.009418
     8  C   -0.005477  -0.007480   0.008817   0.373360   0.373444   0.372380
     9  H    0.000045  -0.000006   0.000305   0.000001  -0.000001  -0.000001
    10  H    0.000820   0.000031   0.000853   0.000002   0.000006   0.000004
    11  H    0.000004   0.000001   0.000040   0.000002  -0.000000  -0.000014
    12  H   -0.000020  -0.000024  -0.000326  -0.000011   0.000009  -0.000020
    13  H   -0.000002  -0.000003   0.000029  -0.000001  -0.000001   0.000001
    14  H    0.004909   0.000392  -0.000793   0.006686  -0.000015  -0.001146
    15  H    0.000038  -0.000575   0.000136  -0.001205   0.000064   0.007258
    16  H   -0.000594   0.000000   0.000133  -0.000029  -0.000826   0.005116
    17  H    0.000140  -0.001130   0.005490  -0.000573  -0.000049   0.000039
    18  H    0.000001   0.004661  -0.001307   0.000053   0.005424  -0.001057
    19  H    0.695453  -0.024281  -0.024829   0.005000  -0.000867  -0.000021
    20  H   -0.024281   0.693841  -0.022035  -0.000882   0.005093   0.000061
    21  H   -0.024829  -0.022035   0.661871   0.000055  -0.000031  -0.000569
    22  H    0.005000  -0.000882   0.000055   0.691819  -0.025021  -0.024414
    23  H   -0.000867   0.005093  -0.000031  -0.025021   0.691434  -0.025098
    24  H   -0.000021   0.000061  -0.000569  -0.024414  -0.025098   0.692747
 Mulliken charges:
               1
     1  C   -0.030579
     2  C   -0.176677
     3  C    0.089842
     4  C    0.152081
     5  C   -0.286855
     6  C    0.067276
     7  C    0.075910
     8  C    0.085924
     9  H    0.001435
    10  H    0.004229
    11  H    0.017381
    12  H    0.010469
    13  H    0.001750
    14  H   -0.010206
    15  H   -0.022868
    16  H    0.001642
    17  H    0.018249
    18  H   -0.001859
    19  H   -0.004490
    20  H   -0.002395
    21  H    0.012480
    22  H   -0.001667
    23  H    0.000574
    24  H   -0.001644
 Sum of Mulliken charges =  -0.00000
 Mulliken charges with hydrogens summed into heavy atoms:
               1
     1  C   -0.024915
     2  C   -0.176677
     3  C    0.119442
     4  C    0.119006
     5  C   -0.286855
     6  C    0.085307
     7  C    0.081505
     8  C    0.083187
 Electronic spatial extent (au):  <R**2>=           1190.5464
 Charge=              0.0000 electrons
 Dipole moment (field-independent basis, Debye):
    X=              0.2074    Y=             -0.4162    Z=             -0.0431  Tot=              0.4671
 Quadrupole moment (field-independent basis, Debye-Ang):
   XX=            -54.0444   YY=            -53.4353   ZZ=            -54.5803
   XY=              0.7845   XZ=             -0.5457   YZ=              0.0454
 Traceless Quadrupole moment (field-independent basis, Debye-Ang):
   XX=             -0.0244   YY=              0.5847   ZZ=             -0.5603
   XY=              0.7845   XZ=             -0.5457   YZ=              0.0454
 Octapole moment (field-independent basis, Debye-Ang**2):
  XXX=             -1.8291  YYY=              0.2054  ZZZ=             -0.0009  XYY=             -0.7370
  XXY=             -1.3220  XXZ=              5.0177  XZZ=              1.2795  YZZ=             -0.9995
  YYZ=             -2.2553  XYZ=             -1.6910
 Hexadecapole moment (field-independent basis, Debye-Ang**3):
 XXXX=           -990.7816 YYYY=           -408.4762 ZZZZ=           -266.5829 XXXY=              2.3155
 XXXZ=             -4.7375 YYYX=             -1.5145 YYYZ=             -0.5415 ZZZX=             -0.0313
 ZZZY=              0.2799 XXYY=           -237.9897 XXZZ=           -213.0597 YYZZ=           -113.0068
 XXYZ=              3.5670 YYXZ=             -2.2178 ZZXY=              3.7988
 N-N= 3.985301424480D+02 E-N=-1.521358902383D+03  KE= 3.101181819347D+02
 ******************************Gaussian NBO Version 3.1******************************
             N A T U R A L   A T O M I C   O R B I T A L   A N D
          N A T U R A L   B O N D   O R B I T A L   A N A L Y S I S
 ******************************Gaussian NBO Version 3.1******************************
       /RESON  / : Allow strongly delocalized NBO set

 Analyzing the SCF density

 Job title: 58                                                              

 Storage needed:    112536 in NPA,    148622 in NBO ( 939520976 available)
 GSVD:  LWork=       20672 too small for GESVD, short by       10920 words or       10920 for optimal perf.


 NATURAL POPULATIONS:  Natural atomic orbital occupancies 
                                                          
   NAO  Atom  No  lang   Type(AO)    Occupancy      Energy
 ----------------------------------------------------------
     1    C    1  S      Cor( 1S)     1.99882     -10.04170
     2    C    1  S      Val( 2S)     1.02857      -0.16478
     3    C    1  S      Ryd( 3S)     0.00048       0.58838
     4    C    1  px     Val( 2p)     1.15613      -0.04616
     5    C    1  px     Ryd( 3p)     0.00396       0.81828
     6    C    1  py     Val( 2p)     1.14708      -0.03155
     7    C    1  py     Ryd( 3p)     0.00275       0.60833
     8    C    1  pz     Val( 2p)     1.07253      -0.08868
     9    C    1  pz     Ryd( 3p)     0.00181       0.60038
    10    C    1  dxy    Ryd( 3d)     0.00062       2.40162
    11    C    1  dxz    Ryd( 3d)     0.00032       2.16972
    12    C    1  dyz    Ryd( 3d)     0.00058       2.09107
    13    C    1  dx2y2  Ryd( 3d)     0.00056       2.45195
    14    C    1  dz2    Ryd( 3d)     0.00027       2.12886

    15    C    2  S      Cor( 1S)     1.99887     -10.05719
    16    C    2  S      Val( 2S)     0.87677      -0.12194
    17    C    2  S      Ryd( 3S)     0.00213       0.60836
    18    C    2  px     Val( 2p)     1.04469      -0.04883
    19    C    2  px     Ryd( 3p)     0.00456       0.92117
    20    C    2  py     Val( 2p)     1.09276      -0.05417
    21    C    2  py     Ryd( 3p)     0.00416       0.86341
    22    C    2  pz     Val( 2p)     0.98828      -0.07928
    23    C    2  pz     Ryd( 3p)     0.00374       0.70947
    24    C    2  dxy    Ryd( 3d)     0.00094       2.34485
    25    C    2  dxz    Ryd( 3d)     0.00053       2.12259
    26    C    2  dyz    Ryd( 3d)     0.00100       2.04456
    27    C    2  dx2y2  Ryd( 3d)     0.00083       2.35548
    28    C    2  dz2    Ryd( 3d)     0.00041       2.09385

    29    C    3  S      Cor( 1S)     1.99915     -10.06061
    30    C    3  S      Val( 2S)     1.08097      -0.22172
    31    C    3  S      Ryd( 3S)     0.00050       0.88399
    32    C    3  px     Val( 2p)     1.19675      -0.07190
    33    C    3  px     Ryd( 3p)     0.00257       0.60994
    34    C    3  py     Val( 2p)     1.13563      -0.06709
    35    C    3  py     Ryd( 3p)     0.00201       0.52585
    36    C    3  pz     Val( 2p)     1.21670      -0.07491
    37    C    3  pz     Ryd( 3p)     0.00110       0.59917
    38    C    3  dxy    Ryd( 3d)     0.00059       2.29878
    39    C    3  dxz    Ryd( 3d)     0.00047       2.32923
    40    C    3  dyz    Ryd( 3d)     0.00067       2.32301
    41    C    3  dx2y2  Ryd( 3d)     0.00046       2.26510
    42    C    3  dz2    Ryd( 3d)     0.00034       2.21273

    43    C    4  S      Cor( 1S)     1.99900     -10.04966
    44    C    4  S      Val( 2S)     0.99289      -0.18342
    45    C    4  S      Ryd( 3S)     0.00249       0.93977
    46    C    4  px     Val( 2p)     1.05602      -0.06328
    47    C    4  px     Ryd( 3p)     0.00261       0.66370
    48    C    4  py     Val( 2p)     1.23547      -0.07753
    49    C    4  py     Ryd( 3p)     0.00906       0.92768
    50    C    4  pz     Val( 2p)     1.14763      -0.07060
    51    C    4  pz     Ryd( 3p)     0.00307       0.64953
    52    C    4  dxy    Ryd( 3d)     0.00028       2.10573
    53    C    4  dxz    Ryd( 3d)     0.00073       2.25168
    54    C    4  dyz    Ryd( 3d)     0.00088       2.52223
    55    C    4  dx2y2  Ryd( 3d)     0.00088       2.38723
    56    C    4  dz2    Ryd( 3d)     0.00028       2.04974

    57    C    5  S      Cor( 1S)     1.99887     -10.06625
    58    C    5  S      Val( 2S)     0.87964      -0.16337
    59    C    5  S      Ryd( 3S)     0.00040       1.00235
    60    C    5  px     Val( 2p)     1.04452      -0.07929
    61    C    5  px     Ryd( 3p)     0.00276       0.78033
    62    C    5  py     Val( 2p)     1.05932      -0.08159
    63    C    5  py     Ryd( 3p)     0.00301       0.79827
    64    C    5  pz     Val( 2p)     1.05661      -0.08062
    65    C    5  pz     Ryd( 3p)     0.00365       0.76142
    66    C    5  dxy    Ryd( 3d)     0.00065       2.00701
    67    C    5  dxz    Ryd( 3d)     0.00113       2.31966
    68    C    5  dyz    Ryd( 3d)     0.00112       2.31262
    69    C    5  dx2y2  Ryd( 3d)     0.00106       2.30111
    70    C    5  dz2    Ryd( 3d)     0.00058       1.99327

    71    C    6  S      Cor( 1S)     1.99917     -10.05069
    72    C    6  S      Val( 2S)     1.07204      -0.21740
    73    C    6  S      Ryd( 3S)     0.00154       0.89783
    74    C    6  px     Val( 2p)     1.22940      -0.07367
    75    C    6  px     Ryd( 3p)     0.00319       0.70994
    76    C    6  py     Val( 2p)     1.15280      -0.06759
    77    C    6  py     Ryd( 3p)     0.00265       0.59633
    78    C    6  pz     Val( 2p)     1.16630      -0.06810
    79    C    6  pz     Ryd( 3p)     0.00291       0.61825
    80    C    6  dxy    Ryd( 3d)     0.00013       2.10746
    81    C    6  dxz    Ryd( 3d)     0.00083       2.48566
    82    C    6  dyz    Ryd( 3d)     0.00062       2.33028
    83    C    6  dx2y2  Ryd( 3d)     0.00074       2.42722
    84    C    6  dz2    Ryd( 3d)     0.00020       2.10547

    85    C    7  S      Cor( 1S)     1.99916     -10.04669
    86    C    7  S      Val( 2S)     1.07231      -0.21396
    87    C    7  S      Ryd( 3S)     0.00156       0.89913
    88    C    7  px     Val( 2p)     1.22776      -0.06836
    89    C    7  px     Ryd( 3p)     0.00343       0.69091
    90    C    7  py     Val( 2p)     1.11864      -0.06180
    91    C    7  py     Ryd( 3p)     0.00233       0.56145
    92    C    7  pz     Val( 2p)     1.19866      -0.06633
    93    C    7  pz     Ryd( 3p)     0.00329       0.65730
    94    C    7  dxy    Ryd( 3d)     0.00019       2.11656
    95    C    7  dxz    Ryd( 3d)     0.00077       2.47835
    96    C    7  dyz    Ryd( 3d)     0.00074       2.38546
    97    C    7  dx2y2  Ryd( 3d)     0.00070       2.39444
    98    C    7  dz2    Ryd( 3d)     0.00011       2.09408

    99    C    8  S      Cor( 1S)     1.99917     -10.05154
   100    C    8  S      Val( 2S)     1.07374      -0.21829
   101    C    8  S      Ryd( 3S)     0.00141       0.90670
   102    C    8  px     Val( 2p)     1.13619      -0.06616
   103    C    8  px     Ryd( 3p)     0.00264       0.58980
   104    C    8  py     Val( 2p)     1.22051      -0.07124
   105    C    8  py     Ryd( 3p)     0.00346       0.67102
   106    C    8  pz     Val( 2p)     1.18004      -0.06938
   107    C    8  pz     Ryd( 3p)     0.00313       0.62884
   108    C    8  dxy    Ryd( 3d)     0.00014       2.10182
   109    C    8  dxz    Ryd( 3d)     0.00068       2.36449
   110    C    8  dyz    Ryd( 3d)     0.00079       2.45432
   111    C    8  dx2y2  Ryd( 3d)     0.00076       2.41524
   112    C    8  dz2    Ryd( 3d)     0.00016       2.10357

   113    H    9  S      Val( 1S)     0.79720       0.07649
   114    H    9  S      Ryd( 2S)     0.00155       0.34815
   115    H    9  px     Ryd( 2p)     0.00066       2.24211
   116    H    9  py     Ryd( 2p)     0.00012       1.82829
   117    H    9  pz     Ryd( 2p)     0.00032       1.79586

   118    H   10  S      Val( 1S)     0.79728       0.07675
   119    H   10  S      Ryd( 2S)     0.00143       0.37577
   120    H   10  px     Ryd( 2p)     0.00026       1.91505
   121    H   10  py     Ryd( 2p)     0.00061       2.24305
   122    H   10  pz     Ryd( 2p)     0.00021       1.70693

   123    H   11  S      Val( 1S)     0.77488       0.06626
   124    H   11  S      Ryd( 2S)     0.00171       0.36795
   125    H   11  px     Ryd( 2p)     0.00023       1.82351
   126    H   11  py     Ryd( 2p)     0.00030       1.91622
   127    H   11  pz     Ryd( 2p)     0.00055       2.19767

   128    H   12  S      Val( 1S)     0.77598       0.07118
   129    H   12  S      Ryd( 2S)     0.00148       0.43222
   130    H   12  px     Ryd( 2p)     0.00031       1.95024
   131    H   12  py     Ryd( 2p)     0.00037       2.01896
   132    H   12  pz     Ryd( 2p)     0.00039       1.98689

   133    H   13  S      Val( 1S)     0.77787       0.07450
   134    H   13  S      Ryd( 2S)     0.00150       0.36591
   135    H   13  px     Ryd( 2p)     0.00055       2.23526
   136    H   13  py     Ryd( 2p)     0.00014       1.77006
   137    H   13  pz     Ryd( 2p)     0.00029       1.90348

   138    H   14  S      Val( 1S)     0.76675       0.08072
   139    H   14  S      Ryd( 2S)     0.00226       0.39703
   140    H   14  px     Ryd( 2p)     0.00013       1.87604
   141    H   14  py     Ryd( 2p)     0.00046       2.18295
   142    H   14  pz     Ryd( 2p)     0.00041       2.06236

   143    H   15  S      Val( 1S)     0.77496       0.07471
   144    H   15  S      Ryd( 2S)     0.00245       0.40455
   145    H   15  px     Ryd( 2p)     0.00012       1.86389
   146    H   15  py     Ryd( 2p)     0.00052       2.23096
   147    H   15  pz     Ryd( 2p)     0.00036       2.00875

   148    H   16  S      Val( 1S)     0.78404       0.07203
   149    H   16  S      Ryd( 2S)     0.00150       0.39751
   150    H   16  px     Ryd( 2p)     0.00022       1.83891
   151    H   16  py     Ryd( 2p)     0.00057       2.26520
   152    H   16  pz     Ryd( 2p)     0.00021       1.87689

   153    H   17  S      Val( 1S)     0.77903       0.07829
   154    H   17  S      Ryd( 2S)     0.00145       0.42716
   155    H   17  px     Ryd( 2p)     0.00048       2.15345
   156    H   17  py     Ryd( 2p)     0.00016       1.79477
   157    H   17  pz     Ryd( 2p)     0.00037       2.05103

   158    H   18  S      Val( 1S)     0.77930       0.07560
   159    H   18  S      Ryd( 2S)     0.00160       0.37810
   160    H   18  px     Ryd( 2p)     0.00053       2.20691
   161    H   18  py     Ryd( 2p)     0.00016       1.79350
   162    H   18  pz     Ryd( 2p)     0.00033       1.97671

   163    H   19  S      Val( 1S)     0.78501       0.07486
   164    H   19  S      Ryd( 2S)     0.00154       0.39085
   165    H   19  px     Ryd( 2p)     0.00022       1.83273
   166    H   19  py     Ryd( 2p)     0.00045       2.12690
   167    H   19  pz     Ryd( 2p)     0.00035       2.02809

   168    H   20  S      Val( 1S)     0.78246       0.07629
   169    H   20  S      Ryd( 2S)     0.00152       0.38079
   170    H   20  px     Ryd( 2p)     0.00053       2.19940
   171    H   20  py     Ryd( 2p)     0.00013       1.77692
   172    H   20  pz     Ryd( 2p)     0.00036       2.00962

   173    H   21  S      Val( 1S)     0.77346       0.08723
   174    H   21  S      Ryd( 2S)     0.00160       0.43271
   175    H   21  px     Ryd( 2p)     0.00052       2.17518
   176    H   21  py     Ryd( 2p)     0.00015       1.81416
   177    H   21  pz     Ryd( 2p)     0.00035       2.03870

   178    H   22  S      Val( 1S)     0.78253       0.07435
   179    H   22  S      Ryd( 2S)     0.00155       0.38070
   180    H   22  px     Ryd( 2p)     0.00016       1.79134
   181    H   22  py     Ryd( 2p)     0.00043       2.09135
   182    H   22  pz     Ryd( 2p)     0.00043       2.09448

   183    H   23  S      Val( 1S)     0.78113       0.07512
   184    H   23  S      Ryd( 2S)     0.00154       0.37762
   185    H   23  px     Ryd( 2p)     0.00052       2.21050
   186    H   23  py     Ryd( 2p)     0.00021       1.82113
   187    H   23  pz     Ryd( 2p)     0.00028       1.95067

   188    H   24  S      Val( 1S)     0.78375       0.07349
   189    H   24  S      Ryd( 2S)     0.00155       0.38301
   190    H   24  px     Ryd( 2p)     0.00014       1.78828
   191    H   24  py     Ryd( 2p)     0.00058       2.25856
   192    H   24  pz     Ryd( 2p)     0.00030       1.93645

 WARNING:  1 low occupancy (<1.9990e) core orbital  found on  C    1
           1 low occupancy (<1.9990e) core orbital  found on  C    2
           1 low occupancy (<1.9990e) core orbital  found on  C    5


 Summary of Natural Population Analysis:                  
                                                          
                                       Natural Population 
                Natural  -----------------------------------------------
    Atom  No    Charge         Core      Valence    Rydberg      Total
 -----------------------------------------------------------------------
      C    1   -0.41448      1.99882     4.40431    0.01135     6.41448
      C    2   -0.01968      1.99887     4.00250    0.01831     6.01968
      C    3   -0.63793      1.99915     4.63005    0.00872     6.63793
      C    4   -0.45130      1.99900     4.43202    0.02028     6.45130
      C    5   -0.05330      1.99887     4.04008    0.01436     6.05330
      C    6   -0.63252      1.99917     4.62055    0.01280     6.63252
      C    7   -0.62964      1.99916     4.61737    0.01311     6.62964
      C    8   -0.62282      1.99917     4.61048    0.01317     6.62282
      H    9    0.20015      0.00000     0.79720    0.00265     0.79985
      H   10    0.20020      0.00000     0.79728    0.00251     0.79980
      H   11    0.22233      0.00000     0.77488    0.00279     0.77767
      H   12    0.22147      0.00000     0.77598    0.00255     0.77853
      H   13    0.21965      0.00000     0.77787    0.00248     0.78035
      H   14    0.22999      0.00000     0.76675    0.00326     0.77001
      H   15    0.22159      0.00000     0.77496    0.00345     0.77841
      H   16    0.21346      0.00000     0.78404    0.00250     0.78654
      H   17    0.21851      0.00000     0.77903    0.00246     0.78149
      H   18    0.21808      0.00000     0.77930    0.00261     0.78192
      H   19    0.21244      0.00000     0.78501    0.00255     0.78756
      H   20    0.21500      0.00000     0.78246    0.00253     0.78500
      H   21    0.22392      0.00000     0.77346    0.00262     0.77608
      H   22    0.21489      0.00000     0.78253    0.00258     0.78511
      H   23    0.21631      0.00000     0.78113    0.00256     0.78369
      H   24    0.21368      0.00000     0.78375    0.00257     0.78632
 =======================================================================
   * Total *    0.00000     15.99221    47.85302    0.15477    64.00000

                                 Natural Population      
 --------------------------------------------------------
   Core                      15.99221 ( 99.9513% of  16)
   Valence                   47.85302 ( 99.6938% of  48)
   Natural Minimal Basis     63.84523 ( 99.7582% of  64)
   Natural Rydberg Basis      0.15477 (  0.2418% of  64)
 --------------------------------------------------------

    Atom  No          Natural Electron Configuration
 ----------------------------------------------------------------------------
      C    1      [core]2S( 1.03)2p( 3.38)3p( 0.01)
      C    2      [core]2S( 0.88)2p( 3.13)3p( 0.01)
      C    3      [core]2S( 1.08)2p( 3.55)3p( 0.01)
      C    4      [core]2S( 0.99)2p( 3.44)3p( 0.01)
      C    5      [core]2S( 0.88)2p( 3.16)3p( 0.01)
      C    6      [core]2S( 1.07)2p( 3.55)3p( 0.01)
      C    7      [core]2S( 1.07)2p( 3.55)3p( 0.01)
      C    8      [core]2S( 1.07)2p( 3.54)3p( 0.01)
      H    9            1S( 0.80)
      H   10            1S( 0.80)
      H   11            1S( 0.77)
      H   12            1S( 0.78)
      H   13            1S( 0.78)
      H   14            1S( 0.77)
      H   15            1S( 0.77)
      H   16            1S( 0.78)
      H   17            1S( 0.78)
      H   18            1S( 0.78)
      H   19            1S( 0.79)
      H   20            1S( 0.78)
      H   21            1S( 0.77)
      H   22            1S( 0.78)
      H   23            1S( 0.78)
      H   24            1S( 0.78)


 NATURAL BOND ORBITAL ANALYSIS:

                       Occupancies       Lewis Structure    Low   High
           Occ.    -------------------  -----------------   occ   occ
  Cycle   Thresh.   Lewis   Non-Lewis     CR  BD  3C  LP    (L)   (NL)   Dev
 =============================================================================
   1(1)    1.90    63.50571   0.49429      8  24   0   0     0      0    0.03
 -----------------------------------------------------------------------------

 Structure accepted: No low occupancy Lewis orbitals

 WARNING:  1 low occupancy (<1.9990e) core orbital  found on  C    1
           1 low occupancy (<1.9990e) core orbital  found on  C    2
           1 low occupancy (<1.9990e) core orbital  found on  C    5

 --------------------------------------------------------
   Core                     15.99223 ( 99.951% of  16)
   Valence Lewis            47.51348 ( 98.986% of  48)
  ==================       ============================
   Total Lewis              63.50571 ( 99.228% of  64)
  -----------------------------------------------------
   Valence non-Lewis         0.37698 (  0.589% of  64)
   Rydberg non-Lewis         0.11731 (  0.183% of  64)
  ==================       ============================
   Total non-Lewis           0.49429 (  0.772% of  64)
 --------------------------------------------------------


       (Occupancy)   Bond orbital/ Coefficients/ Hybrids
 ---------------------------------------------------------------------------------
     1. (1.98206) BD ( 1) C   1 - C   2  
                ( 48.51%)   0.6965* C   1 s( 40.90%)p 1.44( 59.05%)d 0.00(  0.05%)
                                            0.0003  0.6395  0.0061  0.3180  0.0022
                                           -0.6834 -0.0180 -0.1482 -0.0055 -0.0138
                                           -0.0038  0.0068 -0.0116 -0.0101
                ( 51.49%)   0.7176* C   2 s( 37.74%)p 1.65( 62.22%)d 0.00(  0.04%)
                                            0.0000  0.6141  0.0187 -0.3079 -0.0190
                                            0.6998  0.0255  0.1911  0.0079 -0.0118
                                           -0.0033  0.0074 -0.0108 -0.0085
     2. (1.96229) BD ( 2) C   1 - C   2  
                ( 51.93%)   0.7206* C   1 s(  0.02%)p99.99( 99.91%)d 3.60(  0.07%)
                                           -0.0001 -0.0128 -0.0053  0.4355 -0.0151
                                           -0.0043  0.0013  0.8993 -0.0232 -0.0101
                                            0.0071 -0.0211  0.0045 -0.0084
                ( 48.07%)   0.6933* C   2 s(  0.02%)p99.99( 99.90%)d 3.41(  0.08%)
                                           -0.0000 -0.0096 -0.0118  0.4397 -0.0150
                                           -0.0427 -0.0007  0.8962 -0.0197  0.0117
                                           -0.0078  0.0220 -0.0043  0.0096
     3. (1.98437) BD ( 1) C   1 - H   9  
                ( 60.07%)   0.7750* C   1 s( 29.50%)p 2.39( 70.46%)d 0.00(  0.04%)
                                            0.0003 -0.5432  0.0007  0.7487  0.0033
                                           -0.0789 -0.0222 -0.3706 -0.0030  0.0011
                                            0.0131 -0.0005 -0.0132  0.0038
                ( 39.93%)   0.6319* H   9 s( 99.92%)p 0.00(  0.08%)
                                           -0.9996  0.0018 -0.0259  0.0028  0.0127
     4. (1.98382) BD ( 1) C   1 - H  10  
                ( 60.05%)   0.7749* C   1 s( 29.53%)p 2.39( 70.43%)d 0.00(  0.04%)
                                           -0.0003  0.5434 -0.0038  0.3845 -0.0169
                                            0.7247  0.0176 -0.1752  0.0056  0.0138
                                           -0.0040 -0.0065 -0.0070 -0.0079
                ( 39.95%)   0.6321* H  10 s( 99.92%)p 0.00(  0.08%)
                                            0.9996 -0.0017 -0.0126 -0.0250  0.0062
     5. (1.97800) BD ( 1) C   2 - C   3  
                ( 50.30%)   0.7092* C   2 s( 30.77%)p 2.25( 69.19%)d 0.00(  0.04%)
                                           -0.0001  0.5547 -0.0024 -0.4006 -0.0077
                                           -0.7092  0.0030  0.1685  0.0012  0.0140
                                           -0.0044 -0.0056 -0.0084 -0.0099
                ( 49.70%)   0.7050* C   3 s( 30.54%)p 2.27( 69.42%)d 0.00(  0.04%)
                                            0.0005  0.5526  0.0003  0.4072 -0.0042
                                            0.7120  0.0023 -0.1463  0.0002  0.0158
                                           -0.0031 -0.0059 -0.0079 -0.0089
     6. (1.97097) BD ( 1) C   2 - C   4  
                ( 49.81%)   0.7058* C   2 s( 31.40%)p 2.18( 68.56%)d 0.00(  0.04%)
                                           -0.0001  0.5601 -0.0177  0.7415 -0.0200
                                           -0.0665  0.0018 -0.3617 -0.0094 -0.0024
                                           -0.0142  0.0012  0.0129 -0.0061
                ( 50.19%)   0.7084* C   4 s( 28.71%)p 2.48( 71.24%)d 0.00(  0.05%)
                                            0.0003  0.5358  0.0094 -0.7477 -0.0128
                                            0.0668 -0.0006  0.3851 -0.0202 -0.0020
                                           -0.0152  0.0010  0.0150 -0.0044
     7. (1.97551) BD ( 1) C   3 - H  11  
                ( 61.07%)   0.7815* C   3 s( 22.49%)p 3.45( 77.47%)d 0.00(  0.04%)
                                            0.0001 -0.4742  0.0007  0.1788  0.0117
                                            0.4202  0.0080  0.7523 -0.0064 -0.0019
                                           -0.0045 -0.0139  0.0036 -0.0134
                ( 38.93%)   0.6240* H  11 s( 99.92%)p 0.00(  0.08%)
                                           -0.9996  0.0022 -0.0071 -0.0137 -0.0236
     8. (1.97853) BD ( 1) C   3 - H  12  
                ( 61.06%)   0.7814* C   3 s( 23.20%)p 3.31( 76.76%)d 0.00(  0.04%)
                                            0.0000 -0.4817  0.0006 -0.4758  0.0146
                                            0.5442  0.0094 -0.4947 -0.0043  0.0127
                                           -0.0112  0.0106  0.0003  0.0016
                ( 38.94%)   0.6240* H  12 s( 99.92%)p 0.00(  0.08%)
                                           -0.9996  0.0017  0.0138 -0.0179  0.0166
     9. (1.98903) BD ( 1) C   3 - H  13  
                ( 61.03%)   0.7812* C   3 s( 23.73%)p 3.21( 76.23%)d 0.00(  0.04%)
                                            0.0001 -0.4871 -0.0022  0.7584 -0.0015
                                           -0.1400  0.0152 -0.4091  0.0018  0.0050
                                            0.0136 -0.0026 -0.0131  0.0028
                ( 38.97%)   0.6242* H  13 s( 99.92%)p 0.00(  0.08%)
                                           -0.9996  0.0009 -0.0243  0.0044  0.0132
    10. (1.95489) BD ( 1) C   4 - C   5  
                ( 50.02%)   0.7073* C   4 s( 28.55%)p 2.50( 71.42%)d 0.00(  0.04%)
                                            0.0004  0.5343 -0.0045  0.6557  0.0035
                                           -0.0181 -0.0022  0.5327 -0.0111 -0.0006
                                            0.0159 -0.0008  0.0097  0.0024
                ( 49.98%)   0.7069* C   5 s( 24.85%)p 3.02( 75.11%)d 0.00(  0.05%)
                                            0.0002  0.4984 -0.0045 -0.7097  0.0096
                                            0.0134 -0.0009 -0.4971 -0.0051 -0.0004
                                            0.0179 -0.0002  0.0122  0.0005
    11. (1.97511) BD ( 1) C   4 - H  14  
                ( 61.54%)   0.7845* C   4 s( 21.40%)p 3.67( 78.55%)d 0.00(  0.04%)
                                           -0.0003  0.4626  0.0003  0.1009 -0.0078
                                            0.6747 -0.0153 -0.5654 -0.0151  0.0030
                                           -0.0022 -0.0172 -0.0108  0.0022
                ( 38.46%)   0.6201* H  14 s( 99.92%)p 0.00(  0.08%)
                                            0.9996 -0.0025 -0.0027 -0.0204  0.0197
    12. (1.97626) BD ( 1) C   4 - H  15  
                ( 61.19%)   0.7822* C   4 s( 21.24%)p 3.71( 78.72%)d 0.00(  0.04%)
                                            0.0003 -0.4608  0.0003 -0.0085  0.0033
                                            0.7341 -0.0154  0.4976  0.0167 -0.0005
                                           -0.0002 -0.0165  0.0131  0.0013
                ( 38.81%)   0.6230* H  15 s( 99.92%)p 0.00(  0.08%)
                                           -0.9996  0.0031  0.0009 -0.0223 -0.0177
    13. (1.97068) BD ( 1) C   5 - C   6  
                ( 50.81%)   0.7128* C   5 s( 25.15%)p 2.97( 74.80%)d 0.00(  0.05%)
                                            0.0000  0.5015  0.0021 -0.0691  0.0032
                                           -0.6340 -0.0038  0.5842  0.0022  0.0016
                                           -0.0017 -0.0188 -0.0102  0.0042
                ( 49.19%)   0.7014* C   6 s( 30.72%)p 2.25( 69.24%)d 0.00(  0.04%)
                                            0.0006  0.5542 -0.0072  0.0489  0.0027
                                            0.6047 -0.0036 -0.5694  0.0043  0.0016
                                           -0.0013 -0.0172 -0.0090  0.0039
    14. (1.96978) BD ( 1) C   5 - C   7  
                ( 51.01%)   0.7142* C   5 s( 25.17%)p 2.97( 74.78%)d 0.00(  0.05%)
                                            0.0000  0.5017  0.0011  0.0834  0.0034
                                            0.7599  0.0032  0.4042  0.0019  0.0039
                                            0.0020  0.0155 -0.0143 -0.0035
                ( 48.99%)   0.6999* C   7 s( 30.60%)p 2.27( 69.36%)d 0.00(  0.04%)
                                            0.0006  0.5531 -0.0070 -0.0905  0.0031
                                           -0.7279  0.0045 -0.3943  0.0035  0.0031
                                            0.0019  0.0143 -0.0131 -0.0034
    15. (1.96890) BD ( 1) C   5 - C   8  
                ( 50.97%)   0.7139* C   5 s( 24.83%)p 3.02( 75.12%)d 0.00(  0.05%)
                                            0.0001  0.4983  0.0017  0.6956  0.0019
                                           -0.1404 -0.0007 -0.4976  0.0028 -0.0051
                                           -0.0178  0.0035  0.0119 -0.0001
                ( 49.03%)   0.7002* C   8 s( 30.93%)p 2.23( 69.03%)d 0.00(  0.04%)
                                            0.0007  0.5561 -0.0075 -0.6671  0.0075
                                            0.1336 -0.0010  0.4768 -0.0019 -0.0045
                                           -0.0158  0.0032  0.0107 -0.0001
    16. (1.98863) BD ( 1) C   6 - H  16  
                ( 60.76%)   0.7795* C   6 s( 22.96%)p 3.35( 77.00%)d 0.00(  0.04%)
                                            0.0001 -0.4792 -0.0021  0.1192 -0.0041
                                            0.7835  0.0102  0.3760 -0.0178 -0.0042
                                           -0.0021 -0.0142  0.0134  0.0050
                ( 39.24%)   0.6264* H  16 s( 99.92%)p 0.00(  0.08%)
                                           -0.9996  0.0012 -0.0033 -0.0252 -0.0110
    17. (1.98792) BD ( 1) C   6 - H  17  
                ( 60.99%)   0.7810* C   6 s( 23.29%)p 3.29( 76.67%)d 0.00(  0.04%)
                                            0.0001 -0.4826 -0.0018  0.6661 -0.0085
                                           -0.1317  0.0146 -0.5524 -0.0127  0.0039
                                            0.0168 -0.0041 -0.0102 -0.0019
                ( 39.01%)   0.6245* H  17 s( 99.92%)p 0.00(  0.08%)
                                           -0.9996  0.0010 -0.0207  0.0041  0.0180
    18. (1.98764) BD ( 1) C   6 - H  18  
                ( 60.99%)   0.7809* C   6 s( 22.94%)p 3.36( 77.02%)d 0.00(  0.04%)
                                           -0.0001  0.4789  0.0053  0.7341 -0.0090
                                           -0.0480 -0.0156  0.4780  0.0102 -0.0018
                                            0.0162 -0.0003  0.0126 -0.0011
                ( 39.01%)   0.6246* H  18 s( 99.92%)p 0.00(  0.08%)
                                            0.9996 -0.0013 -0.0232  0.0020 -0.0156
    19. (1.98858) BD ( 1) C   7 - H  19  
                ( 60.71%)   0.7791* C   7 s( 22.86%)p 3.37( 77.10%)d 0.00(  0.04%)
                                           -0.0001  0.4781  0.0026  0.0807  0.0036
                                            0.6622  0.0134 -0.5705  0.0153  0.0024
                                           -0.0022 -0.0180 -0.0093  0.0028
                ( 39.29%)   0.6269* H  19 s( 99.92%)p 0.00(  0.08%)
                                            0.9996 -0.0012 -0.0027 -0.0217  0.0172
    20. (1.98727) BD ( 1) C   7 - H  20  
                ( 60.81%)   0.7798* C   7 s( 22.92%)p 3.36( 77.04%)d 0.00(  0.04%)
                                           -0.0001  0.4787  0.0038  0.7180 -0.0044
                                            0.0011  0.0190  0.5044  0.0054 -0.0000
                                            0.0166 -0.0006  0.0124 -0.0000
                ( 39.19%)   0.6261* H  20 s( 99.92%)p 0.00(  0.08%)
                                            0.9996 -0.0012 -0.0227 -0.0008 -0.0162
    21. (1.98783) BD ( 1) C   7 - H  21  
                ( 61.31%)   0.7830* C   7 s( 23.54%)p 3.25( 76.42%)d 0.00(  0.04%)
                                            0.0000 -0.4851 -0.0026  0.6849 -0.0098
                                           -0.1755 -0.0168 -0.5137 -0.0061  0.0058
                                            0.0161 -0.0035 -0.0105 -0.0007
                ( 38.69%)   0.6220* H  21 s( 99.92%)p 0.00(  0.08%)
                                           -0.9996  0.0015 -0.0223  0.0059  0.0161
    22. (1.98858) BD ( 1) C   8 - H  22  
                ( 60.83%)   0.7800* C   8 s( 22.99%)p 3.35( 76.96%)d 0.00(  0.04%)
                                           -0.0001  0.4795  0.0028  0.0845  0.0175
                                            0.6199 -0.0086 -0.6147 -0.0067  0.0028
                                           -0.0017 -0.0177 -0.0091  0.0051
                ( 39.17%)   0.6258* H  22 s( 99.92%)p 0.00(  0.08%)
                                            0.9996 -0.0013 -0.0036 -0.0196  0.0197
    23. (1.98810) BD ( 1) C   8 - H  23  
                ( 60.88%)   0.7802* C   8 s( 23.02%)p 3.34( 76.94%)d 0.00(  0.04%)
                                           -0.0001  0.4798  0.0040  0.7379  0.0099
                                           -0.0023 -0.0032  0.4737 -0.0172  0.0001
                                            0.0167 -0.0003  0.0122 -0.0016
                ( 39.12%)   0.6255* H  23 s( 99.92%)p 0.00(  0.08%)
                                            0.9996 -0.0011 -0.0239  0.0001 -0.0147
    24. (1.98874) BD ( 1) C   8 - H  24  
                ( 60.78%)   0.7796* C   8 s( 22.97%)p 3.35( 76.99%)d 0.00(  0.04%)
                                            0.0001 -0.4792 -0.0027  0.0497 -0.0188
                                            0.7728 -0.0028  0.4120  0.0083 -0.0017
                                           -0.0017 -0.0147  0.0143  0.0032
                ( 39.22%)   0.6263* H  24 s( 99.92%)p 0.00(  0.08%)
                                           -0.9996  0.0013 -0.0007 -0.0245 -0.0133
    25. (1.99884) CR ( 1) C   1           s(100.00%)p 0.00(  0.00%)
                                            1.0000  0.0001 -0.0000 -0.0002 -0.0000
                                            0.0005  0.0000  0.0002  0.0000  0.0000
                                           -0.0000 -0.0000  0.0000 -0.0000
    26. (1.99888) CR ( 1) C   2           s(100.00%)
                                            1.0000  0.0001 -0.0000  0.0000 -0.0000
                                           -0.0001  0.0000  0.0000 -0.0000  0.0000
                                           -0.0000 -0.0000 -0.0000 -0.0000
    27. (1.99916) CR ( 1) C   3           s(100.00%)p 0.00(  0.00%)
                                            1.0000 -0.0002 -0.0000 -0.0002  0.0000
                                           -0.0004 -0.0000  0.0001  0.0000 -0.0000
                                            0.0000  0.0000  0.0000  0.0000
    28. (1.99900) CR ( 1) C   4           s(100.00%)p 0.00(  0.00%)
                                            1.0000 -0.0002 -0.0000 -0.0000 -0.0000
                                           -0.0000  0.0000 -0.0006  0.0000  0.0000
                                           -0.0000 -0.0000 -0.0000  0.0000
    29. (1.99887) CR ( 1) C   5           s(100.00%)p 0.00(  0.00%)
                                            1.0000 -0.0002  0.0000  0.0001 -0.0000
                                            0.0000  0.0000  0.0001  0.0000  0.0000
                                           -0.0000 -0.0000 -0.0000 -0.0000
    30. (1.99917) CR ( 1) C   6           s(100.00%)p 0.00(  0.00%)
                                            1.0000 -0.0002  0.0000 -0.0000 -0.0000
                                           -0.0004 -0.0000  0.0004 -0.0000 -0.0000
                                            0.0000  0.0000  0.0000 -0.0000
    31. (1.99916) CR ( 1) C   7           s(100.00%)p 0.00(  0.00%)
                                            1.0000 -0.0003  0.0000  0.0001 -0.0000
                                            0.0005  0.0000  0.0003 -0.0000 -0.0000
                                           -0.0000 -0.0000  0.0000  0.0000
    32. (1.99917) CR ( 1) C   8           s(100.00%)p 0.00(  0.00%)
                                            1.0000 -0.0003  0.0000  0.0005 -0.0000
                                           -0.0001  0.0000 -0.0003 -0.0000  0.0000
                                            0.0000 -0.0000 -0.0000  0.0000
    33. (0.00512) RY*( 1) C   1           s(  0.02%)p99.99( 95.14%)d99.99(  4.84%)
                                            0.0000 -0.0031  0.0144 -0.0141 -0.7865
                                           -0.0032 -0.4647  0.0031  0.3416  0.1157
                                            0.0702 -0.0544 -0.1621 -0.0293
    34. (0.00078) RY*( 2) C   1           s( 37.92%)p 1.63( 61.84%)d 0.01(  0.24%)
                                            0.0000  0.0091  0.6158 -0.0028  0.4467
                                            0.0257 -0.6315  0.0164  0.1379  0.0198
                                           -0.0040 -0.0276  0.0154 -0.0317
    35. (0.00051) RY*( 3) C   1           s(  2.00%)p48.36( 96.93%)d 0.53(  1.06%)
                                            0.0000  0.0010  0.1416 -0.0152 -0.2590
                                            0.0113 -0.2482 -0.0167 -0.9165  0.0317
                                           -0.0545  0.0735  0.0190  0.0298
    36. (0.00017) RY*( 4) C   1           s( 53.69%)p 0.70( 37.75%)d 0.16(  8.56%)
                                           -0.0000 -0.0115  0.7326  0.0076 -0.2617
                                           -0.0190  0.5539 -0.0027  0.0431  0.2341
                                           -0.1229 -0.0710 -0.0061 -0.1029
    37. (0.00002) RY*( 5) C   1           s(  4.14%)p 0.75(  3.09%)d22.38( 92.77%)
    38. (0.00001) RY*( 6) C   1           s(  1.04%)p 1.21(  1.26%)d94.15( 97.71%)
    39. (0.00001) RY*( 7) C   1           s(  0.37%)p 2.93(  1.08%)d99.99( 98.55%)
    40. (0.00002) RY*( 8) C   1           s(  0.00%)p 1.00(  2.66%)d36.58( 97.34%)
    41. (0.00001) RY*( 9) C   1           s(  0.85%)p 0.47(  0.40%)d99.99( 98.75%)
    42. (0.00490) RY*( 1) C   2           s(  7.72%)p11.02( 85.14%)d 0.92(  7.14%)
                                            0.0000  0.0118  0.2777  0.0324  0.5952
                                           -0.0080  0.2240  0.0204  0.6674 -0.0500
                                            0.1112 -0.2149 -0.0014 -0.1018
    43. (0.00401) RY*( 2) C   2           s(  3.23%)p29.05( 93.85%)d 0.90(  2.92%)
                                           -0.0000 -0.0281  0.1775  0.0044 -0.4941
                                           -0.0168  0.8257 -0.0078  0.1103  0.1208
                                           -0.0627 -0.0225  0.0864  0.0523
    44. (0.00334) RY*( 3) C   2           s(  0.60%)p99.99( 88.17%)d18.81( 11.24%)
                                            0.0000 -0.0076  0.0769 -0.0014 -0.5622
                                           -0.0049 -0.4347  0.0084  0.6136 -0.2234
                                           -0.0867 -0.0065  0.2337  0.0162
    45. (0.00096) RY*( 4) C   2           s( 78.25%)p 0.08(  6.04%)d 0.20( 15.71%)
                                            0.0000  0.0026  0.8846  0.0108  0.0252
                                           -0.0134 -0.1535 -0.0094 -0.1894  0.0270
                                           -0.0842  0.3769 -0.0192  0.0828
    46. (0.00046) RY*( 5) C   2           s(  2.04%)p 1.85(  3.77%)d46.14( 94.19%)
                                           -0.0000  0.0031  0.1428 -0.0039  0.0357
                                            0.0172 -0.1629  0.0071 -0.0976  0.5296
                                           -0.4391 -0.5982  0.3110  0.1180
    47. (0.00038) RY*( 6) C   2           s(  1.26%)p 0.77(  0.97%)d77.76( 97.77%)
                                            0.0000 -0.0035  0.1121  0.0103 -0.0910
                                           -0.0076  0.0024 -0.0001 -0.0354 -0.4009
                                           -0.2743 -0.4144 -0.6781  0.3320
    48. (0.00024) RY*( 7) C   2           s(  0.33%)p32.13( 10.68%)d99.99( 88.98%)
                                           -0.0000 -0.0022  0.0576  0.0135 -0.2260
                                            0.0092 -0.1634 -0.0099  0.1694  0.6236
                                            0.4005 -0.0475 -0.5555 -0.1725
    49. (0.00004) RY*( 8) C   2           s(  1.35%)p 2.05(  2.77%)d71.19( 95.89%)
    50. (0.00002) RY*( 9) C   2           s(  5.29%)p 1.66(  8.75%)d16.26( 85.96%)
    51. (0.00383) RY*( 1) C   3           s(  0.74%)p99.99( 93.57%)d 7.64(  5.69%)
                                            0.0000 -0.0030  0.0862 -0.0143 -0.7036
                                            0.0060  0.5737  0.0075  0.3336 -0.0825
                                            0.0834  0.0540 -0.1985 -0.0287
    52. (0.00111) RY*( 2) C   3           s( 12.54%)p 4.75( 59.57%)d 2.22( 27.89%)
                                            0.0000  0.0061  0.3541 -0.0043 -0.0652
                                           -0.0051  0.2837 -0.0093 -0.7147 -0.2243
                                           -0.1410 -0.4461 -0.0897  0.0403
    53. (0.00083) RY*( 3) C   3           s( 34.34%)p 1.68( 57.84%)d 0.23(  7.82%)
                                           -0.0000  0.0133  0.5858  0.0033  0.5568
                                           -0.0098  0.4650  0.0043  0.2281  0.0835
                                            0.0104  0.2513  0.0557 -0.0699
    54. (0.00009) RY*( 4) C   3           s( 45.96%)p 1.00( 46.04%)d 0.17(  8.00%)
    55. (0.00002) RY*( 5) C   3           s(  2.95%)p 3.93( 11.62%)d28.94( 85.43%)
    56. (0.00002) RY*( 6) C   3           s(  0.16%)p99.99( 23.57%)d99.99( 76.27%)
    57. (0.00001) RY*( 7) C   3           s(  0.87%)p 2.94(  2.55%)d99.99( 96.58%)
    58. (0.00001) RY*( 8) C   3           s(  0.03%)p99.99(  4.65%)d99.99( 95.32%)
    59. (0.00000) RY*( 9) C   3           s(  2.45%)p 0.29(  0.71%)d39.59( 96.84%)
    60. (0.00898) RY*( 1) C   4           s(  0.03%)p99.99( 97.76%)d85.76(  2.22%)
                                           -0.0000  0.0015  0.0160  0.0023  0.0558
                                            0.0251  0.9867  0.0002 -0.0182 -0.0264
                                            0.0082  0.1452 -0.0105 -0.0146
    61. (0.00393) RY*( 2) C   4           s( 14.06%)p 5.55( 78.11%)d 0.56(  7.82%)
                                            0.0000 -0.0116  0.3748  0.0024  0.6964
                                            0.0012 -0.0565 -0.0054 -0.5412 -0.0319
                                           -0.0432 -0.0024  0.1894 -0.1987
    62. (0.00232) RY*( 3) C   4           s( 76.97%)p 0.29( 22.51%)d 0.01(  0.52%)
                                           -0.0000  0.0116  0.8773  0.0056 -0.0910
                                           -0.0017 -0.0001 -0.0011  0.4656 -0.0100
                                            0.0414 -0.0105 -0.0568  0.0058
    63. (0.00093) RY*( 4) C   4           s(  4.85%)p15.02( 72.80%)d 4.61( 22.35%)
                                            0.0000 -0.0247  0.2188  0.0093 -0.6608
                                           -0.0027  0.0291 -0.0035 -0.5388 -0.0861
                                            0.2892 -0.0773  0.2289 -0.2723
    64. (0.00027) RY*( 5) C   4           s(  0.23%)p 3.48(  0.79%)d99.99( 98.99%)
                                            0.0000 -0.0032  0.0475  0.0011 -0.0540
                                            0.0040 -0.0103  0.0020 -0.0695  0.9619
                                            0.0065  0.2496  0.0348 -0.0331
    65. (0.00018) RY*( 6) C   4           s(  2.27%)p 6.18( 14.04%)d36.83( 83.68%)
                                            0.0000 -0.0116  0.1503  0.0230 -0.2492
                                           -0.0011  0.0004  0.0091 -0.2788 -0.0452
                                           -0.8701  0.0875 -0.1874  0.1870
    66. (0.00004) RY*( 7) C   4           s(  0.96%)p10.37(  9.96%)d92.71( 89.08%)
    67. (0.00001) RY*( 8) C   4           s(  0.00%)p 1.00(  2.29%)d42.74( 97.71%)
    68. (0.00002) RY*( 9) C   4           s(  0.73%)p 2.50(  1.81%)d99.99( 97.46%)
    69. (0.00424) RY*( 1) C   5           s(  1.15%)p83.32( 95.63%)d 2.81(  3.22%)
                                           -0.0000  0.0038  0.1071 -0.0106 -0.4941
                                            0.0008  0.0301 -0.0007  0.8433 -0.0381
                                           -0.1010  0.0403  0.1303 -0.0442
    70. (0.00312) RY*( 2) C   5           s(  0.01%)p99.99( 95.05%)d99.99(  4.94%)
                                           -0.0000 -0.0005  0.0103 -0.0002 -0.0622
                                           -0.0007 -0.9729 -0.0004 -0.0034  0.0524
                                            0.0195  0.2035 -0.0478 -0.0508
    71. (0.00237) RY*( 3) C   5           s(  0.40%)p99.99( 92.75%)d17.26(  6.86%)
                                            0.0000 -0.0080  0.0625  0.0075  0.8185
                                           -0.0001 -0.0574  0.0007  0.5042  0.0036
                                            0.2410 -0.0122  0.0281  0.0975
    72. (0.00061) RY*( 4) C   5           s(  0.41%)p 0.18(  0.07%)d99.99( 99.52%)
                                            0.0000  0.0001  0.0639  0.0021 -0.0008
                                            0.0008  0.0242  0.0012 -0.0116  0.9532
                                           -0.0470 -0.0539  0.2836  0.0324
    73. (0.00061) RY*( 5) C   5           s( 12.15%)p 0.01(  0.10%)d 7.22( 87.75%)
                                           -0.0000  0.0002  0.3486  0.0063  0.0042
                                            0.0019 -0.0140 -0.0039 -0.0261  0.0171
                                            0.2716 -0.3353 -0.0599 -0.8291
    74. (0.00051) RY*( 6) C   5           s(  2.21%)p 1.48(  3.28%)d42.74( 94.51%)
                                            0.0000  0.0011  0.1487  0.0108 -0.0934
                                           -0.0054  0.0383  0.0203 -0.1483 -0.1885
                                            0.5136  0.3275  0.7325  0.0450
    75. (0.00045) RY*( 7) C   5           s(  0.95%)p 5.10(  4.84%)d99.14( 94.21%)
                                            0.0000 -0.0001  0.0975  0.0004 -0.0102
                                            0.0250 -0.2141  0.0045 -0.0430 -0.1795
                                           -0.1529 -0.8080  0.3859  0.2910
    76. (0.00037) RY*( 8) C   5           s( 23.92%)p 0.26(  6.33%)d 2.92( 69.76%)
                                           -0.0000 -0.0019  0.4890 -0.0199  0.2369
                                           -0.0017  0.0242  0.0080 -0.0779 -0.1259
                                           -0.7113  0.2841  0.2631 -0.1609
    77. (0.00022) RY*( 9) C   5           s( 58.81%)p 0.04(  2.15%)d 0.66( 39.04%)
                                           -0.0000  0.0007  0.7669  0.0027 -0.1304
                                           -0.0011  0.0223 -0.0119 -0.0621  0.0568
                                            0.2482  0.0076 -0.3750  0.4299
    78. (0.00378) RY*( 1) C   6           s(  0.04%)p99.99( 92.74%)d99.99(  7.22%)
                                            0.0000  0.0014  0.0208 -0.0011  0.0742
                                           -0.0076 -0.6481 -0.0080 -0.7083 -0.0103
                                           -0.0510 -0.0474  0.1782  0.1883
    79. (0.00330) RY*( 2) C   6           s(  1.00%)p92.13( 91.88%)d 7.14(  7.12%)
                                            0.0000 -0.0029  0.0998  0.0172  0.9550
                                            0.0009  0.0614  0.0027  0.0521  0.1423
                                           -0.2225  0.0315 -0.0043 -0.0203
    80. (0.00192) RY*( 3) C   6           s( 69.81%)p 0.43( 29.94%)d 0.00(  0.24%)
                                           -0.0000  0.0165  0.8354 -0.0040 -0.0885
                                            0.0005  0.4015 -0.0014 -0.3611 -0.0114
                                            0.0207  0.0366  0.0031 -0.0226
    81. (0.00018) RY*( 4) C   6           s( 27.79%)p 2.51( 69.88%)d 0.08(  2.33%)
                                           -0.0000 -0.0255  0.5265  0.0007 -0.0606
                                            0.0143 -0.6142 -0.0133  0.5635  0.0025
                                           -0.0374  0.1277  0.0508 -0.0547
    82. (0.00002) RY*( 5) C   6           s(  0.00%)p 1.00(  2.37%)d41.12( 97.62%)
    83. (0.00002) RY*( 6) C   6           s(  0.11%)p47.64(  5.01%)d99.99( 94.88%)
    84. (0.00003) RY*( 7) C   6           s(  1.33%)p 0.90(  1.20%)d73.53( 97.47%)
    85. (0.00001) RY*( 8) C   6           s(  0.00%)p 1.00(  3.43%)d28.16( 96.57%)
    86. (0.00001) RY*( 9) C   6           s(  0.01%)p 1.00(  3.61%)d26.68( 96.38%)
    87. (0.00386) RY*( 1) C   7           s(  0.02%)p99.99( 93.24%)d99.99(  6.74%)
                                           -0.0000  0.0010  0.0156 -0.0002  0.0079
                                            0.0058  0.4455 -0.0119 -0.8566 -0.0351
                                            0.0156  0.1688  0.1387  0.1346
    88. (0.00361) RY*( 2) C   7           s(  0.18%)p99.99( 93.11%)d38.07(  6.71%)
                                            0.0000 -0.0020  0.0419  0.0146  0.9562
                                           -0.0012 -0.1196  0.0008 -0.0475 -0.1847
                                           -0.1764  0.0263 -0.0339  0.0069
    89. (0.00197) RY*( 3) C   7           s( 71.65%)p 0.39( 28.19%)d 0.00(  0.16%)
                                           -0.0000  0.0159  0.8463 -0.0012 -0.1073
                                           -0.0009 -0.4652 -0.0009 -0.2323 -0.0031
                                           -0.0077 -0.0369  0.0148  0.0008
    90. (0.00016) RY*( 4) C   7           s( 26.87%)p 2.62( 70.41%)d 0.10(  2.73%)
                                           -0.0000 -0.0257  0.5177 -0.0036  0.0994
                                           -0.0168  0.7355 -0.0089  0.3910  0.0026
                                            0.0166 -0.1176  0.1133  0.0177
    91. (0.00003) RY*( 5) C   7           s(  1.02%)p 3.27(  3.34%)d93.70( 95.64%)
    92. (0.00001) RY*( 6) C   7           s(  0.20%)p10.99(  2.20%)d99.99( 97.60%)
    93. (0.00001) RY*( 7) C   7           s(  0.07%)p74.42(  4.92%)d99.99( 95.02%)
    94. (0.00001) RY*( 8) C   7           s(  0.08%)p36.02(  2.96%)d99.99( 96.96%)
    95. (0.00001) RY*( 9) C   7           s(  0.00%)p 1.00(  1.73%)d56.94( 98.27%)
    96. (0.00399) RY*( 1) C   8           s(  0.13%)p99.99( 93.19%)d49.80(  6.68%)
                                            0.0000 -0.0017  0.0366  0.0103  0.5639
                                            0.0010  0.0675  0.0110  0.7804  0.0156
                                           -0.1092  0.0341 -0.1664  0.1605
    97. (0.00375) RY*( 2) C   8           s(  0.00%)p 1.00( 92.57%)d 0.08(  7.43%)
                                           -0.0000 -0.0000 -0.0000  0.0010  0.0866
                                            0.0130  0.9471 -0.0022 -0.1450 -0.1607
                                            0.0476  0.2004 -0.0576 -0.0521
    98. (0.00173) RY*( 3) C   8           s( 72.63%)p 0.37( 27.23%)d 0.00(  0.14%)
                                           -0.0000  0.0161  0.8521 -0.0030 -0.4389
                                            0.0003  0.0808  0.0001  0.2704  0.0062
                                            0.0302 -0.0046 -0.0203 -0.0006
    99. (0.00016) RY*( 4) C   8           s( 25.72%)p 2.76( 70.88%)d 0.13(  3.40%)
                                            0.0000 -0.0264  0.5064 -0.0158  0.6715
                                            0.0031 -0.1350  0.0107 -0.4892  0.0440
                                            0.1590 -0.0317 -0.0757 -0.0068
   100. (0.00001) RY*( 5) C   8           s(  0.08%)p35.31(  2.84%)d99.99( 97.08%)
   101. (0.00002) RY*( 6) C   8           s(  1.11%)p 2.71(  3.02%)d86.00( 95.86%)
   102. (0.00001) RY*( 7) C   8           s(  0.01%)p 1.00(  4.20%)d22.81( 95.79%)
   103. (0.00001) RY*( 8) C   8           s(  0.40%)p 8.40(  3.40%)d99.99( 96.20%)
   104. (0.00001) RY*( 9) C   8           s(  0.00%)p 1.00(  2.75%)d35.42( 97.25%)
   105. (0.00157) RY*( 1) H   9           s( 98.48%)p 0.02(  1.52%)
                                            0.0054  0.9924 -0.1062  0.0109  0.0615
   106. (0.00021) RY*( 2) H   9           s(  0.00%)p 1.00(100.00%)
                                            0.0005  0.0063 -0.4539  0.0258 -0.8907
   107. (0.00011) RY*( 3) H   9           s(  0.01%)p 1.00( 99.99%)
                                           -0.0016  0.0074  0.1446  0.9884 -0.0450
   108. (0.00007) RY*( 4) H   9           s(  1.59%)p61.87( 98.41%)
   109. (0.00146) RY*( 1) H  10           s( 98.48%)p 0.02(  1.52%)
                                            0.0052  0.9924  0.0792  0.0933 -0.0141
   110. (0.00020) RY*( 2) H  10           s(  0.06%)p99.99( 99.94%)
                                           -0.0003  0.0243 -0.4698  0.0059 -0.8824
   111. (0.00012) RY*( 3) H  10           s(  0.04%)p99.99( 99.96%)
                                            0.0003  0.0200 -0.7637  0.4978  0.4105
   112. (0.00007) RY*( 4) H  10           s(  1.50%)p65.68( 98.50%)
   113. (0.00175) RY*( 1) H  11           s( 97.67%)p 0.02(  2.33%)
                                            0.0055  0.9883 -0.0501 -0.1369 -0.0449
   114. (0.00023) RY*( 2) H  11           s(  0.09%)p99.99( 99.91%)
                                            0.0017  0.0305 -0.8086  0.5668 -0.1547
   115. (0.00015) RY*( 3) H  11           s(  0.36%)p99.99( 99.64%)
                                            0.0071  0.0592  0.4831  0.4883 -0.7243
   116. (0.00003) RY*( 4) H  11           s(  1.96%)p50.07( 98.04%)
   117. (0.00151) RY*( 1) H  12           s( 98.22%)p 0.02(  1.78%)
                                            0.0046  0.9910 -0.0040 -0.1268  0.0418
   118. (0.00023) RY*( 2) H  12           s(  0.05%)p99.99( 99.95%)
                                            0.0020  0.0232 -0.2658  0.4674  0.8428
   119. (0.00015) RY*( 3) H  12           s(  0.24%)p99.99( 99.76%)
                                            0.0075  0.0482  0.9223  0.3744  0.0818
   120. (0.00004) RY*( 4) H  12           s(  1.57%)p62.68( 98.43%)
   121. (0.00153) RY*( 1) H  13           s( 97.86%)p 0.02(  2.14%)
                                            0.0044  0.9892 -0.1262 -0.0534  0.0514
   122. (0.00017) RY*( 2) H  13           s(  0.01%)p 1.00( 99.99%)
                                            0.0005  0.0078  0.4515 -0.0652  0.8898
   123. (0.00012) RY*( 3) H  13           s(  0.12%)p99.99( 99.88%)
                                            0.0086  0.0330 -0.1067  0.9857  0.1261
   124. (0.00003) RY*( 4) H  13           s(  2.10%)p46.65( 97.90%)
   125. (0.00228) RY*( 1) H  14           s( 99.31%)p 0.01(  0.69%)
                                            0.0047  0.9965  0.0343  0.0599 -0.0461
   126. (0.00019) RY*( 2) H  14           s(  0.00%)p 1.00(100.00%)
                                           -0.0017  0.0048  0.2802 -0.7249 -0.6293
   127. (0.00012) RY*( 3) H  14           s(  0.06%)p99.99( 99.94%)
                                            0.0016  0.0243 -0.9462 -0.0989 -0.3072
   128. (0.00004) RY*( 4) H  14           s(  0.71%)p99.99( 99.29%)
   129. (0.00247) RY*( 1) H  15           s( 99.51%)p 0.00(  0.49%)
                                            0.0051  0.9975  0.0073 -0.0516 -0.0472
   130. (0.00019) RY*( 2) H  15           s(  0.00%)p 1.00(100.00%)
                                            0.0021  0.0005 -0.1784 -0.6715  0.7192
   131. (0.00012) RY*( 3) H  15           s(  0.00%)p 1.00(100.00%)
                                            0.0002  0.0036 -0.9826  0.0832 -0.1661
   132. (0.00004) RY*( 4) H  15           s(  0.57%)p99.99( 99.43%)
   133. (0.00152) RY*( 1) H  16           s( 98.59%)p 0.01(  1.41%)
                                            0.0044  0.9929 -0.0232 -0.1143 -0.0228
   134. (0.00021) RY*( 2) H  16           s(  0.01%)p99.99( 99.99%)
                                           -0.0004  0.0104  0.9939 -0.1094 -0.0107
   135. (0.00012) RY*( 3) H  16           s(  0.00%)p 1.00(100.00%)
                                            0.0056  0.0012  0.0119  0.2032 -0.9790
   136. (0.00004) RY*( 4) H  16           s(  1.48%)p66.77( 98.52%)
   137. (0.00146) RY*( 1) H  17           s( 99.02%)p 0.01(  0.98%)
                                            0.0037  0.9951 -0.0770  0.0004  0.0625
   138. (0.00021) RY*( 2) H  17           s(  0.02%)p99.99( 99.98%)
                                           -0.0013  0.0146  0.6651  0.4647  0.5843
   139. (0.00012) RY*( 3) H  17           s(  0.01%)p99.99( 99.99%)
                                           -0.0057  0.0094  0.3579 -0.8854  0.2964
   140. (0.00005) RY*( 4) H  17           s(  1.03%)p96.44( 98.97%)
   141. (0.00162) RY*( 1) H  18           s( 98.57%)p 0.01(  1.43%)
                                            0.0046  0.9928  0.0861 -0.0298  0.0774
   142. (0.00021) RY*( 2) H  18           s(  0.00%)p 1.00(100.00%)
                                           -0.0001  0.0030 -0.3792  0.6675  0.6409
   143. (0.00012) RY*( 3) H  18           s(  0.00%)p 1.00(100.00%)
                                            0.0055  0.0033  0.5722  0.7134 -0.4044
   144. (0.00004) RY*( 4) H  18           s(  1.50%)p65.51( 98.50%)
   145. (0.00156) RY*( 1) H  19           s( 98.42%)p 0.02(  1.58%)
                                            0.0046  0.9921  0.0167  0.1107 -0.0572
   146. (0.00021) RY*( 2) H  19           s(  0.00%)p 1.00(100.00%)
                                           -0.0001  0.0038 -0.9939  0.1094 -0.0119
   147. (0.00012) RY*( 3) H  19           s(  0.00%)p 1.00(100.00%)
                                            0.0058 -0.0019 -0.0377 -0.4406 -0.8969
   148. (0.00004) RY*( 4) H  19           s(  1.65%)p59.49( 98.35%)
   149. (0.00154) RY*( 1) H  20           s( 98.42%)p 0.02(  1.58%)
                                            0.0046  0.9920  0.0927  0.0278  0.0804
   150. (0.00021) RY*( 2) H  20           s(  0.00%)p 1.00(100.00%)
                                            0.0003  0.0005  0.5417  0.3653 -0.7570
   151. (0.00012) RY*( 3) H  20           s(  0.00%)p 1.00(100.00%)
                                            0.0054  0.0024  0.3862 -0.9081 -0.1618
   152. (0.00004) RY*( 4) H  20           s(  1.66%)p59.35( 98.34%)
   153. (0.00162) RY*( 1) H  21           s( 98.64%)p 0.01(  1.36%)
                                            0.0047  0.9931 -0.0996  0.0319  0.0519
   154. (0.00021) RY*( 2) H  21           s(  0.05%)p99.99( 99.95%)
                                           -0.0011  0.0230  0.4921 -0.4196  0.7624
   155. (0.00012) RY*( 3) H  21           s(  0.09%)p99.99( 99.91%)
                                           -0.0072  0.0293  0.5851  0.8077  0.0660
   156. (0.00004) RY*( 4) H  21           s(  1.30%)p76.00( 98.70%)
   157. (0.00158) RY*( 1) H  22           s( 98.59%)p 0.01(  1.41%)
                                            0.0046  0.9929  0.0274  0.0663 -0.0947
   158. (0.00022) RY*( 2) H  22           s(  0.00%)p 1.00(100.00%)
                                            0.0004  0.0069  0.5892  0.5276  0.6119
   159. (0.00012) RY*( 3) H  22           s(  0.00%)p 1.00(100.00%)
                                            0.0054 -0.0013 -0.7604  0.6180  0.1993
   160. (0.00004) RY*( 4) H  22           s(  1.48%)p66.50( 98.52%)
   161. (0.00157) RY*( 1) H  23           s( 98.45%)p 0.02(  1.55%)
                                            0.0045  0.9922  0.1194 -0.0082  0.0336
   162. (0.00021) RY*( 2) H  23           s(  0.00%)p 1.00(100.00%)
                                            0.0001  0.0013  0.0970  0.9851 -0.1420
   163. (0.00011) RY*( 3) H  23           s(  0.01%)p99.99( 99.99%)
                                            0.0060  0.0087 -0.3230  0.1661  0.9316
   164. (0.00004) RY*( 4) H  23           s(  1.61%)p60.99( 98.39%)
   165. (0.00158) RY*( 1) H  24           s( 98.54%)p 0.01(  1.46%)
                                            0.0046  0.9926  0.0178 -0.0956 -0.0720
   166. (0.00022) RY*( 2) H  24           s(  0.00%)p 1.00(100.00%)
                                            0.0003  0.0047  0.4741 -0.4386  0.7634
   167. (0.00012) RY*( 3) H  24           s(  0.00%)p 1.00(100.00%)
                                            0.0060  0.0010 -0.8661 -0.3883  0.3148
   168. (0.00004) RY*( 4) H  24           s(  1.54%)p64.09( 98.46%)
   169. (0.01745) BD*( 1) C   1 - C   2  
                ( 51.49%)   0.7176* C   1 s( 40.90%)p 1.44( 59.05%)d 0.00(  0.05%)
                                            0.0003  0.6395  0.0061  0.3180  0.0022
                                           -0.6834 -0.0180 -0.1482 -0.0055 -0.0138
                                           -0.0038  0.0068 -0.0116 -0.0101
                ( 48.51%)  -0.6965* C   2 s( 37.74%)p 1.65( 62.22%)d 0.00(  0.04%)
                                            0.0000  0.6141  0.0187 -0.3079 -0.0190
                                            0.6998  0.0255  0.1911  0.0079 -0.0118
                                           -0.0033  0.0074 -0.0108 -0.0085
   170. (0.06056) BD*( 2) C   1 - C   2  
                ( 48.07%)   0.6933* C   1 s(  0.02%)p99.99( 99.91%)d 3.60(  0.07%)
                                            0.0001  0.0128  0.0053 -0.4355  0.0151
                                            0.0043 -0.0013 -0.8993  0.0232  0.0101
                                           -0.0071  0.0211 -0.0045  0.0084
                ( 51.93%)  -0.7206* C   2 s(  0.02%)p99.99( 99.90%)d 3.41(  0.08%)
                                            0.0000  0.0096  0.0118 -0.4397  0.0150
                                            0.0427  0.0007 -0.8962  0.0197 -0.0117
                                            0.0078 -0.0220  0.0043 -0.0096
   171. (0.00908) BD*( 1) C   1 - H   9  
                ( 39.93%)   0.6319* C   1 s( 29.50%)p 2.39( 70.46%)d 0.00(  0.04%)
                                           -0.0003  0.5432 -0.0007 -0.7487 -0.0033
                                            0.0789  0.0222  0.3706  0.0030 -0.0011
                                           -0.0131  0.0005  0.0132 -0.0038
                ( 60.07%)  -0.7750* H   9 s( 99.92%)p 0.00(  0.08%)
                                            0.9996 -0.0018  0.0259 -0.0028 -0.0127
   172. (0.00904) BD*( 1) C   1 - H  10  
                ( 39.95%)   0.6321* C   1 s( 29.53%)p 2.39( 70.43%)d 0.00(  0.04%)
                                            0.0003 -0.5434  0.0038 -0.3845  0.0169
                                           -0.7247 -0.0176  0.1752 -0.0056 -0.0138
                                            0.0040  0.0065  0.0070  0.0079
                ( 60.05%)  -0.7749* H  10 s( 99.92%)p 0.00(  0.08%)
                                           -0.9996  0.0017  0.0126  0.0250 -0.0062
   173. (0.02254) BD*( 1) C   2 - C   3  
                ( 49.70%)   0.7050* C   2 s( 30.77%)p 2.25( 69.19%)d 0.00(  0.04%)
                                            0.0001 -0.5547  0.0024  0.4006  0.0077
                                            0.7092 -0.0030 -0.1685 -0.0012 -0.0140
                                            0.0044  0.0056  0.0084  0.0099
                ( 50.30%)  -0.7092* C   3 s( 30.54%)p 2.27( 69.42%)d 0.00(  0.04%)
                                           -0.0005 -0.5526 -0.0003 -0.4072  0.0042
                                           -0.7120 -0.0023  0.1463 -0.0002 -0.0158
                                            0.0031  0.0059  0.0079  0.0089
   174. (0.02920) BD*( 1) C   2 - C   4  
                ( 50.19%)   0.7084* C   2 s( 31.40%)p 2.18( 68.56%)d 0.00(  0.04%)
                                           -0.0001  0.5601 -0.0177  0.7415 -0.0200
                                           -0.0665  0.0018 -0.3617 -0.0094 -0.0024
                                           -0.0142  0.0012  0.0129 -0.0061
                ( 49.81%)  -0.7058* C   4 s( 28.71%)p 2.48( 71.24%)d 0.00(  0.05%)
                                            0.0003  0.5358  0.0094 -0.7477 -0.0128
                                            0.0668 -0.0006  0.3851 -0.0202 -0.0020
                                           -0.0152  0.0010  0.0150 -0.0044
   175. (0.01050) BD*( 1) C   3 - H  11  
                ( 38.93%)   0.6240* C   3 s( 22.49%)p 3.45( 77.47%)d 0.00(  0.04%)
                                           -0.0001  0.4742 -0.0007 -0.1788 -0.0117
                                           -0.4202 -0.0080 -0.7523  0.0064  0.0019
                                            0.0045  0.0139 -0.0036  0.0134
                ( 61.07%)  -0.7815* H  11 s( 99.92%)p 0.00(  0.08%)
                                            0.9996 -0.0022  0.0071  0.0137  0.0236
   176. (0.00999) BD*( 1) C   3 - H  12  
                ( 38.94%)   0.6240* C   3 s( 23.20%)p 3.31( 76.76%)d 0.00(  0.04%)
                                           -0.0000  0.4817 -0.0006  0.4758 -0.0146
                                           -0.5442 -0.0094  0.4947  0.0043 -0.0127
                                            0.0112 -0.0106 -0.0003 -0.0016
                ( 61.06%)  -0.7814* H  12 s( 99.92%)p 0.00(  0.08%)
                                            0.9996 -0.0017 -0.0138  0.0179 -0.0166
   177. (0.00556) BD*( 1) C   3 - H  13  
                ( 38.97%)   0.6242* C   3 s( 23.73%)p 3.21( 76.23%)d 0.00(  0.04%)
                                           -0.0001  0.4871  0.0022 -0.7584  0.0015
                                            0.1400 -0.0152  0.4091 -0.0018 -0.0050
                                           -0.0136  0.0026  0.0131 -0.0028
                ( 61.03%)  -0.7812* H  13 s( 99.92%)p 0.00(  0.08%)
                                            0.9996 -0.0009  0.0243 -0.0044 -0.0132
   178. (0.03767) BD*( 1) C   4 - C   5  
                ( 49.98%)   0.7069* C   4 s( 28.55%)p 2.50( 71.42%)d 0.00(  0.04%)
                                           -0.0004 -0.5343  0.0045 -0.6557 -0.0035
                                            0.0181  0.0022 -0.5327  0.0111  0.0006
                                           -0.0159  0.0008 -0.0097 -0.0024
                ( 50.02%)  -0.7073* C   5 s( 24.85%)p 3.02( 75.11%)d 0.00(  0.05%)
                                           -0.0002 -0.4984  0.0045  0.7097 -0.0096
                                           -0.0134  0.0009  0.4971  0.0051  0.0004
                                           -0.0179  0.0002 -0.0122 -0.0005
   179. (0.01272) BD*( 1) C   4 - H  14  
                ( 38.46%)   0.6201* C   4 s( 21.40%)p 3.67( 78.55%)d 0.00(  0.04%)
                                            0.0003 -0.4626 -0.0003 -0.1009  0.0078
                                           -0.6747  0.0153  0.5654  0.0151 -0.0030
                                            0.0022  0.0172  0.0108 -0.0022
                ( 61.54%)  -0.7845* H  14 s( 99.92%)p 0.00(  0.08%)
                                           -0.9996  0.0025  0.0027  0.0204 -0.0197
   180. (0.01404) BD*( 1) C   4 - H  15  
                ( 38.81%)   0.6230* C   4 s( 21.24%)p 3.71( 78.72%)d 0.00(  0.04%)
                                           -0.0003  0.4608 -0.0003  0.0085 -0.0033
                                           -0.7341  0.0154 -0.4976 -0.0167  0.0005
                                            0.0002  0.0165 -0.0131 -0.0013
                ( 61.19%)  -0.7822* H  15 s( 99.92%)p 0.00(  0.08%)
                                            0.9996 -0.0031 -0.0009  0.0223  0.0177
   181. (0.02611) BD*( 1) C   5 - C   6  
                ( 49.19%)   0.7014* C   5 s( 25.15%)p 2.97( 74.80%)d 0.00(  0.05%)
                                           -0.0000 -0.5015 -0.0021  0.0691 -0.0032
                                            0.6340  0.0038 -0.5842 -0.0022 -0.0016
                                            0.0017  0.0188  0.0102 -0.0042
                ( 50.81%)  -0.7128* C   6 s( 30.72%)p 2.25( 69.24%)d 0.00(  0.04%)
                                           -0.0006 -0.5542  0.0072 -0.0489 -0.0027
                                           -0.6047  0.0036  0.5694 -0.0043 -0.0016
                                            0.0013  0.0172  0.0090 -0.0039
   182. (0.02535) BD*( 1) C   5 - C   7  
                ( 48.99%)   0.6999* C   5 s( 25.17%)p 2.97( 74.78%)d 0.00(  0.05%)
                                           -0.0000 -0.5017 -0.0011 -0.0834 -0.0034
                                           -0.7599 -0.0032 -0.4042 -0.0019 -0.0039
                                           -0.0020 -0.0155  0.0143  0.0035
                ( 51.01%)  -0.7142* C   7 s( 30.60%)p 2.27( 69.36%)d 0.00(  0.04%)
                                           -0.0006 -0.5531  0.0070  0.0905 -0.0031
                                            0.7279 -0.0045  0.3943 -0.0035 -0.0031
                                           -0.0019 -0.0143  0.0131  0.0034
   183. (0.02312) BD*( 1) C   5 - C   8  
                ( 49.03%)   0.7002* C   5 s( 24.83%)p 3.02( 75.12%)d 0.00(  0.05%)
                                           -0.0001 -0.4983 -0.0017 -0.6956 -0.0019
                                            0.1404  0.0007  0.4976 -0.0028  0.0051
                                            0.0178 -0.0035 -0.0119  0.0001
                ( 50.97%)  -0.7139* C   8 s( 30.93%)p 2.23( 69.03%)d 0.00(  0.04%)
                                           -0.0007 -0.5561  0.0075  0.6671 -0.0075
                                           -0.1336  0.0010 -0.4768  0.0019  0.0045
                                            0.0158 -0.0032 -0.0107  0.0001
   184. (0.00706) BD*( 1) C   6 - H  16  
                ( 39.24%)   0.6264* C   6 s( 22.96%)p 3.35( 77.00%)d 0.00(  0.04%)
                                           -0.0001  0.4792  0.0021 -0.1192  0.0041
                                           -0.7835 -0.0102 -0.3760  0.0178  0.0042
                                            0.0021  0.0142 -0.0134 -0.0050
                ( 60.76%)  -0.7795* H  16 s( 99.92%)p 0.00(  0.08%)
                                            0.9996 -0.0012  0.0033  0.0252  0.0110
   185. (0.00697) BD*( 1) C   6 - H  17  
                ( 39.01%)   0.6245* C   6 s( 23.29%)p 3.29( 76.67%)d 0.00(  0.04%)
                                           -0.0001  0.4826  0.0018 -0.6661  0.0085
                                            0.1317 -0.0146  0.5524  0.0127 -0.0039
                                           -0.0168  0.0041  0.0102  0.0019
                ( 60.99%)  -0.7810* H  17 s( 99.92%)p 0.00(  0.08%)
                                            0.9996 -0.0010  0.0207 -0.0041 -0.0180
   186. (0.00735) BD*( 1) C   6 - H  18  
                ( 39.01%)   0.6246* C   6 s( 22.94%)p 3.36( 77.02%)d 0.00(  0.04%)
                                            0.0001 -0.4789 -0.0053 -0.7341  0.0090
                                            0.0480  0.0156 -0.4780 -0.0102  0.0018
                                           -0.0162  0.0003 -0.0126  0.0011
                ( 60.99%)  -0.7809* H  18 s( 99.92%)p 0.00(  0.08%)
                                           -0.9996  0.0013  0.0232 -0.0020  0.0156
   187. (0.00697) BD*( 1) C   7 - H  19  
                ( 39.29%)   0.6269* C   7 s( 22.86%)p 3.37( 77.10%)d 0.00(  0.04%)
                                            0.0001 -0.4781 -0.0026 -0.0807 -0.0036
                                           -0.6622 -0.0134  0.5705 -0.0153 -0.0024
                                            0.0022  0.0180  0.0093 -0.0028
                ( 60.71%)  -0.7791* H  19 s( 99.92%)p 0.00(  0.08%)
                                           -0.9996  0.0012  0.0027  0.0217 -0.0172
   188. (0.00688) BD*( 1) C   7 - H  20  
                ( 39.19%)   0.6261* C   7 s( 22.92%)p 3.36( 77.04%)d 0.00(  0.04%)
                                            0.0001 -0.4787 -0.0038 -0.7180  0.0044
                                           -0.0011 -0.0190 -0.5044 -0.0054  0.0000
                                           -0.0166  0.0006 -0.0124  0.0000
                ( 60.81%)  -0.7798* H  20 s( 99.92%)p 0.00(  0.08%)
                                           -0.9996  0.0012  0.0227  0.0008  0.0162
   189. (0.00812) BD*( 1) C   7 - H  21  
                ( 38.69%)   0.6220* C   7 s( 23.54%)p 3.25( 76.42%)d 0.00(  0.04%)
                                           -0.0000  0.4851  0.0026 -0.6849  0.0098
                                            0.1755  0.0168  0.5137  0.0061 -0.0058
                                           -0.0161  0.0035  0.0105  0.0007
                ( 61.31%)  -0.7830* H  21 s( 99.92%)p 0.00(  0.08%)
                                            0.9996 -0.0015  0.0223 -0.0059 -0.0161
   190. (0.00706) BD*( 1) C   8 - H  22  
                ( 39.17%)   0.6258* C   8 s( 22.99%)p 3.35( 76.96%)d 0.00(  0.04%)
                                            0.0001 -0.4795 -0.0028 -0.0845 -0.0175
                                           -0.6199  0.0086  0.6147  0.0067 -0.0028
                                            0.0017  0.0177  0.0091 -0.0051
                ( 60.83%)  -0.7800* H  22 s( 99.92%)p 0.00(  0.08%)
                                           -0.9996  0.0013  0.0036  0.0196 -0.0197
   191. (0.00651) BD*( 1) C   8 - H  23  
                ( 39.12%)   0.6255* C   8 s( 23.02%)p 3.34( 76.94%)d 0.00(  0.04%)
                                            0.0001 -0.4798 -0.0040 -0.7379 -0.0099
                                            0.0023  0.0032 -0.4737  0.0172 -0.0001
                                           -0.0167  0.0003 -0.0122  0.0016
                ( 60.88%)  -0.7802* H  23 s( 99.92%)p 0.00(  0.08%)
                                           -0.9996  0.0011  0.0239 -0.0001  0.0147
   192. (0.00714) BD*( 1) C   8 - H  24  
                ( 39.22%)   0.6263* C   8 s( 22.97%)p 3.35( 76.99%)d 0.00(  0.04%)
                                           -0.0001  0.4792  0.0027 -0.0497  0.0188
                                           -0.7728  0.0028 -0.4120 -0.0083  0.0017
                                            0.0017  0.0147 -0.0143 -0.0032
                ( 60.78%)  -0.7796* H  24 s( 99.92%)p 0.00(  0.08%)
                                            0.9996 -0.0013  0.0007  0.0245  0.0133


 NHO Directionality and "Bond Bending" (deviations from line of nuclear centers)

         [Thresholds for printing:  angular deviation  >  1.0 degree]
                                    hybrid p-character > 25.0%
                                    orbital occupancy  >  0.10e

                                Line of Centers        Hybrid 1              Hybrid 2
                                ---------------  -------------------   ------------------
                NBO               Theta   Phi    Theta   Phi    Dev    Theta   Phi    Dev
 ========================================================================================
     1. BD (   1) C   1 - C   2   102.6  294.3   101.3  294.5   1.3     76.0  114.3   1.5
     2. BD (   2) C   1 - C   2   102.6  294.3   154.4  179.6  88.9    154.0  174.2  88.9
     3. BD (   1) C   1 - H   9    63.8  175.2    63.8  172.3   2.5      --     --    --
     4. BD (   1) C   1 - H  10   102.8   61.2   101.6   63.7   2.7      --     --    --
     5. BD (   1) C   2 - C   3    79.3  240.2    78.2  240.0   1.0      --     --    --
     6. BD (   1) C   2 - C   4   116.1  355.0   117.1  354.9   1.1      --     --    --
     7. BD (   1) C   3 - H  11   148.8  248.0   147.9  246.0   1.4      --     --    --
     8. BD (   1) C   3 - H  12    56.2  311.0    55.3  309.8   1.4      --     --    --
     9. BD (   1) C   3 - H  13    62.0  169.4    62.0  170.6   1.1      --     --    --
    10. BD (   1) C   4 - C   5    53.2  358.7    51.7  358.2   1.6    125.6  179.0   1.2
    11. BD (   1) C   4 - H  14   129.4   80.9   131.1   82.0   1.9      --     --    --
    12. BD (   1) C   4 - H  15   123.7  271.1   125.6  270.4   2.0      --     --    --
    16. BD (   1) C   6 - H  16   115.6  261.5   114.1  261.7   1.6      --     --    --
    17. BD (   1) C   6 - H  17    50.8  168.3    49.8  169.9   1.6      --     --    --
    18. BD (   1) C   6 - H  18    57.1  356.6    56.1  355.0   1.7      --     --    --
    19. BD (   1) C   7 - H  19   130.8   83.1   129.2   82.9   1.6      --     --    --
    20. BD (   1) C   7 - H  20    55.0  359.6    54.5    1.6   1.7      --     --    --
    21. BD (   1) C   7 - H  21    54.1  166.0    53.5  164.1   1.7      --     --    --
    22. BD (   1) C   8 - H  22   134.3   82.6   135.1   80.5   1.7      --     --    --
    23. BD (   1) C   8 - H  23    56.9  359.9    58.6  359.6   1.7      --     --    --
    24. BD (   1) C   8 - H  24   117.8  266.0   118.6  267.7   1.7      --     --    --


 Second Order Perturbation Theory Analysis of Fock Matrix in NBO Basis

     Threshold for printing:   0.50 kcal/mol
                                                                              E(2)  E(j)-E(i) F(i,j)
         Donor NBO (i)                     Acceptor NBO (j)                 kcal/mol   a.u.    a.u. 
 ===================================================================================================

 within unit  1
   1. BD (   1) C   1 - C   2        / 51. RY*(   1) C   3                    0.74    1.44    0.029
   1. BD (   1) C   1 - C   2        / 60. RY*(   1) C   4                    1.36    1.72    0.043
   1. BD (   1) C   1 - C   2        /171. BD*(   1) C   1 - H   9            1.37    1.19    0.036
   1. BD (   1) C   1 - C   2        /172. BD*(   1) C   1 - H  10            1.28    1.19    0.035
   1. BD (   1) C   1 - C   2        /173. BD*(   1) C   2 - C   3            3.05    1.15    0.053
   1. BD (   1) C   1 - C   2        /174. BD*(   1) C   2 - C   4            3.61    1.15    0.058
   1. BD (   1) C   1 - C   2        /176. BD*(   1) C   3 - H  12            0.60    1.16    0.024
   1. BD (   1) C   1 - C   2        /180. BD*(   1) C   4 - H  15            0.80    1.16    0.027
   2. BD (   2) C   1 - C   2        / 52. RY*(   2) C   3                    0.56    1.35    0.025
   2. BD (   2) C   1 - C   2        / 63. RY*(   4) C   4                    0.59    1.24    0.024
   2. BD (   2) C   1 - C   2        /175. BD*(   1) C   3 - H  11            2.91    0.70    0.040
   2. BD (   2) C   1 - C   2        /176. BD*(   1) C   3 - H  12            2.78    0.71    0.040
   2. BD (   2) C   1 - C   2        /178. BD*(   1) C   4 - C   5            3.53    0.64    0.042
   2. BD (   2) C   1 - C   2        /179. BD*(   1) C   4 - H  14            0.73    0.71    0.020
   2. BD (   2) C   1 - C   2        /180. BD*(   1) C   4 - H  15            0.93    0.70    0.023
   3. BD (   1) C   1 - H   9        / 43. RY*(   2) C   2                    1.07    1.35    0.034
   3. BD (   1) C   1 - H   9        / 44. RY*(   3) C   2                    0.90    1.65    0.034
   3. BD (   1) C   1 - H   9        /169. BD*(   1) C   1 - C   2            1.68    1.16    0.039
   3. BD (   1) C   1 - H   9        /174. BD*(   1) C   2 - C   4            6.49    0.93    0.070
   4. BD (   1) C   1 - H  10        / 43. RY*(   2) C   2                    1.71    1.35    0.043
   4. BD (   1) C   1 - H  10        / 44. RY*(   3) C   2                    0.93    1.65    0.035
   4. BD (   1) C   1 - H  10        /169. BD*(   1) C   1 - C   2            1.66    1.16    0.039
   4. BD (   1) C   1 - H  10        /173. BD*(   1) C   2 - C   3            6.58    0.93    0.070
   5. BD (   1) C   2 - C   3        / 33. RY*(   1) C   1                    1.13    1.66    0.039
   5. BD (   1) C   2 - C   3        / 60. RY*(   1) C   4                    1.36    1.61    0.042
   5. BD (   1) C   2 - C   3        /169. BD*(   1) C   1 - C   2            3.40    1.28    0.059
   5. BD (   1) C   2 - C   3        /172. BD*(   1) C   1 - H  10            2.98    1.08    0.051
   5. BD (   1) C   2 - C   3        /174. BD*(   1) C   2 - C   4            1.22    1.05    0.032
   5. BD (   1) C   2 - C   3        /175. BD*(   1) C   3 - H  11            0.60    1.04    0.022
   5. BD (   1) C   2 - C   3        /176. BD*(   1) C   3 - H  12            0.72    1.06    0.025
   5. BD (   1) C   2 - C   3        /177. BD*(   1) C   3 - H  13            0.66    1.06    0.024
   5. BD (   1) C   2 - C   3        /179. BD*(   1) C   4 - H  14            1.07    1.06    0.030
   6. BD (   1) C   2 - C   4        / 33. RY*(   1) C   1                    1.56    1.65    0.046
   6. BD (   1) C   2 - C   4        / 51. RY*(   1) C   3                    1.12    1.33    0.035
   6. BD (   1) C   2 - C   4        / 69. RY*(   1) C   5                    1.59    1.48    0.044
   6. BD (   1) C   2 - C   4        /169. BD*(   1) C   1 - C   2            3.63    1.27    0.061
   6. BD (   1) C   2 - C   4        /171. BD*(   1) C   1 - H   9            2.91    1.07    0.050
   6. BD (   1) C   2 - C   4        /173. BD*(   1) C   2 - C   3            1.11    1.03    0.030
   6. BD (   1) C   2 - C   4        /177. BD*(   1) C   3 - H  13            1.36    1.05    0.034
   6. BD (   1) C   2 - C   4        /178. BD*(   1) C   4 - C   5            1.89    0.98    0.038
   6. BD (   1) C   2 - C   4        /179. BD*(   1) C   4 - H  14            0.76    1.05    0.025
   6. BD (   1) C   2 - C   4        /180. BD*(   1) C   4 - H  15            0.68    1.04    0.024
   6. BD (   1) C   2 - C   4        /183. BD*(   1) C   5 - C   8            1.47    0.99    0.034
   7. BD (   1) C   3 - H  11        / 44. RY*(   3) C   2                    0.99    1.64    0.036
   7. BD (   1) C   3 - H  11        /169. BD*(   1) C   1 - C   2            1.80    1.15    0.041
   7. BD (   1) C   3 - H  11        /170. BD*(   2) C   1 - C   2            4.60    0.54    0.045
   7. BD (   1) C   3 - H  11        /173. BD*(   1) C   2 - C   3            0.51    0.92    0.019
   8. BD (   1) C   3 - H  12        / 42. RY*(   1) C   2                    1.14    1.33    0.035
   8. BD (   1) C   3 - H  12        /169. BD*(   1) C   1 - C   2            2.10    1.15    0.044
   8. BD (   1) C   3 - H  12        /170. BD*(   2) C   1 - C   2            3.50    0.55    0.040
   9. BD (   1) C   3 - H  13        / 43. RY*(   2) C   2                    0.63    1.34    0.026
   9. BD (   1) C   3 - H  13        /173. BD*(   1) C   2 - C   3            0.54    0.92    0.020
   9. BD (   1) C   3 - H  13        /174. BD*(   1) C   2 - C   4            4.26    0.92    0.056
  10. BD (   1) C   4 - C   5        / 42. RY*(   1) C   2                    1.02    1.41    0.034
  10. BD (   1) C   4 - C   5        / 79. RY*(   2) C   6                    0.72    1.40    0.029
  10. BD (   1) C   4 - C   5        / 88. RY*(   2) C   7                    0.72    1.37    0.028
  10. BD (   1) C   4 - C   5        / 96. RY*(   1) C   8                    1.21    1.37    0.037
  10. BD (   1) C   4 - C   5        /169. BD*(   1) C   1 - C   2            0.55    1.23    0.023
  10. BD (   1) C   4 - C   5        /170. BD*(   2) C   1 - C   2            2.40    0.63    0.035
  10. BD (   1) C   4 - C   5        /173. BD*(   1) C   2 - C   3            0.56    1.00    0.021
  10. BD (   1) C   4 - C   5        /174. BD*(   1) C   2 - C   4            1.71    1.00    0.037
  10. BD (   1) C   4 - C   5        /179. BD*(   1) C   4 - H  14            0.62    1.01    0.023
  10. BD (   1) C   4 - C   5        /180. BD*(   1) C   4 - H  15            0.70    1.01    0.024
  10. BD (   1) C   4 - C   5        /181. BD*(   1) C   5 - C   6            1.21    0.96    0.030
  10. BD (   1) C   4 - C   5        /182. BD*(   1) C   5 - C   7            1.22    0.96    0.031
  10. BD (   1) C   4 - C   5        /183. BD*(   1) C   5 - C   8            0.95    0.95    0.027
  10. BD (   1) C   4 - C   5        /186. BD*(   1) C   6 - H  18            1.81    1.01    0.039
  10. BD (   1) C   4 - C   5        /188. BD*(   1) C   7 - H  20            1.87    1.01    0.039
  10. BD (   1) C   4 - C   5        /191. BD*(   1) C   8 - H  23            1.85    1.01    0.039
  11. BD (   1) C   4 - H  14        / 43. RY*(   2) C   2                    0.77    1.33    0.029
  11. BD (   1) C   4 - H  14        / 71. RY*(   3) C   5                    0.65    1.35    0.027
  11. BD (   1) C   4 - H  14        /170. BD*(   2) C   1 - C   2            1.43    0.53    0.025
  11. BD (   1) C   4 - H  14        /173. BD*(   1) C   2 - C   3            3.36    0.90    0.049
  11. BD (   1) C   4 - H  14        /174. BD*(   1) C   2 - C   4            0.58    0.91    0.021
  11. BD (   1) C   4 - H  14        /178. BD*(   1) C   4 - C   5            0.54    0.85    0.019
  11. BD (   1) C   4 - H  14        /181. BD*(   1) C   5 - C   6            3.77    0.86    0.051
  12. BD (   1) C   4 - H  15        / 71. RY*(   3) C   5                    0.66    1.35    0.027
  12. BD (   1) C   4 - H  15        /169. BD*(   1) C   1 - C   2            3.42    1.14    0.056
  12. BD (   1) C   4 - H  15        /170. BD*(   2) C   1 - C   2            1.31    0.53    0.024
  12. BD (   1) C   4 - H  15        /182. BD*(   1) C   5 - C   7            3.43    0.86    0.049
  13. BD (   1) C   5 - C   6        / 60. RY*(   1) C   4                    0.92    1.58    0.034
  13. BD (   1) C   5 - C   6        / 87. RY*(   1) C   7                    1.15    1.39    0.036
  13. BD (   1) C   5 - C   6        / 97. RY*(   2) C   8                    0.94    1.38    0.032
  13. BD (   1) C   5 - C   6        /178. BD*(   1) C   4 - C   5            1.30    0.96    0.032
  13. BD (   1) C   5 - C   6        /179. BD*(   1) C   4 - H  14            1.58    1.03    0.036
  13. BD (   1) C   5 - C   6        /182. BD*(   1) C   5 - C   7            1.20    0.97    0.031
  13. BD (   1) C   5 - C   6        /183. BD*(   1) C   5 - C   8            1.29    0.97    0.032
  13. BD (   1) C   5 - C   6        /184. BD*(   1) C   6 - H  16            0.62    1.03    0.023
  13. BD (   1) C   5 - C   6        /185. BD*(   1) C   6 - H  17            0.68    1.03    0.024
  13. BD (   1) C   5 - C   6        /186. BD*(   1) C   6 - H  18            0.67    1.03    0.024
  13. BD (   1) C   5 - C   6        /187. BD*(   1) C   7 - H  19            1.99    1.03    0.041
  13. BD (   1) C   5 - C   6        /190. BD*(   1) C   8 - H  22            1.97    1.03    0.040
  14. BD (   1) C   5 - C   7        / 60. RY*(   1) C   4                    1.16    1.58    0.038
  14. BD (   1) C   5 - C   7        / 78. RY*(   1) C   6                    1.14    1.39    0.036
  14. BD (   1) C   5 - C   7        / 97. RY*(   2) C   8                    0.88    1.38    0.031
  14. BD (   1) C   5 - C   7        /178. BD*(   1) C   4 - C   5            1.33    0.96    0.032
  14. BD (   1) C   5 - C   7        /180. BD*(   1) C   4 - H  15            1.70    1.02    0.037
  14. BD (   1) C   5 - C   7        /181. BD*(   1) C   5 - C   6            1.21    0.97    0.031
  14. BD (   1) C   5 - C   7        /183. BD*(   1) C   5 - C   8            1.30    0.97    0.032
  14. BD (   1) C   5 - C   7        /184. BD*(   1) C   6 - H  16            2.03    1.02    0.041
  14. BD (   1) C   5 - C   7        /187. BD*(   1) C   7 - H  19            0.60    1.03    0.022
  14. BD (   1) C   5 - C   7        /188. BD*(   1) C   7 - H  20            0.62    1.03    0.023
  14. BD (   1) C   5 - C   7        /189. BD*(   1) C   7 - H  21            0.67    1.04    0.024
  14. BD (   1) C   5 - C   7        /192. BD*(   1) C   8 - H  24            2.00    1.02    0.041
  15. BD (   1) C   5 - C   8        / 61. RY*(   2) C   4                    1.58    1.45    0.043
  15. BD (   1) C   5 - C   8        / 78. RY*(   1) C   6                    0.53    1.39    0.024
  15. BD (   1) C   5 - C   8        / 79. RY*(   2) C   6                    0.73    1.42    0.029
  15. BD (   1) C   5 - C   8        / 88. RY*(   2) C   7                    0.96    1.39    0.033
  15. BD (   1) C   5 - C   8        /174. BD*(   1) C   2 - C   4            2.84    1.02    0.048
  15. BD (   1) C   5 - C   8        /178. BD*(   1) C   4 - C   5            1.36    0.96    0.032
  15. BD (   1) C   5 - C   8        /181. BD*(   1) C   5 - C   6            1.25    0.97    0.031
  15. BD (   1) C   5 - C   8        /182. BD*(   1) C   5 - C   7            1.27    0.97    0.031
  15. BD (   1) C   5 - C   8        /185. BD*(   1) C   6 - H  17            2.07    1.03    0.041
  15. BD (   1) C   5 - C   8        /189. BD*(   1) C   7 - H  21            2.04    1.04    0.041
  15. BD (   1) C   5 - C   8        /190. BD*(   1) C   8 - H  22            0.60    1.03    0.022
  15. BD (   1) C   5 - C   8        /191. BD*(   1) C   8 - H  23            0.63    1.03    0.023
  15. BD (   1) C   5 - C   8        /192. BD*(   1) C   8 - H  24            0.61    1.02    0.022
  16. BD (   1) C   6 - H  16        / 69. RY*(   1) C   5                    0.65    1.36    0.027
  16. BD (   1) C   6 - H  16        /182. BD*(   1) C   5 - C   7            3.22    0.87    0.048
  17. BD (   1) C   6 - H  17        / 70. RY*(   2) C   5                    0.66    1.39    0.027
  17. BD (   1) C   6 - H  17        /181. BD*(   1) C   5 - C   6            0.53    0.87    0.019
  17. BD (   1) C   6 - H  17        /183. BD*(   1) C   5 - C   8            3.22    0.87    0.047
  18. BD (   1) C   6 - H  18        / 70. RY*(   2) C   5                    0.62    1.38    0.026
  18. BD (   1) C   6 - H  18        /178. BD*(   1) C   4 - C   5            3.66    0.86    0.050
  18. BD (   1) C   6 - H  18        /181. BD*(   1) C   5 - C   6            0.57    0.87    0.020
  19. BD (   1) C   7 - H  19        /181. BD*(   1) C   5 - C   6            3.30    0.87    0.048
  20. BD (   1) C   7 - H  20        / 70. RY*(   2) C   5                    0.79    1.38    0.030
  20. BD (   1) C   7 - H  20        /178. BD*(   1) C   4 - C   5            3.59    0.85    0.050
  20. BD (   1) C   7 - H  20        /182. BD*(   1) C   5 - C   7            0.51    0.87    0.019
  21. BD (   1) C   7 - H  21        / 70. RY*(   2) C   5                    0.71    1.38    0.028
  21. BD (   1) C   7 - H  21        /182. BD*(   1) C   5 - C   7            0.57    0.87    0.020
  21. BD (   1) C   7 - H  21        /183. BD*(   1) C   5 - C   8            3.28    0.87    0.048
  22. BD (   1) C   8 - H  22        /181. BD*(   1) C   5 - C   6            3.26    0.87    0.048
  23. BD (   1) C   8 - H  23        / 69. RY*(   1) C   5                    0.78    1.36    0.029
  23. BD (   1) C   8 - H  23        /178. BD*(   1) C   4 - C   5            3.14    0.86    0.047
  24. BD (   1) C   8 - H  24        / 69. RY*(   1) C   5                    0.58    1.36    0.025
  24. BD (   1) C   8 - H  24        /182. BD*(   1) C   5 - C   7            3.23    0.87    0.048
  25. CR (   1) C   1                / 43. RY*(   2) C   2                    3.54   10.90    0.176
  25. CR (   1) C   1                /105. RY*(   1) H   9                    0.73   10.45    0.078
  25. CR (   1) C   1                /109. RY*(   1) H  10                    0.73   10.47    0.078
  25. CR (   1) C   1                /169. BD*(   1) C   1 - C   2            0.98   10.71    0.092
  25. CR (   1) C   1                /173. BD*(   1) C   2 - C   3            1.45   10.48    0.111
  25. CR (   1) C   1                /174. BD*(   1) C   2 - C   4            1.50   10.48    0.113
  26. CR (   1) C   2                / 34. RY*(   2) C   1                    1.97   10.60    0.129
  26. CR (   1) C   2                / 53. RY*(   3) C   3                    0.89   10.84    0.088
  26. CR (   1) C   2                /169. BD*(   1) C   1 - C   2            0.95   10.73    0.091
  26. CR (   1) C   2                /171. BD*(   1) C   1 - H   9            0.76   10.53    0.080
  26. CR (   1) C   2                /172. BD*(   1) C   1 - H  10            0.77   10.53    0.080
  27. CR (   1) C   3                / 44. RY*(   3) C   2                    0.87   11.22    0.088
  27. CR (   1) C   3                /113. RY*(   1) H  11                    0.63   10.49    0.073
  27. CR (   1) C   3                /117. RY*(   1) H  12                    0.69   10.54    0.076
  27. CR (   1) C   3                /121. RY*(   1) H  13                    0.65   10.49    0.073
  27. CR (   1) C   3                /169. BD*(   1) C   1 - C   2            0.90   10.73    0.088
  27. CR (   1) C   3                /174. BD*(   1) C   2 - C   4            0.71   10.50    0.077
  28. CR (   1) C   4                / 44. RY*(   3) C   2                    0.65   11.21    0.076
  28. CR (   1) C   4                / 71. RY*(   3) C   5                    1.36   10.93    0.109
  28. CR (   1) C   4                /125. RY*(   1) H  14                    0.59   10.48    0.070
  28. CR (   1) C   4                /129. RY*(   1) H  15                    0.56   10.48    0.068
  28. CR (   1) C   4                /169. BD*(   1) C   1 - C   2            0.84   10.72    0.085
  28. CR (   1) C   4                /173. BD*(   1) C   2 - C   3            0.63   10.49    0.073
  29. CR (   1) C   5                / 80. RY*(   3) C   6                    0.83   10.88    0.085
  29. CR (   1) C   5                / 89. RY*(   3) C   7                    0.85   10.88    0.086
  29. CR (   1) C   5                / 98. RY*(   3) C   8                    0.78   10.90    0.082
  30. CR (   1) C   6                / 69. RY*(   1) C   5                    0.67   10.93    0.076
  30. CR (   1) C   6                / 70. RY*(   2) C   5                    0.91   10.96    0.089
  30. CR (   1) C   6                /133. RY*(   1) H  16                    0.62   10.50    0.072
  30. CR (   1) C   6                /137. RY*(   1) H  17                    0.65   10.52    0.074
  30. CR (   1) C   6                /141. RY*(   1) H  18                    0.62   10.48    0.072
  31. CR (   1) C   7                / 70. RY*(   2) C   5                    1.28   10.95    0.106
  31. CR (   1) C   7                /145. RY*(   1) H  19                    0.62   10.50    0.072
  31. CR (   1) C   7                /149. RY*(   1) H  20                    0.61   10.49    0.072
  31. CR (   1) C   7                /153. RY*(   1) H  21                    0.71   10.53    0.077
  32. CR (   1) C   8                / 69. RY*(   1) C   5                    1.20   10.94    0.102
  32. CR (   1) C   8                / 76. RY*(   8) C   5                    0.57   11.93    0.074
  32. CR (   1) C   8                /157. RY*(   1) H  22                    0.62   10.49    0.072
  32. CR (   1) C   8                /161. RY*(   1) H  23                    0.62   10.49    0.072
  32. CR (   1) C   8                /165. RY*(   1) H  24                    0.62   10.49    0.072


 Natural Bond Orbitals (Summary):

                                                            Principal Delocalizations
           NBO                        Occupancy    Energy   (geminal,vicinal,remote)
 ====================================================================================
 Molecular unit  1  (C8H16)
     1. BD (   1) C   1 - C   2          1.98206    -0.71136  174(g),173(g),171(g),60(v)
                                                    172(g),180(v),51(v),176(v)
     2. BD (   2) C   1 - C   2          1.96229    -0.25848  178(v),175(v),176(v),180(v)
                                                    179(v),63(v),52(v)
     3. BD (   1) C   1 - H   9          1.98437    -0.49426  174(v),169(g),43(v),44(v)
     4. BD (   1) C   1 - H  10          1.98382    -0.49462  173(v),43(v),169(g),44(v)
     5. BD (   1) C   2 - C   3          1.97800    -0.60609  169(g),172(v),60(v),174(g)
                                                    33(v),179(v),176(g),177(g)
                                                    175(g)
     6. BD (   1) C   2 - C   4          1.97097    -0.59710  169(g),171(v),178(g),69(v)
                                                    33(v),183(v),177(v),51(v)
                                                    173(g),179(g),180(g)
     7. BD (   1) C   3 - H  11          1.97551    -0.47966  170(v),169(v),44(v)
     8. BD (   1) C   3 - H  12          1.97853    -0.48384  170(v),169(v),42(v)
     9. BD (   1) C   3 - H  13          1.98903    -0.48363  174(v),43(v),173(g)
    10. BD (   1) C   4 - C   5          1.95489    -0.56279  170(v),188(v),191(v),186(v)
                                                    174(g),96(v),182(g),181(g)
                                                    42(v),183(g),79(v),88(v)
                                                    180(g),179(g),173(v),169(v)
    11. BD (   1) C   4 - H  14          1.97511    -0.46798  181(v),173(v),170(v),43(v)
                                                    71(v),174(g),178(g)
    12. BD (   1) C   4 - H  15          1.97626    -0.46929  182(v),169(v),170(v),71(v)
    13. BD (   1) C   5 - C   6          1.97068    -0.57863  187(v),190(v),179(v),178(g)
                                                    183(g),182(g),87(v),97(v)
                                                    60(v),185(g),186(g),184(g)
    14. BD (   1) C   5 - C   7          1.96978    -0.57613  184(v),192(v),180(v),178(g)
                                                    183(g),181(g),60(v),78(v)
                                                    97(v),189(g),188(g),187(g)
    15. BD (   1) C   5 - C   8          1.96890    -0.57610  174(v),185(v),189(v),61(v)
                                                    178(g),182(g),181(g),88(v)
                                                    79(v),191(g),192(g),190(g)
                                                    78(v)
    16. BD (   1) C   6 - H  16          1.98863    -0.47925  182(v),69(v)
    17. BD (   1) C   6 - H  17          1.98792    -0.47913  183(v),70(v),181(g)
    18. BD (   1) C   6 - H  18          1.98764    -0.47699  178(v),70(v),181(g)
    19. BD (   1) C   7 - H  19          1.98858    -0.47493  181(v)
    20. BD (   1) C   7 - H  20          1.98727    -0.47440  178(v),70(v),182(g)
    21. BD (   1) C   7 - H  21          1.98783    -0.47433  183(v),70(v),182(g)
    22. BD (   1) C   8 - H  22          1.98858    -0.47793  181(v)
    23. BD (   1) C   8 - H  23          1.98810    -0.47779  178(v),69(v)
    24. BD (   1) C   8 - H  24          1.98874    -0.47809  182(v),69(v)
    25. CR (   1) C   1                  1.99884   -10.04196  43(v),174(v),173(v),169(g)
                                                    105(v),109(v)
    26. CR (   1) C   2                  1.99888   -10.05734  34(v),169(g),53(v),172(v)
                                                    171(v)
    27. CR (   1) C   3                  1.99916   -10.06036  169(v),44(v),174(v),117(v)
                                                    121(v),113(v)
    28. CR (   1) C   4                  1.99900   -10.04944  71(v),169(v),44(v),173(v)
                                                    125(v),129(v)
    29. CR (   1) C   5                  1.99887   -10.06598  89(v),80(v),98(v)
    30. CR (   1) C   6                  1.99917   -10.05033  70(v),69(v),137(v),141(v)
                                                    133(v)
    31. CR (   1) C   7                  1.99916   -10.04632  70(v),153(v),145(v),149(v)
    32. CR (   1) C   8                  1.99917   -10.05113  69(v),157(v),165(v),161(v)
                                                    76(v)
    33. RY*(   1) C   1                  0.00512     1.05336   
    34. RY*(   2) C   1                  0.00078     0.54349   
    35. RY*(   3) C   1                  0.00051     0.55280   
    36. RY*(   4) C   1                  0.00017     0.71878   
    37. RY*(   5) C   1                  0.00002     2.27489   
    38. RY*(   6) C   1                  0.00001     2.14122   
    39. RY*(   7) C   1                  0.00001     2.06294   
    40. RY*(   8) C   1                  0.00002     2.38113   
    41. RY*(   9) C   1                  0.00001     2.11319   
    42. RY*(   1) C   2                  0.00490     0.84939   
    43. RY*(   2) C   2                  0.00401     0.85901   
    44. RY*(   3) C   2                  0.00334     1.15599   
    45. RY*(   4) C   2                  0.00096     0.83434   
    46. RY*(   5) C   2                  0.00046     2.20794   
    47. RY*(   6) C   2                  0.00038     2.01071   
    48. RY*(   7) C   2                  0.00024     2.18392   
    49. RY*(   8) C   2                  0.00004     2.07665   
    50. RY*(   9) C   2                  0.00002     1.87851   
    51. RY*(   1) C   3                  0.00383     0.72817   
    52. RY*(   2) C   3                  0.00111     1.09173   
    53. RY*(   3) C   3                  0.00083     0.78331   
    54. RY*(   4) C   3                  0.00009     0.81415   
    55. RY*(   5) C   3                  0.00002     2.02722   
    56. RY*(   6) C   3                  0.00002     1.90848   
    57. RY*(   7) C   3                  0.00001     2.31736   
    58. RY*(   8) C   3                  0.00001     2.19156   
    59. RY*(   9) C   3                  0.00000     2.17213   
    60. RY*(   1) C   4                  0.00898     1.00370   
    61. RY*(   2) C   4                  0.00393     0.87234   
    62. RY*(   3) C   4                  0.00232     0.88880   
    63. RY*(   4) C   4                  0.00093     0.98563   
    64. RY*(   5) C   4                  0.00027     2.07765   
    65. RY*(   6) C   4                  0.00018     1.95577   
    66. RY*(   7) C   4                  0.00004     2.16226   
    67. RY*(   8) C   4                  0.00001     2.45478   
    68. RY*(   9) C   4                  0.00002     2.08396   
    69. RY*(   1) C   5                  0.00424     0.88430   
    70. RY*(   2) C   5                  0.00312     0.90713   
    71. RY*(   3) C   5                  0.00237     0.88179   
    72. RY*(   4) C   5                  0.00061     1.98829   
    73. RY*(   5) C   5                  0.00061     1.89225   
    74. RY*(   6) C   5                  0.00051     2.19428   
    75. RY*(   7) C   5                  0.00045     2.19919   
    76. RY*(   8) C   5                  0.00037     1.87522   
    77. RY*(   9) C   5                  0.00022     1.44391   
    78. RY*(   1) C   6                  0.00378     0.81208   
    79. RY*(   2) C   6                  0.00330     0.84128   
    80. RY*(   3) C   6                  0.00192     0.81322   
    81. RY*(   4) C   6                  0.00018     0.64434   
    82. RY*(   5) C   6                  0.00002     2.06802   
    83. RY*(   6) C   6                  0.00002     2.33287   
    84. RY*(   7) C   6                  0.00003     2.27350   
    85. RY*(   8) C   6                  0.00001     2.37951   
    86. RY*(   9) C   6                  0.00001     2.10268   
    87. RY*(   1) C   7                  0.00386     0.80681   
    88. RY*(   2) C   7                  0.00361     0.80924   
    89. RY*(   3) C   7                  0.00197     0.81640   
    90. RY*(   4) C   7                  0.00016     0.65082   
    91. RY*(   5) C   7                  0.00003     2.27460   
    92. RY*(   6) C   7                  0.00001     2.37014   
    93. RY*(   7) C   7                  0.00001     2.35501   
    94. RY*(   8) C   7                  0.00001     2.09860   
    95. RY*(   9) C   7                  0.00001     2.08531   
    96. RY*(   1) C   8                  0.00399     0.80323   
    97. RY*(   2) C   8                  0.00375     0.80553   
    98. RY*(   3) C   8                  0.00173     0.83023   
    99. RY*(   4) C   8                  0.00016     0.65282   
   100. RY*(   5) C   8                  0.00001     2.07465   
   101. RY*(   6) C   8                  0.00002     2.29013   
   102. RY*(   7) C   8                  0.00001     2.35856   
   103. RY*(   8) C   8                  0.00001     2.33504   
   104. RY*(   9) C   8                  0.00001     2.07530   
   105. RY*(   1) H   9                  0.00157     0.40582   
   106. RY*(   2) H   9                  0.00021     1.65026   
   107. RY*(   3) H   9                  0.00011     1.82710   
   108. RY*(   4) H   9                  0.00007     2.32297   
   109. RY*(   1) H  10                  0.00146     0.43085   
   110. RY*(   2) H  10                  0.00020     1.63797   
   111. RY*(   3) H  10                  0.00012     1.82804   
   112. RY*(   4) H  10                  0.00007     2.33588   
   113. RY*(   1) H  11                  0.00175     0.43264   
   114. RY*(   2) H  11                  0.00023     1.81078   
   115. RY*(   3) H  11                  0.00015     1.80166   
   116. RY*(   4) H  11                  0.00003     2.25249   
   117. RY*(   1) H  12                  0.00151     0.48106   
   118. RY*(   2) H  12                  0.00023     1.80458   
   119. RY*(   3) H  12                  0.00015     1.82551   
   120. RY*(   4) H  12                  0.00004     2.26968   
   121. RY*(   1) H  13                  0.00153     0.43338   
   122. RY*(   2) H  13                  0.00017     1.76678   
   123. RY*(   3) H  13                  0.00012     1.81416   
   124. RY*(   4) H  13                  0.00003     2.25298   
   125. RY*(   1) H  14                  0.00228     0.42831   
   126. RY*(   2) H  14                  0.00019     1.87641   
   127. RY*(   3) H  14                  0.00012     1.86100   
   128. RY*(   4) H  14                  0.00004     2.34462   
   129. RY*(   1) H  15                  0.00247     0.42973   
   130. RY*(   2) H  15                  0.00019     1.86915   
   131. RY*(   3) H  15                  0.00012     1.85971   
   132. RY*(   4) H  15                  0.00004     2.34138   
   133. RY*(   1) H  16                  0.00152     0.45079   
   134. RY*(   2) H  16                  0.00021     1.82855   
   135. RY*(   3) H  16                  0.00012     1.79737   
   136. RY*(   4) H  16                  0.00004     2.29455   
   137. RY*(   1) H  17                  0.00146     0.46781   
   138. RY*(   2) H  17                  0.00021     1.83232   
   139. RY*(   3) H  17                  0.00012     1.79642   
   140. RY*(   4) H  17                  0.00005     2.32273   
   141. RY*(   1) H  18                  0.00162     0.43324   
   142. RY*(   2) H  18                  0.00021     1.81949   
   143. RY*(   3) H  18                  0.00012     1.79814   
   144. RY*(   4) H  18                  0.00004     2.29681   
   145. RY*(   1) H  19                  0.00156     0.45002   
   146. RY*(   2) H  19                  0.00021     1.82838   
   147. RY*(   3) H  19                  0.00012     1.80503   
   148. RY*(   4) H  19                  0.00004     2.28782   
   149. RY*(   1) H  20                  0.00154     0.44057   
   150. RY*(   2) H  20                  0.00021     1.82318   
   151. RY*(   3) H  20                  0.00012     1.80310   
   152. RY*(   4) H  20                  0.00004     2.29246   
   153. RY*(   1) H  21                  0.00162     0.48516   
   154. RY*(   2) H  21                  0.00021     1.83779   
   155. RY*(   3) H  21                  0.00012     1.81612   
   156. RY*(   4) H  21                  0.00004     2.31418   
   157. RY*(   1) H  22                  0.00158     0.43537   
   158. RY*(   2) H  22                  0.00022     1.82119   
   159. RY*(   3) H  22                  0.00012     1.79983   
   160. RY*(   4) H  22                  0.00004     2.29401   
   161. RY*(   1) H  23                  0.00157     0.43562   
   162. RY*(   2) H  23                  0.00021     1.82312   
   163. RY*(   3) H  23                  0.00011     1.80431   
   164. RY*(   4) H  23                  0.00004     2.28941   
   165. RY*(   1) H  24                  0.00158     0.43876   
   166. RY*(   2) H  24                  0.00022     1.82395   
   167. RY*(   3) H  24                  0.00012     1.80755   
   168. RY*(   4) H  24                  0.00004     2.28861   
   169. BD*(   1) C   1 - C   2          0.01745     0.66955   
   170. BD*(   2) C   1 - C   2          0.06056     0.06492   
   171. BD*(   1) C   1 - H   9          0.00908     0.47417   
   172. BD*(   1) C   1 - H  10          0.00904     0.47478   
   173. BD*(   1) C   2 - C   3          0.02254     0.43635   
   174. BD*(   1) C   2 - C   4          0.02920     0.44049   
   175. BD*(   1) C   3 - H  11          0.01050     0.43852   
   176. BD*(   1) C   3 - H  12          0.00999     0.44961   
   177. BD*(   1) C   3 - H  13          0.00556     0.45168   
   178. BD*(   1) C   4 - C   5          0.03767     0.37997   
   179. BD*(   1) C   4 - H  14          0.01272     0.44956   
   180. BD*(   1) C   4 - H  15          0.01404     0.44537   
   181. BD*(   1) C   5 - C   6          0.02611     0.39295   
   182. BD*(   1) C   5 - C   7          0.02535     0.39532   
   183. BD*(   1) C   5 - C   8          0.02312     0.39163   
   184. BD*(   1) C   6 - H  16          0.00706     0.44730   
   185. BD*(   1) C   6 - H  17          0.00697     0.45439   
   186. BD*(   1) C   6 - H  18          0.00735     0.45000   
   187. BD*(   1) C   7 - H  19          0.00697     0.45037   
   188. BD*(   1) C   7 - H  20          0.00688     0.45161   
   189. BD*(   1) C   7 - H  21          0.00812     0.46282   
   190. BD*(   1) C   8 - H  22          0.00706     0.44960   
   191. BD*(   1) C   8 - H  23          0.00651     0.45006   
   192. BD*(   1) C   8 - H  24          0.00714     0.44881   
       -------------------------------
              Total Lewis   63.50571  ( 99.2277%)
        Valence non-Lewis    0.37698  (  0.5890%)
        Rydberg non-Lewis    0.11731  (  0.1833%)
       -------------------------------
            Total unit  1   64.00000  (100.0000%)
           Charge unit  1    0.00000
 Unable to Open any file for archive entry.
 1\1\GINC-COMPUTE-0-7\SP\RB3LYP\def2SVP\C8H16\ZAHRT2\13-Mar-2021\0\\# b
 3lyp/def2svp geom=NewRedundant pop=NBO\\58\\0,1\C,0,-2.1303316824,1.17
 74811255,0.2774374075\C,0,-1.5293794281,0.0927130698,-0.2322642111\C,0
 ,-2.1980698896,-1.2583690268,-0.2123395149\C,0,-0.1680617942,0.1734360
 313,-0.8931906407\C,0,1.0784543337,0.0294544635,0.0312072167\C,0,1.032
 465939,-1.276521274,0.8392927081\C,0,1.1686692487,1.2177841101,1.00022
 095\C,0,2.3237681613,0.0192659643,-0.8709491235\H,0,-3.1116409573,1.11
 56062223,0.7568469352\H,0,-1.6658128544,2.1659715009,0.2255580147\H,0,
 -2.3834667906,-1.6078291915,-1.2435879351\H,0,-1.5627969313,-2.0222955
 828,0.2627812692\H,0,-3.1613702747,-1.2311359581,0.3177663395\H,0,-0.0
 771210426,1.1397871925,-1.4159542357\H,0,-0.1025284706,-0.607784433,-1
 .6702805453\H,0,0.9371357506,-2.1551122201,0.1805096547\H,0,0.18914191
 71,-1.2831956586,1.5464841886\H,0,1.9573884832,-1.3980264869,1.4259830
 157\H,0,1.2257807487,2.1734387505,0.453660929\H,0,2.0698667009,1.13591
 95412,1.6292506981\H,0,0.2932857396,1.2603159608,1.6648110416\H,0,2.38
 48825954,0.9392738761,-1.4747930744\H,0,3.2450797043,-0.0509974697,-0.
 2703886595\H,0,2.3066867935,-0.8377815072,-1.563932428\\Version=ES64L-
 G16RevC.01\State=1-A\HF=-314.2501621\RMSD=4.815e-09\Dipole=0.0900306,-
 0.153059,-0.0472537\Quadrupole=-0.076624,0.4552262,-0.3786021,0.624457
 2,-0.2916678,0.1846459\PG=C01 [X(C8H16)]\\@
 The archive entry for this job was punched.


 CHARLIE BROWN.."I CAN'T GET THAT STUPID KITE IN THE
 AIR... I CAN'T... I C A N N O T..."
 LUCY.."OH COME NOW CHARLIE BROWN...THAT'S NO WAY TO TALK...
 THE TROUBLE WITH YOU IS YOU DON'T BELIEVE IN YOURSELF... YOU
 DON'T BELIEVE IN YOUR OWN ABILITIES...  YOU'VE GOT TO SAY TO
 YOURSELF...'I BELIEVE I CAN FLY THIS KITE.'... GO AHEAD SAY
 IT...."
 CHARLIE BROWN.."I BELIEVE THAT I CAN FLY THIS STUPID
 KITE.....I BELIEVE THAT I CAN FLY THIS KITE........
 I  A C T U A L L Y  B E L I E V E  T H A T  I  C A N ******"
 LUCY.."I'LL BET YOU TEN-TO-ONE YOU'RE WRONG......."    SCHULZ
 File lengths (MBytes):  RWF=     26 Int=      0 D2E=      0 Chk=      3 Scr=      1
 Normal termination of Gaussian 16
