# Supplementary material for: Machine-Learning-Guided Discovery of Electrochemical Reactions
Source: J Am Chem Soc. 2022 Dec 2;144(49):22599–610. doi: 10.1021/jacs.2c08997 (PMC9756344; doi:10.1021/jacs.2c08997)
Supplement: Supplementary file 4 — ja2c08997_si_004.zip [file ja2c08997_si_004.zip › Reactivity Prediction/Nlogs_notimes/64.log]

 Entering Gaussian System, Link 0=g16
 Input=64.gjf
 Output=64.log
 Initial command:
  
 Copyright (c) 1988-2019, Gaussian, Inc.  All Rights Reserved.
  
 This is part of the Gaussian(R) 16 program.  It is based on
 the Gaussian(R) 09 system (copyright 2009, Gaussian, Inc.),
 the Gaussian(R) 03 system (copyright 2003, Gaussian, Inc.),
 the Gaussian(R) 98 system (copyright 1998, Gaussian, Inc.),
 the Gaussian(R) 94 system (copyright 1995, Gaussian, Inc.),
 the Gaussian 92(TM) system (copyright 1992, Gaussian, Inc.),
 the Gaussian 90(TM) system (copyright 1990, Gaussian, Inc.),
 the Gaussian 88(TM) system (copyright 1988, Gaussian, Inc.),
 the Gaussian 86(TM) system (copyright 1986, Carnegie Mellon
 University), and the Gaussian 82(TM) system (copyright 1983,
 Carnegie Mellon University). Gaussian is a federally registered
 trademark of Gaussian, Inc.
  
 This software contains proprietary and confidential information,
 including trade secrets, belonging to Gaussian, Inc.
  
 This software is provided under written license and may be
 used, copied, transmitted, or stored only in accord with that
 written license.
  
 The following legend is applicable only to US Government
 contracts under FAR:
  
                    RESTRICTED RIGHTS LEGEND
  
 Use, reproduction and disclosure by the US Government is
 subject to restrictions as set forth in subparagraphs (a)
 and (c) of the Commercial Computer Software - Restricted
 Rights clause in FAR 52.227-19.
  
 Gaussian, Inc.
 340 Quinnipiac St., Bldg. 40, Wallingford CT 06492
  
  
 ---------------------------------------------------------------
 Warning -- This program may not be used in any manner that
 competes with the business of Gaussian, Inc. or will provide
 assistance to any competitor of Gaussian, Inc.  The licensee
 of this program is prohibited from giving any competitor of
 Gaussian, Inc. access to this program.  By using this program,
 the user acknowledges that Gaussian, Inc. is engaged in the
 business of creating and licensing software in the field of
 computational chemistry and represents and warrants to the
 licensee that it is not a competitor of Gaussian, Inc. and that
 it will not use this program in any manner prohibited above.
 ---------------------------------------------------------------
  

 Cite this work as:
 Gaussian 16, Revision C.01,
 M. J. Frisch, G. W. Trucks, H. B. Schlegel, G. E. Scuseria, 
 M. A. Robb, J. R. Cheeseman, G. Scalmani, V. Barone, 
 G. A. Petersson, H. Nakatsuji, X. Li, M. Caricato, A. V. Marenich, 
 J. Bloino, B. G. Janesko, R. Gomperts, B. Mennucci, H. P. Hratchian, 
 J. V. Ortiz, A. F. Izmaylov, J. L. Sonnenberg, D. Williams-Young, 
 F. Ding, F. Lipparini, F. Egidi, J. Goings, B. Peng, A. Petrone, 
 T. Henderson, D. Ranasinghe, V. G. Zakrzewski, J. Gao, N. Rega, 
 G. Zheng, W. Liang, M. Hada, M. Ehara, K. Toyota, R. Fukuda, 
 J. Hasegawa, M. Ishida, T. Nakajima, Y. Honda, O. Kitao, H. Nakai, 
 T. Vreven, K. Throssell, J. A. Montgomery, Jr., J. E. Peralta, 
 F. Ogliaro, M. J. Bearpark, J. J. Heyd, E. N. Brothers, K. N. Kudin, 
 V. N. Staroverov, T. A. Keith, R. Kobayashi, J. Normand, 
 K. Raghavachari, A. P. Rendell, J. C. Burant, S. S. Iyengar, 
 J. Tomasi, M. Cossi, J. M. Millam, M. Klene, C. Adamo, R. Cammi, 
 J. W. Ochterski, R. L. Martin, K. Morokuma, O. Farkas, 
 J. B. Foresman, and D. J. Fox, Gaussian, Inc., Wallingford CT, 2019.
 
 ******************************************
 Gaussian 16:  ES64L-G16RevC.01  3-Jul-2019
                15-Mar-2021 
 ******************************************
 %nprocshared=4
 Will use up to    4 processors via shared memory.
 %mem=1500MB
 -------------------------------------------------------------------
 # b3lyp empiricaldispersion=gd3bj pop=nbo def2svp geom=newredundant
 -------------------------------------------------------------------
 1/29=4000,38=1,172=1/1;
 2/12=2,17=6,18=5,40=1/2;
 3/5=43,7=101,11=2,25=1,30=1,74=-5,124=41/1,2,3;
 4//1;
 5/5=2,38=5/2;
 6/7=2,8=2,9=2,10=2,28=1,40=1/1,7;
 99/5=1,9=1/99;
 -------
 CCCCCCC
 -------
 Symbolic Z-matrix:
 Charge =  0 Multiplicity = 1
 C                    -3.83627  -0.35088   0. 
 C                    -2.56228   0.49244   0. 
 C                    -1.28068  -0.3426    0. 
 C                     0.        0.49222   0. 
 C                     1.28068  -0.3426    0. 
 C                     2.56228   0.49244   0. 
 C                     3.83627  -0.35088   0. 
 H                    -3.88268  -1.00301   0.88822 
 H                    -4.74102   0.2775    0. 
 H                    -3.88268  -1.00301  -0.88822 
 H                    -2.55916   1.15984   0.88082 
 H                    -2.55916   1.15984  -0.88082 
 H                    -1.28119  -1.01095  -0.88114 
 H                    -1.28119  -1.01095   0.88114 
 H                     0.        1.16032  -0.8811 
 H                     0.        1.16032   0.8811 
 H                     1.28119  -1.01095   0.88114 
 H                     1.28119  -1.01095  -0.88114 
 H                     2.55916   1.15984   0.88082 
 H                     2.55916   1.15984  -0.88082 
 H                     3.88268  -1.00301  -0.88822 
 H                     4.74102   0.2775    0. 
 H                     3.88268  -1.00301   0.88822 
 
                          Input orientation:                          
 ---------------------------------------------------------------------
 Center     Atomic      Atomic             Coordinates (Angstroms)
 Number     Number       Type             X           Y           Z
 ---------------------------------------------------------------------
      1          6           0       -3.836267   -0.350883    0.000000
      2          6           0       -2.562277    0.492442    0.000000
      3          6           0       -1.280682   -0.342602    0.000000
      4          6           0        0.000000    0.492217    0.000000
      5          6           0        1.280682   -0.342602    0.000000
      6          6           0        2.562277    0.492442    0.000000
      7          6           0        3.836267   -0.350883    0.000000
      8          1           0       -3.882679   -1.003007    0.888223
      9          1           0       -4.741015    0.277503    0.000000
     10          1           0       -3.882679   -1.003007   -0.888223
     11          1           0       -2.559155    1.159844    0.880819
     12          1           0       -2.559155    1.159844   -0.880819
     13          1           0       -1.281191   -1.010946   -0.881141
     14          1           0       -1.281191   -1.010946    0.881141
     15          1           0        0.000000    1.160324   -0.881101
     16          1           0        0.000000    1.160324    0.881101
     17          1           0        1.281191   -1.010946    0.881141
     18          1           0        1.281191   -1.010946   -0.881141
     19          1           0        2.559155    1.159844    0.880819
     20          1           0        2.559155    1.159844   -0.880819
     21          1           0        3.882679   -1.003007   -0.888223
     22          1           0        4.741015    0.277503    0.000000
     23          1           0        3.882679   -1.003007    0.888223
 ---------------------------------------------------------------------
                    Distance matrix (angstroms):
                    1          2          3          4          5
     1  C    0.000000
     2  C    1.527824   0.000000
     3  C    2.555598   1.529635   0.000000
     4  C    3.927819   2.562277   1.528748   0.000000
     5  C    5.116956   3.932637   2.561364   1.528748   0.000000
     6  C    6.453880   5.124554   3.932637   2.562277   1.529635
     7  C    7.672534   6.453880   5.116956   3.927819   2.555598
     8  H    1.102887   2.183751   2.827625   4.254390   5.280660
     9  H    1.101562   2.189315   3.515457   4.745875   6.053542
    10  H    1.102887   2.183751   2.827625   4.254390   5.280660
    11  H    2.165445   1.105114   2.160481   2.787623   4.216341
    12  H    2.165445   1.105114   2.160481   2.787623   4.216341
    13  H    2.782176   2.162814   1.105936   2.162720   2.790392
    14  H    2.782176   2.162814   1.105936   2.162720   2.790392
    15  H    4.216282   2.790639   2.162238   1.105760   2.162238
    16  H    4.216282   2.790639   2.162238   1.105760   2.162238
    17  H    5.234546   4.220051   2.790392   2.162720   1.105936
    18  H    5.234546   4.220051   2.790392   2.162720   1.105936
    19  H    6.630201   5.239307   4.216341   2.787623   2.160481
    20  H    6.630201   5.239307   4.216341   2.787623   2.160481
    21  H    7.797200   6.675535   5.280660   4.254390   2.827625
    22  H    8.600269   7.306454   6.053542   4.745875   3.515457
    23  H    7.797200   6.675535   5.280660   4.254390   2.827625
                    6          7          8          9         10
     6  C    0.000000
     7  C    1.527824   0.000000
     8  H    6.675535   7.797200   0.000000
     9  H    7.306454   8.600269   1.779153   0.000000
    10  H    6.675535   7.797200   1.776446   1.779153   0.000000
    11  H    5.239307   6.630201   2.535684   2.512943   3.091787
    12  H    5.239307   6.630201   3.091787   2.512943   2.535684
    13  H    4.220051   5.234546   3.146181   3.795641   2.601510
    14  H    4.220051   5.234546   2.601510   3.795641   3.146181
    15  H    2.790639   4.216282   4.783901   4.902340   4.444688
    16  H    2.790639   4.216282   4.444688   4.902340   4.783901
    17  H    2.162814   2.782176   5.163881   6.221212   5.458596
    18  H    2.162814   2.782176   5.458596   6.221212   5.163881
    19  H    1.105114   2.165445   6.795234   7.405866   7.021728
    20  H    1.105114   2.165445   7.021728   7.405866   6.795234
    21  H    2.183751   1.102887   7.965962   8.763375   7.765358
    22  H    2.189315   1.101562   8.763375   9.482030   8.763375
    23  H    2.183751   1.102887   7.765358   8.763375   7.965962
                   11         12         13         14         15
    11  H    0.000000
    12  H    1.761638   0.000000
    13  H    3.074089   2.519032   0.000000
    14  H    2.519032   3.074089   1.762282   0.000000
    15  H    3.107030   2.559155   2.521084   3.075932   0.000000
    16  H    2.559155   3.107030   3.075932   2.521084   1.762202
    17  H    4.411416   4.750273   3.109894   2.562382   3.075932
    18  H    4.750273   4.411416   2.562382   3.109894   2.521084
    19  H    5.118310   5.412990   4.750273   4.411416   3.107030
    20  H    5.412990   5.118310   4.411416   4.750273   2.559155
    21  H    7.021728   6.795234   5.163881   5.458596   4.444688
    22  H    7.405866   7.405866   6.221212   6.221212   4.902340
    23  H    6.795234   7.021728   5.458596   5.163881   4.783901
                   16         17         18         19         20
    16  H    0.000000
    17  H    2.521084   0.000000
    18  H    3.075932   1.762282   0.000000
    19  H    2.559155   2.519032   3.074089   0.000000
    20  H    3.107030   3.074089   2.519032   1.761638   0.000000
    21  H    4.783901   3.146181   2.601510   3.091787   2.535684
    22  H    4.902340   3.795641   3.795641   2.512943   2.512943
    23  H    4.444688   2.601510   3.146181   2.535684   3.091787
                   21         22         23
    21  H    0.000000
    22  H    1.779153   0.000000
    23  H    1.776446   1.779153   0.000000
 Stoichiometry    C7H16
 Framework group  C2V[C2(C),SGV(C6H2),SGV'(H2),X(H12)]
 Deg. of freedom    19
 Full point group                 C2V     NOp   4
 Largest Abelian subgroup         C2V     NOp   4
 Largest concise Abelian subgroup C2V     NOp   4
                         Standard orientation:                         
 ---------------------------------------------------------------------
 Center     Atomic      Atomic             Coordinates (Angstroms)
 Number     Number       Type             X           Y           Z
 ---------------------------------------------------------------------
      1          6           0        0.000000    3.836267   -0.350883
      2          6           0        0.000000    2.562277    0.492442
      3          6           0        0.000000    1.280682   -0.342602
      4          6           0        0.000000    0.000000    0.492217
      5          6           0       -0.000000   -1.280682   -0.342602
      6          6           0       -0.000000   -2.562277    0.492442
      7          6           0       -0.000000   -3.836267   -0.350883
      8          1           0       -0.888223    3.882679   -1.003007
      9          1           0        0.000000    4.741015    0.277503
     10          1           0        0.888223    3.882679   -1.003007
     11          1           0       -0.880819    2.559155    1.159844
     12          1           0        0.880819    2.559155    1.159844
     13          1           0        0.881141    1.281191   -1.010946
     14          1           0       -0.881141    1.281191   -1.010946
     15          1           0        0.881101   -0.000000    1.160324
     16          1           0       -0.881101    0.000000    1.160324
     17          1           0       -0.881141   -1.281191   -1.010946
     18          1           0        0.881141   -1.281191   -1.010946
     19          1           0       -0.880819   -2.559155    1.159844
     20          1           0        0.880819   -2.559155    1.159844
     21          1           0        0.888223   -3.882679   -1.003007
     22          1           0       -0.000000   -4.741015    0.277503
     23          1           0       -0.888223   -3.882679   -1.003007
 ---------------------------------------------------------------------
 Rotational constants (GHZ):          12.0423356           0.7217251           0.7017217
 Standard basis: def2SVP (5D, 7F)
 There are    64 symmetry adapted cartesian basis functions of A1  symmetry.
 There are    30 symmetry adapted cartesian basis functions of A2  symmetry.
 There are    35 symmetry adapted cartesian basis functions of B1  symmetry.
 There are    56 symmetry adapted cartesian basis functions of B2  symmetry.
 There are    60 symmetry adapted basis functions of A1  symmetry.
 There are    30 symmetry adapted basis functions of A2  symmetry.
 There are    35 symmetry adapted basis functions of B1  symmetry.
 There are    53 symmetry adapted basis functions of B2  symmetry.
   178 basis functions,   287 primitive gaussians,   185 cartesian basis functions
    29 alpha electrons       29 beta electrons
       nuclear repulsion energy       306.5300444967 Hartrees.
 NAtoms=   23 NActive=   23 NUniq=    9 SFac= 4.00D+00 NAtFMM=   60 NAOKFM=F Big=F
 Integral buffers will be    131072 words long.
 Raffenetti 2 integral format.
 Two-electron integral symmetry is turned on.
 Nuclear repulsion after empirical dispersion term =      306.5013373199 Hartrees.
 One-electron integrals computed using PRISM.
   4 Symmetry operations used in ECPInt.
 ECPInt:  NShTT=    4095 NPrTT=   13669 LenC2=    3930 LenP2D=   10541.
 LDataN:  DoStor=T MaxTD1= 4 Len=   56
 NBasis=   178 RedAO= T EigKep=  1.09D-03  NBF=    60    30    35    53
 NBsUse=   178 1.00D-06 EigRej= -1.00D+00 NBFU=    60    30    35    53
 ExpMin= 1.22D-01 ExpMax= 1.24D+03 ExpMxC= 1.86D+02 IAcc=3 IRadAn=         5 AccDes= 0.00D+00
 Harris functional with IExCor=  402 and IRadAn=       5 diagonalized for initial guess.
 HarFok:  IExCor=  402 AccDes= 0.00D+00 IRadAn=         5 IDoV= 1 UseB2=F ITyADJ=14
 ICtDFT=  3500011 ScaDFX=  1.000000  1.000000  1.000000  1.000000
 FoFCou: FMM=F IPFlag=           0 FMFlag=      100000 FMFlg1=           0
         NFxFlg=           0 DoJE=T BraDBF=F KetDBF=T FulRan=T
         wScrn=  0.000000 ICntrl=       500 IOpCl=  0 I1Cent=   200000004 NGrid=           0
         NMat0=    1 NMatS0=      1 NMatT0=    0 NMatD0=    1 NMtDS0=    0 NMtDT0=    0
 Petite list used in FoFCou.
 Initial guess orbital symmetries:
       Occupied  (B2) (A1) (A1) (B2) (A1) (B2) (A1) (A1) (B2) (A1)
                 (B2) (A1) (B2) (A1) (B1) (A2) (A1) (B2) (B1) (B2)
                 (A1) (A2) (A1) (B2) (B1) (B2) (A1) (A2) (B1)
       Virtual   (A1) (B2) (B1) (A1) (A1) (A2) (B2) (A1) (B2) (A1)
                 (B1) (B2) (A2) (B1) (A1) (B1) (B2) (A2) (A1) (B2)
                 (A1) (B2) (A1) (B2) (A2) (A1) (B1) (B1) (B2) (A2)
                 (A1) (B2) (A1) (B2) (B1) (A1) (B2) (A1) (A1) (B2)
                 (B1) (A2) (A1) (B1) (B2) (A1) (B1) (B2) (A2) (A1)
                 (A1) (B2) (A2) (B2) (B1) (A1) (A1) (A2) (B2) (B1)
                 (A1) (A1) (B2) (B2) (A1) (B2) (A2) (B2) (A1) (B1)
                 (A2) (B1) (A2) (A1) (A2) (B1) (B2) (A1) (B1) (A2)
                 (B2) (A1) (A1) (B2) (B1) (B2) (A1) (B2) (A2) (B1)
                 (A2) (B1) (A2) (A1) (B1) (B2) (B1) (A2) (B1) (A2)
                 (A1) (B1) (A2) (B2) (A1) (B1) (B2) (A1) (A2) (B2)
                 (A1) (A1) (B1) (B2) (A2) (A1) (B2) (B2) (A1) (A1)
                 (B2) (B1) (A1) (B2) (A1) (A2) (B2) (A1) (B2) (B1)
                 (A1) (B2) (A2) (A1) (B2) (B1) (B2) (A1) (A2) (A1)
                 (B2) (B1) (A1) (B2) (A2) (A1) (B1) (B1) (A2)
 The electronic state of the initial guess is 1-A1.
 Keep R1 ints in memory in symmetry-blocked form, NReq=158874150.
 Requested convergence on RMS density matrix=1.00D-08 within 128 cycles.
 Requested convergence on MAX density matrix=1.00D-06.
 Requested convergence on             energy=1.00D-06.
 No special actions if energy rises.
 Integral accuracy reduced to 1.0D-05 until final iterations.
 Initial convergence to 1.0D-05 achieved.  Increase integral accuracy.
 SCF Done:  E(RB3LYP) =  -276.227951118     A.U. after   11 cycles
            NFock= 11  Conv=0.53D-08     -V/T= 2.0137

 **********************************************************************

            Population analysis using the SCF Density.

 **********************************************************************

 Orbital symmetries:
       Occupied  (B2) (A1) (A1) (B2) (A1) (B2) (A1) (A1) (B2) (A1)
                 (B2) (A1) (A1) (B2) (B1) (A2) (A1) (B2) (B1) (B2)
                 (A1) (A2) (A1) (B1) (B2) (A1) (A2) (B1) (B2)
       Virtual   (A1) (B2) (B1) (A1) (A1) (B2) (A2) (B2) (A1) (B1)
                 (A2) (B1) (B2) (A1) (B1) (A2) (A1) (A1) (B2) (B2)
                 (A1) (B2) (A1) (B2) (B1) (A2) (A1) (B1) (B2) (A2)
                 (A1) (B2) (A1) (B1) (B2) (A1) (A1) (B2) (B2) (A1)
                 (B1) (A2) (A1) (B1) (A1) (B2) (B2) (B1) (A2) (A1)
                 (A1) (B2) (A2) (B1) (B2) (A1) (A1) (A2) (B2) (B1)
                 (A1) (A1) (B2) (B2) (A1) (B2) (A2) (B2) (A1) (B1)
                 (A2) (B1) (A2) (A1) (A2) (B1) (B2) (B1) (A2) (A1)
                 (B2) (A1) (B1) (A1) (A2) (B2) (B2) (A1) (B1) (B1)
                 (A2) (B2) (A2) (B1) (A1) (A2) (B1) (B2) (B1) (A2)
                 (A1) (B1) (A2) (B2) (A1) (B2) (B1) (A1) (A2) (B2)
                 (A1) (A1) (B1) (B2) (A2) (A1) (B2) (B2) (A1) (A1)
                 (B2) (B1) (A1) (B2) (A1) (A2) (B2) (A1) (B2) (A1)
                 (B1) (B2) (A2) (A1) (B1) (B2) (B2) (A1) (A2) (A1)
                 (B2) (B1) (A1) (B2) (A2) (B1) (A1) (B1) (A2)
 The electronic state is 1-A1.
 Alpha  occ. eigenvalues --  -10.17916 -10.17916 -10.17676 -10.17673 -10.17669
 Alpha  occ. eigenvalues --  -10.17595 -10.17595  -0.80020  -0.77054  -0.72363
 Alpha  occ. eigenvalues --   -0.66420  -0.60256  -0.56827  -0.56605  -0.47890
 Alpha  occ. eigenvalues --   -0.45245  -0.43251  -0.42616  -0.41402  -0.39980
 Alpha  occ. eigenvalues --   -0.37245  -0.37224  -0.35837  -0.33847  -0.33626
 Alpha  occ. eigenvalues --   -0.32375  -0.32099  -0.31781  -0.30908
 Alpha virt. eigenvalues --    0.05595   0.06399   0.08000   0.08257   0.08717
 Alpha virt. eigenvalues --    0.11088   0.11188   0.12873   0.14153   0.15239
 Alpha virt. eigenvalues --    0.15636   0.15807   0.16197   0.16281   0.17940
 Alpha virt. eigenvalues --    0.18829   0.21276   0.22421   0.22540   0.26807
 Alpha virt. eigenvalues --    0.27140   0.27739   0.40159   0.41505   0.41599
 Alpha virt. eigenvalues --    0.41866   0.42772   0.43788   0.45877   0.46958
 Alpha virt. eigenvalues --    0.50880   0.51711   0.55137   0.58190   0.62390
 Alpha virt. eigenvalues --    0.63135   0.63751   0.63777   0.64657   0.65005
 Alpha virt. eigenvalues --    0.65512   0.65980   0.66584   0.67957   0.68222
 Alpha virt. eigenvalues --    0.68255   0.68901   0.69001   0.69641   0.69990
 Alpha virt. eigenvalues --    0.71381   0.71697   0.71981   0.72825   0.72844
 Alpha virt. eigenvalues --    0.74726   0.76833   0.77450   0.92216   0.98046
 Alpha virt. eigenvalues --    0.99804   1.00878   1.01511   1.02730   1.04317
 Alpha virt. eigenvalues --    1.05101   1.12000   1.17958   1.25858   1.31722
 Alpha virt. eigenvalues --    1.34148   1.36243   1.36939   1.37132   1.39295
 Alpha virt. eigenvalues --    1.39713   1.43099   1.54081   1.54158   1.55413
 Alpha virt. eigenvalues --    1.68418   1.69504   1.73860   1.74534   1.75971
 Alpha virt. eigenvalues --    1.76370   1.76999   1.77261   1.78757   1.78979
 Alpha virt. eigenvalues --    1.79181   1.79188   1.81342   1.81873   1.82032
 Alpha virt. eigenvalues --    1.83487   1.84471   1.84715   1.85239   1.86465
 Alpha virt. eigenvalues --    1.89337   1.92101   1.92143   1.92199   1.92555
 Alpha virt. eigenvalues --    1.96274   1.96320   1.99845   2.03863   2.05098
 Alpha virt. eigenvalues --    2.06654   2.08463   2.14771   2.16193   2.28618
 Alpha virt. eigenvalues --    2.29008   2.34102   2.38016   2.39493   2.40470
 Alpha virt. eigenvalues --    2.40768   2.41848   2.42911   2.45489   2.50305
 Alpha virt. eigenvalues --    2.51853   2.53066   2.55710   2.58229   2.59375
 Alpha virt. eigenvalues --    2.59560   2.59908   2.66067   2.72597   2.81980
 Alpha virt. eigenvalues --    2.82432   2.86966   2.88014   2.88666   2.92585
 Alpha virt. eigenvalues --    2.95212   2.96249   2.97564   3.01187   3.03590
 Alpha virt. eigenvalues --    3.06934   3.06977   3.10811   3.11192
          Condensed to atoms (all electrons):
               1          2          3          4          5          6
     1  C    4.510243   0.429023  -0.047396   0.007514  -0.000395   0.000006
     2  C    0.429023   4.589753   0.409245  -0.032193   0.006441  -0.000318
     3  C   -0.047396   0.409245   4.674325   0.373840  -0.029937   0.006441
     4  C    0.007514  -0.032193   0.373840   4.677630   0.373840  -0.032193
     5  C   -0.000395   0.006441  -0.029937   0.373840   4.674325   0.409245
     6  C    0.000006  -0.000318   0.006441  -0.032193   0.409245   4.589753
     7  C   -0.000000   0.000006  -0.000395   0.007514  -0.047396   0.429023
     8  H    0.383269  -0.020556  -0.008305   0.000422  -0.000003   0.000000
     9  H    0.369933  -0.009854   0.007376  -0.000477   0.000012  -0.000000
    10  H    0.383269  -0.020556  -0.008305   0.000422  -0.000003   0.000000
    11  H   -0.023419   0.362631  -0.021622  -0.007565   0.000356   0.000004
    12  H   -0.023419   0.362631  -0.021622  -0.007565   0.000356   0.000004
    13  H   -0.004639  -0.027861   0.361506  -0.021294  -0.007474   0.000343
    14  H   -0.004639  -0.027861   0.361506  -0.021294  -0.007474   0.000343
    15  H    0.000284  -0.007080  -0.022310   0.358325  -0.022310  -0.007080
    16  H    0.000284  -0.007080  -0.022310   0.358325  -0.022310  -0.007080
    17  H    0.000005   0.000343  -0.007474  -0.021294   0.361506  -0.027861
    18  H    0.000005   0.000343  -0.007474  -0.021294   0.361506  -0.027861
    19  H    0.000000   0.000004   0.000356  -0.007565  -0.021622   0.362631
    20  H    0.000000   0.000004   0.000356  -0.007565  -0.021622   0.362631
    21  H    0.000000   0.000000  -0.000003   0.000422  -0.008305  -0.020556
    22  H    0.000000  -0.000000   0.000012  -0.000477   0.007376  -0.009854
    23  H    0.000000   0.000000  -0.000003   0.000422  -0.008305  -0.020556
               7          8          9         10         11         12
     1  C   -0.000000   0.383269   0.369933   0.383269  -0.023419  -0.023419
     2  C    0.000006  -0.020556  -0.009854  -0.020556   0.362631   0.362631
     3  C   -0.000395  -0.008305   0.007376  -0.008305  -0.021622  -0.021622
     4  C    0.007514   0.000422  -0.000477   0.000422  -0.007565  -0.007565
     5  C   -0.047396  -0.000003   0.000012  -0.000003   0.000356   0.000356
     6  C    0.429023   0.000000  -0.000000   0.000000   0.000004   0.000004
     7  C    4.510243   0.000000   0.000000   0.000000   0.000000   0.000000
     8  H    0.000000   0.686222  -0.025207  -0.026896  -0.009418   0.008886
     9  H    0.000000  -0.025207   0.688513  -0.025207  -0.006227  -0.006227
    10  H    0.000000  -0.026896  -0.025207   0.686222   0.008886  -0.009418
    11  H    0.000000  -0.009418  -0.006227   0.008886   0.729734  -0.033877
    12  H    0.000000   0.008886  -0.006227  -0.009418  -0.033877   0.729734
    13  H    0.000005  -0.001810  -0.000068   0.008122   0.010283  -0.011555
    14  H    0.000005   0.008122  -0.000068  -0.001810  -0.011555   0.010283
    15  H    0.000284   0.000034   0.000009  -0.000053  -0.002040   0.009004
    16  H    0.000284  -0.000053   0.000009   0.000034   0.009004  -0.002040
    17  H   -0.004639  -0.000007   0.000000   0.000003  -0.000050   0.000031
    18  H   -0.004639   0.000003   0.000000  -0.000007   0.000031  -0.000050
    19  H   -0.023419   0.000000   0.000000  -0.000000  -0.000009   0.000004
    20  H   -0.023419  -0.000000   0.000000   0.000000   0.000004  -0.000009
    21  H    0.383269   0.000000  -0.000000  -0.000000  -0.000000   0.000000
    22  H    0.369933  -0.000000  -0.000000  -0.000000   0.000000   0.000000
    23  H    0.383269  -0.000000  -0.000000   0.000000   0.000000  -0.000000
              13         14         15         16         17         18
     1  C   -0.004639  -0.004639   0.000284   0.000284   0.000005   0.000005
     2  C   -0.027861  -0.027861  -0.007080  -0.007080   0.000343   0.000343
     3  C    0.361506   0.361506  -0.022310  -0.022310  -0.007474  -0.007474
     4  C   -0.021294  -0.021294   0.358325   0.358325  -0.021294  -0.021294
     5  C   -0.007474  -0.007474  -0.022310  -0.022310   0.361506   0.361506
     6  C    0.000343   0.000343  -0.007080  -0.007080  -0.027861  -0.027861
     7  C    0.000005   0.000005   0.000284   0.000284  -0.004639  -0.004639
     8  H   -0.001810   0.008122   0.000034  -0.000053  -0.000007   0.000003
     9  H   -0.000068  -0.000068   0.000009   0.000009   0.000000   0.000000
    10  H    0.008122  -0.001810  -0.000053   0.000034   0.000003  -0.000007
    11  H    0.010283  -0.011555  -0.002040   0.009004  -0.000050   0.000031
    12  H   -0.011555   0.010283   0.009004  -0.002040   0.000031  -0.000050
    13  H    0.735527  -0.035606  -0.011594   0.010216  -0.002037   0.008835
    14  H   -0.035606   0.735527   0.010216  -0.011594   0.008835  -0.002037
    15  H   -0.011594   0.010216   0.735950  -0.034929   0.010216  -0.011594
    16  H    0.010216  -0.011594  -0.034929   0.735950  -0.011594   0.010216
    17  H   -0.002037   0.008835   0.010216  -0.011594   0.735527  -0.035606
    18  H    0.008835  -0.002037  -0.011594   0.010216  -0.035606   0.735527
    19  H    0.000031  -0.000050  -0.002040   0.009004  -0.011555   0.010283
    20  H   -0.000050   0.000031   0.009004  -0.002040   0.010283  -0.011555
    21  H   -0.000007   0.000003  -0.000053   0.000034  -0.001810   0.008122
    22  H    0.000000   0.000000   0.000009   0.000009  -0.000068  -0.000068
    23  H    0.000003  -0.000007   0.000034  -0.000053   0.008122  -0.001810
              19         20         21         22         23
     1  C    0.000000   0.000000   0.000000   0.000000   0.000000
     2  C    0.000004   0.000004   0.000000  -0.000000   0.000000
     3  C    0.000356   0.000356  -0.000003   0.000012  -0.000003
     4  C   -0.007565  -0.007565   0.000422  -0.000477   0.000422
     5  C   -0.021622  -0.021622  -0.008305   0.007376  -0.008305
     6  C    0.362631   0.362631  -0.020556  -0.009854  -0.020556
     7  C   -0.023419  -0.023419   0.383269   0.369933   0.383269
     8  H    0.000000  -0.000000   0.000000  -0.000000  -0.000000
     9  H    0.000000   0.000000  -0.000000  -0.000000  -0.000000
    10  H   -0.000000   0.000000  -0.000000  -0.000000   0.000000
    11  H   -0.000009   0.000004  -0.000000   0.000000   0.000000
    12  H    0.000004  -0.000009   0.000000   0.000000  -0.000000
    13  H    0.000031  -0.000050  -0.000007   0.000000   0.000003
    14  H   -0.000050   0.000031   0.000003   0.000000  -0.000007
    15  H   -0.002040   0.009004  -0.000053   0.000009   0.000034
    16  H    0.009004  -0.002040   0.000034   0.000009  -0.000053
    17  H   -0.011555   0.010283  -0.001810  -0.000068   0.008122
    18  H    0.010283  -0.011555   0.008122  -0.000068  -0.001810
    19  H    0.729734  -0.033877   0.008886  -0.006227  -0.009418
    20  H   -0.033877   0.729734  -0.009418  -0.006227   0.008886
    21  H    0.008886  -0.009418   0.686222  -0.025207  -0.026896
    22  H   -0.006227  -0.006227  -0.025207   0.688513  -0.025207
    23  H   -0.009418   0.008886  -0.026896  -0.025207   0.686222
 Mulliken charges:
               1
     1  C    0.020072
     2  C   -0.007065
     3  C    0.002193
     4  C    0.022100
     5  C    0.002193
     6  C   -0.007065
     7  C    0.020072
     8  H    0.005298
     9  H    0.007486
    10  H    0.005298
    11  H   -0.005150
    12  H   -0.005150
    13  H   -0.010875
    14  H   -0.010875
    15  H   -0.012284
    16  H   -0.012284
    17  H   -0.010875
    18  H   -0.010875
    19  H   -0.005150
    20  H   -0.005150
    21  H    0.005298
    22  H    0.007486
    23  H    0.005298
 Sum of Mulliken charges =  -0.00000
 Mulliken charges with hydrogens summed into heavy atoms:
               1
     1  C    0.038155
     2  C   -0.017365
     3  C   -0.019556
     4  C   -0.002468
     5  C   -0.019556
     6  C   -0.017365
     7  C    0.038155
 Electronic spatial extent (au):  <R**2>=           1707.6265
 Charge=              0.0000 electrons
 Dipole moment (field-independent basis, Debye):
    X=             -0.0000    Y=              0.0000    Z=              0.0526  Tot=              0.0526
 Quadrupole moment (field-independent basis, Debye-Ang):
   XX=            -48.0101   YY=            -49.7258   ZZ=            -49.1984
   XY=              0.0000   XZ=             -0.0000   YZ=             -0.0000
 Traceless Quadrupole moment (field-independent basis, Debye-Ang):
   XX=              0.9680   YY=             -0.7477   ZZ=             -0.2203
   XY=              0.0000   XZ=             -0.0000   YZ=             -0.0000
 Octapole moment (field-independent basis, Debye-Ang**2):
  XXX=              0.0000  YYY=             -0.0000  ZZZ=              0.0706  XYY=              0.0000
  XXY=             -0.0000  XXZ=             -0.3383  XZZ=              0.0000  YZZ=              0.0000
  YYZ=              2.9949  XYZ=              0.0000
 Hexadecapole moment (field-independent basis, Debye-Ang**3):
 XXXX=           -101.8896 YYYY=          -2162.0402 ZZZZ=           -172.7871 XXXY=             -0.0000
 XXXZ=             -0.0000 YYYX=             -0.0000 YYYZ=              0.0000 ZZZX=             -0.0000
 ZZZY=              0.0000 XXYY=           -370.0614 XXZZ=            -42.5353 YYZZ=           -385.4218
 XXYZ=             -0.0000 YYXZ=              0.0000 ZZXY=             -0.0000
 N-N= 3.065013373199D+02 E-N=-1.249234657635D+03  KE= 2.725045515078D+02
 Symmetry A1   KE= 1.462484045748D+02
 Symmetry A2   KE= 5.891288782985D+00
 Symmetry B1   KE= 7.663349393219D+00
 Symmetry B2   KE= 1.127015087568D+02
 ******************************Gaussian NBO Version 3.1******************************
             N A T U R A L   A T O M I C   O R B I T A L   A N D
          N A T U R A L   B O N D   O R B I T A L   A N A L Y S I S
 ******************************Gaussian NBO Version 3.1******************************
       /RESON  / : Allow strongly delocalized NBO set

 Analyzing the SCF density

 Job title: CCCCCCC                                                         

 Storage needed:     96840 in NPA,    127813 in NBO ( 196605125 available)
 GSVD:  LWork=       17242 too small for GESVD, short by       10895 words or       10895 for optimal perf.


 NATURAL POPULATIONS:  Natural atomic orbital occupancies 
                                                          
   NAO  Atom  No  lang   Type(AO)    Occupancy      Energy
 ----------------------------------------------------------
     1    C    1  S      Cor( 1S)     1.99925     -10.05930
     2    C    1  S      Val( 2S)     1.08807      -0.22472
     3    C    1  S      Ryd( 3S)     0.00037       0.87284
     4    C    1  px     Val( 2p)     1.21631      -0.06657
     5    C    1  px     Ryd( 3p)     0.00111       0.59370
     6    C    1  py     Val( 2p)     1.13145      -0.06155
     7    C    1  py     Ryd( 3p)     0.00220       0.57533
     8    C    1  pz     Val( 2p)     1.17789      -0.06442
     9    C    1  pz     Ryd( 3p)     0.00176       0.58036
    10    C    1  dxy    Ryd( 3d)     0.00017       2.06690
    11    C    1  dxz    Ryd( 3d)     0.00086       2.46705
    12    C    1  dyz    Ryd( 3d)     0.00070       2.37118
    13    C    1  dx2y2  Ryd( 3d)     0.00072       2.41206
    14    C    1  dz2    Ryd( 3d)     0.00012       2.06100

    15    C    2  S      Cor( 1S)     1.99914     -10.05667
    16    C    2  S      Val( 2S)     1.01368      -0.20026
    17    C    2  S      Ryd( 3S)     0.00122       0.91280
    18    C    2  px     Val( 2p)     1.21425      -0.06367
    19    C    2  px     Ryd( 3p)     0.00271       0.73277
    20    C    2  py     Val( 2p)     1.04063      -0.05981
    21    C    2  py     Ryd( 3p)     0.00231       0.63074
    22    C    2  pz     Val( 2p)     1.13936      -0.06184
    23    C    2  pz     Ryd( 3p)     0.00150       0.58746
    24    C    2  dxy    Ryd( 3d)     0.00034       2.04155
    25    C    2  dxz    Ryd( 3d)     0.00104       2.50127
    26    C    2  dyz    Ryd( 3d)     0.00077       2.29180
    27    C    2  dx2y2  Ryd( 3d)     0.00085       2.37934
    28    C    2  dz2    Ryd( 3d)     0.00024       2.04118

    29    C    3  S      Cor( 1S)     1.99913     -10.05201
    30    C    3  S      Val( 2S)     1.00875      -0.19447
    31    C    3  S      Ryd( 3S)     0.00179       0.91729
    32    C    3  px     Val( 2p)     1.21479      -0.06535
    33    C    3  px     Ryd( 3p)     0.00289       0.77718
    34    C    3  py     Val( 2p)     1.04296      -0.05791
    35    C    3  py     Ryd( 3p)     0.00327       0.71038
    36    C    3  pz     Val( 2p)     1.14105      -0.06196
    37    C    3  pz     Ryd( 3p)     0.00188       0.61967
    38    C    3  dxy    Ryd( 3d)     0.00035       2.04834
    39    C    3  dxz    Ryd( 3d)     0.00106       2.50152
    40    C    3  dyz    Ryd( 3d)     0.00078       2.29973
    41    C    3  dx2y2  Ryd( 3d)     0.00081       2.39190
    42    C    3  dz2    Ryd( 3d)     0.00022       2.04552

    43    C    4  S      Cor( 1S)     1.99913     -10.05161
    44    C    4  S      Val( 2S)     1.00622      -0.19308
    45    C    4  S      Ryd( 3S)     0.00163       0.93175
    46    C    4  px     Val( 2p)     1.21508      -0.06563
    47    C    4  px     Ryd( 3p)     0.00302       0.78808
    48    C    4  py     Val( 2p)     1.04265      -0.05661
    49    C    4  py     Ryd( 3p)     0.00322       0.72004
    50    C    4  pz     Val( 2p)     1.14136      -0.06197
    51    C    4  pz     Ryd( 3p)     0.00198       0.62414
    52    C    4  dxy    Ryd( 3d)     0.00035       2.05160
    53    C    4  dxz    Ryd( 3d)     0.00106       2.50176
    54    C    4  dyz    Ryd( 3d)     0.00077       2.30532
    55    C    4  dx2y2  Ryd( 3d)     0.00081       2.39612
    56    C    4  dz2    Ryd( 3d)     0.00022       2.04640

    57    C    5  S      Cor( 1S)     1.99913     -10.05201
    58    C    5  S      Val( 2S)     1.00875      -0.19447
    59    C    5  S      Ryd( 3S)     0.00179       0.91729
    60    C    5  px     Val( 2p)     1.21479      -0.06535
    61    C    5  px     Ryd( 3p)     0.00289       0.77718
    62    C    5  py     Val( 2p)     1.04296      -0.05791
    63    C    5  py     Ryd( 3p)     0.00327       0.71038
    64    C    5  pz     Val( 2p)     1.14105      -0.06196
    65    C    5  pz     Ryd( 3p)     0.00188       0.61967
    66    C    5  dxy    Ryd( 3d)     0.00035       2.04834
    67    C    5  dxz    Ryd( 3d)     0.00106       2.50152
    68    C    5  dyz    Ryd( 3d)     0.00078       2.29973
    69    C    5  dx2y2  Ryd( 3d)     0.00081       2.39190
    70    C    5  dz2    Ryd( 3d)     0.00022       2.04552

    71    C    6  S      Cor( 1S)     1.99914     -10.05667
    72    C    6  S      Val( 2S)     1.01368      -0.20026
    73    C    6  S      Ryd( 3S)     0.00122       0.91280
    74    C    6  px     Val( 2p)     1.21425      -0.06367
    75    C    6  px     Ryd( 3p)     0.00271       0.73277
    76    C    6  py     Val( 2p)     1.04063      -0.05981
    77    C    6  py     Ryd( 3p)     0.00231       0.63074
    78    C    6  pz     Val( 2p)     1.13936      -0.06184
    79    C    6  pz     Ryd( 3p)     0.00150       0.58746
    80    C    6  dxy    Ryd( 3d)     0.00034       2.04155
    81    C    6  dxz    Ryd( 3d)     0.00104       2.50127
    82    C    6  dyz    Ryd( 3d)     0.00077       2.29180
    83    C    6  dx2y2  Ryd( 3d)     0.00085       2.37934
    84    C    6  dz2    Ryd( 3d)     0.00024       2.04118

    85    C    7  S      Cor( 1S)     1.99925     -10.05930
    86    C    7  S      Val( 2S)     1.08807      -0.22472
    87    C    7  S      Ryd( 3S)     0.00037       0.87284
    88    C    7  px     Val( 2p)     1.21631      -0.06657
    89    C    7  px     Ryd( 3p)     0.00111       0.59370
    90    C    7  py     Val( 2p)     1.13145      -0.06155
    91    C    7  py     Ryd( 3p)     0.00220       0.57533
    92    C    7  pz     Val( 2p)     1.17789      -0.06442
    93    C    7  pz     Ryd( 3p)     0.00176       0.58036
    94    C    7  dxy    Ryd( 3d)     0.00017       2.06690
    95    C    7  dxz    Ryd( 3d)     0.00086       2.46705
    96    C    7  dyz    Ryd( 3d)     0.00070       2.37118
    97    C    7  dx2y2  Ryd( 3d)     0.00072       2.41206
    98    C    7  dz2    Ryd( 3d)     0.00012       2.06100

    99    H    8  S      Val( 1S)     0.79029       0.07294
   100    H    8  S      Ryd( 2S)     0.00178       0.36811
   101    H    8  px     Ryd( 2p)     0.00052       2.16288
   102    H    8  py     Ryd( 2p)     0.00015       1.76634
   103    H    8  pz     Ryd( 2p)     0.00037       1.98323

   104    H    9  S      Val( 1S)     0.78253       0.07793
   105    H    9  S      Ryd( 2S)     0.00140       0.35478
   106    H    9  px     Ryd( 2p)     0.00021       1.78675
   107    H    9  py     Ryd( 2p)     0.00051       2.18046
   108    H    9  pz     Ryd( 2p)     0.00031       1.94623

   109    H   10  S      Val( 1S)     0.79029       0.07294
   110    H   10  S      Ryd( 2S)     0.00178       0.36811
   111    H   10  px     Ryd( 2p)     0.00052       2.16288
   112    H   10  py     Ryd( 2p)     0.00015       1.76634
   113    H   10  pz     Ryd( 2p)     0.00037       1.98323

   114    H   11  S      Val( 1S)     0.78810       0.07886
   115    H   11  S      Ryd( 2S)     0.00277       0.37717
   116    H   11  px     Ryd( 2p)     0.00051       2.17409
   117    H   11  py     Ryd( 2p)     0.00013       1.82119
   118    H   11  pz     Ryd( 2p)     0.00037       2.01056

   119    H   12  S      Val( 1S)     0.78810       0.07886
   120    H   12  S      Ryd( 2S)     0.00277       0.37717
   121    H   12  px     Ryd( 2p)     0.00051       2.17409
   122    H   12  py     Ryd( 2p)     0.00013       1.82119
   123    H   12  pz     Ryd( 2p)     0.00037       2.01056

   124    H   13  S      Val( 1S)     0.78876       0.07676
   125    H   13  S      Ryd( 2S)     0.00293       0.39018
   126    H   13  px     Ryd( 2p)     0.00052       2.18322
   127    H   13  py     Ryd( 2p)     0.00013       1.86238
   128    H   13  pz     Ryd( 2p)     0.00037       2.02143

   129    H   14  S      Val( 1S)     0.78876       0.07676
   130    H   14  S      Ryd( 2S)     0.00293       0.39018
   131    H   14  px     Ryd( 2p)     0.00052       2.18322
   132    H   14  py     Ryd( 2p)     0.00013       1.86238
   133    H   14  pz     Ryd( 2p)     0.00037       2.02143

   134    H   15  S      Val( 1S)     0.78823       0.07687
   135    H   15  S      Ryd( 2S)     0.00289       0.39143
   136    H   15  px     Ryd( 2p)     0.00052       2.18522
   137    H   15  py     Ryd( 2p)     0.00013       1.87280
   138    H   15  pz     Ryd( 2p)     0.00037       2.02402

   139    H   16  S      Val( 1S)     0.78823       0.07687
   140    H   16  S      Ryd( 2S)     0.00289       0.39143
   141    H   16  px     Ryd( 2p)     0.00052       2.18522
   142    H   16  py     Ryd( 2p)     0.00013       1.87280
   143    H   16  pz     Ryd( 2p)     0.00037       2.02402

   144    H   17  S      Val( 1S)     0.78876       0.07676
   145    H   17  S      Ryd( 2S)     0.00293       0.39018
   146    H   17  px     Ryd( 2p)     0.00052       2.18322
   147    H   17  py     Ryd( 2p)     0.00013       1.86238
   148    H   17  pz     Ryd( 2p)     0.00037       2.02143

   149    H   18  S      Val( 1S)     0.78876       0.07676
   150    H   18  S      Ryd( 2S)     0.00293       0.39018
   151    H   18  px     Ryd( 2p)     0.00052       2.18322
   152    H   18  py     Ryd( 2p)     0.00013       1.86238
   153    H   18  pz     Ryd( 2p)     0.00037       2.02143

   154    H   19  S      Val( 1S)     0.78810       0.07886
   155    H   19  S      Ryd( 2S)     0.00277       0.37717
   156    H   19  px     Ryd( 2p)     0.00051       2.17409
   157    H   19  py     Ryd( 2p)     0.00013       1.82119
   158    H   19  pz     Ryd( 2p)     0.00037       2.01056

   159    H   20  S      Val( 1S)     0.78810       0.07886
   160    H   20  S      Ryd( 2S)     0.00277       0.37717
   161    H   20  px     Ryd( 2p)     0.00051       2.17409
   162    H   20  py     Ryd( 2p)     0.00013       1.82119
   163    H   20  pz     Ryd( 2p)     0.00037       2.01056

   164    H   21  S      Val( 1S)     0.79029       0.07294
   165    H   21  S      Ryd( 2S)     0.00178       0.36811
   166    H   21  px     Ryd( 2p)     0.00052       2.16288
   167    H   21  py     Ryd( 2p)     0.00015       1.76634
   168    H   21  pz     Ryd( 2p)     0.00037       1.98323

   169    H   22  S      Val( 1S)     0.78253       0.07793
   170    H   22  S      Ryd( 2S)     0.00140       0.35478
   171    H   22  px     Ryd( 2p)     0.00021       1.78675
   172    H   22  py     Ryd( 2p)     0.00051       2.18046
   173    H   22  pz     Ryd( 2p)     0.00031       1.94623

   174    H   23  S      Val( 1S)     0.79029       0.07294
   175    H   23  S      Ryd( 2S)     0.00178       0.36811
   176    H   23  px     Ryd( 2p)     0.00052       2.16288
   177    H   23  py     Ryd( 2p)     0.00015       1.76634
   178    H   23  pz     Ryd( 2p)     0.00037       1.98323


 Summary of Natural Population Analysis:                  
                                                          
                                       Natural Population 
                Natural  -----------------------------------------------
    Atom  No    Charge         Core      Valence    Rydberg      Total
 -----------------------------------------------------------------------
      C    1   -0.62099      1.99925     4.61372    0.00802     6.62099
      C    2   -0.41805      1.99914     4.40792    0.01099     6.41805
      C    3   -0.41973      1.99913     4.40755    0.01305     6.41973
      C    4   -0.41749      1.99913     4.40531    0.01306     6.41749
      C    5   -0.41973      1.99913     4.40755    0.01305     6.41973
      C    6   -0.41805      1.99914     4.40792    0.01099     6.41805
      C    7   -0.62099      1.99925     4.61372    0.00802     6.62099
      H    8    0.20690      0.00000     0.79029    0.00282     0.79310
      H    9    0.21504      0.00000     0.78253    0.00242     0.78496
      H   10    0.20690      0.00000     0.79029    0.00282     0.79310
      H   11    0.20811      0.00000     0.78810    0.00379     0.79189
      H   12    0.20811      0.00000     0.78810    0.00379     0.79189
      H   13    0.20730      0.00000     0.78876    0.00394     0.79270
      H   14    0.20730      0.00000     0.78876    0.00394     0.79270
      H   15    0.20785      0.00000     0.78823    0.00391     0.79215
      H   16    0.20785      0.00000     0.78823    0.00391     0.79215
      H   17    0.20730      0.00000     0.78876    0.00394     0.79270
      H   18    0.20730      0.00000     0.78876    0.00394     0.79270
      H   19    0.20811      0.00000     0.78810    0.00379     0.79189
      H   20    0.20811      0.00000     0.78810    0.00379     0.79189
      H   21    0.20690      0.00000     0.79029    0.00282     0.79310
      H   22    0.21504      0.00000     0.78253    0.00242     0.78496
      H   23    0.20690      0.00000     0.79029    0.00282     0.79310
 =======================================================================
   * Total *    0.00000     13.99417    43.87380    0.13203    58.00000

                                 Natural Population      
 --------------------------------------------------------
   Core                      13.99417 ( 99.9583% of  14)
   Valence                   43.87380 ( 99.7132% of  44)
   Natural Minimal Basis     57.86797 ( 99.7724% of  58)
   Natural Rydberg Basis      0.13203 (  0.2276% of  58)
 --------------------------------------------------------

    Atom  No          Natural Electron Configuration
 ----------------------------------------------------------------------------
      C    1      [core]2S( 1.09)2p( 3.53)3p( 0.01)
      C    2      [core]2S( 1.01)2p( 3.39)3p( 0.01)
      C    3      [core]2S( 1.01)2p( 3.40)3p( 0.01)
      C    4      [core]2S( 1.01)2p( 3.40)3p( 0.01)
      C    5      [core]2S( 1.01)2p( 3.40)3p( 0.01)
      C    6      [core]2S( 1.01)2p( 3.39)3p( 0.01)
      C    7      [core]2S( 1.09)2p( 3.53)3p( 0.01)
      H    8            1S( 0.79)
      H    9            1S( 0.78)
      H   10            1S( 0.79)
      H   11            1S( 0.79)
      H   12            1S( 0.79)
      H   13            1S( 0.79)
      H   14            1S( 0.79)
      H   15            1S( 0.79)
      H   16            1S( 0.79)
      H   17            1S( 0.79)
      H   18            1S( 0.79)
      H   19            1S( 0.79)
      H   20            1S( 0.79)
      H   21            1S( 0.79)
      H   22            1S( 0.78)
      H   23            1S( 0.79)


 NATURAL BOND ORBITAL ANALYSIS:

                       Occupancies       Lewis Structure    Low   High
           Occ.    -------------------  -----------------   occ   occ
  Cycle   Thresh.   Lewis   Non-Lewis     CR  BD  3C  LP    (L)   (NL)   Dev
 =============================================================================
   1(1)    1.90    57.59877   0.40123      7  22   0   0     0      0    0.03
 -----------------------------------------------------------------------------

 Structure accepted: No low occupancy Lewis orbitals

 --------------------------------------------------------
   Core                     13.99416 ( 99.958% of  14)
   Valence Lewis            43.60460 ( 99.101% of  44)
  ==================       ============================
   Total Lewis              57.59877 ( 99.308% of  58)
  -----------------------------------------------------
   Valence non-Lewis         0.29755 (  0.513% of  58)
   Rydberg non-Lewis         0.10369 (  0.179% of  58)
  ==================       ============================
   Total non-Lewis           0.40123 (  0.692% of  58)
 --------------------------------------------------------


       (Occupancy)   Bond orbital/ Coefficients/ Hybrids
 ---------------------------------------------------------------------------------
     1. (1.98803) BD ( 1) C   1 - C   2  
                ( 49.67%)   0.7047* C   1 s( 30.17%)p 2.31( 69.79%)d 0.00(  0.04%)
                                            0.0004  0.5493  0.0046 -0.0000  0.0000
                                           -0.6941  0.0056  0.4646  0.0130 -0.0000
                                            0.0000 -0.0159 -0.0122 -0.0011
                ( 50.33%)   0.7095* C   2 s( 28.02%)p 2.57( 71.94%)d 0.00(  0.04%)
                                            0.0002  0.5291  0.0157 -0.0000  0.0000
                                            0.7085  0.0131 -0.4660  0.0108 -0.0000
                                            0.0000 -0.0170 -0.0122 -0.0004
     2. (1.98902) BD ( 1) C   1 - H   8  
                ( 60.51%)   0.7779* C   1 s( 23.17%)p 3.31( 76.78%)d 0.00(  0.04%)
                                           -0.0000 -0.4814  0.0033  0.7069 -0.0034
                                           -0.0351 -0.0154  0.5164  0.0033  0.0011
                                           -0.0171  0.0002 -0.0118 -0.0007
                ( 39.49%)   0.6284* H   8 s( 99.92%)p 0.00(  0.08%)
                                           -0.9996  0.0020 -0.0223  0.0024 -0.0166
     3. (1.98874) BD ( 1) C   1 - H   9  
                ( 60.79%)   0.7797* C   1 s( 23.45%)p 3.26( 76.51%)d 0.00(  0.04%)
                                            0.0000  0.4843  0.0030 -0.0000  0.0000
                                            0.7175  0.0017  0.5001 -0.0127 -0.0000
                                            0.0000  0.0171 -0.0113 -0.0004
                ( 39.21%)   0.6262* H   9 s( 99.92%)p 0.00(  0.08%)
                                            0.9996 -0.0007  0.0000 -0.0235 -0.0154
     4. (1.98902) BD ( 1) C   1 - H  10  
                ( 60.51%)   0.7779* C   1 s( 23.17%)p 3.31( 76.78%)d 0.00(  0.04%)
                                            0.0000  0.4814 -0.0033  0.7069 -0.0034
                                            0.0351  0.0154 -0.5164 -0.0033  0.0011
                                           -0.0171 -0.0002  0.0118  0.0007
                ( 39.49%)   0.6284* H  10 s( 99.92%)p 0.00(  0.08%)
                                            0.9996 -0.0020 -0.0223 -0.0024  0.0166
     5. (1.98081) BD ( 1) C   2 - C   3  
                ( 49.82%)   0.7058* C   2 s( 28.55%)p 2.50( 71.41%)d 0.00(  0.04%)
                                            0.0003  0.5343  0.0036  0.0000  0.0000
                                           -0.7051  0.0007 -0.4657 -0.0011 -0.0000
                                            0.0000  0.0165 -0.0123 -0.0005
                ( 50.18%)   0.7084* C   3 s( 28.48%)p 2.51( 71.48%)d 0.00(  0.04%)
                                            0.0003  0.5335  0.0099 -0.0000  0.0000
                                            0.7071 -0.0005  0.4635 -0.0024  0.0000
                                            0.0000  0.0167 -0.0123 -0.0009
     6. (1.97734) BD ( 1) C   2 - H  11  
                ( 60.65%)   0.7788* C   2 s( 21.72%)p 3.60( 78.23%)d 0.00(  0.05%)
                                            0.0001 -0.4660  0.0085  0.7068 -0.0111
                                           -0.0018 -0.0061 -0.5315 -0.0062  0.0000
                                            0.0175  0.0002 -0.0123 -0.0009
                ( 39.35%)   0.6273* H  11 s( 99.92%)p 0.00(  0.08%)
                                           -0.9996  0.0041 -0.0220  0.0002  0.0179
     7. (1.97734) BD ( 1) C   2 - H  12  
                ( 60.65%)   0.7788* C   2 s( 21.72%)p 3.60( 78.23%)d 0.00(  0.05%)
                                           -0.0001  0.4660 -0.0085  0.7068 -0.0111
                                            0.0018  0.0061  0.5315  0.0062  0.0000
                                            0.0175 -0.0002  0.0123  0.0009
                ( 39.35%)   0.6273* H  12 s( 99.92%)p 0.00(  0.08%)
                                            0.9996 -0.0041 -0.0220 -0.0002 -0.0179
     8. (1.97999) BD ( 1) C   3 - C   4  
                ( 49.96%)   0.7069* C   3 s( 28.55%)p 2.50( 71.41%)d 0.00(  0.04%)
                                            0.0003  0.5342  0.0092  0.0000 -0.0000
                                           -0.7067  0.0022  0.4633 -0.0005  0.0000
                                           -0.0000 -0.0167 -0.0123 -0.0007
                ( 50.04%)   0.7074* C   4 s( 28.54%)p 2.50( 71.42%)d 0.00(  0.04%)
                                            0.0003  0.5341  0.0095 -0.0000 -0.0000
                                            0.7069 -0.0019 -0.4631  0.0010  0.0000
                                           -0.0000 -0.0166 -0.0122 -0.0007
     9. (1.97739) BD ( 1) C   3 - H  13  
                ( 60.64%)   0.7787* C   3 s( 21.50%)p 3.65( 78.46%)d 0.00(  0.05%)
                                           -0.0001  0.4636 -0.0079  0.7068 -0.0085
                                            0.0003  0.0004 -0.5337 -0.0075 -0.0000
                                           -0.0177  0.0001  0.0120  0.0010
                ( 39.36%)   0.6273* H  13 s( 99.92%)p 0.00(  0.08%)
                                            0.9996 -0.0045 -0.0221 -0.0002  0.0177
    10. (1.97739) BD ( 1) C   3 - H  14  
                ( 60.64%)   0.7787* C   3 s( 21.50%)p 3.65( 78.46%)d 0.00(  0.05%)
                                            0.0001 -0.4636  0.0079  0.7068 -0.0085
                                           -0.0003 -0.0004  0.5337  0.0075 -0.0000
                                           -0.0177 -0.0001 -0.0120 -0.0010
                ( 39.36%)   0.6273* H  14 s( 99.92%)p 0.00(  0.08%)
                                           -0.9996  0.0045 -0.0221  0.0002 -0.0177
    11. (1.97999) BD ( 1) C   4 - C   5  
                ( 50.04%)   0.7074* C   4 s( 28.54%)p 2.50( 71.42%)d 0.00(  0.04%)
                                            0.0003  0.5341  0.0095 -0.0000 -0.0000
                                           -0.7069  0.0019 -0.4631  0.0010  0.0000
                                           -0.0000  0.0166 -0.0122 -0.0007
                ( 49.96%)   0.7069* C   5 s( 28.55%)p 2.50( 71.41%)d 0.00(  0.04%)
                                            0.0003  0.5342  0.0092 -0.0000  0.0000
                                            0.7067 -0.0022  0.4633 -0.0005  0.0000
                                            0.0000  0.0167 -0.0123 -0.0007
    12. (1.97724) BD ( 1) C   4 - H  15  
                ( 60.67%)   0.7789* C   4 s( 21.47%)p 3.65( 78.48%)d 0.00(  0.05%)
                                           -0.0001  0.4633 -0.0081  0.7068 -0.0084
                                           -0.0000 -0.0000  0.5339  0.0076  0.0000
                                            0.0177  0.0000  0.0121  0.0011
                ( 39.33%)   0.6272* H  15 s( 99.92%)p 0.00(  0.08%)
                                            0.9996 -0.0045 -0.0221  0.0000 -0.0177
    13. (1.97724) BD ( 1) C   4 - H  16  
                ( 60.67%)   0.7789* C   4 s( 21.47%)p 3.65( 78.48%)d 0.00(  0.05%)
                                            0.0001 -0.4633  0.0081  0.7068 -0.0084
                                            0.0000  0.0000 -0.5339 -0.0076  0.0000
                                            0.0177 -0.0000 -0.0121 -0.0011
                ( 39.33%)   0.6272* H  16 s( 99.92%)p 0.00(  0.08%)
                                           -0.9996  0.0045 -0.0221  0.0000  0.0177
    14. (1.98081) BD ( 1) C   5 - C   6  
                ( 50.18%)   0.7084* C   5 s( 28.48%)p 2.51( 71.48%)d 0.00(  0.04%)
                                            0.0003  0.5335  0.0099  0.0000 -0.0000
                                           -0.7071  0.0005  0.4635 -0.0024  0.0000
                                           -0.0000 -0.0167 -0.0123 -0.0009
                ( 49.82%)   0.7058* C   6 s( 28.55%)p 2.50( 71.41%)d 0.00(  0.04%)
                                            0.0003  0.5343  0.0036 -0.0000  0.0000
                                            0.7051 -0.0007 -0.4657 -0.0011  0.0000
                                           -0.0000 -0.0165 -0.0123 -0.0005
    15. (1.97739) BD ( 1) C   5 - H  17  
                ( 60.64%)   0.7787* C   5 s( 21.50%)p 3.65( 78.46%)d 0.00(  0.05%)
                                            0.0001 -0.4636  0.0079  0.7068 -0.0085
                                            0.0003  0.0004  0.5337  0.0075  0.0000
                                           -0.0177  0.0001 -0.0120 -0.0010
                ( 39.36%)   0.6273* H  17 s( 99.92%)p 0.00(  0.08%)
                                           -0.9996  0.0045 -0.0221 -0.0002 -0.0177
    16. (1.97739) BD ( 1) C   5 - H  18  
                ( 60.64%)   0.7787* C   5 s( 21.50%)p 3.65( 78.46%)d 0.00(  0.05%)
                                           -0.0001  0.4636 -0.0079  0.7068 -0.0085
                                           -0.0003 -0.0004 -0.5337 -0.0075  0.0000
                                           -0.0177 -0.0001  0.0120  0.0010
                ( 39.36%)   0.6273* H  18 s( 99.92%)p 0.00(  0.08%)
                                            0.9996 -0.0045 -0.0221  0.0002  0.0177
    17. (1.98803) BD ( 1) C   6 - C   7  
                ( 50.33%)   0.7095* C   6 s( 28.02%)p 2.57( 71.94%)d 0.00(  0.04%)
                                            0.0002  0.5291  0.0157 -0.0000  0.0000
                                           -0.7085 -0.0131 -0.4660  0.0108  0.0000
                                           -0.0000  0.0170 -0.0122 -0.0004
                ( 49.67%)   0.7047* C   7 s( 30.17%)p 2.31( 69.79%)d 0.00(  0.04%)
                                            0.0004  0.5493  0.0046 -0.0000 -0.0000
                                            0.6941 -0.0056  0.4646  0.0130 -0.0000
                                            0.0000  0.0159 -0.0122 -0.0011
    18. (1.97734) BD ( 1) C   6 - H  19  
                ( 60.65%)   0.7788* C   6 s( 21.72%)p 3.60( 78.23%)d 0.00(  0.05%)
                                            0.0001 -0.4660  0.0085  0.7068 -0.0111
                                            0.0018  0.0061 -0.5315 -0.0062 -0.0000
                                            0.0175 -0.0002 -0.0123 -0.0009
                ( 39.35%)   0.6273* H  19 s( 99.92%)p 0.00(  0.08%)
                                           -0.9996  0.0041 -0.0220 -0.0002  0.0179
    19. (1.97734) BD ( 1) C   6 - H  20  
                ( 60.65%)   0.7788* C   6 s( 21.72%)p 3.60( 78.23%)d 0.00(  0.05%)
                                           -0.0001  0.4660 -0.0085  0.7068 -0.0111
                                           -0.0018 -0.0061  0.5315  0.0062 -0.0000
                                            0.0175  0.0002  0.0123  0.0009
                ( 39.35%)   0.6273* H  20 s( 99.92%)p 0.00(  0.08%)
                                            0.9996 -0.0041 -0.0220  0.0002 -0.0179
    20. (1.98902) BD ( 1) C   7 - H  21  
                ( 60.51%)   0.7779* C   7 s( 23.17%)p 3.31( 76.78%)d 0.00(  0.04%)
                                            0.0000  0.4814 -0.0033  0.7069 -0.0034
                                           -0.0351 -0.0154 -0.5164 -0.0033 -0.0011
                                           -0.0171  0.0002  0.0118  0.0007
                ( 39.49%)   0.6284* H  21 s( 99.92%)p 0.00(  0.08%)
                                            0.9996 -0.0020 -0.0223  0.0024  0.0166
    21. (1.98874) BD ( 1) C   7 - H  22  
                ( 60.79%)   0.7797* C   7 s( 23.45%)p 3.26( 76.51%)d 0.00(  0.04%)
                                           -0.0000 -0.4843 -0.0030 -0.0000  0.0000
                                            0.7175  0.0017 -0.5001  0.0127  0.0000
                                           -0.0000  0.0171  0.0113  0.0004
                ( 39.21%)   0.6262* H  22 s( 99.92%)p 0.00(  0.08%)
                                           -0.9996  0.0007  0.0000 -0.0235  0.0154
    22. (1.98902) BD ( 1) C   7 - H  23  
                ( 60.51%)   0.7779* C   7 s( 23.17%)p 3.31( 76.78%)d 0.00(  0.04%)
                                           -0.0000 -0.4814  0.0033  0.7069 -0.0034
                                            0.0351  0.0154  0.5164  0.0033 -0.0011
                                           -0.0171 -0.0002 -0.0118 -0.0007
                ( 39.49%)   0.6284* H  23 s( 99.92%)p 0.00(  0.08%)
                                           -0.9996  0.0020 -0.0223 -0.0024 -0.0166
    23. (1.99925) CR ( 1) C   1           s(100.00%)p 0.00(  0.00%)
                                            1.0000 -0.0002 -0.0000  0.0000 -0.0000
                                            0.0003 -0.0000 -0.0002 -0.0000  0.0000
                                           -0.0000  0.0000  0.0000  0.0000
    24. (1.99914) CR ( 1) C   2           s(100.00%)p 0.00(  0.00%)
                                            1.0000 -0.0002 -0.0000 -0.0000  0.0000
                                            0.0001 -0.0000  0.0004 -0.0000 -0.0000
                                           -0.0000 -0.0000  0.0000  0.0000
    25. (1.99912) CR ( 1) C   3           s(100.00%)p 0.00(  0.00%)
                                            1.0000 -0.0002 -0.0000  0.0000 -0.0000
                                           -0.0000 -0.0000 -0.0004 -0.0000  0.0000
                                           -0.0000 -0.0000  0.0000  0.0000
    26. (1.99913) CR ( 1) C   4           s(100.00%)p 0.00(  0.00%)
                                            1.0000 -0.0002 -0.0000  0.0000 -0.0000
                                            0.0000  0.0000  0.0005  0.0000  0.0000
                                            0.0000 -0.0000  0.0000  0.0000
    27. (1.99912) CR ( 1) C   5           s(100.00%)p 0.00(  0.00%)
                                            1.0000 -0.0002 -0.0000 -0.0000  0.0000
                                            0.0000  0.0000 -0.0004 -0.0000  0.0000
                                            0.0000  0.0000  0.0000  0.0000
    28. (1.99914) CR ( 1) C   6           s(100.00%)p 0.00(  0.00%)
                                            1.0000 -0.0002 -0.0000  0.0000 -0.0000
                                           -0.0001  0.0000  0.0004 -0.0000  0.0000
                                            0.0000  0.0000  0.0000  0.0000
    29. (1.99925) CR ( 1) C   7           s(100.00%)p 0.00(  0.00%)
                                            1.0000 -0.0002 -0.0000 -0.0000  0.0000
                                           -0.0003  0.0000 -0.0002 -0.0000  0.0000
                                            0.0000 -0.0000  0.0000  0.0000
    30. (0.00315) RY*( 1) C   1           s(  5.95%)p14.47( 86.09%)d 1.34(  7.96%)
                                           -0.0000  0.0114  0.2436 -0.0000  0.0000
                                           -0.0151 -0.6952 -0.0128 -0.6142 -0.0000
                                            0.0000  0.1422 -0.1638 -0.1803
    31. (0.00147) RY*( 2) C   1           s(  0.00%)p 1.00( 75.26%)d 0.33( 24.74%)
                                           -0.0000 -0.0000 -0.0000  0.0136  0.8674
                                            0.0000 -0.0000 -0.0000 -0.0000 -0.3358
                                            0.3670  0.0000  0.0000  0.0000
    32. (0.00037) RY*( 3) C   1           s( 11.00%)p 8.05( 88.59%)d 0.04(  0.40%)
                                            0.0000  0.0120  0.3315 -0.0000  0.0000
                                            0.0140 -0.5685 -0.0115  0.7499 -0.0000
                                            0.0000 -0.0322  0.0065  0.0542
    33. (0.00013) RY*( 4) C   1           s( 67.28%)p 0.17( 11.13%)d 0.32( 21.59%)
                                            0.0000 -0.0061  0.8202 -0.0000  0.0000
                                            0.0023  0.2724  0.0040 -0.1926 -0.0000
                                            0.0000 -0.2080  0.2105  0.3582
    34. (0.00002) RY*( 5) C   1           s(  0.40%)p 0.90(  0.36%)d99.99( 99.25%)
    35. (0.00000) RY*( 6) C   1           s(  0.00%)p 1.00( 11.76%)d 7.50( 88.24%)
    36. (0.00000) RY*( 7) C   1           s(  0.00%)p 1.00( 13.04%)d 6.67( 86.96%)
    37. (0.00000) RY*( 8) C   1           s(  0.13%)p 1.27(  0.16%)d99.99( 99.71%)
    38. (0.00000) RY*( 9) C   1           s( 15.27%)p 0.90( 13.74%)d 4.65( 70.98%)
    39. (0.00328) RY*( 1) C   2           s( 16.19%)p 4.70( 76.06%)d 0.48(  7.75%)
                                            0.0000  0.0020  0.4023 -0.0000 -0.0000
                                           -0.0047 -0.6928  0.0107  0.5296 -0.0000
                                           -0.0000 -0.1240 -0.1725 -0.1799
    40. (0.00295) RY*( 2) C   2           s(  0.00%)p 1.00( 86.98%)d 0.15( 13.02%)
                                           -0.0000 -0.0000  0.0000  0.0236  0.9323
                                            0.0000 -0.0000 -0.0000  0.0000 -0.0168
                                           -0.3604 -0.0000 -0.0000  0.0000
    41. (0.00106) RY*( 3) C   2           s( 13.23%)p 4.89( 64.70%)d 1.67( 22.07%)
                                            0.0000 -0.0147  0.3634  0.0000 -0.0000
                                           -0.0068  0.6599  0.0128  0.4598  0.0000
                                            0.0000  0.2526 -0.2781 -0.2820
    42. (0.00034) RY*( 4) C   2           s(  0.00%)p 0.00(  0.01%)d 1.00( 99.99%)
                                           -0.0000  0.0000  0.0000  0.0007  0.0078
                                            0.0000 -0.0000  0.0000  0.0000  0.9996
                                           -0.0265 -0.0000  0.0000  0.0000
    43. (0.00032) RY*( 5) C   2           s( 46.63%)p 1.02( 47.56%)d 0.12(  5.81%)
                                            0.0000  0.0065  0.6828  0.0000 -0.0000
                                            0.0020 -0.0579  0.0186 -0.6870 -0.0000
                                            0.0000  0.0622 -0.1954 -0.1266
    44. (0.00013) RY*( 6) C   2           s( 19.11%)p 0.45(  8.58%)d 3.78( 72.31%)
                                           -0.0000 -0.0057  0.4371  0.0000 -0.0000
                                           -0.0208  0.2473 -0.0033  0.1555 -0.0000
                                            0.0000 -0.5687  0.4194  0.4731
    45. (0.00008) RY*( 7) C   2           s(  4.49%)p 0.70(  3.13%)d20.58( 92.38%)
    46. (0.00000) RY*( 8) C   2           s(  0.00%)p 1.00( 13.08%)d 6.65( 86.92%)
    47. (0.00001) RY*( 9) C   2           s(  0.35%)p 0.27(  0.09%)d99.99( 99.56%)
    48. (0.00342) RY*( 1) C   3           s(  1.74%)p53.98( 93.99%)d 2.45(  4.27%)
                                            0.0000 -0.0023  0.1319 -0.0000 -0.0000
                                            0.0064  0.9663 -0.0028 -0.0776  0.0000
                                            0.0000 -0.2024 -0.0281 -0.0312
    49. (0.00324) RY*( 2) C   3           s(  0.00%)p 1.00( 87.72%)d 0.14( 12.28%)
                                            0.0000  0.0000  0.0000  0.0200  0.9364
                                           -0.0000  0.0000 -0.0000  0.0000 -0.0043
                                            0.3504 -0.0000 -0.0000 -0.0000
    50. (0.00316) RY*( 3) C   3           s( 40.58%)p 1.24( 50.38%)d 0.22(  9.04%)
                                            0.0000 -0.0078  0.6370  0.0000 -0.0000
                                           -0.0023 -0.1489 -0.0117 -0.6939 -0.0000
                                           -0.0000  0.0325 -0.2041 -0.2185
    51. (0.00037) RY*( 4) C   3           s( 51.32%)p 0.94( 48.19%)d 0.01(  0.49%)
                                            0.0000  0.0038  0.7164  0.0000 -0.0000
                                            0.0003 -0.0434 -0.0187  0.6926  0.0000
                                           -0.0000  0.0065 -0.0674 -0.0168
    52. (0.00035) RY*( 5) C   3           s(  0.00%)p 0.00(  0.00%)d 1.00(100.00%)
                                            0.0000 -0.0000  0.0000  0.0004 -0.0011
                                           -0.0000  0.0000  0.0000  0.0000  0.9999
                                            0.0150 -0.0000 -0.0000 -0.0000
    53. (0.00013) RY*( 6) C   3           s(  6.21%)p 0.52(  3.23%)d14.58( 90.56%)
                                           -0.0000 -0.0011  0.2492  0.0000 -0.0000
                                           -0.0011  0.0005  0.0134 -0.1794  0.0000
                                           -0.0000  0.0362  0.6262  0.7156
    54. (0.00007) RY*( 7) C   3           s(  0.01%)p 1.00(  4.27%)d22.40( 95.72%)
    55. (0.00001) RY*( 8) C   3           s(  0.12%)p 0.57(  0.07%)d99.99( 99.81%)
    56. (0.00000) RY*( 9) C   3           s(  0.00%)p 1.00( 12.34%)d 7.10( 87.66%)
    57. (0.00337) RY*( 1) C   4           s(  0.00%)p 1.00( 88.21%)d 0.13( 11.79%)
                                            0.0000  0.0000 -0.0000  0.0197  0.9390
                                           -0.0000  0.0000  0.0000  0.0000  0.0000
                                           -0.3433 -0.0000 -0.0000 -0.0000
    58. (0.00335) RY*( 2) C   4           s(  0.00%)p 1.00( 95.85%)d 0.04(  4.15%)
                                           -0.0000  0.0000 -0.0000  0.0000  0.0000
                                            0.0074  0.9790 -0.0000  0.0000  0.0000
                                            0.0000  0.2036 -0.0000 -0.0000
    59. (0.00311) RY*( 3) C   4           s( 37.48%)p 1.42( 53.29%)d 0.25(  9.23%)
                                            0.0000 -0.0079  0.6121  0.0000 -0.0000
                                           -0.0000  0.0000  0.0109  0.7299  0.0000
                                            0.0000  0.0000 -0.2070 -0.2224
    60. (0.00036) RY*( 4) C   4           s( 55.33%)p 0.79( 43.70%)d 0.02(  0.97%)
                                            0.0000  0.0033  0.7438  0.0000 -0.0000
                                            0.0000  0.0000  0.0200 -0.6608  0.0000
                                            0.0000 -0.0000 -0.0921 -0.0348
    61. (0.00035) RY*( 5) C   4           s(  0.00%)p 0.00(  0.00%)d 1.00(100.00%)
                                            0.0000  0.0000  0.0000  0.0000  0.0000
                                            0.0000  0.0000  0.0000  0.0000  1.0000
                                            0.0000  0.0000  0.0000  0.0000
    62. (0.00013) RY*( 6) C   4           s(  7.01%)p 0.43(  3.01%)d12.84( 89.99%)
                                           -0.0000 -0.0011  0.2647  0.0000 -0.0000
                                            0.0000  0.0000 -0.0130  0.1729  0.0000
                                            0.0000  0.0000  0.6249  0.7137
    63. (0.00007) RY*( 7) C   4           s(  0.00%)p 1.00(  4.20%)d22.80( 95.80%)
    64. (0.00001) RY*( 8) C   4           s(  0.16%)p 0.51(  0.08%)d99.99( 99.75%)
    65. (0.00000) RY*( 9) C   4           s(  0.00%)p 1.00( 11.85%)d 7.44( 88.15%)
    66. (0.00342) RY*( 1) C   5           s(  1.74%)p53.98( 93.99%)d 2.45(  4.27%)
                                            0.0000 -0.0023  0.1319 -0.0000 -0.0000
                                           -0.0064 -0.9663 -0.0028 -0.0776 -0.0000
                                            0.0000  0.2024 -0.0281 -0.0312
    67. (0.00324) RY*( 2) C   5           s(  0.00%)p 1.00( 87.72%)d 0.14( 12.28%)
                                           -0.0000  0.0000 -0.0000  0.0200  0.9364
                                           -0.0000 -0.0000 -0.0000 -0.0000  0.0043
                                            0.3504 -0.0000 -0.0000 -0.0000
    68. (0.00316) RY*( 3) C   5           s( 40.58%)p 1.24( 50.38%)d 0.22(  9.04%)
                                            0.0000 -0.0078  0.6370 -0.0000 -0.0000
                                            0.0023  0.1489 -0.0117 -0.6939 -0.0000
                                           -0.0000 -0.0325 -0.2041 -0.2185
    69. (0.00037) RY*( 4) C   5           s( 51.32%)p 0.94( 48.19%)d 0.01(  0.49%)
                                            0.0000  0.0038  0.7164  0.0000 -0.0000
                                           -0.0003  0.0434 -0.0187  0.6926  0.0000
                                           -0.0000 -0.0065 -0.0674 -0.0168
    70. (0.00035) RY*( 5) C   5           s(  0.00%)p 0.00(  0.00%)d 1.00(100.00%)
                                            0.0000 -0.0000  0.0000 -0.0004  0.0011
                                            0.0000 -0.0000  0.0000  0.0000  0.9999
                                           -0.0150  0.0000 -0.0000  0.0000
    71. (0.00013) RY*( 6) C   5           s(  6.21%)p 0.52(  3.23%)d14.58( 90.56%)
                                           -0.0000 -0.0011  0.2492  0.0000 -0.0000
                                            0.0011 -0.0005  0.0134 -0.1794  0.0000
                                           -0.0000 -0.0362  0.6262  0.7156
    72. (0.00007) RY*( 7) C   5           s(  0.01%)p 1.00(  4.27%)d22.40( 95.72%)
    73. (0.00001) RY*( 8) C   5           s(  0.12%)p 0.57(  0.07%)d99.99( 99.81%)
    74. (0.00000) RY*( 9) C   5           s(  0.00%)p 1.00( 12.34%)d 7.10( 87.66%)
    75. (0.00328) RY*( 1) C   6           s( 16.19%)p 4.70( 76.06%)d 0.48(  7.75%)
                                            0.0000  0.0020  0.4023 -0.0000  0.0000
                                            0.0047  0.6928  0.0107  0.5296  0.0000
                                           -0.0000  0.1240 -0.1725 -0.1799
    76. (0.00295) RY*( 2) C   6           s(  0.00%)p 1.00( 86.98%)d 0.15( 13.02%)
                                           -0.0000 -0.0000  0.0000  0.0236  0.9323
                                            0.0000  0.0000 -0.0000  0.0000  0.0168
                                           -0.3604 -0.0000 -0.0000  0.0000
    77. (0.00106) RY*( 3) C   6           s( 13.23%)p 4.89( 64.70%)d 1.67( 22.07%)
                                            0.0000 -0.0147  0.3634 -0.0000  0.0000
                                            0.0068 -0.6599  0.0128  0.4598 -0.0000
                                           -0.0000 -0.2526 -0.2781 -0.2820
    78. (0.00034) RY*( 4) C   6           s(  0.00%)p 0.00(  0.01%)d 1.00( 99.99%)
                                            0.0000 -0.0000 -0.0000 -0.0007 -0.0078
                                            0.0000 -0.0000 -0.0000 -0.0000  0.9996
                                            0.0265  0.0000 -0.0000 -0.0000
    79. (0.00032) RY*( 5) C   6           s( 46.63%)p 1.02( 47.56%)d 0.12(  5.81%)
                                            0.0000  0.0065  0.6828  0.0000  0.0000
                                           -0.0020  0.0579  0.0186 -0.6870  0.0000
                                            0.0000 -0.0622 -0.1954 -0.1266
    80. (0.00013) RY*( 6) C   6           s( 19.11%)p 0.45(  8.58%)d 3.78( 72.31%)
                                           -0.0000 -0.0057  0.4371 -0.0000  0.0000
                                            0.0208 -0.2473 -0.0033  0.1555  0.0000
                                           -0.0000  0.5687  0.4194  0.4731
    81. (0.00008) RY*( 7) C   6           s(  4.49%)p 0.70(  3.13%)d20.58( 92.38%)
    82. (0.00000) RY*( 8) C   6           s(  0.00%)p 1.00( 13.08%)d 6.65( 86.92%)
    83. (0.00001) RY*( 9) C   6           s(  0.35%)p 0.27(  0.09%)d99.99( 99.56%)
    84. (0.00315) RY*( 1) C   7           s(  5.95%)p14.47( 86.09%)d 1.34(  7.96%)
                                           -0.0000  0.0114  0.2436 -0.0000  0.0000
                                            0.0151  0.6952 -0.0128 -0.6142 -0.0000
                                            0.0000 -0.1422 -0.1638 -0.1803
    85. (0.00147) RY*( 2) C   7           s(  0.00%)p 1.00( 75.26%)d 0.33( 24.74%)
                                           -0.0000  0.0000 -0.0000  0.0136  0.8674
                                           -0.0000 -0.0000 -0.0000 -0.0000  0.3358
                                            0.3670  0.0000  0.0000  0.0000
    86. (0.00037) RY*( 3) C   7           s( 11.00%)p 8.05( 88.59%)d 0.04(  0.40%)
                                            0.0000  0.0120  0.3315 -0.0000  0.0000
                                           -0.0140  0.5685 -0.0115  0.7499  0.0000
                                            0.0000  0.0322  0.0065  0.0542
    87. (0.00013) RY*( 4) C   7           s( 67.28%)p 0.17( 11.13%)d 0.32( 21.59%)
                                            0.0000 -0.0061  0.8202 -0.0000  0.0000
                                           -0.0023 -0.2724  0.0040 -0.1926  0.0000
                                            0.0000  0.2080  0.2105  0.3582
    88. (0.00002) RY*( 5) C   7           s(  0.40%)p 0.90(  0.36%)d99.99( 99.25%)
    89. (0.00000) RY*( 6) C   7           s(  0.00%)p 1.00( 11.76%)d 7.50( 88.24%)
    90. (0.00000) RY*( 7) C   7           s(  0.00%)p 1.00( 13.04%)d 6.67( 86.96%)
    91. (0.00000) RY*( 8) C   7           s(  0.13%)p 1.27(  0.16%)d99.99( 99.71%)
    92. (0.00000) RY*( 9) C   7           s( 15.27%)p 0.90( 13.74%)d 4.65( 70.98%)
    93. (0.00181) RY*( 1) H   8           s( 98.38%)p 0.02(  1.62%)
                                            0.0051  0.9919 -0.0615  0.0524 -0.0981
    94. (0.00021) RY*( 2) H   8           s(  0.02%)p99.99( 99.98%)
                                            0.0004  0.0138 -0.4946  0.4956  0.7138
    95. (0.00013) RY*( 3) H   8           s(  0.10%)p99.99( 99.90%)
                                            0.0067  0.0301 -0.5334 -0.8213  0.2001
    96. (0.00003) RY*( 4) H   8           s(  1.58%)p62.31( 98.42%)
    97. (0.00143) RY*( 1) H   9           s( 97.84%)p 0.02(  2.16%)
                                            0.0045  0.9892  0.0000  0.1454  0.0204
    98. (0.00021) RY*( 2) H   9           s(  0.00%)p 1.00(100.00%)
                                            0.0000  0.0000  1.0000  0.0000  0.0000
    99. (0.00013) RY*( 3) H   9           s(  0.07%)p99.99( 99.93%)
                                            0.0074  0.0254  0.0000 -0.3067  0.9514
   100. (0.00003) RY*( 4) H   9           s(  2.16%)p45.20( 97.84%)
   101. (0.00181) RY*( 1) H  10           s( 98.38%)p 0.02(  1.62%)
                                            0.0051  0.9919  0.0615  0.0524 -0.0981
   102. (0.00021) RY*( 2) H  10           s(  0.02%)p99.99( 99.98%)
                                            0.0004  0.0138  0.4946  0.4956  0.7138
   103. (0.00013) RY*( 3) H  10           s(  0.10%)p99.99( 99.90%)
                                            0.0067  0.0301  0.5334 -0.8213  0.2001
   104. (0.00003) RY*( 4) H  10           s(  1.58%)p62.31( 98.42%)
   105. (0.00280) RY*( 1) H  11           s( 99.50%)p 0.00(  0.50%)
                                            0.0060  0.9975 -0.0346  0.0004  0.0614
   106. (0.00019) RY*( 2) H  11           s(  0.03%)p99.99( 99.97%)
                                            0.0036  0.0173 -0.7221  0.0620 -0.6888
   107. (0.00013) RY*( 3) H  11           s(  0.00%)p 1.00(100.00%)
                                           -0.0005  0.0027 -0.0323 -0.9979 -0.0559
   108. (0.00004) RY*( 4) H  11           s(  0.55%)p99.99( 99.45%)
   109. (0.00280) RY*( 1) H  12           s( 99.50%)p 0.00(  0.50%)
                                            0.0060  0.9975  0.0346  0.0004  0.0614
   110. (0.00019) RY*( 2) H  12           s(  0.03%)p99.99( 99.97%)
                                            0.0036  0.0173  0.7221  0.0620 -0.6888
   111. (0.00013) RY*( 3) H  12           s(  0.00%)p 1.00(100.00%)
                                           -0.0005  0.0027  0.0323 -0.9979 -0.0559
   112. (0.00004) RY*( 4) H  12           s(  0.55%)p99.99( 99.45%)
   113. (0.00295) RY*( 1) H  13           s( 99.53%)p 0.00(  0.47%)
                                            0.0063  0.9976  0.0296 -0.0002 -0.0618
   114. (0.00019) RY*( 2) H  13           s(  0.05%)p99.99( 99.95%)
                                            0.0035  0.0222  0.7136  0.0314  0.6995
   115. (0.00013) RY*( 3) H  13           s(  0.00%)p 1.00(100.00%)
                                           -0.0001  0.0007  0.0205 -0.9995  0.0239
   116. (0.00004) RY*( 4) H  13           s(  0.50%)p99.99( 99.50%)
   117. (0.00295) RY*( 1) H  14           s( 99.53%)p 0.00(  0.47%)
                                            0.0063  0.9976 -0.0296 -0.0002 -0.0618
   118. (0.00019) RY*( 2) H  14           s(  0.05%)p99.99( 99.95%)
                                            0.0035  0.0222 -0.7136  0.0314  0.6995
   119. (0.00013) RY*( 3) H  14           s(  0.00%)p 1.00(100.00%)
                                           -0.0001  0.0007 -0.0205 -0.9995  0.0239
   120. (0.00004) RY*( 4) H  14           s(  0.50%)p99.99( 99.50%)
   121. (0.00292) RY*( 1) H  15           s( 99.52%)p 0.00(  0.48%)
                                            0.0062  0.9976  0.0293  0.0000  0.0626
   122. (0.00019) RY*( 2) H  15           s(  0.05%)p99.99( 99.95%)
                                            0.0035  0.0228  0.7150  0.0000 -0.6987
   123. (0.00013) RY*( 3) H  15           s(  0.00%)p 1.00(100.00%)
                                            0.0000  0.0000  0.0000  1.0000  0.0000
   124. (0.00004) RY*( 4) H  15           s(  0.50%)p99.99( 99.50%)
   125. (0.00292) RY*( 1) H  16           s( 99.52%)p 0.00(  0.48%)
                                            0.0062  0.9976 -0.0293  0.0000  0.0626
   126. (0.00019) RY*( 2) H  16           s(  0.05%)p99.99( 99.95%)
                                            0.0035  0.0228 -0.7150 -0.0000 -0.6987
   127. (0.00013) RY*( 3) H  16           s(  0.00%)p 1.00(100.00%)
                                            0.0000  0.0000  0.0000  1.0000  0.0000
   128. (0.00004) RY*( 4) H  16           s(  0.50%)p99.99( 99.50%)
   129. (0.00295) RY*( 1) H  17           s( 99.53%)p 0.00(  0.47%)
                                            0.0063  0.9976 -0.0296  0.0002 -0.0618
   130. (0.00019) RY*( 2) H  17           s(  0.05%)p99.99( 99.95%)
                                            0.0035  0.0222 -0.7136 -0.0314  0.6995
   131. (0.00013) RY*( 3) H  17           s(  0.00%)p 1.00(100.00%)
                                           -0.0001  0.0007 -0.0205  0.9995  0.0239
   132. (0.00004) RY*( 4) H  17           s(  0.50%)p99.99( 99.50%)
   133. (0.00295) RY*( 1) H  18           s( 99.53%)p 0.00(  0.47%)
                                            0.0063  0.9976  0.0296  0.0002 -0.0618
   134. (0.00019) RY*( 2) H  18           s(  0.05%)p99.99( 99.95%)
                                            0.0035  0.0222  0.7136 -0.0314  0.6995
   135. (0.00013) RY*( 3) H  18           s(  0.00%)p 1.00(100.00%)
                                           -0.0001  0.0007  0.0205  0.9995  0.0239
   136. (0.00004) RY*( 4) H  18           s(  0.50%)p99.99( 99.50%)
   137. (0.00280) RY*( 1) H  19           s( 99.50%)p 0.00(  0.50%)
                                            0.0060  0.9975 -0.0346 -0.0004  0.0614
   138. (0.00019) RY*( 2) H  19           s(  0.03%)p99.99( 99.97%)
                                            0.0036  0.0173 -0.7221 -0.0620 -0.6888
   139. (0.00013) RY*( 3) H  19           s(  0.00%)p 1.00(100.00%)
                                           -0.0005  0.0027 -0.0323  0.9979 -0.0559
   140. (0.00004) RY*( 4) H  19           s(  0.55%)p99.99( 99.45%)
   141. (0.00280) RY*( 1) H  20           s( 99.50%)p 0.00(  0.50%)
                                            0.0060  0.9975  0.0346 -0.0004  0.0614
   142. (0.00019) RY*( 2) H  20           s(  0.03%)p99.99( 99.97%)
                                            0.0036  0.0173  0.7221 -0.0620 -0.6888
   143. (0.00013) RY*( 3) H  20           s(  0.00%)p 1.00(100.00%)
                                           -0.0005  0.0027  0.0323  0.9979 -0.0559
   144. (0.00004) RY*( 4) H  20           s(  0.55%)p99.99( 99.45%)
   145. (0.00181) RY*( 1) H  21           s( 98.38%)p 0.02(  1.62%)
                                            0.0051  0.9919  0.0615 -0.0524 -0.0981
   146. (0.00021) RY*( 2) H  21           s(  0.02%)p99.99( 99.98%)
                                            0.0004  0.0138  0.4946 -0.4956  0.7138
   147. (0.00013) RY*( 3) H  21           s(  0.10%)p99.99( 99.90%)
                                            0.0067  0.0301  0.5334  0.8213  0.2001
   148. (0.00003) RY*( 4) H  21           s(  1.58%)p62.31( 98.42%)
   149. (0.00143) RY*( 1) H  22           s( 97.84%)p 0.02(  2.16%)
                                            0.0045  0.9892  0.0000 -0.1454  0.0204
   150. (0.00021) RY*( 2) H  22           s(  0.00%)p 1.00(100.00%)
                                            0.0000  0.0000  1.0000  0.0000  0.0000
   151. (0.00013) RY*( 3) H  22           s(  0.07%)p99.99( 99.93%)
                                            0.0074  0.0254  0.0000  0.3067  0.9514
   152. (0.00003) RY*( 4) H  22           s(  2.16%)p45.20( 97.84%)
   153. (0.00181) RY*( 1) H  23           s( 98.38%)p 0.02(  1.62%)
                                            0.0051  0.9919 -0.0615 -0.0524 -0.0981
   154. (0.00021) RY*( 2) H  23           s(  0.02%)p99.99( 99.98%)
                                            0.0004  0.0138 -0.4946 -0.4956  0.7138
   155. (0.00013) RY*( 3) H  23           s(  0.10%)p99.99( 99.90%)
                                            0.0067  0.0301 -0.5334  0.8213  0.2001
   156. (0.00003) RY*( 4) H  23           s(  1.58%)p62.31( 98.42%)
   157. (0.00720) BD*( 1) C   1 - C   2  
                ( 50.33%)   0.7095* C   1 s( 30.17%)p 2.31( 69.79%)d 0.00(  0.04%)
                                            0.0004  0.5493  0.0046 -0.0000  0.0000
                                           -0.6941  0.0056  0.4646  0.0130 -0.0000
                                            0.0000 -0.0159 -0.0122 -0.0011
                ( 49.67%)  -0.7047* C   2 s( 28.02%)p 2.57( 71.94%)d 0.00(  0.04%)
                                            0.0002  0.5291  0.0157 -0.0000  0.0000
                                            0.7085  0.0131 -0.4660  0.0108 -0.0000
                                            0.0000 -0.0170 -0.0122 -0.0004
   158. (0.00913) BD*( 1) C   1 - H   8  
                ( 39.49%)   0.6284* C   1 s( 23.17%)p 3.31( 76.78%)d 0.00(  0.04%)
                                            0.0000  0.4814 -0.0033 -0.7069  0.0034
                                            0.0351  0.0154 -0.5164 -0.0033 -0.0011
                                            0.0171 -0.0002  0.0118  0.0007
                ( 60.51%)  -0.7779* H   8 s( 99.92%)p 0.00(  0.08%)
                                            0.9996 -0.0020  0.0223 -0.0024  0.0166
   159. (0.00554) BD*( 1) C   1 - H   9  
                ( 39.21%)   0.6262* C   1 s( 23.45%)p 3.26( 76.51%)d 0.00(  0.04%)
                                           -0.0000 -0.4843 -0.0030  0.0000 -0.0000
                                           -0.7175 -0.0017 -0.5001  0.0127  0.0000
                                           -0.0000 -0.0171  0.0113  0.0004
                ( 60.79%)  -0.7797* H   9 s( 99.92%)p 0.00(  0.08%)
                                           -0.9996  0.0007 -0.0000  0.0235  0.0154
   160. (0.00913) BD*( 1) C   1 - H  10  
                ( 39.49%)   0.6284* C   1 s( 23.17%)p 3.31( 76.78%)d 0.00(  0.04%)
                                           -0.0000 -0.4814  0.0033 -0.7069  0.0034
                                           -0.0351 -0.0154  0.5164  0.0033 -0.0011
                                            0.0171  0.0002 -0.0118 -0.0007
                ( 60.51%)  -0.7779* H  10 s( 99.92%)p 0.00(  0.08%)
                                           -0.9996  0.0020  0.0223  0.0024 -0.0166
   161. (0.01481) BD*( 1) C   2 - C   3  
                ( 50.18%)   0.7084* C   2 s( 28.55%)p 2.50( 71.41%)d 0.00(  0.04%)
                                            0.0003  0.5343  0.0036  0.0000  0.0000
                                           -0.7051  0.0007 -0.4657 -0.0011 -0.0000
                                            0.0000  0.0165 -0.0123 -0.0005
                ( 49.82%)  -0.7058* C   3 s( 28.48%)p 2.51( 71.48%)d 0.00(  0.04%)
                                            0.0003  0.5335  0.0099 -0.0000  0.0000
                                            0.7071 -0.0005  0.4635 -0.0024  0.0000
                                            0.0000  0.0167 -0.0123 -0.0009
   162. (0.01753) BD*( 1) C   2 - H  11  
                ( 39.35%)   0.6273* C   2 s( 21.72%)p 3.60( 78.23%)d 0.00(  0.05%)
                                           -0.0001  0.4660 -0.0085 -0.7068  0.0111
                                            0.0018  0.0061  0.5315  0.0062 -0.0000
                                           -0.0175 -0.0002  0.0123  0.0009
                ( 60.65%)  -0.7788* H  11 s( 99.92%)p 0.00(  0.08%)
                                            0.9996 -0.0041  0.0220 -0.0002 -0.0179
   163. (0.01753) BD*( 1) C   2 - H  12  
                ( 39.35%)   0.6273* C   2 s( 21.72%)p 3.60( 78.23%)d 0.00(  0.05%)
                                            0.0001 -0.4660  0.0085 -0.7068  0.0111
                                           -0.0018 -0.0061 -0.5315 -0.0062 -0.0000
                                           -0.0175  0.0002 -0.0123 -0.0009
                ( 60.65%)  -0.7788* H  12 s( 99.92%)p 0.00(  0.08%)
                                           -0.9996  0.0041  0.0220  0.0002  0.0179
   164. (0.01282) BD*( 1) C   3 - C   4  
                ( 50.04%)   0.7074* C   3 s( 28.55%)p 2.50( 71.41%)d 0.00(  0.04%)
                                            0.0003  0.5342  0.0092  0.0000 -0.0000
                                           -0.7067  0.0022  0.4633 -0.0005  0.0000
                                           -0.0000 -0.0167 -0.0123 -0.0007
                ( 49.96%)  -0.7069* C   4 s( 28.54%)p 2.50( 71.42%)d 0.00(  0.04%)
                                            0.0003  0.5341  0.0095 -0.0000 -0.0000
                                            0.7069 -0.0019 -0.4631  0.0010  0.0000
                                           -0.0000 -0.0166 -0.0122 -0.0007
   165. (0.01838) BD*( 1) C   3 - H  13  
                ( 39.36%)   0.6273* C   3 s( 21.50%)p 3.65( 78.46%)d 0.00(  0.05%)
                                            0.0001 -0.4636  0.0079 -0.7068  0.0085
                                           -0.0003 -0.0004  0.5337  0.0075  0.0000
                                            0.0177 -0.0001 -0.0120 -0.0010
                ( 60.64%)  -0.7787* H  13 s( 99.92%)p 0.00(  0.08%)
                                           -0.9996  0.0045  0.0221  0.0002 -0.0177
   166. (0.01838) BD*( 1) C   3 - H  14  
                ( 39.36%)   0.6273* C   3 s( 21.50%)p 3.65( 78.46%)d 0.00(  0.05%)
                                           -0.0001  0.4636 -0.0079 -0.7068  0.0085
                                            0.0003  0.0004 -0.5337 -0.0075  0.0000
                                            0.0177  0.0001  0.0120  0.0010
                ( 60.64%)  -0.7787* H  14 s( 99.92%)p 0.00(  0.08%)
                                            0.9996 -0.0045  0.0221 -0.0002  0.0177
   167. (0.01282) BD*( 1) C   4 - C   5  
                ( 49.96%)   0.7069* C   4 s( 28.54%)p 2.50( 71.42%)d 0.00(  0.04%)
                                           -0.0003 -0.5341 -0.0095  0.0000  0.0000
                                            0.7069 -0.0019  0.4631 -0.0010 -0.0000
                                            0.0000 -0.0166  0.0122  0.0007
                ( 50.04%)  -0.7074* C   5 s( 28.55%)p 2.50( 71.41%)d 0.00(  0.04%)
                                           -0.0003 -0.5342 -0.0092  0.0000 -0.0000
                                           -0.7067  0.0022 -0.4633  0.0005 -0.0000
                                           -0.0000 -0.0167  0.0123  0.0007
   168. (0.01833) BD*( 1) C   4 - H  15  
                ( 39.33%)   0.6272* C   4 s( 21.47%)p 3.65( 78.48%)d 0.00(  0.05%)
                                            0.0001 -0.4633  0.0081 -0.7068  0.0084
                                            0.0000  0.0000 -0.5339 -0.0076 -0.0000
                                           -0.0177 -0.0000 -0.0121 -0.0011
                ( 60.67%)  -0.7789* H  15 s( 99.92%)p 0.00(  0.08%)
                                           -0.9996  0.0045  0.0221 -0.0000  0.0177
   169. (0.01833) BD*( 1) C   4 - H  16  
                ( 39.33%)   0.6272* C   4 s( 21.47%)p 3.65( 78.48%)d 0.00(  0.05%)
                                           -0.0001  0.4633 -0.0081 -0.7068  0.0084
                                           -0.0000 -0.0000  0.5339  0.0076 -0.0000
                                           -0.0177  0.0000  0.0121  0.0011
                ( 60.67%)  -0.7789* H  16 s( 99.92%)p 0.00(  0.08%)
                                            0.9996 -0.0045  0.0221 -0.0000 -0.0177
   170. (0.01481) BD*( 1) C   5 - C   6  
                ( 49.82%)   0.7058* C   5 s( 28.48%)p 2.51( 71.48%)d 0.00(  0.04%)
                                           -0.0003 -0.5335 -0.0099 -0.0000  0.0000
                                            0.7071 -0.0005 -0.4635  0.0024 -0.0000
                                            0.0000  0.0167  0.0123  0.0009
                ( 50.18%)  -0.7084* C   6 s( 28.55%)p 2.50( 71.41%)d 0.00(  0.04%)
                                           -0.0003 -0.5343 -0.0036  0.0000 -0.0000
                                           -0.7051  0.0007  0.4657  0.0011 -0.0000
                                            0.0000  0.0165  0.0123  0.0005
   171. (0.01838) BD*( 1) C   5 - H  17  
                ( 39.36%)   0.6273* C   5 s( 21.50%)p 3.65( 78.46%)d 0.00(  0.05%)
                                           -0.0001  0.4636 -0.0079 -0.7068  0.0085
                                           -0.0003 -0.0004 -0.5337 -0.0075 -0.0000
                                            0.0177 -0.0001  0.0120  0.0010
                ( 60.64%)  -0.7787* H  17 s( 99.92%)p 0.00(  0.08%)
                                            0.9996 -0.0045  0.0221  0.0002  0.0177
   172. (0.01838) BD*( 1) C   5 - H  18  
                ( 39.36%)   0.6273* C   5 s( 21.50%)p 3.65( 78.46%)d 0.00(  0.05%)
                                            0.0001 -0.4636  0.0079 -0.7068  0.0085
                                            0.0003  0.0004  0.5337  0.0075 -0.0000
                                            0.0177  0.0001 -0.0120 -0.0010
                ( 60.64%)  -0.7787* H  18 s( 99.92%)p 0.00(  0.08%)
                                           -0.9996  0.0045  0.0221 -0.0002 -0.0177
   173. (0.00720) BD*( 1) C   6 - C   7  
                ( 49.67%)   0.7047* C   6 s( 28.02%)p 2.57( 71.94%)d 0.00(  0.04%)
                                           -0.0002 -0.5291 -0.0157  0.0000 -0.0000
                                            0.7085  0.0131  0.4660 -0.0108 -0.0000
                                            0.0000 -0.0170  0.0122  0.0004
                ( 50.33%)  -0.7095* C   7 s( 30.17%)p 2.31( 69.79%)d 0.00(  0.04%)
                                           -0.0004 -0.5493 -0.0046  0.0000  0.0000
                                           -0.6941  0.0056 -0.4646 -0.0130  0.0000
                                           -0.0000 -0.0159  0.0122  0.0011
   174. (0.01753) BD*( 1) C   6 - H  19  
                ( 39.35%)   0.6273* C   6 s( 21.72%)p 3.60( 78.23%)d 0.00(  0.05%)
                                           -0.0001  0.4660 -0.0085 -0.7068  0.0111
                                           -0.0018 -0.0061  0.5315  0.0062  0.0000
                                           -0.0175  0.0002  0.0123  0.0009
                ( 60.65%)  -0.7788* H  19 s( 99.92%)p 0.00(  0.08%)
                                            0.9996 -0.0041  0.0220  0.0002 -0.0179
   175. (0.01753) BD*( 1) C   6 - H  20  
                ( 39.35%)   0.6273* C   6 s( 21.72%)p 3.60( 78.23%)d 0.00(  0.05%)
                                            0.0001 -0.4660  0.0085 -0.7068  0.0111
                                            0.0018  0.0061 -0.5315 -0.0062  0.0000
                                           -0.0175 -0.0002 -0.0123 -0.0009
                ( 60.65%)  -0.7788* H  20 s( 99.92%)p 0.00(  0.08%)
                                           -0.9996  0.0041  0.0220 -0.0002  0.0179
   176. (0.00913) BD*( 1) C   7 - H  21  
                ( 39.49%)   0.6284* C   7 s( 23.17%)p 3.31( 76.78%)d 0.00(  0.04%)
                                           -0.0000 -0.4814  0.0033 -0.7069  0.0034
                                            0.0351  0.0154  0.5164  0.0033  0.0011
                                            0.0171 -0.0002 -0.0118 -0.0007
                ( 60.51%)  -0.7779* H  21 s( 99.92%)p 0.00(  0.08%)
                                           -0.9996  0.0020  0.0223 -0.0024 -0.0166
   177. (0.00554) BD*( 1) C   7 - H  22  
                ( 39.21%)   0.6262* C   7 s( 23.45%)p 3.26( 76.51%)d 0.00(  0.04%)
                                            0.0000  0.4843  0.0030  0.0000 -0.0000
                                           -0.7175 -0.0017  0.5001 -0.0127 -0.0000
                                            0.0000 -0.0171 -0.0113 -0.0004
                ( 60.79%)  -0.7797* H  22 s( 99.92%)p 0.00(  0.08%)
                                            0.9996 -0.0007 -0.0000  0.0235 -0.0154
   178. (0.00913) BD*( 1) C   7 - H  23  
                ( 39.49%)   0.6284* C   7 s( 23.17%)p 3.31( 76.78%)d 0.00(  0.04%)
                                            0.0000  0.4814 -0.0033 -0.7069  0.0034
                                           -0.0351 -0.0154 -0.5164 -0.0033  0.0011
                                            0.0171  0.0002  0.0118  0.0007
                ( 60.51%)  -0.7779* H  23 s( 99.92%)p 0.00(  0.08%)
                                            0.9996 -0.0020  0.0223  0.0024  0.0166


 NHO Directionality and "Bond Bending" (deviations from line of nuclear centers)

         [Thresholds for printing:  angular deviation  >  1.0 degree]
                                    hybrid p-character > 25.0%
                                    orbital occupancy  >  0.10e

                                Line of Centers        Hybrid 1              Hybrid 2
                                ---------------  -------------------   ------------------
                NBO               Theta   Phi    Theta   Phi    Dev    Theta   Phi    Dev
 ========================================================================================
     1. BD (   1) C   1 - C   2    56.5  270.0    55.3  270.0   1.2    122.2   90.0   1.3
    17. BD (   1) C   6 - C   7   123.5  270.0   122.2  270.0   1.3     55.3   90.0   1.2


 Second Order Perturbation Theory Analysis of Fock Matrix in NBO Basis

     Threshold for printing:   0.50 kcal/mol
                                                                              E(2)  E(j)-E(i) F(i,j)
         Donor NBO (i)                     Acceptor NBO (j)                 kcal/mol   a.u.    a.u. 
 ===================================================================================================

 within unit  1
   1. BD (   1) C   1 - C   2        / 48. RY*(   1) C   3                    0.62    1.39    0.026
   1. BD (   1) C   1 - C   2        / 50. RY*(   3) C   3                    0.61    1.52    0.027
   1. BD (   1) C   1 - C   2        /159. BD*(   1) C   1 - H   9            0.60    1.04    0.022
   1. BD (   1) C   1 - C   2        /161. BD*(   1) C   2 - C   3            1.13    1.00    0.030
   1. BD (   1) C   1 - C   2        /162. BD*(   1) C   2 - H  11            0.57    1.04    0.022
   1. BD (   1) C   1 - C   2        /163. BD*(   1) C   2 - H  12            0.57    1.04    0.022
   1. BD (   1) C   1 - C   2        /164. BD*(   1) C   3 - C   4            2.27    1.01    0.043
   2. BD (   1) C   1 - H   8        /163. BD*(   1) C   2 - H  12            3.13    0.93    0.048
   3. BD (   1) C   1 - H   9        /161. BD*(   1) C   2 - C   3            3.37    0.89    0.049
   4. BD (   1) C   1 - H  10        /162. BD*(   1) C   2 - H  11            3.13    0.93    0.048
   5. BD (   1) C   2 - C   3        / 30. RY*(   1) C   1                    1.19    1.40    0.037
   5. BD (   1) C   2 - C   3        / 59. RY*(   3) C   4                    0.80    1.50    0.031
   5. BD (   1) C   2 - C   3        /157. BD*(   1) C   1 - C   2            0.96    0.99    0.028
   5. BD (   1) C   2 - C   3        /159. BD*(   1) C   1 - H   9            1.71    1.04    0.038
   5. BD (   1) C   2 - C   3        /162. BD*(   1) C   2 - H  11            0.56    1.03    0.022
   5. BD (   1) C   2 - C   3        /163. BD*(   1) C   2 - H  12            0.56    1.03    0.022
   5. BD (   1) C   2 - C   3        /164. BD*(   1) C   3 - C   4            1.23    1.00    0.031
   5. BD (   1) C   2 - C   3        /165. BD*(   1) C   3 - H  13            0.59    1.03    0.022
   5. BD (   1) C   2 - C   3        /166. BD*(   1) C   3 - H  14            0.59    1.03    0.022
   5. BD (   1) C   2 - C   3        /167. BD*(   1) C   4 - C   5            2.11    1.00    0.041
   6. BD (   1) C   2 - H  11        /160. BD*(   1) C   1 - H  10            3.25    0.92    0.049
   6. BD (   1) C   2 - H  11        /165. BD*(   1) C   3 - H  13            3.31    0.91    0.049
   7. BD (   1) C   2 - H  12        /158. BD*(   1) C   1 - H   8            3.25    0.92    0.049
   7. BD (   1) C   2 - H  12        /166. BD*(   1) C   3 - H  14            3.31    0.91    0.049
   8. BD (   1) C   3 - C   4        / 39. RY*(   1) C   2                    1.11    1.45    0.036
   8. BD (   1) C   3 - C   4        / 68. RY*(   3) C   5                    0.91    1.51    0.033
   8. BD (   1) C   3 - C   4        /157. BD*(   1) C   1 - C   2            2.13    0.99    0.041
   8. BD (   1) C   3 - C   4        /161. BD*(   1) C   2 - C   3            1.15    1.00    0.030
   8. BD (   1) C   3 - C   4        /165. BD*(   1) C   3 - H  13            0.60    1.03    0.022
   8. BD (   1) C   3 - C   4        /166. BD*(   1) C   3 - H  14            0.60    1.03    0.022
   8. BD (   1) C   3 - C   4        /167. BD*(   1) C   4 - C   5            1.22    1.00    0.031
   8. BD (   1) C   3 - C   4        /168. BD*(   1) C   4 - H  15            0.61    1.03    0.022
   8. BD (   1) C   3 - C   4        /169. BD*(   1) C   4 - H  16            0.61    1.03    0.022
   8. BD (   1) C   3 - C   4        /170. BD*(   1) C   5 - C   6            2.11    1.00    0.041
   9. BD (   1) C   3 - H  13        /162. BD*(   1) C   2 - H  11            3.17    0.92    0.048
   9. BD (   1) C   3 - H  13        /169. BD*(   1) C   4 - H  16            3.23    0.91    0.049
  10. BD (   1) C   3 - H  14        /163. BD*(   1) C   2 - H  12            3.17    0.92    0.048
  10. BD (   1) C   3 - H  14        /168. BD*(   1) C   4 - H  15            3.23    0.91    0.049
  11. BD (   1) C   4 - C   5        / 50. RY*(   3) C   3                    0.91    1.51    0.033
  11. BD (   1) C   4 - C   5        / 75. RY*(   1) C   6                    1.11    1.45    0.036
  11. BD (   1) C   4 - C   5        /161. BD*(   1) C   2 - C   3            2.11    1.00    0.041
  11. BD (   1) C   4 - C   5        /164. BD*(   1) C   3 - C   4            1.22    1.00    0.031
  11. BD (   1) C   4 - C   5        /168. BD*(   1) C   4 - H  15            0.61    1.03    0.022
  11. BD (   1) C   4 - C   5        /169. BD*(   1) C   4 - H  16            0.61    1.03    0.022
  11. BD (   1) C   4 - C   5        /170. BD*(   1) C   5 - C   6            1.15    1.00    0.030
  11. BD (   1) C   4 - C   5        /171. BD*(   1) C   5 - H  17            0.60    1.03    0.022
  11. BD (   1) C   4 - C   5        /172. BD*(   1) C   5 - H  18            0.60    1.03    0.022
  11. BD (   1) C   4 - C   5        /173. BD*(   1) C   6 - C   7            2.13    0.99    0.041
  12. BD (   1) C   4 - H  15        /166. BD*(   1) C   3 - H  14            3.23    0.91    0.049
  12. BD (   1) C   4 - H  15        /171. BD*(   1) C   5 - H  17            3.23    0.91    0.049
  13. BD (   1) C   4 - H  16        /165. BD*(   1) C   3 - H  13            3.23    0.91    0.049
  13. BD (   1) C   4 - H  16        /172. BD*(   1) C   5 - H  18            3.23    0.91    0.049
  14. BD (   1) C   5 - C   6        / 59. RY*(   3) C   4                    0.80    1.50    0.031
  14. BD (   1) C   5 - C   6        / 84. RY*(   1) C   7                    1.19    1.40    0.037
  14. BD (   1) C   5 - C   6        /164. BD*(   1) C   3 - C   4            2.11    1.00    0.041
  14. BD (   1) C   5 - C   6        /167. BD*(   1) C   4 - C   5            1.23    1.00    0.031
  14. BD (   1) C   5 - C   6        /171. BD*(   1) C   5 - H  17            0.59    1.03    0.022
  14. BD (   1) C   5 - C   6        /172. BD*(   1) C   5 - H  18            0.59    1.03    0.022
  14. BD (   1) C   5 - C   6        /173. BD*(   1) C   6 - C   7            0.96    0.99    0.028
  14. BD (   1) C   5 - C   6        /174. BD*(   1) C   6 - H  19            0.56    1.03    0.022
  14. BD (   1) C   5 - C   6        /175. BD*(   1) C   6 - H  20            0.56    1.03    0.022
  14. BD (   1) C   5 - C   6        /177. BD*(   1) C   7 - H  22            1.71    1.04    0.038
  15. BD (   1) C   5 - H  17        /168. BD*(   1) C   4 - H  15            3.23    0.91    0.049
  15. BD (   1) C   5 - H  17        /175. BD*(   1) C   6 - H  20            3.17    0.92    0.048
  16. BD (   1) C   5 - H  18        /169. BD*(   1) C   4 - H  16            3.23    0.91    0.049
  16. BD (   1) C   5 - H  18        /174. BD*(   1) C   6 - H  19            3.17    0.92    0.048
  17. BD (   1) C   6 - C   7        / 66. RY*(   1) C   5                    0.62    1.39    0.026
  17. BD (   1) C   6 - C   7        / 68. RY*(   3) C   5                    0.61    1.52    0.027
  17. BD (   1) C   6 - C   7        /167. BD*(   1) C   4 - C   5            2.27    1.01    0.043
  17. BD (   1) C   6 - C   7        /170. BD*(   1) C   5 - C   6            1.13    1.00    0.030
  17. BD (   1) C   6 - C   7        /174. BD*(   1) C   6 - H  19            0.57    1.04    0.022
  17. BD (   1) C   6 - C   7        /175. BD*(   1) C   6 - H  20            0.57    1.04    0.022
  17. BD (   1) C   6 - C   7        /177. BD*(   1) C   7 - H  22            0.60    1.04    0.022
  18. BD (   1) C   6 - H  19        /172. BD*(   1) C   5 - H  18            3.31    0.91    0.049
  18. BD (   1) C   6 - H  19        /176. BD*(   1) C   7 - H  21            3.25    0.92    0.049
  19. BD (   1) C   6 - H  20        /171. BD*(   1) C   5 - H  17            3.31    0.91    0.049
  19. BD (   1) C   6 - H  20        /178. BD*(   1) C   7 - H  23            3.25    0.92    0.049
  20. BD (   1) C   7 - H  21        /174. BD*(   1) C   6 - H  19            3.13    0.93    0.048
  21. BD (   1) C   7 - H  22        /170. BD*(   1) C   5 - C   6            3.37    0.89    0.049
  22. BD (   1) C   7 - H  23        /175. BD*(   1) C   6 - H  20            3.13    0.93    0.048
  23. CR (   1) C   1                / 93. RY*(   1) H   8                    0.63   10.48    0.072
  23. CR (   1) C   1                / 97. RY*(   1) H   9                    0.62   10.49    0.072
  23. CR (   1) C   1                /101. RY*(   1) H  10                    0.63   10.48    0.072
  24. CR (   1) C   2                / 32. RY*(   3) C   1                    1.25   10.60    0.103
  24. CR (   1) C   2                / 48. RY*(   1) C   3                    0.77   10.86    0.082
  24. CR (   1) C   2                / 51. RY*(   4) C   3                    0.53   10.80    0.068
  24. CR (   1) C   2                /105. RY*(   1) H  11                    0.59   10.46    0.070
  24. CR (   1) C   2                /109. RY*(   1) H  12                    0.59   10.46    0.070
  25. CR (   1) C   3                / 43. RY*(   5) C   2                    0.71   10.85    0.078
  25. CR (   1) C   3                / 58. RY*(   2) C   4                    0.72   10.86    0.079
  25. CR (   1) C   3                / 60. RY*(   4) C   4                    0.59   10.83    0.071
  25. CR (   1) C   3                /113. RY*(   1) H  13                    0.59   10.46    0.070
  25. CR (   1) C   3                /117. RY*(   1) H  14                    0.59   10.46    0.070
  26. CR (   1) C   4                / 48. RY*(   1) C   3                    0.66   10.85    0.076
  26. CR (   1) C   4                / 51. RY*(   4) C   3                    0.65   10.79    0.075
  26. CR (   1) C   4                / 66. RY*(   1) C   5                    0.66   10.85    0.076
  26. CR (   1) C   4                / 69. RY*(   4) C   5                    0.65   10.79    0.075
  26. CR (   1) C   4                /121. RY*(   1) H  15                    0.59   10.46    0.070
  26. CR (   1) C   4                /125. RY*(   1) H  16                    0.59   10.46    0.070
  27. CR (   1) C   5                / 58. RY*(   2) C   4                    0.72   10.86    0.079
  27. CR (   1) C   5                / 60. RY*(   4) C   4                    0.59   10.83    0.071
  27. CR (   1) C   5                / 79. RY*(   5) C   6                    0.71   10.85    0.078
  27. CR (   1) C   5                /129. RY*(   1) H  17                    0.59   10.46    0.070
  27. CR (   1) C   5                /133. RY*(   1) H  18                    0.59   10.46    0.070
  28. CR (   1) C   6                / 66. RY*(   1) C   5                    0.77   10.86    0.082
  28. CR (   1) C   6                / 69. RY*(   4) C   5                    0.53   10.80    0.068
  28. CR (   1) C   6                / 86. RY*(   3) C   7                    1.25   10.60    0.103
  28. CR (   1) C   6                /137. RY*(   1) H  19                    0.59   10.46    0.070
  28. CR (   1) C   6                /141. RY*(   1) H  20                    0.59   10.46    0.070
  29. CR (   1) C   7                /145. RY*(   1) H  21                    0.63   10.48    0.072
  29. CR (   1) C   7                /149. RY*(   1) H  22                    0.62   10.49    0.072
  29. CR (   1) C   7                /153. RY*(   1) H  23                    0.63   10.48    0.072


 Natural Bond Orbitals (Summary):

                                                            Principal Delocalizations
           NBO                        Occupancy    Energy   (geminal,vicinal,remote)
 ====================================================================================
 Molecular unit  1  (C7H16)
     1. BD (   1) C   1 - C   2          1.98803    -0.58553  164(v),161(g),48(v),50(v)
                                                    159(g),162(g),163(g)
     2. BD (   1) C   1 - H   8          1.98902    -0.47628  163(v)
     3. BD (   1) C   1 - H   9          1.98874    -0.47689  161(v)
     4. BD (   1) C   1 - H  10          1.98902    -0.47628  162(v)
     5. BD (   1) C   2 - C   3          1.98081    -0.57966  167(v),159(v),164(g),30(v)
                                                    157(g),59(v),165(g),166(g)
                                                    162(g),163(g)
     6. BD (   1) C   2 - H  11          1.97734    -0.46589  165(v),160(v)
     7. BD (   1) C   2 - H  12          1.97734    -0.46589  166(v),158(v)
     8. BD (   1) C   3 - C   4          1.97999    -0.57971  157(v),170(v),167(g),161(g)
                                                    39(v),68(v),168(g),169(g)
                                                    165(g),166(g)
     9. BD (   1) C   3 - H  13          1.97739    -0.46496  169(v),162(v)
    10. BD (   1) C   3 - H  14          1.97739    -0.46496  168(v),163(v)
    11. BD (   1) C   4 - C   5          1.97999    -0.57971  173(v),161(v),164(g),170(g)
                                                    75(v),50(v),168(g),169(g)
                                                    171(g),172(g)
    12. BD (   1) C   4 - H  15          1.97724    -0.46485  166(v),171(v)
    13. BD (   1) C   4 - H  16          1.97724    -0.46485  165(v),172(v)
    14. BD (   1) C   5 - C   6          1.98081    -0.57966  164(v),177(v),167(g),84(v)
                                                    173(g),59(v),171(g),172(g)
                                                    174(g),175(g)
    15. BD (   1) C   5 - H  17          1.97739    -0.46496  168(v),175(v)
    16. BD (   1) C   5 - H  18          1.97739    -0.46496  169(v),174(v)
    17. BD (   1) C   6 - C   7          1.98803    -0.58553  167(v),170(g),66(v),68(v)
                                                    177(g),174(g),175(g)
    18. BD (   1) C   6 - H  19          1.97734    -0.46589  172(v),176(v)
    19. BD (   1) C   6 - H  20          1.97734    -0.46589  171(v),178(v)
    20. BD (   1) C   7 - H  21          1.98902    -0.47628  174(v)
    21. BD (   1) C   7 - H  22          1.98874    -0.47689  170(v)
    22. BD (   1) C   7 - H  23          1.98902    -0.47628  175(v)
    23. CR (   1) C   1                  1.99925   -10.05894  93(v),101(v),97(v)
    24. CR (   1) C   2                  1.99914   -10.05642  32(v),48(v),105(v),109(v)
                                                    51(v)
    25. CR (   1) C   3                  1.99912   -10.05173  58(v),43(v),113(v),117(v)
                                                    60(v)
    26. CR (   1) C   4                  1.99913   -10.05131  48(v),66(v),51(v),69(v)
                                                    121(v),125(v)
    27. CR (   1) C   5                  1.99912   -10.05173  58(v),79(v),129(v),133(v)
                                                    60(v)
    28. CR (   1) C   6                  1.99914   -10.05642  86(v),66(v),137(v),141(v)
                                                    69(v)
    29. CR (   1) C   7                  1.99925   -10.05894  145(v),153(v),149(v)
    30. RY*(   1) C   1                  0.00315     0.81816   
    31. RY*(   2) C   1                  0.00147     1.01145   
    32. RY*(   3) C   1                  0.00037     0.54652   
    33. RY*(   4) C   1                  0.00013     1.12452   
    34. RY*(   5) C   1                  0.00002     2.29990   
    35. RY*(   6) C   1                  0.00000     2.20290   
    36. RY*(   7) C   1                  0.00000     1.90881   
    37. RY*(   8) C   1                  0.00000     2.27939   
    38. RY*(   9) C   1                  0.00000     1.79411   
    39. RY*(   1) C   2                  0.00328     0.86858   
    40. RY*(   2) C   2                  0.00295     1.01033   
    41. RY*(   3) C   2                  0.00106     0.99693   
    42. RY*(   4) C   2                  0.00034     2.04237   
    43. RY*(   5) C   2                  0.00032     0.80083   
    44. RY*(   6) C   2                  0.00013     1.83776   
    45. RY*(   7) C   2                  0.00008     2.13508   
    46. RY*(   8) C   2                  0.00000     2.21801   
    47. RY*(   9) C   2                  0.00001     2.19239   
    48. RY*(   1) C   3                  0.00342     0.80356   
    49. RY*(   2) C   3                  0.00324     1.03957   
    50. RY*(   3) C   3                  0.00316     0.93093   
    51. RY*(   4) C   3                  0.00037     0.74089   
    52. RY*(   5) C   3                  0.00035     2.04835   
    53. RY*(   6) C   3                  0.00013     2.09195   
    54. RY*(   7) C   3                  0.00007     2.20453   
    55. RY*(   8) C   3                  0.00001     2.20229   
    56. RY*(   9) C   3                  0.00000     2.23416   
    57. RY*(   1) C   4                  0.00337     1.04031   
    58. RY*(   2) C   4                  0.00335     0.81091   
    59. RY*(   3) C   4                  0.00311     0.92448   
    60. RY*(   4) C   4                  0.00036     0.77349   
    61. RY*(   5) C   4                  0.00035     2.05160   
    62. RY*(   6) C   4                  0.00013     2.09039   
    63. RY*(   7) C   4                  0.00007     2.21196   
    64. RY*(   8) C   4                  0.00001     2.20228   
    65. RY*(   9) C   4                  0.00000     2.24458   
    66. RY*(   1) C   5                  0.00342     0.80356   
    67. RY*(   2) C   5                  0.00324     1.03957   
    68. RY*(   3) C   5                  0.00316     0.93093   
    69. RY*(   4) C   5                  0.00037     0.74089   
    70. RY*(   5) C   5                  0.00035     2.04835   
    71. RY*(   6) C   5                  0.00013     2.09195   
    72. RY*(   7) C   5                  0.00007     2.20453   
    73. RY*(   8) C   5                  0.00001     2.20229   
    74. RY*(   9) C   5                  0.00000     2.23416   
    75. RY*(   1) C   6                  0.00328     0.86858   
    76. RY*(   2) C   6                  0.00295     1.01033   
    77. RY*(   3) C   6                  0.00106     0.99693   
    78. RY*(   4) C   6                  0.00034     2.04237   
    79. RY*(   5) C   6                  0.00032     0.80083   
    80. RY*(   6) C   6                  0.00013     1.83776   
    81. RY*(   7) C   6                  0.00008     2.13508   
    82. RY*(   8) C   6                  0.00000     2.21801   
    83. RY*(   9) C   6                  0.00001     2.19239   
    84. RY*(   1) C   7                  0.00315     0.81816   
    85. RY*(   2) C   7                  0.00147     1.01145   
    86. RY*(   3) C   7                  0.00037     0.54652   
    87. RY*(   4) C   7                  0.00013     1.12452   
    88. RY*(   5) C   7                  0.00002     2.29990   
    89. RY*(   6) C   7                  0.00000     2.20290   
    90. RY*(   7) C   7                  0.00000     1.90881   
    91. RY*(   8) C   7                  0.00000     2.27939   
    92. RY*(   9) C   7                  0.00000     1.79411   
    93. RY*(   1) H   8                  0.00181     0.42180   
    94. RY*(   2) H   8                  0.00021     1.79561   
    95. RY*(   3) H   8                  0.00013     1.78514   
    96. RY*(   4) H   8                  0.00003     2.27037   
    97. RY*(   1) H   9                  0.00143     0.42610   
    98. RY*(   2) H   9                  0.00021     1.78675   
    99. RY*(   3) H   9                  0.00013     1.79440   
   100. RY*(   4) H   9                  0.00003     2.25358   
   101. RY*(   1) H  10                  0.00181     0.42180   
   102. RY*(   2) H  10                  0.00021     1.79561   
   103. RY*(   3) H  10                  0.00013     1.78514   
   104. RY*(   4) H  10                  0.00003     2.27037   
   105. RY*(   1) H  11                  0.00280     0.40016   
   106. RY*(   2) H  11                  0.00019     1.82553   
   107. RY*(   3) H  11                  0.00013     1.81689   
   108. RY*(   4) H  11                  0.00004     2.33186   
   109. RY*(   1) H  12                  0.00280     0.40016   
   110. RY*(   2) H  12                  0.00019     1.82553   
   111. RY*(   3) H  12                  0.00013     1.81689   
   112. RY*(   4) H  12                  0.00004     2.33186   
   113. RY*(   1) H  13                  0.00295     0.41145   
   114. RY*(   2) H  13                  0.00019     1.83551   
   115. RY*(   3) H  13                  0.00013     1.86194   
   116. RY*(   4) H  13                  0.00004     2.33965   
   117. RY*(   1) H  14                  0.00295     0.41145   
   118. RY*(   2) H  14                  0.00019     1.83551   
   119. RY*(   3) H  14                  0.00013     1.86194   
   120. RY*(   4) H  14                  0.00004     2.33965   
   121. RY*(   1) H  15                  0.00292     0.41293   
   122. RY*(   2) H  15                  0.00019     1.83912   
   123. RY*(   3) H  15                  0.00013     1.87280   
   124. RY*(   4) H  15                  0.00004     2.33998   
   125. RY*(   1) H  16                  0.00292     0.41293   
   126. RY*(   2) H  16                  0.00019     1.83912   
   127. RY*(   3) H  16                  0.00013     1.87280   
   128. RY*(   4) H  16                  0.00004     2.33998   
   129. RY*(   1) H  17                  0.00295     0.41145   
   130. RY*(   2) H  17                  0.00019     1.83551   
   131. RY*(   3) H  17                  0.00013     1.86194   
   132. RY*(   4) H  17                  0.00004     2.33965   
   133. RY*(   1) H  18                  0.00295     0.41145   
   134. RY*(   2) H  18                  0.00019     1.83551   
   135. RY*(   3) H  18                  0.00013     1.86194   
   136. RY*(   4) H  18                  0.00004     2.33965   
   137. RY*(   1) H  19                  0.00280     0.40016   
   138. RY*(   2) H  19                  0.00019     1.82553   
   139. RY*(   3) H  19                  0.00013     1.81689   
   140. RY*(   4) H  19                  0.00004     2.33186   
   141. RY*(   1) H  20                  0.00280     0.40016   
   142. RY*(   2) H  20                  0.00019     1.82553   
   143. RY*(   3) H  20                  0.00013     1.81689   
   144. RY*(   4) H  20                  0.00004     2.33186   
   145. RY*(   1) H  21                  0.00181     0.42180   
   146. RY*(   2) H  21                  0.00021     1.79561   
   147. RY*(   3) H  21                  0.00013     1.78514   
   148. RY*(   4) H  21                  0.00003     2.27037   
   149. RY*(   1) H  22                  0.00143     0.42610   
   150. RY*(   2) H  22                  0.00021     1.78675   
   151. RY*(   3) H  22                  0.00013     1.79440   
   152. RY*(   4) H  22                  0.00003     2.25358   
   153. RY*(   1) H  23                  0.00181     0.42180   
   154. RY*(   2) H  23                  0.00021     1.79561   
   155. RY*(   3) H  23                  0.00013     1.78514   
   156. RY*(   4) H  23                  0.00003     2.27037   
   157. BD*(   1) C   1 - C   2          0.00720     0.41324   
   158. BD*(   1) C   1 - H   8          0.00913     0.44988   
   159. BD*(   1) C   1 - H   9          0.00554     0.45647   
   160. BD*(   1) C   1 - H  10          0.00913     0.44988   
   161. BD*(   1) C   2 - C   3          0.01481     0.41649   
   162. BD*(   1) C   2 - H  11          0.01753     0.45343   
   163. BD*(   1) C   2 - H  12          0.01753     0.45343   
   164. BD*(   1) C   3 - C   4          0.01282     0.42141   
   165. BD*(   1) C   3 - H  13          0.01838     0.44883   
   166. BD*(   1) C   3 - H  14          0.01838     0.44883   
   167. BD*(   1) C   4 - C   5          0.01282     0.42141   
   168. BD*(   1) C   4 - H  15          0.01833     0.44860   
   169. BD*(   1) C   4 - H  16          0.01833     0.44860   
   170. BD*(   1) C   5 - C   6          0.01481     0.41649   
   171. BD*(   1) C   5 - H  17          0.01838     0.44883   
   172. BD*(   1) C   5 - H  18          0.01838     0.44883   
   173. BD*(   1) C   6 - C   7          0.00720     0.41324   
   174. BD*(   1) C   6 - H  19          0.01753     0.45343   
   175. BD*(   1) C   6 - H  20          0.01753     0.45343   
   176. BD*(   1) C   7 - H  21          0.00913     0.44988   
   177. BD*(   1) C   7 - H  22          0.00554     0.45647   
   178. BD*(   1) C   7 - H  23          0.00913     0.44988   
       -------------------------------
              Total Lewis   57.59877  ( 99.3082%)
        Valence non-Lewis    0.29755  (  0.5130%)
        Rydberg non-Lewis    0.10369  (  0.1788%)
       -------------------------------
            Total unit  1   58.00000  (100.0000%)
           Charge unit  1    0.00000
 Unable to Open any file for archive entry.
 1\1\GINC-COMPUTE-0-0\SP\RB3LYP\def2SVP\C7H16\ZAHRT2\15-Mar-2021\0\\# b
 3lyp empiricaldispersion=gd3bj pop=nbo def2svp geom=newredundant\\CCCC
 CCC\\0,1\C,0,-3.836267,-0.350883,0.\C,0,-2.562277,0.492442,0.\C,0,-1.2
 80682,-0.342602,0.\C,0,0.,0.492217,0.\C,0,1.280682,-0.342602,0.\C,0,2.
 562277,0.492442,0.\C,0,3.836267,-0.350883,0.\H,0,-3.882679,-1.003007,0
 .888223\H,0,-4.741015,0.277503,0.\H,0,-3.882679,-1.003007,-0.888223\H,
 0,-2.559155,1.159844,0.880819\H,0,-2.559155,1.159844,-0.880819\H,0,-1.
 281191,-1.010946,-0.881141\H,0,-1.281191,-1.010946,0.881141\H,0,0.,1.1
 60324,-0.881101\H,0,0.,1.160324,0.881101\H,0,1.281191,-1.010946,0.8811
 41\H,0,1.281191,-1.010946,-0.881141\H,0,2.559155,1.159844,0.880819\H,0
 ,2.559155,1.159844,-0.880819\H,0,3.882679,-1.003007,-0.888223\H,0,4.74
 1015,0.277503,0.\H,0,3.882679,-1.003007,0.888223\\Version=ES64L-G16Rev
 C.01\State=1-A1\HF=-276.2279511\RMSD=5.279e-09\Dipole=0.,0.0207122,0.\
 Quadrupole=-0.5559073,-0.1638025,0.7197097,0.,0.,0.\PG=C02V [C2(C1),SG
 V(C6H2),SGV'(H2),X(H12)]\\@
 The archive entry for this job was punched.


 VIRTUE IS LEARNED AT YOUR MOTHER'S KNEE,
 VICES ARE PICKED UP AT SOME OTHER JOINT.
 File lengths (MBytes):  RWF=     19 Int=      0 D2E=      0 Chk=      3 Scr=      1
 Normal termination of Gaussian 16
