# Supplementary material for: Machine-Learning-Guided Discovery of Electrochemical Reactions
Source: J Am Chem Soc. 2022 Dec 2;144(49):22599–610. doi: 10.1021/jacs.2c08997 (PMC9756344; doi:10.1021/jacs.2c08997)
Supplement: Supplementary file 4 — ja2c08997_si_004.zip [file ja2c08997_si_004.zip › Reactivity Prediction/Nlogs_notimes/66.log]

 Entering Gaussian System, Link 0=g16
 Input=66.gjf
 Output=66.log
 Initial command:
  
 Copyright (c) 1988-2019, Gaussian, Inc.  All Rights Reserved.
  
 This is part of the Gaussian(R) 16 program.  It is based on
 the Gaussian(R) 09 system (copyright 2009, Gaussian, Inc.),
 the Gaussian(R) 03 system (copyright 2003, Gaussian, Inc.),
 the Gaussian(R) 98 system (copyright 1998, Gaussian, Inc.),
 the Gaussian(R) 94 system (copyright 1995, Gaussian, Inc.),
 the Gaussian 92(TM) system (copyright 1992, Gaussian, Inc.),
 the Gaussian 90(TM) system (copyright 1990, Gaussian, Inc.),
 the Gaussian 88(TM) system (copyright 1988, Gaussian, Inc.),
 the Gaussian 86(TM) system (copyright 1986, Carnegie Mellon
 University), and the Gaussian 82(TM) system (copyright 1983,
 Carnegie Mellon University). Gaussian is a federally registered
 trademark of Gaussian, Inc.
  
 This software contains proprietary and confidential information,
 including trade secrets, belonging to Gaussian, Inc.
  
 This software is provided under written license and may be
 used, copied, transmitted, or stored only in accord with that
 written license.
  
 The following legend is applicable only to US Government
 contracts under FAR:
  
                    RESTRICTED RIGHTS LEGEND
  
 Use, reproduction and disclosure by the US Government is
 subject to restrictions as set forth in subparagraphs (a)
 and (c) of the Commercial Computer Software - Restricted
 Rights clause in FAR 52.227-19.
  
 Gaussian, Inc.
 340 Quinnipiac St., Bldg. 40, Wallingford CT 06492
  
  
 ---------------------------------------------------------------
 Warning -- This program may not be used in any manner that
 competes with the business of Gaussian, Inc. or will provide
 assistance to any competitor of Gaussian, Inc.  The licensee
 of this program is prohibited from giving any competitor of
 Gaussian, Inc. access to this program.  By using this program,
 the user acknowledges that Gaussian, Inc. is engaged in the
 business of creating and licensing software in the field of
 computational chemistry and represents and warrants to the
 licensee that it is not a competitor of Gaussian, Inc. and that
 it will not use this program in any manner prohibited above.
 ---------------------------------------------------------------
  

 Cite this work as:
 Gaussian 16, Revision C.01,
 M. J. Frisch, G. W. Trucks, H. B. Schlegel, G. E. Scuseria, 
 M. A. Robb, J. R. Cheeseman, G. Scalmani, V. Barone, 
 G. A. Petersson, H. Nakatsuji, X. Li, M. Caricato, A. V. Marenich, 
 J. Bloino, B. G. Janesko, R. Gomperts, B. Mennucci, H. P. Hratchian, 
 J. V. Ortiz, A. F. Izmaylov, J. L. Sonnenberg, D. Williams-Young, 
 F. Ding, F. Lipparini, F. Egidi, J. Goings, B. Peng, A. Petrone, 
 T. Henderson, D. Ranasinghe, V. G. Zakrzewski, J. Gao, N. Rega, 
 G. Zheng, W. Liang, M. Hada, M. Ehara, K. Toyota, R. Fukuda, 
 J. Hasegawa, M. Ishida, T. Nakajima, Y. Honda, O. Kitao, H. Nakai, 
 T. Vreven, K. Throssell, J. A. Montgomery, Jr., J. E. Peralta, 
 F. Ogliaro, M. J. Bearpark, J. J. Heyd, E. N. Brothers, K. N. Kudin, 
 V. N. Staroverov, T. A. Keith, R. Kobayashi, J. Normand, 
 K. Raghavachari, A. P. Rendell, J. C. Burant, S. S. Iyengar, 
 J. Tomasi, M. Cossi, J. M. Millam, M. Klene, C. Adamo, R. Cammi, 
 J. W. Ochterski, R. L. Martin, K. Morokuma, O. Farkas, 
 J. B. Foresman, and D. J. Fox, Gaussian, Inc., Wallingford CT, 2019.
 
 ******************************************
 Gaussian 16:  ES64L-G16RevC.01  3-Jul-2019
                15-Mar-2021 
 ******************************************
 %nprocshared=4
 Will use up to    4 processors via shared memory.
 %mem=1500MB
 -------------------------------------------------------------------
 # b3lyp empiricaldispersion=gd3bj pop=nbo def2svp geom=newredundant
 -------------------------------------------------------------------
 1/29=4000,38=1,172=1/1;
 2/12=2,17=6,18=5,40=1/2;
 3/5=43,7=101,11=2,25=1,30=1,74=-5,124=41/1,2,3;
 4//1;
 5/5=2,38=5/2;
 6/7=2,8=2,9=2,10=2,28=1,40=1/1,7;
 99/5=1,9=1/99;
 ----------
 CCCCCCCCCC
 ----------
 Symbolic Z-matrix:
 Charge =  0 Multiplicity = 1
 C                    -4.94805   1.11527  -0.3804 
 C                    -4.60014  -0.18333   0.34903 
 C                    -3.2652   -0.8093   -0.07179 
 C                    -2.03083   0.0343    0.2541 
 C                    -0.71282  -0.64374  -0.12137 
 C                     0.52443   0.19554   0.19795 
 C                     1.84267  -0.48083  -0.17892 
 C                     3.07972   0.35872   0.14019 
 C                     4.39909  -0.31668  -0.23773 
 C                     5.62896   0.53037   0.08504 
 H                    -5.94132   1.48754  -0.08316 
 H                    -4.22121   1.91489  -0.16676 
 H                    -4.96176   0.96487  -1.47326 
 H                    -5.4052   -0.91893   0.1781 
 H                    -4.58563  -0.00048   1.43908 
 H                    -3.16106  -1.79366   0.41862 
 H                    -3.28657  -1.01586  -1.15827 
 H                    -2.02627   0.26928   1.33492 
 H                    -2.09203   1.00742  -0.26399 
 H                    -0.7216   -0.8847   -1.20049 
 H                    -0.63946  -1.61583   0.40045 
 H                     0.53325   0.43669   1.27701 
 H                     0.45067   1.16745  -0.32414 
 H                     1.83348  -0.72183  -1.25803 
 H                     1.91644  -1.45276   0.34313 
 H                     3.08943   0.59932   1.2196 
 H                     3.0056    1.33119  -0.38126 
 H                     4.4705   -1.28833   0.28388 
 H                     4.38659  -0.55665  -1.3164 
 H                     5.68578   0.75618   1.16307 
 H                     6.56228   0.0183   -0.19806 
 H                     5.6011    1.494    -0.45069 
 
                          Input orientation:                          
 ---------------------------------------------------------------------
 Center     Atomic      Atomic             Coordinates (Angstroms)
 Number     Number       Type             X           Y           Z
 ---------------------------------------------------------------------
      1          6           0       -4.948052    1.115266   -0.380397
      2          6           0       -4.600139   -0.183334    0.349031
      3          6           0       -3.265195   -0.809299   -0.071788
      4          6           0       -2.030826    0.034304    0.254103
      5          6           0       -0.712819   -0.643741   -0.121366
      6          6           0        0.524425    0.195535    0.197954
      7          6           0        1.842665   -0.480826   -0.178920
      8          6           0        3.079718    0.358722    0.140194
      9          6           0        4.399092   -0.316681   -0.237734
     10          6           0        5.628964    0.530369    0.085036
     11          1           0       -5.941320    1.487535   -0.083155
     12          1           0       -4.221205    1.914887   -0.166760
     13          1           0       -4.961764    0.964867   -1.473262
     14          1           0       -5.405199   -0.918926    0.178099
     15          1           0       -4.585635   -0.000478    1.439075
     16          1           0       -3.161060   -1.793662    0.418617
     17          1           0       -3.286568   -1.015862   -1.158274
     18          1           0       -2.026266    0.269275    1.334916
     19          1           0       -2.092032    1.007424   -0.263993
     20          1           0       -0.721598   -0.884696   -1.200491
     21          1           0       -0.639460   -1.615834    0.400448
     22          1           0        0.533245    0.436685    1.277013
     23          1           0        0.450672    1.167454   -0.324138
     24          1           0        1.833477   -0.721828   -1.258031
     25          1           0        1.916438   -1.452764    0.343126
     26          1           0        3.089433    0.599317    1.219595
     27          1           0        3.005604    1.331194   -0.381255
     28          1           0        4.470498   -1.288328    0.283878
     29          1           0        4.386588   -0.556645   -1.316404
     30          1           0        5.685776    0.756182    1.163065
     31          1           0        6.562283    0.018298   -0.198060
     32          1           0        5.601097    1.494002   -0.450686
 ---------------------------------------------------------------------
                    Distance matrix (angstroms):
                    1          2          3          4          5
     1  C    0.000000
     2  C    1.529533   0.000000
     3  C    2.575111   1.533296   0.000000
     4  C    3.175103   2.580261   1.530208   0.000000
     5  C    4.593300   3.942652   2.558220   1.529008   0.000000
     6  C    5.579283   5.140771   3.929844   2.560948   1.528765
     7  C    6.978678   6.471241   5.119532   3.931514   2.561318
     8  C    8.080128   7.701795   6.455008   5.122097   3.931499
     9  C    9.457268   9.019326   7.681895   6.458246   5.123685
    10  C   10.603396  10.257369   8.995853   7.677698   6.452856
    11  H    1.101598   2.185716   3.526644   4.185402   5.646328
    12  H    1.101518   2.193664   2.888627   2.917444   4.342512
    13  H    1.103251   2.184008   2.826684   3.527058   4.740124
    14  H    2.158434   1.103827   2.157331   3.507252   4.709972
    15  H    2.164881   1.105370   2.163437   2.816455   4.224626
    16  H    3.506227   2.160775   1.104677   2.155447   2.758221
    17  H    2.811997   2.165765   1.106154   2.162070   2.799614
    18  H    3.492110   2.793143   2.162656   1.106069   2.163215
    19  H    2.860425   2.843291   2.171114   1.104143   2.156135
    20  H    4.747138   4.235092   2.783800   2.162055   1.105734
    21  H    5.160677   4.212087   2.787111   2.163394   1.105729
    22  H    5.766463   5.253304   4.218991   2.789752   2.162281
    23  H    5.399269   5.271478   4.216503   2.788588   2.162234
    24  H    7.080557   6.653122   5.235578   4.217952   2.789575
    25  H    7.364746   6.639071   5.237893   4.219027   2.789850
    26  H    8.211415   7.778171   6.635749   5.241037   4.219063
    27  H    7.956587   7.789380   6.633280   5.239392   4.218362
    28  H    9.743080   9.137927   7.758667   6.634565   5.238940
    29  H    9.529265   9.147366   7.756461   6.633168   5.238287
    30  H   10.751256  10.360762   9.170358   7.803414   6.674696
    31  H   11.563927  11.177640   9.863072   8.605012   7.305565
    32  H   10.556180  10.369099   9.168418   7.802160   6.674124
                    6          7          8          9         10
     6  C    0.000000
     7  C    1.528808   0.000000
     8  C    2.561150   1.528717   0.000000
     9  C    3.932586   2.562366   1.529623   0.000000
    10  C    5.116755   3.927881   2.555613   1.527828   0.000000
    11  H    6.599556   8.029573   9.094132  10.497772  11.611026
    12  H    5.060651   6.519978   7.471235   8.904743   9.950182
    13  H    5.786459   7.075705   8.224116   9.528616  10.713571
    14  H    6.033478   7.269864   8.580655   9.831568  11.129325
    15  H    5.262273   6.646178   7.782914   9.145326  10.317619
    16  H    4.193852   5.207480   6.607389   7.730988   9.098182
    17  H    4.222618   5.249231   6.641167   7.772105   9.133639
    18  H    2.793590   4.221727   5.244658   6.640918   7.760987
    19  H    2.778202   4.207608   5.227923   6.624850   7.743590
    20  H    2.162203   2.789653   4.218238   5.241279   6.632091
    21  H    2.162566   2.790135   4.218873   5.242335   6.633160
    22  H    1.105712   2.162440   2.789796   4.219809   5.234113
    23  H    1.105733   2.162304   2.789540   4.219022   5.233355
    24  H    2.162190   1.105734   2.162346   2.790615   4.216343
    25  H    2.162329   1.105730   2.162379   2.791353   4.216904
    26  H    2.790351   2.162633   1.105933   2.162884   2.782300
    27  H    2.789526   2.162587   1.105940   2.162845   2.782223
    28  H    4.216720   2.787785   2.160483   1.105113   2.165465
    29  H    4.216083   2.787681   2.160436   1.105110   2.165440
    30  H    5.280654   4.254482   2.827681   2.183765   1.102890
    31  H    6.053426   4.745976   3.515475   2.189333   1.101565
    32  H    5.280090   4.254364   2.827605   2.183744   1.102889
                   11         12         13         14         15
    11  H    0.000000
    12  H    1.774377   0.000000
    13  H    1.779075   1.777052   0.000000
    14  H    2.479261   3.090512   2.544072   0.000000
    15  H    2.523737   2.525894   3.091128   1.762184   0.000000
    16  H    4.329882   3.901270   3.798845   2.420573   2.507241
    17  H    3.804022   3.232017   2.613195   2.506768   3.076492
    18  H    4.338517   3.127431   4.121512   3.763939   2.575652
    19  H    3.883327   2.316532   3.114403   3.857894   3.183451
    20  H    5.841354   4.599295   4.634037   4.882397   4.762345
    21  H    6.162345   5.061286   5.371510   4.821555   4.388669
    22  H    6.698831   5.184048   6.167505   6.189540   5.140069
    23  H    6.404536   4.733905   5.536785   6.236702   5.462360
    24  H    8.167563   6.693453   7.004753   7.382394   6.999980
    25  H    8.400681   7.019382   7.513579   7.342928   6.751829
    26  H    9.167365   7.556331   8.497463   8.691867   7.701597
    27  H    8.953254   7.253515   8.050194   8.724536   7.919208
    28  H   10.781748   9.274123   9.855557   9.883169   9.219901
    29  H   10.600248   9.029078   9.472660   9.911805   9.402275
    30  H   11.716540  10.062768  10.971047  11.259923  10.302941
    31  H   12.590153  10.949048  11.632961  12.010017  11.267504
    32  H   11.548269   9.835414  10.625426  11.285218  10.467768
                   16         17         18         19         20
    16  H    0.000000
    17  H    1.762756   0.000000
    18  H    2.526474   3.075050   0.000000
    19  H    3.074876   2.514029   1.762299   0.000000
    20  H    3.065731   2.568669   3.076052   2.516989   0.000000
    21  H    2.527928   3.129978   2.519940   3.071308   1.761907
    22  H    4.399907   4.757256   2.565634   3.097180   3.075501
    23  H    4.729112   4.407904   3.113584   2.548445   2.520621
    24  H    5.376372   5.129451   4.754290   4.403186   2.560907
    25  H    5.089489   5.432896   4.415199   4.742252   3.108808
    26  H    6.740666   6.994030   5.127631   5.405105   4.752165
    27  H    6.959329   6.760463   5.421497   5.109253   4.412862
    28  H    7.649457   7.894689   6.763043   6.974055   5.415176
    29  H    7.842672   7.688511   6.988300   6.747325   5.120021
    30  H    9.237013   9.435662   7.729308   7.911632   7.023768
    31  H    9.909939   9.949440   8.727897   8.710906   7.407779
    32  H    9.398926   9.262326   7.928745   7.710762   6.796829
                   21         22         23         24         25
    21  H    0.000000
    22  H    2.521198   0.000000
    23  H    3.075728   1.761967   0.000000
    24  H    3.108893   3.075582   2.520653   0.000000
    25  H    2.561736   2.520989   3.075590   1.762060   0.000000
    26  H    4.413903   2.562000   3.109494   3.075952   2.520943
    27  H    4.752107   3.108466   2.560811   2.521412   3.075944
    28  H    5.121769   4.411796   4.749689   3.106813   2.560034
    29  H    5.415775   4.749818   4.410050   2.559115   3.107847
    30  H    6.798283   5.163685   5.457768   4.783976   4.445183
    31  H    7.409028   6.220947   6.219987   4.902339   4.903140
    32  H    7.024248   5.457654   5.162318   4.444847   4.784379
                   26         27         28         29         30
    26  H    0.000000
    27  H    1.762212   0.000000
    28  H    2.519149   3.074120   0.000000
    29  H    3.074110   2.519039   1.761620   0.000000
    30  H    2.601692   3.146249   2.535723   3.091791   0.000000
    31  H    3.795789   3.795685   2.512986   2.512947   1.779157
    32  H    3.146229   2.601521   3.091795   2.535676   1.776441
                   31         32
    31  H    0.000000
    32  H    1.779157   0.000000
 Stoichiometry    C10H22
 Framework group  C1[X(C10H22)]
 Deg. of freedom    90
 Full point group                 C1      NOp   1
 Largest Abelian subgroup         C1      NOp   1
 Largest concise Abelian subgroup C1      NOp   1
                         Standard orientation:                         
 ---------------------------------------------------------------------
 Center     Atomic      Atomic             Coordinates (Angstroms)
 Number     Number       Type             X           Y           Z
 ---------------------------------------------------------------------
      1          6           0       -4.948052    1.115266   -0.380397
      2          6           0       -4.600139   -0.183334    0.349031
      3          6           0       -3.265195   -0.809299   -0.071788
      4          6           0       -2.030826    0.034304    0.254103
      5          6           0       -0.712819   -0.643741   -0.121366
      6          6           0        0.524425    0.195535    0.197954
      7          6           0        1.842665   -0.480826   -0.178920
      8          6           0        3.079718    0.358722    0.140194
      9          6           0        4.399092   -0.316681   -0.237734
     10          6           0        5.628964    0.530369    0.085036
     11          1           0       -5.941320    1.487535   -0.083155
     12          1           0       -4.221205    1.914887   -0.166760
     13          1           0       -4.961764    0.964867   -1.473262
     14          1           0       -5.405199   -0.918926    0.178099
     15          1           0       -4.585635   -0.000478    1.439075
     16          1           0       -3.161060   -1.793662    0.418617
     17          1           0       -3.286568   -1.015862   -1.158274
     18          1           0       -2.026266    0.269275    1.334916
     19          1           0       -2.092032    1.007424   -0.263993
     20          1           0       -0.721598   -0.884696   -1.200491
     21          1           0       -0.639460   -1.615834    0.400448
     22          1           0        0.533245    0.436685    1.277013
     23          1           0        0.450672    1.167454   -0.324138
     24          1           0        1.833477   -0.721828   -1.258031
     25          1           0        1.916438   -1.452764    0.343126
     26          1           0        3.089433    0.599317    1.219595
     27          1           0        3.005604    1.331194   -0.381255
     28          1           0        4.470498   -1.288328    0.283878
     29          1           0        4.386588   -0.556645   -1.316404
     30          1           0        5.685776    0.756182    1.163065
     31          1           0        6.562283    0.018298   -0.198060
     32          1           0        5.601097    1.494002   -0.450686
 ---------------------------------------------------------------------
 Rotational constants (GHZ):           5.6675591           0.2719445           0.2660386
 Standard basis: def2SVP (5D, 7F)
 There are   260 symmetry adapted cartesian basis functions of A   symmetry.
 There are   250 symmetry adapted basis functions of A   symmetry.
   250 basis functions,   404 primitive gaussians,   260 cartesian basis functions
    41 alpha electrons       41 beta electrons
       nuclear repulsion energy       521.2062006667 Hartrees.
 NAtoms=   32 NActive=   32 NUniq=   32 SFac= 1.00D+00 NAtFMM=   60 NAOKFM=F Big=F
 Integral buffers will be    131072 words long.
 Raffenetti 2 integral format.
 Two-electron integral symmetry is turned on.
 Nuclear repulsion after empirical dispersion term =      521.1627268405 Hartrees.
 One-electron integrals computed using PRISM.
   1 Symmetry operations used in ECPInt.
 ECPInt:  NShTT=    8001 NPrTT=   26761 LenC2=    7163 LenP2D=   18208.
 LDataN:  DoStor=T MaxTD1= 4 Len=   56
 NBasis=   250 RedAO= T EigKep=  9.15D-04  NBF=   250
 NBsUse=   250 1.00D-06 EigRej= -1.00D+00 NBFU=   250
 ExpMin= 1.22D-01 ExpMax= 1.24D+03 ExpMxC= 1.86D+02 IAcc=3 IRadAn=         5 AccDes= 0.00D+00
 Harris functional with IExCor=  402 and IRadAn=       5 diagonalized for initial guess.
 HarFok:  IExCor=  402 AccDes= 0.00D+00 IRadAn=         5 IDoV= 1 UseB2=F ITyADJ=14
 ICtDFT=  3500011 ScaDFX=  1.000000  1.000000  1.000000  1.000000
 FoFCou: FMM=F IPFlag=           0 FMFlag=      100000 FMFlg1=           0
         NFxFlg=           0 DoJE=T BraDBF=F KetDBF=T FulRan=T
         wScrn=  0.000000 ICntrl=       500 IOpCl=  0 I1Cent=   200000004 NGrid=           0
         NMat0=    1 NMatS0=      1 NMatT0=    0 NMatD0=    1 NMtDS0=    0 NMtDT0=    0
 Petite list used in FoFCou.
 Requested convergence on RMS density matrix=1.00D-08 within 128 cycles.
 Requested convergence on MAX density matrix=1.00D-06.
 Requested convergence on             energy=1.00D-06.
 No special actions if energy rises.
 Integral accuracy reduced to 1.0D-05 until final iterations.
 Initial convergence to 1.0D-05 achieved.  Increase integral accuracy.
 SCF Done:  E(RB3LYP) =  -394.097789651     A.U. after   12 cycles
            NFock= 12  Conv=0.26D-08     -V/T= 2.0135

 **********************************************************************

            Population analysis using the SCF Density.

 **********************************************************************

 Orbital symmetries:
       Occupied  (A) (A) (A) (A) (A) (A) (A) (A) (A) (A) (A) (A)
                 (A) (A) (A) (A) (A) (A) (A) (A) (A) (A) (A) (A)
                 (A) (A) (A) (A) (A) (A) (A) (A) (A) (A) (A) (A)
                 (A) (A) (A) (A) (A)
       Virtual   (A) (A) (A) (A) (A) (A) (A) (A) (A) (A) (A) (A)
                 (A) (A) (A) (A) (A) (A) (A) (A) (A) (A) (A) (A)
                 (A) (A) (A) (A) (A) (A) (A) (A) (A) (A) (A) (A)
                 (A) (A) (A) (A) (A) (A) (A) (A) (A) (A) (A) (A)
                 (A) (A) (A) (A) (A) (A) (A) (A) (A) (A) (A) (A)
                 (A) (A) (A) (A) (A) (A) (A) (A) (A) (A) (A) (A)
                 (A) (A) (A) (A) (A) (A) (A) (A) (A) (A) (A) (A)
                 (A) (A) (A) (A) (A) (A) (A) (A) (A) (A) (A) (A)
                 (A) (A) (A) (A) (A) (A) (A) (A) (A) (A) (A) (A)
                 (A) (A) (A) (A) (A) (A) (A) (A) (A) (A) (A) (A)
                 (A) (A) (A) (A) (A) (A) (A) (A) (A) (A) (A) (A)
                 (A) (A) (A) (A) (A) (A) (A) (A) (A) (A) (A) (A)
                 (A) (A) (A) (A) (A) (A) (A) (A) (A) (A) (A) (A)
                 (A) (A) (A) (A) (A) (A) (A) (A) (A) (A) (A) (A)
                 (A) (A) (A) (A) (A) (A) (A) (A) (A) (A) (A) (A)
                 (A) (A) (A) (A) (A) (A) (A) (A) (A) (A) (A) (A)
                 (A) (A) (A) (A) (A) (A) (A) (A) (A) (A) (A) (A)
                 (A) (A) (A) (A) (A)
 The electronic state is 1-A.
 Alpha  occ. eigenvalues --  -10.17951 -10.17906 -10.17689 -10.17660 -10.17658
 Alpha  occ. eigenvalues --  -10.17654 -10.17651 -10.17605 -10.17587 -10.17542
 Alpha  occ. eigenvalues --   -0.80491  -0.78890  -0.76225  -0.72611  -0.68393
 Alpha  occ. eigenvalues --   -0.64167  -0.59998  -0.56913  -0.56760  -0.55531
 Alpha  occ. eigenvalues --   -0.48160  -0.46388  -0.44809  -0.44081  -0.42945
 Alpha  occ. eigenvalues --   -0.41655  -0.41256  -0.39852  -0.38549  -0.37362
 Alpha  occ. eigenvalues --   -0.36828  -0.35757  -0.34132  -0.33905  -0.33384
 Alpha  occ. eigenvalues --   -0.32510  -0.32351  -0.31876  -0.31769  -0.31575
 Alpha  occ. eigenvalues --   -0.30022
 Alpha virt. eigenvalues --    0.05468   0.05941   0.07095   0.07477   0.07818
 Alpha virt. eigenvalues --    0.09228   0.09417   0.09686   0.11904   0.12286
 Alpha virt. eigenvalues --    0.12703   0.13798   0.14652   0.15000   0.15257
 Alpha virt. eigenvalues --    0.15764   0.16245   0.16721   0.17674   0.18409
 Alpha virt. eigenvalues --    0.19103   0.19428   0.20504   0.21737   0.22147
 Alpha virt. eigenvalues --    0.23541   0.24290   0.25862   0.27425   0.29843
 Alpha virt. eigenvalues --    0.30589   0.39280   0.40740   0.41885   0.42300
 Alpha virt. eigenvalues --    0.42606   0.42898   0.43416   0.44125   0.44852
 Alpha virt. eigenvalues --    0.46696   0.48915   0.51076   0.51549   0.52170
 Alpha virt. eigenvalues --    0.56725   0.60688   0.61472   0.61881   0.62313
 Alpha virt. eigenvalues --    0.63586   0.63623   0.64287   0.64564   0.64807
 Alpha virt. eigenvalues --    0.65272   0.65366   0.65986   0.66711   0.67206
 Alpha virt. eigenvalues --    0.67823   0.67997   0.68201   0.68432   0.68859
 Alpha virt. eigenvalues --    0.69200   0.69648   0.69947   0.70261   0.70778
 Alpha virt. eigenvalues --    0.71078   0.71645   0.72457   0.72742   0.73154
 Alpha virt. eigenvalues --    0.73852   0.74474   0.74986   0.75830   0.76730
 Alpha virt. eigenvalues --    0.86580   0.89892   0.95090   0.96036   1.00931
 Alpha virt. eigenvalues --    1.01310   1.02417   1.04119   1.04701   1.05019
 Alpha virt. eigenvalues --    1.05455   1.07985   1.09229   1.14620   1.19804
 Alpha virt. eigenvalues --    1.23143   1.25543   1.30426   1.32788   1.34258
 Alpha virt. eigenvalues --    1.36020   1.36885   1.37205   1.38583   1.39461
 Alpha virt. eigenvalues --    1.40122   1.40545   1.44955   1.53719   1.54127
 Alpha virt. eigenvalues --    1.54627   1.60440   1.66751   1.69329   1.69920
 Alpha virt. eigenvalues --    1.73720   1.74036   1.75217   1.75350   1.75830
 Alpha virt. eigenvalues --    1.77124   1.77852   1.78451   1.78971   1.79172
 Alpha virt. eigenvalues --    1.79884   1.80143   1.80762   1.81280   1.81803
 Alpha virt. eigenvalues --    1.82116   1.82383   1.83102   1.83628   1.83752
 Alpha virt. eigenvalues --    1.84471   1.85126   1.86642   1.86987   1.87907
 Alpha virt. eigenvalues --    1.88660   1.89296   1.91423   1.91771   1.93001
 Alpha virt. eigenvalues --    1.93779   1.94951   1.95675   1.97063   1.97695
 Alpha virt. eigenvalues --    1.98712   2.00877   2.04203   2.06679   2.06972
 Alpha virt. eigenvalues --    2.08276   2.12787   2.14446   2.18879   2.20665
 Alpha virt. eigenvalues --    2.24547   2.28649   2.31384   2.32048   2.38585
 Alpha virt. eigenvalues --    2.39138   2.39891   2.40110   2.40491   2.41713
 Alpha virt. eigenvalues --    2.42467   2.43839   2.46847   2.46979   2.49963
 Alpha virt. eigenvalues --    2.51756   2.53531   2.55500   2.56080   2.56487
 Alpha virt. eigenvalues --    2.57605   2.58607   2.59256   2.61279   2.62247
 Alpha virt. eigenvalues --    2.64889   2.67386   2.75328   2.80715   2.82776
 Alpha virt. eigenvalues --    2.85468   2.86247   2.88110   2.89853   2.90205
 Alpha virt. eigenvalues --    2.92922   2.94386   2.95270   2.96883   2.99080
 Alpha virt. eigenvalues --    2.99388   3.02412   3.03693   3.06402   3.08181
 Alpha virt. eigenvalues --    3.08862   3.09572   3.11909   3.12495
          Condensed to atoms (all electrons):
               1          2          3          4          5          6
     1  C    4.539144   0.440160  -0.053800  -0.007273   0.000294   0.000009
     2  C    0.440160   4.558772   0.421842  -0.050466   0.007592  -0.000399
     3  C   -0.053800   0.421842   4.628098   0.402395  -0.032446   0.006308
     4  C   -0.007273  -0.050466   0.402395   4.685573   0.382721  -0.032922
     5  C    0.000294   0.007592  -0.032446   0.382721   4.669956   0.375209
     6  C    0.000009  -0.000399   0.006308  -0.032922   0.375209   4.679490
     7  C    0.000000   0.000006  -0.000325   0.006633  -0.032384   0.375386
     8  C   -0.000000  -0.000000   0.000005  -0.000335   0.006488  -0.031842
     9  C   -0.000000   0.000000  -0.000000   0.000005  -0.000327   0.006611
    10  C   -0.000000  -0.000000   0.000000  -0.000000   0.000006  -0.000398
    11  H    0.369167  -0.010895   0.007479   0.000336  -0.000001  -0.000000
    12  H    0.387996  -0.023051  -0.009348   0.005441  -0.000439   0.000049
    13  H    0.383248  -0.025899  -0.003278  -0.003552   0.000025  -0.000004
    14  H   -0.023171   0.352469  -0.012242   0.009124  -0.000446   0.000014
    15  H   -0.027450   0.362707  -0.017839  -0.014813   0.000553  -0.000017
    16  H    0.009441  -0.015572   0.349660  -0.021090  -0.008277   0.000426
    17  H   -0.012563  -0.023356   0.361732  -0.026188  -0.007298   0.000302
    18  H   -0.003433  -0.001748  -0.027943   0.357859  -0.021215  -0.007763
    19  H    0.007572  -0.008783  -0.024930   0.360413  -0.018785  -0.007292
    20  H   -0.000135   0.000480  -0.006783  -0.021799   0.356581  -0.021544
    21  H    0.000026   0.000144  -0.006803  -0.023730   0.358806  -0.021772
    22  H   -0.000002   0.000014   0.000320  -0.006872  -0.021872   0.356948
    23  H   -0.000013   0.000007   0.000356  -0.007827  -0.020658   0.356220
    24  H   -0.000000   0.000000   0.000003   0.000386  -0.007474  -0.021335
    25  H   -0.000000   0.000000   0.000003   0.000354  -0.007385  -0.021397
    26  H    0.000000   0.000000   0.000000   0.000000   0.000416  -0.007588
    27  H   -0.000000   0.000000   0.000000   0.000001   0.000414  -0.007580
    28  H   -0.000000  -0.000000   0.000000   0.000000   0.000004   0.000364
    29  H   -0.000000  -0.000000   0.000000   0.000000   0.000004   0.000363
    30  H   -0.000000   0.000000  -0.000000   0.000000   0.000000  -0.000003
    31  H   -0.000000   0.000000  -0.000000   0.000000  -0.000000   0.000012
    32  H   -0.000000   0.000000  -0.000000   0.000000   0.000000  -0.000003
               7          8          9         10         11         12
     1  C    0.000000  -0.000000  -0.000000  -0.000000   0.369167   0.387996
     2  C    0.000006  -0.000000   0.000000  -0.000000  -0.010895  -0.023051
     3  C   -0.000325   0.000005  -0.000000   0.000000   0.007479  -0.009348
     4  C    0.006633  -0.000335   0.000005  -0.000000   0.000336   0.005441
     5  C   -0.032384   0.006488  -0.000327   0.000006  -0.000001  -0.000439
     6  C    0.375386  -0.031842   0.006611  -0.000398  -0.000000   0.000049
     7  C    4.675310   0.376269  -0.033055   0.007574   0.000000  -0.000001
     8  C    0.376269   4.671713   0.409958  -0.047485  -0.000000   0.000000
     9  C   -0.033055   0.409958   4.589254   0.429070   0.000000  -0.000000
    10  C    0.007574  -0.047485   0.429070   4.510121  -0.000000   0.000000
    11  H    0.000000  -0.000000   0.000000  -0.000000   0.686802  -0.022494
    12  H   -0.000001   0.000000  -0.000000   0.000000  -0.022494   0.674494
    13  H   -0.000000   0.000000  -0.000000   0.000000  -0.024650  -0.028640
    14  H   -0.000000   0.000000  -0.000000   0.000000  -0.007501   0.009007
    15  H    0.000000   0.000000  -0.000000   0.000000  -0.005503  -0.009661
    16  H    0.000004   0.000000   0.000000  -0.000000  -0.000465  -0.000030
    17  H    0.000003   0.000000   0.000000  -0.000000   0.000108  -0.000807
    18  H    0.000377   0.000001   0.000000   0.000000  -0.000024   0.000606
    19  H    0.000420   0.000002   0.000000   0.000000  -0.000527   0.002859
    20  H   -0.007526   0.000362   0.000002   0.000000  -0.000000   0.000056
    21  H   -0.007224   0.000366   0.000003   0.000000   0.000001  -0.000007
    22  H   -0.021699  -0.007331   0.000306   0.000007  -0.000000   0.000008
    23  H   -0.021386  -0.007353   0.000306   0.000007   0.000000  -0.000027
    24  H    0.357553  -0.022420  -0.007053   0.000279  -0.000000   0.000000
    25  H    0.357594  -0.022371  -0.007049   0.000277   0.000000   0.000000
    26  H   -0.020909   0.361219  -0.028030  -0.004620   0.000000  -0.000000
    27  H   -0.020958   0.361243  -0.028037  -0.004627  -0.000000   0.000000
    28  H   -0.007580  -0.021511   0.362523  -0.023432  -0.000000   0.000000
    29  H   -0.007597  -0.021506   0.362526  -0.023425   0.000000  -0.000000
    30  H    0.000425  -0.008311  -0.020533   0.383239   0.000000   0.000000
    31  H   -0.000478   0.007368  -0.009809   0.369858   0.000000  -0.000000
    32  H    0.000425  -0.008313  -0.020533   0.383239   0.000000   0.000000
              13         14         15         16         17         18
     1  C    0.383248  -0.023171  -0.027450   0.009441  -0.012563  -0.003433
     2  C   -0.025899   0.352469   0.362707  -0.015572  -0.023356  -0.001748
     3  C   -0.003278  -0.012242  -0.017839   0.349660   0.361732  -0.027943
     4  C   -0.003552   0.009124  -0.014813  -0.021090  -0.026188   0.357859
     5  C    0.000025  -0.000446   0.000553  -0.008277  -0.007298  -0.021215
     6  C   -0.000004   0.000014  -0.000017   0.000426   0.000302  -0.007763
     7  C   -0.000000  -0.000000   0.000000   0.000004   0.000003   0.000377
     8  C    0.000000   0.000000   0.000000   0.000000   0.000000   0.000001
     9  C   -0.000000  -0.000000  -0.000000   0.000000   0.000000   0.000000
    10  C    0.000000   0.000000   0.000000  -0.000000  -0.000000   0.000000
    11  H   -0.024650  -0.007501  -0.005503  -0.000465   0.000108  -0.000024
    12  H   -0.028640   0.009007  -0.009661  -0.000030  -0.000807   0.000606
    13  H    0.687652  -0.008437   0.009238  -0.000051   0.007830   0.000281
    14  H   -0.008437   0.732941  -0.031218  -0.007772  -0.007236  -0.000107
    15  H    0.009238  -0.031218   0.729888  -0.007363   0.009783   0.008780
    16  H   -0.000051  -0.007772  -0.007363   0.736166  -0.031659  -0.010716
    17  H    0.007830  -0.007236   0.009783  -0.031659   0.734660   0.010484
    18  H    0.000281  -0.000107   0.008780  -0.010716   0.010484   0.737932
    19  H    0.000821  -0.000067  -0.000941   0.010318  -0.011638  -0.035784
    20  H    0.000001   0.000014   0.000027  -0.002130   0.008888   0.010260
    21  H    0.000001  -0.000014  -0.000042   0.009417  -0.001993  -0.011828
    22  H   -0.000000   0.000000  -0.000008  -0.000051   0.000030   0.008909
    23  H    0.000001  -0.000000   0.000003   0.000033  -0.000047  -0.002024
    24  H   -0.000000   0.000000  -0.000000   0.000004  -0.000009   0.000029
    25  H    0.000000   0.000000   0.000000  -0.000010   0.000004  -0.000049
    26  H    0.000000  -0.000000  -0.000000   0.000000  -0.000000  -0.000009
    27  H    0.000000  -0.000000  -0.000000  -0.000000   0.000000   0.000004
    28  H   -0.000000   0.000000  -0.000000  -0.000000  -0.000000   0.000000
    29  H    0.000000   0.000000   0.000000  -0.000000  -0.000000  -0.000000
    30  H   -0.000000  -0.000000  -0.000000  -0.000000   0.000000  -0.000000
    31  H   -0.000000  -0.000000  -0.000000   0.000000   0.000000  -0.000000
    32  H   -0.000000  -0.000000  -0.000000   0.000000  -0.000000  -0.000000
              19         20         21         22         23         24
     1  C    0.007572  -0.000135   0.000026  -0.000002  -0.000013  -0.000000
     2  C   -0.008783   0.000480   0.000144   0.000014   0.000007   0.000000
     3  C   -0.024930  -0.006783  -0.006803   0.000320   0.000356   0.000003
     4  C    0.360413  -0.021799  -0.023730  -0.006872  -0.007827   0.000386
     5  C   -0.018785   0.356581   0.358806  -0.021872  -0.020658  -0.007474
     6  C   -0.007292  -0.021544  -0.021772   0.356948   0.356220  -0.021335
     7  C    0.000420  -0.007526  -0.007224  -0.021699  -0.021386   0.357553
     8  C    0.000002   0.000362   0.000366  -0.007331  -0.007353  -0.022420
     9  C    0.000000   0.000002   0.000003   0.000306   0.000306  -0.007053
    10  C    0.000000   0.000000   0.000000   0.000007   0.000007   0.000279
    11  H   -0.000527  -0.000000   0.000001  -0.000000   0.000000  -0.000000
    12  H    0.002859   0.000056  -0.000007   0.000008  -0.000027   0.000000
    13  H    0.000821   0.000001   0.000001  -0.000000   0.000001  -0.000000
    14  H   -0.000067   0.000014  -0.000014   0.000000  -0.000000   0.000000
    15  H   -0.000941   0.000027  -0.000042  -0.000008   0.000003  -0.000000
    16  H    0.010318  -0.002130   0.009417  -0.000051   0.000033   0.000004
    17  H   -0.011638   0.008888  -0.001993   0.000030  -0.000047  -0.000009
    18  H   -0.035784   0.010260  -0.011828   0.008909  -0.002024   0.000029
    19  H    0.727523  -0.011857   0.010132  -0.002203   0.009407  -0.000058
    20  H   -0.011857   0.737102  -0.034938   0.010237  -0.011639   0.008975
    21  H    0.010132  -0.034938   0.736578  -0.011611   0.010218  -0.002033
    22  H   -0.002203   0.010237  -0.011611   0.736773  -0.034644   0.010210
    23  H    0.009407  -0.011639   0.010218  -0.034644   0.736168  -0.011605
    24  H   -0.000058   0.008975  -0.002033   0.010210  -0.011605   0.736378
    25  H    0.000033  -0.002035   0.008917  -0.011635   0.010198  -0.034845
    26  H    0.000004   0.000030  -0.000049   0.008903  -0.002038   0.010217
    27  H   -0.000009  -0.000050   0.000029  -0.002040   0.008933  -0.011611
    28  H   -0.000000   0.000004  -0.000009  -0.000049   0.000032  -0.002037
    29  H    0.000000  -0.000009   0.000004   0.000031  -0.000049   0.009012
    30  H   -0.000000  -0.000000   0.000000  -0.000007   0.000003   0.000034
    31  H   -0.000000   0.000000   0.000000   0.000000   0.000000   0.000009
    32  H   -0.000000   0.000000  -0.000000   0.000003  -0.000007  -0.000053
              25         26         27         28         29         30
     1  C   -0.000000   0.000000  -0.000000  -0.000000  -0.000000  -0.000000
     2  C    0.000000   0.000000   0.000000  -0.000000  -0.000000   0.000000
     3  C    0.000003   0.000000   0.000000   0.000000   0.000000  -0.000000
     4  C    0.000354   0.000000   0.000001   0.000000   0.000000   0.000000
     5  C   -0.007385   0.000416   0.000414   0.000004   0.000004   0.000000
     6  C   -0.021397  -0.007588  -0.007580   0.000364   0.000363  -0.000003
     7  C    0.357594  -0.020909  -0.020958  -0.007580  -0.007597   0.000425
     8  C   -0.022371   0.361219   0.361243  -0.021511  -0.021506  -0.008311
     9  C   -0.007049  -0.028030  -0.028037   0.362523   0.362526  -0.020533
    10  C    0.000277  -0.004620  -0.004627  -0.023432  -0.023425   0.383239
    11  H    0.000000   0.000000  -0.000000  -0.000000   0.000000   0.000000
    12  H    0.000000  -0.000000   0.000000   0.000000  -0.000000   0.000000
    13  H    0.000000   0.000000   0.000000  -0.000000   0.000000  -0.000000
    14  H    0.000000  -0.000000  -0.000000   0.000000   0.000000  -0.000000
    15  H    0.000000  -0.000000  -0.000000  -0.000000   0.000000  -0.000000
    16  H   -0.000010   0.000000  -0.000000  -0.000000  -0.000000  -0.000000
    17  H    0.000004  -0.000000   0.000000  -0.000000  -0.000000   0.000000
    18  H   -0.000049  -0.000009   0.000004   0.000000  -0.000000  -0.000000
    19  H    0.000033   0.000004  -0.000009  -0.000000   0.000000  -0.000000
    20  H   -0.002035   0.000030  -0.000050   0.000004  -0.000009  -0.000000
    21  H    0.008917  -0.000049   0.000029  -0.000009   0.000004   0.000000
    22  H   -0.011635   0.008903  -0.002040  -0.000049   0.000031  -0.000007
    23  H    0.010198  -0.002038   0.008933   0.000032  -0.000049   0.000003
    24  H   -0.034845   0.010217  -0.011611  -0.002037   0.009012   0.000034
    25  H    0.736277  -0.011627   0.010218   0.008998  -0.002035  -0.000053
    26  H   -0.011627   0.735840  -0.035556  -0.011555   0.010285   0.008123
    27  H    0.010218  -0.035556   0.735864   0.010284  -0.011554  -0.001809
    28  H    0.008998  -0.011555   0.010284   0.729823  -0.033863  -0.009420
    29  H   -0.002035   0.010285  -0.011554  -0.033863   0.729816   0.008886
    30  H   -0.000053   0.008123  -0.001809  -0.009420   0.008886   0.686298
    31  H    0.000009  -0.000069  -0.000069  -0.006225  -0.006227  -0.025217
    32  H    0.000034  -0.001810   0.008126   0.008887  -0.009420  -0.026895
              31         32
     1  C   -0.000000  -0.000000
     2  C    0.000000   0.000000
     3  C   -0.000000  -0.000000
     4  C    0.000000   0.000000
     5  C   -0.000000   0.000000
     6  C    0.000012  -0.000003
     7  C   -0.000478   0.000425
     8  C    0.007368  -0.008313
     9  C   -0.009809  -0.020533
    10  C    0.369858   0.383239
    11  H    0.000000   0.000000
    12  H   -0.000000   0.000000
    13  H   -0.000000  -0.000000
    14  H   -0.000000  -0.000000
    15  H   -0.000000  -0.000000
    16  H    0.000000   0.000000
    17  H    0.000000  -0.000000
    18  H   -0.000000  -0.000000
    19  H   -0.000000  -0.000000
    20  H    0.000000   0.000000
    21  H    0.000000  -0.000000
    22  H    0.000000   0.000003
    23  H    0.000000  -0.000007
    24  H    0.000009  -0.000053
    25  H    0.000009   0.000034
    26  H   -0.000069  -0.001810
    27  H   -0.000069   0.008126
    28  H   -0.006225   0.008887
    29  H   -0.006227  -0.009420
    30  H   -0.025217  -0.026895
    31  H    0.688636  -0.025216
    32  H   -0.025216   0.686298
 Mulliken charges:
               1
     1  C   -0.009215
     2  C    0.015975
     3  C    0.017535
     4  C    0.005625
     5  C    0.019938
     6  C    0.024150
     7  C    0.023142
     8  C    0.003782
     9  C   -0.006139
    10  C    0.020311
    11  H    0.008169
    12  H    0.013990
    13  H    0.005414
    14  H   -0.005357
    15  H   -0.006123
    16  H   -0.010284
    17  H   -0.011029
    18  H   -0.012879
    19  H   -0.006629
    20  H   -0.012577
    21  H   -0.012587
    22  H   -0.012679
    23  H   -0.012573
    24  H   -0.012556
    25  H   -0.012424
    26  H   -0.011178
    27  H   -0.011217
    28  H   -0.005239
    29  H   -0.005243
    30  H    0.005240
    31  H    0.007419
    32  H    0.005238
 Sum of Mulliken charges =  -0.00000
 Mulliken charges with hydrogens summed into heavy atoms:
               1
     1  C    0.018357
     2  C    0.004495
     3  C   -0.003778
     4  C   -0.013883
     5  C   -0.005226
     6  C   -0.001101
     7  C   -0.001838
     8  C   -0.018612
     9  C   -0.016622
    10  C    0.038208
 Electronic spatial extent (au):  <R**2>=           4254.3003
 Charge=             -0.0000 electrons
 Dipole moment (field-independent basis, Debye):
    X=             -0.0279    Y=             -0.0354    Z=              0.0089  Tot=              0.0460
 Quadrupole moment (field-independent basis, Debye-Ang):
   XX=            -69.8716   YY=            -69.4432   ZZ=            -68.3391
   XY=             -0.0955   XZ=             -0.1150   YZ=             -0.3809
 Traceless Quadrupole moment (field-independent basis, Debye-Ang):
   XX=             -0.6536   YY=             -0.2252   ZZ=              0.8788
   XY=             -0.0955   XZ=             -0.1150   YZ=             -0.3809
 Octapole moment (field-independent basis, Debye-Ang**2):
  XXX=             -5.3870  YYY=             -0.1290  ZZZ=              0.0234  XYY=              0.3619
  XXY=             -3.4853  XXZ=             -0.4522  XZZ=              0.7363  YZZ=             -0.1318
  YYZ=              0.4924  XYZ=             -1.5088
 Hexadecapole moment (field-independent basis, Debye-Ang**3):
 XXXX=          -5557.8216 YYYY=           -305.1510 ZZZZ=           -169.4343 XXXY=            -14.8313
 XXXZ=             -9.1995 YYYX=              2.5662 YYYZ=             -3.5692 ZZZX=              2.0696
 ZZZY=              1.1720 XXYY=           -979.0124 XXZZ=           -945.3356 YYZZ=            -80.3889
 XXYZ=              1.5791 YYXZ=             -3.1454 ZZXY=              1.2932
 N-N= 5.211627268405D+02 E-N=-1.950313330358D+03  KE= 3.888356808969D+02
 ******************************Gaussian NBO Version 3.1******************************
             N A T U R A L   A T O M I C   O R B I T A L   A N D
          N A T U R A L   B O N D   O R B I T A L   A N A L Y S I S
 ******************************Gaussian NBO Version 3.1******************************
       /RESON  / : Allow strongly delocalized NBO set

 Analyzing the SCF density

 Job title: CCCCCCCCCC                                                      

 Storage needed:    190854 in NPA,    251788 in NBO ( 196602560 available)
 GSVD:  LWork=       34660 too small for GESVD, short by       19976 words or       19976 for optimal perf.


 NATURAL POPULATIONS:  Natural atomic orbital occupancies 
                                                          
   NAO  Atom  No  lang   Type(AO)    Occupancy      Energy
 ----------------------------------------------------------
     1    C    1  S      Cor( 1S)     1.99926     -10.05868
     2    C    1  S      Val( 2S)     1.08844      -0.22454
     3    C    1  S      Ryd( 3S)     0.00054       0.85946
     4    C    1  px     Val( 2p)     1.21491      -0.06712
     5    C    1  px     Ryd( 3p)     0.00251       0.64665
     6    C    1  py     Val( 2p)     1.12954      -0.06116
     7    C    1  py     Ryd( 3p)     0.00122       0.54167
     8    C    1  pz     Val( 2p)     1.18683      -0.06511
     9    C    1  pz     Ryd( 3p)     0.00116       0.57317
    10    C    1  dxy    Ryd( 3d)     0.00073       2.36832
    11    C    1  dxz    Ryd( 3d)     0.00017       2.14254
    12    C    1  dyz    Ryd( 3d)     0.00037       2.18482
    13    C    1  dx2y2  Ryd( 3d)     0.00043       2.24381
    14    C    1  dz2    Ryd( 3d)     0.00088       2.45057

    15    C    2  S      Cor( 1S)     1.99914     -10.05768
    16    C    2  S      Val( 2S)     1.01343      -0.19943
    17    C    2  S      Ryd( 3S)     0.00078       0.93481
    18    C    2  px     Val( 2p)     1.11482      -0.05951
    19    C    2  px     Ryd( 3p)     0.00270       0.62395
    20    C    2  py     Val( 2p)     1.10544      -0.06241
    21    C    2  py     Ryd( 3p)     0.00287       0.64053
    22    C    2  pz     Val( 2p)     1.17532      -0.06271
    23    C    2  pz     Ryd( 3p)     0.00211       0.65435
    24    C    2  dxy    Ryd( 3d)     0.00096       2.36968
    25    C    2  dxz    Ryd( 3d)     0.00032       2.09361
    26    C    2  dyz    Ryd( 3d)     0.00046       2.17546
    27    C    2  dx2y2  Ryd( 3d)     0.00052       2.15455
    28    C    2  dz2    Ryd( 3d)     0.00098       2.45504

    29    C    3  S      Cor( 1S)     1.99912     -10.05278
    30    C    3  S      Val( 2S)     1.00834      -0.19379
    31    C    3  S      Ryd( 3S)     0.00132       0.93905
    32    C    3  px     Val( 2p)     1.04293      -0.05708
    33    C    3  px     Ryd( 3p)     0.00229       0.66073
    34    C    3  py     Val( 2p)     1.15677      -0.06250
    35    C    3  py     Ryd( 3p)     0.00315       0.66531
    36    C    3  pz     Val( 2p)     1.20026      -0.06432
    37    C    3  pz     Ryd( 3p)     0.00323       0.74615
    38    C    3  dxy    Ryd( 3d)     0.00067       2.24318
    39    C    3  dxz    Ryd( 3d)     0.00042       2.09963
    40    C    3  dyz    Ryd( 3d)     0.00050       2.25054
    41    C    3  dx2y2  Ryd( 3d)     0.00077       2.26909
    42    C    3  dz2    Ryd( 3d)     0.00085       2.41683

    43    C    4  S      Cor( 1S)     1.99913     -10.05081
    44    C    4  S      Val( 2S)     1.00625      -0.19239
    45    C    4  S      Ryd( 3S)     0.00175       0.92854
    46    C    4  px     Val( 2p)     1.04601      -0.05756
    47    C    4  px     Ryd( 3p)     0.00346       0.72371
    48    C    4  py     Val( 2p)     1.15581      -0.06251
    49    C    4  py     Ryd( 3p)     0.00202       0.65729
    50    C    4  pz     Val( 2p)     1.20177      -0.06462
    51    C    4  pz     Ryd( 3p)     0.00273       0.75930
    52    C    4  dxy    Ryd( 3d)     0.00070       2.26562
    53    C    4  dxz    Ryd( 3d)     0.00043       2.09891
    54    C    4  dyz    Ryd( 3d)     0.00054       2.27146
    55    C    4  dx2y2  Ryd( 3d)     0.00073       2.26853
    56    C    4  dz2    Ryd( 3d)     0.00081       2.41399

    57    C    5  S      Cor( 1S)     1.99913     -10.05138
    58    C    5  S      Val( 2S)     1.00567      -0.19233
    59    C    5  S      Ryd( 3S)     0.00165       0.94148
    60    C    5  px     Val( 2p)     1.04180      -0.05587
    61    C    5  px     Ryd( 3p)     0.00326       0.72679
    62    C    5  py     Val( 2p)     1.15323      -0.06217
    63    C    5  py     Ryd( 3p)     0.00219       0.65811
    64    C    5  pz     Val( 2p)     1.20230      -0.06481
    65    C    5  pz     Ryd( 3p)     0.00287       0.76439
    66    C    5  dxy    Ryd( 3d)     0.00070       2.26710
    67    C    5  dxz    Ryd( 3d)     0.00042       2.10101
    68    C    5  dyz    Ryd( 3d)     0.00055       2.27315
    69    C    5  dx2y2  Ryd( 3d)     0.00073       2.26637
    70    C    5  dz2    Ryd( 3d)     0.00081       2.41105

    71    C    6  S      Cor( 1S)     1.99913     -10.05144
    72    C    6  S      Val( 2S)     1.00579      -0.19252
    73    C    6  S      Ryd( 3S)     0.00165       0.94233
    74    C    6  px     Val( 2p)     1.04235      -0.05596
    75    C    6  px     Ryd( 3p)     0.00330       0.72481
    76    C    6  py     Val( 2p)     1.15337      -0.06219
    77    C    6  py     Ryd( 3p)     0.00215       0.65724
    78    C    6  pz     Val( 2p)     1.20212      -0.06480
    79    C    6  pz     Ryd( 3p)     0.00282       0.76522
    80    C    6  dxy    Ryd( 3d)     0.00070       2.26645
    81    C    6  dxz    Ryd( 3d)     0.00042       2.10099
    82    C    6  dyz    Ryd( 3d)     0.00055       2.27331
    83    C    6  dx2y2  Ryd( 3d)     0.00073       2.26698
    84    C    6  dz2    Ryd( 3d)     0.00081       2.41041

    85    C    7  S      Cor( 1S)     1.99913     -10.05144
    86    C    7  S      Val( 2S)     1.00599      -0.19269
    87    C    7  S      Ryd( 3S)     0.00163       0.93804
    88    C    7  px     Val( 2p)     1.04275      -0.05615
    89    C    7  px     Ryd( 3p)     0.00325       0.72309
    90    C    7  py     Val( 2p)     1.15356      -0.06232
    91    C    7  py     Ryd( 3p)     0.00216       0.65563
    92    C    7  pz     Val( 2p)     1.20213      -0.06482
    93    C    7  pz     Ryd( 3p)     0.00283       0.76257
    94    C    7  dxy    Ryd( 3d)     0.00070       2.26493
    95    C    7  dxz    Ryd( 3d)     0.00042       2.09955
    96    C    7  dyz    Ryd( 3d)     0.00055       2.27254
    97    C    7  dx2y2  Ryd( 3d)     0.00073       2.26544
    98    C    7  dz2    Ryd( 3d)     0.00081       2.40999

    99    C    8  S      Cor( 1S)     1.99913     -10.05185
   100    C    8  S      Val( 2S)     1.00872      -0.19430
   101    C    8  S      Ryd( 3S)     0.00178       0.91930
   102    C    8  px     Val( 2p)     1.04373      -0.05784
   103    C    8  px     Ryd( 3p)     0.00326       0.71229
   104    C    8  py     Val( 2p)     1.15328      -0.06227
   105    C    8  py     Ryd( 3p)     0.00205       0.64687
   106    C    8  pz     Val( 2p)     1.20184      -0.06465
   107    C    8  pz     Ryd( 3p)     0.00272       0.75043
   108    C    8  dxy    Ryd( 3d)     0.00070       2.26018
   109    C    8  dxz    Ryd( 3d)     0.00042       2.09413
   110    C    8  dyz    Ryd( 3d)     0.00055       2.27137
   111    C    8  dx2y2  Ryd( 3d)     0.00073       2.25844
   112    C    8  dz2    Ryd( 3d)     0.00081       2.40770

   113    C    9  S      Cor( 1S)     1.99914     -10.05657
   114    C    9  S      Val( 2S)     1.01367      -0.20016
   115    C    9  S      Ryd( 3S)     0.00122       0.91332
   116    C    9  px     Val( 2p)     1.04110      -0.05942
   117    C    9  px     Ryd( 3p)     0.00225       0.62554
   118    C    9  py     Val( 2p)     1.15209      -0.06239
   119    C    9  py     Ryd( 3p)     0.00179       0.61943
   120    C    9  pz     Val( 2p)     1.20107      -0.06319
   121    C    9  pz     Ryd( 3p)     0.00249       0.70649
   122    C    9  dxy    Ryd( 3d)     0.00070       2.24951
   123    C    9  dxz    Ryd( 3d)     0.00042       2.08674
   124    C    9  dyz    Ryd( 3d)     0.00055       2.27095
   125    C    9  dx2y2  Ryd( 3d)     0.00076       2.24658
   126    C    9  dz2    Ryd( 3d)     0.00082       2.40288

   127    C   10  S      Cor( 1S)     1.99925     -10.05922
   128    C   10  S      Val( 2S)     1.08807      -0.22464
   129    C   10  S      Ryd( 3S)     0.00037       0.87301
   130    C   10  px     Val( 2p)     1.13784      -0.06188
   131    C   10  px     Ryd( 3p)     0.00230       0.58276
   132    C   10  py     Val( 2p)     1.17706      -0.06425
   133    C   10  py     Ryd( 3p)     0.00152       0.57401
   134    C   10  pz     Val( 2p)     1.21076      -0.06620
   135    C   10  pz     Ryd( 3p)     0.00124       0.59289
   136    C   10  dxy    Ryd( 3d)     0.00058       2.30736
   137    C   10  dxz    Ryd( 3d)     0.00026       2.12513
   138    C   10  dyz    Ryd( 3d)     0.00048       2.28109
   139    C   10  dx2y2  Ryd( 3d)     0.00058       2.25534
   140    C   10  dz2    Ryd( 3d)     0.00069       2.40985

   141    H   11  S      Val( 1S)     0.78157       0.07828
   142    H   11  S      Ryd( 2S)     0.00138       0.35525
   143    H   11  px     Ryd( 2p)     0.00060       2.27327
   144    H   11  py     Ryd( 2p)     0.00021       1.83399
   145    H   11  pz     Ryd( 2p)     0.00021       1.80867

   146    H   12  S      Val( 1S)     0.79003       0.07557
   147    H   12  S      Ryd( 2S)     0.00143       0.39989
   148    H   12  px     Ryd( 2p)     0.00041       2.04657
   149    H   12  py     Ryd( 2p)     0.00043       2.10775
   150    H   12  pz     Ryd( 2p)     0.00020       1.77968

   151    H   13  S      Val( 1S)     0.79067       0.07236
   152    H   13  S      Ryd( 2S)     0.00184       0.36900
   153    H   13  px     Ryd( 2p)     0.00020       1.79020
   154    H   13  py     Ryd( 2p)     0.00015       1.74660
   155    H   13  pz     Ryd( 2p)     0.00068       2.36693

   156    H   14  S      Val( 1S)     0.78149       0.08357
   157    H   14  S      Ryd( 2S)     0.00238       0.36462
   158    H   14  px     Ryd( 2p)     0.00043       2.11474
   159    H   14  py     Ryd( 2p)     0.00039       2.05348
   160    H   14  pz     Ryd( 2p)     0.00020       1.83125

   161    H   15  S      Val( 1S)     0.78847       0.07866
   162    H   15  S      Ryd( 2S)     0.00278       0.37751
   163    H   15  px     Ryd( 2p)     0.00016       1.80273
   164    H   15  py     Ryd( 2p)     0.00017       1.82983
   165    H   15  pz     Ryd( 2p)     0.00069       2.36174

   166    H   16  S      Val( 1S)     0.78277       0.08150
   167    H   16  S      Ryd( 2S)     0.00255       0.38180
   168    H   16  px     Ryd( 2p)     0.00013       1.84923
   169    H   16  py     Ryd( 2p)     0.00060       2.26477
   170    H   16  pz     Ryd( 2p)     0.00029       1.94105

   171    H   17  S      Val( 1S)     0.78923       0.07677
   172    H   17  S      Ryd( 2S)     0.00293       0.39060
   173    H   17  px     Ryd( 2p)     0.00013       1.84186
   174    H   17  py     Ryd( 2p)     0.00020       1.85530
   175    H   17  pz     Ryd( 2p)     0.00068       2.36469

   176    H   18  S      Val( 1S)     0.78863       0.07654
   177    H   18  S      Ryd( 2S)     0.00293       0.39407
   178    H   18  px     Ryd( 2p)     0.00013       1.86667
   179    H   18  py     Ryd( 2p)     0.00021       1.85136
   180    H   18  pz     Ryd( 2p)     0.00068       2.36086

   181    H   19  S      Val( 1S)     0.78786       0.07929
   182    H   19  S      Ryd( 2S)     0.00259       0.43512
   183    H   19  px     Ryd( 2p)     0.00014       1.88273
   184    H   19  py     Ryd( 2p)     0.00057       2.26720
   185    H   19  pz     Ryd( 2p)     0.00030       1.95986

   186    H   20  S      Val( 1S)     0.78803       0.07723
   187    H   20  S      Ryd( 2S)     0.00287       0.39387
   188    H   20  px     Ryd( 2p)     0.00013       1.87941
   189    H   20  py     Ryd( 2p)     0.00021       1.85435
   190    H   20  pz     Ryd( 2p)     0.00068       2.36084

   191    H   21  S      Val( 1S)     0.78844       0.07728
   192    H   21  S      Ryd( 2S)     0.00288       0.39471
   193    H   21  px     Ryd( 2p)     0.00013       1.88331
   194    H   21  py     Ryd( 2p)     0.00058       2.25499
   195    H   21  pz     Ryd( 2p)     0.00031       1.95865

   196    H   22  S      Val( 1S)     0.78820       0.07718
   197    H   22  S      Ryd( 2S)     0.00285       0.39414
   198    H   22  px     Ryd( 2p)     0.00013       1.87676
   199    H   22  py     Ryd( 2p)     0.00021       1.85363
   200    H   22  pz     Ryd( 2p)     0.00068       2.36122

   201    H   23  S      Val( 1S)     0.78832       0.07710
   202    H   23  S      Ryd( 2S)     0.00284       0.39745
   203    H   23  px     Ryd( 2p)     0.00013       1.88000
   204    H   23  py     Ryd( 2p)     0.00058       2.25543
   205    H   23  pz     Ryd( 2p)     0.00031       1.95902

   206    H   24  S      Val( 1S)     0.78822       0.07708
   207    H   24  S      Ryd( 2S)     0.00287       0.39318
   208    H   24  px     Ryd( 2p)     0.00013       1.87697
   209    H   24  py     Ryd( 2p)     0.00021       1.85284
   210    H   24  pz     Ryd( 2p)     0.00068       2.36072

   211    H   25  S      Val( 1S)     0.78818       0.07712
   212    H   25  S      Ryd( 2S)     0.00287       0.39318
   213    H   25  px     Ryd( 2p)     0.00013       1.88014
   214    H   25  py     Ryd( 2p)     0.00058       2.25401
   215    H   25  pz     Ryd( 2p)     0.00031       1.95703

   216    H   26  S      Val( 1S)     0.78877       0.07685
   217    H   26  S      Ryd( 2S)     0.00292       0.39061
   218    H   26  px     Ryd( 2p)     0.00013       1.86625
   219    H   26  py     Ryd( 2p)     0.00021       1.84654
   220    H   26  pz     Ryd( 2p)     0.00068       2.35895

   221    H   27  S      Val( 1S)     0.78880       0.07683
   222    H   27  S      Ryd( 2S)     0.00292       0.39093
   223    H   27  px     Ryd( 2p)     0.00013       1.86759
   224    H   27  py     Ryd( 2p)     0.00058       2.25145
   225    H   27  pz     Ryd( 2p)     0.00031       1.95271

   226    H   28  S      Val( 1S)     0.78810       0.07896
   227    H   28  S      Ryd( 2S)     0.00277       0.37731
   228    H   28  px     Ryd( 2p)     0.00014       1.82413
   229    H   28  py     Ryd( 2p)     0.00058       2.24734
   230    H   28  pz     Ryd( 2p)     0.00030       1.93581

   231    H   29  S      Val( 1S)     0.78810       0.07895
   232    H   29  S      Ryd( 2S)     0.00277       0.37734
   233    H   29  px     Ryd( 2p)     0.00013       1.81713
   234    H   29  py     Ryd( 2p)     0.00021       1.83539
   235    H   29  pz     Ryd( 2p)     0.00068       2.35479

   236    H   30  S      Val( 1S)     0.79030       0.07300
   237    H   30  S      Ryd( 2S)     0.00178       0.36818
   238    H   30  px     Ryd( 2p)     0.00016       1.77167
   239    H   30  py     Ryd( 2p)     0.00021       1.79089
   240    H   30  pz     Ryd( 2p)     0.00067       2.35055

   241    H   31  S      Val( 1S)     0.78255       0.07799
   242    H   31  S      Ryd( 2S)     0.00140       0.35484
   243    H   31  px     Ryd( 2p)     0.00053       2.20826
   244    H   31  py     Ryd( 2p)     0.00026       1.88508
   245    H   31  pz     Ryd( 2p)     0.00023       1.82057

   246    H   32  S      Val( 1S)     0.79030       0.07300
   247    H   32  S      Ryd( 2S)     0.00178       0.36821
   248    H   32  px     Ryd( 2p)     0.00015       1.76610
   249    H   32  py     Ryd( 2p)     0.00057       2.23414
   250    H   32  pz     Ryd( 2p)     0.00031       1.91288


 Summary of Natural Population Analysis:                  
                                                          
                                       Natural Population 
                Natural  -----------------------------------------------
    Atom  No    Charge         Core      Valence    Rydberg      Total
 -----------------------------------------------------------------------
      C    1   -0.62698      1.99926     4.61972    0.00800     6.62698
      C    2   -0.41984      1.99914     4.40901    0.01170     6.41984
      C    3   -0.42063      1.99912     4.40831    0.01320     6.42063
      C    4   -0.42212      1.99913     4.40983    0.01316     6.42212
      C    5   -0.41530      1.99913     4.40299    0.01317     6.41530
      C    6   -0.41590      1.99913     4.40363    0.01314     6.41590
      C    7   -0.41663      1.99913     4.40443    0.01307     6.41663
      C    8   -0.41972      1.99913     4.40757    0.01303     6.41972
      C    9   -0.41806      1.99914     4.40792    0.01099     6.41806
      C   10   -0.62099      1.99925     4.61372    0.00802     6.62099
      H   11    0.21603      0.00000     0.78157    0.00240     0.78397
      H   12    0.20751      0.00000     0.79003    0.00246     0.79249
      H   13    0.20646      0.00000     0.79067    0.00287     0.79354
      H   14    0.21511      0.00000     0.78149    0.00340     0.78489
      H   15    0.20774      0.00000     0.78847    0.00379     0.79226
      H   16    0.21366      0.00000     0.78277    0.00356     0.78634
      H   17    0.20682      0.00000     0.78923    0.00395     0.79318
      H   18    0.20743      0.00000     0.78863    0.00394     0.79257
      H   19    0.20853      0.00000     0.78786    0.00361     0.79147
      H   20    0.20808      0.00000     0.78803    0.00389     0.79192
      H   21    0.20766      0.00000     0.78844    0.00390     0.79234
      H   22    0.20793      0.00000     0.78820    0.00387     0.79207
      H   23    0.20782      0.00000     0.78832    0.00386     0.79218
      H   24    0.20789      0.00000     0.78822    0.00389     0.79211
      H   25    0.20793      0.00000     0.78818    0.00389     0.79207
      H   26    0.20729      0.00000     0.78877    0.00394     0.79271
      H   27    0.20726      0.00000     0.78880    0.00394     0.79274
      H   28    0.20812      0.00000     0.78810    0.00379     0.79188
      H   29    0.20811      0.00000     0.78810    0.00379     0.79189
      H   30    0.20688      0.00000     0.79030    0.00282     0.79312
      H   31    0.21503      0.00000     0.78255    0.00242     0.78497
      H   32    0.20688      0.00000     0.79030    0.00282     0.79312
 =======================================================================
   * Total *    0.00000     19.99155    61.81418    0.19428    82.00000

                                 Natural Population      
 --------------------------------------------------------
   Core                      19.99155 ( 99.9577% of  20)
   Valence                   61.81418 ( 99.7003% of  62)
   Natural Minimal Basis     81.80572 ( 99.7631% of  82)
   Natural Rydberg Basis      0.19428 (  0.2369% of  82)
 --------------------------------------------------------

    Atom  No          Natural Electron Configuration
 ----------------------------------------------------------------------------
      C    1      [core]2S( 1.09)2p( 3.53)
      C    2      [core]2S( 1.01)2p( 3.40)3p( 0.01)
      C    3      [core]2S( 1.01)2p( 3.40)3p( 0.01)
      C    4      [core]2S( 1.01)2p( 3.40)3p( 0.01)
      C    5      [core]2S( 1.01)2p( 3.40)3p( 0.01)
      C    6      [core]2S( 1.01)2p( 3.40)3p( 0.01)
      C    7      [core]2S( 1.01)2p( 3.40)3p( 0.01)
      C    8      [core]2S( 1.01)2p( 3.40)3p( 0.01)
      C    9      [core]2S( 1.01)2p( 3.39)3p( 0.01)
      C   10      [core]2S( 1.09)2p( 3.53)3p( 0.01)
      H   11            1S( 0.78)
      H   12            1S( 0.79)
      H   13            1S( 0.79)
      H   14            1S( 0.78)
      H   15            1S( 0.79)
      H   16            1S( 0.78)
      H   17            1S( 0.79)
      H   18            1S( 0.79)
      H   19            1S( 0.79)
      H   20            1S( 0.79)
      H   21            1S( 0.79)
      H   22            1S( 0.79)
      H   23            1S( 0.79)
      H   24            1S( 0.79)
      H   25            1S( 0.79)
      H   26            1S( 0.79)
      H   27            1S( 0.79)
      H   28            1S( 0.79)
      H   29            1S( 0.79)
      H   30            1S( 0.79)
      H   31            1S( 0.78)
      H   32            1S( 0.79)


 NATURAL BOND ORBITAL ANALYSIS:

                       Occupancies       Lewis Structure    Low   High
           Occ.    -------------------  -----------------   occ   occ
  Cycle   Thresh.   Lewis   Non-Lewis     CR  BD  3C  LP    (L)   (NL)   Dev
 =============================================================================
   1(1)    1.90    81.40157   0.59843     10  31   0   0     0      0    0.03
 -----------------------------------------------------------------------------

 Structure accepted: No low occupancy Lewis orbitals

 --------------------------------------------------------
   Core                     19.99154 ( 99.958% of  20)
   Valence Lewis            61.41003 ( 99.048% of  62)
  ==================       ============================
   Total Lewis              81.40157 ( 99.270% of  82)
  -----------------------------------------------------
   Valence non-Lewis         0.44460 (  0.542% of  82)
   Rydberg non-Lewis         0.15384 (  0.188% of  82)
  ==================       ============================
   Total non-Lewis           0.59843 (  0.730% of  82)
 --------------------------------------------------------


       (Occupancy)   Bond orbital/ Coefficients/ Hybrids
 ---------------------------------------------------------------------------------
     1. (1.98872) BD ( 1) C   1 - C   2  
                ( 49.86%)   0.7061* C   1 s( 30.02%)p 2.33( 69.94%)d 0.00(  0.04%)
                                            0.0004  0.5479  0.0035  0.1921 -0.0131
                                           -0.7082 -0.0016  0.4009  0.0079 -0.0071
                                            0.0040 -0.0140 -0.0114 -0.0033
                ( 50.14%)   0.7081* C   2 s( 27.87%)p 2.59( 72.09%)d 0.00(  0.04%)
                                            0.0002  0.5278  0.0109 -0.1854 -0.0210
                                            0.7224  0.0085 -0.4051  0.0021 -0.0063
                                            0.0037 -0.0149 -0.0124 -0.0032
     2. (1.98819) BD ( 1) C   1 - H  11  
                ( 60.83%)   0.7800* C   1 s( 23.39%)p 3.27( 76.57%)d 0.00(  0.04%)
                                           -0.0000 -0.4836 -0.0039  0.7895 -0.0065
                                           -0.2936 -0.0067 -0.2366  0.0083  0.0105
                                            0.0087 -0.0039 -0.0127  0.0078
                ( 39.17%)   0.6258* H  11 s( 99.92%)p 0.00(  0.08%)
                                           -0.9996  0.0007 -0.0253  0.0100  0.0070
     3. (1.98892) BD ( 1) C   1 - H  12  
                ( 60.52%)   0.7779* C   1 s( 23.43%)p 3.27( 76.53%)d 0.00(  0.04%)
                                            0.0000  0.4841 -0.0031  0.5821 -0.0106
                                            0.6297  0.0117  0.1721 -0.0065  0.0172
                                            0.0044  0.0053 -0.0011 -0.0092
                ( 39.48%)   0.6283* H  12 s( 99.92%)p 0.00(  0.08%)
                                            0.9996 -0.0015 -0.0175 -0.0207 -0.0050
     4. (1.98908) BD ( 1) C   1 - H  13  
                ( 60.50%)   0.7778* C   1 s( 23.13%)p 3.32( 76.83%)d 0.00(  0.04%)
                                           -0.0000 -0.4809  0.0031  0.0111  0.0076
                                            0.1224 -0.0142  0.8677  0.0024 -0.0001
                                           -0.0002 -0.0052 -0.0001 -0.0200
                ( 39.50%)   0.6285* H  13 s( 99.92%)p 0.00(  0.08%)
                                           -0.9996  0.0021 -0.0010 -0.0027 -0.0277
     5. (1.98141) BD ( 1) C   2 - C   3  
                ( 49.82%)   0.7059* C   2 s( 28.59%)p 2.50( 71.36%)d 0.00(  0.04%)
                                            0.0003  0.5347  0.0030  0.7383 -0.0073
                                           -0.3341 -0.0218 -0.2374  0.0038 -0.0119
                                           -0.0090  0.0038  0.0111 -0.0077
                ( 50.18%)   0.7084* C   3 s( 28.51%)p 2.51( 71.45%)d 0.00(  0.04%)
                                            0.0003  0.5338  0.0090 -0.7315 -0.0090
                                            0.3533 -0.0210  0.2326  0.0018 -0.0134
                                           -0.0084  0.0043  0.0098 -0.0079
     6. (1.97757) BD ( 1) C   2 - H  14  
                ( 60.88%)   0.7802* C   2 s( 21.80%)p 3.58( 78.15%)d 0.00(  0.05%)
                                           -0.0001  0.4669 -0.0034 -0.6475  0.0050
                                           -0.5853  0.0067 -0.1395  0.0145  0.0183
                                            0.0047  0.0041  0.0018 -0.0091
                ( 39.12%)   0.6255* H  14 s( 99.92%)p 0.00(  0.08%)
                                            0.9996 -0.0029  0.0208  0.0192  0.0030
     7. (1.97758) BD ( 1) C   2 - H  15  
                ( 60.63%)   0.7787* C   2 s( 21.71%)p 3.60( 78.25%)d 0.00(  0.05%)
                                           -0.0001  0.4658 -0.0085  0.0111 -0.0145
                                            0.1512 -0.0098  0.8713 -0.0032  0.0007
                                            0.0007  0.0066 -0.0007  0.0204
                ( 39.37%)   0.6274* H  15 s( 99.92%)p 0.00(  0.08%)
                                            0.9996 -0.0041  0.0007 -0.0036 -0.0281
     8. (1.98076) BD ( 1) C   3 - C   4  
                ( 49.79%)   0.7056* C   3 s( 28.39%)p 2.52( 71.56%)d 0.00(  0.04%)
                                            0.0003  0.5328  0.0051  0.6759  0.0041
                                            0.4758 -0.0009  0.1802  0.0026  0.0161
                                            0.0062  0.0042  0.0057 -0.0090
                ( 50.21%)   0.7086* C   4 s( 28.38%)p 2.52( 71.57%)d 0.00(  0.04%)
                                            0.0003  0.5327  0.0087 -0.6836  0.0033
                                           -0.4640  0.0000 -0.1819  0.0006  0.0160
                                            0.0064  0.0043  0.0060 -0.0088
     9. (1.97757) BD ( 1) C   3 - H  16  
                ( 60.85%)   0.7800* C   3 s( 21.61%)p 3.63( 78.35%)d 0.00(  0.05%)
                                            0.0001 -0.4648  0.0035 -0.0836  0.0072
                                            0.7881 -0.0002 -0.3939  0.0139  0.0033
                                           -0.0017  0.0147  0.0148  0.0037
                ( 39.15%)   0.6257* H  16 s( 99.92%)p 0.00(  0.08%)
                                           -0.9996  0.0033  0.0020 -0.0258  0.0116
    10. (1.97756) BD ( 1) C   3 - H  17  
                ( 60.62%)   0.7786* C   3 s( 21.47%)p 3.66( 78.48%)d 0.00(  0.05%)
                                            0.0002 -0.4633  0.0079  0.0176  0.0023
                                            0.1638  0.0155  0.8703 -0.0051  0.0002
                                           -0.0006 -0.0065  0.0011 -0.0204
                ( 39.38%)   0.6275* H  17 s( 99.92%)p 0.00(  0.08%)
                                           -0.9996  0.0045 -0.0009 -0.0065 -0.0275
    11. (1.97962) BD ( 1) C   4 - C   5  
                ( 50.03%)   0.7073* C   4 s( 28.49%)p 2.51( 71.47%)d 0.00(  0.04%)
                                            0.0003  0.5336  0.0097  0.7274 -0.0024
                                           -0.3778  0.0003 -0.2072  0.0004 -0.0139
                                           -0.0077  0.0040  0.0093 -0.0083
                ( 49.97%)   0.7069* C   5 s( 28.53%)p 2.50( 71.43%)d 0.00(  0.04%)
                                            0.0003  0.5340  0.0095 -0.7277  0.0023
                                            0.3757 -0.0009  0.2087 -0.0001 -0.0140
                                           -0.0076  0.0040  0.0094 -0.0083
    12. (1.97735) BD ( 1) C   4 - H  18  
                ( 60.65%)   0.7788* C   4 s( 21.45%)p 3.66( 78.50%)d 0.00(  0.05%)
                                           -0.0002  0.4631 -0.0078  0.0038 -0.0005
                                            0.1859  0.0101  0.8662 -0.0036  0.0000
                                            0.0002  0.0075 -0.0011  0.0200
                ( 39.35%)   0.6273* H  18 s( 99.92%)p 0.00(  0.08%)
                                            0.9996 -0.0046 -0.0001 -0.0068 -0.0274
    13. (1.97705) BD ( 1) C   4 - H  19  
                ( 60.67%)   0.7789* C   4 s( 21.70%)p 3.61( 78.25%)d 0.00(  0.05%)
                                           -0.0001  0.4658 -0.0075 -0.0553  0.0005
                                            0.7788  0.0040 -0.4157  0.0103 -0.0018
                                            0.0011 -0.0153 -0.0144 -0.0033
                ( 39.33%)   0.6271* H  19 s( 99.92%)p 0.00(  0.08%)
                                            0.9996 -0.0038  0.0017 -0.0249  0.0125
    14. (1.98002) BD ( 1) C   5 - C   6  
                ( 49.99%)   0.7071* C   5 s( 28.53%)p 2.50( 71.42%)d 0.00(  0.04%)
                                            0.0003  0.5341  0.0094  0.6829 -0.0021
                                            0.4653 -0.0010  0.1773 -0.0004  0.0161
                                            0.0061  0.0042  0.0058 -0.0089
                ( 50.01%)   0.7071* C   6 s( 28.54%)p 2.50( 71.42%)d 0.00(  0.04%)
                                            0.0003  0.5341  0.0094 -0.6828  0.0022
                                           -0.4654  0.0009 -0.1772  0.0004  0.0161
                                            0.0062  0.0042  0.0058 -0.0088
    15. (1.97722) BD ( 1) C   5 - H  20  
                ( 60.67%)   0.7789* C   5 s( 21.47%)p 3.66( 78.49%)d 0.00(  0.05%)
                                            0.0001 -0.4633  0.0081  0.0071 -0.0008
                                            0.1913  0.0105  0.8649 -0.0042 -0.0000
                                           -0.0003 -0.0077  0.0012 -0.0200
                ( 39.33%)   0.6271* H  20 s( 99.92%)p 0.00(  0.08%)
                                           -0.9996  0.0045 -0.0001 -0.0069 -0.0274
    16. (1.97739) BD ( 1) C   5 - H  21  
                ( 60.66%)   0.7788* C   5 s( 21.49%)p 3.65( 78.46%)d 0.00(  0.05%)
                                            0.0001 -0.4635  0.0079 -0.0587 -0.0001
                                            0.7777  0.0034 -0.4197  0.0106  0.0022
                                           -0.0012  0.0153  0.0144  0.0032
                ( 39.34%)   0.6272* H  21 s( 99.92%)p 0.00(  0.08%)
                                           -0.9996  0.0045  0.0018 -0.0252  0.0127
    17. (1.97994) BD ( 1) C   6 - C   7  
                ( 50.00%)   0.7071* C   6 s( 28.53%)p 2.50( 71.43%)d 0.00(  0.04%)
                                            0.0003  0.5340  0.0095  0.7278 -0.0023
                                           -0.3754  0.0007 -0.2089  0.0004 -0.0139
                                           -0.0077  0.0040  0.0094 -0.0083
                ( 50.00%)   0.7071* C   7 s( 28.53%)p 2.50( 71.43%)d 0.00(  0.04%)
                                            0.0003  0.5341  0.0092 -0.7278  0.0023
                                            0.3754 -0.0007  0.2090 -0.0004 -0.0139
                                           -0.0077  0.0040  0.0093 -0.0083
    18. (1.97726) BD ( 1) C   6 - H  22  
                ( 60.67%)   0.7789* C   6 s( 21.48%)p 3.65( 78.47%)d 0.00(  0.05%)
                                           -0.0001  0.4634 -0.0080  0.0072 -0.0008
                                            0.1914  0.0104  0.8648 -0.0042  0.0000
                                            0.0003  0.0077 -0.0012  0.0200
                ( 39.33%)   0.6272* H  22 s( 99.92%)p 0.00(  0.08%)
                                            0.9996 -0.0044 -0.0002 -0.0069 -0.0274
    19. (1.97726) BD ( 1) C   6 - H  23  
                ( 60.66%)   0.7788* C   6 s( 21.48%)p 3.65( 78.48%)d 0.00(  0.05%)
                                           -0.0001  0.4634 -0.0081 -0.0590  0.0001
                                            0.7778  0.0036 -0.4198  0.0107 -0.0022
                                            0.0012 -0.0153 -0.0144 -0.0032
                ( 39.34%)   0.6272* H  23 s( 99.92%)p 0.00(  0.08%)
                                            0.9996 -0.0044  0.0019 -0.0252  0.0127
    20. (1.98001) BD ( 1) C   7 - C   8  
                ( 50.03%)   0.7073* C   7 s( 28.54%)p 2.50( 71.42%)d 0.00(  0.04%)
                                            0.0003  0.5341  0.0097  0.6828 -0.0018
                                            0.4654 -0.0011  0.1771 -0.0004  0.0161
                                            0.0062  0.0042  0.0059 -0.0088
                ( 49.97%)   0.7069* C   8 s( 28.55%)p 2.50( 71.40%)d 0.00(  0.04%)
                                            0.0003  0.5343  0.0091 -0.6824  0.0022
                                           -0.4657  0.0005 -0.1772  0.0001  0.0161
                                            0.0062  0.0043  0.0058 -0.0089
    21. (1.97725) BD ( 1) C   7 - H  24  
                ( 60.67%)   0.7789* C   7 s( 21.48%)p 3.65( 78.48%)d 0.00(  0.05%)
                                            0.0001 -0.4634  0.0081  0.0074 -0.0008
                                            0.1914  0.0104  0.8649 -0.0043 -0.0000
                                           -0.0003 -0.0077  0.0012 -0.0200
                ( 39.33%)   0.6272* H  24 s( 99.92%)p 0.00(  0.08%)
                                           -0.9996  0.0045 -0.0002 -0.0069 -0.0274
    22. (1.97724) BD ( 1) C   7 - H  25  
                ( 60.67%)   0.7789* C   7 s( 21.48%)p 3.65( 78.48%)d 0.00(  0.05%)
                                            0.0001 -0.4634  0.0081 -0.0591 -0.0000
                                            0.7778  0.0035 -0.4197  0.0107  0.0022
                                           -0.0012  0.0153  0.0144  0.0032
                ( 39.33%)   0.6272* H  25 s( 99.92%)p 0.00(  0.08%)
                                           -0.9996  0.0045  0.0019 -0.0252  0.0127
    23. (1.98081) BD ( 1) C   8 - C   9  
                ( 50.18%)   0.7084* C   8 s( 28.48%)p 2.51( 71.48%)d 0.00(  0.04%)
                                            0.0003  0.5335  0.0100  0.7281 -0.0006
                                           -0.3751  0.0021 -0.2096  0.0010 -0.0139
                                           -0.0077  0.0039  0.0095 -0.0083
                ( 49.82%)   0.7058* C   9 s( 28.55%)p 2.50( 71.41%)d 0.00(  0.04%)
                                            0.0003  0.5343  0.0036 -0.7262  0.0007
                                            0.3773  0.0010  0.2106  0.0004 -0.0139
                                           -0.0077  0.0042  0.0092 -0.0084
    24. (1.97738) BD ( 1) C   8 - H  26  
                ( 60.64%)   0.7787* C   8 s( 21.50%)p 3.65( 78.46%)d 0.00(  0.05%)
                                           -0.0001  0.4636 -0.0079  0.0079 -0.0003
                                            0.1907  0.0103  0.8649 -0.0045 -0.0000
                                            0.0003  0.0077 -0.0011  0.0200
                ( 39.36%)   0.6274* H  26 s( 99.92%)p 0.00(  0.08%)
                                            0.9996 -0.0045 -0.0004 -0.0069 -0.0274
    25. (1.97739) BD ( 1) C   8 - H  27  
                ( 60.64%)   0.7787* C   8 s( 21.50%)p 3.65( 78.46%)d 0.00(  0.05%)
                                           -0.0001  0.4636 -0.0079 -0.0594  0.0005
                                            0.7779  0.0033 -0.4193  0.0108 -0.0023
                                            0.0012 -0.0153 -0.0144 -0.0033
                ( 39.36%)   0.6274* H  27 s( 99.92%)p 0.00(  0.08%)
                                            0.9996 -0.0045  0.0017 -0.0253  0.0127
    26. (1.98803) BD ( 1) C   9 - C  10  
                ( 50.33%)   0.7095* C   9 s( 28.01%)p 2.57( 71.94%)d 0.00(  0.04%)
                                            0.0002  0.5291  0.0157  0.6841  0.0136
                                            0.4683 -0.0090  0.1783 -0.0048  0.0164
                                            0.0063  0.0044  0.0055 -0.0089
                ( 49.67%)   0.7048* C  10 s( 30.17%)p 2.31( 69.79%)d 0.00(  0.04%)
                                            0.0004  0.5493  0.0046 -0.6698  0.0062
                                           -0.4662 -0.0114 -0.1780 -0.0056  0.0155
                                            0.0059  0.0040  0.0061 -0.0087
    27. (1.97734) BD ( 1) C   9 - H  28  
                ( 60.65%)   0.7788* C   9 s( 21.72%)p 3.60( 78.23%)d 0.00(  0.05%)
                                            0.0001 -0.4660  0.0085 -0.0614 -0.0058
                                            0.7758  0.0006 -0.4201  0.0128  0.0020
                                           -0.0013  0.0154  0.0144  0.0030
                ( 39.35%)   0.6273* H  28 s( 99.92%)p 0.00(  0.08%)
                                           -0.9996  0.0041  0.0022 -0.0254  0.0125
    28. (1.97734) BD ( 1) C   9 - H  29  
                ( 60.65%)   0.7788* C   9 s( 21.72%)p 3.60( 78.23%)d 0.00(  0.05%)
                                            0.0001 -0.4660  0.0085  0.0059 -0.0069
                                            0.1886  0.0098  0.8640 -0.0074 -0.0002
                                           -0.0004 -0.0074  0.0012 -0.0201
                ( 39.35%)   0.6273* H  29 s( 99.92%)p 0.00(  0.08%)
                                           -0.9996  0.0041  0.0001 -0.0071 -0.0275
    29. (1.98902) BD ( 1) C  10 - H  30  
                ( 60.51%)   0.7779* C  10 s( 23.17%)p 3.31( 76.78%)d 0.00(  0.04%)
                                            0.0000  0.4814 -0.0033  0.0435  0.0150
                                            0.1772  0.0054  0.8569 -0.0021 -0.0002
                                            0.0014  0.0072 -0.0009  0.0194
                ( 39.49%)   0.6284* H  30 s( 99.92%)p 0.00(  0.08%)
                                            0.9996 -0.0020 -0.0027 -0.0060 -0.0271
    30. (1.98874) BD ( 1) C  10 - H  31  
                ( 60.79%)   0.7797* C  10 s( 23.45%)p 3.26( 76.51%)d 0.00(  0.04%)
                                            0.0000  0.4843  0.0030  0.7403  0.0011
                                           -0.4077  0.0116 -0.2252  0.0053 -0.0145
                                           -0.0079  0.0039  0.0087 -0.0077
                ( 39.21%)   0.6262* H  31 s( 99.92%)p 0.00(  0.08%)
                                            0.9996 -0.0008 -0.0242  0.0124  0.0070
    31. (1.98902) BD ( 1) C  10 - H  32  
                ( 60.51%)   0.7779* C  10 s( 23.17%)p 3.31( 76.78%)d 0.00(  0.04%)
                                            0.0000  0.4814 -0.0033 -0.0239  0.0154
                                            0.7644  0.0026 -0.4274  0.0041 -0.0015
                                            0.0003 -0.0151 -0.0138 -0.0030
                ( 39.49%)   0.6284* H  32 s( 99.92%)p 0.00(  0.08%)
                                            0.9996 -0.0020 -0.0005 -0.0245  0.0134
    32. (1.99926) CR ( 1) C   1           s(100.00%)p 0.00(  0.00%)
                                            1.0000 -0.0002 -0.0000 -0.0001  0.0000
                                            0.0002  0.0000 -0.0001 -0.0000  0.0000
                                           -0.0000  0.0000  0.0000  0.0000
    33. (1.99914) CR ( 1) C   2           s(100.00%)p 0.00(  0.00%)
                                            1.0000 -0.0002 -0.0000 -0.0003  0.0000
                                           -0.0001  0.0000  0.0003 -0.0000  0.0000
                                            0.0000  0.0000 -0.0000  0.0000
    34. (1.99912) CR ( 1) C   3           s(100.00%)p 0.00(  0.00%)
                                            1.0000 -0.0002 -0.0000  0.0000  0.0000
                                           -0.0004  0.0000 -0.0002 -0.0000 -0.0000
                                            0.0000 -0.0000 -0.0000  0.0000
    35. (1.99912) CR ( 1) C   4           s(100.00%)p 0.00(  0.00%)
                                            1.0000 -0.0002 -0.0000 -0.0000 -0.0000
                                            0.0004  0.0000  0.0002  0.0000 -0.0000
                                            0.0000 -0.0000 -0.0000  0.0000
    36. (1.99913) CR ( 1) C   5           s(100.00%)p 0.00(  0.00%)
                                            1.0000 -0.0002 -0.0000  0.0000  0.0000
                                           -0.0004 -0.0000 -0.0002 -0.0000 -0.0000
                                            0.0000 -0.0000 -0.0000  0.0000
    37. (1.99913) CR ( 1) C   6           s(100.00%)p 0.00(  0.00%)
                                            1.0000 -0.0002 -0.0000 -0.0000 -0.0000
                                            0.0004  0.0000  0.0002  0.0000 -0.0000
                                            0.0000 -0.0000 -0.0000  0.0000
    38. (1.99913) CR ( 1) C   7           s(100.00%)p 0.00(  0.00%)
                                            1.0000 -0.0002 -0.0000  0.0000 -0.0000
                                           -0.0004 -0.0000 -0.0002 -0.0000 -0.0000
                                            0.0000 -0.0000 -0.0000  0.0000
    39. (1.99912) CR ( 1) C   8           s(100.00%)p 0.00(  0.00%)
                                            1.0000 -0.0002 -0.0000 -0.0000 -0.0000
                                            0.0004  0.0000  0.0002  0.0000 -0.0000
                                            0.0000 -0.0000 -0.0000  0.0000
    40. (1.99914) CR ( 1) C   9           s(100.00%)p 0.00(  0.00%)
                                            1.0000 -0.0002 -0.0000  0.0001 -0.0000
                                           -0.0004  0.0000 -0.0002  0.0000  0.0000
                                            0.0000 -0.0000 -0.0000  0.0000
    41. (1.99925) CR ( 1) C  10           s(100.00%)p 0.00(  0.00%)
                                            1.0000 -0.0002 -0.0000  0.0002 -0.0000
                                            0.0002  0.0000  0.0001  0.0000 -0.0000
                                           -0.0000 -0.0000 -0.0000  0.0000
    42. (0.00303) RY*( 1) C   1           s( 10.45%)p 7.89( 82.52%)d 0.67(  7.03%)
                                           -0.0000  0.0129  0.3230  0.0179  0.7848
                                           -0.0054 -0.3024 -0.0071 -0.3427 -0.1902
                                            0.0222  0.1002  0.0544 -0.1436
    43. (0.00137) RY*( 2) C   1           s(  0.02%)p99.99( 73.00%)d99.99( 26.98%)
                                           -0.0000  0.0010  0.0141  0.0079  0.4325
                                            0.0055  0.4594  0.0092  0.5759 -0.2109
                                            0.1461 -0.1315  0.2437  0.3569
    44. (0.00044) RY*( 3) C   1           s( 18.93%)p 4.08( 77.17%)d 0.21(  3.90%)
                                            0.0000  0.0103  0.4349 -0.0045 -0.0999
                                            0.0146 -0.6386 -0.0076  0.5946  0.1522
                                           -0.0374 -0.0690 -0.0533  0.0826
    45. (0.00018) RY*( 4) C   1           s( 50.22%)p 0.48( 24.30%)d 0.51( 25.48%)
                                            0.0000 -0.0086  0.7086 -0.0053 -0.0652
                                           -0.0037  0.4262  0.0049 -0.2387  0.3914
                                           -0.1027 -0.1835 -0.1439  0.1916
    46. (0.00001) RY*( 5) C   1           s( 14.19%)p 1.08( 15.29%)d 4.97( 70.52%)
    47. (0.00000) RY*( 6) C   1           s(  0.59%)p 3.94(  2.31%)d99.99( 97.10%)
    48. (0.00001) RY*( 7) C   1           s(  2.39%)p 2.01(  4.79%)d38.88( 92.82%)
    49. (0.00001) RY*( 8) C   1           s(  0.83%)p 6.79(  5.62%)d99.99( 93.55%)
    50. (0.00001) RY*( 9) C   1           s(  2.42%)p 6.26( 15.14%)d34.11( 82.44%)
    51. (0.00441) RY*( 1) C   2           s(  1.39%)p66.31( 92.03%)d 4.74(  6.58%)
                                           -0.0000  0.0112  0.1173  0.0219  0.5638
                                            0.0129  0.5666  0.0149  0.5297  0.1579
                                            0.0334 -0.0265  0.0551 -0.1898
    52. (0.00154) RY*( 2) C   2           s( 10.55%)p 5.60( 59.14%)d 2.87( 30.30%)
                                            0.0000 -0.0140  0.3246 -0.0105 -0.2144
                                           -0.0017 -0.4239  0.0128  0.6046 -0.3752
                                            0.2061 -0.0305 -0.1216 -0.3226
    53. (0.00123) RY*( 3) C   2           s(  4.29%)p20.54( 88.18%)d 1.75(  7.53%)
                                           -0.0000 -0.0072  0.2071  0.0057 -0.6583
                                           -0.0179  0.6688  0.0069 -0.0274 -0.2092
                                           -0.0419  0.1370  0.0420 -0.0962
    54. (0.00056) RY*( 4) C   2           s( 47.05%)p 0.44( 20.90%)d 0.68( 32.05%)
                                            0.0000  0.0070  0.6859 -0.0079  0.2643
                                           -0.0060  0.0053  0.0052 -0.3727 -0.2510
                                            0.2689 -0.1727  0.3636  0.1522
    55. (0.00022) RY*( 5) C   2           s( 12.85%)p 0.73(  9.32%)d 6.06( 77.83%)
                                            0.0000  0.0045  0.3584 -0.0086  0.2166
                                            0.0075 -0.0934  0.0035 -0.1934 -0.0502
                                           -0.5349  0.5865 -0.2848 -0.2542
    56. (0.00016) RY*( 6) C   2           s(  6.06%)p 0.67(  4.04%)d14.83( 89.90%)
                                           -0.0000  0.0017  0.2462  0.0156 -0.0081
                                           -0.0194  0.1162  0.0062 -0.1617  0.2003
                                            0.2004 -0.3666 -0.8264  0.0384
    57. (0.00004) RY*( 7) C   2           s(  8.61%)p 1.97( 16.99%)d 8.64( 74.40%)
    58. (0.00001) RY*( 8) C   2           s(  0.41%)p 0.67(  0.28%)d99.99( 99.31%)
    59. (0.00000) RY*( 9) C   2           s(  8.81%)p 1.05(  9.28%)d 9.29( 81.91%)
    60. (0.00466) RY*( 1) C   3           s(  0.85%)p99.99( 92.50%)d 7.88(  6.66%)
                                           -0.0000  0.0087  0.0915 -0.0084 -0.1995
                                            0.0156  0.6138 -0.0180 -0.7126 -0.0375
                                            0.0364 -0.1402 -0.1448 -0.1524
    61. (0.00329) RY*( 2) C   3           s( 21.39%)p 3.29( 70.38%)d 0.38(  8.23%)
                                            0.0000 -0.0031  0.4625  0.0026  0.6725
                                           -0.0081 -0.3068 -0.0068 -0.3966 -0.0584
                                           -0.0690 -0.0916  0.2276 -0.1181
    62. (0.00112) RY*( 3) C   3           s(  1.05%)p75.27( 78.85%)d19.19( 20.10%)
                                           -0.0000 -0.0161  0.1011  0.0083 -0.6097
                                           -0.0028 -0.5738 -0.0053 -0.2955  0.2621
                                            0.1035 -0.1421  0.2404 -0.2089
    63. (0.00069) RY*( 4) C   3           s( 55.42%)p 0.37( 20.71%)d 0.43( 23.86%)
                                            0.0000  0.0018  0.7445 -0.0001 -0.2137
                                           -0.0119  0.2432 -0.0031  0.3196 -0.1112
                                            0.4202  0.1176  0.1799  0.0596
    64. (0.00022) RY*( 5) C   3           s( 15.09%)p 0.42(  6.40%)d 5.20( 78.50%)
                                            0.0000  0.0012  0.3885 -0.0007 -0.1176
                                           -0.0041  0.1285 -0.0044  0.1835  0.4125
                                           -0.7638 -0.1250 -0.1262 -0.0022
    65. (0.00014) RY*( 6) C   3           s(  4.72%)p 3.83( 18.06%)d16.37( 77.22%)
                                           -0.0000 -0.0078  0.2171  0.0195 -0.2151
                                            0.0112 -0.3210  0.0066 -0.1756 -0.5710
                                           -0.2093  0.1856 -0.5041  0.3372
    66. (0.00008) RY*( 7) C   3           s(  1.00%)p 5.21(  5.20%)d93.99( 93.80%)
    67. (0.00001) RY*( 8) C   3           s(  0.14%)p26.17(  3.64%)d99.99( 96.22%)
    68. (0.00001) RY*( 9) C   3           s(  0.37%)p11.88(  4.41%)d99.99( 95.22%)
    69. (0.00366) RY*( 1) C   4           s(  3.82%)p24.13( 92.12%)d 1.06(  4.06%)
                                            0.0000 -0.0012  0.1954 -0.0075 -0.8995
                                           -0.0002 -0.0300  0.0062  0.3333 -0.1450
                                           -0.0813 -0.0823  0.0169 -0.0769
    70. (0.00321) RY*( 2) C   4           s( 12.76%)p 6.04( 77.10%)d 0.79( 10.14%)
                                            0.0000 -0.0050  0.3572  0.0037  0.3853
                                           -0.0002  0.1110  0.0150  0.7810  0.0779
                                            0.0442 -0.2003  0.0562 -0.2239
    71. (0.00306) RY*( 3) C   4           s( 25.58%)p 2.51( 64.25%)d 0.40( 10.17%)
                                            0.0000 -0.0055  0.5057 -0.0014 -0.0406
                                            0.0120  0.7432 -0.0072 -0.2972  0.0475
                                           -0.0145  0.0883  0.2925  0.0766
    72. (0.00036) RY*( 4) C   4           s( 50.81%)p 0.95( 48.22%)d 0.02(  0.97%)
                                            0.0000  0.0032  0.7128 -0.0007  0.0679
                                            0.0178 -0.6244  0.0084 -0.2956  0.0254
                                            0.0045  0.0023  0.0737 -0.0597
    73. (0.00035) RY*( 5) C   4           s(  0.00%)p 1.00(  0.01%)d99.99( 99.99%)
                                           -0.0000 -0.0000  0.0037  0.0009  0.0096
                                           -0.0008  0.0022  0.0003 -0.0029  0.4458
                                           -0.8848 -0.0656 -0.1161  0.0234
    74. (0.00015) RY*( 6) C   4           s(  6.10%)p 0.36(  2.23%)d15.02( 91.67%)
                                           -0.0000 -0.0007  0.2471  0.0069 -0.0278
                                           -0.0119  0.1409 -0.0047  0.0378  0.1297
                                            0.1744  0.1866 -0.8817  0.2393
    75. (0.00007) RY*( 7) C   4           s(  0.79%)p 4.87(  3.85%)d99.99( 95.36%)
    76. (0.00001) RY*( 8) C   4           s(  0.01%)p 1.00(  6.59%)d14.17( 93.40%)
    77. (0.00001) RY*( 9) C   4           s(  0.10%)p55.94(  5.82%)d99.99( 94.07%)
    78. (0.00345) RY*( 1) C   5           s(  0.17%)p99.99( 90.96%)d51.15(  8.86%)
                                            0.0000 -0.0006  0.0416 -0.0037 -0.5454
                                           -0.0076 -0.3945  0.0139  0.6755  0.1302
                                            0.0401  0.1725  0.1066  0.1702
    79. (0.00338) RY*( 2) C   5           s(  0.03%)p99.99( 93.20%)d99.99(  6.76%)
                                            0.0000 -0.0004  0.0187  0.0069  0.8112
                                           -0.0047 -0.2017  0.0102  0.4829 -0.1315
                                           -0.0738  0.1289  0.1023  0.1334
    80. (0.00312) RY*( 3) C   5           s( 37.65%)p 1.41( 53.07%)d 0.25(  9.28%)
                                            0.0000 -0.0079  0.6136  0.0006  0.0483
                                           -0.0092 -0.6289 -0.0057 -0.3643  0.0302
                                           -0.0078 -0.0843  0.2689 -0.1112
    81. (0.00037) RY*( 4) C   5           s( 51.74%)p 0.78( 40.20%)d 0.16(  8.06%)
                                            0.0000  0.0031  0.7193  0.0010 -0.0320
                                           -0.0171  0.5736 -0.0082  0.2676 -0.1069
                                            0.2430  0.0326  0.0707 -0.0640
    82. (0.00035) RY*( 5) C   5           s(  4.15%)p 0.79(  3.29%)d22.28( 92.56%)
                                            0.0000  0.0009  0.2038  0.0002 -0.0080
                                           -0.0047  0.1639 -0.0026  0.0769  0.3954
                                           -0.8721 -0.0684 -0.0631  0.0113
    83. (0.00013) RY*( 6) C   5           s(  6.03%)p 0.60(  3.63%)d14.98( 90.34%)
                                           -0.0000 -0.0012  0.2456 -0.0006  0.0095
                                            0.0125 -0.1729  0.0056 -0.0781 -0.1117
                                            0.0159  0.2306 -0.8730  0.2745
    84. (0.00007) RY*( 7) C   5           s(  0.00%)p 1.00(  4.14%)d23.14( 95.86%)
    85. (0.00000) RY*( 8) C   5           s(  0.04%)p99.99(  6.48%)d99.99( 93.48%)
    86. (0.00001) RY*( 9) C   5           s(  0.14%)p36.06(  5.23%)d99.99( 94.63%)
    87. (0.00344) RY*( 1) C   6           s(  0.00%)p 1.00( 95.93%)d 0.04(  4.07%)
                                           -0.0000 -0.0001  0.0029  0.0079  0.9777
                                            0.0003  0.0583  0.0003 -0.0007  0.1817
                                            0.0843 -0.0041 -0.0220 -0.0089
    88. (0.00336) RY*( 2) C   6           s(  0.00%)p 1.00( 88.18%)d 0.13( 11.81%)
                                            0.0000 -0.0000  0.0028 -0.0008 -0.0224
                                            0.0081  0.3935 -0.0177 -0.8521  0.0259
                                           -0.0067  0.2238  0.1289  0.2252
    89. (0.00311) RY*( 3) C   6           s( 38.20%)p 1.38( 52.56%)d 0.24(  9.24%)
                                            0.0000 -0.0078  0.6180 -0.0006 -0.0412
                                            0.0098  0.6560  0.0046  0.3057  0.0328
                                           -0.0064 -0.0692  0.2781 -0.0957
    90. (0.00036) RY*( 4) C   6           s( 54.93%)p 0.81( 44.24%)d 0.02(  0.82%)
                                           -0.0000  0.0033  0.7412 -0.0009  0.0331
                                            0.0181 -0.6035  0.0083 -0.2770  0.0094
                                           -0.0015  0.0166  0.0688 -0.0561
    91. (0.00035) RY*( 5) C   6           s(  0.00%)p 0.00(  0.00%)d 1.00(100.00%)
                                            0.0000  0.0000  0.0014 -0.0000  0.0004
                                            0.0001 -0.0024  0.0000 -0.0009  0.4107
                                           -0.9058 -0.0673 -0.0709  0.0342
    92. (0.00012) RY*( 6) C   6           s(  6.67%)p 0.48(  3.19%)d13.52( 90.15%)
                                            0.0000 -0.0012  0.2582  0.0008 -0.0095
                                           -0.0122  0.1615 -0.0056  0.0743 -0.0992
                                            0.0166  0.2301 -0.8725  0.2777
    93. (0.00007) RY*( 7) C   6           s(  0.00%)p 1.00(  4.12%)d23.27( 95.88%)
    94. (0.00000) RY*( 8) C   6           s(  0.08%)p89.05(  6.69%)d99.99( 93.24%)
    95. (0.00000) RY*( 9) C   6           s(  0.10%)p54.94(  5.29%)d99.99( 94.62%)
    96. (0.00338) RY*( 1) C   7           s(  0.03%)p99.99( 95.82%)d99.99(  4.15%)
                                            0.0000  0.0001  0.0182 -0.0075 -0.9702
                                           -0.0012 -0.1063  0.0013  0.0736  0.1849
                                            0.0836  0.0147 -0.0037  0.0091
    97. (0.00337) RY*( 2) C   7           s(  0.00%)p 1.00( 88.25%)d 0.13( 11.75%)
                                            0.0000  0.0000  0.0030 -0.0015 -0.1118
                                            0.0080  0.3815 -0.0178 -0.8509 -0.0085
                                            0.0138 -0.2236 -0.1284 -0.2254
    98. (0.00310) RY*( 3) C   7           s( 37.58%)p 1.41( 53.15%)d 0.25(  9.27%)
                                            0.0000 -0.0079  0.6130  0.0005  0.0628
                                           -0.0098 -0.6604 -0.0045 -0.3022  0.0292
                                           -0.0082 -0.0676  0.2799 -0.0941
    99. (0.00035) RY*( 4) C   7           s( 55.16%)p 0.79( 43.85%)d 0.02(  0.98%)
                                            0.0000  0.0033  0.7427  0.0009 -0.0311
                                           -0.0182  0.6007 -0.0084  0.2762  0.0046
                                           -0.0047  0.0138  0.0781 -0.0593
   100. (0.00035) RY*( 5) C   7           s(  0.00%)p 0.00(  0.00%)d 1.00(100.00%)
                                            0.0000  0.0000  0.0021 -0.0000 -0.0001
                                           -0.0001  0.0015 -0.0000  0.0008  0.4110
                                           -0.9055 -0.0661 -0.0735  0.0360
   101. (0.00012) RY*( 6) C   7           s(  7.02%)p 0.43(  3.03%)d12.82( 89.96%)
                                           -0.0000 -0.0011  0.2649 -0.0006  0.0062
                                            0.0119 -0.1577  0.0055 -0.0720 -0.1114
                                            0.0143  0.2322 -0.8701  0.2757
   102. (0.00007) RY*( 7) C   7           s(  0.00%)p 1.00(  4.16%)d23.02( 95.84%)
   103. (0.00000) RY*( 8) C   7           s(  0.08%)p86.65(  6.68%)d99.99( 93.24%)
   104. (0.00000) RY*( 9) C   7           s(  0.10%)p51.52(  5.26%)d99.99( 94.63%)
   105. (0.00341) RY*( 1) C   8           s(  2.41%)p38.65( 93.28%)d 1.79(  4.31%)
                                           -0.0000 -0.0027  0.1553  0.0062  0.9534
                                            0.0033  0.1521  0.0013  0.0242  0.1871
                                            0.0830 -0.0119  0.0254 -0.0199
   106. (0.00324) RY*( 2) C   8           s(  0.01%)p 1.00( 87.72%)d 0.14( 12.27%)
                                            0.0000 -0.0001  0.0073 -0.0010 -0.0425
                                            0.0084  0.3957 -0.0181 -0.8476  0.0213
                                           -0.0047  0.2276  0.1343  0.2289
   107. (0.00315) RY*( 3) C   8           s( 39.77%)p 1.29( 51.19%)d 0.23(  9.04%)
                                            0.0000 -0.0077  0.6306 -0.0032 -0.2158
                                            0.0102  0.6119  0.0051  0.3014 -0.0025
                                           -0.0224 -0.0691  0.2758 -0.0950
   108. (0.00037) RY*( 4) C   8           s( 51.27%)p 0.94( 48.17%)d 0.01(  0.56%)
                                           -0.0000  0.0037  0.7160 -0.0006 -0.0109
                                            0.0171 -0.6312  0.0078 -0.2877 -0.0023
                                            0.0035  0.0150  0.0562 -0.0469
   109. (0.00035) RY*( 5) C   8           s(  0.01%)p 0.00(  0.01%)d 1.00( 99.99%)
                                            0.0000  0.0000  0.0078 -0.0000 -0.0001
                                            0.0003 -0.0075 -0.0003 -0.0020  0.4123
                                           -0.9055 -0.0579 -0.0676  0.0456
   110. (0.00013) RY*( 6) C   8           s(  6.37%)p 0.49(  3.15%)d14.21( 90.48%)
                                            0.0000 -0.0011  0.2524 -0.0005 -0.0093
                                           -0.0121  0.1606 -0.0055  0.0740 -0.1398
                                            0.0007  0.2351 -0.8683  0.2756
   111. (0.00007) RY*( 7) C   8           s(  0.01%)p 1.00(  4.27%)d22.40( 95.72%)
   112. (0.00000) RY*( 8) C   8           s(  0.06%)p99.99(  6.92%)d99.99( 93.02%)
   113. (0.00000) RY*( 9) C   8           s(  0.07%)p73.23(  5.49%)d99.99( 94.44%)
   114. (0.00328) RY*( 1) C   9           s( 16.18%)p 4.70( 76.07%)d 0.48(  7.75%)
                                            0.0000  0.0020  0.4023 -0.0042 -0.6658
                                           -0.0100 -0.5242 -0.0044 -0.2060  0.1402
                                            0.0468 -0.0527  0.2145 -0.0826
   115. (0.00295) RY*( 2) C   9           s(  0.00%)p 1.00( 86.99%)d 0.15( 13.01%)
                                           -0.0000  0.0000  0.0005  0.0011  0.0436
                                           -0.0098 -0.3879  0.0214  0.8467  0.0300
                                           -0.0240  0.2334  0.1340  0.2372
   116. (0.00106) RY*( 3) C   9           s( 13.25%)p 4.88( 64.68%)d 1.67( 22.07%)
                                            0.0000 -0.0147  0.3637 -0.0061  0.6805
                                           -0.0121 -0.3750 -0.0052 -0.2072 -0.1827
                                           -0.1139 -0.0821  0.3892 -0.1271
   117. (0.00034) RY*( 4) C   9           s(  0.00%)p 0.00(  0.01%)d 1.00( 99.99%)
                                           -0.0000  0.0000  0.0002  0.0000  0.0004
                                           -0.0003 -0.0031  0.0007  0.0071 -0.4095
                                            0.9042  0.0852  0.0841 -0.0186
   118. (0.00032) RY*( 5) C   9           s( 46.67%)p 1.02( 47.56%)d 0.12(  5.77%)
                                            0.0000  0.0065  0.6831  0.0029 -0.0911
                                           -0.0168  0.6196 -0.0078  0.2881 -0.0302
                                           -0.0347 -0.0097  0.2093 -0.1083
   119. (0.00013) RY*( 6) C   9           s( 19.04%)p 0.45(  8.60%)d 3.80( 72.36%)
                                            0.0000 -0.0057  0.4363 -0.0209  0.2545
                                            0.0017 -0.1254  0.0019 -0.0707  0.4430
                                            0.2490  0.1557 -0.6401  0.1771
   120. (0.00008) RY*( 7) C   9           s(  4.50%)p 0.70(  3.13%)d20.52( 92.37%)
   121. (0.00000) RY*( 8) C   9           s(  0.18%)p36.83(  6.45%)d99.99( 93.37%)
   122. (0.00000) RY*( 9) C   9           s(  0.17%)p39.62(  6.71%)d99.99( 93.12%)
   123. (0.00315) RY*( 1) C  10           s(  5.95%)p14.48( 86.10%)d 1.34(  7.96%)
                                           -0.0000  0.0114  0.2436 -0.0157 -0.7236
                                            0.0106  0.5127  0.0057  0.2723 -0.1007
                                           -0.0638 -0.0576  0.2386 -0.0716
   124. (0.00147) RY*( 2) C  10           s(  0.00%)p 1.00( 75.25%)d 0.33( 24.75%)
                                           -0.0000  0.0000 -0.0000  0.0006  0.0413
                                           -0.0056 -0.3602  0.0123  0.7879  0.1148
                                           -0.2951 -0.2617 -0.1624 -0.2289
   125. (0.00037) RY*( 3) C  10           s( 10.99%)p 8.06( 88.61%)d 0.04(  0.40%)
                                            0.0000  0.0120  0.3313  0.0134 -0.5306
                                            0.0113 -0.7171  0.0045 -0.3000  0.0245
                                            0.0120  0.0333 -0.0456 -0.0090
   126. (0.00013) RY*( 4) C  10           s( 67.31%)p 0.17( 11.12%)d 0.32( 21.57%)
                                            0.0000 -0.0061  0.8204  0.0025  0.2622
                                           -0.0034  0.1921 -0.0017  0.0741  0.1427
                                            0.0882  0.1570 -0.3989  0.0613
   127. (0.00002) RY*( 5) C  10           s(  0.41%)p 0.89(  0.36%)d99.99( 99.23%)
   128. (0.00000) RY*( 6) C  10           s(  0.04%)p99.99( 11.43%)d99.99( 88.53%)
   129. (0.00000) RY*( 7) C  10           s(  1.84%)p 3.76(  6.92%)d49.58( 91.24%)
   130. (0.00000) RY*( 8) C  10           s( 13.17%)p 1.09( 14.30%)d 5.51( 72.53%)
   131. (0.00000) RY*( 9) C  10           s(  0.31%)p19.26(  6.06%)d99.99( 93.62%)
   132. (0.00141) RY*( 1) H  11           s( 97.80%)p 0.02(  2.20%)
                                            0.0045  0.9889 -0.1128  0.0961 -0.0036
   133. (0.00021) RY*( 2) H  11           s(  0.00%)p 1.00(100.00%)
                                           -0.0002  0.0003  0.4184  0.5156  0.7477
   134. (0.00013) RY*( 3) H  11           s(  0.06%)p99.99( 99.94%)
                                            0.0075  0.0237 -0.3709 -0.6543  0.6586
   135. (0.00003) RY*( 4) H  11           s(  2.21%)p44.17( 97.79%)
   136. (0.00145) RY*( 1) H  12           s( 98.11%)p 0.02(  1.89%)
                                            0.0049  0.9905  0.0594  0.1203 -0.0304
   137. (0.00022) RY*( 2) H  12           s(  0.05%)p99.99( 99.95%)
                                           -0.0010  0.0215 -0.6332  0.3139  0.7072
   138. (0.00014) RY*( 3) H  12           s(  0.06%)p99.99( 99.94%)
                                            0.0078  0.0237  0.6275 -0.3270  0.7062
   139. (0.00004) RY*( 4) H  12           s(  1.86%)p52.77( 98.14%)
   140. (0.00187) RY*( 1) H  13           s( 98.50%)p 0.02(  1.50%)
                                            0.0051  0.9924 -0.0041  0.0455 -0.1137
   141. (0.00021) RY*( 2) H  13           s(  0.02%)p99.99( 99.98%)
                                            0.0002  0.0133 -0.9680 -0.2447  0.0534
   142. (0.00013) RY*( 3) H  13           s(  0.08%)p99.99( 99.92%)
                                            0.0067  0.0270  0.2342 -0.9591 -0.1564
   143. (0.00003) RY*( 4) H  13           s(  1.48%)p66.36( 98.52%)
   144. (0.00241) RY*( 1) H  14           s( 99.32%)p 0.01(  0.68%)
                                            0.0051  0.9966 -0.0596 -0.0539  0.0192
   145. (0.00019) RY*( 2) H  14           s(  0.04%)p99.99( 99.96%)
                                            0.0032  0.0189  0.0390 -0.0498 -0.9978
   146. (0.00012) RY*( 3) H  14           s(  0.00%)p 1.00(100.00%)
                                           -0.0006  0.0025 -0.6575  0.7508 -0.0631
   147. (0.00004) RY*( 4) H  14           s(  0.73%)p99.99( 99.27%)
   148. (0.00280) RY*( 1) H  15           s( 99.51%)p 0.00(  0.49%)
                                            0.0060  0.9975 -0.0168 -0.0026  0.0679
   149. (0.00019) RY*( 2) H  15           s(  0.01%)p99.99( 99.99%)
                                            0.0037  0.0096  0.6692  0.7411  0.0529
   150. (0.00013) RY*( 3) H  15           s(  0.00%)p 1.00(100.00%)
                                           -0.0000  0.0037  0.7346 -0.6707  0.1028
   151. (0.00004) RY*( 4) H  15           s(  0.56%)p99.99( 99.44%)
   152. (0.00257) RY*( 1) H  16           s( 99.42%)p 0.01(  0.58%)
                                            0.0053  0.9971  0.0024 -0.0759  0.0040
   153. (0.00019) RY*( 2) H  16           s(  0.04%)p99.99( 99.96%)
                                            0.0031  0.0198  0.0101  0.3098  0.9505
   154. (0.00012) RY*( 3) H  16           s(  0.00%)p 1.00(100.00%)
                                           -0.0013  0.0061  0.9929  0.1094 -0.0463
   155. (0.00004) RY*( 4) H  16           s(  0.62%)p99.99( 99.38%)
   156. (0.00296) RY*( 1) H  17           s( 99.55%)p 0.00(  0.45%)
                                            0.0063  0.9977  0.0020 -0.0358 -0.0566
   157. (0.00018) RY*( 2) H  17           s(  0.02%)p99.99( 99.98%)
                                            0.0039  0.0131 -0.0288  0.9327 -0.3593
   158. (0.00013) RY*( 3) H  17           s(  0.00%)p 1.00(100.00%)
                                            0.0008  0.0015 -0.9996 -0.0272  0.0095
   159. (0.00004) RY*( 4) H  17           s(  0.51%)p99.99( 99.49%)
   160. (0.00296) RY*( 1) H  18           s( 99.54%)p 0.00(  0.46%)
                                            0.0063  0.9977 -0.0043  0.0417  0.0531
   161. (0.00019) RY*( 2) H  18           s(  0.04%)p99.99( 99.96%)
                                            0.0034  0.0203 -0.0018 -0.9359  0.3517
   162. (0.00013) RY*( 3) H  18           s(  0.00%)p 1.00(100.00%)
                                            0.0001  0.0044  1.0000 -0.0016  0.0006
   163. (0.00004) RY*( 4) H  18           s(  0.49%)p99.99( 99.51%)
   164. (0.00261) RY*( 1) H  19           s( 99.53%)p 0.00(  0.47%)
                                            0.0055  0.9976 -0.0152  0.0668  0.0004
   165. (0.00019) RY*( 2) H  19           s(  0.06%)p99.99( 99.94%)
                                            0.0030  0.0249  0.0960 -0.3437 -0.9338
   166. (0.00014) RY*( 3) H  19           s(  0.02%)p99.99( 99.98%)
                                           -0.0025  0.0142  0.9951  0.0152  0.0971
   167. (0.00005) RY*( 4) H  19           s(  0.46%)p99.99( 99.54%)
   168. (0.00290) RY*( 1) H  20           s( 99.53%)p 0.00(  0.47%)
                                            0.0062  0.9976 -0.0003 -0.0434 -0.0529
   169. (0.00019) RY*( 2) H  20           s(  0.05%)p99.99( 99.95%)
                                            0.0035  0.0214 -0.0701  0.9305 -0.3588
   170. (0.00013) RY*( 3) H  20           s(  0.00%)p 1.00(100.00%)
                                            0.0002  0.0016  0.9975  0.0641 -0.0284
   171. (0.00004) RY*( 4) H  20           s(  0.50%)p99.99( 99.50%)
   172. (0.00291) RY*( 1) H  21           s( 99.53%)p 0.00(  0.47%)
                                            0.0062  0.9976  0.0043 -0.0683  0.0007
   173. (0.00019) RY*( 2) H  21           s(  0.05%)p99.99( 99.95%)
                                            0.0036  0.0223  0.0067  0.3354  0.9418
   174. (0.00013) RY*( 3) H  21           s(  0.00%)p 1.00(100.00%)
                                           -0.0003  0.0003  0.9973  0.0667 -0.0308
   175. (0.00004) RY*( 4) H  21           s(  0.50%)p99.99( 99.50%)
   176. (0.00288) RY*( 1) H  22           s( 99.52%)p 0.00(  0.48%)
                                            0.0062  0.9976 -0.0016  0.0442  0.0530
   177. (0.00019) RY*( 2) H  22           s(  0.05%)p99.99( 99.95%)
                                            0.0036  0.0222  0.0694 -0.9302  0.3597
   178. (0.00013) RY*( 3) H  22           s(  0.00%)p 1.00(100.00%)
                                           -0.0000  0.0002 -0.9976 -0.0658  0.0222
   179. (0.00004) RY*( 4) H  22           s(  0.51%)p99.99( 99.49%)
   180. (0.00287) RY*( 1) H  23           s( 99.51%)p 0.00(  0.49%)
                                            0.0062  0.9976 -0.0048  0.0695 -0.0010
   181. (0.00019) RY*( 2) H  23           s(  0.05%)p99.99( 99.95%)
                                            0.0036  0.0224 -0.0001 -0.3347 -0.9420
   182. (0.00013) RY*( 3) H  23           s(  0.00%)p 1.00(100.00%)
                                            0.0000  0.0003  0.9977  0.0640 -0.0229
   183. (0.00004) RY*( 4) H  23           s(  0.51%)p99.99( 99.49%)
   184. (0.00290) RY*( 1) H  24           s( 99.52%)p 0.00(  0.48%)
                                            0.0062  0.9976  0.0026 -0.0442 -0.0530
   185. (0.00019) RY*( 2) H  24           s(  0.05%)p99.99( 99.95%)
                                            0.0036  0.0223 -0.0609  0.9308 -0.3596
   186. (0.00013) RY*( 3) H  24           s(  0.00%)p 1.00(100.00%)
                                            0.0000  0.0010 -0.9981 -0.0579  0.0192
   187. (0.00004) RY*( 4) H  24           s(  0.51%)p99.99( 99.49%)
   188. (0.00290) RY*( 1) H  25           s( 99.52%)p 0.00(  0.48%)
                                            0.0062  0.9976  0.0054 -0.0687  0.0010
   189. (0.00019) RY*( 2) H  25           s(  0.05%)p99.99( 99.95%)
                                            0.0036  0.0222  0.0070  0.3371  0.9412
   190. (0.00013) RY*( 3) H  25           s(  0.00%)p 1.00(100.00%)
                                            0.0001  0.0010 -0.9976 -0.0629  0.0299
   191. (0.00004) RY*( 4) H  25           s(  0.50%)p99.99( 99.50%)
   192. (0.00295) RY*( 1) H  26           s( 99.53%)p 0.00(  0.47%)
                                            0.0063  0.9976 -0.0014  0.0437  0.0527
   193. (0.00019) RY*( 2) H  26           s(  0.05%)p99.99( 99.95%)
                                            0.0035  0.0220  0.1049 -0.9285  0.3556
   194. (0.00013) RY*( 3) H  26           s(  0.00%)p 1.00(100.00%)
                                           -0.0001  0.0012 -0.9945 -0.0998  0.0328
   195. (0.00004) RY*( 4) H  26           s(  0.50%)p99.99( 99.50%)
   196. (0.00295) RY*( 1) H  27           s( 99.53%)p 0.00(  0.47%)
                                            0.0063  0.9976 -0.0043  0.0683 -0.0012
   197. (0.00019) RY*( 2) H  27           s(  0.05%)p99.99( 99.95%)
                                            0.0035  0.0220  0.0369 -0.3356 -0.9410
   198. (0.00013) RY*( 3) H  27           s(  0.00%)p 1.00(100.00%)
                                           -0.0001  0.0012 -0.9967 -0.0802 -0.0104
   199. (0.00004) RY*( 4) H  27           s(  0.50%)p99.99( 99.50%)
   200. (0.00280) RY*( 1) H  28           s( 99.50%)p 0.00(  0.50%)
                                            0.0060  0.9975  0.0051 -0.0700  0.0059
   201. (0.00019) RY*( 2) H  28           s(  0.03%)p99.99( 99.97%)
                                            0.0037  0.0172  0.0645  0.3290  0.9419
   202. (0.00013) RY*( 3) H  28           s(  0.00%)p 1.00(100.00%)
                                           -0.0005  0.0028 -0.9967 -0.0263  0.0774
   203. (0.00004) RY*( 4) H  28           s(  0.54%)p99.99( 99.46%)
   204. (0.00280) RY*( 1) H  29           s( 99.50%)p 0.00(  0.50%)
                                            0.0060  0.9975  0.0019 -0.0413 -0.0571
   205. (0.00019) RY*( 2) H  29           s(  0.03%)p99.99( 99.97%)
                                            0.0037  0.0172 -0.0042  0.9289 -0.3700
   206. (0.00013) RY*( 3) H  29           s(  0.00%)p 1.00(100.00%)
                                           -0.0005  0.0029 -0.9999  0.0018  0.0160
   207. (0.00004) RY*( 4) H  29           s(  0.55%)p99.99( 99.45%)
   208. (0.00181) RY*( 1) H  30           s( 98.38%)p 0.02(  1.62%)
                                            0.0051  0.9919  0.0505  0.0669  0.0956
   209. (0.00021) RY*( 2) H  30           s(  0.02%)p99.99( 99.98%)
                                            0.0004  0.0137  0.5531 -0.8212  0.1398
   210. (0.00013) RY*( 3) H  30           s(  0.10%)p99.99( 99.90%)
                                            0.0067  0.0301 -0.7841 -0.4560  0.4199
   211. (0.00003) RY*( 4) H  30           s(  1.58%)p62.31( 98.42%)
   212. (0.00143) RY*( 1) H  31           s( 97.84%)p 0.02(  2.16%)
                                            0.0045  0.9892  0.1460 -0.0091 -0.0118
   213. (0.00021) RY*( 2) H  31           s(  0.00%)p 1.00(100.00%)
                                            0.0000  0.0000  0.0477 -0.4154  0.9084
   214. (0.00013) RY*( 3) H  31           s(  0.07%)p99.99( 99.93%)
                                            0.0074  0.0254 -0.2593 -0.8831 -0.3902
   215. (0.00003) RY*( 4) H  31           s(  2.16%)p45.21( 97.84%)
   216. (0.00181) RY*( 1) H  32           s( 98.38%)p 0.02(  1.62%)
                                            0.0051  0.9919  0.0446  0.1179 -0.0161
   217. (0.00021) RY*( 2) H  32           s(  0.02%)p99.99( 99.98%)
                                            0.0004  0.0137  0.5059 -0.4105 -0.7585
   218. (0.00013) RY*( 3) H  32           s(  0.10%)p99.99( 99.90%)
                                            0.0067  0.0301 -0.8349 -0.0128 -0.5493
   219. (0.00003) RY*( 4) H  32           s(  1.58%)p62.31( 98.42%)
   220. (0.01035) BD*( 1) C   1 - C   2  
                ( 50.14%)   0.7081* C   1 s( 30.02%)p 2.33( 69.94%)d 0.00(  0.04%)
                                            0.0004  0.5479  0.0035  0.1921 -0.0131
                                           -0.7082 -0.0016  0.4009  0.0079 -0.0071
                                            0.0040 -0.0140 -0.0114 -0.0033
                ( 49.86%)  -0.7061* C   2 s( 27.87%)p 2.59( 72.09%)d 0.00(  0.04%)
                                            0.0002  0.5278  0.0109 -0.1854 -0.0210
                                            0.7224  0.0085 -0.4051  0.0021 -0.0063
                                            0.0037 -0.0149 -0.0124 -0.0032
   221. (0.00570) BD*( 1) C   1 - H  11  
                ( 39.17%)   0.6258* C   1 s( 23.39%)p 3.27( 76.57%)d 0.00(  0.04%)
                                            0.0000  0.4836  0.0039 -0.7895  0.0065
                                            0.2936  0.0067  0.2366 -0.0083 -0.0105
                                           -0.0087  0.0039  0.0127 -0.0078
                ( 60.83%)  -0.7800* H  11 s( 99.92%)p 0.00(  0.08%)
                                            0.9996 -0.0007  0.0253 -0.0100 -0.0070
   222. (0.00893) BD*( 1) C   1 - H  12  
                ( 39.48%)   0.6283* C   1 s( 23.43%)p 3.27( 76.53%)d 0.00(  0.04%)
                                           -0.0000 -0.4841  0.0031 -0.5821  0.0106
                                           -0.6297 -0.0117 -0.1721  0.0065 -0.0172
                                           -0.0044 -0.0053  0.0011  0.0092
                ( 60.52%)  -0.7779* H  12 s( 99.92%)p 0.00(  0.08%)
                                           -0.9996  0.0015  0.0175  0.0207  0.0050
   223. (0.00922) BD*( 1) C   1 - H  13  
                ( 39.50%)   0.6285* C   1 s( 23.13%)p 3.32( 76.83%)d 0.00(  0.04%)
                                            0.0000  0.4809 -0.0031 -0.0111 -0.0076
                                           -0.1224  0.0142 -0.8677 -0.0024  0.0001
                                            0.0002  0.0052  0.0001  0.0200
                ( 60.50%)  -0.7778* H  13 s( 99.92%)p 0.00(  0.08%)
                                            0.9996 -0.0021  0.0010  0.0027  0.0277
   224. (0.01541) BD*( 1) C   2 - C   3  
                ( 50.18%)   0.7084* C   2 s( 28.59%)p 2.50( 71.36%)d 0.00(  0.04%)
                                            0.0003  0.5347  0.0030  0.7383 -0.0073
                                           -0.3341 -0.0218 -0.2374  0.0038 -0.0119
                                           -0.0090  0.0038  0.0111 -0.0077
                ( 49.82%)  -0.7059* C   3 s( 28.51%)p 2.51( 71.45%)d 0.00(  0.04%)
                                            0.0003  0.5338  0.0090 -0.7315 -0.0090
                                            0.3533 -0.0210  0.2326  0.0018 -0.0134
                                           -0.0084  0.0043  0.0098 -0.0079
   225. (0.01391) BD*( 1) C   2 - H  14  
                ( 39.12%)   0.6255* C   2 s( 21.80%)p 3.58( 78.15%)d 0.00(  0.05%)
                                            0.0001 -0.4669  0.0034  0.6475 -0.0050
                                            0.5853 -0.0067  0.1395 -0.0145 -0.0183
                                           -0.0047 -0.0041 -0.0018  0.0091
                ( 60.88%)  -0.7802* H  14 s( 99.92%)p 0.00(  0.08%)
                                           -0.9996  0.0029 -0.0208 -0.0192 -0.0030
   226. (0.01745) BD*( 1) C   2 - H  15  
                ( 39.37%)   0.6274* C   2 s( 21.71%)p 3.60( 78.25%)d 0.00(  0.05%)
                                            0.0001 -0.4658  0.0085 -0.0111  0.0145
                                           -0.1512  0.0098 -0.8713  0.0032 -0.0007
                                           -0.0007 -0.0066  0.0007 -0.0204
                ( 60.63%)  -0.7787* H  15 s( 99.92%)p 0.00(  0.08%)
                                           -0.9996  0.0041 -0.0007  0.0036  0.0281
   227. (0.01573) BD*( 1) C   3 - C   4  
                ( 50.21%)   0.7086* C   3 s( 28.39%)p 2.52( 71.56%)d 0.00(  0.04%)
                                            0.0003  0.5328  0.0051  0.6759  0.0041
                                            0.4758 -0.0009  0.1802  0.0026  0.0161
                                            0.0062  0.0042  0.0057 -0.0090
                ( 49.79%)  -0.7056* C   4 s( 28.38%)p 2.52( 71.57%)d 0.00(  0.04%)
                                            0.0003  0.5327  0.0087 -0.6836  0.0033
                                           -0.4640  0.0000 -0.1819  0.0006  0.0160
                                            0.0064  0.0043  0.0060 -0.0088
   228. (0.01501) BD*( 1) C   3 - H  16  
                ( 39.15%)   0.6257* C   3 s( 21.61%)p 3.63( 78.35%)d 0.00(  0.05%)
                                           -0.0001  0.4648 -0.0035  0.0836 -0.0072
                                           -0.7881  0.0002  0.3939 -0.0139 -0.0033
                                            0.0017 -0.0147 -0.0148 -0.0037
                ( 60.85%)  -0.7800* H  16 s( 99.92%)p 0.00(  0.08%)
                                            0.9996 -0.0033 -0.0020  0.0258 -0.0116
   229. (0.01830) BD*( 1) C   3 - H  17  
                ( 39.38%)   0.6275* C   3 s( 21.47%)p 3.66( 78.48%)d 0.00(  0.05%)
                                           -0.0002  0.4633 -0.0079 -0.0176 -0.0023
                                           -0.1638 -0.0155 -0.8703  0.0051 -0.0002
                                            0.0006  0.0065 -0.0011  0.0204
                ( 60.62%)  -0.7786* H  17 s( 99.92%)p 0.00(  0.08%)
                                            0.9996 -0.0045  0.0009  0.0065  0.0275
   230. (0.01261) BD*( 1) C   4 - C   5  
                ( 49.97%)   0.7069* C   4 s( 28.49%)p 2.51( 71.47%)d 0.00(  0.04%)
                                           -0.0003 -0.5336 -0.0097 -0.7274  0.0024
                                            0.3778 -0.0003  0.2072 -0.0004  0.0139
                                            0.0077 -0.0040 -0.0093  0.0083
                ( 50.03%)  -0.7073* C   5 s( 28.53%)p 2.50( 71.43%)d 0.00(  0.04%)
                                           -0.0003 -0.5340 -0.0095  0.7277 -0.0023
                                           -0.3757  0.0009 -0.2087  0.0001  0.0140
                                            0.0076 -0.0040 -0.0094  0.0083
   231. (0.01844) BD*( 1) C   4 - H  18  
                ( 39.35%)   0.6273* C   4 s( 21.45%)p 3.66( 78.50%)d 0.00(  0.05%)
                                            0.0002 -0.4631  0.0078 -0.0038  0.0005
                                           -0.1859 -0.0101 -0.8662  0.0036 -0.0000
                                           -0.0002 -0.0075  0.0011 -0.0200
                ( 60.65%)  -0.7788* H  18 s( 99.92%)p 0.00(  0.08%)
                                           -0.9996  0.0046  0.0001  0.0068  0.0274
   232. (0.01805) BD*( 1) C   4 - H  19  
                ( 39.33%)   0.6271* C   4 s( 21.70%)p 3.61( 78.25%)d 0.00(  0.05%)
                                            0.0001 -0.4658  0.0075  0.0553 -0.0005
                                           -0.7788 -0.0040  0.4157 -0.0103  0.0018
                                           -0.0011  0.0153  0.0144  0.0033
                ( 60.67%)  -0.7789* H  19 s( 99.92%)p 0.00(  0.08%)
                                           -0.9996  0.0038 -0.0017  0.0249 -0.0125
   233. (0.01256) BD*( 1) C   5 - C   6  
                ( 50.01%)   0.7071* C   5 s( 28.53%)p 2.50( 71.42%)d 0.00(  0.04%)
                                            0.0003  0.5341  0.0094  0.6829 -0.0021
                                            0.4653 -0.0010  0.1773 -0.0004  0.0161
                                            0.0061  0.0042  0.0058 -0.0089
                ( 49.99%)  -0.7071* C   6 s( 28.54%)p 2.50( 71.42%)d 0.00(  0.04%)
                                            0.0003  0.5341  0.0094 -0.6828  0.0022
                                           -0.4654  0.0009 -0.1772  0.0004  0.0161
                                            0.0062  0.0042  0.0058 -0.0088
   234. (0.01828) BD*( 1) C   5 - H  20  
                ( 39.33%)   0.6271* C   5 s( 21.47%)p 3.66( 78.49%)d 0.00(  0.05%)
                                           -0.0001  0.4633 -0.0081 -0.0071  0.0008
                                           -0.1913 -0.0105 -0.8649  0.0042  0.0000
                                            0.0003  0.0077 -0.0012  0.0200
                ( 60.67%)  -0.7789* H  20 s( 99.92%)p 0.00(  0.08%)
                                            0.9996 -0.0045  0.0001  0.0069  0.0274
   235. (0.01842) BD*( 1) C   5 - H  21  
                ( 39.34%)   0.6272* C   5 s( 21.49%)p 3.65( 78.46%)d 0.00(  0.05%)
                                           -0.0001  0.4635 -0.0079  0.0587  0.0001
                                           -0.7777 -0.0034  0.4197 -0.0106 -0.0022
                                            0.0012 -0.0153 -0.0144 -0.0032
                ( 60.66%)  -0.7788* H  21 s( 99.92%)p 0.00(  0.08%)
                                            0.9996 -0.0045 -0.0018  0.0252 -0.0127
   236. (0.01253) BD*( 1) C   6 - C   7  
                ( 50.00%)   0.7071* C   6 s( 28.53%)p 2.50( 71.43%)d 0.00(  0.04%)
                                            0.0003  0.5340  0.0095  0.7278 -0.0023
                                           -0.3754  0.0007 -0.2089  0.0004 -0.0139
                                           -0.0077  0.0040  0.0094 -0.0083
                ( 50.00%)  -0.7071* C   7 s( 28.53%)p 2.50( 71.43%)d 0.00(  0.04%)
                                            0.0003  0.5341  0.0092 -0.7278  0.0023
                                            0.3754 -0.0007  0.2090 -0.0004 -0.0139
                                           -0.0077  0.0040  0.0093 -0.0083
   237. (0.01831) BD*( 1) C   6 - H  22  
                ( 39.33%)   0.6272* C   6 s( 21.48%)p 3.65( 78.47%)d 0.00(  0.05%)
                                            0.0001 -0.4634  0.0080 -0.0072  0.0008
                                           -0.1914 -0.0104 -0.8648  0.0042 -0.0000
                                           -0.0003 -0.0077  0.0012 -0.0200
                ( 60.67%)  -0.7789* H  22 s( 99.92%)p 0.00(  0.08%)
                                           -0.9996  0.0044  0.0002  0.0069  0.0274
   238. (0.01829) BD*( 1) C   6 - H  23  
                ( 39.34%)   0.6272* C   6 s( 21.48%)p 3.65( 78.48%)d 0.00(  0.05%)
                                            0.0001 -0.4634  0.0081  0.0590 -0.0001
                                           -0.7778 -0.0036  0.4198 -0.0107  0.0022
                                           -0.0012  0.0153  0.0144  0.0032
                ( 60.66%)  -0.7788* H  23 s( 99.92%)p 0.00(  0.08%)
                                           -0.9996  0.0044 -0.0019  0.0252 -0.0127
   239. (0.01282) BD*( 1) C   7 - C   8  
                ( 49.97%)   0.7069* C   7 s( 28.54%)p 2.50( 71.42%)d 0.00(  0.04%)
                                           -0.0003 -0.5341 -0.0097 -0.6828  0.0018
                                           -0.4654  0.0011 -0.1771  0.0004 -0.0161
                                           -0.0062 -0.0042 -0.0059  0.0088
                ( 50.03%)  -0.7073* C   8 s( 28.55%)p 2.50( 71.40%)d 0.00(  0.04%)
                                           -0.0003 -0.5343 -0.0091  0.6824 -0.0022
                                            0.4657 -0.0005  0.1772 -0.0001 -0.0161
                                           -0.0062 -0.0043 -0.0058  0.0089
   240. (0.01831) BD*( 1) C   7 - H  24  
                ( 39.33%)   0.6272* C   7 s( 21.48%)p 3.65( 78.48%)d 0.00(  0.05%)
                                           -0.0001  0.4634 -0.0081 -0.0074  0.0008
                                           -0.1914 -0.0104 -0.8649  0.0043  0.0000
                                            0.0003  0.0077 -0.0012  0.0200
                ( 60.67%)  -0.7789* H  24 s( 99.92%)p 0.00(  0.08%)
                                            0.9996 -0.0045  0.0002  0.0069  0.0274
   241. (0.01831) BD*( 1) C   7 - H  25  
                ( 39.33%)   0.6272* C   7 s( 21.48%)p 3.65( 78.48%)d 0.00(  0.05%)
                                           -0.0001  0.4634 -0.0081  0.0591  0.0000
                                           -0.7778 -0.0035  0.4197 -0.0107 -0.0022
                                            0.0012 -0.0153 -0.0144 -0.0032
                ( 60.67%)  -0.7789* H  25 s( 99.92%)p 0.00(  0.08%)
                                            0.9996 -0.0045 -0.0019  0.0252 -0.0127
   242. (0.01481) BD*( 1) C   8 - C   9  
                ( 49.82%)   0.7058* C   8 s( 28.48%)p 2.51( 71.48%)d 0.00(  0.04%)
                                           -0.0003 -0.5335 -0.0100 -0.7281  0.0006
                                            0.3751 -0.0021  0.2096 -0.0010  0.0139
                                            0.0077 -0.0039 -0.0095  0.0083
                ( 50.18%)  -0.7084* C   9 s( 28.55%)p 2.50( 71.41%)d 0.00(  0.04%)
                                           -0.0003 -0.5343 -0.0036  0.7262 -0.0007
                                           -0.3773 -0.0010 -0.2106 -0.0004  0.0139
                                            0.0077 -0.0042 -0.0092  0.0084
   243. (0.01839) BD*( 1) C   8 - H  26  
                ( 39.36%)   0.6274* C   8 s( 21.50%)p 3.65( 78.46%)d 0.00(  0.05%)
                                            0.0001 -0.4636  0.0079 -0.0079  0.0003
                                           -0.1907 -0.0103 -0.8649  0.0045  0.0000
                                           -0.0003 -0.0077  0.0011 -0.0200
                ( 60.64%)  -0.7787* H  26 s( 99.92%)p 0.00(  0.08%)
                                           -0.9996  0.0045  0.0004  0.0069  0.0274
   244. (0.01839) BD*( 1) C   8 - H  27  
                ( 39.36%)   0.6274* C   8 s( 21.50%)p 3.65( 78.46%)d 0.00(  0.05%)
                                            0.0001 -0.4636  0.0079  0.0594 -0.0005
                                           -0.7779 -0.0033  0.4193 -0.0108  0.0023
                                           -0.0012  0.0153  0.0144  0.0033
                ( 60.64%)  -0.7787* H  27 s( 99.92%)p 0.00(  0.08%)
                                           -0.9996  0.0045 -0.0017  0.0253 -0.0127
   245. (0.00720) BD*( 1) C   9 - C  10  
                ( 49.67%)   0.7048* C   9 s( 28.01%)p 2.57( 71.94%)d 0.00(  0.04%)
                                           -0.0002 -0.5291 -0.0157 -0.6841 -0.0136
                                           -0.4683  0.0090 -0.1783  0.0048 -0.0164
                                           -0.0063 -0.0044 -0.0055  0.0089
                ( 50.33%)  -0.7095* C  10 s( 30.17%)p 2.31( 69.79%)d 0.00(  0.04%)
                                           -0.0004 -0.5493 -0.0046  0.6698 -0.0062
                                            0.4662  0.0114  0.1780  0.0056 -0.0155
                                           -0.0059 -0.0040 -0.0061  0.0087
   246. (0.01753) BD*( 1) C   9 - H  28  
                ( 39.35%)   0.6273* C   9 s( 21.72%)p 3.60( 78.23%)d 0.00(  0.05%)
                                           -0.0001  0.4660 -0.0085  0.0614  0.0058
                                           -0.7758 -0.0006  0.4201 -0.0128 -0.0020
                                            0.0013 -0.0154 -0.0144 -0.0030
                ( 60.65%)  -0.7788* H  28 s( 99.92%)p 0.00(  0.08%)
                                            0.9996 -0.0041 -0.0022  0.0254 -0.0125
   247. (0.01753) BD*( 1) C   9 - H  29  
                ( 39.35%)   0.6273* C   9 s( 21.72%)p 3.60( 78.23%)d 0.00(  0.05%)
                                           -0.0001  0.4660 -0.0085 -0.0059  0.0069
                                           -0.1886 -0.0098 -0.8640  0.0074  0.0002
                                            0.0004  0.0074 -0.0012  0.0201
                ( 60.65%)  -0.7788* H  29 s( 99.92%)p 0.00(  0.08%)
                                            0.9996 -0.0041 -0.0001  0.0071  0.0275
   248. (0.00913) BD*( 1) C  10 - H  30  
                ( 39.49%)   0.6284* C  10 s( 23.17%)p 3.31( 76.78%)d 0.00(  0.04%)
                                           -0.0000 -0.4814  0.0033 -0.0435 -0.0150
                                           -0.1772 -0.0054 -0.8569  0.0021  0.0002
                                           -0.0014 -0.0072  0.0009 -0.0194
                ( 60.51%)  -0.7779* H  30 s( 99.92%)p 0.00(  0.08%)
                                           -0.9996  0.0020  0.0027  0.0060  0.0271
   249. (0.00554) BD*( 1) C  10 - H  31  
                ( 39.21%)   0.6262* C  10 s( 23.45%)p 3.26( 76.51%)d 0.00(  0.04%)
                                           -0.0000 -0.4843 -0.0030 -0.7403 -0.0011
                                            0.4077 -0.0116  0.2252 -0.0053  0.0145
                                            0.0079 -0.0039 -0.0087  0.0077
                ( 60.79%)  -0.7797* H  31 s( 99.92%)p 0.00(  0.08%)
                                           -0.9996  0.0008  0.0242 -0.0124 -0.0070
   250. (0.00913) BD*( 1) C  10 - H  32  
                ( 39.49%)   0.6284* C  10 s( 23.17%)p 3.31( 76.78%)d 0.00(  0.04%)
                                           -0.0000 -0.4814  0.0033  0.0239 -0.0154
                                           -0.7644 -0.0026  0.4274 -0.0041  0.0015
                                           -0.0003  0.0151  0.0138  0.0030
                ( 60.51%)  -0.7779* H  32 s( 99.92%)p 0.00(  0.08%)
                                           -0.9996  0.0020  0.0005  0.0245 -0.0134


 NHO Directionality and "Bond Bending" (deviations from line of nuclear centers)

         [Thresholds for printing:  angular deviation  >  1.0 degree]
                                    hybrid p-character > 25.0%
                                    orbital occupancy  >  0.10e

                                Line of Centers        Hybrid 1              Hybrid 2
                                ---------------  -------------------   ------------------
                NBO               Theta   Phi    Theta   Phi    Dev    Theta   Phi    Dev
 ========================================================================================
     1. BD (   1) C   1 - C   2    61.5  285.0    60.8  284.1   1.0      --     --    --
     7. BD (   1) C   2 - H  15     9.6   85.5     9.3   91.4   1.0      --     --    --
    26. BD (   1) C   9 - C  10    77.8   34.6    78.3   33.4   1.3    102.7  215.7   1.2


 Second Order Perturbation Theory Analysis of Fock Matrix in NBO Basis

     Threshold for printing:   0.50 kcal/mol
                                                                              E(2)  E(j)-E(i) F(i,j)
         Donor NBO (i)                     Acceptor NBO (j)                 kcal/mol   a.u.    a.u. 
 ===================================================================================================

 within unit  1
   1. BD (   1) C   1 - C   2        / 60. RY*(   1) C   3                    1.21    1.55    0.039
   1. BD (   1) C   1 - C   2        /221. BD*(   1) C   1 - H  11            0.62    1.04    0.023
   1. BD (   1) C   1 - C   2        /222. BD*(   1) C   1 - H  12            0.52    1.04    0.021
   1. BD (   1) C   1 - C   2        /224. BD*(   1) C   2 - C   3            1.06    1.00    0.029
   1. BD (   1) C   1 - C   2        /225. BD*(   1) C   2 - H  14            0.58    1.04    0.022
   1. BD (   1) C   1 - C   2        /226. BD*(   1) C   2 - H  15            0.53    1.04    0.021
   1. BD (   1) C   1 - C   2        /228. BD*(   1) C   3 - H  16            1.70    1.04    0.038
   2. BD (   1) C   1 - H  11        /224. BD*(   1) C   2 - C   3            3.58    0.89    0.050
   3. BD (   1) C   1 - H  12        /225. BD*(   1) C   2 - H  14            2.93    0.94    0.047
   4. BD (   1) C   1 - H  13        / 53. RY*(   3) C   2                    0.50    1.19    0.022
   4. BD (   1) C   1 - H  13        /226. BD*(   1) C   2 - H  15            3.12    0.93    0.048
   5. BD (   1) C   2 - C   3        / 42. RY*(   1) C   1                    0.97    1.40    0.033
   5. BD (   1) C   2 - C   3        / 69. RY*(   1) C   4                    0.58    1.40    0.026
   5. BD (   1) C   2 - C   3        /220. BD*(   1) C   1 - C   2            0.97    0.99    0.028
   5. BD (   1) C   2 - C   3        /221. BD*(   1) C   1 - H  11            1.69    1.03    0.037
   5. BD (   1) C   2 - C   3        /225. BD*(   1) C   2 - H  14            0.61    1.04    0.022
   5. BD (   1) C   2 - C   3        /226. BD*(   1) C   2 - H  15            0.56    1.03    0.021
   5. BD (   1) C   2 - C   3        /227. BD*(   1) C   3 - C   4            1.21    0.99    0.031
   5. BD (   1) C   2 - C   3        /228. BD*(   1) C   3 - H  16            0.64    1.03    0.023
   5. BD (   1) C   2 - C   3        /229. BD*(   1) C   3 - H  17            0.59    1.03    0.022
   5. BD (   1) C   2 - C   3        /230. BD*(   1) C   4 - C   5            2.02    1.00    0.040
   6. BD (   1) C   2 - H  14        /222. BD*(   1) C   1 - H  12            3.40    0.92    0.050
   6. BD (   1) C   2 - H  14        /227. BD*(   1) C   3 - C   4            3.80    0.88    0.052
   7. BD (   1) C   2 - H  15        /223. BD*(   1) C   1 - H  13            3.28    0.91    0.049
   7. BD (   1) C   2 - H  15        /229. BD*(   1) C   3 - H  17            3.30    0.91    0.049
   8. BD (   1) C   3 - C   4        / 51. RY*(   1) C   2                    1.31    1.51    0.040
   8. BD (   1) C   3 - C   4        / 80. RY*(   3) C   5                    0.75    1.51    0.030
   8. BD (   1) C   3 - C   4        /224. BD*(   1) C   2 - C   3            1.09    0.99    0.029
   8. BD (   1) C   3 - C   4        /225. BD*(   1) C   2 - H  14            1.50    1.04    0.035
   8. BD (   1) C   3 - C   4        /228. BD*(   1) C   3 - H  16            0.61    1.03    0.022
   8. BD (   1) C   3 - C   4        /229. BD*(   1) C   3 - H  17            0.57    1.03    0.022
   8. BD (   1) C   3 - C   4        /230. BD*(   1) C   4 - C   5            1.27    1.00    0.032
   8. BD (   1) C   3 - C   4        /231. BD*(   1) C   4 - H  18            0.59    1.03    0.022
   8. BD (   1) C   3 - C   4        /232. BD*(   1) C   4 - H  19            0.67    1.03    0.023
   8. BD (   1) C   3 - C   4        /233. BD*(   1) C   5 - C   6            2.08    1.00    0.041
   9. BD (   1) C   3 - H  16        / 52. RY*(   2) C   2                    0.54    1.60    0.026
   9. BD (   1) C   3 - H  16        /220. BD*(   1) C   1 - C   2            3.79    0.87    0.051
   9. BD (   1) C   3 - H  16        /232. BD*(   1) C   4 - H  19            3.42    0.92    0.050
  10. BD (   1) C   3 - H  17        / 69. RY*(   1) C   4                    0.52    1.29    0.023
  10. BD (   1) C   3 - H  17        /226. BD*(   1) C   2 - H  15            3.16    0.92    0.048
  10. BD (   1) C   3 - H  17        /231. BD*(   1) C   4 - H  18            3.27    0.91    0.049
  11. BD (   1) C   4 - C   5        / 61. RY*(   2) C   3                    1.05    1.48    0.035
  11. BD (   1) C   4 - C   5        / 89. RY*(   3) C   6                    0.78    1.51    0.031
  11. BD (   1) C   4 - C   5        /224. BD*(   1) C   2 - C   3            2.27    0.99    0.042
  11. BD (   1) C   4 - C   5        /227. BD*(   1) C   3 - C   4            1.24    1.00    0.031
  11. BD (   1) C   4 - C   5        /231. BD*(   1) C   4 - H  18            0.62    1.03    0.022
  11. BD (   1) C   4 - C   5        /232. BD*(   1) C   4 - H  19            0.66    1.03    0.023
  11. BD (   1) C   4 - C   5        /233. BD*(   1) C   5 - C   6            1.21    1.00    0.031
  11. BD (   1) C   4 - C   5        /234. BD*(   1) C   5 - H  20            0.61    1.03    0.022
  11. BD (   1) C   4 - C   5        /235. BD*(   1) C   5 - H  21            0.61    1.03    0.022
  11. BD (   1) C   4 - C   5        /236. BD*(   1) C   6 - C   7            2.09    1.00    0.041
  12. BD (   1) C   4 - H  18        / 79. RY*(   2) C   5                    0.73    1.36    0.028
  12. BD (   1) C   4 - H  18        /229. BD*(   1) C   3 - H  17            3.21    0.91    0.048
  12. BD (   1) C   4 - H  18        /234. BD*(   1) C   5 - H  20            3.21    0.91    0.048
  13. BD (   1) C   4 - H  19        / 60. RY*(   1) C   3                    0.55    1.43    0.025
  13. BD (   1) C   4 - H  19        / 78. RY*(   1) C   5                    0.82    1.43    0.031
  13. BD (   1) C   4 - H  19        /228. BD*(   1) C   3 - H  16            3.04    0.92    0.047
  13. BD (   1) C   4 - H  19        /235. BD*(   1) C   5 - H  21            3.23    0.92    0.049
  14. BD (   1) C   5 - C   6        / 70. RY*(   2) C   4                    0.52    1.56    0.026
  14. BD (   1) C   5 - C   6        / 98. RY*(   3) C   7                    0.74    1.51    0.030
  14. BD (   1) C   5 - C   6        /227. BD*(   1) C   3 - C   4            2.10    1.00    0.041
  14. BD (   1) C   5 - C   6        /230. BD*(   1) C   4 - C   5            1.22    1.00    0.031
  14. BD (   1) C   5 - C   6        /234. BD*(   1) C   5 - H  20            0.61    1.03    0.022
  14. BD (   1) C   5 - C   6        /235. BD*(   1) C   5 - H  21            0.61    1.03    0.022
  14. BD (   1) C   5 - C   6        /236. BD*(   1) C   6 - C   7            1.22    1.00    0.031
  14. BD (   1) C   5 - C   6        /237. BD*(   1) C   6 - H  22            0.61    1.03    0.022
  14. BD (   1) C   5 - C   6        /238. BD*(   1) C   6 - H  23            0.61    1.03    0.022
  14. BD (   1) C   5 - C   6        /239. BD*(   1) C   7 - C   8            2.10    1.00    0.041
  15. BD (   1) C   5 - H  20        / 70. RY*(   2) C   4                    0.60    1.44    0.026
  15. BD (   1) C   5 - H  20        / 88. RY*(   2) C   6                    0.52    1.51    0.025
  15. BD (   1) C   5 - H  20        /231. BD*(   1) C   4 - H  18            3.23    0.91    0.049
  15. BD (   1) C   5 - H  20        /237. BD*(   1) C   6 - H  22            3.22    0.91    0.048
  16. BD (   1) C   5 - H  21        /232. BD*(   1) C   4 - H  19            3.15    0.92    0.048
  16. BD (   1) C   5 - H  21        /238. BD*(   1) C   6 - H  23            3.22    0.91    0.048
  17. BD (   1) C   6 - C   7        / 80. RY*(   3) C   5                    0.78    1.51    0.031
  17. BD (   1) C   6 - C   7        /107. RY*(   3) C   8                    0.94    1.51    0.034
  17. BD (   1) C   6 - C   7        /230. BD*(   1) C   4 - C   5            2.10    1.00    0.041
  17. BD (   1) C   6 - C   7        /233. BD*(   1) C   5 - C   6            1.22    1.00    0.031
  17. BD (   1) C   6 - C   7        /237. BD*(   1) C   6 - H  22            0.61    1.03    0.022
  17. BD (   1) C   6 - C   7        /238. BD*(   1) C   6 - H  23            0.61    1.03    0.022
  17. BD (   1) C   6 - C   7        /239. BD*(   1) C   7 - C   8            1.21    1.00    0.031
  17. BD (   1) C   6 - C   7        /240. BD*(   1) C   7 - H  24            0.61    1.03    0.022
  17. BD (   1) C   6 - C   7        /241. BD*(   1) C   7 - H  25            0.61    1.03    0.022
  17. BD (   1) C   6 - C   7        /242. BD*(   1) C   8 - C   9            2.11    1.00    0.041
  18. BD (   1) C   6 - H  22        / 78. RY*(   1) C   5                    0.77    1.43    0.030
  18. BD (   1) C   6 - H  22        / 97. RY*(   2) C   7                    0.55    1.51    0.026
  18. BD (   1) C   6 - H  22        /234. BD*(   1) C   5 - H  20            3.22    0.91    0.048
  18. BD (   1) C   6 - H  22        /240. BD*(   1) C   7 - H  24            3.22    0.91    0.048
  19. BD (   1) C   6 - H  23        / 79. RY*(   2) C   5                    0.74    1.36    0.029
  19. BD (   1) C   6 - H  23        /235. BD*(   1) C   5 - H  21            3.23    0.91    0.049
  19. BD (   1) C   6 - H  23        /241. BD*(   1) C   7 - H  25            3.22    0.91    0.048
  20. BD (   1) C   7 - C   8        / 89. RY*(   3) C   6                    0.77    1.51    0.030
  20. BD (   1) C   7 - C   8        /114. RY*(   1) C   9                    1.11    1.45    0.036
  20. BD (   1) C   7 - C   8        /233. BD*(   1) C   5 - C   6            2.09    1.00    0.041
  20. BD (   1) C   7 - C   8        /236. BD*(   1) C   6 - C   7            1.23    1.00    0.031
  20. BD (   1) C   7 - C   8        /240. BD*(   1) C   7 - H  24            0.61    1.03    0.022
  20. BD (   1) C   7 - C   8        /241. BD*(   1) C   7 - H  25            0.61    1.03    0.022
  20. BD (   1) C   7 - C   8        /242. BD*(   1) C   8 - C   9            1.15    1.00    0.030
  20. BD (   1) C   7 - C   8        /243. BD*(   1) C   8 - H  26            0.60    1.03    0.022
  20. BD (   1) C   7 - C   8        /244. BD*(   1) C   8 - H  27            0.60    1.03    0.022
  20. BD (   1) C   7 - C   8        /245. BD*(   1) C   9 - C  10            2.13    0.99    0.041
  21. BD (   1) C   7 - H  24        /237. BD*(   1) C   6 - H  22            3.23    0.91    0.049
  21. BD (   1) C   7 - H  24        /243. BD*(   1) C   8 - H  26            3.23    0.91    0.049
  22. BD (   1) C   7 - H  25        / 88. RY*(   2) C   6                    0.52    1.51    0.025
  22. BD (   1) C   7 - H  25        /238. BD*(   1) C   6 - H  23            3.23    0.91    0.049
  22. BD (   1) C   7 - H  25        /244. BD*(   1) C   8 - H  27            3.23    0.91    0.049
  23. BD (   1) C   8 - C   9        / 98. RY*(   3) C   7                    0.82    1.51    0.032
  23. BD (   1) C   8 - C   9        /123. RY*(   1) C  10                    1.19    1.40    0.037
  23. BD (   1) C   8 - C   9        /236. BD*(   1) C   6 - C   7            2.10    1.00    0.041
  23. BD (   1) C   8 - C   9        /239. BD*(   1) C   7 - C   8            1.23    1.00    0.031
  23. BD (   1) C   8 - C   9        /243. BD*(   1) C   8 - H  26            0.59    1.03    0.022
  23. BD (   1) C   8 - C   9        /244. BD*(   1) C   8 - H  27            0.59    1.03    0.022
  23. BD (   1) C   8 - C   9        /245. BD*(   1) C   9 - C  10            0.96    0.99    0.028
  23. BD (   1) C   8 - C   9        /246. BD*(   1) C   9 - H  28            0.56    1.03    0.022
  23. BD (   1) C   8 - C   9        /247. BD*(   1) C   9 - H  29            0.56    1.03    0.022
  23. BD (   1) C   8 - C   9        /249. BD*(   1) C  10 - H  31            1.71    1.04    0.038
  24. BD (   1) C   8 - H  26        /240. BD*(   1) C   7 - H  24            3.24    0.91    0.049
  24. BD (   1) C   8 - H  26        /247. BD*(   1) C   9 - H  29            3.17    0.92    0.048
  25. BD (   1) C   8 - H  27        / 97. RY*(   2) C   7                    0.55    1.51    0.026
  25. BD (   1) C   8 - H  27        /241. BD*(   1) C   7 - H  25            3.24    0.91    0.049
  25. BD (   1) C   8 - H  27        /246. BD*(   1) C   9 - H  28            3.17    0.92    0.048
  26. BD (   1) C   9 - C  10        /105. RY*(   1) C   8                    0.67    1.39    0.027
  26. BD (   1) C   9 - C  10        /107. RY*(   3) C   8                    0.57    1.52    0.026
  26. BD (   1) C   9 - C  10        /239. BD*(   1) C   7 - C   8            2.27    1.01    0.043
  26. BD (   1) C   9 - C  10        /242. BD*(   1) C   8 - C   9            1.13    1.00    0.030
  26. BD (   1) C   9 - C  10        /246. BD*(   1) C   9 - H  28            0.57    1.04    0.022
  26. BD (   1) C   9 - C  10        /247. BD*(   1) C   9 - H  29            0.57    1.04    0.022
  26. BD (   1) C   9 - C  10        /249. BD*(   1) C  10 - H  31            0.60    1.04    0.022
  27. BD (   1) C   9 - H  28        /244. BD*(   1) C   8 - H  27            3.31    0.91    0.049
  27. BD (   1) C   9 - H  28        /250. BD*(   1) C  10 - H  32            3.25    0.92    0.049
  28. BD (   1) C   9 - H  29        /243. BD*(   1) C   8 - H  26            3.31    0.91    0.049
  28. BD (   1) C   9 - H  29        /248. BD*(   1) C  10 - H  30            3.25    0.92    0.049
  29. BD (   1) C  10 - H  30        /247. BD*(   1) C   9 - H  29            3.13    0.93    0.048
  30. BD (   1) C  10 - H  31        /242. BD*(   1) C   8 - C   9            3.37    0.89    0.049
  31. BD (   1) C  10 - H  32        /246. BD*(   1) C   9 - H  28            3.13    0.93    0.048
  32. CR (   1) C   1                / 53. RY*(   3) C   2                    1.02   10.78    0.094
  32. CR (   1) C   1                /132. RY*(   1) H  11                    0.63   10.49    0.072
  32. CR (   1) C   1                /136. RY*(   1) H  12                    0.66   10.52    0.074
  32. CR (   1) C   1                /140. RY*(   1) H  13                    0.63   10.48    0.072
  33. CR (   1) C   2                / 44. RY*(   3) C   1                    1.17   10.69    0.100
  33. CR (   1) C   2                / 63. RY*(   4) C   3                    0.52   11.20    0.068
  33. CR (   1) C   2                /144. RY*(   1) H  14                    0.57   10.45    0.069
  33. CR (   1) C   2                /148. RY*(   1) H  15                    0.58   10.46    0.070
  34. CR (   1) C   3                / 53. RY*(   3) C   2                    0.67   10.77    0.076
  34. CR (   1) C   3                / 69. RY*(   1) C   4                    0.63   10.88    0.074
  34. CR (   1) C   3                / 72. RY*(   4) C   4                    0.57   10.81    0.070
  34. CR (   1) C   3                /152. RY*(   1) H  16                    0.57   10.46    0.069
  34. CR (   1) C   3                /156. RY*(   1) H  17                    0.59   10.46    0.070
  35. CR (   1) C   4                / 62. RY*(   3) C   3                    0.66   10.99    0.076
  35. CR (   1) C   4                / 81. RY*(   4) C   5                    0.54   10.92    0.069
  35. CR (   1) C   4                /160. RY*(   1) H  18                    0.59   10.47    0.070
  35. CR (   1) C   4                /164. RY*(   1) H  19                    0.63   10.51    0.073
  36. CR (   1) C   5                / 69. RY*(   1) C   4                    0.59   10.88    0.072
  36. CR (   1) C   5                / 72. RY*(   4) C   4                    0.63   10.81    0.074
  36. CR (   1) C   5                / 87. RY*(   1) C   6                    0.71   10.87    0.079
  36. CR (   1) C   5                / 90. RY*(   4) C   6                    0.58   10.83    0.071
  36. CR (   1) C   5                /168. RY*(   1) H  20                    0.59   10.47    0.070
  36. CR (   1) C   5                /172. RY*(   1) H  21                    0.59   10.47    0.070
  37. CR (   1) C   6                / 81. RY*(   4) C   5                    0.53   10.93    0.068
  37. CR (   1) C   6                / 96. RY*(   1) C   7                    0.71   10.87    0.078
  37. CR (   1) C   6                / 99. RY*(   4) C   7                    0.59   10.83    0.071
  37. CR (   1) C   6                /176. RY*(   1) H  22                    0.59   10.47    0.070
  37. CR (   1) C   6                /180. RY*(   1) H  23                    0.59   10.47    0.070
  38. CR (   1) C   7                / 87. RY*(   1) C   6                    0.71   10.87    0.078
  38. CR (   1) C   7                / 90. RY*(   4) C   6                    0.59   10.83    0.071
  38. CR (   1) C   7                /105. RY*(   1) C   8                    0.65   10.86    0.075
  38. CR (   1) C   7                /108. RY*(   4) C   8                    0.66   10.79    0.075
  38. CR (   1) C   7                /184. RY*(   1) H  24                    0.59   10.47    0.070
  38. CR (   1) C   7                /188. RY*(   1) H  25                    0.59   10.47    0.070
  39. CR (   1) C   8                / 96. RY*(   1) C   7                    0.72   10.87    0.079
  39. CR (   1) C   8                / 99. RY*(   4) C   7                    0.59   10.83    0.071
  39. CR (   1) C   8                /118. RY*(   5) C   9                    0.71   10.85    0.078
  39. CR (   1) C   8                /192. RY*(   1) H  26                    0.59   10.46    0.070
  39. CR (   1) C   8                /196. RY*(   1) H  27                    0.59   10.46    0.070
  40. CR (   1) C   9                /105. RY*(   1) C   8                    0.76   10.86    0.081
  40. CR (   1) C   9                /108. RY*(   4) C   8                    0.53   10.80    0.068
  40. CR (   1) C   9                /125. RY*(   3) C  10                    1.25   10.60    0.103
  40. CR (   1) C   9                /200. RY*(   1) H  28                    0.59   10.46    0.070
  40. CR (   1) C   9                /204. RY*(   1) H  29                    0.59   10.46    0.070
  41. CR (   1) C  10                /208. RY*(   1) H  30                    0.63   10.48    0.072
  41. CR (   1) C  10                /212. RY*(   1) H  31                    0.62   10.49    0.072
  41. CR (   1) C  10                /216. RY*(   1) H  32                    0.63   10.48    0.072


 Natural Bond Orbitals (Summary):

                                                            Principal Delocalizations
           NBO                        Occupancy    Energy   (geminal,vicinal,remote)
 ====================================================================================
 Molecular unit  1  (C10H22)
     1. BD (   1) C   1 - C   2          1.98872    -0.58434  228(v),60(v),224(g),221(g)
                                                    225(g),226(g),222(g)
     2. BD (   1) C   1 - H  11          1.98819    -0.47626  224(v)
     3. BD (   1) C   1 - H  12          1.98892    -0.47775  225(v)
     4. BD (   1) C   1 - H  13          1.98908    -0.47607  226(v),53(v)
     5. BD (   1) C   2 - C   3          1.98141    -0.57831  230(v),221(v),227(g),42(v)
                                                    220(g),228(g),225(g),229(g)
                                                    69(v),226(g)
     6. BD (   1) C   2 - H  14          1.97757    -0.46484  227(v),222(v)
     7. BD (   1) C   2 - H  15          1.97758    -0.46555  229(v),223(v)
     8. BD (   1) C   3 - C   4          1.98076    -0.57829  233(v),225(v),51(v),230(g)
                                                    224(g),80(v),232(g),228(g)
                                                    231(g),229(g)
     9. BD (   1) C   3 - H  16          1.97757    -0.46397  220(v),232(v),52(v)
    10. BD (   1) C   3 - H  17          1.97756    -0.46445  231(v),226(v),69(v)
    11. BD (   1) C   4 - C   5          1.97962    -0.57870  224(v),236(v),227(g),233(g)
                                                    61(v),89(v),232(g),231(g)
                                                    235(g),234(g)
    12. BD (   1) C   4 - H  18          1.97735    -0.46450  229(v),234(v),79(v)
    13. BD (   1) C   4 - H  19          1.97705    -0.46624  235(v),228(v),78(v),60(v)
    14. BD (   1) C   5 - C   6          1.98002    -0.57912  227(v),239(v),230(g),236(g)
                                                    98(v),238(g),235(g),234(g)
                                                    237(g),70(v)
    15. BD (   1) C   5 - H  20          1.97722    -0.46453  231(v),237(v),70(v),88(v)
    16. BD (   1) C   5 - H  21          1.97739    -0.46456  238(v),232(v)
    17. BD (   1) C   6 - C   7          1.97994    -0.57916  242(v),230(v),233(g),239(g)
                                                    107(v),80(v),241(g),240(g)
                                                    237(g),238(g)
    18. BD (   1) C   6 - H  22          1.97726    -0.46461  234(v),240(v),78(v),97(v)
    19. BD (   1) C   6 - H  23          1.97726    -0.46465  235(v),241(v),79(v)
    20. BD (   1) C   7 - C   8          1.98001    -0.57952  245(v),233(v),236(g),242(g)
                                                    114(v),89(v),241(g),240(g)
                                                    243(g),244(g)
    21. BD (   1) C   7 - H  24          1.97725    -0.46466  237(v),243(v)
    22. BD (   1) C   7 - H  25          1.97724    -0.46466  244(v),238(v),88(v)
    23. BD (   1) C   8 - C   9          1.98081    -0.57955  236(v),249(v),239(g),123(v)
                                                    245(g),98(v),243(g),244(g)
                                                    246(g),247(g)
    24. BD (   1) C   8 - H  26          1.97738    -0.46484  240(v),247(v)
    25. BD (   1) C   8 - H  27          1.97739    -0.46484  241(v),246(v),97(v)
    26. BD (   1) C   9 - C  10          1.98803    -0.58544  239(v),242(g),105(v),249(g)
                                                    107(v),246(g),247(g)
    27. BD (   1) C   9 - H  28          1.97734    -0.46579  244(v),250(v)
    28. BD (   1) C   9 - H  29          1.97734    -0.46579  243(v),248(v)
    29. BD (   1) C  10 - H  30          1.98902    -0.47621  247(v)
    30. BD (   1) C  10 - H  31          1.98874    -0.47682  242(v)
    31. BD (   1) C  10 - H  32          1.98902    -0.47621  246(v)
    32. CR (   1) C   1                  1.99926   -10.05835  53(v),136(v),140(v),132(v)
    33. CR (   1) C   2                  1.99914   -10.05742  44(v),148(v),144(v),63(v)
    34. CR (   1) C   3                  1.99912   -10.05250  53(v),69(v),156(v),152(v)
                                                    72(v)
    35. CR (   1) C   4                  1.99912   -10.05053  62(v),164(v),160(v),81(v)
    36. CR (   1) C   5                  1.99913   -10.05107  87(v),72(v),69(v),172(v)
                                                    168(v),90(v)
    37. CR (   1) C   6                  1.99913   -10.05113  96(v),180(v),176(v),99(v)
                                                    81(v)
    38. CR (   1) C   7                  1.99913   -10.05114  87(v),108(v),105(v),184(v)
                                                    188(v),90(v)
    39. CR (   1) C   8                  1.99912   -10.05156  96(v),118(v),192(v),196(v)
                                                    99(v)
    40. CR (   1) C   9                  1.99914   -10.05631  125(v),105(v),200(v),204(v)
                                                    108(v)
    41. CR (   1) C  10                  1.99925   -10.05886  208(v),216(v),212(v)
    42. RY*(   1) C   1                  0.00303     0.81715   
    43. RY*(   2) C   1                  0.00137     1.05161   
    44. RY*(   3) C   1                  0.00044     0.63429   
    45. RY*(   4) C   1                  0.00018     1.13949   
    46. RY*(   5) C   1                  0.00001     1.87438   
    47. RY*(   6) C   1                  0.00000     2.13666   
    48. RY*(   7) C   1                  0.00001     2.09491   
    49. RY*(   8) C   1                  0.00001     2.13414   
    50. RY*(   9) C   1                  0.00001     2.11414   
    51. RY*(   1) C   2                  0.00441     0.92774   
    52. RY*(   2) C   2                  0.00154     1.13391   
    53. RY*(   3) C   2                  0.00123     0.71676   
    54. RY*(   4) C   2                  0.00056     1.23938   
    55. RY*(   5) C   2                  0.00022     1.79144   
    56. RY*(   6) C   2                  0.00016     2.09520   
    57. RY*(   7) C   2                  0.00004     1.94691   
    58. RY*(   8) C   2                  0.00001     2.14347   
    59. RY*(   9) C   2                  0.00000     2.09060   
    60. RY*(   1) C   3                  0.00466     0.96204   
    61. RY*(   2) C   3                  0.00329     0.90137   
    62. RY*(   3) C   3                  0.00112     0.93942   
    63. RY*(   4) C   3                  0.00069     1.14705   
    64. RY*(   5) C   3                  0.00022     1.79152   
    65. RY*(   6) C   3                  0.00014     1.89731   
    66. RY*(   7) C   3                  0.00008     2.16069   
    67. RY*(   8) C   3                  0.00001     2.25731   
    68. RY*(   9) C   3                  0.00001     2.21842   
    69. RY*(   1) C   4                  0.00366     0.82631   
    70. RY*(   2) C   4                  0.00321     0.97769   
    71. RY*(   3) C   4                  0.00306     0.97477   
    72. RY*(   4) C   4                  0.00036     0.76200   
    73. RY*(   5) C   4                  0.00035     2.05916   
    74. RY*(   6) C   4                  0.00015     2.13148   
    75. RY*(   7) C   4                  0.00007     2.19913   
    76. RY*(   8) C   4                  0.00001     2.21573   
    77. RY*(   9) C   4                  0.00001     2.22630   
    78. RY*(   1) C   5                  0.00345     0.96065   
    79. RY*(   2) C   5                  0.00338     0.89704   
    80. RY*(   3) C   5                  0.00312     0.93105   
    81. RY*(   4) C   5                  0.00037     0.87407   
    82. RY*(   5) C   5                  0.00035     1.96043   
    83. RY*(   6) C   5                  0.00013     2.09999   
    84. RY*(   7) C   5                  0.00007     2.21649   
    85. RY*(   8) C   5                  0.00000     2.23021   
    86. RY*(   9) C   5                  0.00001     2.22442   
    87. RY*(   1) C   6                  0.00344     0.81419   
    88. RY*(   2) C   6                  0.00336     1.04580   
    89. RY*(   3) C   6                  0.00311     0.93088   
    90. RY*(   4) C   6                  0.00036     0.77983   
    91. RY*(   5) C   6                  0.00035     2.05574   
    92. RY*(   6) C   6                  0.00012     2.10061   
    93. RY*(   7) C   6                  0.00007     2.21681   
    94. RY*(   8) C   6                  0.00000     2.22713   
    95. RY*(   9) C   6                  0.00000     2.22164   
    96. RY*(   1) C   7                  0.00338     0.81485   
    97. RY*(   2) C   7                  0.00337     1.04208   
    98. RY*(   3) C   7                  0.00310     0.92765   
    99. RY*(   4) C   7                  0.00035     0.77904   
   100. RY*(   5) C   7                  0.00035     2.05396   
   101. RY*(   6) C   7                  0.00012     2.09553   
   102. RY*(   7) C   7                  0.00007     2.21481   
   103. RY*(   8) C   7                  0.00000     2.22681   
   104. RY*(   9) C   7                  0.00000     2.22190   
   105. RY*(   1) C   8                  0.00341     0.80560   
   106. RY*(   2) C   8                  0.00324     1.03994   
   107. RY*(   3) C   8                  0.00315     0.93093   
   108. RY*(   4) C   8                  0.00037     0.74352   
   109. RY*(   5) C   8                  0.00035     2.04880   
   110. RY*(   6) C   8                  0.00013     2.09322   
   111. RY*(   7) C   8                  0.00007     2.20566   
   112. RY*(   8) C   8                  0.00000     2.22073   
   113. RY*(   9) C   8                  0.00000     2.21703   
   114. RY*(   1) C   9                  0.00328     0.86876   
   115. RY*(   2) C   9                  0.00295     1.01039   
   116. RY*(   3) C   9                  0.00106     0.99713   
   117. RY*(   4) C   9                  0.00034     2.04253   
   118. RY*(   5) C   9                  0.00032     0.80071   
   119. RY*(   6) C   9                  0.00013     1.83919   
   120. RY*(   7) C   9                  0.00008     2.13527   
   121. RY*(   8) C   9                  0.00000     2.20513   
   122. RY*(   9) C   9                  0.00000     2.20572   
   123. RY*(   1) C  10                  0.00315     0.81826   
   124. RY*(   2) C  10                  0.00147     1.01165   
   125. RY*(   3) C  10                  0.00037     0.54655   
   126. RY*(   4) C  10                  0.00013     1.12451   
   127. RY*(   5) C  10                  0.00002     2.29983   
   128. RY*(   6) C  10                  0.00000     1.93315   
   129. RY*(   7) C  10                  0.00000     2.13095   
   130. RY*(   8) C  10                  0.00000     1.85005   
   131. RY*(   9) C  10                  0.00000     2.27184   
   132. RY*(   1) H  11                  0.00141     0.42783   
   133. RY*(   2) H  11                  0.00021     1.79172   
   134. RY*(   3) H  11                  0.00013     1.79161   
   135. RY*(   4) H  11                  0.00003     2.25265   
   136. RY*(   1) H  12                  0.00145     0.46041   
   137. RY*(   2) H  12                  0.00022     1.80126   
   138. RY*(   3) H  12                  0.00014     1.80271   
   139. RY*(   4) H  12                  0.00004     2.26219   
   140. RY*(   1) H  13                  0.00187     0.41982   
   141. RY*(   2) H  13                  0.00021     1.78550   
   142. RY*(   3) H  13                  0.00013     1.78953   
   143. RY*(   4) H  13                  0.00003     2.27024   
   144. RY*(   1) H  14                  0.00241     0.39518   
   145. RY*(   2) H  14                  0.00019     1.82997   
   146. RY*(   3) H  14                  0.00012     1.80102   
   147. RY*(   4) H  14                  0.00004     2.32970   
   148. RY*(   1) H  15                  0.00280     0.40100   
   149. RY*(   2) H  15                  0.00019     1.85456   
   150. RY*(   3) H  15                  0.00013     1.78073   
   151. RY*(   4) H  15                  0.00004     2.32695   
   152. RY*(   1) H  16                  0.00257     0.40821   
   153. RY*(   2) H  16                  0.00019     1.83800   
   154. RY*(   3) H  16                  0.00012     1.84361   
   155. RY*(   4) H  16                  0.00004     2.33873   
   156. RY*(   1) H  17                  0.00296     0.41201   
   157. RY*(   2) H  17                  0.00018     1.85854   
   158. RY*(   3) H  17                  0.00013     1.83991   
   159. RY*(   4) H  17                  0.00004     2.33336   
   160. RY*(   1) H  18                  0.00296     0.41504   
   161. RY*(   2) H  18                  0.00019     1.84121   
   162. RY*(   3) H  18                  0.00013     1.86659   
   163. RY*(   4) H  18                  0.00004     2.34148   
   164. RY*(   1) H  19                  0.00261     0.45577   
   165. RY*(   2) H  19                  0.00019     1.84067   
   166. RY*(   3) H  19                  0.00014     1.88398   
   167. RY*(   4) H  19                  0.00005     2.35625   
   168. RY*(   1) H  20                  0.00290     0.41516   
   169. RY*(   2) H  20                  0.00019     1.84380   
   170. RY*(   3) H  20                  0.00013     1.87935   
   171. RY*(   4) H  20                  0.00004     2.34154   
   172. RY*(   1) H  21                  0.00291     0.41584   
   173. RY*(   2) H  21                  0.00019     1.84427   
   174. RY*(   3) H  21                  0.00013     1.88106   
   175. RY*(   4) H  21                  0.00004     2.34185   
   176. RY*(   1) H  22                  0.00288     0.41559   
   177. RY*(   2) H  22                  0.00019     1.84315   
   178. RY*(   3) H  22                  0.00013     1.87697   
   179. RY*(   4) H  22                  0.00004     2.34143   
   180. RY*(   1) H  23                  0.00287     0.41913   
   181. RY*(   2) H  23                  0.00019     1.84393   
   182. RY*(   3) H  23                  0.00013     1.87787   
   183. RY*(   4) H  23                  0.00004     2.34239   
   184. RY*(   1) H  24                  0.00290     0.41469   
   185. RY*(   2) H  24                  0.00019     1.84213   
   186. RY*(   3) H  24                  0.00013     1.87747   
   187. RY*(   4) H  24                  0.00004     2.34079   
   188. RY*(   1) H  25                  0.00290     0.41463   
   189. RY*(   2) H  25                  0.00019     1.84229   
   190. RY*(   3) H  25                  0.00013     1.87788   
   191. RY*(   4) H  25                  0.00004     2.34094   
   192. RY*(   1) H  26                  0.00295     0.41190   
   193. RY*(   2) H  26                  0.00019     1.83727   
   194. RY*(   3) H  26                  0.00013     1.86464   
   195. RY*(   4) H  26                  0.00004     2.33991   
   196. RY*(   1) H  27                  0.00295     0.41221   
   197. RY*(   2) H  27                  0.00019     1.83723   
   198. RY*(   3) H  27                  0.00013     1.86457   
   199. RY*(   4) H  27                  0.00004     2.34004   
   200. RY*(   1) H  28                  0.00280     0.40030   
   201. RY*(   2) H  28                  0.00019     1.82638   
   202. RY*(   3) H  28                  0.00013     1.81734   
   203. RY*(   4) H  28                  0.00004     2.33201   
   204. RY*(   1) H  29                  0.00280     0.40034   
   205. RY*(   2) H  29                  0.00019     1.82643   
   206. RY*(   3) H  29                  0.00013     1.81731   
   207. RY*(   4) H  29                  0.00004     2.33200   
   208. RY*(   1) H  30                  0.00181     0.42187   
   209. RY*(   2) H  30                  0.00021     1.79607   
   210. RY*(   3) H  30                  0.00013     1.78526   
   211. RY*(   4) H  30                  0.00003     2.27046   
   212. RY*(   1) H  31                  0.00143     0.42614   
   213. RY*(   2) H  31                  0.00021     1.78684   
   214. RY*(   3) H  31                  0.00013     1.79474   
   215. RY*(   4) H  31                  0.00003     2.25366   
   216. RY*(   1) H  32                  0.00181     0.42189   
   217. RY*(   2) H  32                  0.00021     1.79606   
   218. RY*(   3) H  32                  0.00013     1.78526   
   219. RY*(   4) H  32                  0.00003     2.27048   
   220. BD*(   1) C   1 - C   2          0.01035     0.40847   
   221. BD*(   1) C   1 - H  11          0.00570     0.45654   
   222. BD*(   1) C   1 - H  12          0.00893     0.45455   
   223. BD*(   1) C   1 - H  13          0.00922     0.44911   
   224. BD*(   1) C   2 - C   3          0.01541     0.41445   
   225. BD*(   1) C   2 - H  14          0.01391     0.45936   
   226. BD*(   1) C   2 - H  15          0.01745     0.45336   
   227. BD*(   1) C   3 - C   4          0.01573     0.41652   
   228. BD*(   1) C   3 - H  16          0.01501     0.45529   
   229. BD*(   1) C   3 - H  17          0.01830     0.44904   
   230. BD*(   1) C   4 - C   5          0.01261     0.42157   
   231. BD*(   1) C   4 - H  18          0.01844     0.44799   
   232. BD*(   1) C   4 - H  19          0.01805     0.45293   
   233. BD*(   1) C   5 - C   6          0.01256     0.42189   
   234. BD*(   1) C   5 - H  20          0.01828     0.44881   
   235. BD*(   1) C   5 - H  21          0.01842     0.44886   
   236. BD*(   1) C   6 - C   7          0.01253     0.42166   
   237. BD*(   1) C   6 - H  22          0.01831     0.44878   
   238. BD*(   1) C   6 - H  23          0.01829     0.44871   
   239. BD*(   1) C   7 - C   8          0.01282     0.42175   
   240. BD*(   1) C   7 - H  24          0.01831     0.44874   
   241. BD*(   1) C   7 - H  25          0.01831     0.44878   
   242. BD*(   1) C   8 - C   9          0.01481     0.41666   
   243. BD*(   1) C   8 - H  26          0.01839     0.44890   
   244. BD*(   1) C   8 - H  27          0.01839     0.44888   
   245. BD*(   1) C   9 - C  10          0.00720     0.41333   
   246. BD*(   1) C   9 - H  28          0.01753     0.45352   
   247. BD*(   1) C   9 - H  29          0.01753     0.45352   
   248. BD*(   1) C  10 - H  30          0.00913     0.44994   
   249. BD*(   1) C  10 - H  31          0.00554     0.45652   
   250. BD*(   1) C  10 - H  32          0.00913     0.44994   
       -------------------------------
              Total Lewis   81.40157  ( 99.2702%)
        Valence non-Lewis    0.44460  (  0.5422%)
        Rydberg non-Lewis    0.15384  (  0.1876%)
       -------------------------------
            Total unit  1   82.00000  (100.0000%)
           Charge unit  1    0.00000
 Unable to Open any file for archive entry.
 1\1\GINC-COMPUTE-0-4\SP\RB3LYP\def2SVP\C10H22\ZAHRT2\15-Mar-2021\0\\# 
 b3lyp empiricaldispersion=gd3bj pop=nbo def2svp geom=newredundant\\CCC
 CCCCCCC\\0,1\C,0,-4.948052,1.115266,-0.380397\C,0,-4.600139,-0.183334,
 0.349031\C,0,-3.265195,-0.809299,-0.071788\C,0,-2.030826,0.034304,0.25
 4103\C,0,-0.712819,-0.643741,-0.121366\C,0,0.524425,0.195535,0.197954\
 C,0,1.842665,-0.480826,-0.17892\C,0,3.079718,0.358722,0.140194\C,0,4.3
 99092,-0.316681,-0.237734\C,0,5.628964,0.530369,0.085036\H,0,-5.94132,
 1.487535,-0.083155\H,0,-4.221205,1.914887,-0.16676\H,0,-4.961764,0.964
 867,-1.473262\H,0,-5.405199,-0.918926,0.178099\H,0,-4.585635,-0.000478
 ,1.439075\H,0,-3.16106,-1.793662,0.418617\H,0,-3.286568,-1.015862,-1.1
 58274\H,0,-2.026266,0.269275,1.334916\H,0,-2.092032,1.007424,-0.263993
 \H,0,-0.721598,-0.884696,-1.200491\H,0,-0.63946,-1.615834,0.400448\H,0
 ,0.533245,0.436685,1.277013\H,0,0.450672,1.167454,-0.324138\H,0,1.8334
 77,-0.721828,-1.258031\H,0,1.916438,-1.452764,0.343126\H,0,3.089433,0.
 599317,1.219595\H,0,3.005604,1.331194,-0.381255\H,0,4.470498,-1.288328
 ,0.283878\H,0,4.386588,-0.556645,-1.316404\H,0,5.685776,0.756182,1.163
 065\H,0,6.562283,0.018298,-0.19806\H,0,5.601097,1.494002,-0.450686\\Ve
 rsion=ES64L-G16RevC.01\State=1-A\HF=-394.0977897\RMSD=2.561e-09\Dipole
 =-0.0109729,-0.0139392,0.0035148\Quadrupole=-0.4859387,-0.1674524,0.65
 33911,-0.0709799,-0.0854648,-0.2831824\PG=C01 [X(C10H22)]\\@
 The archive entry for this job was punched.


 THEREFORE SHALL EVIL COME UPON THEE...
 THOU SHALT NOT KNOW FROM WHENCE IT RISETH...
 AND MISCHIEF SHALL FALL UPON THEE...
 THOU SHALT NOT BE ABLE TO PUT IT OFF...
 AND DESOLATION SHALL COME UPON THEE SUDDENLY...
 WHICH THOU SHALT NOT KNOW...

                                         ISAIAH 47.11
 File lengths (MBytes):  RWF=     39 Int=      0 D2E=      0 Chk=      5 Scr=      1
 Normal termination of Gaussian 16
