# Supplementary material for: Machine-Learning-Guided Discovery of Electrochemical Reactions
Source: J Am Chem Soc. 2022 Dec 2;144(49):22599–610. doi: 10.1021/jacs.2c08997 (PMC9756344; doi:10.1021/jacs.2c08997)
Supplement: Supplementary file 4 — ja2c08997_si_004.zip [file ja2c08997_si_004.zip › Reactivity Prediction/Nlogs_notimes/70.log]

 Entering Gaussian System, Link 0=g16
 Input=70.com
 Output=70.log
 Initial command:
  
 Copyright (c) 1988-2019, Gaussian, Inc.  All Rights Reserved.
  
 This is part of the Gaussian(R) 16 program.  It is based on
 the Gaussian(R) 09 system (copyright 2009, Gaussian, Inc.),
 the Gaussian(R) 03 system (copyright 2003, Gaussian, Inc.),
 the Gaussian(R) 98 system (copyright 1998, Gaussian, Inc.),
 the Gaussian(R) 94 system (copyright 1995, Gaussian, Inc.),
 the Gaussian 92(TM) system (copyright 1992, Gaussian, Inc.),
 the Gaussian 90(TM) system (copyright 1990, Gaussian, Inc.),
 the Gaussian 88(TM) system (copyright 1988, Gaussian, Inc.),
 the Gaussian 86(TM) system (copyright 1986, Carnegie Mellon
 University), and the Gaussian 82(TM) system (copyright 1983,
 Carnegie Mellon University). Gaussian is a federally registered
 trademark of Gaussian, Inc.
  
 This software contains proprietary and confidential information,
 including trade secrets, belonging to Gaussian, Inc.
  
 This software is provided under written license and may be
 used, copied, transmitted, or stored only in accord with that
 written license.
  
 The following legend is applicable only to US Government
 contracts under FAR:
  
                    RESTRICTED RIGHTS LEGEND
  
 Use, reproduction and disclosure by the US Government is
 subject to restrictions as set forth in subparagraphs (a)
 and (c) of the Commercial Computer Software - Restricted
 Rights clause in FAR 52.227-19.
  
 Gaussian, Inc.
 340 Quinnipiac St., Bldg. 40, Wallingford CT 06492
  
  
 ---------------------------------------------------------------
 Warning -- This program may not be used in any manner that
 competes with the business of Gaussian, Inc. or will provide
 assistance to any competitor of Gaussian, Inc.  The licensee
 of this program is prohibited from giving any competitor of
 Gaussian, Inc. access to this program.  By using this program,
 the user acknowledges that Gaussian, Inc. is engaged in the
 business of creating and licensing software in the field of
 computational chemistry and represents and warrants to the
 licensee that it is not a competitor of Gaussian, Inc. and that
 it will not use this program in any manner prohibited above.
 ---------------------------------------------------------------
  

 Cite this work as:
 Gaussian 16, Revision C.01,
 M. J. Frisch, G. W. Trucks, H. B. Schlegel, G. E. Scuseria, 
 M. A. Robb, J. R. Cheeseman, G. Scalmani, V. Barone, 
 G. A. Petersson, H. Nakatsuji, X. Li, M. Caricato, A. V. Marenich, 
 J. Bloino, B. G. Janesko, R. Gomperts, B. Mennucci, H. P. Hratchian, 
 J. V. Ortiz, A. F. Izmaylov, J. L. Sonnenberg, D. Williams-Young, 
 F. Ding, F. Lipparini, F. Egidi, J. Goings, B. Peng, A. Petrone, 
 T. Henderson, D. Ranasinghe, V. G. Zakrzewski, J. Gao, N. Rega, 
 G. Zheng, W. Liang, M. Hada, M. Ehara, K. Toyota, R. Fukuda, 
 J. Hasegawa, M. Ishida, T. Nakajima, Y. Honda, O. Kitao, H. Nakai, 
 T. Vreven, K. Throssell, J. A. Montgomery, Jr., J. E. Peralta, 
 F. Ogliaro, M. J. Bearpark, J. J. Heyd, E. N. Brothers, K. N. Kudin, 
 V. N. Staroverov, T. A. Keith, R. Kobayashi, J. Normand, 
 K. Raghavachari, A. P. Rendell, J. C. Burant, S. S. Iyengar, 
 J. Tomasi, M. Cossi, J. M. Millam, M. Klene, C. Adamo, R. Cammi, 
 J. W. Ochterski, R. L. Martin, K. Morokuma, O. Farkas, 
 J. B. Foresman, and D. J. Fox, Gaussian, Inc., Wallingford CT, 2019.
 
 ******************************************
 Gaussian 16:  ES64L-G16RevC.01  3-Jul-2019
                13-Mar-2021 
 ******************************************
 %nprocshared=16
 Will use up to   16 processors via shared memory.
 %mem=7GB
 -----------------------------------------
 # b3lyp/def2svp geom=NewRedundant pop=NBO
 -----------------------------------------
 1/29=4000,38=1,172=1/1;
 2/12=2,17=6,18=5,40=1/2;
 3/5=43,7=101,11=2,25=1,30=1,74=-5/1,2,3;
 4//1;
 5/5=2,38=5/2;
 6/7=2,8=2,9=2,10=2,28=1,40=1/1,7;
 99/5=1,9=1/99;
 --
 70
 --
 Symbolic Z-matrix:
 Charge =  0 Multiplicity = 1
 C                    -0.73551   0.02918   0.22069 
 C                     0.73551  -0.02918   0.02972 
 C                     1.50899   1.1455    0.00545 
 C                     2.89194   1.09118  -0.17389 
 C                     3.5336   -0.14018  -0.33351 
 C                     2.77853  -1.31613  -0.31182 
 C                     1.39568  -1.26073  -0.13211 
 C                    -1.58892  -0.85939  -0.45819 
 C                    -2.97187  -0.80504  -0.2789 
 C                    -3.5336    0.14018   0.58392 
 C                    -2.6986    1.02999   1.26543 
 C                    -1.31575   0.97462   1.08567 
 H                     1.01555   2.11472   0.10378 
 H                     3.47116   2.01756  -0.19776 
 H                     4.61622  -0.18313  -0.47406 
 H                     3.27071  -2.28501  -0.42704 
 H                     0.81952  -2.18752  -0.09159 
 H                    -1.16341  -1.58544  -1.15413 
 H                    -3.61571  -1.50011  -0.8235 
 H                    -4.61622   0.18313   0.72447 
 H                    -3.12615   1.76757   1.94912 
 H                    -0.67165   1.65824   1.64276 
 
                          Input orientation:                          
 ---------------------------------------------------------------------
 Center     Atomic      Atomic             Coordinates (Angstroms)
 Number     Number       Type             X           Y           Z
 ---------------------------------------------------------------------
      1          6           0       -0.735510    0.029178    0.220686
      2          6           0        0.735510   -0.029178    0.029724
      3          6           0        1.508991    1.145502    0.005448
      4          6           0        2.891939    1.091177   -0.173894
      5          6           0        3.533598   -0.140180   -0.333514
      6          6           0        2.778535   -1.316128   -0.311816
      7          6           0        1.395677   -1.260733   -0.132112
      8          6           0       -1.588922   -0.859390   -0.458190
      9          6           0       -2.971875   -0.805042   -0.278902
     10          6           0       -3.533598    0.140180    0.583923
     11          6           0       -2.698598    1.029994    1.265431
     12          6           0       -1.315747    0.974620    1.085673
     13          1           0        1.015550    2.114722    0.103776
     14          1           0        3.471156    2.017556   -0.197757
     15          1           0        4.616218   -0.183129   -0.474055
     16          1           0        3.270706   -2.285010   -0.427037
     17          1           0        0.819516   -2.187520   -0.091588
     18          1           0       -1.163414   -1.585441   -1.154130
     19          1           0       -3.615712   -1.500112   -0.823504
     20          1           0       -4.616218    0.183129    0.724465
     21          1           0       -3.126150    1.767567    1.949116
     22          1           0       -0.671653    1.658239    1.642761
 ---------------------------------------------------------------------
                    Distance matrix (angstroms):
                    1          2          3          4          5
     1  C    0.000000
     2  C    1.484510   0.000000
     3  C    2.516007   1.406676   0.000000
     4  C    3.800252   2.438615   1.395585   0.000000
     5  C    4.308259   2.823749   2.422170   1.397657   0.000000
     6  C    3.800252   2.438615   2.787835   2.413918   1.397657
     7  C    2.516007   1.406676   2.412826   2.787835   2.422170
     8  C    1.406676   2.516007   3.719088   4.895267   5.174264
     9  C    2.438615   3.800252   4.895267   6.163683   6.539587
    10  C    2.823749   4.308259   5.174264   6.539587   7.132008
    11  C    2.438615   3.800252   4.393712   5.773171   6.539587
    12  C    1.406676   2.516007   3.029064   4.393712   5.174264
    13  H    2.725687   2.163380   1.092034   2.155360   3.408279
    14  H    4.671699   3.424124   2.156817   1.092813   2.162904
    15  H    5.400809   3.916298   3.413216   2.164969   1.092549
    16  H    4.671699   3.424124   3.880605   3.406785   2.162904
    17  H    2.725687   2.163380   3.404972   3.879634   3.408279
    18  H    2.163380   2.725687   3.993047   4.956917   4.982379
    19  H    3.424124   4.671699   5.826579   7.034649   7.293979
    20  H    3.916298   5.400809   6.241902   7.616037   8.224558
    21  H    3.424124   4.671699   5.064518   6.417325   7.293979
    22  H    2.163380   2.725687   2.774689   4.039923   4.982379
                    6          7          8          9         10
     6  C    0.000000
     7  C    1.395585   0.000000
     8  C    4.393712   3.029064   0.000000
     9  C    5.773171   4.393712   1.395585   0.000000
    10  C    6.539587   5.174264   2.422170   1.397657   0.000000
    11  C    6.163683   4.895267   2.787835   2.413918   1.397657
    12  C    4.895267   3.719088   2.412826   2.787835   2.422170
    13  H    3.879634   3.404972   3.993047   4.956917   4.982379
    14  H    3.406785   3.880605   5.826579   7.034649   7.293979
    15  H    2.164969   3.413216   6.241902   7.616037   8.224558
    16  H    1.092813   2.156817   5.064518   6.417325   7.293979
    17  H    2.155360   1.092034   2.774689   4.039923   4.982379
    18  H    4.039923   2.774689   1.092034   2.155360   3.408279
    19  H    6.417325   5.064518   2.156817   1.092813   2.162904
    20  H    7.616037   6.241902   3.413216   2.164969   1.092549
    21  H    7.034649   5.826579   3.880605   3.406785   2.162904
    22  H    4.956917   3.993047   3.404972   3.879634   3.408279
                   11         12         13         14         15
    11  C    0.000000
    12  C    1.395585   0.000000
    13  H    4.039923   2.774689   0.000000
    14  H    6.417325   5.064518   2.475957   0.000000
    15  H    7.616037   6.241902   4.310315   2.496101   0.000000
    16  H    7.034649   5.826579   4.972437   4.313330   2.496101
    17  H    4.956917   3.993047   4.311135   4.972437   4.310315
    18  H    3.879634   3.404972   4.474529   5.947728   5.986078
    19  H    3.406785   3.880605   5.947728   7.936576   8.343934
    20  H    2.164969   3.413216   5.986078   8.343934   9.317107
    21  H    1.092813   2.156817   4.547469   6.942334   8.343934
    22  H    2.155360   1.092034   2.328842   4.547469   5.986078
                   16         17         18         19         20
    16  H    0.000000
    17  H    2.475957   0.000000
    18  H    4.547469   2.328842   0.000000
    19  H    6.942334   4.547469   2.475957   0.000000
    20  H    8.343934   5.986078   4.310315   2.496101   0.000000
    21  H    7.936576   5.947728   4.972437   4.313330   2.496101
    22  H    5.947728   4.474529   4.311135   4.972437   4.310315
                   21         22
    21  H    0.000000
    22  H    2.475957   0.000000
 Stoichiometry    C12H10
 Framework group  D2[C2(HCC.CCH),X(C8H8)]
 Deg. of freedom    15
 Full point group                 D2      NOp   4
 Largest Abelian subgroup         D2      NOp   4
 Largest concise Abelian subgroup D2      NOp   4
                         Standard orientation:                         
 ---------------------------------------------------------------------
 Center     Atomic      Atomic             Coordinates (Angstroms)
 Number     Number       Type             X           Y           Z
 ---------------------------------------------------------------------
      1          6           0        0.000000    0.000000    0.742255
      2          6           0        0.000000    0.000000   -0.742255
      3          6           0       -0.381665    1.144450   -1.465653
      4          6           0       -0.381694    1.145015   -2.861238
      5          6           0       -0.000000   -0.000000   -3.566004
      6          6           0        0.381694   -1.145015   -2.861238
      7          6           0        0.381665   -1.144450   -1.465653
      8          6           0       -0.381665   -1.144450    1.465653
      9          6           0       -0.381694   -1.145015    2.861238
     10          6           0       -0.000000   -0.000000    3.566004
     11          6           0        0.381694    1.145015    2.861238
     12          6           0        0.381665    1.144450    1.465653
     13          1           0       -0.706043    2.036658   -0.925948
     14          1           0       -0.690252    2.043222   -3.401845
     15          1           0       -0.000000   -0.000000   -4.658553
     16          1           0        0.690252   -2.043222   -3.401845
     17          1           0        0.706043   -2.036658   -0.925948
     18          1           0       -0.706043   -2.036658    0.925948
     19          1           0       -0.690252   -2.043222    3.401845
     20          1           0       -0.000000   -0.000000    4.658553
     21          1           0        0.690252    2.043222    3.401845
     22          1           0        0.706043    2.036658    0.925948
 ---------------------------------------------------------------------
 Rotational constants (GHZ):           2.8509562           0.5456151           0.4733382
 Standard basis: def2SVP (5D, 7F)
 There are    61 symmetry adapted cartesian basis functions of A   symmetry.
 There are    61 symmetry adapted cartesian basis functions of B1  symmetry.
 There are    54 symmetry adapted cartesian basis functions of B2  symmetry.
 There are    54 symmetry adapted cartesian basis functions of B3  symmetry.
 There are    57 symmetry adapted basis functions of A   symmetry.
 There are    57 symmetry adapted basis functions of B1  symmetry.
 There are    52 symmetry adapted basis functions of B2  symmetry.
 There are    52 symmetry adapted basis functions of B3  symmetry.
   218 basis functions,   370 primitive gaussians,   230 cartesian basis functions
    41 alpha electrons       41 beta electrons
       nuclear repulsion energy       598.0440276526 Hartrees.
 NAtoms=   22 NActive=   22 NUniq=    7 SFac= 4.00D+00 NAtFMM=   60 NAOKFM=F Big=F
 Integral buffers will be    131072 words long.
 Raffenetti 2 integral format.
 Two-electron integral symmetry is turned on.
 One-electron integrals computed using PRISM.
   4 Symmetry operations used in ECPInt.
 ECPInt:  NShTT=    5253 NPrTT=   19101 LenC2=    5026 LenP2D=   13860.
 LDataN:  DoStor=T MaxTD1= 4 Len=   56
 NBasis=   218 RedAO= T EigKep=  2.96D-04  NBF=    57    57    52    52
 NBsUse=   218 1.00D-06 EigRej= -1.00D+00 NBFU=    57    57    52    52
 ExpMin= 1.22D-01 ExpMax= 1.24D+03 ExpMxC= 1.86D+02 IAcc=3 IRadAn=         5 AccDes= 0.00D+00
 Harris functional with IExCor=  402 and IRadAn=       5 diagonalized for initial guess.
 HarFok:  IExCor=  402 AccDes= 0.00D+00 IRadAn=         5 IDoV= 1 UseB2=F ITyADJ=14
 ICtDFT=  3500011 ScaDFX=  1.000000  1.000000  1.000000  1.000000
 FoFCou: FMM=F IPFlag=           0 FMFlag=      100000 FMFlg1=           0
         NFxFlg=           0 DoJE=T BraDBF=F KetDBF=T FulRan=T
         wScrn=  0.000000 ICntrl=       500 IOpCl=  0 I1Cent=   200000004 NGrid=           0
         NMat0=    1 NMatS0=      1 NMatT0=    0 NMatD0=    1 NMtDS0=    0 NMtDT0=    0
 Petite list used in FoFCou.
 Initial guess orbital symmetries:
       Occupied  (B1) (A) (B3) (B2) (A) (B1) (B1) (B3) (B2) (A)
                 (B1) (A) (A) (B1) (A) (B2) (B3) (B1) (A) (B2)
                 (B3) (B1) (A) (B1) (B2) (B3) (A) (B1) (A) (B2)
                 (B3) (B1) (B3) (B2) (A) (B2) (B3) (B3) (B1) (A)
                 (B2)
       Virtual   (B3) (B1) (A) (B2) (B3) (A) (B1) (B2) (B2) (A)
                 (B3) (B1) (B2) (A) (B1) (B3) (B1) (A) (B2) (B2)
                 (A) (B3) (B1) (B1) (B3) (B1) (A) (B2) (A) (B3)
                 (B1) (B2) (B3) (A) (B1) (A) (B3) (B2) (B2) (A)
                 (B1) (B3) (B2) (A) (B1) (B3) (B2) (B1) (B3) (A)
                 (B2) (B3) (B1) (A) (B2) (B2) (B3) (B1) (A) (B3)
                 (B2) (B1) (A) (B1) (A) (B3) (B2) (B3) (B1) (A)
                 (B2) (B1) (A) (B3) (B1) (B3) (B2) (A) (B2) (B3)
                 (B1) (B2) (B3) (B1) (A) (A) (B1) (B2) (B1) (B3)
                 (B3) (A) (B1) (B2) (A) (B3) (B1) (A) (A) (B2)
                 (B3) (B2) (B1) (A) (A) (B3) (B1) (B2) (B2) (B3)
                 (B1) (A) (B1) (A) (B3) (B2) (B3) (B1) (A) (B2)
                 (B1) (B2) (B3) (B2) (A) (B3) (B1) (B2) (A) (B3)
                 (B1) (B3) (B2) (B1) (B3) (B2) (A) (A) (B3) (B1)
                 (B2) (B1) (A) (B3) (B2) (A) (B3) (B1) (A) (B2)
                 (B3) (B1) (B2) (A) (B3) (B1) (B2) (B1) (A) (B2)
                 (A) (B1) (B3) (B2) (A) (B1) (B1) (A) (B3) (A)
                 (B2) (B1) (B3) (B2) (B3) (A) (B1)
 The electronic state of the initial guess is 1-A.
 Keep R1 ints in memory in symmetry-blocked form, NReq=356224917.
 Requested convergence on RMS density matrix=1.00D-08 within 128 cycles.
 Requested convergence on MAX density matrix=1.00D-06.
 Requested convergence on             energy=1.00D-06.
 No special actions if energy rises.
 Integral accuracy reduced to 1.0D-05 until final iterations.
 Initial convergence to 1.0D-05 achieved.  Increase integral accuracy.
 SCF Done:  E(RB3LYP) =  -462.977411864     A.U. after   12 cycles
            NFock= 12  Conv=0.57D-08     -V/T= 2.0118

 **********************************************************************

            Population analysis using the SCF Density.

 **********************************************************************

 Orbital symmetries:
       Occupied  (A) (B1) (B1) (A) (B3) (B2) (B1) (A) (B1) (B3)
                 (B2) (A) (A) (B1) (A) (B2) (B3) (B1) (A) (B2)
                 (B3) (B1) (A) (B1) (A) (B2) (B3) (B1) (B2) (A)
                 (B3) (B3) (B1) (B2) (B2) (A) (B3) (B3) (B1) (A)
                 (B2)
       Virtual   (B3) (B1) (A) (B2) (A) (B1) (B2) (B3) (A) (B1)
                 (B2) (B3) (A) (B2) (B1) (B3) (B1) (A) (B2) (B2)
                 (B1) (B3) (A) (B1) (B3) (A) (B1) (B2) (A) (B3)
                 (B1) (B2) (A) (B3) (B1) (A) (B3) (B2) (B2) (A)
                 (B1) (B3) (A) (B2) (B1) (B2) (B3) (B1) (B3) (A)
                 (B2) (B3) (B1) (A) (B2) (B3) (B2) (B1) (B3) (B2)
                 (A) (A) (B1) (A) (B1) (B3) (B2) (B3) (B1) (A)
                 (B1) (B2) (A) (B1) (B3) (B3) (B2) (A) (B2) (B3)
                 (B1) (B3) (B2) (B1) (A) (B1) (B3) (A) (B2) (B1)
                 (B3) (A) (B2) (B1) (A) (B1) (B3) (A) (B2) (A)
                 (B3) (B2) (B3) (A) (B1) (B1) (A) (B2) (B2) (A)
                 (B3) (B1) (B1) (A) (B3) (B2) (B3) (B1) (B2) (A)
                 (B1) (B2) (B3) (B2) (A) (B3) (B1) (B2) (A) (B3)
                 (B3) (B1) (B2) (B1) (B3) (B2) (A) (A) (B3) (B1)
                 (B2) (B1) (A) (B3) (B2) (A) (B1) (B3) (A) (B2)
                 (B3) (B1) (B2) (A) (B3) (B1) (B2) (B1) (A) (B2)
                 (A) (B1) (B3) (B2) (A) (B1) (A) (B1) (B3) (A)
                 (B2) (B1) (B3) (B2) (B3) (A) (B1)
 The electronic state is 1-A.
 Alpha  occ. eigenvalues --  -10.19959 -10.19955 -10.19286 -10.19286 -10.19280
 Alpha  occ. eigenvalues --  -10.19279 -10.19191 -10.19191 -10.19155 -10.19154
 Alpha  occ. eigenvalues --  -10.19153 -10.19152  -0.86238  -0.84030  -0.77106
 Alpha  occ. eigenvalues --   -0.74369  -0.73582  -0.71412  -0.62044  -0.61502
 Alpha  occ. eigenvalues --   -0.58649  -0.57437  -0.53201  -0.49783  -0.46754
 Alpha  occ. eigenvalues --   -0.46738  -0.43997  -0.43939  -0.42672  -0.42302
 Alpha  occ. eigenvalues --   -0.41866  -0.38077  -0.36867  -0.36221  -0.35481
 Alpha  occ. eigenvalues --   -0.34198  -0.33801  -0.28136  -0.25839  -0.25755
 Alpha  occ. eigenvalues --   -0.23102
 Alpha virt. eigenvalues --   -0.03676  -0.01447  -0.00919   0.02039   0.06258
 Alpha virt. eigenvalues --    0.06690   0.08740   0.10618   0.10709   0.12695
 Alpha virt. eigenvalues --    0.13347   0.13352   0.14728   0.16610   0.16621
 Alpha virt. eigenvalues --    0.17759   0.24659   0.26693   0.27758   0.28216
 Alpha virt. eigenvalues --    0.29657   0.29792   0.30123   0.32783   0.34761
 Alpha virt. eigenvalues --    0.35391   0.36046   0.38969   0.39900   0.40994
 Alpha virt. eigenvalues --    0.42200   0.42225   0.44531   0.44584   0.45286
 Alpha virt. eigenvalues --    0.47109   0.47516   0.47681   0.48942   0.49638
 Alpha virt. eigenvalues --    0.50192   0.51108   0.54524   0.54839   0.54863
 Alpha virt. eigenvalues --    0.57025   0.58261   0.60914   0.61563   0.62346
 Alpha virt. eigenvalues --    0.62964   0.64754   0.64766   0.64856   0.65293
 Alpha virt. eigenvalues --    0.66200   0.66629   0.67255   0.68230   0.69257
 Alpha virt. eigenvalues --    0.71370   0.72109   0.72654   0.73241   0.75137
 Alpha virt. eigenvalues --    0.76205   0.76404   0.77666   0.79031   0.80838
 Alpha virt. eigenvalues --    0.83327   0.84356   0.85266   0.90451   0.91749
 Alpha virt. eigenvalues --    0.94304   0.95199   1.05375   1.06796   1.07376
 Alpha virt. eigenvalues --    1.10261   1.19810   1.19826   1.20052   1.23705
 Alpha virt. eigenvalues --    1.24867   1.25226   1.25556   1.26058   1.28243
 Alpha virt. eigenvalues --    1.30131   1.30644   1.31454   1.31867   1.33247
 Alpha virt. eigenvalues --    1.49768   1.52599   1.53062   1.61848   1.62356
 Alpha virt. eigenvalues --    1.66443   1.67190   1.69206   1.71164   1.71213
 Alpha virt. eigenvalues --    1.71579   1.72389   1.72907   1.75312   1.75367
 Alpha virt. eigenvalues --    1.75449   1.75867   1.77222   1.78236   1.78666
 Alpha virt. eigenvalues --    1.80913   1.81614   1.82858   1.87702   1.87733
 Alpha virt. eigenvalues --    1.90174   1.92700   1.94465   1.97041   1.97725
 Alpha virt. eigenvalues --    1.98177   1.98299   1.98845   1.99859   2.01326
 Alpha virt. eigenvalues --    2.08722   2.08924   2.11996   2.13525   2.13545
 Alpha virt. eigenvalues --    2.13883   2.16022   2.16972   2.23120   2.27389
 Alpha virt. eigenvalues --    2.27585   2.29250   2.29646   2.30727   2.30885
 Alpha virt. eigenvalues --    2.33145   2.34737   2.35203   2.35320   2.39322
 Alpha virt. eigenvalues --    2.51179   2.53719   2.55214   2.58384   2.59635
 Alpha virt. eigenvalues --    2.63045   2.64089   2.65487   2.66119   2.71709
 Alpha virt. eigenvalues --    2.71864   2.72144   2.72580   2.75212   2.86582
 Alpha virt. eigenvalues --    2.86852   2.87534   2.87921   2.95035   2.99610
 Alpha virt. eigenvalues --    3.09521   3.10522   3.12718   3.18919   3.31213
 Alpha virt. eigenvalues --    3.57035   3.67089
          Condensed to atoms (all electrons):
               1          2          3          4          5          6
     1  C    5.322109   0.308934  -0.094967   0.016240  -0.001084   0.016240
     2  C    0.308934   5.322109   0.277926   0.105624  -0.159871   0.105624
     3  C   -0.094967   0.277926   5.166864   0.267747   0.100981  -0.148441
     4  C    0.016240   0.105624   0.267747   5.072164   0.250274   0.106810
     5  C   -0.001084  -0.159871   0.100981   0.250274   5.123037   0.250274
     6  C    0.016240   0.105624  -0.148441   0.106810   0.250274   5.072164
     7  C   -0.094967   0.277926   0.055687  -0.148441   0.100981   0.267747
     8  C    0.277926  -0.094967   0.008329  -0.000160  -0.000027   0.000714
     9  C    0.105624   0.016240  -0.000160  -0.000002   0.000003  -0.000030
    10  C   -0.159871  -0.001084  -0.000027   0.000003  -0.000000   0.000003
    11  C    0.105624   0.016240   0.000714  -0.000030   0.000003  -0.000002
    12  C    0.277926  -0.094967  -0.014566   0.000714  -0.000027  -0.000160
    13  H   -0.022978  -0.068972   0.437546  -0.070914   0.015320  -0.002026
    14  H   -0.000382   0.016513  -0.072900   0.438746  -0.077710   0.015219
    15  H    0.000028  -0.001522   0.015164  -0.074348   0.439207  -0.074348
    16  H   -0.000382   0.016513  -0.001651   0.015219  -0.077710   0.438746
    17  H   -0.022978  -0.068972   0.016504  -0.002026   0.015320  -0.070914
    18  H   -0.068972  -0.022978  -0.000412   0.000004  -0.000064   0.000467
    19  H    0.016513  -0.000382   0.000003  -0.000000   0.000000  -0.000001
    20  H   -0.001522   0.000028  -0.000000   0.000000   0.000000   0.000000
    21  H    0.016513  -0.000382   0.000001  -0.000001   0.000000  -0.000000
    22  H   -0.068972  -0.022978   0.005984   0.000467  -0.000064   0.000004
               7          8          9         10         11         12
     1  C   -0.094967   0.277926   0.105624  -0.159871   0.105624   0.277926
     2  C    0.277926  -0.094967   0.016240  -0.001084   0.016240  -0.094967
     3  C    0.055687   0.008329  -0.000160  -0.000027   0.000714  -0.014566
     4  C   -0.148441  -0.000160  -0.000002   0.000003  -0.000030   0.000714
     5  C    0.100981  -0.000027   0.000003  -0.000000   0.000003  -0.000027
     6  C    0.267747   0.000714  -0.000030   0.000003  -0.000002  -0.000160
     7  C    5.166864  -0.014566   0.000714  -0.000027  -0.000160   0.008329
     8  C   -0.014566   5.166864   0.267747   0.100981  -0.148441   0.055687
     9  C    0.000714   0.267747   5.072164   0.250274   0.106810  -0.148441
    10  C   -0.000027   0.100981   0.250274   5.123037   0.250274   0.100981
    11  C   -0.000160  -0.148441   0.106810   0.250274   5.072164   0.267747
    12  C    0.008329   0.055687  -0.148441   0.100981   0.267747   5.166864
    13  H    0.016504  -0.000412   0.000004  -0.000064   0.000467   0.005984
    14  H   -0.001651   0.000003  -0.000000   0.000000  -0.000001   0.000001
    15  H    0.015164  -0.000000   0.000000   0.000000   0.000000  -0.000000
    16  H   -0.072900   0.000001  -0.000001   0.000000  -0.000000   0.000003
    17  H    0.437546   0.005984   0.000467  -0.000064   0.000004  -0.000412
    18  H    0.005984   0.437546  -0.070914   0.015320  -0.002026   0.016504
    19  H    0.000001  -0.072900   0.438746  -0.077710   0.015219  -0.001651
    20  H   -0.000000   0.015164  -0.074348   0.439207  -0.074348   0.015164
    21  H    0.000003  -0.001651   0.015219  -0.077710   0.438746  -0.072900
    22  H   -0.000412   0.016504  -0.002026   0.015320  -0.070914   0.437546
              13         14         15         16         17         18
     1  C   -0.022978  -0.000382   0.000028  -0.000382  -0.022978  -0.068972
     2  C   -0.068972   0.016513  -0.001522   0.016513  -0.068972  -0.022978
     3  C    0.437546  -0.072900   0.015164  -0.001651   0.016504  -0.000412
     4  C   -0.070914   0.438746  -0.074348   0.015219  -0.002026   0.000004
     5  C    0.015320  -0.077710   0.439207  -0.077710   0.015320  -0.000064
     6  C   -0.002026   0.015219  -0.074348   0.438746  -0.070914   0.000467
     7  C    0.016504  -0.001651   0.015164  -0.072900   0.437546   0.005984
     8  C   -0.000412   0.000003  -0.000000   0.000001   0.005984   0.437546
     9  C    0.000004  -0.000000   0.000000  -0.000001   0.000467  -0.070914
    10  C   -0.000064   0.000000   0.000000   0.000000  -0.000064   0.015320
    11  C    0.000467  -0.000001   0.000000  -0.000000   0.000004  -0.002026
    12  C    0.005984   0.000001  -0.000000   0.000003  -0.000412   0.016504
    13  H    0.727680  -0.014121  -0.000307   0.000038  -0.000266  -0.000043
    14  H   -0.014121   0.727254  -0.013424  -0.000336   0.000038   0.000000
    15  H   -0.000307  -0.013424   0.724051  -0.013424  -0.000307  -0.000001
    16  H    0.000038  -0.000336  -0.013424   0.727254  -0.014121   0.000036
    17  H   -0.000266   0.000038  -0.000307  -0.014121   0.727680   0.000134
    18  H   -0.000043   0.000000  -0.000001   0.000036   0.000134   0.727680
    19  H    0.000000   0.000000  -0.000000  -0.000000   0.000036  -0.014121
    20  H   -0.000001  -0.000000  -0.000000  -0.000000  -0.000001  -0.000307
    21  H    0.000036  -0.000000  -0.000000   0.000000   0.000000   0.000038
    22  H    0.000134   0.000036  -0.000001   0.000000  -0.000043  -0.000266
              19         20         21         22
     1  C    0.016513  -0.001522   0.016513  -0.068972
     2  C   -0.000382   0.000028  -0.000382  -0.022978
     3  C    0.000003  -0.000000   0.000001   0.005984
     4  C   -0.000000   0.000000  -0.000001   0.000467
     5  C    0.000000   0.000000   0.000000  -0.000064
     6  C   -0.000001   0.000000  -0.000000   0.000004
     7  C    0.000001  -0.000000   0.000003  -0.000412
     8  C   -0.072900   0.015164  -0.001651   0.016504
     9  C    0.438746  -0.074348   0.015219  -0.002026
    10  C   -0.077710   0.439207  -0.077710   0.015320
    11  C    0.015219  -0.074348   0.438746  -0.070914
    12  C   -0.001651   0.015164  -0.072900   0.437546
    13  H    0.000000  -0.000001   0.000036   0.000134
    14  H    0.000000  -0.000000  -0.000000   0.000036
    15  H   -0.000000  -0.000000  -0.000000  -0.000001
    16  H   -0.000000  -0.000000   0.000000   0.000000
    17  H    0.000036  -0.000001   0.000000  -0.000043
    18  H   -0.014121  -0.000307   0.000038  -0.000266
    19  H    0.727254  -0.013424  -0.000336   0.000038
    20  H   -0.013424   0.724051  -0.013424  -0.000307
    21  H   -0.000336  -0.013424   0.727254  -0.014121
    22  H    0.000038  -0.000307  -0.014121   0.727680
 Mulliken charges:
               1
     1  C    0.073396
     2  C    0.073396
     3  C   -0.020327
     4  C    0.021911
     5  C    0.021158
     6  C    0.021911
     7  C   -0.020327
     8  C   -0.020327
     9  C    0.021911
    10  C    0.021158
    11  C    0.021911
    12  C   -0.020327
    13  H   -0.023609
    14  H   -0.017285
    15  H   -0.015933
    16  H   -0.017285
    17  H   -0.023609
    18  H   -0.023609
    19  H   -0.017285
    20  H   -0.015933
    21  H   -0.017285
    22  H   -0.023609
 Sum of Mulliken charges =  -0.00000
 Mulliken charges with hydrogens summed into heavy atoms:
               1
     1  C    0.073396
     2  C    0.073396
     3  C   -0.043936
     4  C    0.004626
     5  C    0.005226
     6  C    0.004626
     7  C   -0.043936
     8  C   -0.043936
     9  C    0.004626
    10  C    0.005226
    11  C    0.004626
    12  C   -0.043936
 Electronic spatial extent (au):  <R**2>=           2318.9027
 Charge=             -0.0000 electrons
 Dipole moment (field-independent basis, Debye):
    X=              0.0000    Y=             -0.0000    Z=             -0.0000  Tot=              0.0000
 Quadrupole moment (field-independent basis, Debye-Ang):
   XX=            -74.6120   YY=            -64.0297   ZZ=            -62.6514
   XY=             -0.0000   XZ=             -0.0000   YZ=              0.0000
 Traceless Quadrupole moment (field-independent basis, Debye-Ang):
   XX=             -7.5143   YY=              3.0680   ZZ=              4.4463
   XY=             -0.0000   XZ=             -0.0000   YZ=              0.0000
 Octapole moment (field-independent basis, Debye-Ang**2):
  XXX=              0.0000  YYY=             -0.0000  ZZZ=             -0.0000  XYY=              0.0000
  XXY=             -0.0000  XXZ=              0.0000  XZZ=              0.0000  YZZ=              0.0000
  YYZ=              0.0000  XYZ=              9.4478
 Hexadecapole moment (field-independent basis, Debye-Ang**3):
 XXXX=           -140.2880 YYYY=           -514.1008 ZZZZ=          -2352.4464 XXXY=             -0.0000
 XXXZ=              0.0000 YYYX=             -0.0000 YYYZ=             -0.0000 ZZZX=              0.0000
 ZZZY=             -0.0000 XXYY=           -113.1750 XXZZ=           -488.2558 YYZZ=           -484.8434
 XXYZ=             -0.0000 YYXZ=              0.0000 ZZXY=             -0.0000
 N-N= 5.980440276526D+02 E-N=-2.266310013424D+03  KE= 4.575998907002D+02
 Symmetry A    KE= 1.484381956729D+02
 Symmetry B1   KE= 1.456395316159D+02
 Symmetry B2   KE= 8.151258389241D+01
 Symmetry B3   KE= 8.200957951897D+01
 ******************************Gaussian NBO Version 3.1******************************
             N A T U R A L   A T O M I C   O R B I T A L   A N D
          N A T U R A L   B O N D   O R B I T A L   A N A L Y S I S
 ******************************Gaussian NBO Version 3.1******************************
       /RESON  / : Allow strongly delocalized NBO set

 Analyzing the SCF density

 Job title: 70                                                              

 Storage needed:    144264 in NPA,    191248 in NBO ( 939521500 available)
 GSVD:  LWork=       30604 too small for GESVD, short by        2426 words or        2426 for optimal perf.


 NATURAL POPULATIONS:  Natural atomic orbital occupancies 
                                                          
   NAO  Atom  No  lang   Type(AO)    Occupancy      Energy
 ----------------------------------------------------------
     1    C    1  S      Cor( 1S)     1.99884     -10.06130
     2    C    1  S      Val( 2S)     0.84973      -0.09654
     3    C    1  S      Ryd( 3S)     0.00190       0.55182
     4    C    1  px     Val( 2p)     1.01100      -0.09465
     5    C    1  px     Ryd( 3p)     0.00192       0.65931
     6    C    1  py     Val( 2p)     1.09701      -0.06434
     7    C    1  py     Ryd( 3p)     0.00550       0.92637
     8    C    1  pz     Val( 2p)     1.07884      -0.05300
     9    C    1  pz     Ryd( 3p)     0.00494       1.08560
    10    C    1  dxy    Ryd( 3d)     0.00054       2.05597
    11    C    1  dxz    Ryd( 3d)     0.00066       2.00834
    12    C    1  dyz    Ryd( 3d)     0.00077       2.43588
    13    C    1  dx2y2  Ryd( 3d)     0.00052       2.15511
    14    C    1  dz2    Ryd( 3d)     0.00078       2.34951

    15    C    2  S      Cor( 1S)     1.99884     -10.06130
    16    C    2  S      Val( 2S)     0.84973      -0.09654
    17    C    2  S      Ryd( 3S)     0.00190       0.55182
    18    C    2  px     Val( 2p)     1.01100      -0.09465
    19    C    2  px     Ryd( 3p)     0.00192       0.65931
    20    C    2  py     Val( 2p)     1.09701      -0.06434
    21    C    2  py     Ryd( 3p)     0.00550       0.92637
    22    C    2  pz     Val( 2p)     1.07884      -0.05300
    23    C    2  pz     Ryd( 3p)     0.00494       1.08560
    24    C    2  dxy    Ryd( 3d)     0.00054       2.05597
    25    C    2  dxz    Ryd( 3d)     0.00066       2.00834
    26    C    2  dyz    Ryd( 3d)     0.00077       2.43588
    27    C    2  dx2y2  Ryd( 3d)     0.00052       2.15511
    28    C    2  dz2    Ryd( 3d)     0.00078       2.34951

    29    C    3  S      Cor( 1S)     1.99891     -10.05767
    30    C    3  S      Val( 2S)     0.93185      -0.12930
    31    C    3  S      Ryd( 3S)     0.00171       0.57428
    32    C    3  px     Val( 2p)     1.01864      -0.09867
    33    C    3  px     Ryd( 3p)     0.00139       0.62348
    34    C    3  py     Val( 2p)     1.13778      -0.05635
    35    C    3  py     Ryd( 3p)     0.00493       0.88295
    36    C    3  pz     Val( 2p)     1.10521      -0.04645
    37    C    3  pz     Ryd( 3p)     0.00380       0.81707
    38    C    3  dxy    Ryd( 3d)     0.00042       2.06998
    39    C    3  dxz    Ryd( 3d)     0.00054       1.99739
    40    C    3  dyz    Ryd( 3d)     0.00073       2.43761
    41    C    3  dx2y2  Ryd( 3d)     0.00043       2.15275
    42    C    3  dz2    Ryd( 3d)     0.00062       2.41780

    43    C    4  S      Cor( 1S)     1.99893     -10.06113
    44    C    4  S      Val( 2S)     0.94225      -0.13722
    45    C    4  S      Ryd( 3S)     0.00118       0.57042
    46    C    4  px     Val( 2p)     1.01194      -0.09833
    47    C    4  px     Ryd( 3p)     0.00136       0.59847
    48    C    4  py     Val( 2p)     1.14547      -0.05861
    49    C    4  py     Ryd( 3p)     0.00526       0.89343
    50    C    4  pz     Val( 2p)     1.09993      -0.04155
    51    C    4  pz     Ryd( 3p)     0.00456       0.73186
    52    C    4  dxy    Ryd( 3d)     0.00043       2.05212
    53    C    4  dxz    Ryd( 3d)     0.00056       1.99521
    54    C    4  dyz    Ryd( 3d)     0.00073       2.43843
    55    C    4  dx2y2  Ryd( 3d)     0.00045       2.14820
    56    C    4  dz2    Ryd( 3d)     0.00062       2.40028

    57    C    5  S      Cor( 1S)     1.99893     -10.06100
    58    C    5  S      Val( 2S)     0.94547      -0.13908
    59    C    5  S      Ryd( 3S)     0.00124       0.56288
    60    C    5  px     Val( 2p)     1.00702      -0.09730
    61    C    5  px     Ryd( 3p)     0.00133       0.56608
    62    C    5  py     Val( 2p)     1.06432      -0.04523
    63    C    5  py     Ryd( 3p)     0.00370       0.62842
    64    C    5  pz     Val( 2p)     1.19105      -0.05649
    65    C    5  pz     Ryd( 3p)     0.00601       1.01870
    66    C    5  dxy    Ryd( 3d)     0.00052       2.06856
    67    C    5  dxz    Ryd( 3d)     0.00039       1.96492
    68    C    5  dyz    Ryd( 3d)     0.00066       2.37761
    69    C    5  dx2y2  Ryd( 3d)     0.00050       2.16828
    70    C    5  dz2    Ryd( 3d)     0.00070       2.44190

    71    C    6  S      Cor( 1S)     1.99893     -10.06113
    72    C    6  S      Val( 2S)     0.94225      -0.13722
    73    C    6  S      Ryd( 3S)     0.00118       0.57042
    74    C    6  px     Val( 2p)     1.01194      -0.09833
    75    C    6  px     Ryd( 3p)     0.00136       0.59847
    76    C    6  py     Val( 2p)     1.14547      -0.05861
    77    C    6  py     Ryd( 3p)     0.00526       0.89343
    78    C    6  pz     Val( 2p)     1.09993      -0.04155
    79    C    6  pz     Ryd( 3p)     0.00456       0.73186
    80    C    6  dxy    Ryd( 3d)     0.00043       2.05212
    81    C    6  dxz    Ryd( 3d)     0.00056       1.99521
    82    C    6  dyz    Ryd( 3d)     0.00073       2.43843
    83    C    6  dx2y2  Ryd( 3d)     0.00045       2.14820
    84    C    6  dz2    Ryd( 3d)     0.00062       2.40028

    85    C    7  S      Cor( 1S)     1.99891     -10.05767
    86    C    7  S      Val( 2S)     0.93185      -0.12930
    87    C    7  S      Ryd( 3S)     0.00171       0.57428
    88    C    7  px     Val( 2p)     1.01864      -0.09867
    89    C    7  px     Ryd( 3p)     0.00139       0.62348
    90    C    7  py     Val( 2p)     1.13778      -0.05635
    91    C    7  py     Ryd( 3p)     0.00493       0.88295
    92    C    7  pz     Val( 2p)     1.10521      -0.04645
    93    C    7  pz     Ryd( 3p)     0.00380       0.81707
    94    C    7  dxy    Ryd( 3d)     0.00042       2.06998
    95    C    7  dxz    Ryd( 3d)     0.00054       1.99739
    96    C    7  dyz    Ryd( 3d)     0.00073       2.43761
    97    C    7  dx2y2  Ryd( 3d)     0.00043       2.15275
    98    C    7  dz2    Ryd( 3d)     0.00062       2.41780

    99    C    8  S      Cor( 1S)     1.99891     -10.05767
   100    C    8  S      Val( 2S)     0.93185      -0.12930
   101    C    8  S      Ryd( 3S)     0.00171       0.57428
   102    C    8  px     Val( 2p)     1.01864      -0.09867
   103    C    8  px     Ryd( 3p)     0.00139       0.62348
   104    C    8  py     Val( 2p)     1.13778      -0.05635
   105    C    8  py     Ryd( 3p)     0.00493       0.88295
   106    C    8  pz     Val( 2p)     1.10521      -0.04645
   107    C    8  pz     Ryd( 3p)     0.00380       0.81707
   108    C    8  dxy    Ryd( 3d)     0.00042       2.06998
   109    C    8  dxz    Ryd( 3d)     0.00054       1.99739
   110    C    8  dyz    Ryd( 3d)     0.00073       2.43761
   111    C    8  dx2y2  Ryd( 3d)     0.00043       2.15275
   112    C    8  dz2    Ryd( 3d)     0.00062       2.41780

   113    C    9  S      Cor( 1S)     1.99893     -10.06113
   114    C    9  S      Val( 2S)     0.94225      -0.13722
   115    C    9  S      Ryd( 3S)     0.00118       0.57042
   116    C    9  px     Val( 2p)     1.01194      -0.09833
   117    C    9  px     Ryd( 3p)     0.00136       0.59847
   118    C    9  py     Val( 2p)     1.14547      -0.05861
   119    C    9  py     Ryd( 3p)     0.00526       0.89343
   120    C    9  pz     Val( 2p)     1.09993      -0.04155
   121    C    9  pz     Ryd( 3p)     0.00456       0.73186
   122    C    9  dxy    Ryd( 3d)     0.00043       2.05212
   123    C    9  dxz    Ryd( 3d)     0.00056       1.99521
   124    C    9  dyz    Ryd( 3d)     0.00073       2.43843
   125    C    9  dx2y2  Ryd( 3d)     0.00045       2.14820
   126    C    9  dz2    Ryd( 3d)     0.00062       2.40028

   127    C   10  S      Cor( 1S)     1.99893     -10.06100
   128    C   10  S      Val( 2S)     0.94547      -0.13908
   129    C   10  S      Ryd( 3S)     0.00124       0.56288
   130    C   10  px     Val( 2p)     1.00702      -0.09730
   131    C   10  px     Ryd( 3p)     0.00133       0.56608
   132    C   10  py     Val( 2p)     1.06432      -0.04523
   133    C   10  py     Ryd( 3p)     0.00370       0.62842
   134    C   10  pz     Val( 2p)     1.19105      -0.05649
   135    C   10  pz     Ryd( 3p)     0.00601       1.01870
   136    C   10  dxy    Ryd( 3d)     0.00052       2.06856
   137    C   10  dxz    Ryd( 3d)     0.00039       1.96492
   138    C   10  dyz    Ryd( 3d)     0.00066       2.37761
   139    C   10  dx2y2  Ryd( 3d)     0.00050       2.16828
   140    C   10  dz2    Ryd( 3d)     0.00070       2.44190

   141    C   11  S      Cor( 1S)     1.99893     -10.06113
   142    C   11  S      Val( 2S)     0.94225      -0.13722
   143    C   11  S      Ryd( 3S)     0.00118       0.57042
   144    C   11  px     Val( 2p)     1.01194      -0.09833
   145    C   11  px     Ryd( 3p)     0.00136       0.59847
   146    C   11  py     Val( 2p)     1.14547      -0.05861
   147    C   11  py     Ryd( 3p)     0.00526       0.89343
   148    C   11  pz     Val( 2p)     1.09993      -0.04155
   149    C   11  pz     Ryd( 3p)     0.00456       0.73186
   150    C   11  dxy    Ryd( 3d)     0.00043       2.05212
   151    C   11  dxz    Ryd( 3d)     0.00056       1.99521
   152    C   11  dyz    Ryd( 3d)     0.00073       2.43843
   153    C   11  dx2y2  Ryd( 3d)     0.00045       2.14820
   154    C   11  dz2    Ryd( 3d)     0.00062       2.40028

   155    C   12  S      Cor( 1S)     1.99891     -10.05767
   156    C   12  S      Val( 2S)     0.93185      -0.12930
   157    C   12  S      Ryd( 3S)     0.00171       0.57428
   158    C   12  px     Val( 2p)     1.01864      -0.09867
   159    C   12  px     Ryd( 3p)     0.00139       0.62348
   160    C   12  py     Val( 2p)     1.13778      -0.05635
   161    C   12  py     Ryd( 3p)     0.00493       0.88295
   162    C   12  pz     Val( 2p)     1.10521      -0.04645
   163    C   12  pz     Ryd( 3p)     0.00380       0.81707
   164    C   12  dxy    Ryd( 3d)     0.00042       2.06998
   165    C   12  dxz    Ryd( 3d)     0.00054       1.99739
   166    C   12  dyz    Ryd( 3d)     0.00073       2.43761
   167    C   12  dx2y2  Ryd( 3d)     0.00043       2.15275
   168    C   12  dz2    Ryd( 3d)     0.00062       2.41780

   169    H   13  S      Val( 1S)     0.77326       0.07847
   170    H   13  S      Ryd( 2S)     0.00172       0.35622
   171    H   13  px     Ryd( 2p)     0.00026       1.73743
   172    H   13  py     Ryd( 2p)     0.00057       2.21432
   173    H   13  pz     Ryd( 2p)     0.00026       2.09896

   174    H   14  S      Val( 1S)     0.77438       0.07904
   175    H   14  S      Ryd( 2S)     0.00164       0.32323
   176    H   14  px     Ryd( 2p)     0.00023       1.71938
   177    H   14  py     Ryd( 2p)     0.00058       2.21405
   178    H   14  pz     Ryd( 2p)     0.00027       2.07135

   179    H   15  S      Val( 1S)     0.77497       0.07941
   180    H   15  S      Ryd( 2S)     0.00160       0.32237
   181    H   15  px     Ryd( 2p)     0.00017       1.68313
   182    H   15  py     Ryd( 2p)     0.00009       1.94282
   183    H   15  pz     Ryd( 2p)     0.00081       2.37915

   184    H   16  S      Val( 1S)     0.77438       0.07904
   185    H   16  S      Ryd( 2S)     0.00164       0.32323
   186    H   16  px     Ryd( 2p)     0.00023       1.71938
   187    H   16  py     Ryd( 2p)     0.00058       2.21405
   188    H   16  pz     Ryd( 2p)     0.00027       2.07135

   189    H   17  S      Val( 1S)     0.77326       0.07847
   190    H   17  S      Ryd( 2S)     0.00172       0.35622
   191    H   17  px     Ryd( 2p)     0.00026       1.73743
   192    H   17  py     Ryd( 2p)     0.00057       2.21432
   193    H   17  pz     Ryd( 2p)     0.00026       2.09896

   194    H   18  S      Val( 1S)     0.77326       0.07847
   195    H   18  S      Ryd( 2S)     0.00172       0.35622
   196    H   18  px     Ryd( 2p)     0.00026       1.73743
   197    H   18  py     Ryd( 2p)     0.00057       2.21432
   198    H   18  pz     Ryd( 2p)     0.00026       2.09896

   199    H   19  S      Val( 1S)     0.77438       0.07904
   200    H   19  S      Ryd( 2S)     0.00164       0.32323
   201    H   19  px     Ryd( 2p)     0.00023       1.71938
   202    H   19  py     Ryd( 2p)     0.00058       2.21405
   203    H   19  pz     Ryd( 2p)     0.00027       2.07135

   204    H   20  S      Val( 1S)     0.77497       0.07941
   205    H   20  S      Ryd( 2S)     0.00160       0.32237
   206    H   20  px     Ryd( 2p)     0.00017       1.68313
   207    H   20  py     Ryd( 2p)     0.00009       1.94282
   208    H   20  pz     Ryd( 2p)     0.00081       2.37915

   209    H   21  S      Val( 1S)     0.77438       0.07904
   210    H   21  S      Ryd( 2S)     0.00164       0.32323
   211    H   21  px     Ryd( 2p)     0.00023       1.71938
   212    H   21  py     Ryd( 2p)     0.00058       2.21405
   213    H   21  pz     Ryd( 2p)     0.00027       2.07135

   214    H   22  S      Val( 1S)     0.77326       0.07847
   215    H   22  S      Ryd( 2S)     0.00172       0.35622
   216    H   22  px     Ryd( 2p)     0.00026       1.73743
   217    H   22  py     Ryd( 2p)     0.00057       2.21432
   218    H   22  pz     Ryd( 2p)     0.00026       2.09896

 WARNING:  1 low occupancy (<1.9990e) core orbital  found on  C    1
           1 low occupancy (<1.9990e) core orbital  found on  C    2
           1 low occupancy (<1.9990e) core orbital  found on  C    3
           1 low occupancy (<1.9990e) core orbital  found on  C    4
           1 low occupancy (<1.9990e) core orbital  found on  C    5
           1 low occupancy (<1.9990e) core orbital  found on  C    6
           1 low occupancy (<1.9990e) core orbital  found on  C    7
           1 low occupancy (<1.9990e) core orbital  found on  C    8
           1 low occupancy (<1.9990e) core orbital  found on  C    9
           1 low occupancy (<1.9990e) core orbital  found on  C   10
           1 low occupancy (<1.9990e) core orbital  found on  C   11
           1 low occupancy (<1.9990e) core orbital  found on  C   12


 Summary of Natural Population Analysis:                  
                                                          
                                       Natural Population 
                Natural  -----------------------------------------------
    Atom  No    Charge         Core      Valence    Rydberg      Total
 -----------------------------------------------------------------------
      C    1   -0.05294      1.99884     4.03657    0.01752     6.05294
      C    2   -0.05294      1.99884     4.03657    0.01752     6.05294
      C    3   -0.20695      1.99891     4.19348    0.01457     6.20695
      C    4   -0.21368      1.99893     4.19959    0.01516     6.21368
      C    5   -0.22183      1.99893     4.20785    0.01505     6.22183
      C    6   -0.21368      1.99893     4.19959    0.01516     6.21368
      C    7   -0.20695      1.99891     4.19348    0.01457     6.20695
      C    8   -0.20695      1.99891     4.19348    0.01457     6.20695
      C    9   -0.21368      1.99893     4.19959    0.01516     6.21368
      C   10   -0.22183      1.99893     4.20785    0.01505     6.22183
      C   11   -0.21368      1.99893     4.19959    0.01516     6.21368
      C   12   -0.20695      1.99891     4.19348    0.01457     6.20695
      H   13    0.22394      0.00000     0.77326    0.00280     0.77606
      H   14    0.22290      0.00000     0.77438    0.00272     0.77710
      H   15    0.22235      0.00000     0.77497    0.00268     0.77765
      H   16    0.22290      0.00000     0.77438    0.00272     0.77710
      H   17    0.22394      0.00000     0.77326    0.00280     0.77606
      H   18    0.22394      0.00000     0.77326    0.00280     0.77606
      H   19    0.22290      0.00000     0.77438    0.00272     0.77710
      H   20    0.22235      0.00000     0.77497    0.00268     0.77765
      H   21    0.22290      0.00000     0.77438    0.00272     0.77710
      H   22    0.22394      0.00000     0.77326    0.00280     0.77606
 =======================================================================
   * Total *    0.00000     23.98689    57.80161    0.21150    82.00000

                                 Natural Population      
 --------------------------------------------------------
   Core                      23.98689 ( 99.9454% of  24)
   Valence                   57.80161 ( 99.6580% of  58)
   Natural Minimal Basis     81.78850 ( 99.7421% of  82)
   Natural Rydberg Basis      0.21150 (  0.2579% of  82)
 --------------------------------------------------------

    Atom  No          Natural Electron Configuration
 ----------------------------------------------------------------------------
      C    1      [core]2S( 0.85)2p( 3.19)3p( 0.01)
      C    2      [core]2S( 0.85)2p( 3.19)3p( 0.01)
      C    3      [core]2S( 0.93)2p( 3.26)3p( 0.01)
      C    4      [core]2S( 0.94)2p( 3.26)3p( 0.01)
      C    5      [core]2S( 0.95)2p( 3.26)3p( 0.01)
      C    6      [core]2S( 0.94)2p( 3.26)3p( 0.01)
      C    7      [core]2S( 0.93)2p( 3.26)3p( 0.01)
      C    8      [core]2S( 0.93)2p( 3.26)3p( 0.01)
      C    9      [core]2S( 0.94)2p( 3.26)3p( 0.01)
      C   10      [core]2S( 0.95)2p( 3.26)3p( 0.01)
      C   11      [core]2S( 0.94)2p( 3.26)3p( 0.01)
      C   12      [core]2S( 0.93)2p( 3.26)3p( 0.01)
      H   13            1S( 0.77)
      H   14            1S( 0.77)
      H   15            1S( 0.77)
      H   16            1S( 0.77)
      H   17            1S( 0.77)
      H   18            1S( 0.77)
      H   19            1S( 0.77)
      H   20            1S( 0.77)
      H   21            1S( 0.77)
      H   22            1S( 0.77)


 NATURAL BOND ORBITAL ANALYSIS:

                       Occupancies       Lewis Structure    Low   High
           Occ.    -------------------  -----------------   occ   occ
  Cycle   Thresh.   Lewis   Non-Lewis     CR  BD  3C  LP    (L)   (NL)   Dev
 =============================================================================
   1(1)    1.90    75.44174   6.55826     12  23   0   6     6      6    0.44
   2(2)    1.90    75.44174   6.55826     12  23   0   6     6      6    0.44
   3(1)    1.80    75.44174   6.55826     12  23   0   6     6      6    0.44
   4(2)    1.80    75.44174   6.55826     12  23   0   6     6      6    0.44
   5(1)    1.70    75.44174   6.55826     12  23   0   6     6      6    0.44
   6(2)    1.70    75.44174   6.55826     12  23   0   6     6      6    0.44
   7(1)    1.60    79.37195   2.62805     12  29   0   0     0      6    0.44
   8(2)    1.60    78.74881   3.25119     12  28   0   1     1      6    0.44
   9(3)    1.60    78.74881   3.25119     12  28   0   1     1      6    0.44
  10(4)    1.60    78.12568   3.87432     12  27   0   2     2      6    0.43
  11(5)    1.60    78.74881   3.25119     12  28   0   1     1      6    0.44
  12(6)    1.60    78.74881   3.25119     12  28   0   1     1      6    0.44
  13(7)    1.60    78.12568   3.87432     12  27   0   2     2      6    0.43
  14(8)    1.60    78.74881   3.25119     12  28   0   1     1      6    0.44
  15(9)    1.60    78.74881   3.25119     12  28   0   1     1      6    0.44
  16(1)    1.50    79.37195   2.62805     12  29   0   0     0      6    0.44
  17(2)    1.50    78.74881   3.25119     12  28   0   1     1      6    0.44
  18(3)    1.50    78.74881   3.25119     12  28   0   1     1      6    0.44
  19(4)    1.50    78.12568   3.87432     12  27   0   2     2      6    0.43
  20(5)    1.50    78.74881   3.25119     12  28   0   1     1      6    0.44
  21(6)    1.50    78.74881   3.25119     12  28   0   1     1      6    0.44
  22(7)    1.50    78.12568   3.87432     12  27   0   2     2      6    0.43
  23(8)    1.50    78.74881   3.25119     12  28   0   1     1      6    0.44
  24(9)    1.50    78.74881   3.25119     12  28   0   1     1      6    0.44
  25(1)    1.60    79.37195   2.62805     12  29   0   0     0      6    0.44
 -----------------------------------------------------------------------------

 Structure accepted: RESONANCE keyword permits strongly delocalized structure

 WARNING:  1 low occupancy (<1.9990e) core orbital  found on  C    1
           1 low occupancy (<1.9990e) core orbital  found on  C    2
           1 low occupancy (<1.9990e) core orbital  found on  C    3
           1 low occupancy (<1.9990e) core orbital  found on  C    4
           1 low occupancy (<1.9990e) core orbital  found on  C    5
           1 low occupancy (<1.9990e) core orbital  found on  C    6
           1 low occupancy (<1.9990e) core orbital  found on  C    7
           1 low occupancy (<1.9990e) core orbital  found on  C    8
           1 low occupancy (<1.9990e) core orbital  found on  C    9
           1 low occupancy (<1.9990e) core orbital  found on  C   10
           1 low occupancy (<1.9990e) core orbital  found on  C   11
           1 low occupancy (<1.9990e) core orbital  found on  C   12

 --------------------------------------------------------
   Core                     23.98693 ( 99.946% of  24)
   Valence Lewis            55.38502 ( 95.491% of  58)
  ==================       ============================
   Total Lewis              79.37195 ( 96.795% of  82)
  -----------------------------------------------------
   Valence non-Lewis         2.47005 (  3.012% of  82)
   Rydberg non-Lewis         0.15800 (  0.193% of  82)
  ==================       ============================
   Total non-Lewis           2.62805 (  3.205% of  82)
 --------------------------------------------------------


       (Occupancy)   Bond orbital/ Coefficients/ Hybrids
 ---------------------------------------------------------------------------------
     1. (1.96580) BD ( 1) C   1 - C   2  
                ( 50.00%)   0.7071* C   1 s( 32.19%)p 2.11( 67.77%)d 0.00(  0.04%)
                                            0.0001  0.5673 -0.0038  0.0006  0.0000
                                           -0.0002  0.0000 -0.8230  0.0194  0.0019
                                            0.0000 -0.0000 -0.0018  0.0200
                ( 50.00%)   0.7071* C   2 s( 32.19%)p 2.11( 67.77%)d 0.00(  0.04%)
                                            0.0001  0.5673 -0.0038 -0.0006 -0.0000
                                           -0.0002  0.0000  0.8230 -0.0194 -0.0019
                                            0.0000  0.0000 -0.0018  0.0200
     2. (1.96825) BD ( 1) C   1 - C   8  
                ( 51.15%)   0.7152* C   1 s( 33.88%)p 1.95( 66.08%)d 0.00(  0.04%)
                                           -0.0001  0.5821  0.0031 -0.2148 -0.0082
                                           -0.6735 -0.0095  0.4011 -0.0083  0.0078
                                           -0.0035 -0.0136 -0.0114 -0.0006
                ( 48.85%)   0.6990* C   8 s( 35.60%)p 1.81( 64.36%)d 0.00(  0.05%)
                                            0.0001  0.5966  0.0006  0.2261 -0.0051
                                            0.6378 -0.0089 -0.4304 -0.0163  0.0096
                                           -0.0052 -0.0139 -0.0118 -0.0015
     3. (1.96827) BD ( 1) C   1 - C  12  
                ( 51.14%)   0.7151* C   1 s( 33.89%)p 1.95( 66.08%)d 0.00(  0.04%)
                                           -0.0001  0.5821  0.0031  0.2011  0.0082
                                            0.6777  0.0094  0.4011 -0.0083  0.0079
                                            0.0033  0.0136 -0.0114 -0.0006
                ( 48.86%)   0.6990* C  12 s( 35.59%)p 1.81( 64.36%)d 0.00(  0.05%)
                                            0.0001  0.5966  0.0005 -0.2358  0.0051
                                           -0.6344  0.0088 -0.4304 -0.0162  0.0097
                                            0.0050  0.0140 -0.0117 -0.0015
     4. (1.63656) BD ( 2) C   1 - C  12  
                ( 49.99%)   0.7070* C   1 s(  0.01%)p 1.00( 99.96%)d 0.00(  0.03%)
                                           -0.0000  0.0080  0.0013  0.9555  0.0059
                                           -0.2942  0.0055  0.0063  0.0001  0.0084
                                            0.0135 -0.0049  0.0062  0.0002
                ( 50.01%)   0.7072* C  12 s(  0.01%)p 1.00( 99.95%)d 0.00(  0.04%)
                                            0.0001  0.0083  0.0039  0.9399 -0.0020
                                           -0.3406  0.0021 -0.0013 -0.0042 -0.0158
                                            0.0005  0.0001 -0.0124 -0.0002
     5. (1.96827) BD ( 1) C   2 - C   3  
                ( 51.14%)   0.7151* C   2 s( 33.89%)p 1.95( 66.08%)d 0.00(  0.04%)
                                           -0.0001  0.5821  0.0031 -0.2011 -0.0082
                                            0.6777  0.0094 -0.4011  0.0083 -0.0079
                                            0.0033 -0.0136 -0.0114 -0.0006
                ( 48.86%)   0.6990* C   3 s( 35.59%)p 1.81( 64.36%)d 0.00(  0.05%)
                                            0.0001  0.5966  0.0005  0.2358 -0.0051
                                           -0.6344  0.0088  0.4304  0.0162 -0.0097
                                            0.0050 -0.0140 -0.0117 -0.0015
     6. (1.63656) BD ( 2) C   2 - C   3  
                ( 49.99%)   0.7070* C   2 s(  0.01%)p 1.00( 99.96%)d 0.00(  0.03%)
                                            0.0000 -0.0080 -0.0013  0.9555  0.0059
                                            0.2942 -0.0055  0.0063  0.0001  0.0084
                                           -0.0135 -0.0049 -0.0062 -0.0002
                ( 50.01%)   0.7072* C   3 s(  0.01%)p 1.00( 99.95%)d 0.00(  0.04%)
                                           -0.0001 -0.0083 -0.0039  0.9399 -0.0020
                                            0.3406 -0.0021 -0.0013 -0.0042 -0.0158
                                           -0.0005  0.0001  0.0124  0.0002
     7. (1.96825) BD ( 1) C   2 - C   7  
                ( 51.15%)   0.7152* C   2 s( 33.88%)p 1.95( 66.08%)d 0.00(  0.04%)
                                           -0.0001  0.5821  0.0031  0.2148  0.0082
                                           -0.6735 -0.0095 -0.4011  0.0083 -0.0078
                                           -0.0035  0.0136 -0.0114 -0.0006
                ( 48.85%)   0.6990* C   7 s( 35.60%)p 1.81( 64.36%)d 0.00(  0.05%)
                                            0.0001  0.5966  0.0006 -0.2261  0.0051
                                            0.6378 -0.0089  0.4304  0.0163 -0.0096
                                           -0.0052  0.0139 -0.0118 -0.0015
     8. (1.97647) BD ( 1) C   3 - C   4  
                ( 50.28%)   0.7091* C   3 s( 36.04%)p 1.77( 63.91%)d 0.00(  0.04%)
                                           -0.0000 -0.6001 -0.0162  0.0036  0.0115
                                           -0.0218 -0.0372  0.7981  0.0104  0.0007
                                            0.0006 -0.0013  0.0012 -0.0209
                ( 49.72%)   0.7051* C   4 s( 35.87%)p 1.79( 64.09%)d 0.00(  0.04%)
                                           -0.0000 -0.5988 -0.0079  0.0063  0.0128
                                           -0.0226 -0.0362 -0.7992 -0.0098  0.0010
                                           -0.0006  0.0016  0.0014 -0.0210
     9. (1.97934) BD ( 1) C   3 - H  13  
                ( 61.35%)   0.7833* C   3 s( 28.28%)p 2.54( 71.69%)d 0.00(  0.03%)
                                           -0.0003  0.5316 -0.0135 -0.2459 -0.0031
                                            0.6930 -0.0004  0.4196 -0.0111 -0.0080
                                           -0.0042  0.0122 -0.0097 -0.0017
                ( 38.65%)   0.6217* H  13 s( 99.91%)p 0.00(  0.09%)
                                            0.9995 -0.0018  0.0099 -0.0244 -0.0146
    10. (1.97729) BD ( 1) C   4 - C   5  
                ( 50.07%)   0.7076* C   4 s( 35.75%)p 1.80( 64.21%)d 0.00(  0.04%)
                                            0.0000  0.5979  0.0086  0.2177 -0.0033
                                           -0.6401  0.0092 -0.4282 -0.0393 -0.0091
                                           -0.0045  0.0136 -0.0120 -0.0024
                ( 49.93%)   0.7066* C   5 s( 35.68%)p 1.80( 64.28%)d 0.00(  0.04%)
                                            0.0000  0.5972  0.0083 -0.2208 -0.0092
                                            0.6709  0.0276  0.3772 -0.0276 -0.0083
                                           -0.0050  0.0150 -0.0112 -0.0002
    11. (1.65881) BD ( 2) C   4 - C   5  
                ( 49.77%)   0.7055* C   4 s(  0.00%)p 1.00( 99.96%)d 0.00(  0.04%)
                                            0.0000 -0.0009 -0.0006  0.9466 -0.0102
                                            0.3216 -0.0036 -0.0009 -0.0002 -0.0168
                                            0.0004  0.0003  0.0126  0.0001
                ( 50.23%)   0.7087* C   5 s(  0.00%)p 1.00( 99.96%)d 0.00(  0.04%)
                                           -0.0000 -0.0006 -0.0002  0.9493 -0.0112
                                            0.3134 -0.0041 -0.0006 -0.0000  0.0079
                                            0.0176  0.0057 -0.0060 -0.0001
    12. (1.97997) BD ( 1) C   4 - H  14  
                ( 61.29%)   0.7829* C   4 s( 28.29%)p 2.53( 71.68%)d 0.00(  0.03%)
                                           -0.0003  0.5317 -0.0138 -0.2365  0.0025
                                            0.6963 -0.0071 -0.4195  0.0039 -0.0076
                                            0.0042 -0.0120 -0.0097 -0.0017
                ( 38.71%)   0.6221* H  14 s( 99.91%)p 0.00(  0.09%)
                                            0.9995 -0.0019  0.0085 -0.0247  0.0150
    13. (1.97729) BD ( 1) C   5 - C   6  
                ( 49.93%)   0.7066* C   5 s( 35.68%)p 1.80( 64.28%)d 0.00(  0.04%)
                                            0.0000  0.5972  0.0083  0.2220  0.0092
                                           -0.6705 -0.0276  0.3772 -0.0276 -0.0083
                                            0.0050 -0.0150 -0.0112 -0.0002
                ( 50.07%)   0.7076* C   6 s( 35.75%)p 1.80( 64.21%)d 0.00(  0.04%)
                                            0.0000  0.5979  0.0086 -0.2168  0.0033
                                            0.6404 -0.0092 -0.4281 -0.0393 -0.0090
                                            0.0046 -0.0136 -0.0120 -0.0024
    14. (1.98042) BD ( 1) C   5 - H  15  
                ( 61.28%)   0.7828* C   5 s( 28.56%)p 2.50( 71.41%)d 0.00(  0.03%)
                                            0.0003 -0.5342  0.0136  0.0002 -0.0000
                                            0.0001 -0.0000  0.8450 -0.0076  0.0007
                                            0.0000  0.0000  0.0008 -0.0177
                ( 38.72%)   0.6223* H  15 s( 99.91%)p 0.00(  0.09%)
                                           -0.9995  0.0019  0.0000  0.0000 -0.0302
    15. (1.97647) BD ( 1) C   6 - C   7  
                ( 49.72%)   0.7051* C   6 s( 35.86%)p 1.79( 64.09%)d 0.00(  0.04%)
                                           -0.0000 -0.5988 -0.0079 -0.0056 -0.0128
                                            0.0228  0.0362 -0.7992 -0.0098  0.0010
                                            0.0006 -0.0016  0.0014 -0.0210
                ( 50.28%)   0.7091* C   7 s( 36.04%)p 1.77( 63.91%)d 0.00(  0.04%)
                                           -0.0000 -0.6001 -0.0162 -0.0039 -0.0115
                                            0.0217  0.0372  0.7981  0.0104  0.0007
                                           -0.0006  0.0013  0.0012 -0.0209
    16. (1.67115) BD ( 2) C   6 - C   7  
                ( 49.81%)   0.7058* C   6 s(  0.00%)p 1.00( 99.95%)d 0.00(  0.04%)
                                            0.0000 -0.0010  0.0009  0.9460 -0.0096
                                            0.3234 -0.0033  0.0034  0.0002  0.0084
                                            0.0174  0.0060 -0.0063 -0.0000
                ( 50.19%)   0.7085* C   7 s(  0.00%)p 1.00( 99.96%)d 0.00(  0.04%)
                                            0.0000  0.0031  0.0024  0.9428 -0.0044
                                            0.3325 -0.0024 -0.0020  0.0031  0.0078
                                           -0.0169 -0.0057 -0.0064 -0.0003
    17. (1.97996) BD ( 1) C   6 - H  16  
                ( 61.29%)   0.7829* C   6 s( 28.29%)p 2.53( 71.68%)d 0.00(  0.03%)
                                            0.0003 -0.5317  0.0138 -0.2398  0.0025
                                            0.6952 -0.0071  0.4195 -0.0039  0.0076
                                            0.0042 -0.0120  0.0098  0.0017
                ( 38.71%)   0.6221* H  16 s( 99.91%)p 0.00(  0.09%)
                                           -0.9995  0.0019  0.0085 -0.0247 -0.0150
    18. (1.97934) BD ( 1) C   7 - H  17  
                ( 61.35%)   0.7833* C   7 s( 28.27%)p 2.54( 71.69%)d 0.00(  0.03%)
                                            0.0003 -0.5316  0.0135 -0.2439 -0.0031
                                            0.6937 -0.0004 -0.4196  0.0111  0.0081
                                           -0.0042  0.0122  0.0097  0.0017
                ( 38.65%)   0.6217* H  17 s( 99.91%)p 0.00(  0.09%)
                                           -0.9995  0.0018  0.0099 -0.0244  0.0146
    19. (1.97647) BD ( 1) C   8 - C   9  
                ( 50.28%)   0.7091* C   8 s( 36.04%)p 1.77( 63.91%)d 0.00(  0.04%)
                                            0.0000  0.6001  0.0162 -0.0039 -0.0115
                                           -0.0217 -0.0372  0.7981  0.0104  0.0007
                                            0.0006  0.0013 -0.0012  0.0209
                ( 49.72%)   0.7051* C   9 s( 35.86%)p 1.79( 64.09%)d 0.00(  0.04%)
                                            0.0000  0.5988  0.0079 -0.0056 -0.0128
                                           -0.0228 -0.0362 -0.7992 -0.0098  0.0010
                                           -0.0006 -0.0016 -0.0014  0.0210
    20. (1.67115) BD ( 2) C   8 - C   9  
                ( 50.19%)   0.7085* C   8 s(  0.00%)p 1.00( 99.96%)d 0.00(  0.04%)
                                           -0.0000 -0.0031 -0.0024  0.9428 -0.0044
                                           -0.3325  0.0024 -0.0020  0.0031  0.0078
                                            0.0169 -0.0057  0.0064  0.0003
                ( 49.81%)   0.7058* C   9 s(  0.00%)p 1.00( 99.95%)d 0.00(  0.04%)
                                           -0.0000  0.0010 -0.0009  0.9460 -0.0096
                                           -0.3234  0.0033  0.0034  0.0002  0.0084
                                           -0.0174  0.0060  0.0063  0.0000
    21. (1.97934) BD ( 1) C   8 - H  18  
                ( 61.35%)   0.7833* C   8 s( 28.27%)p 2.54( 71.69%)d 0.00(  0.03%)
                                            0.0003 -0.5316  0.0135  0.2439  0.0031
                                            0.6937 -0.0004  0.4196 -0.0111 -0.0081
                                           -0.0042 -0.0122  0.0097  0.0017
                ( 38.65%)   0.6217* H  18 s( 99.91%)p 0.00(  0.09%)
                                           -0.9995  0.0018 -0.0099 -0.0244 -0.0146
    22. (1.97729) BD ( 1) C   9 - C  10  
                ( 50.07%)   0.7076* C   9 s( 35.75%)p 1.80( 64.21%)d 0.00(  0.04%)
                                            0.0000  0.5979  0.0086  0.2168 -0.0033
                                            0.6404 -0.0092  0.4281  0.0393  0.0090
                                            0.0046  0.0136 -0.0120 -0.0024
                ( 49.93%)   0.7066* C  10 s( 35.68%)p 1.80( 64.28%)d 0.00(  0.04%)
                                            0.0000  0.5972  0.0083 -0.2220 -0.0092
                                           -0.6705 -0.0276 -0.3772  0.0276  0.0083
                                            0.0050  0.0150 -0.0112 -0.0002
    23. (1.97996) BD ( 1) C   9 - H  19  
                ( 61.29%)   0.7829* C   9 s( 28.29%)p 2.53( 71.68%)d 0.00(  0.03%)
                                            0.0003 -0.5317  0.0138  0.2398 -0.0025
                                            0.6952 -0.0071 -0.4195  0.0039 -0.0076
                                            0.0042  0.0120  0.0098  0.0017
                ( 38.71%)   0.6221* H  19 s( 99.91%)p 0.00(  0.09%)
                                           -0.9995  0.0019 -0.0085 -0.0247  0.0150
    24. (1.97729) BD ( 1) C  10 - C  11  
                ( 49.93%)   0.7066* C  10 s( 35.68%)p 1.80( 64.28%)d 0.00(  0.04%)
                                            0.0000  0.5972  0.0083  0.2208  0.0092
                                            0.6709  0.0276 -0.3772  0.0276  0.0083
                                           -0.0050 -0.0150 -0.0112 -0.0002
                ( 50.07%)   0.7076* C  11 s( 35.75%)p 1.80( 64.21%)d 0.00(  0.04%)
                                            0.0000  0.5979  0.0086 -0.2177  0.0033
                                           -0.6401  0.0092  0.4282  0.0393  0.0091
                                           -0.0045 -0.0136 -0.0120 -0.0024
    25. (1.65881) BD ( 2) C  10 - C  11  
                ( 50.23%)   0.7087* C  10 s(  0.00%)p 1.00( 99.96%)d 0.00(  0.04%)
                                            0.0000  0.0006  0.0002  0.9493 -0.0112
                                           -0.3134  0.0041 -0.0006 -0.0000  0.0079
                                           -0.0176  0.0057  0.0060  0.0001
                ( 49.77%)   0.7055* C  11 s(  0.00%)p 1.00( 99.96%)d 0.00(  0.04%)
                                           -0.0000  0.0009  0.0006  0.9466 -0.0102
                                           -0.3216  0.0036 -0.0009 -0.0002 -0.0168
                                           -0.0004  0.0003 -0.0126 -0.0001
    26. (1.98042) BD ( 1) C  10 - H  20  
                ( 61.28%)   0.7828* C  10 s( 28.56%)p 2.50( 71.41%)d 0.00(  0.03%)
                                           -0.0003  0.5342 -0.0136  0.0002 -0.0000
                                           -0.0001  0.0000  0.8450 -0.0076  0.0007
                                           -0.0000  0.0000 -0.0008  0.0177
                ( 38.72%)   0.6223* H  20 s( 99.91%)p 0.00(  0.09%)
                                            0.9995 -0.0019  0.0000  0.0000 -0.0302
    27. (1.97647) BD ( 1) C  11 - C  12  
                ( 49.72%)   0.7051* C  11 s( 35.87%)p 1.79( 64.09%)d 0.00(  0.04%)
                                            0.0000  0.5988  0.0079  0.0063  0.0128
                                            0.0226  0.0362 -0.7992 -0.0098  0.0010
                                            0.0006  0.0016 -0.0014  0.0210
                ( 50.28%)   0.7091* C  12 s( 36.04%)p 1.77( 63.91%)d 0.00(  0.04%)
                                            0.0000  0.6001  0.0162  0.0036  0.0115
                                            0.0218  0.0372  0.7981  0.0104  0.0007
                                           -0.0006 -0.0013 -0.0012  0.0209
    28. (1.97997) BD ( 1) C  11 - H  21  
                ( 61.29%)   0.7829* C  11 s( 28.29%)p 2.53( 71.68%)d 0.00(  0.03%)
                                           -0.0003  0.5317 -0.0138  0.2365 -0.0025
                                            0.6963 -0.0071  0.4195 -0.0039  0.0076
                                            0.0042  0.0120 -0.0097 -0.0017
                ( 38.71%)   0.6221* H  21 s( 99.91%)p 0.00(  0.09%)
                                            0.9995 -0.0019 -0.0085 -0.0247 -0.0150
    29. (1.97934) BD ( 1) C  12 - H  22  
                ( 61.35%)   0.7833* C  12 s( 28.28%)p 2.54( 71.69%)d 0.00(  0.03%)
                                           -0.0003  0.5316 -0.0135  0.2459  0.0031
                                            0.6930 -0.0004 -0.4196  0.0111  0.0080
                                           -0.0042 -0.0122 -0.0097 -0.0017
                ( 38.65%)   0.6217* H  22 s( 99.91%)p 0.00(  0.09%)
                                            0.9995 -0.0018 -0.0099 -0.0244  0.0146
    30. (1.99884) CR ( 1) C   1           s(100.00%)p 0.00(  0.00%)
                                            1.0000  0.0000  0.0000 -0.0000 -0.0000
                                            0.0000 -0.0000  0.0002 -0.0000  0.0000
                                           -0.0000  0.0000 -0.0000 -0.0000
    31. (1.99884) CR ( 1) C   2           s(100.00%)p 0.00(  0.00%)
                                            1.0000  0.0000  0.0000  0.0000  0.0000
                                            0.0000 -0.0000 -0.0002  0.0000 -0.0000
                                           -0.0000 -0.0000 -0.0000 -0.0000
    32. (1.99891) CR ( 1) C   3           s(100.00%)p 0.00(  0.00%)
                                            1.0000  0.0001 -0.0000 -0.0000 -0.0000
                                            0.0003 -0.0000  0.0001 -0.0000 -0.0000
                                           -0.0000  0.0000 -0.0000 -0.0000
    33. (1.99893) CR ( 1) C   4           s(100.00%)p 0.00(  0.00%)
                                            1.0000  0.0001 -0.0000 -0.0001  0.0000
                                            0.0002 -0.0000 -0.0001  0.0000 -0.0000
                                            0.0000 -0.0000 -0.0000 -0.0000
    34. (1.99894) CR ( 1) C   5           s(100.00%)p 0.00(  0.00%)
                                            1.0000  0.0001 -0.0000  0.0000 -0.0000
                                            0.0000 -0.0000 -0.0003  0.0000  0.0000
                                            0.0000  0.0000  0.0000  0.0000
    35. (1.99893) CR ( 1) C   6           s(100.00%)p 0.00(  0.00%)
                                            1.0000  0.0001 -0.0000  0.0001 -0.0000
                                           -0.0002  0.0000 -0.0001  0.0000 -0.0000
                                           -0.0000  0.0000 -0.0000 -0.0000
    36. (1.99891) CR ( 1) C   7           s(100.00%)p 0.00(  0.00%)
                                            1.0000  0.0001 -0.0000  0.0001  0.0000
                                           -0.0003  0.0000  0.0001 -0.0000 -0.0000
                                            0.0000 -0.0000 -0.0000 -0.0000
    37. (1.99891) CR ( 1) C   8           s(100.00%)p 0.00(  0.00%)
                                            1.0000  0.0001 -0.0000 -0.0001 -0.0000
                                           -0.0003  0.0000 -0.0001  0.0000  0.0000
                                            0.0000  0.0000 -0.0000 -0.0000
    38. (1.99893) CR ( 1) C   9           s(100.00%)p 0.00(  0.00%)
                                            1.0000  0.0001 -0.0000 -0.0001  0.0000
                                           -0.0002  0.0000  0.0001 -0.0000  0.0000
                                           -0.0000 -0.0000 -0.0000 -0.0000
    39. (1.99894) CR ( 1) C  10           s(100.00%)p 0.00(  0.00%)
                                            1.0000  0.0001 -0.0000 -0.0000  0.0000
                                            0.0000 -0.0000  0.0003 -0.0000 -0.0000
                                            0.0000 -0.0000  0.0000  0.0000
    40. (1.99893) CR ( 1) C  11           s(100.00%)p 0.00(  0.00%)
                                            1.0000  0.0001 -0.0000  0.0001 -0.0000
                                            0.0002 -0.0000  0.0001 -0.0000  0.0000
                                            0.0000  0.0000 -0.0000 -0.0000
    41. (1.99891) CR ( 1) C  12           s(100.00%)p 0.00(  0.00%)
                                            1.0000  0.0001 -0.0000  0.0000  0.0000
                                            0.0003 -0.0000 -0.0001  0.0000  0.0000
                                           -0.0000 -0.0000 -0.0000 -0.0000
    42. (0.00584) RY*( 1) C   1           s(  0.00%)p 1.00( 96.48%)d 0.04(  3.52%)
                                            0.0000 -0.0000  0.0011 -0.0071 -0.2657
                                           -0.0047  0.9456  0.0001  0.0020  0.0027
                                            0.0668 -0.1752  0.0023  0.0005
    43. (0.00528) RY*( 2) C   1           s( 10.16%)p 8.25( 83.85%)d 0.59(  5.98%)
                                            0.0000 -0.0025  0.3188 -0.0007  0.0007
                                            0.0002 -0.0022  0.0236  0.9154 -0.0496
                                            0.0004  0.0004  0.0765  0.2270
    44. (0.00161) RY*( 3) C   1           s(  0.00%)p 1.00( 87.76%)d 0.14( 12.24%)
                                           -0.0000 -0.0000  0.0058  0.0056 -0.9014
                                            0.0088 -0.2549 -0.0001 -0.0021  0.0068
                                            0.3296  0.1171  0.0045 -0.0005
    45. (0.00147) RY*( 4) C   1           s( 89.47%)p 0.10(  8.85%)d 0.02(  1.68%)
                                           -0.0000 -0.0014  0.9459 -0.0013  0.0071
                                            0.0003  0.0013 -0.0144 -0.2970  0.0657
                                            0.0013 -0.0003 -0.0588 -0.0950
    46. (0.00070) RY*( 5) C   1           s(  0.03%)p 7.72(  0.27%)d99.99( 99.70%)
                                           -0.0000 -0.0003  0.0186  0.0120 -0.0497
                                           -0.0019 -0.0068 -0.0009  0.0015 -0.7935
                                           -0.1090 -0.0230 -0.5957 -0.0041
    47. (0.00043) RY*( 6) C   1           s(  0.00%)p 1.00( 12.00%)d 7.33( 88.00%)
                                           -0.0000  0.0000  0.0012  0.0154 -0.3323
                                            0.0119 -0.0959  0.0000 -0.0002  0.0976
                                           -0.8652 -0.3420  0.0707 -0.0013
    48. (0.00018) RY*( 7) C   1           s(  0.22%)p32.61(  7.09%)d99.99( 92.69%)
                                            0.0000  0.0019  0.0466 -0.0002 -0.0004
                                            0.0002 -0.0012  0.0121 -0.2661 -0.3402
                                           -0.0002 -0.0057  0.4489  0.7807
    49. (0.00014) RY*( 8) C   1           s(  0.00%)p 1.00(  3.56%)d27.11( 96.44%)
                                           -0.0000 -0.0000  0.0008  0.0030 -0.0612
                                           -0.0193  0.1773  0.0001 -0.0016  0.0144
                                           -0.3554  0.9153  0.0137  0.0046
    50. (0.00003) RY*( 9) C   1           s(  0.15%)p 1.69(  0.25%)d99.99( 99.60%)
    51. (0.00584) RY*( 1) C   2           s(  0.00%)p 1.00( 96.48%)d 0.04(  3.52%)
                                           -0.0000 -0.0000  0.0011  0.0071  0.2657
                                           -0.0047  0.9456 -0.0001 -0.0020 -0.0027
                                            0.0668  0.1752  0.0023  0.0005
    52. (0.00528) RY*( 2) C   2           s( 10.16%)p 8.25( 83.85%)d 0.59(  5.98%)
                                            0.0000 -0.0025  0.3188  0.0007 -0.0007
                                            0.0002 -0.0022 -0.0236 -0.9154  0.0496
                                            0.0004 -0.0004  0.0765  0.2270
    53. (0.00161) RY*( 3) C   2           s(  0.00%)p 1.00( 87.76%)d 0.14( 12.24%)
                                            0.0000 -0.0000  0.0058 -0.0056  0.9014
                                            0.0088 -0.2549  0.0001  0.0021 -0.0068
                                            0.3296 -0.1171  0.0045 -0.0005
    54. (0.00147) RY*( 4) C   2           s( 89.47%)p 0.10(  8.85%)d 0.02(  1.68%)
                                           -0.0000 -0.0014  0.9459  0.0013 -0.0071
                                            0.0003  0.0013  0.0144  0.2970 -0.0657
                                            0.0013  0.0003 -0.0588 -0.0950
    55. (0.00070) RY*( 5) C   2           s(  0.03%)p 7.72(  0.27%)d99.99( 99.70%)
                                           -0.0000 -0.0003  0.0186 -0.0120  0.0497
                                           -0.0019 -0.0068  0.0009 -0.0015  0.7935
                                           -0.1090  0.0230 -0.5957 -0.0041
    56. (0.00043) RY*( 6) C   2           s(  0.00%)p 1.00( 12.00%)d 7.33( 88.00%)
                                            0.0000  0.0000  0.0012 -0.0154  0.3323
                                            0.0119 -0.0959 -0.0000  0.0002 -0.0976
                                           -0.8652  0.3420  0.0707 -0.0013
    57. (0.00018) RY*( 7) C   2           s(  0.22%)p32.61(  7.09%)d99.99( 92.69%)
                                            0.0000  0.0019  0.0466  0.0002  0.0004
                                            0.0002 -0.0012 -0.0121  0.2661  0.3402
                                           -0.0002  0.0057  0.4489  0.7807
    58. (0.00014) RY*( 8) C   2           s(  0.00%)p 1.00(  3.56%)d27.11( 96.44%)
                                           -0.0000 -0.0000  0.0008 -0.0030  0.0612
                                           -0.0193  0.1773 -0.0001  0.0016 -0.0144
                                           -0.3554 -0.9153  0.0137  0.0046
    59. (0.00003) RY*( 9) C   2           s(  0.15%)p 1.69(  0.25%)d99.99( 99.60%)
    60. (0.00538) RY*( 1) C   3           s(  0.34%)p99.99( 93.44%)d18.11(  6.22%)
                                           -0.0000 -0.0218  0.0544 -0.0034 -0.2642
                                            0.0201  0.7310  0.0177  0.5739  0.0548
                                            0.0609 -0.2049  0.0632  0.0976
    61. (0.00266) RY*( 2) C   3           s(  8.29%)p10.81( 89.64%)d 0.25(  2.06%)
                                            0.0000  0.0174  0.2875 -0.0007  0.2243
                                            0.0133 -0.5276 -0.0152  0.7532  0.0235
                                           -0.0361  0.0694  0.0185  0.1167
    62. (0.00110) RY*( 3) C   3           s( 86.23%)p 0.12( 10.67%)d 0.04(  3.10%)
                                           -0.0000 -0.0082  0.9286  0.0016 -0.1927
                                            0.0073  0.0427  0.0214 -0.2592  0.0268
                                           -0.0683 -0.1160 -0.1096  0.0123
    63. (0.00090) RY*( 4) C   3           s(  3.71%)p21.23( 78.74%)d 4.73( 17.55%)
                                           -0.0000 -0.0006  0.1926 -0.0041  0.8176
                                            0.0010  0.3399  0.0065 -0.0577 -0.2823
                                            0.2417  0.0642  0.1688 -0.0694
    64. (0.00062) RY*( 5) C   3           s(  0.32%)p45.60( 14.75%)d99.99( 84.93%)
                                           -0.0000 -0.0013  0.0569 -0.0078 -0.3586
                                           -0.0019 -0.1372 -0.0001  0.0013 -0.2966
                                            0.8045  0.2449  0.2276  0.0482
    65. (0.00012) RY*( 6) C   3           s(  0.28%)p 9.96(  2.82%)d99.99( 96.90%)
                                           -0.0000 -0.0030  0.0531  0.0030 -0.0124
                                           -0.0139  0.1330  0.0222 -0.0983  0.1912
                                           -0.2451  0.6098  0.3809  0.5962
    66. (0.00007) RY*( 7) C   3           s(  0.60%)p 7.52(  4.50%)d99.99( 94.90%)
    67. (0.00001) RY*( 8) C   3           s(  0.25%)p 8.05(  2.03%)d99.99( 97.71%)
    68. (0.00001) RY*( 9) C   3           s(  0.05%)p74.38(  3.49%)d99.99( 96.46%)
    69. (0.00542) RY*( 1) C   4           s(  0.08%)p99.99( 92.96%)d87.26(  6.96%)
                                           -0.0000  0.0278 -0.0049  0.0088  0.2769
                                           -0.0255 -0.8116  0.0176  0.4395 -0.0563
                                            0.0713 -0.2167 -0.0740 -0.0944
    70. (0.00273) RY*( 2) C   4           s(  0.15%)p99.99( 98.36%)d 9.87(  1.49%)
                                           -0.0000  0.0022  0.0388  0.0063 -0.1631
                                           -0.0183  0.4256 -0.0316  0.8800 -0.0342
                                           -0.0114  0.0451 -0.0504 -0.0949
    71. (0.00087) RY*( 3) C   4           s( 93.45%)p 0.01(  0.47%)d 0.06(  6.07%)
                                            0.0000 -0.0032  0.9667 -0.0065  0.0137
                                            0.0168 -0.0643 -0.0077 -0.0063 -0.0693
                                           -0.1451  0.1342 -0.0005  0.1298
    72. (0.00071) RY*( 4) C   4           s(  0.91%)p14.62( 13.33%)d94.06( 85.76%)
                                            0.0000 -0.0004  0.0955  0.0063 -0.3410
                                            0.0043 -0.1299 -0.0006 -0.0091  0.4386
                                            0.7000  0.2542 -0.3324  0.0128
    73. (0.00068) RY*( 5) C   4           s(  0.21%)p99.99( 80.33%)d92.93( 19.46%)
                                            0.0000  0.0001  0.0458  0.0087  0.8480
                                            0.0035  0.2898 -0.0004  0.0127 -0.0105
                                            0.4119  0.1573  0.0040  0.0059
    74. (0.00014) RY*( 6) C   4           s(  0.00%)p 1.00(  1.52%)d64.72( 98.47%)
                                           -0.0000  0.0005  0.0059  0.0041 -0.0132
                                           -0.0120  0.0476 -0.0236  0.1098  0.2656
                                            0.1509 -0.4420  0.3530  0.7560
    75. (0.00005) RY*( 7) C   4           s(  5.23%)p 0.92(  4.83%)d17.22( 89.95%)
    76. (0.00000) RY*( 8) C   4           s(  0.02%)p99.99(  4.09%)d99.99( 95.89%)
    77. (0.00000) RY*( 9) C   4           s(  0.03%)p99.99(  4.18%)d99.99( 95.79%)
    78. (0.00522) RY*( 1) C   5           s(  0.22%)p99.99( 92.38%)d34.07(  7.40%)
                                           -0.0000  0.0272  0.0378  0.0001 -0.0001
                                            0.0000 -0.0000  0.0304  0.9607  0.0617
                                           -0.0000 -0.0000  0.0840  0.2513
    79. (0.00256) RY*( 2) C   5           s(  0.00%)p 1.00( 98.53%)d 0.01(  1.47%)
                                           -0.0000 -0.0000  0.0000  0.0122 -0.3177
                                           -0.0361  0.9396 -0.0000 -0.0000 -0.0004
                                            0.0378 -0.1153  0.0003  0.0000
    80. (0.00093) RY*( 3) C   5           s( 94.38%)p 0.00(  0.18%)d 0.06(  5.44%)
                                            0.0000 -0.0040  0.9715  0.0004 -0.0307
                                            0.0002 -0.0105 -0.0206  0.0177 -0.1526
                                           -0.0075 -0.0028 -0.1122 -0.1360
    81. (0.00084) RY*( 4) C   5           s(  0.18%)p99.99( 89.76%)d55.18( 10.06%)
                                            0.0000 -0.0002  0.0427  0.0048  0.8971
                                            0.0011  0.3047 -0.0009  0.0017  0.1648
                                            0.2196  0.0829 -0.1351 -0.0078
    82. (0.00064) RY*( 5) C   5           s(  0.18%)p23.78(  4.36%)d99.99( 95.45%)
                                            0.0000 -0.0001  0.0428 -0.0107 -0.1976
                                           -0.0034 -0.0666 -0.0010  0.0047  0.7721
                                           -0.0483 -0.0188 -0.5963 -0.0147
    83. (0.00014) RY*( 6) C   5           s(  0.00%)p 1.00(  1.53%)d64.47( 98.47%)
                                           -0.0000 -0.0000  0.0000  0.0088 -0.0450
                                           -0.0257  0.1119 -0.0000  0.0000  0.0004
                                           -0.3257  0.9374 -0.0003 -0.0000
    84. (0.00005) RY*( 7) C   5           s(  5.07%)p 1.03(  5.20%)d17.71( 89.74%)
    85. (0.00000) RY*( 8) C   5           s(  0.00%)p 1.00(  5.81%)d16.20( 94.19%)
    86. (0.00000) RY*( 9) C   5           s(  0.06%)p37.09(  2.33%)d99.99( 97.61%)
    87. (0.00542) RY*( 1) C   6           s(  0.08%)p99.99( 92.96%)d87.24(  6.96%)
                                           -0.0000  0.0278 -0.0049 -0.0089 -0.2769
                                            0.0255  0.8116  0.0176  0.4395 -0.0561
                                           -0.0718  0.2165 -0.0742 -0.0944
    88. (0.00273) RY*( 2) C   6           s(  0.15%)p99.99( 98.36%)d 9.84(  1.49%)
                                           -0.0000  0.0022  0.0388 -0.0062  0.1629
                                            0.0184 -0.4257 -0.0316  0.8800 -0.0347
                                            0.0124 -0.0448 -0.0500 -0.0949
    89. (0.00087) RY*( 3) C   6           s( 92.78%)p 0.01(  0.85%)d 0.07(  6.36%)
                                            0.0000 -0.0032  0.9632  0.0041  0.0372
                                           -0.0175  0.0819 -0.0076 -0.0072 -0.0652
                                            0.1628 -0.1271 -0.0034  0.1293
    90. (0.00076) RY*( 4) C   6           s(  1.65%)p26.72( 43.97%)d33.06( 54.39%)
                                            0.0000 -0.0002  0.1283  0.0043 -0.6298
                                           -0.0008 -0.2072 -0.0010  0.0079  0.1692
                                           -0.6575 -0.2542 -0.1341  0.0169
    91. (0.00063) RY*( 5) C   6           s(  0.15%)p99.99( 49.32%)d99.99( 50.53%)
                                            0.0000 -0.0003  0.0384  0.0107  0.6616
                                            0.0025  0.2351 -0.0001 -0.0127  0.4057
                                           -0.4713 -0.1616 -0.3040  0.0052
    92. (0.00014) RY*( 6) C   6           s(  0.00%)p 1.00(  1.52%)d64.71( 98.47%)
                                            0.0000  0.0005  0.0059 -0.0041  0.0132
                                            0.0120 -0.0476 -0.0236  0.1098  0.2654
                                           -0.1504  0.4422  0.3532  0.7559
    93. (0.00005) RY*( 7) C   6           s(  5.22%)p 0.92(  4.83%)d17.22( 89.95%)
    94. (0.00000) RY*( 8) C   6           s(  0.03%)p99.99(  3.77%)d99.99( 96.20%)
    95. (0.00000) RY*( 9) C   6           s(  0.03%)p99.99(  4.49%)d99.99( 95.48%)
    96. (0.00538) RY*( 1) C   7           s(  0.34%)p99.99( 93.43%)d18.06(  6.22%)
                                            0.0000 -0.0218  0.0545  0.0045  0.2632
                                           -0.0197 -0.7312  0.0177  0.5742  0.0551
                                           -0.0600  0.2052  0.0630  0.0975
    97. (0.00266) RY*( 2) C   7           s(  8.31%)p10.79( 89.61%)d 0.25(  2.08%)
                                            0.0000  0.0174  0.2877  0.0019 -0.2262
                                           -0.0129  0.5271 -0.0152  0.7528  0.0254
                                            0.0412 -0.0678  0.0170  0.1164
    98. (0.00109) RY*( 3) C   7           s( 89.04%)p 0.10(  8.96%)d 0.02(  2.00%)
                                            0.0000 -0.0082  0.9436  0.0018  0.1181
                                           -0.0063 -0.0737  0.0220 -0.2640 -0.0059
                                            0.0312  0.1053 -0.0888  0.0065
    99. (0.00084) RY*( 4) C   7           s(  0.67%)p99.99( 94.68%)d 6.93(  4.65%)
                                            0.0000  0.0006  0.0819 -0.0019 -0.9029
                                           -0.0021 -0.3610  0.0042 -0.0340 -0.1728
                                            0.0248  0.0084  0.0954 -0.0827
   100. (0.00065) RY*( 5) C   7           s(  0.54%)p 1.02(  0.55%)d99.99( 98.90%)
                                            0.0000 -0.0011  0.0737 -0.0098  0.0690
                                           -0.0050  0.0254  0.0008  0.0006 -0.3699
                                           -0.8420 -0.2601  0.2742  0.0198
   101. (0.00012) RY*( 6) C   7           s(  0.28%)p 9.97(  2.82%)d99.99( 96.89%)
                                           -0.0000 -0.0030  0.0531 -0.0030  0.0120
                                            0.0139 -0.1332  0.0222 -0.0982  0.1908
                                            0.2443 -0.6102  0.3812  0.5960
   102. (0.00007) RY*( 7) C   7           s(  0.60%)p 7.53(  4.50%)d99.99( 94.90%)
   103. (0.00001) RY*( 8) C   7           s(  0.26%)p 7.79(  1.99%)d99.99( 97.75%)
   104. (0.00001) RY*( 9) C   7           s(  0.04%)p79.90(  3.53%)d99.99( 96.43%)
   105. (0.00538) RY*( 1) C   8           s(  0.34%)p99.99( 93.43%)d18.06(  6.22%)
                                            0.0000 -0.0218  0.0545 -0.0045 -0.2632
                                           -0.0197 -0.7312 -0.0177 -0.5742 -0.0551
                                           -0.0600 -0.2052  0.0630  0.0975
   106. (0.00266) RY*( 2) C   8           s(  8.31%)p10.79( 89.61%)d 0.25(  2.08%)
                                            0.0000  0.0174  0.2877 -0.0019  0.2262
                                           -0.0129  0.5271  0.0152 -0.7528 -0.0254
                                            0.0412  0.0678  0.0170  0.1164
   107. (0.00109) RY*( 3) C   8           s( 89.04%)p 0.10(  8.96%)d 0.02(  2.00%)
                                            0.0000 -0.0082  0.9436 -0.0018 -0.1181
                                           -0.0063 -0.0737 -0.0220  0.2640  0.0059
                                            0.0312 -0.1053 -0.0888  0.0065
   108. (0.00084) RY*( 4) C   8           s(  0.67%)p99.99( 94.68%)d 6.93(  4.65%)
                                            0.0000  0.0006  0.0819  0.0019  0.9029
                                           -0.0021 -0.3610 -0.0042  0.0340  0.1728
                                            0.0248 -0.0084  0.0954 -0.0827
   109. (0.00065) RY*( 5) C   8           s(  0.54%)p 1.02(  0.55%)d99.99( 98.90%)
                                            0.0000 -0.0011  0.0737  0.0098 -0.0690
                                           -0.0050  0.0254 -0.0008 -0.0006  0.3699
                                           -0.8420  0.2601  0.2742  0.0198
   110. (0.00012) RY*( 6) C   8           s(  0.28%)p 9.97(  2.82%)d99.99( 96.89%)
                                           -0.0000 -0.0030  0.0531  0.0030 -0.0120
                                            0.0139 -0.1332 -0.0222  0.0982 -0.1908
                                            0.2443  0.6102  0.3812  0.5960
   111. (0.00007) RY*( 7) C   8           s(  0.60%)p 7.53(  4.50%)d99.99( 94.90%)
   112. (0.00001) RY*( 8) C   8           s(  0.26%)p 7.79(  1.99%)d99.99( 97.75%)
   113. (0.00001) RY*( 9) C   8           s(  0.04%)p79.90(  3.53%)d99.99( 96.43%)
   114. (0.00542) RY*( 1) C   9           s(  0.08%)p99.99( 92.96%)d87.24(  6.96%)
                                           -0.0000  0.0278 -0.0049  0.0089  0.2769
                                            0.0255  0.8116 -0.0176 -0.4395  0.0561
                                           -0.0718 -0.2165 -0.0742 -0.0944
   115. (0.00273) RY*( 2) C   9           s(  0.15%)p99.99( 98.36%)d 9.84(  1.49%)
                                           -0.0000  0.0022  0.0388  0.0062 -0.1629
                                            0.0184 -0.4257  0.0316 -0.8800  0.0347
                                            0.0124  0.0448 -0.0500 -0.0949
   116. (0.00087) RY*( 3) C   9           s( 92.78%)p 0.01(  0.85%)d 0.07(  6.36%)
                                            0.0000 -0.0032  0.9632 -0.0041 -0.0372
                                           -0.0175  0.0819  0.0076  0.0072  0.0652
                                            0.1628  0.1271 -0.0034  0.1293
   117. (0.00076) RY*( 4) C   9           s(  1.65%)p26.72( 43.97%)d33.06( 54.39%)
                                            0.0000 -0.0002  0.1283 -0.0043  0.6298
                                           -0.0008 -0.2072  0.0010 -0.0079 -0.1692
                                           -0.6575  0.2542 -0.1341  0.0169
   118. (0.00063) RY*( 5) C   9           s(  0.15%)p99.99( 49.32%)d99.99( 50.53%)
                                            0.0000 -0.0003  0.0384 -0.0107 -0.6616
                                            0.0025  0.2351  0.0001  0.0127 -0.4057
                                           -0.4713  0.1616 -0.3040  0.0052
   119. (0.00014) RY*( 6) C   9           s(  0.00%)p 1.00(  1.52%)d64.71( 98.47%)
                                            0.0000  0.0005  0.0059  0.0041 -0.0132
                                            0.0120 -0.0476  0.0236 -0.1098 -0.2654
                                           -0.1504 -0.4422  0.3532  0.7559
   120. (0.00005) RY*( 7) C   9           s(  5.22%)p 0.92(  4.83%)d17.22( 89.95%)
   121. (0.00000) RY*( 8) C   9           s(  0.03%)p99.99(  3.77%)d99.99( 96.20%)
   122. (0.00000) RY*( 9) C   9           s(  0.03%)p99.99(  4.49%)d99.99( 95.48%)
   123. (0.00522) RY*( 1) C  10           s(  0.22%)p99.99( 92.38%)d34.07(  7.40%)
                                           -0.0000  0.0272  0.0378 -0.0001  0.0001
                                            0.0000 -0.0000 -0.0304 -0.9607 -0.0617
                                           -0.0000  0.0000  0.0840  0.2513
   124. (0.00256) RY*( 2) C  10           s(  0.00%)p 1.00( 98.53%)d 0.01(  1.47%)
                                           -0.0000 -0.0000  0.0000 -0.0122  0.3177
                                           -0.0361  0.9396  0.0000  0.0000  0.0004
                                            0.0378  0.1153  0.0003  0.0000
   125. (0.00093) RY*( 3) C  10           s( 94.38%)p 0.00(  0.18%)d 0.06(  5.44%)
                                            0.0000 -0.0040  0.9715 -0.0004  0.0307
                                            0.0002 -0.0105  0.0206 -0.0177  0.1526
                                           -0.0075  0.0028 -0.1122 -0.1360
   126. (0.00084) RY*( 4) C  10           s(  0.18%)p99.99( 89.76%)d55.18( 10.06%)
                                           -0.0000 -0.0002  0.0427 -0.0048 -0.8971
                                            0.0011  0.3047  0.0009 -0.0017 -0.1648
                                            0.2196 -0.0829 -0.1351 -0.0078
   127. (0.00064) RY*( 5) C  10           s(  0.18%)p23.78(  4.36%)d99.99( 95.45%)
                                            0.0000 -0.0001  0.0428  0.0107  0.1976
                                           -0.0034 -0.0666  0.0010 -0.0047 -0.7721
                                           -0.0483  0.0188 -0.5963 -0.0147
   128. (0.00014) RY*( 6) C  10           s(  0.00%)p 1.00(  1.53%)d64.47( 98.47%)
                                            0.0000  0.0000 -0.0000  0.0088 -0.0450
                                            0.0257 -0.1119 -0.0000  0.0000  0.0004
                                            0.3257  0.9374  0.0003  0.0000
   129. (0.00005) RY*( 7) C  10           s(  5.07%)p 1.03(  5.20%)d17.71( 89.74%)
   130. (0.00000) RY*( 8) C  10           s(  0.00%)p 1.00(  5.81%)d16.20( 94.19%)
   131. (0.00000) RY*( 9) C  10           s(  0.06%)p37.09(  2.33%)d99.99( 97.61%)
   132. (0.00542) RY*( 1) C  11           s(  0.08%)p99.99( 92.96%)d87.26(  6.96%)
                                           -0.0000  0.0278 -0.0049 -0.0088 -0.2769
                                           -0.0255 -0.8116 -0.0176 -0.4395  0.0563
                                            0.0713  0.2167 -0.0740 -0.0944
   133. (0.00273) RY*( 2) C  11           s(  0.15%)p99.99( 98.36%)d 9.87(  1.49%)
                                           -0.0000  0.0022  0.0388 -0.0063  0.1631
                                           -0.0183  0.4256  0.0316 -0.8800  0.0342
                                           -0.0114 -0.0451 -0.0504 -0.0949
   134. (0.00087) RY*( 3) C  11           s( 93.45%)p 0.01(  0.47%)d 0.06(  6.07%)
                                            0.0000 -0.0032  0.9667  0.0065 -0.0137
                                            0.0168 -0.0643  0.0077  0.0063  0.0693
                                           -0.1451 -0.1342 -0.0005  0.1298
   135. (0.00071) RY*( 4) C  11           s(  0.91%)p14.62( 13.33%)d94.06( 85.76%)
                                            0.0000 -0.0004  0.0955 -0.0063  0.3410
                                            0.0043 -0.1299  0.0006  0.0091 -0.4386
                                            0.7000 -0.2542 -0.3324  0.0128
   136. (0.00068) RY*( 5) C  11           s(  0.21%)p99.99( 80.33%)d92.93( 19.46%)
                                            0.0000  0.0001  0.0458 -0.0087 -0.8480
                                            0.0035  0.2898  0.0004 -0.0127  0.0105
                                            0.4119 -0.1573  0.0040  0.0059
   137. (0.00014) RY*( 6) C  11           s(  0.00%)p 1.00(  1.52%)d64.72( 98.47%)
                                            0.0000  0.0005  0.0059 -0.0041  0.0132
                                           -0.0120  0.0476  0.0236 -0.1098 -0.2656
                                            0.1509  0.4420  0.3530  0.7560
   138. (0.00005) RY*( 7) C  11           s(  5.23%)p 0.92(  4.83%)d17.22( 89.95%)
   139. (0.00000) RY*( 8) C  11           s(  0.02%)p99.99(  4.09%)d99.99( 95.89%)
   140. (0.00000) RY*( 9) C  11           s(  0.03%)p99.99(  4.18%)d99.99( 95.79%)
   141. (0.00538) RY*( 1) C  12           s(  0.34%)p99.99( 93.44%)d18.11(  6.22%)
                                            0.0000 -0.0218  0.0544  0.0034  0.2642
                                            0.0201  0.7310 -0.0177 -0.5739 -0.0548
                                            0.0609  0.2049  0.0632  0.0976
   142. (0.00266) RY*( 2) C  12           s(  8.29%)p10.81( 89.64%)d 0.25(  2.06%)
                                           -0.0000  0.0174  0.2875  0.0007 -0.2243
                                            0.0133 -0.5276  0.0152 -0.7532 -0.0235
                                           -0.0361 -0.0694  0.0185  0.1167
   143. (0.00110) RY*( 3) C  12           s( 86.23%)p 0.12( 10.67%)d 0.04(  3.10%)
                                            0.0000 -0.0082  0.9286 -0.0016  0.1927
                                            0.0073  0.0427 -0.0214  0.2592 -0.0268
                                           -0.0683  0.1160 -0.1096  0.0123
   144. (0.00090) RY*( 4) C  12           s(  3.71%)p21.23( 78.74%)d 4.73( 17.55%)
                                            0.0000 -0.0006  0.1926  0.0041 -0.8176
                                            0.0010  0.3399 -0.0065  0.0577  0.2823
                                            0.2417 -0.0642  0.1688 -0.0694
   145. (0.00062) RY*( 5) C  12           s(  0.32%)p45.60( 14.75%)d99.99( 84.93%)
                                            0.0000 -0.0013  0.0569  0.0078  0.3586
                                           -0.0019 -0.1372  0.0001 -0.0013  0.2966
                                            0.8045 -0.2449  0.2276  0.0482
   146. (0.00012) RY*( 6) C  12           s(  0.28%)p 9.96(  2.82%)d99.99( 96.90%)
                                           -0.0000 -0.0030  0.0531 -0.0030  0.0124
                                           -0.0139  0.1330 -0.0222  0.0983 -0.1912
                                           -0.2451 -0.6098  0.3809  0.5962
   147. (0.00007) RY*( 7) C  12           s(  0.60%)p 7.52(  4.50%)d99.99( 94.90%)
   148. (0.00001) RY*( 8) C  12           s(  0.25%)p 8.05(  2.03%)d99.99( 97.71%)
   149. (0.00001) RY*( 9) C  12           s(  0.05%)p74.38(  3.49%)d99.99( 96.46%)
   150. (0.00173) RY*( 1) H  13           s( 99.27%)p 0.01(  0.73%)
                                            0.0041  0.9963 -0.0051  0.0497  0.0694
   151. (0.00019) RY*( 2) H  13           s(  0.04%)p99.99( 99.96%)
                                           -0.0006  0.0189 -0.9315 -0.3527 -0.0870
   152. (0.00007) RY*( 3) H  13           s(  0.30%)p99.99( 99.70%)
   153. (0.00008) RY*( 4) H  13           s(  0.48%)p99.99( 99.52%)
   154. (0.00165) RY*( 1) H  14           s( 99.18%)p 0.01(  0.82%)
                                            0.0046  0.9959 -0.0218  0.0732 -0.0481
   155. (0.00018) RY*( 2) H  14           s(  0.00%)p 1.00(100.00%)
                                            0.0003  0.0024 -0.9495 -0.3138  0.0016
   156. (0.00009) RY*( 3) H  14           s(  0.00%)p 1.00(100.00%)
   157. (0.00006) RY*( 4) H  14           s(  0.91%)p99.99( 99.09%)
   158. (0.00162) RY*( 1) H  15           s( 99.22%)p 0.01(  0.78%)
                                            0.0045  0.9961  0.0000  0.0000 -0.0881
   159. (0.00018) RY*( 2) H  15           s(  0.00%)p 1.00(100.00%)
                                            0.0000  0.0000  0.9466  0.3223  0.0000
   160. (0.00008) RY*( 3) H  15           s(  0.00%)p 1.00(100.00%)
   161. (0.00006) RY*( 4) H  15           s(  0.87%)p99.99( 99.13%)
   162. (0.00165) RY*( 1) H  16           s( 99.18%)p 0.01(  0.82%)
                                            0.0046  0.9959  0.0218 -0.0732 -0.0481
   163. (0.00018) RY*( 2) H  16           s(  0.00%)p 1.00(100.00%)
                                            0.0003  0.0024  0.9495  0.3138  0.0016
   164. (0.00009) RY*( 3) H  16           s(  0.00%)p 1.00(100.00%)
   165. (0.00006) RY*( 4) H  16           s(  0.91%)p99.99( 99.09%)
   166. (0.00173) RY*( 1) H  17           s( 99.27%)p 0.01(  0.73%)
                                            0.0041  0.9963  0.0051 -0.0497  0.0694
   167. (0.00019) RY*( 2) H  17           s(  0.04%)p99.99( 99.96%)
                                           -0.0006  0.0189  0.9315  0.3527 -0.0870
   168. (0.00007) RY*( 3) H  17           s(  0.30%)p99.99( 99.70%)
   169. (0.00008) RY*( 4) H  17           s(  0.48%)p99.99( 99.52%)
   170. (0.00173) RY*( 1) H  18           s( 99.27%)p 0.01(  0.73%)
                                            0.0041  0.9963 -0.0051 -0.0497 -0.0694
   171. (0.00019) RY*( 2) H  18           s(  0.04%)p99.99( 99.96%)
                                           -0.0006  0.0189 -0.9315  0.3527  0.0870
   172. (0.00007) RY*( 3) H  18           s(  0.30%)p99.99( 99.70%)
   173. (0.00008) RY*( 4) H  18           s(  0.48%)p99.99( 99.52%)
   174. (0.00165) RY*( 1) H  19           s( 99.18%)p 0.01(  0.82%)
                                            0.0046  0.9959 -0.0218 -0.0732  0.0481
   175. (0.00018) RY*( 2) H  19           s(  0.00%)p 1.00(100.00%)
                                            0.0003  0.0024 -0.9495  0.3138 -0.0016
   176. (0.00009) RY*( 3) H  19           s(  0.00%)p 1.00(100.00%)
   177. (0.00006) RY*( 4) H  19           s(  0.91%)p99.99( 99.09%)
   178. (0.00162) RY*( 1) H  20           s( 99.22%)p 0.01(  0.78%)
                                            0.0045  0.9961  0.0000  0.0000  0.0881
   179. (0.00018) RY*( 2) H  20           s(  0.00%)p 1.00(100.00%)
                                            0.0000  0.0000  0.9466 -0.3223  0.0000
   180. (0.00008) RY*( 3) H  20           s(  0.00%)p 1.00(100.00%)
   181. (0.00006) RY*( 4) H  20           s(  0.87%)p99.99( 99.13%)
   182. (0.00165) RY*( 1) H  21           s( 99.18%)p 0.01(  0.82%)
                                            0.0046  0.9959  0.0218  0.0732  0.0481
   183. (0.00018) RY*( 2) H  21           s(  0.00%)p 1.00(100.00%)
                                            0.0003  0.0024  0.9495 -0.3138 -0.0016
   184. (0.00009) RY*( 3) H  21           s(  0.00%)p 1.00(100.00%)
   185. (0.00006) RY*( 4) H  21           s(  0.91%)p99.99( 99.09%)
   186. (0.00173) RY*( 1) H  22           s( 99.27%)p 0.01(  0.73%)
                                            0.0041  0.9963  0.0051  0.0497 -0.0694
   187. (0.00019) RY*( 2) H  22           s(  0.04%)p99.99( 99.96%)
                                           -0.0006  0.0189  0.9315 -0.3527  0.0870
   188. (0.00007) RY*( 3) H  22           s(  0.30%)p99.99( 99.70%)
   189. (0.00008) RY*( 4) H  22           s(  0.48%)p99.99( 99.52%)
   190. (0.03367) BD*( 1) C   1 - C   2  
                ( 50.00%)   0.7071* C   1 s( 32.19%)p 2.11( 67.77%)d 0.00(  0.04%)
                                           -0.0001 -0.5673  0.0038 -0.0006 -0.0000
                                            0.0002 -0.0000  0.8230 -0.0194 -0.0019
                                           -0.0000  0.0000  0.0018 -0.0200
                ( 50.00%)  -0.7071* C   2 s( 32.19%)p 2.11( 67.77%)d 0.00(  0.04%)
                                           -0.0001 -0.5673  0.0038  0.0006  0.0000
                                            0.0002 -0.0000 -0.8230  0.0194  0.0019
                                           -0.0000 -0.0000  0.0018 -0.0200
   191. (0.02638) BD*( 1) C   1 - C   8  
                ( 48.85%)   0.6990* C   1 s( 33.88%)p 1.95( 66.08%)d 0.00(  0.04%)
                                            0.0001 -0.5821 -0.0031  0.2148  0.0082
                                            0.6735  0.0095 -0.4011  0.0083 -0.0078
                                            0.0035  0.0136  0.0114  0.0006
                ( 51.15%)  -0.7152* C   8 s( 35.60%)p 1.81( 64.36%)d 0.00(  0.05%)
                                           -0.0001 -0.5966 -0.0006 -0.2261  0.0051
                                           -0.6378  0.0089  0.4304  0.0163 -0.0096
                                            0.0052  0.0139  0.0118  0.0015
   192. (0.02635) BD*( 1) C   1 - C  12  
                ( 48.86%)   0.6990* C   1 s( 33.89%)p 1.95( 66.08%)d 0.00(  0.04%)
                                            0.0001 -0.5821 -0.0031 -0.2011 -0.0082
                                           -0.6777 -0.0094 -0.4011  0.0083 -0.0079
                                           -0.0033 -0.0136  0.0114  0.0006
                ( 51.14%)  -0.7151* C  12 s( 35.59%)p 1.81( 64.36%)d 0.00(  0.05%)
                                           -0.0001 -0.5966 -0.0005  0.2358 -0.0051
                                            0.6344 -0.0088  0.4304  0.0162 -0.0097
                                           -0.0050 -0.0140  0.0117  0.0015
   193. (0.36308) BD*( 2) C   1 - C  12  
                ( 50.01%)   0.7072* C   1 s(  0.01%)p 1.00( 99.96%)d 0.00(  0.03%)
                                           -0.0000  0.0080  0.0013  0.9555  0.0059
                                           -0.2942  0.0055  0.0063  0.0001  0.0084
                                            0.0135 -0.0049  0.0062  0.0002
                ( 49.99%)  -0.7070* C  12 s(  0.01%)p 1.00( 99.95%)d 0.00(  0.04%)
                                            0.0001  0.0083  0.0039  0.9399 -0.0020
                                           -0.3406  0.0021 -0.0013 -0.0042 -0.0158
                                            0.0005  0.0001 -0.0124 -0.0002
   194. (0.02635) BD*( 1) C   2 - C   3  
                ( 48.86%)   0.6990* C   2 s( 33.89%)p 1.95( 66.08%)d 0.00(  0.04%)
                                            0.0001 -0.5821 -0.0031  0.2011  0.0082
                                           -0.6777 -0.0094  0.4011 -0.0083  0.0079
                                           -0.0033  0.0136  0.0114  0.0006
                ( 51.14%)  -0.7151* C   3 s( 35.59%)p 1.81( 64.36%)d 0.00(  0.05%)
                                           -0.0001 -0.5966 -0.0005 -0.2358  0.0051
                                            0.6344 -0.0088 -0.4304 -0.0162  0.0097
                                           -0.0050  0.0140  0.0117  0.0015
   195. (0.36308) BD*( 2) C   2 - C   3  
                ( 50.01%)   0.7072* C   2 s(  0.01%)p 1.00( 99.96%)d 0.00(  0.03%)
                                            0.0000 -0.0080 -0.0013  0.9555  0.0059
                                            0.2942 -0.0055  0.0063  0.0001  0.0084
                                           -0.0135 -0.0049 -0.0062 -0.0002
                ( 49.99%)  -0.7070* C   3 s(  0.01%)p 1.00( 99.95%)d 0.00(  0.04%)
                                           -0.0001 -0.0083 -0.0039  0.9399 -0.0020
                                            0.3406 -0.0021 -0.0013 -0.0042 -0.0158
                                           -0.0005  0.0001  0.0124  0.0002
   196. (0.02638) BD*( 1) C   2 - C   7  
                ( 48.85%)   0.6990* C   2 s( 33.88%)p 1.95( 66.08%)d 0.00(  0.04%)
                                            0.0001 -0.5821 -0.0031 -0.2148 -0.0082
                                            0.6735  0.0095  0.4011 -0.0083  0.0078
                                            0.0035 -0.0136  0.0114  0.0006
                ( 51.15%)  -0.7152* C   7 s( 35.60%)p 1.81( 64.36%)d 0.00(  0.05%)
                                           -0.0001 -0.5966 -0.0006  0.2261 -0.0051
                                           -0.6378  0.0089 -0.4304 -0.0163  0.0096
                                            0.0052 -0.0139  0.0118  0.0015
   197. (0.01671) BD*( 1) C   3 - C   4  
                ( 49.72%)   0.7051* C   3 s( 36.04%)p 1.77( 63.91%)d 0.00(  0.04%)
                                            0.0000  0.6001  0.0162 -0.0036 -0.0115
                                            0.0218  0.0372 -0.7981 -0.0104 -0.0007
                                           -0.0006  0.0013 -0.0012  0.0209
                ( 50.28%)  -0.7091* C   4 s( 35.87%)p 1.79( 64.09%)d 0.00(  0.04%)
                                            0.0000  0.5988  0.0079 -0.0063 -0.0128
                                            0.0226  0.0362  0.7992  0.0098 -0.0010
                                            0.0006 -0.0016 -0.0014  0.0210
   198. (0.01463) BD*( 1) C   3 - H  13  
                ( 38.65%)   0.6217* C   3 s( 28.28%)p 2.54( 71.69%)d 0.00(  0.03%)
                                            0.0003 -0.5316  0.0135  0.2459  0.0031
                                           -0.6930  0.0004 -0.4196  0.0111  0.0080
                                            0.0042 -0.0122  0.0097  0.0017
                ( 61.35%)  -0.7833* H  13 s( 99.91%)p 0.00(  0.09%)
                                           -0.9995  0.0018 -0.0099  0.0244  0.0146
   199. (0.01788) BD*( 1) C   4 - C   5  
                ( 49.93%)   0.7066* C   4 s( 35.75%)p 1.80( 64.21%)d 0.00(  0.04%)
                                           -0.0000 -0.5979 -0.0086 -0.2177  0.0033
                                            0.6401 -0.0092  0.4282  0.0393  0.0091
                                            0.0045 -0.0136  0.0120  0.0024
                ( 50.07%)  -0.7076* C   5 s( 35.68%)p 1.80( 64.28%)d 0.00(  0.04%)
                                           -0.0000 -0.5972 -0.0083  0.2208  0.0092
                                           -0.6709 -0.0276 -0.3772  0.0276  0.0083
                                            0.0050 -0.0150  0.0112  0.0002
   200. (0.33718) BD*( 2) C   4 - C   5  
                ( 50.23%)   0.7087* C   4 s(  0.00%)p 1.00( 99.96%)d 0.00(  0.04%)
                                            0.0000 -0.0009 -0.0006  0.9466 -0.0102
                                            0.3216 -0.0036 -0.0009 -0.0002 -0.0168
                                            0.0004  0.0003  0.0126  0.0001
                ( 49.77%)  -0.7055* C   5 s(  0.00%)p 1.00( 99.96%)d 0.00(  0.04%)
                                           -0.0000 -0.0006 -0.0002  0.9493 -0.0112
                                            0.3134 -0.0041 -0.0006 -0.0000  0.0079
                                            0.0176  0.0057 -0.0060 -0.0001
   201. (0.01426) BD*( 1) C   4 - H  14  
                ( 38.71%)   0.6221* C   4 s( 28.29%)p 2.53( 71.68%)d 0.00(  0.03%)
                                            0.0003 -0.5317  0.0138  0.2365 -0.0025
                                           -0.6963  0.0071  0.4195 -0.0039  0.0076
                                           -0.0042  0.0120  0.0097  0.0017
                ( 61.29%)  -0.7829* H  14 s( 99.91%)p 0.00(  0.09%)
                                           -0.9995  0.0019 -0.0085  0.0247 -0.0150
   202. (0.01787) BD*( 1) C   5 - C   6  
                ( 50.07%)   0.7076* C   5 s( 35.68%)p 1.80( 64.28%)d 0.00(  0.04%)
                                            0.0000  0.5972  0.0083  0.2220  0.0092
                                           -0.6705 -0.0276  0.3772 -0.0276 -0.0083
                                            0.0050 -0.0150 -0.0112 -0.0002
                ( 49.93%)  -0.7066* C   6 s( 35.75%)p 1.80( 64.21%)d 0.00(  0.04%)
                                            0.0000  0.5979  0.0086 -0.2168  0.0033
                                            0.6404 -0.0092 -0.4281 -0.0393 -0.0090
                                            0.0046 -0.0136 -0.0120 -0.0024
   203. (0.01435) BD*( 1) C   5 - H  15  
                ( 38.72%)   0.6223* C   5 s( 28.56%)p 2.50( 71.41%)d 0.00(  0.03%)
                                           -0.0003  0.5342 -0.0136 -0.0002  0.0000
                                           -0.0001  0.0000 -0.8450  0.0076 -0.0007
                                           -0.0000 -0.0000 -0.0008  0.0177
                ( 61.28%)  -0.7828* H  15 s( 99.91%)p 0.00(  0.09%)
                                            0.9995 -0.0019 -0.0000 -0.0000  0.0302
   204. (0.01671) BD*( 1) C   6 - C   7  
                ( 50.28%)   0.7091* C   6 s( 35.86%)p 1.79( 64.09%)d 0.00(  0.04%)
                                           -0.0000 -0.5988 -0.0079 -0.0056 -0.0128
                                            0.0228  0.0362 -0.7992 -0.0098  0.0010
                                            0.0006 -0.0016  0.0014 -0.0210
                ( 49.72%)  -0.7051* C   7 s( 36.04%)p 1.77( 63.91%)d 0.00(  0.04%)
                                           -0.0000 -0.6001 -0.0162 -0.0039 -0.0115
                                            0.0217  0.0372  0.7981  0.0104  0.0007
                                           -0.0006  0.0013  0.0012 -0.0209
   205. (0.32390) BD*( 2) C   6 - C   7  
                ( 50.19%)   0.7085* C   6 s(  0.00%)p 1.00( 99.95%)d 0.00(  0.04%)
                                            0.0000 -0.0010  0.0009  0.9460 -0.0096
                                            0.3234 -0.0033  0.0034  0.0002  0.0084
                                            0.0174  0.0060 -0.0063 -0.0000
                ( 49.81%)  -0.7058* C   7 s(  0.00%)p 1.00( 99.96%)d 0.00(  0.04%)
                                            0.0000  0.0031  0.0024  0.9428 -0.0044
                                            0.3325 -0.0024 -0.0020  0.0031  0.0078
                                           -0.0169 -0.0057 -0.0064 -0.0003
   206. (0.01426) BD*( 1) C   6 - H  16  
                ( 38.71%)   0.6221* C   6 s( 28.29%)p 2.53( 71.68%)d 0.00(  0.03%)
                                           -0.0003  0.5317 -0.0138  0.2398 -0.0025
                                           -0.6952  0.0071 -0.4195  0.0039 -0.0076
                                           -0.0042  0.0120 -0.0098 -0.0017
                ( 61.29%)  -0.7829* H  16 s( 99.91%)p 0.00(  0.09%)
                                            0.9995 -0.0019 -0.0085  0.0247  0.0150
   207. (0.01463) BD*( 1) C   7 - H  17  
                ( 38.65%)   0.6217* C   7 s( 28.27%)p 2.54( 71.69%)d 0.00(  0.03%)
                                           -0.0003  0.5316 -0.0135  0.2439  0.0031
                                           -0.6937  0.0004  0.4196 -0.0111 -0.0081
                                            0.0042 -0.0122 -0.0097 -0.0017
                ( 61.35%)  -0.7833* H  17 s( 99.91%)p 0.00(  0.09%)
                                            0.9995 -0.0018 -0.0099  0.0244 -0.0146
   208. (0.01671) BD*( 1) C   8 - C   9  
                ( 49.72%)   0.7051* C   8 s( 36.04%)p 1.77( 63.91%)d 0.00(  0.04%)
                                           -0.0000 -0.6001 -0.0162  0.0039  0.0115
                                            0.0217  0.0372 -0.7981 -0.0104 -0.0007
                                           -0.0006 -0.0013  0.0012 -0.0209
                ( 50.28%)  -0.7091* C   9 s( 35.86%)p 1.79( 64.09%)d 0.00(  0.04%)
                                           -0.0000 -0.5988 -0.0079  0.0056  0.0128
                                            0.0228  0.0362  0.7992  0.0098 -0.0010
                                            0.0006  0.0016  0.0014 -0.0210
   209. (0.32390) BD*( 2) C   8 - C   9  
                ( 49.81%)   0.7058* C   8 s(  0.00%)p 1.00( 99.96%)d 0.00(  0.04%)
                                            0.0000  0.0031  0.0024 -0.9428  0.0044
                                            0.3325 -0.0024  0.0020 -0.0031 -0.0078
                                           -0.0169  0.0057 -0.0064 -0.0003
                ( 50.19%)  -0.7085* C   9 s(  0.00%)p 1.00( 99.95%)d 0.00(  0.04%)
                                            0.0000 -0.0010  0.0009 -0.9460  0.0096
                                            0.3234 -0.0033 -0.0034 -0.0002 -0.0084
                                            0.0174 -0.0060 -0.0063 -0.0000
   210. (0.01463) BD*( 1) C   8 - H  18  
                ( 38.65%)   0.6217* C   8 s( 28.27%)p 2.54( 71.69%)d 0.00(  0.03%)
                                           -0.0003  0.5316 -0.0135 -0.2439 -0.0031
                                           -0.6937  0.0004 -0.4196  0.0111  0.0081
                                            0.0042  0.0122 -0.0097 -0.0017
                ( 61.35%)  -0.7833* H  18 s( 99.91%)p 0.00(  0.09%)
                                            0.9995 -0.0018  0.0099  0.0244  0.0146
   211. (0.01787) BD*( 1) C   9 - C  10  
                ( 49.93%)   0.7066* C   9 s( 35.75%)p 1.80( 64.21%)d 0.00(  0.04%)
                                           -0.0000 -0.5979 -0.0086 -0.2168  0.0033
                                           -0.6404  0.0092 -0.4281 -0.0393 -0.0090
                                           -0.0046 -0.0136  0.0120  0.0024
                ( 50.07%)  -0.7076* C  10 s( 35.68%)p 1.80( 64.28%)d 0.00(  0.04%)
                                           -0.0000 -0.5972 -0.0083  0.2220  0.0092
                                            0.6705  0.0276  0.3772 -0.0276 -0.0083
                                           -0.0050 -0.0150  0.0112  0.0002
   212. (0.01426) BD*( 1) C   9 - H  19  
                ( 38.71%)   0.6221* C   9 s( 28.29%)p 2.53( 71.68%)d 0.00(  0.03%)
                                           -0.0003  0.5317 -0.0138 -0.2398  0.0025
                                           -0.6952  0.0071  0.4195 -0.0039  0.0076
                                           -0.0042 -0.0120 -0.0098 -0.0017
                ( 61.29%)  -0.7829* H  19 s( 99.91%)p 0.00(  0.09%)
                                            0.9995 -0.0019  0.0085  0.0247 -0.0150
   213. (0.01788) BD*( 1) C  10 - C  11  
                ( 50.07%)   0.7076* C  10 s( 35.68%)p 1.80( 64.28%)d 0.00(  0.04%)
                                            0.0000  0.5972  0.0083  0.2208  0.0092
                                            0.6709  0.0276 -0.3772  0.0276  0.0083
                                           -0.0050 -0.0150 -0.0112 -0.0002
                ( 49.93%)  -0.7066* C  11 s( 35.75%)p 1.80( 64.21%)d 0.00(  0.04%)
                                            0.0000  0.5979  0.0086 -0.2177  0.0033
                                           -0.6401  0.0092  0.4282  0.0393  0.0091
                                           -0.0045 -0.0136 -0.0120 -0.0024
   214. (0.33718) BD*( 2) C  10 - C  11  
                ( 49.77%)   0.7055* C  10 s(  0.00%)p 1.00( 99.96%)d 0.00(  0.04%)
                                           -0.0000 -0.0006 -0.0002 -0.9493  0.0112
                                            0.3134 -0.0041  0.0006  0.0000 -0.0079
                                            0.0176 -0.0057 -0.0060 -0.0001
                ( 50.23%)  -0.7087* C  11 s(  0.00%)p 1.00( 99.96%)d 0.00(  0.04%)
                                            0.0000 -0.0009 -0.0006 -0.9466  0.0102
                                            0.3216 -0.0036  0.0009  0.0002  0.0168
                                            0.0004 -0.0003  0.0126  0.0001
   215. (0.01435) BD*( 1) C  10 - H  20  
                ( 38.72%)   0.6223* C  10 s( 28.56%)p 2.50( 71.41%)d 0.00(  0.03%)
                                            0.0003 -0.5342  0.0136 -0.0002  0.0000
                                            0.0001 -0.0000 -0.8450  0.0076 -0.0007
                                            0.0000 -0.0000  0.0008 -0.0177
                ( 61.28%)  -0.7828* H  20 s( 99.91%)p 0.00(  0.09%)
                                           -0.9995  0.0019 -0.0000 -0.0000  0.0302
   216. (0.01671) BD*( 1) C  11 - C  12  
                ( 50.28%)   0.7091* C  11 s( 35.87%)p 1.79( 64.09%)d 0.00(  0.04%)
                                            0.0000  0.5988  0.0079  0.0063  0.0128
                                            0.0226  0.0362 -0.7992 -0.0098  0.0010
                                            0.0006  0.0016 -0.0014  0.0210
                ( 49.72%)  -0.7051* C  12 s( 36.04%)p 1.77( 63.91%)d 0.00(  0.04%)
                                            0.0000  0.6001  0.0162  0.0036  0.0115
                                            0.0218  0.0372  0.7981  0.0104  0.0007
                                           -0.0006 -0.0013 -0.0012  0.0209
   217. (0.01426) BD*( 1) C  11 - H  21  
                ( 38.71%)   0.6221* C  11 s( 28.29%)p 2.53( 71.68%)d 0.00(  0.03%)
                                            0.0003 -0.5317  0.0138 -0.2365  0.0025
                                           -0.6963  0.0071 -0.4195  0.0039 -0.0076
                                           -0.0042 -0.0120  0.0097  0.0017
                ( 61.29%)  -0.7829* H  21 s( 99.91%)p 0.00(  0.09%)
                                           -0.9995  0.0019  0.0085  0.0247  0.0150
   218. (0.01463) BD*( 1) C  12 - H  22  
                ( 38.65%)   0.6217* C  12 s( 28.28%)p 2.54( 71.69%)d 0.00(  0.03%)
                                            0.0003 -0.5316  0.0135 -0.2459 -0.0031
                                           -0.6930  0.0004  0.4196 -0.0111 -0.0080
                                            0.0042  0.0122  0.0097  0.0017
                ( 61.35%)  -0.7833* H  22 s( 99.91%)p 0.00(  0.09%)
                                           -0.9995  0.0018  0.0099  0.0244 -0.0146


 NHO Directionality and "Bond Bending" (deviations from line of nuclear centers)

         [Thresholds for printing:  angular deviation  >  1.0 degree]
                                    hybrid p-character > 25.0%
                                    orbital occupancy  >  0.10e

                                Line of Centers        Hybrid 1              Hybrid 2
                                ---------------  -------------------   ------------------
                NBO               Theta   Phi    Theta   Phi    Dev    Theta   Phi    Dev
 ========================================================================================
     2. BD (   1) C   1 - C   8    59.1  251.6    61.3  251.9   2.3    123.8   70.6   3.0
     3. BD (   1) C   1 - C  12    59.1   71.6    61.3   73.1   2.6    123.8  249.8   3.2
     4. BD (   2) C   1 - C  12    59.1   71.6    89.6  343.3  88.3     90.3  340.2  88.6
     5. BD (   1) C   2 - C   3   120.9  108.4   118.7  106.9   2.6     56.2  290.2   3.2
     6. BD (   2) C   2 - C   3   120.9  108.4    90.4  196.7  88.3     89.7  199.8  88.6
     7. BD (   1) C   2 - C   7   120.9  288.4   118.7  288.1   2.3     56.2  109.4   3.0
     8. BD (   1) C   3 - C   4   180.0    0.0   175.7  104.4   4.3      4.4  108.0   4.4
    10. BD (   1) C   4 - C   5   120.3  288.4   125.1  288.8   4.8     64.6  108.2   4.9
    11. BD (   2) C   4 - C   5   120.3  288.4    89.9  198.8  89.8     90.0  198.2  89.8
    13. BD (   1) C   5 - C   6    59.7  288.4    64.6  288.3   4.9    125.1  108.7   4.8
    15. BD (   1) C   6 - C   7     0.0    0.0     4.4  287.3   4.4    175.7  284.7   4.3
    16. BD (   2) C   6 - C   7     0.0    0.0    90.2  198.9  90.2     89.9   19.4  90.1
    19. BD (   1) C   8 - C   9     0.0    0.0     4.3  255.3   4.3    175.6  252.7   4.4
    20. BD (   2) C   8 - C   9     0.0    0.0    90.1  160.6  90.1     89.8  341.1  90.2
    22. BD (   1) C   9 - C  10    59.7   71.6    54.9   71.3   4.8    115.4  251.7   4.9
    24. BD (   1) C  10 - C  11   120.3   71.6   115.4   71.8   4.9     54.9  251.2   4.8
    25. BD (   2) C  10 - C  11   120.3   71.6    90.0  341.8  89.8     90.1  341.2  89.8
    27. BD (   1) C  11 - C  12   180.0    0.0   175.6   72.0   4.4      4.3   75.6   4.3
   193. BD*(   2) C   1 - C  12    59.1   71.6    89.6  343.3  88.3     90.3  340.2  88.6
   195. BD*(   2) C   2 - C   3   120.9  108.4    90.4  196.7  88.3     89.7  199.8  88.6
   200. BD*(   2) C   4 - C   5   120.3  288.4    89.9  198.8  89.8     90.0  198.2  89.8
   205. BD*(   2) C   6 - C   7     0.0    0.0    90.2  198.9  90.2     89.9   19.4  90.1
   209. BD*(   2) C   8 - C   9     0.0    0.0    90.1  160.6  90.1     89.8  341.1  90.2
   214. BD*(   2) C  10 - C  11   120.3   71.6    90.0  341.8  89.8     90.1  341.2  89.8


 Second Order Perturbation Theory Analysis of Fock Matrix in NBO Basis

     Threshold for printing:   0.50 kcal/mol
                                                                              E(2)  E(j)-E(i) F(i,j)
         Donor NBO (i)                     Acceptor NBO (j)                 kcal/mol   a.u.    a.u. 
 ===================================================================================================

 within unit  1
   1. BD (   1) C   1 - C   2        / 60. RY*(   1) C   3                    1.06    1.79    0.039
   1. BD (   1) C   1 - C   2        / 96. RY*(   1) C   7                    1.06    1.79    0.039
   1. BD (   1) C   1 - C   2        /105. RY*(   1) C   8                    1.06    1.79    0.039
   1. BD (   1) C   1 - C   2        /141. RY*(   1) C  12                    1.06    1.79    0.039
   1. BD (   1) C   1 - C   2        /191. BD*(   1) C   1 - C   8            3.30    1.19    0.056
   1. BD (   1) C   1 - C   2        /192. BD*(   1) C   1 - C  12            3.30    1.19    0.056
   1. BD (   1) C   1 - C   2        /194. BD*(   1) C   2 - C   3            3.30    1.19    0.056
   1. BD (   1) C   1 - C   2        /196. BD*(   1) C   2 - C   7            3.30    1.19    0.056
   1. BD (   1) C   1 - C   2        /197. BD*(   1) C   3 - C   4            2.22    1.21    0.046
   1. BD (   1) C   1 - C   2        /204. BD*(   1) C   6 - C   7            2.22    1.21    0.046
   1. BD (   1) C   1 - C   2        /208. BD*(   1) C   8 - C   9            2.22    1.21    0.046
   1. BD (   1) C   1 - C   2        /216. BD*(   1) C  11 - C  12            2.22    1.21    0.046
   2. BD (   1) C   1 - C   8        / 51. RY*(   1) C   2                    1.41    1.60    0.043
   2. BD (   1) C   1 - C   8        /114. RY*(   1) C   9                    1.03    1.84    0.039
   2. BD (   1) C   1 - C   8        /115. RY*(   2) C   9                    1.28    1.33    0.037
   2. BD (   1) C   1 - C   8        /141. RY*(   1) C  12                    0.57    1.84    0.029
   2. BD (   1) C   1 - C   8        /190. BD*(   1) C   1 - C   2            3.64    1.14    0.058
   2. BD (   1) C   1 - C   8        /192. BD*(   1) C   1 - C  12            4.39    1.23    0.066
   2. BD (   1) C   1 - C   8        /194. BD*(   1) C   2 - C   3            1.92    1.23    0.043
   2. BD (   1) C   1 - C   8        /208. BD*(   1) C   8 - C   9            3.44    1.25    0.059
   2. BD (   1) C   1 - C   8        /210. BD*(   1) C   8 - H  18            1.41    1.14    0.036
   2. BD (   1) C   1 - C   8        /212. BD*(   1) C   9 - H  19            2.36    1.14    0.046
   2. BD (   1) C   1 - C   8        /218. BD*(   1) C  12 - H  22            2.60    1.14    0.049
   3. BD (   1) C   1 - C  12        / 51. RY*(   1) C   2                    1.41    1.60    0.043
   3. BD (   1) C   1 - C  12        /105. RY*(   1) C   8                    0.57    1.84    0.029
   3. BD (   1) C   1 - C  12        /132. RY*(   1) C  11                    1.03    1.84    0.039
   3. BD (   1) C   1 - C  12        /133. RY*(   2) C  11                    1.28    1.33    0.037
   3. BD (   1) C   1 - C  12        /190. BD*(   1) C   1 - C   2            3.64    1.14    0.058
   3. BD (   1) C   1 - C  12        /191. BD*(   1) C   1 - C   8            4.41    1.24    0.066
   3. BD (   1) C   1 - C  12        /196. BD*(   1) C   2 - C   7            1.93    1.24    0.044
   3. BD (   1) C   1 - C  12        /210. BD*(   1) C   8 - H  18            2.60    1.14    0.049
   3. BD (   1) C   1 - C  12        /216. BD*(   1) C  11 - C  12            3.43    1.25    0.059
   3. BD (   1) C   1 - C  12        /217. BD*(   1) C  11 - H  21            2.36    1.14    0.046
   3. BD (   1) C   1 - C  12        /218. BD*(   1) C  12 - H  22            1.41    1.14    0.036
   4. BD (   2) C   1 - C  12        / 53. RY*(   3) C   2                    0.88    1.16    0.032
   4. BD (   2) C   1 - C  12        /108. RY*(   4) C   8                    1.81    0.87    0.039
   4. BD (   2) C   1 - C  12        /136. RY*(   5) C  11                    2.18    1.05    0.047
   4. BD (   2) C   1 - C  12        /194. BD*(   1) C   2 - C   3            0.77    0.81    0.024
   4. BD (   2) C   1 - C  12        /195. BD*(   2) C   2 - C   3           10.10    0.28    0.048
   4. BD (   2) C   1 - C  12        /196. BD*(   1) C   2 - C   7            1.10    0.81    0.029
   4. BD (   2) C   1 - C  12        /209. BD*(   2) C   8 - C   9           19.61    0.28    0.067
   4. BD (   2) C   1 - C  12        /214. BD*(   2) C  10 - C  11           21.55    0.28    0.070
   5. BD (   1) C   2 - C   3        / 42. RY*(   1) C   1                    1.41    1.60    0.043
   5. BD (   1) C   2 - C   3        / 69. RY*(   1) C   4                    1.03    1.84    0.039
   5. BD (   1) C   2 - C   3        / 70. RY*(   2) C   4                    1.28    1.33    0.037
   5. BD (   1) C   2 - C   3        / 96. RY*(   1) C   7                    0.57    1.84    0.029
   5. BD (   1) C   2 - C   3        /190. BD*(   1) C   1 - C   2            3.64    1.14    0.058
   5. BD (   1) C   2 - C   3        /191. BD*(   1) C   1 - C   8            1.93    1.24    0.044
   5. BD (   1) C   2 - C   3        /196. BD*(   1) C   2 - C   7            4.41    1.24    0.066
   5. BD (   1) C   2 - C   3        /197. BD*(   1) C   3 - C   4            3.43    1.25    0.059
   5. BD (   1) C   2 - C   3        /198. BD*(   1) C   3 - H  13            1.41    1.14    0.036
   5. BD (   1) C   2 - C   3        /201. BD*(   1) C   4 - H  14            2.36    1.14    0.046
   5. BD (   1) C   2 - C   3        /207. BD*(   1) C   7 - H  17            2.60    1.14    0.049
   6. BD (   2) C   2 - C   3        / 44. RY*(   3) C   1                    0.88    1.16    0.032
   6. BD (   2) C   2 - C   3        / 73. RY*(   5) C   4                    2.18    1.05    0.047
   6. BD (   2) C   2 - C   3        / 99. RY*(   4) C   7                    1.81    0.87    0.039
   6. BD (   2) C   2 - C   3        /191. BD*(   1) C   1 - C   8            1.10    0.81    0.029
   6. BD (   2) C   2 - C   3        /192. BD*(   1) C   1 - C  12            0.77    0.81    0.024
   6. BD (   2) C   2 - C   3        /193. BD*(   2) C   1 - C  12           10.10    0.28    0.048
   6. BD (   2) C   2 - C   3        /200. BD*(   2) C   4 - C   5           21.55    0.28    0.070
   6. BD (   2) C   2 - C   3        /205. BD*(   2) C   6 - C   7           19.61    0.28    0.067
   7. BD (   1) C   2 - C   7        / 42. RY*(   1) C   1                    1.41    1.60    0.043
   7. BD (   1) C   2 - C   7        / 60. RY*(   1) C   3                    0.57    1.84    0.029
   7. BD (   1) C   2 - C   7        / 87. RY*(   1) C   6                    1.03    1.84    0.039
   7. BD (   1) C   2 - C   7        / 88. RY*(   2) C   6                    1.28    1.33    0.037
   7. BD (   1) C   2 - C   7        /190. BD*(   1) C   1 - C   2            3.64    1.14    0.058
   7. BD (   1) C   2 - C   7        /192. BD*(   1) C   1 - C  12            1.92    1.23    0.043
   7. BD (   1) C   2 - C   7        /194. BD*(   1) C   2 - C   3            4.39    1.23    0.066
   7. BD (   1) C   2 - C   7        /198. BD*(   1) C   3 - H  13            2.60    1.14    0.049
   7. BD (   1) C   2 - C   7        /204. BD*(   1) C   6 - C   7            3.44    1.25    0.059
   7. BD (   1) C   2 - C   7        /206. BD*(   1) C   6 - H  16            2.36    1.14    0.046
   7. BD (   1) C   2 - C   7        /207. BD*(   1) C   7 - H  17            1.41    1.14    0.036
   8. BD (   1) C   3 - C   4        / 51. RY*(   1) C   2                    0.71    1.61    0.030
   8. BD (   1) C   3 - C   4        / 52. RY*(   2) C   2                    1.18    1.83    0.042
   8. BD (   1) C   3 - C   4        / 78. RY*(   1) C   5                    0.85    1.86    0.036
   8. BD (   1) C   3 - C   4        / 79. RY*(   2) C   5                    1.22    1.34    0.036
   8. BD (   1) C   3 - C   4        /190. BD*(   1) C   1 - C   2            3.51    1.15    0.057
   8. BD (   1) C   3 - C   4        /194. BD*(   1) C   2 - C   3            3.87    1.24    0.062
   8. BD (   1) C   3 - C   4        /198. BD*(   1) C   3 - H  13            1.51    1.15    0.037
   8. BD (   1) C   3 - C   4        /199. BD*(   1) C   4 - C   5            3.25    1.26    0.057
   8. BD (   1) C   3 - C   4        /201. BD*(   1) C   4 - H  14            1.38    1.15    0.036
   8. BD (   1) C   3 - C   4        /203. BD*(   1) C   5 - H  15            2.58    1.15    0.049
   9. BD (   1) C   3 - H  13        / 52. RY*(   2) C   2                    0.90    1.66    0.035
   9. BD (   1) C   3 - H  13        / 69. RY*(   1) C   4                    0.71    1.67    0.031
   9. BD (   1) C   3 - H  13        /194. BD*(   1) C   2 - C   3            1.04    1.07    0.030
   9. BD (   1) C   3 - H  13        /196. BD*(   1) C   2 - C   7            4.27    1.07    0.060
   9. BD (   1) C   3 - H  13        /197. BD*(   1) C   3 - C   4            0.98    1.09    0.029
   9. BD (   1) C   3 - H  13        /199. BD*(   1) C   4 - C   5            3.75    1.08    0.057
  10. BD (   1) C   4 - C   5        / 60. RY*(   1) C   3                    0.75    1.84    0.033
  10. BD (   1) C   4 - C   5        / 61. RY*(   2) C   3                    1.32    1.41    0.039
  10. BD (   1) C   4 - C   5        / 87. RY*(   1) C   6                    0.81    1.85    0.035
  10. BD (   1) C   4 - C   5        / 88. RY*(   2) C   6                    1.36    1.34    0.038
  10. BD (   1) C   4 - C   5        /197. BD*(   1) C   3 - C   4            3.27    1.26    0.057
  10. BD (   1) C   4 - C   5        /198. BD*(   1) C   3 - H  13            2.60    1.15    0.049
  10. BD (   1) C   4 - C   5        /201. BD*(   1) C   4 - H  14            1.39    1.15    0.036
  10. BD (   1) C   4 - C   5        /202. BD*(   1) C   5 - C   6            3.12    1.26    0.056
  10. BD (   1) C   4 - C   5        /203. BD*(   1) C   5 - H  15            1.39    1.15    0.036
  10. BD (   1) C   4 - C   5        /206. BD*(   1) C   6 - H  16            2.66    1.15    0.049
  11. BD (   2) C   4 - C   5        / 64. RY*(   5) C   3                    0.95    1.99    0.043
  11. BD (   2) C   4 - C   5        / 73. RY*(   5) C   4                    0.55    1.06    0.024
  11. BD (   2) C   4 - C   5        / 91. RY*(   5) C   6                    1.60    1.49    0.048
  11. BD (   2) C   4 - C   5        /195. BD*(   2) C   2 - C   3           20.21    0.29    0.068
  11. BD (   2) C   4 - C   5        /205. BD*(   2) C   6 - C   7           20.72    0.29    0.069
  12. BD (   1) C   4 - H  14        / 60. RY*(   1) C   3                    0.64    1.67    0.029
  12. BD (   1) C   4 - H  14        / 78. RY*(   1) C   5                    0.66    1.68    0.030
  12. BD (   1) C   4 - H  14        /194. BD*(   1) C   2 - C   3            4.05    1.07    0.059
  12. BD (   1) C   4 - H  14        /197. BD*(   1) C   3 - C   4            0.91    1.09    0.028
  12. BD (   1) C   4 - H  14        /199. BD*(   1) C   4 - C   5            0.83    1.08    0.027
  12. BD (   1) C   4 - H  14        /202. BD*(   1) C   5 - C   6            3.72    1.08    0.057
  13. BD (   1) C   5 - C   6        / 69. RY*(   1) C   4                    0.81    1.85    0.035
  13. BD (   1) C   5 - C   6        / 70. RY*(   2) C   4                    1.36    1.34    0.038
  13. BD (   1) C   5 - C   6        / 96. RY*(   1) C   7                    0.75    1.84    0.033
  13. BD (   1) C   5 - C   6        / 97. RY*(   2) C   7                    1.32    1.41    0.039
  13. BD (   1) C   5 - C   6        /199. BD*(   1) C   4 - C   5            3.12    1.26    0.056
  13. BD (   1) C   5 - C   6        /201. BD*(   1) C   4 - H  14            2.66    1.15    0.049
  13. BD (   1) C   5 - C   6        /203. BD*(   1) C   5 - H  15            1.39    1.15    0.036
  13. BD (   1) C   5 - C   6        /204. BD*(   1) C   6 - C   7            3.27    1.26    0.057
  13. BD (   1) C   5 - C   6        /206. BD*(   1) C   6 - H  16            1.39    1.15    0.036
  13. BD (   1) C   5 - C   6        /207. BD*(   1) C   7 - H  17            2.60    1.15    0.049
  14. BD (   1) C   5 - H  15        / 69. RY*(   1) C   4                    0.69    1.68    0.031
  14. BD (   1) C   5 - H  15        / 87. RY*(   1) C   6                    0.69    1.68    0.031
  14. BD (   1) C   5 - H  15        /197. BD*(   1) C   3 - C   4            3.75    1.09    0.057
  14. BD (   1) C   5 - H  15        /199. BD*(   1) C   4 - C   5            0.86    1.08    0.027
  14. BD (   1) C   5 - H  15        /202. BD*(   1) C   5 - C   6            0.86    1.08    0.027
  14. BD (   1) C   5 - H  15        /204. BD*(   1) C   6 - C   7            3.75    1.09    0.057
  15. BD (   1) C   6 - C   7        / 51. RY*(   1) C   2                    0.72    1.61    0.030
  15. BD (   1) C   6 - C   7        / 52. RY*(   2) C   2                    1.17    1.83    0.042
  15. BD (   1) C   6 - C   7        / 78. RY*(   1) C   5                    0.85    1.86    0.036
  15. BD (   1) C   6 - C   7        / 79. RY*(   2) C   5                    1.22    1.34    0.036
  15. BD (   1) C   6 - C   7        /190. BD*(   1) C   1 - C   2            3.51    1.15    0.057
  15. BD (   1) C   6 - C   7        /196. BD*(   1) C   2 - C   7            3.87    1.24    0.062
  15. BD (   1) C   6 - C   7        /202. BD*(   1) C   5 - C   6            3.25    1.26    0.057
  15. BD (   1) C   6 - C   7        /203. BD*(   1) C   5 - H  15            2.58    1.15    0.049
  15. BD (   1) C   6 - C   7        /206. BD*(   1) C   6 - H  16            1.38    1.15    0.036
  15. BD (   1) C   6 - C   7        /207. BD*(   1) C   7 - H  17            1.51    1.15    0.037
  16. BD (   2) C   6 - C   7        / 81. RY*(   4) C   5                    1.01    0.93    0.030
  16. BD (   2) C   6 - C   7        / 82. RY*(   5) C   5                    0.66    2.12    0.037
  16. BD (   2) C   6 - C   7        /195. BD*(   2) C   2 - C   3           20.46    0.29    0.069
  16. BD (   2) C   6 - C   7        /200. BD*(   2) C   4 - C   5           20.16    0.29    0.068
  17. BD (   1) C   6 - H  16        / 78. RY*(   1) C   5                    0.66    1.68    0.030
  17. BD (   1) C   6 - H  16        / 96. RY*(   1) C   7                    0.64    1.67    0.029
  17. BD (   1) C   6 - H  16        /196. BD*(   1) C   2 - C   7            4.05    1.07    0.059
  17. BD (   1) C   6 - H  16        /199. BD*(   1) C   4 - C   5            3.72    1.08    0.057
  17. BD (   1) C   6 - H  16        /202. BD*(   1) C   5 - C   6            0.83    1.08    0.027
  17. BD (   1) C   6 - H  16        /204. BD*(   1) C   6 - C   7            0.91    1.09    0.028
  18. BD (   1) C   7 - H  17        / 52. RY*(   2) C   2                    0.91    1.66    0.035
  18. BD (   1) C   7 - H  17        / 87. RY*(   1) C   6                    0.71    1.67    0.031
  18. BD (   1) C   7 - H  17        /194. BD*(   1) C   2 - C   3            4.27    1.07    0.060
  18. BD (   1) C   7 - H  17        /196. BD*(   1) C   2 - C   7            1.04    1.07    0.030
  18. BD (   1) C   7 - H  17        /202. BD*(   1) C   5 - C   6            3.75    1.08    0.057
  18. BD (   1) C   7 - H  17        /204. BD*(   1) C   6 - C   7            0.98    1.09    0.029
  19. BD (   1) C   8 - C   9        / 42. RY*(   1) C   1                    0.72    1.61    0.030
  19. BD (   1) C   8 - C   9        / 43. RY*(   2) C   1                    1.17    1.83    0.042
  19. BD (   1) C   8 - C   9        /123. RY*(   1) C  10                    0.85    1.86    0.036
  19. BD (   1) C   8 - C   9        /124. RY*(   2) C  10                    1.22    1.34    0.036
  19. BD (   1) C   8 - C   9        /190. BD*(   1) C   1 - C   2            3.51    1.15    0.057
  19. BD (   1) C   8 - C   9        /191. BD*(   1) C   1 - C   8            3.87    1.24    0.062
  19. BD (   1) C   8 - C   9        /210. BD*(   1) C   8 - H  18            1.51    1.15    0.037
  19. BD (   1) C   8 - C   9        /211. BD*(   1) C   9 - C  10            3.25    1.26    0.057
  19. BD (   1) C   8 - C   9        /212. BD*(   1) C   9 - H  19            1.38    1.15    0.036
  19. BD (   1) C   8 - C   9        /215. BD*(   1) C  10 - H  20            2.58    1.15    0.049
  20. BD (   2) C   8 - C   9        /126. RY*(   4) C  10                    1.01    0.93    0.030
  20. BD (   2) C   8 - C   9        /127. RY*(   5) C  10                    0.66    2.12    0.037
  20. BD (   2) C   8 - C   9        /193. BD*(   2) C   1 - C  12           20.46    0.29    0.069
  20. BD (   2) C   8 - C   9        /214. BD*(   2) C  10 - C  11           20.16    0.29    0.068
  21. BD (   1) C   8 - H  18        / 43. RY*(   2) C   1                    0.91    1.66    0.035
  21. BD (   1) C   8 - H  18        /114. RY*(   1) C   9                    0.71    1.67    0.031
  21. BD (   1) C   8 - H  18        /191. BD*(   1) C   1 - C   8            1.04    1.07    0.030
  21. BD (   1) C   8 - H  18        /192. BD*(   1) C   1 - C  12            4.27    1.07    0.060
  21. BD (   1) C   8 - H  18        /208. BD*(   1) C   8 - C   9            0.98    1.09    0.029
  21. BD (   1) C   8 - H  18        /211. BD*(   1) C   9 - C  10            3.75    1.08    0.057
  22. BD (   1) C   9 - C  10        /105. RY*(   1) C   8                    0.75    1.84    0.033
  22. BD (   1) C   9 - C  10        /106. RY*(   2) C   8                    1.32    1.41    0.039
  22. BD (   1) C   9 - C  10        /132. RY*(   1) C  11                    0.81    1.85    0.035
  22. BD (   1) C   9 - C  10        /133. RY*(   2) C  11                    1.36    1.34    0.038
  22. BD (   1) C   9 - C  10        /208. BD*(   1) C   8 - C   9            3.27    1.26    0.057
  22. BD (   1) C   9 - C  10        /210. BD*(   1) C   8 - H  18            2.60    1.15    0.049
  22. BD (   1) C   9 - C  10        /212. BD*(   1) C   9 - H  19            1.39    1.15    0.036
  22. BD (   1) C   9 - C  10        /213. BD*(   1) C  10 - C  11            3.12    1.26    0.056
  22. BD (   1) C   9 - C  10        /215. BD*(   1) C  10 - H  20            1.39    1.15    0.036
  22. BD (   1) C   9 - C  10        /217. BD*(   1) C  11 - H  21            2.66    1.15    0.049
  23. BD (   1) C   9 - H  19        /105. RY*(   1) C   8                    0.64    1.67    0.029
  23. BD (   1) C   9 - H  19        /123. RY*(   1) C  10                    0.66    1.68    0.030
  23. BD (   1) C   9 - H  19        /191. BD*(   1) C   1 - C   8            4.05    1.07    0.059
  23. BD (   1) C   9 - H  19        /208. BD*(   1) C   8 - C   9            0.91    1.09    0.028
  23. BD (   1) C   9 - H  19        /211. BD*(   1) C   9 - C  10            0.83    1.08    0.027
  23. BD (   1) C   9 - H  19        /213. BD*(   1) C  10 - C  11            3.72    1.08    0.057
  24. BD (   1) C  10 - C  11        /114. RY*(   1) C   9                    0.81    1.85    0.035
  24. BD (   1) C  10 - C  11        /115. RY*(   2) C   9                    1.36    1.34    0.038
  24. BD (   1) C  10 - C  11        /141. RY*(   1) C  12                    0.75    1.84    0.033
  24. BD (   1) C  10 - C  11        /142. RY*(   2) C  12                    1.32    1.41    0.039
  24. BD (   1) C  10 - C  11        /211. BD*(   1) C   9 - C  10            3.12    1.26    0.056
  24. BD (   1) C  10 - C  11        /212. BD*(   1) C   9 - H  19            2.66    1.15    0.049
  24. BD (   1) C  10 - C  11        /215. BD*(   1) C  10 - H  20            1.39    1.15    0.036
  24. BD (   1) C  10 - C  11        /216. BD*(   1) C  11 - C  12            3.27    1.26    0.057
  24. BD (   1) C  10 - C  11        /217. BD*(   1) C  11 - H  21            1.39    1.15    0.036
  24. BD (   1) C  10 - C  11        /218. BD*(   1) C  12 - H  22            2.60    1.15    0.049
  25. BD (   2) C  10 - C  11        /118. RY*(   5) C   9                    1.60    1.49    0.048
  25. BD (   2) C  10 - C  11        /136. RY*(   5) C  11                    0.55    1.06    0.024
  25. BD (   2) C  10 - C  11        /145. RY*(   5) C  12                    0.95    1.99    0.043
  25. BD (   2) C  10 - C  11        /193. BD*(   2) C   1 - C  12           20.21    0.29    0.068
  25. BD (   2) C  10 - C  11        /209. BD*(   2) C   8 - C   9           20.72    0.29    0.069
  26. BD (   1) C  10 - H  20        /114. RY*(   1) C   9                    0.69    1.68    0.031
  26. BD (   1) C  10 - H  20        /132. RY*(   1) C  11                    0.69    1.68    0.031
  26. BD (   1) C  10 - H  20        /208. BD*(   1) C   8 - C   9            3.75    1.09    0.057
  26. BD (   1) C  10 - H  20        /211. BD*(   1) C   9 - C  10            0.86    1.08    0.027
  26. BD (   1) C  10 - H  20        /213. BD*(   1) C  10 - C  11            0.86    1.08    0.027
  26. BD (   1) C  10 - H  20        /216. BD*(   1) C  11 - C  12            3.75    1.09    0.057
  27. BD (   1) C  11 - C  12        / 42. RY*(   1) C   1                    0.71    1.61    0.030
  27. BD (   1) C  11 - C  12        / 43. RY*(   2) C   1                    1.18    1.83    0.042
  27. BD (   1) C  11 - C  12        /123. RY*(   1) C  10                    0.85    1.86    0.036
  27. BD (   1) C  11 - C  12        /124. RY*(   2) C  10                    1.22    1.34    0.036
  27. BD (   1) C  11 - C  12        /190. BD*(   1) C   1 - C   2            3.51    1.15    0.057
  27. BD (   1) C  11 - C  12        /192. BD*(   1) C   1 - C  12            3.87    1.24    0.062
  27. BD (   1) C  11 - C  12        /213. BD*(   1) C  10 - C  11            3.25    1.26    0.057
  27. BD (   1) C  11 - C  12        /215. BD*(   1) C  10 - H  20            2.58    1.15    0.049
  27. BD (   1) C  11 - C  12        /217. BD*(   1) C  11 - H  21            1.38    1.15    0.036
  27. BD (   1) C  11 - C  12        /218. BD*(   1) C  12 - H  22            1.51    1.15    0.037
  28. BD (   1) C  11 - H  21        /123. RY*(   1) C  10                    0.66    1.68    0.030
  28. BD (   1) C  11 - H  21        /141. RY*(   1) C  12                    0.64    1.67    0.029
  28. BD (   1) C  11 - H  21        /192. BD*(   1) C   1 - C  12            4.05    1.07    0.059
  28. BD (   1) C  11 - H  21        /211. BD*(   1) C   9 - C  10            3.72    1.08    0.057
  28. BD (   1) C  11 - H  21        /213. BD*(   1) C  10 - C  11            0.83    1.08    0.027
  28. BD (   1) C  11 - H  21        /216. BD*(   1) C  11 - C  12            0.91    1.09    0.028
  29. BD (   1) C  12 - H  22        / 43. RY*(   2) C   1                    0.90    1.66    0.035
  29. BD (   1) C  12 - H  22        /132. RY*(   1) C  11                    0.71    1.67    0.031
  29. BD (   1) C  12 - H  22        /191. BD*(   1) C   1 - C   8            4.27    1.07    0.060
  29. BD (   1) C  12 - H  22        /192. BD*(   1) C   1 - C  12            1.04    1.07    0.030
  29. BD (   1) C  12 - H  22        /213. BD*(   1) C  10 - C  11            3.75    1.08    0.057
  29. BD (   1) C  12 - H  22        /216. BD*(   1) C  11 - C  12            0.98    1.09    0.029
  30. CR (   1) C   1                / 54. RY*(   4) C   2                    0.66   10.68    0.075
  30. CR (   1) C   1                /106. RY*(   2) C   8                    1.58   10.80    0.116
  30. CR (   1) C   1                /142. RY*(   2) C  12                    1.58   10.80    0.117
  30. CR (   1) C   1                /194. BD*(   1) C   2 - C   3            0.87   10.63    0.086
  30. CR (   1) C   1                /196. BD*(   1) C   2 - C   7            0.87   10.63    0.086
  30. CR (   1) C   1                /208. BD*(   1) C   8 - C   9            0.90   10.65    0.088
  30. CR (   1) C   1                /210. BD*(   1) C   8 - H  18            0.65   10.53    0.074
  30. CR (   1) C   1                /216. BD*(   1) C  11 - C  12            0.90   10.65    0.088
  30. CR (   1) C   1                /218. BD*(   1) C  12 - H  22            0.65   10.53    0.074
  31. CR (   1) C   2                / 45. RY*(   4) C   1                    0.66   10.68    0.075
  31. CR (   1) C   2                / 61. RY*(   2) C   3                    1.58   10.80    0.117
  31. CR (   1) C   2                / 97. RY*(   2) C   7                    1.58   10.80    0.116
  31. CR (   1) C   2                /191. BD*(   1) C   1 - C   8            0.87   10.63    0.086
  31. CR (   1) C   2                /192. BD*(   1) C   1 - C  12            0.87   10.63    0.086
  31. CR (   1) C   2                /197. BD*(   1) C   3 - C   4            0.90   10.65    0.088
  31. CR (   1) C   2                /198. BD*(   1) C   3 - H  13            0.65   10.53    0.074
  31. CR (   1) C   2                /204. BD*(   1) C   6 - C   7            0.90   10.65    0.088
  31. CR (   1) C   2                /207. BD*(   1) C   7 - H  17            0.65   10.53    0.074
  32. CR (   1) C   3                / 51. RY*(   1) C   2                    0.83   10.99    0.085
  32. CR (   1) C   3                / 52. RY*(   2) C   2                    0.59   11.21    0.072
  32. CR (   1) C   3                / 70. RY*(   2) C   4                    1.57   10.72    0.116
  32. CR (   1) C   3                /150. RY*(   1) H  13                    0.69   10.44    0.076
  32. CR (   1) C   3                /190. BD*(   1) C   1 - C   2            1.17   10.53    0.100
  32. CR (   1) C   3                /196. BD*(   1) C   2 - C   7            1.10   10.62    0.097
  32. CR (   1) C   3                /199. BD*(   1) C   4 - C   5            0.99   10.64    0.092
  32. CR (   1) C   3                /201. BD*(   1) C   4 - H  14            0.67   10.53    0.075
  33. CR (   1) C   4                / 61. RY*(   2) C   3                    0.68   10.80    0.076
  33. CR (   1) C   4                / 62. RY*(   3) C   3                    1.09   10.70    0.097
  33. CR (   1) C   4                / 79. RY*(   2) C   5                    1.47   10.72    0.112
  33. CR (   1) C   4                / 80. RY*(   3) C   5                    0.54   10.72    0.068
  33. CR (   1) C   4                /154. RY*(   1) H  14                    0.67   10.42    0.075
  33. CR (   1) C   4                /194. BD*(   1) C   2 - C   3            1.11   10.63    0.097
  33. CR (   1) C   4                /198. BD*(   1) C   3 - H  13            0.72   10.53    0.078
  33. CR (   1) C   4                /202. BD*(   1) C   5 - C   6            0.94   10.64    0.090
  33. CR (   1) C   4                /203. BD*(   1) C   5 - H  15            0.70   10.53    0.077
  34. CR (   1) C   5                / 70. RY*(   2) C   4                    1.37   10.72    0.108
  34. CR (   1) C   5                / 71. RY*(   3) C   4                    0.64   10.74    0.074
  34. CR (   1) C   5                / 88. RY*(   2) C   6                    1.37   10.72    0.108
  34. CR (   1) C   5                / 89. RY*(   3) C   6                    0.64   10.74    0.074
  34. CR (   1) C   5                /158. RY*(   1) H  15                    0.68   10.42    0.075
  34. CR (   1) C   5                /197. BD*(   1) C   3 - C   4            0.98   10.65    0.091
  34. CR (   1) C   5                /201. BD*(   1) C   4 - H  14            0.70   10.53    0.077
  34. CR (   1) C   5                /204. BD*(   1) C   6 - C   7            0.98   10.65    0.091
  34. CR (   1) C   5                /206. BD*(   1) C   6 - H  16            0.70   10.53    0.077
  35. CR (   1) C   6                / 79. RY*(   2) C   5                    1.47   10.72    0.112
  35. CR (   1) C   6                / 80. RY*(   3) C   5                    0.54   10.72    0.068
  35. CR (   1) C   6                / 97. RY*(   2) C   7                    0.68   10.80    0.076
  35. CR (   1) C   6                / 98. RY*(   3) C   7                    1.13   10.68    0.098
  35. CR (   1) C   6                /162. RY*(   1) H  16                    0.67   10.42    0.075
  35. CR (   1) C   6                /196. BD*(   1) C   2 - C   7            1.11   10.63    0.097
  35. CR (   1) C   6                /199. BD*(   1) C   4 - C   5            0.94   10.64    0.090
  35. CR (   1) C   6                /203. BD*(   1) C   5 - H  15            0.70   10.53    0.077
  35. CR (   1) C   6                /207. BD*(   1) C   7 - H  17            0.72   10.53    0.078
  36. CR (   1) C   7                / 51. RY*(   1) C   2                    0.82   10.99    0.085
  36. CR (   1) C   7                / 52. RY*(   2) C   2                    0.59   11.21    0.073
  36. CR (   1) C   7                / 88. RY*(   2) C   6                    1.57   10.72    0.116
  36. CR (   1) C   7                /166. RY*(   1) H  17                    0.69   10.44    0.076
  36. CR (   1) C   7                /190. BD*(   1) C   1 - C   2            1.17   10.53    0.100
  36. CR (   1) C   7                /194. BD*(   1) C   2 - C   3            1.10   10.62    0.097
  36. CR (   1) C   7                /202. BD*(   1) C   5 - C   6            0.99   10.64    0.092
  36. CR (   1) C   7                /206. BD*(   1) C   6 - H  16            0.67   10.53    0.075
  37. CR (   1) C   8                / 42. RY*(   1) C   1                    0.82   10.99    0.085
  37. CR (   1) C   8                / 43. RY*(   2) C   1                    0.59   11.21    0.073
  37. CR (   1) C   8                /115. RY*(   2) C   9                    1.57   10.72    0.116
  37. CR (   1) C   8                /170. RY*(   1) H  18                    0.69   10.44    0.076
  37. CR (   1) C   8                /190. BD*(   1) C   1 - C   2            1.17   10.53    0.100
  37. CR (   1) C   8                /192. BD*(   1) C   1 - C  12            1.10   10.62    0.097
  37. CR (   1) C   8                /211. BD*(   1) C   9 - C  10            0.99   10.64    0.092
  37. CR (   1) C   8                /212. BD*(   1) C   9 - H  19            0.67   10.53    0.075
  38. CR (   1) C   9                /106. RY*(   2) C   8                    0.68   10.80    0.076
  38. CR (   1) C   9                /107. RY*(   3) C   8                    1.13   10.68    0.098
  38. CR (   1) C   9                /124. RY*(   2) C  10                    1.47   10.72    0.112
  38. CR (   1) C   9                /125. RY*(   3) C  10                    0.54   10.72    0.068
  38. CR (   1) C   9                /174. RY*(   1) H  19                    0.67   10.42    0.075
  38. CR (   1) C   9                /191. BD*(   1) C   1 - C   8            1.11   10.63    0.097
  38. CR (   1) C   9                /210. BD*(   1) C   8 - H  18            0.72   10.53    0.078
  38. CR (   1) C   9                /213. BD*(   1) C  10 - C  11            0.94   10.64    0.090
  38. CR (   1) C   9                /215. BD*(   1) C  10 - H  20            0.70   10.53    0.077
  39. CR (   1) C  10                /115. RY*(   2) C   9                    1.37   10.72    0.108
  39. CR (   1) C  10                /116. RY*(   3) C   9                    0.64   10.74    0.074
  39. CR (   1) C  10                /133. RY*(   2) C  11                    1.37   10.72    0.108
  39. CR (   1) C  10                /134. RY*(   3) C  11                    0.64   10.74    0.074
  39. CR (   1) C  10                /178. RY*(   1) H  20                    0.68   10.42    0.075
  39. CR (   1) C  10                /208. BD*(   1) C   8 - C   9            0.98   10.65    0.091
  39. CR (   1) C  10                /212. BD*(   1) C   9 - H  19            0.70   10.53    0.077
  39. CR (   1) C  10                /216. BD*(   1) C  11 - C  12            0.98   10.65    0.091
  39. CR (   1) C  10                /217. BD*(   1) C  11 - H  21            0.70   10.53    0.077
  40. CR (   1) C  11                /124. RY*(   2) C  10                    1.47   10.72    0.112
  40. CR (   1) C  11                /125. RY*(   3) C  10                    0.54   10.72    0.068
  40. CR (   1) C  11                /142. RY*(   2) C  12                    0.68   10.80    0.076
  40. CR (   1) C  11                /143. RY*(   3) C  12                    1.09   10.70    0.097
  40. CR (   1) C  11                /182. RY*(   1) H  21                    0.67   10.42    0.075
  40. CR (   1) C  11                /192. BD*(   1) C   1 - C  12            1.11   10.63    0.097
  40. CR (   1) C  11                /211. BD*(   1) C   9 - C  10            0.94   10.64    0.090
  40. CR (   1) C  11                /215. BD*(   1) C  10 - H  20            0.70   10.53    0.077
  40. CR (   1) C  11                /218. BD*(   1) C  12 - H  22            0.72   10.53    0.078
  41. CR (   1) C  12                / 42. RY*(   1) C   1                    0.83   10.99    0.085
  41. CR (   1) C  12                / 43. RY*(   2) C   1                    0.59   11.21    0.072
  41. CR (   1) C  12                /133. RY*(   2) C  11                    1.57   10.72    0.116
  41. CR (   1) C  12                /186. RY*(   1) H  22                    0.69   10.44    0.076
  41. CR (   1) C  12                /190. BD*(   1) C   1 - C   2            1.17   10.53    0.100
  41. CR (   1) C  12                /191. BD*(   1) C   1 - C   8            1.10   10.62    0.097
  41. CR (   1) C  12                /213. BD*(   1) C  10 - C  11            0.99   10.64    0.092
  41. CR (   1) C  12                /217. BD*(   1) C  11 - H  21            0.67   10.53    0.075
 193. BD*(   2) C   1 - C  12        /108. RY*(   4) C   8                    0.61    0.59    0.040
 193. BD*(   2) C   1 - C  12        /136. RY*(   5) C  11                    0.72    0.77    0.049
 193. BD*(   2) C   1 - C  12        /144. RY*(   4) C  12                    2.97    0.77    0.100
 193. BD*(   2) C   1 - C  12        /194. BD*(   1) C   2 - C   3            0.55    0.52    0.034
 195. BD*(   2) C   2 - C   3        / 63. RY*(   4) C   3                    2.97    0.77    0.100
 195. BD*(   2) C   2 - C   3        / 73. RY*(   5) C   4                    0.72    0.77    0.049
 195. BD*(   2) C   2 - C   3        / 99. RY*(   4) C   7                    0.61    0.59    0.040
 195. BD*(   2) C   2 - C   3        /192. BD*(   1) C   1 - C  12            0.55    0.52    0.034
 200. BD*(   2) C   4 - C   5        / 72. RY*(   4) C   4                    0.87    1.70    0.084
 200. BD*(   2) C   4 - C   5        / 73. RY*(   5) C   4                    1.09    0.77    0.063
 200. BD*(   2) C   4 - C   5        / 81. RY*(   4) C   5                    3.22    0.64    0.098
 200. BD*(   2) C   4 - C   5        / 91. RY*(   5) C   6                    0.52    1.21    0.054
 205. BD*(   2) C   6 - C   7        / 90. RY*(   4) C   6                    1.64    1.26    0.101
 205. BD*(   2) C   6 - C   7        / 99. RY*(   4) C   7                    2.38    0.59    0.083
 209. BD*(   2) C   8 - C   9        /108. RY*(   4) C   8                    2.38    0.59    0.083
 209. BD*(   2) C   8 - C   9        /117. RY*(   4) C   9                    1.64    1.26    0.101
 214. BD*(   2) C  10 - C  11        /118. RY*(   5) C   9                    0.52    1.21    0.054
 214. BD*(   2) C  10 - C  11        /126. RY*(   4) C  10                    3.22    0.64    0.098
 214. BD*(   2) C  10 - C  11        /135. RY*(   4) C  11                    0.87    1.70    0.084
 214. BD*(   2) C  10 - C  11        /136. RY*(   5) C  11                    1.09    0.77    0.063


 Natural Bond Orbitals (Summary):

                                                            Principal Delocalizations
           NBO                        Occupancy    Energy   (geminal,vicinal,remote)
 ====================================================================================
 Molecular unit  1  (C12H10)
     1. BD (   1) C   1 - C   2          1.96580    -0.62741  192(g),194(g),191(g),196(g)
                                                    204(v),208(v),197(v),216(v)
                                                    96(v),105(v),60(v),141(v)
     2. BD (   1) C   1 - C   8          1.96825    -0.66874  192(g),190(g),208(g),218(v)
                                                    212(v),194(v),51(v),210(g)
                                                    115(v),114(v),141(v)
     3. BD (   1) C   1 - C  12          1.96827    -0.66862  191(g),190(g),216(g),210(v)
                                                    217(v),196(v),51(v),218(g)
                                                    133(v),132(v),105(v),195(v)
     4. BD (   2) C   1 - C  12          1.63656    -0.24317  214(v),209(v),195(v),136(v)
                                                    108(v),196(v),53(v),194(v)
     5. BD (   1) C   2 - C   3          1.96827    -0.66862  196(g),190(g),197(g),207(v)
                                                    201(v),191(v),42(v),198(g)
                                                    70(v),69(v),96(v),193(v)
     6. BD (   2) C   2 - C   3          1.63656    -0.24317  200(v),205(v),193(v),73(v)
                                                    99(v),191(v),44(v),192(v)
     7. BD (   1) C   2 - C   7          1.96825    -0.66874  194(g),190(g),204(g),198(v)
                                                    206(v),192(v),42(v),207(g)
                                                    88(v),87(v),60(v)
     8. BD (   1) C   3 - C   4          1.97647    -0.67832  194(g),190(v),199(g),203(v)
                                                    198(g),201(g),79(v),52(v)
                                                    78(v),51(v)
     9. BD (   1) C   3 - H  13          1.97934    -0.50391  196(v),199(v),194(g),197(g)
                                                    52(v),69(v)
    10. BD (   1) C   4 - C   5          1.97729    -0.67701  197(g),202(g),206(v),198(v)
                                                    203(g),201(g),88(v),61(v)
                                                    87(v),60(v)
    11. BD (   2) C   4 - C   5          1.65881    -0.24687  205(v),195(v),91(v),64(v)
                                                    73(g)
    12. BD (   1) C   4 - H  14          1.97997    -0.50459  194(v),202(v),197(g),199(g)
                                                    78(v),60(v)
    13. BD (   1) C   5 - C   6          1.97729    -0.67701  204(g),199(g),201(v),207(v)
                                                    203(g),206(g),70(v),97(v)
                                                    69(v),96(v)
    14. BD (   1) C   5 - H  15          1.98042    -0.50541  197(v),204(v),199(g),202(g)
                                                    69(v),87(v)
    15. BD (   1) C   6 - C   7          1.97647    -0.67832  196(g),190(v),202(g),203(v)
                                                    207(g),206(g),79(v),52(v)
                                                    78(v),51(v)
    16. BD (   2) C   6 - C   7          1.67115    -0.24789  195(v),200(v),81(v),82(v)
    17. BD (   1) C   6 - H  16          1.97996    -0.50459  196(v),199(v),204(g),202(g)
                                                    78(v),96(v)
    18. BD (   1) C   7 - H  17          1.97934    -0.50391  194(v),202(v),196(g),204(g)
                                                    52(v),87(v)
    19. BD (   1) C   8 - C   9          1.97647    -0.67832  191(g),190(v),211(g),215(v)
                                                    210(g),212(g),124(v),43(v)
                                                    123(v),42(v)
    20. BD (   2) C   8 - C   9          1.67115    -0.24789  193(v),214(v),126(v),127(v)
    21. BD (   1) C   8 - H  18          1.97934    -0.50391  192(v),211(v),191(g),208(g)
                                                    43(v),114(v)
    22. BD (   1) C   9 - C  10          1.97729    -0.67701  208(g),213(g),217(v),210(v)
                                                    215(g),212(g),133(v),106(v)
                                                    132(v),105(v)
    23. BD (   1) C   9 - H  19          1.97996    -0.50459  191(v),213(v),208(g),211(g)
                                                    123(v),105(v)
    24. BD (   1) C  10 - C  11          1.97729    -0.67701  216(g),211(g),212(v),218(v)
                                                    215(g),217(g),115(v),142(v)
                                                    114(v),141(v)
    25. BD (   2) C  10 - C  11          1.65881    -0.24687  209(v),193(v),118(v),145(v)
                                                    136(g)
    26. BD (   1) C  10 - H  20          1.98042    -0.50541  208(v),216(v),211(g),213(g)
                                                    114(v),132(v)
    27. BD (   1) C  11 - C  12          1.97647    -0.67832  192(g),190(v),213(g),215(v)
                                                    218(g),217(g),124(v),43(v)
                                                    123(v),42(v)
    28. BD (   1) C  11 - H  21          1.97997    -0.50459  192(v),211(v),216(g),213(g)
                                                    123(v),141(v)
    29. BD (   1) C  12 - H  22          1.97934    -0.50391  191(v),213(v),192(g),216(g)
                                                    43(v),132(v)
    30. CR (   1) C   1                  1.99884   -10.06135  142(v),106(v),208(v),216(v)
                                                    196(v),194(v),54(v),210(v)
                                                    218(v)
    31. CR (   1) C   2                  1.99884   -10.06135  61(v),97(v),197(v),204(v)
                                                    191(v),192(v),45(v),207(v)
                                                    198(v)
    32. CR (   1) C   3                  1.99891   -10.05783  70(v),190(v),196(v),199(v)
                                                    51(v),150(v),201(v),52(v)
    33. CR (   1) C   4                  1.99893   -10.06130  79(v),194(v),62(v),202(v)
                                                    198(v),203(v),61(v),154(v)
                                                    80(v)
    34. CR (   1) C   5                  1.99894   -10.06119  70(v),88(v),197(v),204(v)
                                                    201(v),206(v),158(v),71(v)
                                                    89(v)
    35. CR (   1) C   6                  1.99893   -10.06130  79(v),98(v),196(v),199(v)
                                                    207(v),203(v),97(v),162(v)
                                                    80(v)
    36. CR (   1) C   7                  1.99891   -10.05783  88(v),190(v),194(v),202(v)
                                                    51(v),166(v),206(v),52(v)
    37. CR (   1) C   8                  1.99891   -10.05783  115(v),190(v),192(v),211(v)
                                                    42(v),170(v),212(v),43(v)
    38. CR (   1) C   9                  1.99893   -10.06130  124(v),107(v),191(v),213(v)
                                                    210(v),215(v),106(v),174(v)
                                                    125(v)
    39. CR (   1) C  10                  1.99894   -10.06119  115(v),133(v),208(v),216(v)
                                                    212(v),217(v),178(v),134(v)
                                                    116(v)
    40. CR (   1) C  11                  1.99893   -10.06130  124(v),192(v),143(v),211(v)
                                                    218(v),215(v),142(v),182(v)
                                                    125(v)
    41. CR (   1) C  12                  1.99891   -10.05783  133(v),190(v),191(v),213(v)
                                                    42(v),186(v),217(v),43(v)
    42. RY*(   1) C   1                  0.00584     0.93202   
    43. RY*(   2) C   1                  0.00528     1.15174   
    44. RY*(   3) C   1                  0.00161     0.91410   
    45. RY*(   4) C   1                  0.00147     0.62031   
    46. RY*(   5) C   1                  0.00070     1.93409   
    47. RY*(   6) C   1                  0.00043     1.95675   
    48. RY*(   7) C   1                  0.00018     2.29114   
    49. RY*(   8) C   1                  0.00014     2.22192   
    50. RY*(   9) C   1                  0.00003     2.19685   
    51. RY*(   1) C   2                  0.00584     0.93202   
    52. RY*(   2) C   2                  0.00528     1.15174   
    53. RY*(   3) C   2                  0.00161     0.91410   
    54. RY*(   4) C   2                  0.00147     0.62031   
    55. RY*(   5) C   2                  0.00070     1.93409   
    56. RY*(   6) C   2                  0.00043     1.95675   
    57. RY*(   7) C   2                  0.00018     2.29114   
    58. RY*(   8) C   2                  0.00014     2.22192   
    59. RY*(   9) C   2                  0.00003     2.19685   
    60. RY*(   1) C   3                  0.00538     1.16754   
    61. RY*(   2) C   3                  0.00266     0.73766   
    62. RY*(   3) C   3                  0.00110     0.63497   
    63. RY*(   4) C   3                  0.00090     0.80654   
    64. RY*(   5) C   3                  0.00062     1.74168   
    65. RY*(   6) C   3                  0.00012     2.37146   
    66. RY*(   7) C   3                  0.00007     2.34149   
    67. RY*(   8) C   3                  0.00001     2.08155   
    68. RY*(   9) C   3                  0.00001     2.07590   
    69. RY*(   1) C   4                  0.00542     1.17036   
    70. RY*(   2) C   4                  0.00273     0.66365   
    71. RY*(   3) C   4                  0.00087     0.67786   
    72. RY*(   4) C   4                  0.00071     1.74273   
    73. RY*(   5) C   4                  0.00068     0.80970   
    74. RY*(   6) C   4                  0.00014     2.39454   
    75. RY*(   7) C   4                  0.00005     2.27126   
    76. RY*(   8) C   4                  0.00000     2.05275   
    77. RY*(   9) C   4                  0.00000     2.02993   
    78. RY*(   1) C   5                  0.00522     1.17970   
    79. RY*(   2) C   5                  0.00256     0.65710   
    80. RY*(   3) C   5                  0.00093     0.65809   
    81. RY*(   4) C   5                  0.00084     0.67751   
    82. RY*(   5) C   5                  0.00064     1.87557   
    83. RY*(   6) C   5                  0.00014     2.39516   
    84. RY*(   7) C   5                  0.00005     2.25100   
    85. RY*(   8) C   5                  0.00000     1.85484   
    86. RY*(   9) C   5                  0.00000     2.23260   
    87. RY*(   1) C   6                  0.00542     1.17035   
    88. RY*(   2) C   6                  0.00273     0.66363   
    89. RY*(   3) C   6                  0.00087     0.68165   
    90. RY*(   4) C   6                  0.00076     1.30053   
    91. RY*(   5) C   6                  0.00063     1.24795   
    92. RY*(   6) C   6                  0.00014     2.39454   
    93. RY*(   7) C   6                  0.00005     2.27126   
    94. RY*(   8) C   6                  0.00000     2.07986   
    95. RY*(   9) C   6                  0.00000     2.00291   
    96. RY*(   1) C   7                  0.00538     1.16749   
    97. RY*(   2) C   7                  0.00266     0.73794   
    98. RY*(   3) C   7                  0.00109     0.62133   
    99. RY*(   4) C   7                  0.00084     0.63003   
   100. RY*(   5) C   7                  0.00065     1.93166   
   101. RY*(   6) C   7                  0.00012     2.37141   
   102. RY*(   7) C   7                  0.00007     2.34166   
   103. RY*(   8) C   7                  0.00001     2.08577   
   104. RY*(   9) C   7                  0.00001     2.07175   
   105. RY*(   1) C   8                  0.00538     1.16749   
   106. RY*(   2) C   8                  0.00266     0.73794   
   107. RY*(   3) C   8                  0.00109     0.62133   
   108. RY*(   4) C   8                  0.00084     0.63003   
   109. RY*(   5) C   8                  0.00065     1.93166   
   110. RY*(   6) C   8                  0.00012     2.37141   
   111. RY*(   7) C   8                  0.00007     2.34166   
   112. RY*(   8) C   8                  0.00001     2.08577   
   113. RY*(   9) C   8                  0.00001     2.07175   
   114. RY*(   1) C   9                  0.00542     1.17035   
   115. RY*(   2) C   9                  0.00273     0.66363   
   116. RY*(   3) C   9                  0.00087     0.68165   
   117. RY*(   4) C   9                  0.00076     1.30053   
   118. RY*(   5) C   9                  0.00063     1.24795   
   119. RY*(   6) C   9                  0.00014     2.39454   
   120. RY*(   7) C   9                  0.00005     2.27126   
   121. RY*(   8) C   9                  0.00000     2.07986   
   122. RY*(   9) C   9                  0.00000     2.00291   
   123. RY*(   1) C  10                  0.00522     1.17970   
   124. RY*(   2) C  10                  0.00256     0.65710   
   125. RY*(   3) C  10                  0.00093     0.65809   
   126. RY*(   4) C  10                  0.00084     0.67751   
   127. RY*(   5) C  10                  0.00064     1.87557   
   128. RY*(   6) C  10                  0.00014     2.39516   
   129. RY*(   7) C  10                  0.00005     2.25100   
   130. RY*(   8) C  10                  0.00000     1.85484   
   131. RY*(   9) C  10                  0.00000     2.23260   
   132. RY*(   1) C  11                  0.00542     1.17036   
   133. RY*(   2) C  11                  0.00273     0.66365   
   134. RY*(   3) C  11                  0.00087     0.67786   
   135. RY*(   4) C  11                  0.00071     1.74273   
   136. RY*(   5) C  11                  0.00068     0.80970   
   137. RY*(   6) C  11                  0.00014     2.39454   
   138. RY*(   7) C  11                  0.00005     2.27126   
   139. RY*(   8) C  11                  0.00000     2.05275   
   140. RY*(   9) C  11                  0.00000     2.02993   
   141. RY*(   1) C  12                  0.00538     1.16754   
   142. RY*(   2) C  12                  0.00266     0.73766   
   143. RY*(   3) C  12                  0.00110     0.63497   
   144. RY*(   4) C  12                  0.00090     0.80654   
   145. RY*(   5) C  12                  0.00062     1.74168   
   146. RY*(   6) C  12                  0.00012     2.37146   
   147. RY*(   7) C  12                  0.00007     2.34149   
   148. RY*(   8) C  12                  0.00001     2.08155   
   149. RY*(   9) C  12                  0.00001     2.07590   
   150. RY*(   1) H  13                  0.00173     0.38682   
   151. RY*(   2) H  13                  0.00019     1.66722   
   152. RY*(   3) H  13                  0.00007     2.26588   
   153. RY*(   4) H  13                  0.00008     2.07832   
   154. RY*(   1) H  14                  0.00165     0.36019   
   155. RY*(   2) H  14                  0.00018     1.65389   
   156. RY*(   3) H  14                  0.00009     1.97247   
   157. RY*(   4) H  14                  0.00006     2.33260   
   158. RY*(   1) H  15                  0.00162     0.35804   
   159. RY*(   2) H  15                  0.00018     1.65199   
   160. RY*(   3) H  15                  0.00008     1.97396   
   161. RY*(   4) H  15                  0.00006     2.33461   
   162. RY*(   1) H  16                  0.00165     0.36019   
   163. RY*(   2) H  16                  0.00018     1.65389   
   164. RY*(   3) H  16                  0.00009     1.97247   
   165. RY*(   4) H  16                  0.00006     2.33260   
   166. RY*(   1) H  17                  0.00173     0.38682   
   167. RY*(   2) H  17                  0.00019     1.66722   
   168. RY*(   3) H  17                  0.00007     2.26588   
   169. RY*(   4) H  17                  0.00008     2.07832   
   170. RY*(   1) H  18                  0.00173     0.38682   
   171. RY*(   2) H  18                  0.00019     1.66722   
   172. RY*(   3) H  18                  0.00007     2.26588   
   173. RY*(   4) H  18                  0.00008     2.07832   
   174. RY*(   1) H  19                  0.00165     0.36019   
   175. RY*(   2) H  19                  0.00018     1.65389   
   176. RY*(   3) H  19                  0.00009     1.97247   
   177. RY*(   4) H  19                  0.00006     2.33260   
   178. RY*(   1) H  20                  0.00162     0.35804   
   179. RY*(   2) H  20                  0.00018     1.65199   
   180. RY*(   3) H  20                  0.00008     1.97396   
   181. RY*(   4) H  20                  0.00006     2.33461   
   182. RY*(   1) H  21                  0.00165     0.36019   
   183. RY*(   2) H  21                  0.00018     1.65389   
   184. RY*(   3) H  21                  0.00009     1.97247   
   185. RY*(   4) H  21                  0.00006     2.33260   
   186. RY*(   1) H  22                  0.00173     0.38682   
   187. RY*(   2) H  22                  0.00019     1.66722   
   188. RY*(   3) H  22                  0.00007     2.26588   
   189. RY*(   4) H  22                  0.00008     2.07832   
   190. BD*(   1) C   1 - C   2          0.03367     0.47538   
   191. BD*(   1) C   1 - C   8          0.02638     0.56644   
   192. BD*(   1) C   1 - C  12          0.02635     0.56622   
   193. BD*(   2) C   1 - C  12          0.36308     0.04131  195(v),209(v),214(v),144(g)
                                                    136(v),108(v),194(v)
   194. BD*(   1) C   2 - C   3          0.02635     0.56622   
   195. BD*(   2) C   2 - C   3          0.36308     0.04131  193(v),205(v),200(v),63(g)
                                                    73(v),99(v),192(v)
   196. BD*(   1) C   2 - C   7          0.02638     0.56644   
   197. BD*(   1) C   3 - C   4          0.01671     0.58393   
   198. BD*(   1) C   3 - H  13          0.01463     0.46894   
   199. BD*(   1) C   4 - C   5          0.01788     0.57879   
   200. BD*(   2) C   4 - C   5          0.33718     0.03820  214(r),205(v),195(v),81(g)
                                                    73(g),72(g),91(v)
   201. BD*(   1) C   4 - H  14          0.01426     0.47113   
   202. BD*(   1) C   5 - C   6          0.01787     0.57879   
   203. BD*(   1) C   5 - H  15          0.01435     0.47216   
   204. BD*(   1) C   6 - C   7          0.01671     0.58393   
   205. BD*(   2) C   6 - C   7          0.32390     0.03918  209(r),200(v),195(v),99(g)
                                                    90(g)
   206. BD*(   1) C   6 - H  16          0.01426     0.47113   
   207. BD*(   1) C   7 - H  17          0.01463     0.46893   
   208. BD*(   1) C   8 - C   9          0.01671     0.58393   
   209. BD*(   2) C   8 - C   9          0.32390     0.03918  205(r),214(v),193(v),108(g)
                                                    117(g)
   210. BD*(   1) C   8 - H  18          0.01463     0.46893   
   211. BD*(   1) C   9 - C  10          0.01787     0.57879   
   212. BD*(   1) C   9 - H  19          0.01426     0.47113   
   213. BD*(   1) C  10 - C  11          0.01788     0.57879   
   214. BD*(   2) C  10 - C  11          0.33718     0.03820  200(r),209(v),193(v),126(g)
                                                    136(g),135(g),118(v)
   215. BD*(   1) C  10 - H  20          0.01435     0.47216   
   216. BD*(   1) C  11 - C  12          0.01671     0.58393   
   217. BD*(   1) C  11 - H  21          0.01426     0.47113   
   218. BD*(   1) C  12 - H  22          0.01463     0.46894   
       -------------------------------
              Total Lewis   79.37195  ( 96.7951%)
        Valence non-Lewis    2.47005  (  3.0123%)
        Rydberg non-Lewis    0.15800  (  0.1927%)
       -------------------------------
            Total unit  1   82.00000  (100.0000%)
           Charge unit  1    0.00000
 Unable to Open any file for archive entry.
 1\1\GINC-COMPUTE-0-7\SP\RB3LYP\def2SVP\C12H10\ZAHRT2\13-Mar-2021\0\\# 
 b3lyp/def2svp geom=NewRedundant pop=NBO\\70\\0,1\C,0,-0.735509762,0.02
 91781734,0.2206859466\C,0,0.7355097627,-0.0291781875,0.0297236765\C,0,
 1.5089913876,1.1455024362,0.0054484993\C,0,2.891938668,1.0911767009,-0
 .1738937549\C,0,3.5335975661,-0.1401802639,-0.3335136497\C,0,2.7785346
 215,-1.3161283081,-0.3118163225\C,0,1.3956767795,-1.2607326433,-0.1321
 120678\C,0,-1.588921592,-0.8593897775,-0.4581902725\C,0,-2.9718749674,
 -0.8050422251,-0.2789016357\C,0,-3.5335975654,0.1401802499,0.583923272
 8\C,0,-2.6985983206,1.0299938043,1.2654309592\C,0,-1.3157465735,0.9746
 199565,1.0856730871\H,0,1.0155503834,2.1147218695,0.1037761507\H,0,3.4
 711557172,2.0175555227,-0.1977569681\H,0,4.6162183172,-0.1831285771,-0
 .4740554392\H,0,3.2707057333,-2.2850098385,-0.4270367257\H,0,0.8195160
 201,-2.1875202356,-0.0915880061\H,0,-1.1634136692,-1.5854406184,-1.154
 129814\H,0,-3.6157118585,-1.5001122991,-0.8235035219\H,0,-4.6162183165
 ,0.1831285631,0.7244650623\H,0,-3.1261495905,1.7675665869,1.9491164619
 \H,0,-0.6716527328,1.6582389565,1.6427609156\\Version=ES64L-G16RevC.01
 \State=1-A\HF=-462.9774119\RMSD=5.697e-09\Dipole=0.,0.,0.\Quadrupole=3
 .2008904,1.1772256,-4.3781161,0.2688794,-0.8895134,2.7216724\PG=D02 [C
 2(H1C1C1.C1C1H1),X(C8H8)]\\@
 The archive entry for this job was punched.


 YOU KNOW YOU'RE A TEACHER WHEN YOU SAY 2, WRITE 3, AND MEAN 4.
 -- RONALD ANSTROM, HIGH SCHOOL TEACHER, UNDERWOOD, N.D. 1974
 File lengths (MBytes):  RWF=     25 Int=      0 D2E=      0 Chk=      4 Scr=      1
 Normal termination of Gaussian 16
