# Supplementary material for: Machine-Learning-Guided Discovery of Electrochemical Reactions
Source: J Am Chem Soc. 2022 Dec 2;144(49):22599–610. doi: 10.1021/jacs.2c08997 (PMC9756344; doi:10.1021/jacs.2c08997)
Supplement: Supplementary file 4 — ja2c08997_si_004.zip [file ja2c08997_si_004.zip › Reactivity Prediction/Nlogs_notimes/82.log]

 Entering Gaussian System, Link 0=g16
 Input=82.com
 Output=82.log
 Initial command:
  
 Copyright (c) 1988-2019, Gaussian, Inc.  All Rights Reserved.
  
 This is part of the Gaussian(R) 16 program.  It is based on
 the Gaussian(R) 09 system (copyright 2009, Gaussian, Inc.),
 the Gaussian(R) 03 system (copyright 2003, Gaussian, Inc.),
 the Gaussian(R) 98 system (copyright 1998, Gaussian, Inc.),
 the Gaussian(R) 94 system (copyright 1995, Gaussian, Inc.),
 the Gaussian 92(TM) system (copyright 1992, Gaussian, Inc.),
 the Gaussian 90(TM) system (copyright 1990, Gaussian, Inc.),
 the Gaussian 88(TM) system (copyright 1988, Gaussian, Inc.),
 the Gaussian 86(TM) system (copyright 1986, Carnegie Mellon
 University), and the Gaussian 82(TM) system (copyright 1983,
 Carnegie Mellon University). Gaussian is a federally registered
 trademark of Gaussian, Inc.
  
 This software contains proprietary and confidential information,
 including trade secrets, belonging to Gaussian, Inc.
  
 This software is provided under written license and may be
 used, copied, transmitted, or stored only in accord with that
 written license.
  
 The following legend is applicable only to US Government
 contracts under FAR:
  
                    RESTRICTED RIGHTS LEGEND
  
 Use, reproduction and disclosure by the US Government is
 subject to restrictions as set forth in subparagraphs (a)
 and (c) of the Commercial Computer Software - Restricted
 Rights clause in FAR 52.227-19.
  
 Gaussian, Inc.
 340 Quinnipiac St., Bldg. 40, Wallingford CT 06492
  
  
 ---------------------------------------------------------------
 Warning -- This program may not be used in any manner that
 competes with the business of Gaussian, Inc. or will provide
 assistance to any competitor of Gaussian, Inc.  The licensee
 of this program is prohibited from giving any competitor of
 Gaussian, Inc. access to this program.  By using this program,
 the user acknowledges that Gaussian, Inc. is engaged in the
 business of creating and licensing software in the field of
 computational chemistry and represents and warrants to the
 licensee that it is not a competitor of Gaussian, Inc. and that
 it will not use this program in any manner prohibited above.
 ---------------------------------------------------------------
  

 Cite this work as:
 Gaussian 16, Revision C.01,
 M. J. Frisch, G. W. Trucks, H. B. Schlegel, G. E. Scuseria, 
 M. A. Robb, J. R. Cheeseman, G. Scalmani, V. Barone, 
 G. A. Petersson, H. Nakatsuji, X. Li, M. Caricato, A. V. Marenich, 
 J. Bloino, B. G. Janesko, R. Gomperts, B. Mennucci, H. P. Hratchian, 
 J. V. Ortiz, A. F. Izmaylov, J. L. Sonnenberg, D. Williams-Young, 
 F. Ding, F. Lipparini, F. Egidi, J. Goings, B. Peng, A. Petrone, 
 T. Henderson, D. Ranasinghe, V. G. Zakrzewski, J. Gao, N. Rega, 
 G. Zheng, W. Liang, M. Hada, M. Ehara, K. Toyota, R. Fukuda, 
 J. Hasegawa, M. Ishida, T. Nakajima, Y. Honda, O. Kitao, H. Nakai, 
 T. Vreven, K. Throssell, J. A. Montgomery, Jr., J. E. Peralta, 
 F. Ogliaro, M. J. Bearpark, J. J. Heyd, E. N. Brothers, K. N. Kudin, 
 V. N. Staroverov, T. A. Keith, R. Kobayashi, J. Normand, 
 K. Raghavachari, A. P. Rendell, J. C. Burant, S. S. Iyengar, 
 J. Tomasi, M. Cossi, J. M. Millam, M. Klene, C. Adamo, R. Cammi, 
 J. W. Ochterski, R. L. Martin, K. Morokuma, O. Farkas, 
 J. B. Foresman, and D. J. Fox, Gaussian, Inc., Wallingford CT, 2019.
 
 ******************************************
 Gaussian 16:  ES64L-G16RevC.01  3-Jul-2019
                13-Mar-2021 
 ******************************************
 %nprocshared=16
 Will use up to   16 processors via shared memory.
 %mem=7GB
 -----------------------------------------
 # b3lyp/def2svp geom=NewRedundant pop=NBO
 -----------------------------------------
 1/29=4000,38=1,172=1/1;
 2/12=2,17=6,18=5,40=1/2;
 3/5=43,7=101,11=2,25=1,30=1,74=-5/1,2,3;
 4//1;
 5/5=2,38=5/2;
 6/7=2,8=2,9=2,10=2,28=1,40=1/1,7;
 99/5=1,9=1/99;
 --
 82
 --
 Symbolic Z-matrix:
 Charge =  0 Multiplicity = 1
 O                    -0.85279   1.91373   1.44592 
 C                    -0.30618   1.06702   0.80025 
 O                     1.03429   1.13803   0.58825 
 C                     1.65515   0.21677  -0.29183 
 C                     3.14258   0.26897  -0.05981 
 C                    -1.02719  -0.13196   0.17221 
 C                    -2.27265  -0.47027   0.99906 
 C                    -1.45035   0.25078  -1.27185 
 C                    -0.11176  -1.36022   0.09996 
 O                     1.21436  -1.11021  -0.0604 
 O                    -0.50008  -2.48987   0.17542 
 H                     1.40097   0.49587  -1.32977 
 H                     3.64936  -0.43116  -0.73819 
 H                     3.35843  -0.01384   0.98035 
 H                     3.51169   1.28762  -0.2423 
 H                    -1.99988  -0.74518   2.02762 
 H                    -2.79831  -1.31952   0.54453 
 H                    -2.93625   0.40264   1.0414 
 H                    -0.60096   0.50635  -1.92189 
 H                    -2.12383   1.119    -1.23228 
 H                    -1.98659  -0.59454  -1.72666 
 
                          Input orientation:                          
 ---------------------------------------------------------------------
 Center     Atomic      Atomic             Coordinates (Angstroms)
 Number     Number       Type             X           Y           Z
 ---------------------------------------------------------------------
      1          8           0       -0.852795    1.913729    1.445917
      2          6           0       -0.306177    1.067024    0.800251
      3          8           0        1.034286    1.138025    0.588246
      4          6           0        1.655147    0.216768   -0.291825
      5          6           0        3.142580    0.268966   -0.059806
      6          6           0       -1.027192   -0.131960    0.172210
      7          6           0       -2.272654   -0.470275    0.999061
      8          6           0       -1.450349    0.250775   -1.271848
      9          6           0       -0.111761   -1.360221    0.099960
     10          8           0        1.214363   -1.110206   -0.060397
     11          8           0       -0.500079   -2.489868    0.175423
     12          1           0        1.400967    0.495870   -1.329773
     13          1           0        3.649363   -0.431161   -0.738189
     14          1           0        3.358426   -0.013842    0.980347
     15          1           0        3.511694    1.287624   -0.242298
     16          1           0       -1.999879   -0.745179    2.027620
     17          1           0       -2.798309   -1.319525    0.544531
     18          1           0       -2.936250    0.402642    1.041398
     19          1           0       -0.600959    0.506354   -1.921890
     20          1           0       -2.123835    1.118995   -1.232282
     21          1           0       -1.986585   -0.594537   -1.726658
 ---------------------------------------------------------------------
                    Distance matrix (angstroms):
                    1          2          3          4          5
     1  O    0.000000
     2  C    1.196907   0.000000
     3  O    2.213230   1.358980   0.000000
     4  C    3.491303   2.400491   1.417290   0.000000
     5  C    4.575529   3.642872   2.370683   1.506324   0.000000
     6  C    2.416110   1.533578   2.456754   2.744428   4.195423
     7  C    2.810544   2.503966   3.700169   4.191186   5.567085
     8  C    3.241717   2.503794   3.228091   3.256640   4.750197
     9  C    3.616557   2.533717   2.791610   2.400491   3.642872
    10  O    3.960594   2.791610   2.346851   1.417290   2.370683
    11  O    4.596762   3.616557   3.960594   3.491303   4.575529
    12  H    3.846326   2.788827   2.055631   1.104464   2.167376
    13  H    5.526143   4.500850   3.325719   2.143817   1.098732
    14  H    4.654746   3.824920   2.623388   2.138401   1.099312
    15  H    4.721317   3.963799   2.617199   2.143817   1.098732
    16  H    2.953637   2.767515   3.850248   4.434454   5.641872
    17  H    3.879620   3.460019   4.553048   4.784659   6.179214
    18  H    2.605342   2.723388   4.063409   4.784659   6.179214
    19  H    3.658722   2.794869   3.061669   2.798390   4.187815
    20  H    3.069184   2.727228   3.645327   3.997396   5.461902
    21  H    4.200251   3.459743   4.181652   3.997396   5.461902
                    6          7          8          9         10
     6  C    0.000000
     7  C    1.532748   0.000000
     8  C    1.552691   2.520541   0.000000
     9  C    1.533578   2.503966   2.503794   0.000000
    10  O    2.456754   3.700169   3.228091   1.358980   0.000000
    11  O    2.416110   2.810544   3.241717   1.196907   2.213230
    12  H    2.923368   4.455603   2.862416   2.788827   2.055631
    13  H    4.773732   6.171698   5.172707   3.963799   2.617199
    14  H    4.461018   5.649579   5.316645   3.824920   2.623388
    15  H    4.773732   6.171698   5.172707   4.500850   3.325719
    16  H    2.182820   1.099050   3.490042   2.767515   3.850248
    17  H    2.164669   1.097331   2.753556   2.723388   4.063409
    18  H    2.164669   1.097331   2.753556   3.460019   4.553048
    19  H    2.230330   3.504329   1.099699   2.794869   3.061669
    20  H    2.177180   2.743505   1.099525   3.459743   4.181652
    21  H    2.177180   2.743505   1.099525   2.727228   3.645327
                   11         12         13         14         15
    11  O    0.000000
    12  H    3.846326   0.000000
    13  H    4.721317   2.502927   0.000000
    14  H    4.654746   3.070522   1.792251   0.000000
    15  H    5.526143   2.502927   1.794180   1.792251   0.000000
    16  H    2.953637   4.937413   6.297797   5.508454   6.297797
    17  H    2.605342   4.943945   6.633781   6.308734   6.872588
    18  H    3.879620   4.943945   6.872588   6.308734   6.633781
    19  H    3.658722   2.087682   4.510579   4.936629   4.510579
    20  H    4.200251   3.580784   5.998077   6.019487   5.724306
    21  H    3.069184   3.580784   5.724306   6.019487   5.998077
                   16         17         18         19         20
    16  H    0.000000
    17  H    1.779583   0.000000
    18  H    1.779583   1.797710   0.000000
    19  H    4.372864   3.774310   3.774310   0.000000
    20  H    3.757322   3.091660   2.518492   1.780460   0.000000
    21  H    3.757322   2.518492   3.091660   1.780460   1.788697
                   21
    21  H    0.000000
 Stoichiometry    C7H10O4
 Framework group  CS[SG(C5H4),X(C2H6O4)]
 Deg. of freedom    33
 Full point group                 CS      NOp   2
 Largest Abelian subgroup         CS      NOp   2
 Largest concise Abelian subgroup CS      NOp   2
                         Standard orientation:                         
 ---------------------------------------------------------------------
 Center     Atomic      Atomic             Coordinates (Angstroms)
 Number     Number       Type             X           Y           Z
 ---------------------------------------------------------------------
      1          8           0        0.034232   -0.974927    2.298381
      2          6           0        0.034232   -0.367846    1.266859
      3          8           0        0.711202    0.806807    1.173426
      4          6           0        0.593590    1.592905    0.000000
      5          6           0        1.702274    2.612627    0.000000
      6          6           0       -0.696428   -0.829436   -0.000000
      7          6           0       -0.803970   -2.358407   -0.000000
      8          6           0       -2.119517   -0.208416   -0.000000
      9          6           0        0.034232   -0.367846   -1.266859
     10          8           0        0.711202    0.806807   -1.173426
     11          8           0        0.034232   -0.974927   -2.298381
     12          1           0       -0.398304    2.078690    0.000000
     13          1           0        1.627809    3.242624   -0.897090
     14          1           0        2.672173    2.095150    0.000000
     15          1           0        1.627809    3.242624    0.897090
     16          1           0        0.191906   -2.823319   -0.000000
     17          1           0       -1.338290   -2.691119   -0.898855
     18          1           0       -1.338290   -2.691119    0.898855
     19          1           0       -2.115414    0.891276   -0.000000
     20          1           0       -2.661409   -0.548192    0.894349
     21          1           0       -2.661409   -0.548192   -0.894349
 ---------------------------------------------------------------------
 Rotational constants (GHZ):           1.5441293           1.1129766           0.7901212
 Standard basis: def2SVP (5D, 7F)
 There are   131 symmetry adapted cartesian basis functions of A'  symmetry.
 There are    84 symmetry adapted cartesian basis functions of A"  symmetry.
 There are   123 symmetry adapted basis functions of A'  symmetry.
 There are    81 symmetry adapted basis functions of A"  symmetry.
   204 basis functions,   345 primitive gaussians,   215 cartesian basis functions
    42 alpha electrons       42 beta electrons
       nuclear repulsion energy       675.5223666329 Hartrees.
 NAtoms=   21 NActive=   21 NUniq=   15 SFac= 1.96D+00 NAtFMM=   60 NAOKFM=F Big=F
 Integral buffers will be    131072 words long.
 Raffenetti 2 integral format.
 Two-electron integral symmetry is turned on.
 One-electron integrals computed using PRISM.
   2 Symmetry operations used in ECPInt.
 ECPInt:  NShTT=    4656 NPrTT=   16826 LenC2=    4599 LenP2D=   12884.
 LDataN:  DoStor=T MaxTD1= 4 Len=   56
 NBasis=   204 RedAO= T EigKep=  1.11D-03  NBF=   123    81
 NBsUse=   204 1.00D-06 EigRej= -1.00D+00 NBFU=   123    81
 ExpMin= 1.22D-01 ExpMax= 2.27D+03 ExpMxC= 3.41D+02 IAcc=3 IRadAn=         5 AccDes= 0.00D+00
 Harris functional with IExCor=  402 and IRadAn=       5 diagonalized for initial guess.
 HarFok:  IExCor=  402 AccDes= 0.00D+00 IRadAn=         5 IDoV= 1 UseB2=F ITyADJ=14
 ICtDFT=  3500011 ScaDFX=  1.000000  1.000000  1.000000  1.000000
 FoFCou: FMM=F IPFlag=           0 FMFlag=      100000 FMFlg1=           0
         NFxFlg=           0 DoJE=T BraDBF=F KetDBF=T FulRan=T
         wScrn=  0.000000 ICntrl=       500 IOpCl=  0 I1Cent=   200000004 NGrid=           0
         NMat0=    1 NMatS0=      1 NMatT0=    0 NMatD0=    1 NMtDS0=    0 NMtDT0=    0
 Petite list used in FoFCou.
 Initial guess orbital symmetries:
       Occupied  (A') (A") (A') (A") (A') (A') (A') (A') (A') (A")
                 (A') (A') (A") (A') (A") (A') (A') (A') (A') (A')
                 (A") (A") (A') (A') (A') (A") (A') (A') (A") (A')
                 (A") (A") (A') (A") (A') (A') (A') (A") (A") (A')
                 (A') (A")
       Virtual   (A') (A") (A') (A') (A') (A") (A') (A") (A') (A')
                 (A") (A') (A') (A") (A') (A") (A') (A') (A') (A')
                 (A") (A') (A") (A') (A") (A') (A') (A') (A") (A")
                 (A') (A") (A') (A') (A") (A') (A") (A') (A') (A')
                 (A') (A') (A") (A") (A') (A') (A") (A') (A') (A')
                 (A") (A') (A') (A") (A') (A') (A") (A') (A') (A")
                 (A') (A") (A') (A') (A") (A") (A') (A") (A') (A')
                 (A") (A") (A') (A') (A") (A') (A') (A") (A") (A')
                 (A") (A") (A') (A") (A") (A') (A') (A") (A") (A')
                 (A') (A') (A") (A") (A') (A") (A') (A') (A') (A")
                 (A") (A') (A") (A") (A') (A') (A') (A') (A") (A')
                 (A") (A') (A") (A') (A") (A') (A") (A') (A') (A')
                 (A") (A') (A") (A') (A') (A') (A") (A') (A") (A')
                 (A') (A") (A') (A") (A') (A") (A') (A') (A") (A')
                 (A') (A") (A') (A") (A') (A') (A") (A") (A') (A")
                 (A') (A') (A") (A') (A') (A") (A") (A') (A") (A')
                 (A') (A")
 The electronic state of the initial guess is 1-A'.
 Requested convergence on RMS density matrix=1.00D-08 within 128 cycles.
 Requested convergence on MAX density matrix=1.00D-06.
 Requested convergence on             energy=1.00D-06.
 No special actions if energy rises.
 Integral accuracy reduced to 1.0D-05 until final iterations.
 Initial convergence to 1.0D-05 achieved.  Increase integral accuracy.
 SCF Done:  E(RB3LYP) =  -573.261730146     A.U. after   14 cycles
            NFock= 14  Conv=0.37D-08     -V/T= 2.0093

 **********************************************************************

            Population analysis using the SCF Density.

 **********************************************************************

 Orbital symmetries:
       Occupied  (A") (A') (A') (A") (A') (A") (A') (A') (A') (A')
                 (A') (A') (A") (A') (A") (A') (A') (A') (A') (A')
                 (A") (A") (A') (A') (A') (A") (A') (A") (A') (A')
                 (A") (A") (A') (A') (A") (A') (A") (A') (A") (A')
                 (A') (A")
       Virtual   (A') (A") (A') (A') (A') (A") (A") (A') (A') (A")
                 (A') (A') (A') (A") (A') (A") (A') (A') (A') (A")
                 (A') (A') (A") (A') (A") (A') (A') (A') (A") (A")
                 (A") (A') (A') (A') (A") (A') (A') (A') (A") (A")
                 (A') (A') (A') (A') (A") (A') (A') (A') (A") (A')
                 (A") (A') (A') (A") (A') (A") (A') (A') (A') (A')
                 (A") (A') (A") (A') (A") (A") (A') (A") (A') (A')
                 (A") (A") (A') (A') (A") (A') (A') (A") (A") (A')
                 (A") (A") (A') (A") (A") (A') (A") (A') (A") (A')
                 (A') (A') (A") (A") (A') (A') (A") (A") (A') (A')
                 (A") (A') (A") (A') (A') (A") (A') (A') (A") (A")
                 (A') (A") (A') (A') (A") (A') (A") (A') (A') (A')
                 (A") (A') (A") (A') (A') (A') (A") (A') (A") (A')
                 (A') (A") (A') (A") (A') (A") (A') (A') (A") (A')
                 (A') (A') (A") (A') (A") (A") (A') (A") (A') (A")
                 (A') (A') (A") (A') (A') (A") (A") (A') (A') (A")
                 (A") (A')
 The electronic state is 1-A'.
 Alpha  occ. eigenvalues --  -19.20051 -19.20051 -19.13873 -19.13873 -10.33509
 Alpha  occ. eigenvalues --  -10.33507 -10.33259 -10.24349 -10.22101 -10.20997
 Alpha  occ. eigenvalues --  -10.19504  -1.14356  -1.09840  -1.04661  -1.02043
 Alpha  occ. eigenvalues --   -0.84070  -0.79852  -0.70780  -0.67992  -0.65559
 Alpha  occ. eigenvalues --   -0.65436  -0.57946  -0.57508  -0.51030  -0.49048
 Alpha  occ. eigenvalues --   -0.46409  -0.45723  -0.45567  -0.45018  -0.43769
 Alpha  occ. eigenvalues --   -0.42975  -0.42137  -0.41132  -0.40545  -0.40253
 Alpha  occ. eigenvalues --   -0.37804  -0.36816  -0.36503  -0.33320  -0.32239
 Alpha  occ. eigenvalues --   -0.30297  -0.28387
 Alpha virt. eigenvalues --   -0.02692  -0.00403   0.03793   0.06437   0.07788
 Alpha virt. eigenvalues --    0.09475   0.10651   0.10670   0.11336   0.12706
 Alpha virt. eigenvalues --    0.13054   0.13811   0.15713   0.16339   0.17497
 Alpha virt. eigenvalues --    0.18825   0.20276   0.21204   0.23669   0.27291
 Alpha virt. eigenvalues --    0.29420   0.34145   0.35546   0.37864   0.40111
 Alpha virt. eigenvalues --    0.40796   0.42163   0.44126   0.45491   0.47102
 Alpha virt. eigenvalues --    0.49233   0.50737   0.52481   0.54587   0.55949
 Alpha virt. eigenvalues --    0.57254   0.58620   0.59471   0.61662   0.62020
 Alpha virt. eigenvalues --    0.62201   0.62869   0.63598   0.64985   0.65818
 Alpha virt. eigenvalues --    0.65957   0.66099   0.67101   0.67925   0.68012
 Alpha virt. eigenvalues --    0.68935   0.70747   0.71735   0.73103   0.74650
 Alpha virt. eigenvalues --    0.83851   0.84300   0.85293   0.88671   0.92530
 Alpha virt. eigenvalues --    0.92880   0.99694   1.00121   1.02750   1.06757
 Alpha virt. eigenvalues --    1.08803   1.09186   1.16719   1.17159   1.19472
 Alpha virt. eigenvalues --    1.20198   1.26279   1.28785   1.29949   1.34256
 Alpha virt. eigenvalues --    1.37864   1.38766   1.39605   1.44893   1.45611
 Alpha virt. eigenvalues --    1.50152   1.50899   1.51256   1.53640   1.54325
 Alpha virt. eigenvalues --    1.58773   1.61332   1.61427   1.64038   1.67714
 Alpha virt. eigenvalues --    1.70561   1.71297   1.72195   1.73557   1.75670
 Alpha virt. eigenvalues --    1.77280   1.77970   1.79451   1.80061   1.80599
 Alpha virt. eigenvalues --    1.81930   1.82931   1.85398   1.85983   1.86590
 Alpha virt. eigenvalues --    1.86629   1.88722   1.94513   1.97121   1.98435
 Alpha virt. eigenvalues --    1.99491   2.00238   2.01586   2.03208   2.10635
 Alpha virt. eigenvalues --    2.11020   2.13000   2.17672   2.18868   2.23068
 Alpha virt. eigenvalues --    2.24022   2.34234   2.34313   2.38882   2.39995
 Alpha virt. eigenvalues --    2.45733   2.46715   2.47862   2.52877   2.54139
 Alpha virt. eigenvalues --    2.58773   2.61212   2.63480   2.66180   2.68895
 Alpha virt. eigenvalues --    2.70021   2.71470   2.76159   2.76359   2.81100
 Alpha virt. eigenvalues --    2.83000   2.86854   2.87516   2.88796   2.90320
 Alpha virt. eigenvalues --    2.90502   2.92456   2.95974   2.98420   2.99463
 Alpha virt. eigenvalues --    3.00615   3.04169   3.16950   3.18595   3.20024
 Alpha virt. eigenvalues --    3.23778   3.35338   3.40764   3.59202   3.61725
 Alpha virt. eigenvalues --    3.64606   3.67331
          Condensed to atoms (all electrons):
               1          2          3          4          5          6
     1  O    7.564667   0.770361  -0.072277   0.001462  -0.000068  -0.118836
     2  C    0.770361   4.689614   0.329678  -0.030523  -0.000049   0.023547
     3  O   -0.072277   0.329678   7.972676   0.293202  -0.048305  -0.127253
     4  C    0.001462  -0.030523   0.293202   4.408055   0.395055   0.004461
     5  C   -0.000068  -0.000049  -0.048305   0.395055   4.606908   0.001030
     6  C   -0.118836   0.023547  -0.127253   0.004461   0.001030   6.345589
     7  C    0.009268  -0.024951   0.004085   0.001171   0.000152   0.313506
     8  C   -0.003304  -0.030665   0.001488  -0.000756   0.000378   0.339437
     9  C    0.002259   0.012155   0.011158  -0.030523  -0.000049   0.023547
    10  O   -0.000019   0.011158  -0.050766   0.293202  -0.048305  -0.127253
    11  O   -0.000007   0.002259  -0.000019   0.001462  -0.000068  -0.118836
    12  H    0.000188   0.002067  -0.043282   0.400248  -0.048303  -0.009188
    13  H    0.000003  -0.000082   0.004192  -0.002533   0.362351   0.000252
    14  H   -0.000038   0.000221   0.000996  -0.003560   0.362804  -0.000253
    15  H   -0.000008  -0.000018   0.002363  -0.002533   0.362351   0.000252
    16  H   -0.000148  -0.003898   0.000184   0.000180   0.000005  -0.018553
    17  H    0.000459   0.008039  -0.000132  -0.000078   0.000000  -0.017247
    18  H    0.010177  -0.006417   0.000401  -0.000078   0.000000  -0.017247
    19  H   -0.000048  -0.003642   0.000664   0.000823   0.000456  -0.027505
    20  H    0.003802  -0.000008   0.000070  -0.000331  -0.000033  -0.023280
    21  H   -0.000110   0.006342  -0.000260  -0.000331  -0.000033  -0.023280
               7          8          9         10         11         12
     1  O    0.009268  -0.003304   0.002259  -0.000019  -0.000007   0.000188
     2  C   -0.024951  -0.030665   0.012155   0.011158   0.002259   0.002067
     3  O    0.004085   0.001488   0.011158  -0.050766  -0.000019  -0.043282
     4  C    0.001171  -0.000756  -0.030523   0.293202   0.001462   0.400248
     5  C    0.000152   0.000378  -0.000049  -0.048305  -0.000068  -0.048303
     6  C    0.313506   0.339437   0.023547  -0.127253  -0.118836  -0.009188
     7  C    4.466136  -0.018779  -0.024951   0.004085   0.009268  -0.000541
     8  C   -0.018779   4.528783  -0.030665   0.001488  -0.003304  -0.001215
     9  C   -0.024951  -0.030665   4.689614   0.329678   0.770361   0.002067
    10  O    0.004085   0.001488   0.329678   7.972676  -0.072277  -0.043282
    11  O    0.009268  -0.003304   0.770361  -0.072277   7.564667   0.000188
    12  H   -0.000541  -0.001215   0.002067  -0.043282   0.000188   0.719994
    13  H   -0.000004  -0.000026  -0.000018   0.002363  -0.000008  -0.004149
    14  H   -0.000022  -0.000015   0.000221   0.000996  -0.000038   0.009218
    15  H   -0.000004  -0.000026  -0.000082   0.004192   0.000003  -0.004149
    16  H    0.389615   0.007460  -0.003898   0.000184  -0.000148  -0.000014
    17  H    0.379239  -0.007978  -0.006417   0.000401   0.010177   0.000015
    18  H    0.379239  -0.007978   0.008039  -0.000132   0.000459   0.000015
    19  H    0.007539   0.387350  -0.003642   0.000664  -0.000048   0.002299
    20  H   -0.008619   0.382484   0.006342  -0.000260  -0.000110   0.000304
    21  H   -0.008619   0.382484  -0.000008   0.000070   0.003802   0.000304
              13         14         15         16         17         18
     1  O    0.000003  -0.000038  -0.000008  -0.000148   0.000459   0.010177
     2  C   -0.000082   0.000221  -0.000018  -0.003898   0.008039  -0.006417
     3  O    0.004192   0.000996   0.002363   0.000184  -0.000132   0.000401
     4  C   -0.002533  -0.003560  -0.002533   0.000180  -0.000078  -0.000078
     5  C    0.362351   0.362804   0.362351   0.000005   0.000000   0.000000
     6  C    0.000252  -0.000253   0.000252  -0.018553  -0.017247  -0.017247
     7  C   -0.000004  -0.000022  -0.000004   0.389615   0.379239   0.379239
     8  C   -0.000026  -0.000015  -0.000026   0.007460  -0.007978  -0.007978
     9  C   -0.000018   0.000221  -0.000082  -0.003898  -0.006417   0.008039
    10  O    0.002363   0.000996   0.004192   0.000184   0.000401  -0.000132
    11  O   -0.000008  -0.000038   0.000003  -0.000148   0.010177   0.000459
    12  H   -0.004149   0.009218  -0.004149  -0.000014   0.000015   0.000015
    13  H    0.634119  -0.016650  -0.015669  -0.000000   0.000000  -0.000000
    14  H   -0.016650   0.624511  -0.016650   0.000000   0.000000   0.000000
    15  H   -0.015669  -0.016650   0.634119  -0.000000  -0.000000   0.000000
    16  H   -0.000000   0.000000  -0.000000   0.653309  -0.021725  -0.021725
    17  H    0.000000   0.000000  -0.000000  -0.021725   0.643038  -0.020291
    18  H   -0.000000   0.000000   0.000000  -0.021725  -0.020291   0.643038
    19  H   -0.000017  -0.000012  -0.000017  -0.000483   0.000130   0.000130
    20  H    0.000001   0.000002   0.000002  -0.000024  -0.001051   0.005982
    21  H    0.000002   0.000002   0.000001  -0.000024   0.005982  -0.001051
              19         20         21
     1  O   -0.000048   0.003802  -0.000110
     2  C   -0.003642  -0.000008   0.006342
     3  O    0.000664   0.000070  -0.000260
     4  C    0.000823  -0.000331  -0.000331
     5  C    0.000456  -0.000033  -0.000033
     6  C   -0.027505  -0.023280  -0.023280
     7  C    0.007539  -0.008619  -0.008619
     8  C    0.387350   0.382484   0.382484
     9  C   -0.003642   0.006342  -0.000008
    10  O    0.000664  -0.000260   0.000070
    11  O   -0.000048  -0.000110   0.003802
    12  H    0.002299   0.000304   0.000304
    13  H   -0.000017   0.000001   0.000002
    14  H   -0.000012   0.000002   0.000002
    15  H   -0.000017   0.000002   0.000001
    16  H   -0.000483  -0.000024  -0.000024
    17  H    0.000130  -0.001051   0.005982
    18  H    0.000130   0.005982  -0.001051
    19  H    0.656783  -0.020077  -0.020077
    20  H   -0.020077   0.629910  -0.017020
    21  H   -0.020077  -0.017020   0.629910
 Mulliken charges:
               1
     1  O   -0.167785
     2  C    0.244812
     3  O   -0.278863
     4  C    0.271926
     5  C    0.053720
     6  C   -0.422889
     7  C    0.123186
     8  C    0.073358
     9  C    0.244812
    10  O   -0.278863
    11  O   -0.167785
    12  H    0.017217
    13  H    0.035875
    14  H    0.038266
    15  H    0.035875
    16  H    0.019702
    17  H    0.027438
    18  H    0.027438
    19  H    0.018728
    20  H    0.041916
    21  H    0.041916
 Sum of Mulliken charges =  -0.00000
 Mulliken charges with hydrogens summed into heavy atoms:
               1
     1  O   -0.167785
     2  C    0.244812
     3  O   -0.278863
     4  C    0.289144
     5  C    0.163736
     6  C   -0.422889
     7  C    0.197764
     8  C    0.175918
     9  C    0.244812
    10  O   -0.278863
    11  O   -0.167785
 Electronic spatial extent (au):  <R**2>=           1583.1045
 Charge=             -0.0000 electrons
 Dipole moment (field-independent basis, Debye):
    X=             -1.5135    Y=              2.6732    Z=              0.0000  Tot=              3.0719
 Quadrupole moment (field-independent basis, Debye-Ang):
   XX=            -59.8861   YY=            -59.0024   ZZ=            -81.2805
   XY=              1.9962   XZ=             -0.0000   YZ=             -0.0000
 Traceless Quadrupole moment (field-independent basis, Debye-Ang):
   XX=              6.8369   YY=              7.7206   ZZ=            -14.5575
   XY=              1.9962   XZ=             -0.0000   YZ=             -0.0000
 Octapole moment (field-independent basis, Debye-Ang**2):
  XXX=              4.4238  YYY=             14.3268  ZZZ=              0.0000  XYY=              6.4043
  XXY=              0.8639  XXZ=             -0.0000  XZZ=             -4.3330  YZZ=             14.1195
  YYZ=              0.0000  XYZ=             -0.0000
 Hexadecapole moment (field-independent basis, Debye-Ang**3):
 XXXX=           -497.7925 YYYY=           -837.0196 ZZZZ=           -707.2954 XXXY=           -183.5507
 XXXZ=             -0.0000 YYYX=           -176.4917 YYYZ=             -0.0000 ZZZX=             -0.0000
 ZZZY=             -0.0000 XXYY=           -219.8072 XXZZ=           -183.8593 YYZZ=           -262.1811
 XXYZ=             -0.0000 YYXZ=             -0.0000 ZZXY=            -63.3800
 N-N= 6.755223666329D+02 E-N=-2.689297584746D+03  KE= 5.680059341000D+02
 Symmetry A'   KE= 3.718269798889D+02
 Symmetry A"   KE= 1.961789542111D+02
 ******************************Gaussian NBO Version 3.1******************************
             N A T U R A L   A T O M I C   O R B I T A L   A N D
          N A T U R A L   B O N D   O R B I T A L   A N A L Y S I S
 ******************************Gaussian NBO Version 3.1******************************
       /RESON  / : Allow strongly delocalized NBO set

 Analyzing the SCF density

 Job title: 82                                                              

 Storage needed:    126396 in NPA,    167531 in NBO ( 939521681 available)
 GSVD:  LWork=       26486 too small for GESVD, short by        3009 words or        3009 for optimal perf.


 NATURAL POPULATIONS:  Natural atomic orbital occupancies 
                                                          
   NAO  Atom  No  lang   Type(AO)    Occupancy      Energy
 ----------------------------------------------------------
     1    O    1  S      Cor( 1S)     1.99970     -18.88093
     2    O    1  S      Val( 2S)     1.68478      -0.87394
     3    O    1  S      Ryd( 3S)     0.00173       1.48100
     4    O    1  px     Val( 2p)     1.53558      -0.26298
     5    O    1  px     Ryd( 3p)     0.00126       1.12037
     6    O    1  py     Val( 2p)     1.68360      -0.28677
     7    O    1  py     Ryd( 3p)     0.00157       1.12248
     8    O    1  pz     Val( 2p)     1.64633      -0.32042
     9    O    1  pz     Ryd( 3p)     0.00103       1.06192
    10    O    1  dxy    Ryd( 3d)     0.00049       2.72445
    11    O    1  dxz    Ryd( 3d)     0.00150       2.84008
    12    O    1  dyz    Ryd( 3d)     0.00137       3.18209
    13    O    1  dx2y2  Ryd( 3d)     0.00040       2.74074
    14    O    1  dz2    Ryd( 3d)     0.00165       3.12370

    15    C    2  S      Cor( 1S)     1.99913     -10.22480
    16    C    2  S      Val( 2S)     0.73458      -0.14377
    17    C    2  S      Ryd( 3S)     0.01097       0.53295
    18    C    2  px     Val( 2p)     0.78105      -0.11473
    19    C    2  px     Ryd( 3p)     0.00635       0.57288
    20    C    2  py     Val( 2p)     0.71203      -0.04360
    21    C    2  py     Ryd( 3p)     0.00831       0.63159
    22    C    2  pz     Val( 2p)     0.84622      -0.03788
    23    C    2  pz     Ryd( 3p)     0.01884       0.59064
    24    C    2  dxy    Ryd( 3d)     0.00247       2.09554
    25    C    2  dxz    Ryd( 3d)     0.00316       2.06231
    26    C    2  dyz    Ryd( 3d)     0.00278       2.24639
    27    C    2  dx2y2  Ryd( 3d)     0.00267       1.97521
    28    C    2  dz2    Ryd( 3d)     0.00384       2.23729

    29    O    3  S      Cor( 1S)     1.99960     -18.99763
    30    O    3  S      Val( 2S)     1.60248      -0.88614
    31    O    3  S      Ryd( 3S)     0.00208       1.52423
    32    O    3  px     Val( 2p)     1.76132      -0.35856
    33    O    3  px     Ryd( 3p)     0.00209       1.19326
    34    O    3  py     Val( 2p)     1.54394      -0.36193
    35    O    3  py     Ryd( 3p)     0.00099       1.33512
    36    O    3  pz     Val( 2p)     1.66734      -0.36185
    37    O    3  pz     Ryd( 3p)     0.00172       1.30363
    38    O    3  dxy    Ryd( 3d)     0.00086       2.94498
    39    O    3  dxz    Ryd( 3d)     0.00084       2.71755
    40    O    3  dyz    Ryd( 3d)     0.00088       2.92864
    41    O    3  dx2y2  Ryd( 3d)     0.00072       2.78940
    42    O    3  dz2    Ryd( 3d)     0.00118       2.89541

    43    C    4  S      Cor( 1S)     1.99904     -10.23062
    44    C    4  S      Val( 2S)     0.90137      -0.23991
    45    C    4  S      Ryd( 3S)     0.00476       0.71807
    46    C    4  px     Val( 2p)     1.16031      -0.14054
    47    C    4  px     Ryd( 3p)     0.00357       0.72520
    48    C    4  py     Val( 2p)     0.85267      -0.11847
    49    C    4  py     Ryd( 3p)     0.00240       0.65822
    50    C    4  pz     Val( 2p)     0.61189      -0.08224
    51    C    4  pz     Ryd( 3p)     0.00870       0.50553
    52    C    4  dxy    Ryd( 3d)     0.00149       2.27488
    53    C    4  dxz    Ryd( 3d)     0.00157       1.96019
    54    C    4  dyz    Ryd( 3d)     0.00338       2.19247
    55    C    4  dx2y2  Ryd( 3d)     0.00150       2.08726
    56    C    4  dz2    Ryd( 3d)     0.00261       2.20484

    57    C    5  S      Cor( 1S)     1.99919     -10.09176
    58    C    5  S      Val( 2S)     1.10095      -0.27002
    59    C    5  S      Ryd( 3S)     0.00091       0.81385
    60    C    5  px     Val( 2p)     1.14329      -0.10617
    61    C    5  px     Ryd( 3p)     0.00152       0.50472
    62    C    5  py     Val( 2p)     1.16075      -0.10632
    63    C    5  py     Ryd( 3p)     0.00248       0.52252
    64    C    5  pz     Val( 2p)     1.23405      -0.10302
    65    C    5  pz     Ryd( 3p)     0.00281       0.58426
    66    C    5  dxy    Ryd( 3d)     0.00076       2.31563
    67    C    5  dxz    Ryd( 3d)     0.00009       2.03052
    68    C    5  dyz    Ryd( 3d)     0.00062       2.41484
    69    C    5  dx2y2  Ryd( 3d)     0.00029       2.14647
    70    C    5  dz2    Ryd( 3d)     0.00059       2.31486

    71    C    6  S      Cor( 1S)     1.99882     -10.11792
    72    C    6  S      Val( 2S)     0.93729      -0.22846
    73    C    6  S      Ryd( 3S)     0.00188       0.96209
    74    C    6  px     Val( 2p)     1.10438      -0.14712
    75    C    6  px     Ryd( 3p)     0.00190       0.73544
    76    C    6  py     Val( 2p)     1.12498      -0.14556
    77    C    6  py     Ryd( 3p)     0.00341       0.89018
    78    C    6  pz     Val( 2p)     1.10461      -0.15199
    79    C    6  pz     Ryd( 3p)     0.00293       0.72238
    80    C    6  dxy    Ryd( 3d)     0.00099       2.09333
    81    C    6  dxz    Ryd( 3d)     0.00109       2.15757
    82    C    6  dyz    Ryd( 3d)     0.00100       2.02836
    83    C    6  dx2y2  Ryd( 3d)     0.00075       2.20170
    84    C    6  dz2    Ryd( 3d)     0.00057       2.21060

    85    C    7  S      Cor( 1S)     1.99924     -10.07332
    86    C    7  S      Val( 2S)     1.07718      -0.23656
    87    C    7  S      Ryd( 3S)     0.00140       0.88096
    88    C    7  px     Val( 2p)     1.24399      -0.09150
    89    C    7  px     Ryd( 3p)     0.00501       0.65510
    90    C    7  py     Val( 2p)     1.03895      -0.07987
    91    C    7  py     Ryd( 3p)     0.00220       0.51032
    92    C    7  pz     Val( 2p)     1.24277      -0.08754
    93    C    7  pz     Ryd( 3p)     0.00458       0.65625
    94    C    7  dxy    Ryd( 3d)     0.00042       2.23682
    95    C    7  dxz    Ryd( 3d)     0.00054       2.36464
    96    C    7  dyz    Ryd( 3d)     0.00028       2.16570
    97    C    7  dx2y2  Ryd( 3d)     0.00060       2.26705
    98    C    7  dz2    Ryd( 3d)     0.00056       2.33782

    99    C    8  S      Cor( 1S)     1.99921     -10.10185
   100    C    8  S      Val( 2S)     1.08384      -0.26337
   101    C    8  S      Ryd( 3S)     0.00095       0.87022
   102    C    8  px     Val( 2p)     1.06448      -0.10790
   103    C    8  px     Ryd( 3p)     0.00213       0.51748
   104    C    8  py     Val( 2p)     1.20333      -0.10800
   105    C    8  py     Ryd( 3p)     0.00323       0.63402
   106    C    8  pz     Val( 2p)     1.24873      -0.11443
   107    C    8  pz     Ryd( 3p)     0.00250       0.62432
   108    C    8  dxy    Ryd( 3d)     0.00033       2.15902
   109    C    8  dxz    Ryd( 3d)     0.00069       2.32031
   110    C    8  dyz    Ryd( 3d)     0.00021       2.15819
   111    C    8  dx2y2  Ryd( 3d)     0.00073       2.33336
   112    C    8  dz2    Ryd( 3d)     0.00054       2.29325

   113    C    9  S      Cor( 1S)     1.99913     -10.22480
   114    C    9  S      Val( 2S)     0.73458      -0.14377
   115    C    9  S      Ryd( 3S)     0.01097       0.53295
   116    C    9  px     Val( 2p)     0.78105      -0.11473
   117    C    9  px     Ryd( 3p)     0.00635       0.57288
   118    C    9  py     Val( 2p)     0.71203      -0.04360
   119    C    9  py     Ryd( 3p)     0.00831       0.63159
   120    C    9  pz     Val( 2p)     0.84622      -0.03788
   121    C    9  pz     Ryd( 3p)     0.01884       0.59064
   122    C    9  dxy    Ryd( 3d)     0.00247       2.09554
   123    C    9  dxz    Ryd( 3d)     0.00316       2.06231
   124    C    9  dyz    Ryd( 3d)     0.00278       2.24639
   125    C    9  dx2y2  Ryd( 3d)     0.00267       1.97521
   126    C    9  dz2    Ryd( 3d)     0.00384       2.23729

   127    O   10  S      Cor( 1S)     1.99960     -18.99763
   128    O   10  S      Val( 2S)     1.60248      -0.88614
   129    O   10  S      Ryd( 3S)     0.00208       1.52423
   130    O   10  px     Val( 2p)     1.76132      -0.35856
   131    O   10  px     Ryd( 3p)     0.00209       1.19326
   132    O   10  py     Val( 2p)     1.54394      -0.36193
   133    O   10  py     Ryd( 3p)     0.00099       1.33512
   134    O   10  pz     Val( 2p)     1.66734      -0.36185
   135    O   10  pz     Ryd( 3p)     0.00172       1.30363
   136    O   10  dxy    Ryd( 3d)     0.00086       2.94498
   137    O   10  dxz    Ryd( 3d)     0.00084       2.71755
   138    O   10  dyz    Ryd( 3d)     0.00088       2.92864
   139    O   10  dx2y2  Ryd( 3d)     0.00072       2.78940
   140    O   10  dz2    Ryd( 3d)     0.00118       2.89541

   141    O   11  S      Cor( 1S)     1.99970     -18.88093
   142    O   11  S      Val( 2S)     1.68478      -0.87394
   143    O   11  S      Ryd( 3S)     0.00173       1.48100
   144    O   11  px     Val( 2p)     1.53558      -0.26298
   145    O   11  px     Ryd( 3p)     0.00126       1.12037
   146    O   11  py     Val( 2p)     1.68360      -0.28677
   147    O   11  py     Ryd( 3p)     0.00157       1.12248
   148    O   11  pz     Val( 2p)     1.64633      -0.32042
   149    O   11  pz     Ryd( 3p)     0.00103       1.06192
   150    O   11  dxy    Ryd( 3d)     0.00049       2.72445
   151    O   11  dxz    Ryd( 3d)     0.00150       2.84008
   152    O   11  dyz    Ryd( 3d)     0.00137       3.18209
   153    O   11  dx2y2  Ryd( 3d)     0.00040       2.74074
   154    O   11  dz2    Ryd( 3d)     0.00165       3.12370

   155    H   12  S      Val( 1S)     0.81152       0.02258
   156    H   12  S      Ryd( 2S)     0.00410       0.36368
   157    H   12  px     Ryd( 2p)     0.00069       2.23755
   158    H   12  py     Ryd( 2p)     0.00026       2.03738
   159    H   12  pz     Ryd( 2p)     0.00013       1.76313

   160    H   13  S      Val( 1S)     0.76326       0.04929
   161    H   13  S      Ryd( 2S)     0.00127       0.33662
   162    H   13  px     Ryd( 2p)     0.00016       1.72086
   163    H   13  py     Ryd( 2p)     0.00034       1.96873
   164    H   13  pz     Ryd( 2p)     0.00055       2.15672

   165    H   14  S      Val( 1S)     0.76281       0.05385
   166    H   14  S      Ryd( 2S)     0.00283       0.34102
   167    H   14  px     Ryd( 2p)     0.00057       2.24881
   168    H   14  py     Ryd( 2p)     0.00027       1.89247
   169    H   14  pz     Ryd( 2p)     0.00017       1.77178

   170    H   15  S      Val( 1S)     0.76326       0.04929
   171    H   15  S      Ryd( 2S)     0.00127       0.33662
   172    H   15  px     Ryd( 2p)     0.00016       1.72086
   173    H   15  py     Ryd( 2p)     0.00034       1.96873
   174    H   15  pz     Ryd( 2p)     0.00055       2.15672

   175    H   16  S      Val( 1S)     0.76590       0.07077
   176    H   16  S      Ryd( 2S)     0.00136       0.36169
   177    H   16  px     Ryd( 2p)     0.00058       2.26320
   178    H   16  py     Ryd( 2p)     0.00025       1.85909
   179    H   16  pz     Ryd( 2p)     0.00021       1.81848

   180    H   17  S      Val( 1S)     0.76228       0.07433
   181    H   17  S      Ryd( 2S)     0.00197       0.37273
   182    H   17  px     Ryd( 2p)     0.00028       1.94185
   183    H   17  py     Ryd( 2p)     0.00019       1.82723
   184    H   17  pz     Ryd( 2p)     0.00057       2.19382

   185    H   18  S      Val( 1S)     0.76228       0.07433
   186    H   18  S      Ryd( 2S)     0.00197       0.37273
   187    H   18  px     Ryd( 2p)     0.00028       1.94185
   188    H   18  py     Ryd( 2p)     0.00019       1.82723
   189    H   18  pz     Ryd( 2p)     0.00057       2.19382

   190    H   19  S      Val( 1S)     0.78249       0.03900
   191    H   19  S      Ryd( 2S)     0.00101       0.39598
   192    H   19  px     Ryd( 2p)     0.00014       1.74258
   193    H   19  py     Ryd( 2p)     0.00069       2.35539
   194    H   19  pz     Ryd( 2p)     0.00021       1.78526

   195    H   20  S      Val( 1S)     0.76038       0.05430
   196    H   20  S      Ryd( 2S)     0.00178       0.35131
   197    H   20  px     Ryd( 2p)     0.00026       1.90103
   198    H   20  py     Ryd( 2p)     0.00022       1.84286
   199    H   20  pz     Ryd( 2p)     0.00052       2.16194

   200    H   21  S      Val( 1S)     0.76038       0.05430
   201    H   21  S      Ryd( 2S)     0.00178       0.35131
   202    H   21  px     Ryd( 2p)     0.00026       1.90103
   203    H   21  py     Ryd( 2p)     0.00022       1.84286
   204    H   21  pz     Ryd( 2p)     0.00052       2.16194

 WARNING:  1 low occupancy (<1.9990e) core orbital  found on  C    6


 Summary of Natural Population Analysis:                  
                                                          
                                       Natural Population 
                Natural  -----------------------------------------------
    Atom  No    Charge         Core      Valence    Rydberg      Total
 -----------------------------------------------------------------------
      O    1   -0.56101      1.99970     6.55030    0.01101     8.56101
      C    2    0.86759      1.99913     3.07388    0.05940     5.13241
      O    3   -0.58605      1.99960     6.57507    0.01137     8.58605
      C    4    0.44474      1.99904     3.52624    0.02998     5.55526
      C    5   -0.64831      1.99919     4.63904    0.01008     6.64831
      C    6   -0.28459      1.99882     4.27125    0.01452     6.28459
      C    7   -0.61772      1.99924     4.60289    0.01558     6.61772
      C    8   -0.61090      1.99921     4.60038    0.01131     6.61090
      C    9    0.86759      1.99913     3.07388    0.05940     5.13241
      O   10   -0.58605      1.99960     6.57507    0.01137     8.58605
      O   11   -0.56101      1.99970     6.55030    0.01101     8.56101
      H   12    0.18330      0.00000     0.81152    0.00518     0.81670
      H   13    0.23443      0.00000     0.76326    0.00232     0.76557
      H   14    0.23334      0.00000     0.76281    0.00384     0.76666
      H   15    0.23443      0.00000     0.76326    0.00232     0.76557
      H   16    0.23170      0.00000     0.76590    0.00240     0.76830
      H   17    0.23470      0.00000     0.76228    0.00301     0.76530
      H   18    0.23470      0.00000     0.76228    0.00301     0.76530
      H   19    0.21545      0.00000     0.78249    0.00205     0.78455
      H   20    0.23684      0.00000     0.76038    0.00278     0.76316
      H   21    0.23684      0.00000     0.76038    0.00278     0.76316
 =======================================================================
   * Total *    0.00000     21.99237    61.73289    0.27474    84.00000

                                 Natural Population      
 --------------------------------------------------------
   Core                      21.99237 ( 99.9653% of  22)
   Valence                   61.73289 ( 99.5692% of  62)
   Natural Minimal Basis     83.72526 ( 99.6729% of  84)
   Natural Rydberg Basis      0.27474 (  0.3271% of  84)
 --------------------------------------------------------

    Atom  No          Natural Electron Configuration
 ----------------------------------------------------------------------------
      O    1      [core]2S( 1.68)2p( 4.87)3d( 0.01)
      C    2      [core]2S( 0.73)2p( 2.34)3S( 0.01)3p( 0.03)3d( 0.01)
      O    3      [core]2S( 1.60)2p( 4.97)
      C    4      [core]2S( 0.90)2p( 2.62)3p( 0.01)3d( 0.01)
      C    5      [core]2S( 1.10)2p( 3.54)3p( 0.01)
      C    6      [core]2S( 0.94)2p( 3.33)3p( 0.01)
      C    7      [core]2S( 1.08)2p( 3.53)3p( 0.01)
      C    8      [core]2S( 1.08)2p( 3.52)3p( 0.01)
      C    9      [core]2S( 0.73)2p( 2.34)3S( 0.01)3p( 0.03)3d( 0.01)
      O   10      [core]2S( 1.60)2p( 4.97)
      O   11      [core]2S( 1.68)2p( 4.87)3d( 0.01)
      H   12            1S( 0.81)
      H   13            1S( 0.76)
      H   14            1S( 0.76)
      H   15            1S( 0.76)
      H   16            1S( 0.77)
      H   17            1S( 0.76)
      H   18            1S( 0.76)
      H   19            1S( 0.78)
      H   20            1S( 0.76)
      H   21            1S( 0.76)


 NATURAL BOND ORBITAL ANALYSIS:

                       Occupancies       Lewis Structure    Low   High
           Occ.    -------------------  -----------------   occ   occ
  Cycle   Thresh.   Lewis   Non-Lewis     CR  BD  3C  LP    (L)   (NL)   Dev
 =============================================================================
   1(1)    1.90    82.00448   1.99552     11  24   0   7     6      4    0.80
   2(2)    1.90    82.19308   1.80692     11  25   0   6     8      4    0.15
   3(3)    1.90    81.29089   2.70911     11  26   0   5     6      4    0.98
   4(4)    1.90    81.84857   2.15143     11  25   0   6     8      4    0.15
   5(5)    1.90    81.29089   2.70911     11  26   0   5     6      4    0.98
   6(6)    1.90    81.84857   2.15143     11  25   0   6     8      4    0.15
   7(7)    1.90    81.29089   2.70911     11  26   0   5     6      4    0.98
   8(8)    1.90    81.84857   2.15143     11  25   0   6     8      4    0.15
   9(9)    1.90    81.29089   2.70911     11  26   0   5     6      4    0.98
  10(1)    1.80    82.29739   1.70261     11  24   0   7     2      5    0.15
  11(2)    1.80    82.12422   1.87578     11  24   0   7     2      4    0.80
  12(3)    1.80    82.29739   1.70261     11  24   0   7     2      5    0.15
  13(1)    1.70    82.71048   1.28952     11  23   0   8     0      4    0.15
  14(2)    1.70    82.71048   1.28952     11  23   0   8     0      4    0.15
  15(1)    1.60    82.71048   1.28952     11  23   0   8     0      4    0.15
  16(2)    1.60    82.71048   1.28952     11  23   0   8     0      4    0.15
  17(1)    1.50    82.71048   1.28952     11  23   0   8     0      4    0.15
  18(2)    1.50    82.71048   1.28952     11  23   0   8     0      4    0.15
  19(1)    1.60    82.71048   1.28952     11  23   0   8     0      4    0.15
 -----------------------------------------------------------------------------

 Structure accepted: RESONANCE keyword permits strongly delocalized structure

 WARNING:  1 low occupancy (<1.9990e) core orbital  found on  C    6

 --------------------------------------------------------
   Core                     21.99238 ( 99.965% of  22)
   Valence Lewis            60.71810 ( 97.932% of  62)
  ==================       ============================
   Total Lewis              82.71048 ( 98.465% of  84)
  -----------------------------------------------------
   Valence non-Lewis         1.08576 (  1.293% of  84)
   Rydberg non-Lewis         0.20376 (  0.243% of  84)
  ==================       ============================
   Total non-Lewis           1.28952 (  1.535% of  84)
 --------------------------------------------------------


       (Occupancy)   Bond orbital/ Coefficients/ Hybrids
 ---------------------------------------------------------------------------------
     1. (1.99439) BD ( 1) O   1 - C   2  
                ( 66.70%)   0.8167* O   1 s( 45.18%)p 1.21( 54.73%)d 0.00(  0.09%)
                                           -0.0001  0.6717 -0.0247 -0.0666  0.0013
                                            0.4142  0.0132 -0.6089 -0.0183 -0.0027
                                            0.0013 -0.0236 -0.0067  0.0162
                ( 33.30%)   0.5770* C   2 s( 32.87%)p 2.04( 66.89%)d 0.01(  0.24%)
                                           -0.0002  0.5706 -0.0551 -0.0538  0.0161
                                           -0.3570 -0.0110  0.7312  0.0596  0.0006
                                           -0.0033 -0.0347 -0.0079  0.0335
     2. (1.99087) BD ( 2) O   1 - C   2  
                ( 67.66%)   0.8226* O   1 s(  0.29%)p99.99( 99.56%)d 0.52(  0.15%)
                                           -0.0000  0.0541 -0.0020  0.8330  0.0056
                                           -0.4389 -0.0027 -0.3300 -0.0034  0.0162
                                           -0.0281  0.0087  0.0083  0.0179
                ( 32.34%)   0.5687* C   2 s(  0.23%)p99.99( 99.37%)d 1.72(  0.40%)
                                           -0.0000  0.0472 -0.0098  0.8260 -0.0229
                                           -0.5095  0.0171 -0.2256  0.0134 -0.0264
                                            0.0458 -0.0194 -0.0158 -0.0244
     3. (1.99139) BD ( 1) C   2 - O   3  
                ( 29.76%)   0.5456* C   2 s( 26.46%)p 2.77( 73.19%)d 0.01(  0.34%)
                                           -0.0002  0.5143 -0.0131  0.4240  0.0332
                                            0.7409  0.0253 -0.0120  0.0363  0.0409
                                           -0.0061 -0.0086 -0.0267 -0.0306
                ( 70.24%)   0.8381* O   3 s( 33.79%)p 1.96( 66.14%)d 0.00(  0.06%)
                                            0.0001  0.5813  0.0043 -0.4109  0.0023
                                           -0.6987 -0.0065  0.0651  0.0107  0.0204
                                            0.0045  0.0060 -0.0062 -0.0118
     4. (1.96893) BD ( 1) C   2 - C   6  
                ( 46.79%)   0.6840* C   2 s( 40.15%)p 1.49( 59.79%)d 0.00(  0.06%)
                                           -0.0004 -0.6325 -0.0371  0.3601 -0.0054
                                            0.2428  0.0154  0.6389 -0.0290 -0.0012
                                           -0.0153 -0.0081 -0.0049 -0.0164
                ( 53.21%)   0.7295* C   6 s( 23.93%)p 3.18( 76.01%)d 0.00(  0.06%)
                                            0.0001 -0.4892  0.0053 -0.4322 -0.0006
                                           -0.2713  0.0111 -0.7068 -0.0047 -0.0081
                                           -0.0156 -0.0133 -0.0038 -0.0089
     5. (1.98648) BD ( 1) O   3 - C   4  
                ( 69.54%)   0.8339* O   3 s( 31.62%)p 2.16( 68.31%)d 0.00(  0.07%)
                                            0.0001  0.5623  0.0021 -0.0919  0.0047
                                            0.4580  0.0069 -0.6818  0.0042 -0.0024
                                            0.0113 -0.0128 -0.0005  0.0189
                ( 30.46%)   0.5519* C   4 s( 20.98%)p 3.75( 78.69%)d 0.02(  0.33%)
                                           -0.0000  0.4579  0.0100  0.0574  0.0175
                                           -0.5345  0.0076  0.7040  0.0432 -0.0025
                                            0.0050 -0.0494 -0.0174  0.0238
     6. (1.98386) BD ( 1) C   4 - C   5  
                ( 51.36%)   0.7167* C   4 s( 32.14%)p 2.11( 67.81%)d 0.00(  0.05%)
                                           -0.0002  0.5663  0.0263  0.6124 -0.0119
                                            0.5501 -0.0166 -0.0000  0.0000  0.0180
                                           -0.0000  0.0000  0.0049 -0.0109
                ( 48.64%)   0.6974* C   5 s( 28.92%)p 2.46( 71.02%)d 0.00(  0.05%)
                                            0.0006  0.5375  0.0170 -0.6233 -0.0136
                                           -0.5670 -0.0075  0.0000 -0.0000  0.0197
                                           -0.0000  0.0000  0.0013 -0.0113
     7. (1.98648) BD ( 1) C   4 - O  10  
                ( 30.46%)   0.5519* C   4 s( 20.98%)p 3.75( 78.69%)d 0.02(  0.33%)
                                           -0.0000  0.4579  0.0100  0.0574  0.0175
                                           -0.5345  0.0076 -0.7040 -0.0432 -0.0025
                                           -0.0050  0.0494 -0.0174  0.0238
                ( 69.54%)   0.8339* O  10 s( 31.62%)p 2.16( 68.31%)d 0.00(  0.07%)
                                            0.0001  0.5623  0.0021 -0.0919  0.0047
                                            0.4580  0.0069  0.6818 -0.0042 -0.0024
                                           -0.0113  0.0128 -0.0005  0.0189
     8. (1.98007) BD ( 1) C   4 - H  12  
                ( 60.24%)   0.7762* C   4 s( 26.06%)p 2.83( 73.88%)d 0.00(  0.06%)
                                            0.0002 -0.5094  0.0337  0.7843 -0.0122
                                           -0.3511 -0.0146 -0.0000  0.0000  0.0134
                                           -0.0000  0.0000 -0.0151  0.0136
                ( 39.76%)   0.6305* H  12 s( 99.91%)p 0.00(  0.09%)
                                           -0.9995  0.0084 -0.0259  0.0154  0.0000
     9. (1.98011) BD ( 1) C   5 - H  13  
                ( 61.56%)   0.7846* C   5 s( 23.67%)p 3.22( 76.29%)d 0.00(  0.04%)
                                           -0.0000  0.4865 -0.0035 -0.0458  0.0143
                                            0.5107  0.0045 -0.7069  0.0068 -0.0029
                                            0.0049 -0.0147 -0.0046  0.0110
                ( 38.44%)   0.6200* H  13 s( 99.92%)p 0.00(  0.08%)
                                            0.9996 -0.0003 -0.0003 -0.0170  0.0236
    10. (1.98398) BD ( 1) C   5 - H  14  
                ( 61.75%)   0.7858* C   5 s( 23.76%)p 3.21( 76.20%)d 0.00(  0.04%)
                                           -0.0000  0.4874 -0.0053  0.7785  0.0024
                                           -0.3945  0.0179  0.0000 -0.0000 -0.0153
                                           -0.0000  0.0000  0.0069 -0.0096
                ( 38.25%)   0.6184* H  14 s( 99.92%)p 0.00(  0.08%)
                                            0.9996 -0.0026 -0.0259  0.0128  0.0000
    11. (1.98011) BD ( 1) C   5 - H  15  
                ( 61.56%)   0.7846* C   5 s( 23.67%)p 3.22( 76.29%)d 0.00(  0.04%)
                                           -0.0000  0.4865 -0.0035 -0.0458  0.0143
                                            0.5107  0.0045  0.7069 -0.0068 -0.0029
                                           -0.0049  0.0147 -0.0046  0.0110
                ( 38.44%)   0.6200* H  15 s( 99.92%)p 0.00(  0.08%)
                                            0.9996 -0.0003 -0.0003 -0.0170 -0.0236
    12. (1.96227) BD ( 1) C   6 - C   7  
                ( 53.57%)   0.7319* C   6 s( 27.32%)p 2.66( 72.65%)d 0.00(  0.03%)
                                           -0.0002  0.5225  0.0123 -0.0571  0.0048
                                           -0.8504  0.0038 -0.0000 -0.0000  0.0010
                                           -0.0000 -0.0000 -0.0152 -0.0092
                ( 46.43%)   0.6814* C   7 s( 28.75%)p 2.48( 71.20%)d 0.00(  0.05%)
                                            0.0007  0.5362  0.0038  0.0685 -0.0011
                                            0.8410  0.0035 -0.0000  0.0000  0.0023
                                            0.0000 -0.0000 -0.0187 -0.0108
    13. (1.94429) BD ( 1) C   6 - C   8  
                ( 52.83%)   0.7269* C   6 s( 24.83%)p 3.03( 75.14%)d 0.00(  0.04%)
                                           -0.0002  0.4982  0.0047 -0.7889 -0.0090
                                            0.3590 -0.0084 -0.0000 -0.0000 -0.0160
                                           -0.0000 -0.0000  0.0072 -0.0086
                ( 47.17%)   0.6868* C   8 s( 28.61%)p 2.49( 71.35%)d 0.00(  0.05%)
                                            0.0009  0.5348 -0.0016  0.7837 -0.0034
                                           -0.3151 -0.0019 -0.0000  0.0000 -0.0122
                                            0.0000  0.0000  0.0140 -0.0104
    14. (1.96893) BD ( 1) C   6 - C   9  
                ( 53.21%)   0.7295* C   6 s( 23.93%)p 3.18( 76.01%)d 0.00(  0.06%)
                                           -0.0001  0.4892 -0.0053  0.4322  0.0006
                                            0.2713 -0.0111 -0.7068 -0.0047  0.0081
                                           -0.0156 -0.0133  0.0038  0.0089
                ( 46.79%)   0.6840* C   9 s( 40.15%)p 1.49( 59.79%)d 0.00(  0.06%)
                                            0.0004  0.6325  0.0371 -0.3601  0.0054
                                           -0.2428 -0.0154  0.6389 -0.0290  0.0012
                                           -0.0153 -0.0081  0.0049  0.0164
    15. (1.98750) BD ( 1) C   7 - H  16  
                ( 61.59%)   0.7848* C   7 s( 23.48%)p 3.26( 76.48%)d 0.00(  0.04%)
                                           -0.0000  0.4845  0.0002  0.7907 -0.0121
                                           -0.3731 -0.0181  0.0000 -0.0000 -0.0122
                                           -0.0000 -0.0000  0.0127 -0.0099
                ( 38.41%)   0.6198* H  16 s( 99.92%)p 0.00(  0.08%)
                                            0.9996 -0.0007 -0.0248  0.0146  0.0000
    16. (1.98555) BD ( 1) C   7 - H  17  
                ( 61.79%)   0.7861* C   7 s( 23.86%)p 3.19( 76.10%)d 0.00(  0.04%)
                                           -0.0000  0.4884 -0.0008 -0.4298  0.0064
                                           -0.2761 -0.0189 -0.7069  0.0049  0.0042
                                            0.0143  0.0071  0.0035  0.0109
                ( 38.21%)   0.6181* H  17 s( 99.92%)p 0.00(  0.08%)
                                            0.9996 -0.0017  0.0122  0.0101  0.0243
    17. (1.98555) BD ( 1) C   7 - H  18  
                ( 61.79%)   0.7861* C   7 s( 23.86%)p 3.19( 76.10%)d 0.00(  0.04%)
                                           -0.0000  0.4884 -0.0008 -0.4298  0.0064
                                           -0.2761 -0.0189  0.7069 -0.0049  0.0042
                                           -0.0143 -0.0071  0.0035  0.0109
                ( 38.21%)   0.6181* H  18 s( 99.92%)p 0.00(  0.08%)
                                            0.9996 -0.0017  0.0122  0.0101 -0.0243
    18. (1.98818) BD ( 1) C   8 - H  19  
                ( 60.82%)   0.7798* C   8 s( 23.99%)p 3.17( 75.97%)d 0.00(  0.04%)
                                            0.0000  0.4898  0.0011  0.0161 -0.0251
                                            0.8711 -0.0002 -0.0000  0.0000  0.0024
                                            0.0000  0.0000 -0.0179 -0.0102
                ( 39.18%)   0.6260* H  19 s( 99.92%)p 0.00(  0.08%)
                                            0.9996 -0.0004  0.0041 -0.0278  0.0000
    19. (1.98528) BD ( 1) C   8 - H  20  
                ( 61.90%)   0.7867* C   8 s( 23.66%)p 3.23( 76.30%)d 0.00(  0.04%)
                                           -0.0001  0.4864  0.0008 -0.4386 -0.0147
                                           -0.2657  0.0107  0.7069 -0.0064  0.0052
                                           -0.0132 -0.0089  0.0017  0.0108
                ( 38.10%)   0.6173* H  20 s( 99.92%)p 0.00(  0.08%)
                                            0.9996 -0.0019  0.0154  0.0087 -0.0229
    20. (1.98528) BD ( 1) C   8 - H  21  
                ( 61.90%)   0.7867* C   8 s( 23.66%)p 3.23( 76.30%)d 0.00(  0.04%)
                                           -0.0001  0.4864  0.0008 -0.4386 -0.0147
                                           -0.2657  0.0107 -0.7069  0.0064  0.0052
                                            0.0132  0.0089  0.0017  0.0108
                ( 38.10%)   0.6173* H  21 s( 99.92%)p 0.00(  0.08%)
                                            0.9996 -0.0019  0.0154  0.0087  0.0229
    21. (1.99139) BD ( 1) C   9 - O  10  
                ( 29.76%)   0.5456* C   9 s( 26.46%)p 2.77( 73.19%)d 0.01(  0.34%)
                                           -0.0002  0.5143 -0.0131  0.4240  0.0332
                                            0.7409  0.0253  0.0120 -0.0363  0.0409
                                            0.0061  0.0086 -0.0267 -0.0306
                ( 70.24%)   0.8381* O  10 s( 33.79%)p 1.96( 66.14%)d 0.00(  0.06%)
                                            0.0001  0.5813  0.0043 -0.4109  0.0023
                                           -0.6987 -0.0065 -0.0651 -0.0107  0.0204
                                           -0.0045 -0.0060 -0.0062 -0.0118
    22. (1.99439) BD ( 1) C   9 - O  11  
                ( 33.30%)   0.5770* C   9 s( 32.87%)p 2.04( 66.89%)d 0.01(  0.24%)
                                           -0.0002  0.5706 -0.0551 -0.0538  0.0161
                                           -0.3570 -0.0110 -0.7312 -0.0596  0.0006
                                            0.0033  0.0347 -0.0079  0.0335
                ( 66.70%)   0.8167* O  11 s( 45.18%)p 1.21( 54.73%)d 0.00(  0.09%)
                                           -0.0001  0.6717 -0.0247 -0.0666  0.0013
                                            0.4142  0.0132  0.6089  0.0183 -0.0027
                                           -0.0013  0.0236 -0.0067  0.0162
    23. (1.99087) BD ( 2) C   9 - O  11  
                ( 32.34%)   0.5687* C   9 s(  0.23%)p99.99( 99.37%)d 1.72(  0.40%)
                                           -0.0000  0.0472 -0.0098  0.8260 -0.0229
                                           -0.5095  0.0171  0.2256 -0.0134 -0.0264
                                           -0.0458  0.0194 -0.0158 -0.0244
                ( 67.66%)   0.8226* O  11 s(  0.29%)p99.99( 99.56%)d 0.52(  0.15%)
                                           -0.0000  0.0541 -0.0020  0.8330  0.0056
                                           -0.4389 -0.0027  0.3300  0.0034  0.0162
                                            0.0281 -0.0087  0.0083  0.0179
    24. (1.99970) CR ( 1) O   1           s(100.00%)p 0.00(  0.00%)
                                            1.0000 -0.0004 -0.0000  0.0001 -0.0000
                                            0.0003 -0.0000 -0.0003 -0.0000  0.0000
                                           -0.0000 -0.0000 -0.0000  0.0000
    25. (1.99914) CR ( 1) C   2           s(100.00%)p 0.00(  0.00%)
                                            1.0000 -0.0000 -0.0000  0.0002  0.0000
                                            0.0001  0.0000  0.0004  0.0000  0.0000
                                           -0.0000 -0.0000 -0.0000 -0.0000
    26. (1.99960) CR ( 1) O   3           s(100.00%)
                                            1.0000 -0.0003 -0.0000  0.0000 -0.0000
                                           -0.0001  0.0000 -0.0001 -0.0000 -0.0000
                                            0.0000  0.0000  0.0000  0.0000
    27. (1.99904) CR ( 1) C   4           s(100.00%)p 0.00(  0.00%)
                                            1.0000  0.0002 -0.0000 -0.0001  0.0000
                                            0.0002  0.0000 -0.0000  0.0000  0.0000
                                           -0.0000  0.0000  0.0000 -0.0000
    28. (1.99919) CR ( 1) C   5           s(100.00%)p 0.00(  0.00%)
                                            1.0000 -0.0003 -0.0000  0.0004  0.0000
                                            0.0003  0.0000  0.0000 -0.0000 -0.0000
                                           -0.0000  0.0000 -0.0000  0.0000
    29. (1.99882) CR ( 1) C   6           s(100.00%)
                                            1.0000  0.0002  0.0000 -0.0001 -0.0000
                                           -0.0000 -0.0000 -0.0000 -0.0000 -0.0000
                                           -0.0000 -0.0000 -0.0000 -0.0000
    30. (1.99925) CR ( 1) C   7           s(100.00%)p 0.00(  0.00%)
                                            1.0000 -0.0003 -0.0000 -0.0001  0.0000
                                           -0.0006 -0.0000  0.0000 -0.0000 -0.0000
                                           -0.0000 -0.0000  0.0000  0.0000
    31. (1.99921) CR ( 1) C   8           s(100.00%)p 0.00(  0.00%)
                                            1.0000 -0.0004  0.0000 -0.0008  0.0000
                                            0.0002  0.0000  0.0000 -0.0000  0.0000
                                           -0.0000 -0.0000 -0.0000  0.0000
    32. (1.99914) CR ( 1) C   9           s(100.00%)p 0.00(  0.00%)
                                            1.0000 -0.0000 -0.0000  0.0002  0.0000
                                            0.0001  0.0000 -0.0004 -0.0000  0.0000
                                            0.0000  0.0000 -0.0000 -0.0000
    33. (1.99960) CR ( 1) O  10           s(100.00%)
                                            1.0000 -0.0003 -0.0000  0.0000 -0.0000
                                           -0.0001  0.0000  0.0001  0.0000 -0.0000
                                           -0.0000 -0.0000  0.0000  0.0000
    34. (1.99970) CR ( 1) O  11           s(100.00%)p 0.00(  0.00%)
                                            1.0000 -0.0004 -0.0000  0.0001 -0.0000
                                            0.0003 -0.0000  0.0003  0.0000  0.0000
                                            0.0000  0.0000 -0.0000  0.0000
    35. (1.97562) LP ( 1) O   1           s( 54.55%)p 0.83( 45.43%)d 0.00(  0.02%)
                                            0.0006  0.7384  0.0148  0.0091  0.0009
                                           -0.3325  0.0018  0.5862 -0.0010 -0.0010
                                           -0.0010  0.0098  0.0034 -0.0086
    36. (1.83677) LP ( 2) O   1           s(  0.02%)p99.99( 99.89%)d 5.48(  0.09%)
                                            0.0001  0.0129  0.0010 -0.5478  0.0074
                                           -0.7237  0.0090 -0.4182  0.0054 -0.0077
                                            0.0147  0.0125  0.0109  0.0191
    37. (1.95055) LP ( 1) O   3           s( 34.43%)p 1.90( 65.53%)d 0.00(  0.05%)
                                            0.0002  0.5868  0.0010  0.4470 -0.0027
                                            0.2822 -0.0022  0.6130 -0.0006 -0.0061
                                           -0.0148 -0.0106 -0.0054 -0.0074
    38. (1.79804) LP ( 2) O   3           s(  0.13%)p99.99( 99.81%)d 0.49(  0.06%)
                                           -0.0001  0.0359 -0.0035  0.7888 -0.0006
                                           -0.4706 -0.0015 -0.3929  0.0014 -0.0019
                                           -0.0071  0.0117 -0.0173  0.0120
    39. (1.95055) LP ( 1) O  10           s( 34.43%)p 1.90( 65.53%)d 0.00(  0.05%)
                                            0.0002  0.5868  0.0010  0.4470 -0.0027
                                            0.2822 -0.0022 -0.6130  0.0006 -0.0061
                                            0.0148  0.0106 -0.0054 -0.0074
    40. (1.79804) LP ( 2) O  10           s(  0.13%)p99.99( 99.81%)d 0.49(  0.06%)
                                           -0.0001  0.0359 -0.0035  0.7888 -0.0006
                                           -0.4706 -0.0015  0.3929 -0.0014 -0.0019
                                            0.0071 -0.0117 -0.0173  0.0120
    41. (1.97562) LP ( 1) O  11           s( 54.55%)p 0.83( 45.43%)d 0.00(  0.02%)
                                            0.0006  0.7384  0.0148  0.0091  0.0009
                                           -0.3325  0.0018 -0.5862  0.0010 -0.0010
                                            0.0010 -0.0098  0.0034 -0.0086
    42. (1.83677) LP ( 2) O  11           s(  0.02%)p99.99( 99.89%)d 5.48(  0.09%)
                                            0.0001  0.0129  0.0010 -0.5478  0.0074
                                           -0.7237  0.0090  0.4182 -0.0054 -0.0077
                                           -0.0147 -0.0125  0.0109  0.0191
    43. (0.00223) RY*( 1) O   1           s(  0.56%)p99.99( 98.23%)d 2.14(  1.21%)
                                            0.0000  0.0030  0.0751 -0.0052 -0.5908
                                           -0.0054 -0.6777 -0.0061 -0.4170 -0.0229
                                            0.0569  0.0427  0.0336  0.0732
    44. (0.00066) RY*( 2) O   1           s( 22.28%)p 3.40( 75.87%)d 0.08(  1.85%)
                                           -0.0000  0.0025  0.4720  0.0085 -0.6775
                                            0.0021  0.4649 -0.0125  0.2885 -0.0764
                                            0.0432 -0.0470 -0.0925  0.0079
    45. (0.00049) RY*( 3) O   1           s( 74.40%)p 0.31( 22.94%)d 0.04(  2.66%)
                                           -0.0000  0.0044  0.8626 -0.0042  0.4147
                                            0.0147 -0.2322 -0.0163 -0.0553  0.0135
                                           -0.0609 -0.1103  0.0510  0.0889
    46. (0.00011) RY*( 4) O   1           s(  0.52%)p99.99( 98.66%)d 1.59(  0.82%)
                                            0.0000 -0.0158  0.0702 -0.0010  0.0229
                                           -0.0079  0.5041  0.0105 -0.8554  0.0696
                                           -0.0065 -0.0277  0.0028 -0.0507
    47. (0.00003) RY*( 5) O   1           s(  2.11%)p 0.12(  0.25%)d46.22( 97.63%)
    48. (0.00000) RY*( 6) O   1           s(  0.00%)p 1.00(  0.79%)d99.99( 99.21%)
    49. (0.00000) RY*( 7) O   1           s(  0.04%)p28.09(  1.24%)d99.99( 98.71%)
    50. (0.00001) RY*( 8) O   1           s(  0.03%)p43.86(  1.27%)d99.99( 98.70%)
    51. (0.00001) RY*( 9) O   1           s(  0.01%)p 1.00(  1.13%)d87.60( 98.86%)
    52. (0.01990) RY*( 1) C   2           s( 22.85%)p 3.37( 77.11%)d 0.00(  0.04%)
                                            0.0000  0.0674  0.4733  0.0098 -0.0608
                                           -0.0151  0.3596  0.0487 -0.7971  0.0139
                                           -0.0037  0.0028 -0.0053 -0.0119
    53. (0.01213) RY*( 2) C   2           s(  0.15%)p99.99( 58.82%)d99.99( 41.03%)
                                            0.0000  0.0363 -0.0129  0.0355 -0.4657
                                            0.0465 -0.5602  0.0183 -0.2318 -0.1752
                                            0.2852  0.2962  0.2762  0.3664
    54. (0.00511) RY*( 3) C   2           s( 19.14%)p 1.78( 34.01%)d 2.45( 46.85%)
                                            0.0000 -0.0095  0.4373  0.0566  0.4162
                                           -0.0340 -0.3993  0.0113  0.0549  0.4077
                                           -0.4199  0.1826  0.2718  0.1371
    55. (0.00453) RY*( 4) C   2           s( 39.05%)p 1.08( 42.01%)d 0.48( 18.93%)
                                            0.0000 -0.0047  0.6249 -0.0149 -0.4862
                                            0.0030  0.0171  0.0481  0.4253  0.0887
                                            0.1562  0.0624 -0.0590 -0.3869
    56. (0.00361) RY*( 5) C   2           s(  3.68%)p 8.88( 32.70%)d17.26( 63.61%)
                                            0.0000 -0.0037  0.1919 -0.0086  0.4623
                                            0.0013 -0.3286  0.0233 -0.0686 -0.3123
                                            0.3525  0.2606 -0.5668 -0.1585
    57. (0.00298) RY*( 6) C   2           s(  7.43%)p 5.03( 37.36%)d 7.43( 55.21%)
                                            0.0000 -0.0197  0.2718  0.0117  0.2735
                                            0.0221  0.4407  0.0112  0.3223 -0.3146
                                            0.2991  0.1481  0.3099  0.4957
    58. (0.00091) RY*( 7) C   2           s(  7.75%)p 0.84(  6.51%)d11.06( 85.74%)
                                           -0.0000 -0.0087  0.2783  0.0127 -0.0893
                                            0.0298 -0.2299 -0.0133  0.0550 -0.3960
                                           -0.2888 -0.6805 -0.2182  0.3263
    59. (0.00009) RY*( 8) C   2           s(  0.08%)p99.99( 12.16%)d99.99( 87.75%)
    60. (0.00003) RY*( 9) C   2           s(  0.15%)p 0.44(  0.07%)d99.99( 99.78%)
    61. (0.00291) RY*( 1) O   3           s( 33.73%)p 1.82( 61.41%)d 0.14(  4.85%)
                                            0.0000 -0.0091  0.5807  0.0044  0.6430
                                            0.0003  0.2508  0.0026  0.3711  0.0694
                                           -0.1343 -0.1356 -0.0804 -0.0286
    62. (0.00180) RY*( 2) O   3           s( 60.64%)p 0.62( 37.63%)d 0.03(  1.73%)
                                           -0.0000  0.0020  0.7787 -0.0007 -0.3719
                                           -0.0051 -0.0959 -0.0020 -0.4783 -0.0839
                                            0.0319 -0.0223  0.0229  0.0906
    63. (0.00148) RY*( 3) O   3           s(  1.41%)p68.00( 95.55%)d 2.16(  3.04%)
                                            0.0000 -0.0035  0.1185  0.0013 -0.6258
                                           -0.0034  0.4206  0.0012  0.6221 -0.1253
                                            0.0458 -0.1041  0.0342 -0.0247
    64. (0.00061) RY*( 4) O   3           s(  0.96%)p88.15( 84.72%)d14.89( 14.32%)
                                            0.0000 -0.0055  0.0979 -0.0020 -0.0267
                                            0.0000 -0.8099  0.0022  0.4366 -0.2073
                                            0.0315 -0.1916 -0.0150  0.2495
    65. (0.00017) RY*( 5) O   3           s(  0.01%)p99.99(  1.93%)d99.99( 98.06%)
                                            0.0000  0.0000  0.0102  0.0014 -0.1154
                                            0.0039 -0.0389 -0.0006  0.0670  0.5759
                                           -0.5364  0.0814  0.4611  0.3768
    66. (0.00008) RY*( 6) O   3           s(  0.19%)p48.19(  9.12%)d99.99( 90.69%)
    67. (0.00004) RY*( 7) O   3           s(  2.81%)p 2.85(  8.01%)d31.79( 89.19%)
    68. (0.00001) RY*( 8) O   3           s(  0.01%)p 1.00(  1.18%)d83.74( 98.81%)
    69. (0.00001) RY*( 9) O   3           s(  0.27%)p 2.38(  0.65%)d99.99( 99.08%)
    70. (0.00812) RY*( 1) C   4           s(  0.00%)p 1.00( 92.52%)d 0.08(  7.48%)
                                            0.0000 -0.0000  0.0000 -0.0000  0.0000
                                            0.0000  0.0000 -0.0781  0.9587 -0.0000
                                            0.0494 -0.2690 -0.0000 -0.0000
    71. (0.00442) RY*( 2) C   4           s( 64.23%)p 0.28( 17.91%)d 0.28( 17.86%)
                                           -0.0000 -0.0027  0.8014 -0.0537 -0.0625
                                           -0.0031 -0.4151  0.0000  0.0000  0.3827
                                            0.0000 -0.0000 -0.1432 -0.1079
    72. (0.00315) RY*( 3) C   4           s(  4.02%)p18.65( 74.92%)d 5.24( 21.06%)
                                           -0.0000 -0.0184  0.1996  0.0042  0.8129
                                            0.0312  0.2956  0.0000  0.0000  0.1977
                                            0.0000 -0.0000  0.1375  0.3907
    73. (0.00214) RY*( 4) C   4           s(  0.24%)p99.99( 25.36%)d99.99( 74.40%)
                                           -0.0000  0.0004  0.0494 -0.0160 -0.4993
                                            0.0162  0.0615 -0.0000 -0.0000  0.1646
                                           -0.0000  0.0000  0.1311  0.8365
    74. (0.00165) RY*( 5) C   4           s(  0.00%)p 1.00(  0.54%)d99.99( 99.46%)
                                           -0.0000 -0.0000 -0.0000 -0.0000 -0.0000
                                            0.0000 -0.0000  0.0184  0.0713 -0.0000
                                            0.9067  0.4152  0.0000  0.0000
    75. (0.00136) RY*( 6) C   4           s(  2.00%)p27.97( 55.98%)d20.99( 42.02%)
                                           -0.0000 -0.0043  0.1414 -0.0040 -0.1877
                                            0.0163  0.7241  0.0000  0.0000  0.1981
                                            0.0000 -0.0000 -0.6058 -0.1181
    76. (0.00090) RY*( 7) C   4           s(  0.00%)p 1.00(  7.43%)d12.45( 92.57%)
                                           -0.0000 -0.0000 -0.0000 -0.0000 -0.0000
                                            0.0000 -0.0000  0.0473  0.2685 -0.0000
                                           -0.4188  0.8662  0.0000  0.0000
    77. (0.00033) RY*( 8) C   4           s(  0.56%)p20.89( 11.74%)d99.99( 87.70%)
                                           -0.0000 -0.0076  0.0746 -0.0034  0.1760
                                            0.0349 -0.2919  0.0000  0.0000 -0.5898
                                            0.0000 -0.0000 -0.6439  0.3384
    78. (0.00016) RY*( 9) C   4           s( 28.79%)p 0.50( 14.53%)d 1.97( 56.68%)
                                            0.0000  0.0002  0.5365  0.0002 -0.1375
                                           -0.0028  0.3556  0.0000  0.0000 -0.6322
                                            0.0000 -0.0000  0.4013 -0.0782
    79. (0.00276) RY*( 1) C   5           s(  0.00%)p 1.00( 98.47%)d 0.02(  1.53%)
                                           -0.0000  0.0000 -0.0000 -0.0000  0.0000
                                            0.0000  0.0000  0.0110  0.9922 -0.0000
                                           -0.0786 -0.0956 -0.0000  0.0000
    80. (0.00272) RY*( 2) C   5           s(  8.05%)p10.71( 86.18%)d 0.72(  5.78%)
                                            0.0000  0.0040  0.2836  0.0184  0.3552
                                           -0.0057 -0.8574 -0.0000  0.0000  0.0270
                                            0.0000 -0.0000 -0.2331  0.0522
    81. (0.00077) RY*( 3) C   5           s( 38.23%)p 1.58( 60.58%)d 0.03(  1.20%)
                                            0.0000  0.0053  0.6182  0.0159 -0.7673
                                            0.0224 -0.1277  0.0000 -0.0000 -0.0866
                                           -0.0000  0.0000  0.0528  0.0412
    82. (0.00026) RY*( 4) C   5           s( 39.97%)p 1.04( 41.48%)d 0.46( 18.55%)
                                           -0.0000 -0.0094  0.6322 -0.0109  0.4943
                                           -0.0124  0.4124 -0.0000  0.0000 -0.3436
                                            0.0000 -0.0000  0.0228  0.2587
    83. (0.00008) RY*( 5) C   5           s(  0.00%)p 1.00(  1.32%)d75.03( 98.68%)
    84. (0.00007) RY*( 6) C   5           s(  3.21%)p 1.38(  4.45%)d28.72( 92.34%)
    85. (0.00002) RY*( 7) C   5           s(  7.73%)p 0.58(  4.50%)d11.36( 87.77%)
    86. (0.00000) RY*( 8) C   5           s(  0.00%)p 1.00(  0.27%)d99.99( 99.73%)
    87. (0.00000) RY*( 9) C   5           s(  2.79%)p 1.06(  2.97%)d33.72( 94.24%)
    88. (0.00324) RY*( 1) C   6           s(  1.50%)p64.34( 96.36%)d 1.43(  2.14%)
                                            0.0000 -0.0129  0.1217 -0.0017 -0.3299
                                           -0.0147 -0.9244  0.0000  0.0000  0.0684
                                            0.0000  0.0000  0.1088  0.0701
    89. (0.00288) RY*( 2) C   6           s(  0.00%)p 1.00( 98.95%)d 0.01(  1.05%)
                                           -0.0000  0.0000 -0.0000  0.0000  0.0000
                                            0.0000 -0.0000 -0.0036  0.9947  0.0000
                                           -0.0709 -0.0739  0.0000  0.0000
    90. (0.00206) RY*( 3) C   6           s( 40.51%)p 1.32( 53.60%)d 0.15(  5.89%)
                                           -0.0000 -0.0037  0.6365  0.0050  0.7072
                                            0.0099 -0.1892 -0.0000 -0.0000 -0.2416
                                           -0.0000 -0.0000 -0.0085 -0.0218
    91. (0.00123) RY*( 4) C   6           s( 56.11%)p 0.72( 40.49%)d 0.06(  3.40%)
                                           -0.0000  0.0005  0.7491  0.0077 -0.5565
                                            0.0084  0.3083 -0.0000 -0.0000  0.0921
                                           -0.0000 -0.0000 -0.0581  0.1489
    92. (0.00067) RY*( 5) C   6           s(  0.00%)p 1.00(  1.13%)d87.62( 98.87%)
                                           -0.0000  0.0000 -0.0000  0.0000  0.0000
                                            0.0000 -0.0000 -0.0291  0.1022  0.0000
                                            0.6531  0.7497  0.0000  0.0000
    93. (0.00058) RY*( 6) C   6           s(  0.50%)p12.52(  6.21%)d99.99( 93.29%)
                                            0.0000  0.0007  0.0704 -0.0185  0.2435
                                           -0.0046  0.0496  0.0000  0.0000  0.8308
                                            0.0000  0.0000  0.4762  0.1263
    94. (0.00057) RY*( 7) C   6           s(  0.00%)p 0.00(  0.00%)d 1.00(100.00%)
                                           -0.0000  0.0000 -0.0000  0.0000  0.0000
                                            0.0000 -0.0000 -0.0043  0.0048  0.0000
                                            0.7536 -0.6573  0.0000  0.0000
    95. (0.00036) RY*( 8) C   6           s(  0.06%)p49.60(  2.93%)d99.99( 97.01%)
                                            0.0000  0.0017  0.0242  0.0148 -0.1355
                                           -0.0130  0.1026 -0.0000 -0.0000 -0.4212
                                           -0.0000 -0.0000  0.8556 -0.2463
    96. (0.00020) RY*( 9) C   6           s(  1.32%)p 0.39(  0.52%)d74.13( 98.15%)
                                           -0.0000 -0.0015  0.1151  0.0105 -0.0605
                                            0.0129 -0.0359 -0.0000 -0.0000  0.2459
                                           -0.0000 -0.0000 -0.1599 -0.9463
    97. (0.00501) RY*( 1) C   7           s(  0.53%)p99.99( 95.84%)d 6.89(  3.63%)
                                            0.0000  0.0007  0.0726  0.0176  0.9786
                                           -0.0010  0.0192 -0.0000  0.0000  0.1884
                                            0.0000  0.0000  0.0080  0.0276
    98. (0.00464) RY*( 2) C   7           s(  0.00%)p 1.00( 98.14%)d 0.02(  1.86%)
                                            0.0000  0.0000 -0.0000 -0.0000  0.0000
                                           -0.0000 -0.0000  0.0088  0.9906 -0.0000
                                            0.0308  0.1330  0.0000  0.0000
    99. (0.00214) RY*( 3) C   7           s( 60.14%)p 0.65( 39.38%)d 0.01(  0.47%)
                                           -0.0000  0.0148  0.7754 -0.0045 -0.0588
                                           -0.0147  0.6246 -0.0000  0.0000 -0.0542
                                            0.0000  0.0000  0.0343 -0.0245
   100. (0.00023) RY*( 4) C   7           s( 36.26%)p 1.53( 55.58%)d 0.23(  8.16%)
                                            0.0000 -0.0196  0.6018  0.0044 -0.0579
                                            0.0184 -0.7430 -0.0000  0.0000  0.1065
                                            0.0000  0.0000  0.1613  0.2104
   101. (0.00012) RY*( 5) C   7           s(  0.00%)p 1.00(  1.70%)d57.93( 98.30%)
                                            0.0000  0.0000 -0.0000 -0.0000  0.0000
                                           -0.0000 -0.0000  0.0182 -0.1290  0.0000
                                            0.5317  0.8369  0.0000  0.0000
   102. (0.00003) RY*( 6) C   7           s(  2.15%)p 3.26(  6.99%)d42.36( 90.86%)
   103. (0.00001) RY*( 7) C   7           s(  0.15%)p12.99(  1.90%)d99.99( 97.96%)
   104. (0.00002) RY*( 8) C   7           s(  0.84%)p 0.43(  0.36%)d99.99( 98.80%)
   105. (0.00001) RY*( 9) C   7           s(  0.00%)p 1.00(  0.22%)d99.99( 99.78%)
   106. (0.00357) RY*( 1) C   8           s(  0.26%)p99.99( 93.04%)d25.64(  6.70%)
                                            0.0000 -0.0007  0.0511 -0.0082 -0.3219
                                           -0.0134 -0.9091  0.0000  0.0000 -0.1533
                                           -0.0000 -0.0000 -0.1984 -0.0643
   107. (0.00272) RY*( 2) C   8           s(  0.00%)p 1.00( 90.11%)d 0.11(  9.89%)
                                            0.0000 -0.0000 -0.0000  0.0000  0.0000
                                            0.0000 -0.0000  0.0138  0.9492  0.0000
                                            0.3118 -0.0408  0.0000 -0.0000
   108. (0.00125) RY*( 3) C   8           s( 69.55%)p 0.44( 30.38%)d 0.00(  0.07%)
                                           -0.0000  0.0161  0.8338 -0.0048  0.5337
                                            0.0048 -0.1375 -0.0000  0.0000  0.0063
                                            0.0000  0.0000 -0.0262 -0.0000
   109. (0.00022) RY*( 4) C   8           s( 29.19%)p 2.33( 68.13%)d 0.09(  2.68%)
                                           -0.0000 -0.0249  0.5397  0.0157 -0.7717
                                           -0.0099  0.2925 -0.0000  0.0000  0.1202
                                            0.0000  0.0000 -0.0697  0.0864
   110. (0.00003) RY*( 5) C   8           s(  0.38%)p13.78(  5.21%)d99.99( 94.41%)
   111. (0.00004) RY*( 6) C   8           s(  0.00%)p 1.00(  9.03%)d10.07( 90.97%)
   112. (0.00002) RY*( 7) C   8           s(  0.67%)p 4.65(  3.11%)d99.99( 96.22%)
   113. (0.00000) RY*( 8) C   8           s(  0.00%)p 1.00(  0.90%)d99.99( 99.10%)
   114. (0.00001) RY*( 9) C   8           s(  0.04%)p 3.68(  0.15%)d99.99( 99.81%)
   115. (0.01990) RY*( 1) C   9           s( 22.85%)p 3.37( 77.11%)d 0.00(  0.04%)
                                            0.0000  0.0674  0.4733  0.0098 -0.0608
                                           -0.0151  0.3596 -0.0487  0.7971  0.0139
                                            0.0037 -0.0028 -0.0053 -0.0119
   116. (0.01213) RY*( 2) C   9           s(  0.15%)p99.99( 58.82%)d99.99( 41.03%)
                                            0.0000  0.0363 -0.0129  0.0355 -0.4657
                                            0.0465 -0.5602 -0.0183  0.2318 -0.1752
                                           -0.2852 -0.2962  0.2762  0.3664
   117. (0.00511) RY*( 3) C   9           s( 19.14%)p 1.78( 34.01%)d 2.45( 46.85%)
                                            0.0000 -0.0095  0.4373  0.0566  0.4162
                                           -0.0340 -0.3993 -0.0113 -0.0549  0.4077
                                            0.4199 -0.1826  0.2718  0.1371
   118. (0.00453) RY*( 4) C   9           s( 39.05%)p 1.08( 42.01%)d 0.48( 18.93%)
                                            0.0000 -0.0047  0.6249 -0.0149 -0.4862
                                            0.0030  0.0171 -0.0481 -0.4253  0.0887
                                           -0.1562 -0.0624 -0.0590 -0.3869
   119. (0.00361) RY*( 5) C   9           s(  3.68%)p 8.88( 32.70%)d17.26( 63.61%)
                                            0.0000 -0.0037  0.1919 -0.0086  0.4623
                                            0.0013 -0.3286 -0.0233  0.0686 -0.3123
                                           -0.3525 -0.2606 -0.5668 -0.1585
   120. (0.00298) RY*( 6) C   9           s(  7.43%)p 5.03( 37.36%)d 7.43( 55.21%)
                                            0.0000 -0.0197  0.2718  0.0117  0.2735
                                            0.0221  0.4407 -0.0112 -0.3223 -0.3146
                                           -0.2991 -0.1481  0.3099  0.4957
   121. (0.00091) RY*( 7) C   9           s(  7.75%)p 0.84(  6.51%)d11.06( 85.74%)
                                            0.0000 -0.0087  0.2783  0.0127 -0.0893
                                            0.0298 -0.2299  0.0133 -0.0550 -0.3960
                                            0.2888  0.6805 -0.2182  0.3263
   122. (0.00009) RY*( 8) C   9           s(  0.08%)p99.99( 12.16%)d99.99( 87.75%)
   123. (0.00003) RY*( 9) C   9           s(  0.15%)p 0.44(  0.07%)d99.99( 99.78%)
   124. (0.00291) RY*( 1) O  10           s( 33.73%)p 1.82( 61.41%)d 0.14(  4.85%)
                                            0.0000 -0.0091  0.5807  0.0044  0.6430
                                            0.0003  0.2508 -0.0026 -0.3711  0.0694
                                            0.1343  0.1356 -0.0804 -0.0286
   125. (0.00180) RY*( 2) O  10           s( 60.64%)p 0.62( 37.63%)d 0.03(  1.73%)
                                           -0.0000  0.0020  0.7787 -0.0007 -0.3719
                                           -0.0051 -0.0959  0.0020  0.4783 -0.0839
                                           -0.0319  0.0223  0.0229  0.0906
   126. (0.00148) RY*( 3) O  10           s(  1.41%)p68.00( 95.55%)d 2.16(  3.04%)
                                            0.0000 -0.0035  0.1185  0.0013 -0.6258
                                           -0.0034  0.4206 -0.0012 -0.6221 -0.1253
                                           -0.0458  0.1041  0.0342 -0.0247
   127. (0.00061) RY*( 4) O  10           s(  0.96%)p88.15( 84.72%)d14.89( 14.32%)
                                            0.0000 -0.0055  0.0979 -0.0020 -0.0267
                                            0.0000 -0.8099 -0.0022 -0.4366 -0.2073
                                           -0.0315  0.1916 -0.0150  0.2495
   128. (0.00017) RY*( 5) O  10           s(  0.01%)p99.99(  1.93%)d99.99( 98.06%)
                                            0.0000  0.0000  0.0102  0.0014 -0.1154
                                            0.0039 -0.0389  0.0006 -0.0670  0.5759
                                            0.5364 -0.0814  0.4611  0.3768
   129. (0.00008) RY*( 6) O  10           s(  0.19%)p48.19(  9.12%)d99.99( 90.69%)
   130. (0.00004) RY*( 7) O  10           s(  2.81%)p 2.85(  8.01%)d31.79( 89.19%)
   131. (0.00001) RY*( 8) O  10           s(  0.01%)p 1.00(  1.18%)d83.74( 98.81%)
   132. (0.00001) RY*( 9) O  10           s(  0.27%)p 2.38(  0.65%)d99.99( 99.08%)
   133. (0.00223) RY*( 1) O  11           s(  0.56%)p99.99( 98.23%)d 2.14(  1.21%)
                                            0.0000  0.0030  0.0751 -0.0052 -0.5908
                                           -0.0054 -0.6777  0.0061  0.4170 -0.0229
                                           -0.0569 -0.0427  0.0336  0.0732
   134. (0.00066) RY*( 2) O  11           s( 22.28%)p 3.40( 75.87%)d 0.08(  1.85%)
                                           -0.0000  0.0025  0.4720  0.0085 -0.6775
                                            0.0021  0.4649  0.0125 -0.2885 -0.0764
                                           -0.0432  0.0470 -0.0925  0.0079
   135. (0.00049) RY*( 3) O  11           s( 74.40%)p 0.31( 22.94%)d 0.04(  2.66%)
                                           -0.0000  0.0044  0.8626 -0.0042  0.4147
                                            0.0147 -0.2322  0.0163  0.0553  0.0135
                                            0.0609  0.1103  0.0510  0.0889
   136. (0.00011) RY*( 4) O  11           s(  0.52%)p99.99( 98.66%)d 1.59(  0.82%)
                                            0.0000 -0.0158  0.0702 -0.0010  0.0229
                                           -0.0079  0.5041 -0.0105  0.8554  0.0696
                                            0.0065  0.0277  0.0028 -0.0507
   137. (0.00003) RY*( 5) O  11           s(  2.11%)p 0.12(  0.25%)d46.22( 97.63%)
   138. (0.00000) RY*( 6) O  11           s(  0.00%)p 1.00(  0.79%)d99.99( 99.21%)
   139. (0.00000) RY*( 7) O  11           s(  0.04%)p28.09(  1.24%)d99.99( 98.71%)
   140. (0.00001) RY*( 8) O  11           s(  0.03%)p43.86(  1.27%)d99.99( 98.70%)
   141. (0.00001) RY*( 9) O  11           s(  0.01%)p 1.00(  1.13%)d87.60( 98.86%)
   142. (0.00417) RY*( 1) H  12           s( 99.74%)p 0.00(  0.26%)
                                            0.0083  0.9986 -0.0219 -0.0465  0.0000
   143. (0.00014) RY*( 2) H  12           s(  0.20%)p99.99( 99.80%)
                                           -0.0148  0.0418  0.8743  0.4834  0.0000
   144. (0.00013) RY*( 3) H  12           s(  0.00%)p 1.00(100.00%)
                                            0.0000  0.0000  0.0000  0.0000  1.0000
   145. (0.00004) RY*( 4) H  12           s(  0.16%)p99.99( 99.84%)
   146. (0.00131) RY*( 1) H  13           s( 97.22%)p 0.03(  2.78%)
                                            0.0046  0.9860  0.0481  0.1361 -0.0835
   147. (0.00018) RY*( 2) H  13           s(  0.01%)p99.99( 99.99%)
                                            0.0018  0.0109  0.6189 -0.6048 -0.5011
   148. (0.00014) RY*( 3) H  13           s(  0.14%)p99.99( 99.86%)
                                            0.0071  0.0369 -0.7677 -0.3316 -0.5471
   149. (0.00003) RY*( 4) H  13           s(  2.71%)p35.86( 97.29%)
   150. (0.00286) RY*( 1) H  14           s( 99.06%)p 0.01(  0.94%)
                                            0.0046  0.9953  0.0926  0.0280  0.0000
   151. (0.00017) RY*( 2) H  14           s(  0.00%)p 1.00(100.00%)
                                            0.0000  0.0000  0.0000  0.0000  1.0000
   152. (0.00014) RY*( 3) H  14           s(  0.17%)p99.99( 99.83%)
                                            0.0092  0.0406 -0.1369 -0.9897 -0.0000
   153. (0.00004) RY*( 4) H  14           s(  0.85%)p99.99( 99.15%)
   154. (0.00131) RY*( 1) H  15           s( 97.22%)p 0.03(  2.78%)
                                            0.0046  0.9860  0.0481  0.1361  0.0835
   155. (0.00018) RY*( 2) H  15           s(  0.01%)p99.99( 99.99%)
                                            0.0018  0.0109  0.6189 -0.6048  0.5011
   156. (0.00014) RY*( 3) H  15           s(  0.14%)p99.99( 99.86%)
                                            0.0071  0.0369 -0.7677 -0.3316  0.5471
   157. (0.00003) RY*( 4) H  15           s(  2.71%)p35.86( 97.29%)
   158. (0.00138) RY*( 1) H  16           s( 98.42%)p 0.02(  1.58%)
                                            0.0043  0.9920  0.0971 -0.0800  0.0000
   159. (0.00021) RY*( 2) H  16           s(  0.00%)p 1.00(100.00%)
                                            0.0000  0.0000  0.0000  0.0000  1.0000
   160. (0.00012) RY*( 3) H  16           s(  0.02%)p99.99( 99.98%)
                                           -0.0074  0.0129 -0.7111 -0.7029 -0.0000
   161. (0.00004) RY*( 4) H  16           s(  1.64%)p59.84( 98.36%)
   162. (0.00199) RY*( 1) H  17           s( 98.82%)p 0.01(  1.18%)
                                            0.0043  0.9941 -0.0117  0.0094 -0.1074
   163. (0.00020) RY*( 2) H  17           s(  0.21%)p99.99( 99.79%)
                                           -0.0013  0.0459 -0.8551 -0.0631  0.5126
   164. (0.00013) RY*( 3) H  17           s(  0.27%)p99.99( 99.73%)
                                           -0.0034  0.0514  0.2880 -0.8830  0.3671
   165. (0.00005) RY*( 4) H  17           s(  0.78%)p99.99( 99.22%)
   166. (0.00199) RY*( 1) H  18           s( 98.82%)p 0.01(  1.18%)
                                            0.0043  0.9941 -0.0117  0.0094  0.1074
   167. (0.00020) RY*( 2) H  18           s(  0.21%)p99.99( 99.79%)
                                           -0.0013  0.0459 -0.8551 -0.0631 -0.5126
   168. (0.00013) RY*( 3) H  18           s(  0.27%)p99.99( 99.73%)
                                           -0.0034  0.0514  0.2880 -0.8830 -0.3671
   169. (0.00005) RY*( 4) H  18           s(  0.78%)p99.99( 99.22%)
   170. (0.00102) RY*( 1) H  19           s( 98.47%)p 0.02(  1.53%)
                                            0.0039  0.9923 -0.0053  0.1234  0.0000
   171. (0.00021) RY*( 2) H  19           s(  0.00%)p 1.00(100.00%)
                                            0.0000  0.0000  0.0000  0.0000  1.0000
   172. (0.00015) RY*( 3) H  19           s(  0.31%)p99.99( 99.69%)
                                           -0.0096  0.0546 -0.8773 -0.4766 -0.0000
   173. (0.00004) RY*( 4) H  19           s(  1.30%)p76.12( 98.70%)
   174. (0.00180) RY*( 1) H  20           s( 99.18%)p 0.01(  0.82%)
                                            0.0044  0.9959 -0.0632 -0.0275  0.0591
   175. (0.00018) RY*( 2) H  20           s(  0.01%)p 1.00( 99.99%)
                                            0.0006  0.0078  0.2118  0.8464  0.4886
   176. (0.00012) RY*( 3) H  20           s(  0.02%)p99.99( 99.98%)
                                           -0.0083  0.0093 -0.6282  0.5008 -0.5953
   177. (0.00004) RY*( 4) H  20           s(  0.89%)p99.99( 99.11%)
   178. (0.00180) RY*( 1) H  21           s( 99.18%)p 0.01(  0.82%)
                                            0.0044  0.9959 -0.0632 -0.0275 -0.0591
   179. (0.00018) RY*( 2) H  21           s(  0.01%)p 1.00( 99.99%)
                                            0.0006  0.0078  0.2118  0.8464 -0.4886
   180. (0.00012) RY*( 3) H  21           s(  0.02%)p99.99( 99.98%)
                                           -0.0083  0.0093 -0.6282  0.5008  0.5953
   181. (0.00004) RY*( 4) H  21           s(  0.89%)p99.99( 99.11%)
   182. (0.01851) BD*( 1) O   1 - C   2  
                ( 33.30%)   0.5770* O   1 s( 45.18%)p 1.21( 54.73%)d 0.00(  0.09%)
                                            0.0001 -0.6717  0.0247  0.0666 -0.0013
                                           -0.4142 -0.0132  0.6089  0.0183  0.0027
                                           -0.0013  0.0236  0.0067 -0.0162
                ( 66.70%)  -0.8167* C   2 s( 32.87%)p 2.04( 66.89%)d 0.01(  0.24%)
                                            0.0002 -0.5706  0.0551  0.0538 -0.0161
                                            0.3570  0.0110 -0.7312 -0.0596 -0.0006
                                            0.0033  0.0347  0.0079 -0.0335
   183. (0.19138) BD*( 2) O   1 - C   2  
                ( 32.34%)   0.5687* O   1 s(  0.29%)p99.99( 99.56%)d 0.52(  0.15%)
                                            0.0000 -0.0541  0.0020 -0.8330 -0.0056
                                            0.4389  0.0027  0.3300  0.0034 -0.0162
                                            0.0281 -0.0087 -0.0083 -0.0179
                ( 67.66%)  -0.8226* C   2 s(  0.23%)p99.99( 99.37%)d 1.72(  0.40%)
                                            0.0000 -0.0472  0.0098 -0.8260  0.0229
                                            0.5095 -0.0171  0.2256 -0.0134  0.0264
                                           -0.0458  0.0194  0.0158  0.0244
   184. (0.10577) BD*( 1) C   2 - O   3  
                ( 70.24%)   0.8381* C   2 s( 26.46%)p 2.77( 73.19%)d 0.01(  0.34%)
                                           -0.0002  0.5143 -0.0131  0.4240  0.0332
                                            0.7409  0.0253 -0.0120  0.0363  0.0409
                                           -0.0061 -0.0086 -0.0267 -0.0306
                ( 29.76%)  -0.5456* O   3 s( 33.79%)p 1.96( 66.14%)d 0.00(  0.06%)
                                            0.0001  0.5813  0.0043 -0.4109  0.0023
                                           -0.6987 -0.0065  0.0651  0.0107  0.0204
                                            0.0045  0.0060 -0.0062 -0.0118
   185. (0.08642) BD*( 1) C   2 - C   6  
                ( 53.21%)   0.7295* C   2 s( 40.15%)p 1.49( 59.79%)d 0.00(  0.06%)
                                           -0.0004 -0.6325 -0.0371  0.3601 -0.0054
                                            0.2428  0.0154  0.6389 -0.0290 -0.0012
                                           -0.0153 -0.0081 -0.0049 -0.0164
                ( 46.79%)  -0.6840* C   6 s( 23.93%)p 3.18( 76.01%)d 0.00(  0.06%)
                                            0.0001 -0.4892  0.0053 -0.4322 -0.0006
                                           -0.2713  0.0111 -0.7068 -0.0047 -0.0081
                                           -0.0156 -0.0133 -0.0038 -0.0089
   186. (0.06320) BD*( 1) O   3 - C   4  
                ( 30.46%)   0.5519* O   3 s( 31.62%)p 2.16( 68.31%)d 0.00(  0.07%)
                                           -0.0001 -0.5623 -0.0021  0.0919 -0.0047
                                           -0.4580 -0.0069  0.6818 -0.0042  0.0024
                                           -0.0113  0.0128  0.0005 -0.0189
                ( 69.54%)  -0.8339* C   4 s( 20.98%)p 3.75( 78.69%)d 0.02(  0.33%)
                                            0.0000 -0.4579 -0.0100 -0.0574 -0.0175
                                            0.5345 -0.0076 -0.7040 -0.0432  0.0025
                                           -0.0050  0.0494  0.0174 -0.0238
   187. (0.01573) BD*( 1) C   4 - C   5  
                ( 48.64%)   0.6974* C   4 s( 32.14%)p 2.11( 67.81%)d 0.00(  0.05%)
                                            0.0002 -0.5663 -0.0263 -0.6124  0.0119
                                           -0.5501  0.0166  0.0000 -0.0000 -0.0180
                                            0.0000 -0.0000 -0.0049  0.0109
                ( 51.36%)  -0.7167* C   5 s( 28.92%)p 2.46( 71.02%)d 0.00(  0.05%)
                                           -0.0006 -0.5375 -0.0170  0.6233  0.0136
                                            0.5670  0.0075 -0.0000  0.0000 -0.0197
                                            0.0000 -0.0000 -0.0013  0.0113
   188. (0.06320) BD*( 1) C   4 - O  10  
                ( 69.54%)   0.8339* C   4 s( 20.98%)p 3.75( 78.69%)d 0.02(  0.33%)
                                           -0.0000  0.4579  0.0100  0.0574  0.0175
                                           -0.5345  0.0076 -0.7040 -0.0432 -0.0025
                                           -0.0050  0.0494 -0.0174  0.0238
                ( 30.46%)  -0.5519* O  10 s( 31.62%)p 2.16( 68.31%)d 0.00(  0.07%)
                                            0.0001  0.5623  0.0021 -0.0919  0.0047
                                            0.4580  0.0069  0.6818 -0.0042 -0.0024
                                           -0.0113  0.0128 -0.0005  0.0189
   189. (0.04147) BD*( 1) C   4 - H  12  
                ( 39.76%)   0.6305* C   4 s( 26.06%)p 2.83( 73.88%)d 0.00(  0.06%)
                                           -0.0002  0.5094 -0.0337 -0.7843  0.0122
                                            0.3511  0.0146  0.0000 -0.0000 -0.0134
                                            0.0000 -0.0000  0.0151 -0.0136
                ( 60.24%)  -0.7762* H  12 s( 99.91%)p 0.00(  0.09%)
                                            0.9995 -0.0084  0.0259 -0.0154 -0.0000
   190. (0.00449) BD*( 1) C   5 - H  13  
                ( 38.44%)   0.6200* C   5 s( 23.67%)p 3.22( 76.29%)d 0.00(  0.04%)
                                            0.0000 -0.4865  0.0035  0.0458 -0.0143
                                           -0.5107 -0.0045  0.7069 -0.0068  0.0029
                                           -0.0049  0.0147  0.0046 -0.0110
                ( 61.56%)  -0.7846* H  13 s( 99.92%)p 0.00(  0.08%)
                                           -0.9996  0.0003  0.0003  0.0170 -0.0236
   191. (0.00749) BD*( 1) C   5 - H  14  
                ( 38.25%)   0.6184* C   5 s( 23.76%)p 3.21( 76.20%)d 0.00(  0.04%)
                                            0.0000 -0.4874  0.0053 -0.7785 -0.0024
                                            0.3945 -0.0179 -0.0000  0.0000  0.0153
                                            0.0000 -0.0000 -0.0069  0.0096
                ( 61.75%)  -0.7858* H  14 s( 99.92%)p 0.00(  0.08%)
                                           -0.9996  0.0026  0.0259 -0.0128 -0.0000
   192. (0.00449) BD*( 1) C   5 - H  15  
                ( 38.44%)   0.6200* C   5 s( 23.67%)p 3.22( 76.29%)d 0.00(  0.04%)
                                            0.0000 -0.4865  0.0035  0.0458 -0.0143
                                           -0.5107 -0.0045 -0.7069  0.0068  0.0029
                                            0.0049 -0.0147  0.0046 -0.0110
                ( 61.56%)  -0.7846* H  15 s( 99.92%)p 0.00(  0.08%)
                                           -0.9996  0.0003  0.0003  0.0170  0.0236
   193. (0.01870) BD*( 1) C   6 - C   7  
                ( 46.43%)   0.6814* C   6 s( 27.32%)p 2.66( 72.65%)d 0.00(  0.03%)
                                            0.0002 -0.5225 -0.0123  0.0571 -0.0048
                                            0.8504 -0.0038  0.0000  0.0000 -0.0010
                                            0.0000  0.0000  0.0152  0.0092
                ( 53.57%)  -0.7319* C   7 s( 28.75%)p 2.48( 71.20%)d 0.00(  0.05%)
                                           -0.0007 -0.5362 -0.0038 -0.0685  0.0011
                                           -0.8410 -0.0035  0.0000 -0.0000 -0.0023
                                           -0.0000  0.0000  0.0187  0.0108
   194. (0.02238) BD*( 1) C   6 - C   8  
                ( 47.17%)   0.6868* C   6 s( 24.83%)p 3.03( 75.14%)d 0.00(  0.04%)
                                            0.0002 -0.4982 -0.0047  0.7889  0.0090
                                           -0.3590  0.0084  0.0000  0.0000  0.0160
                                            0.0000  0.0000 -0.0072  0.0086
                ( 52.83%)  -0.7269* C   8 s( 28.61%)p 2.49( 71.35%)d 0.00(  0.05%)
                                           -0.0009 -0.5348  0.0016 -0.7837  0.0034
                                            0.3151  0.0019  0.0000 -0.0000  0.0122
                                           -0.0000 -0.0000 -0.0140  0.0104
   195. (0.08642) BD*( 1) C   6 - C   9  
                ( 46.79%)   0.6840* C   6 s( 23.93%)p 3.18( 76.01%)d 0.00(  0.06%)
                                            0.0001 -0.4892  0.0053 -0.4322 -0.0006
                                           -0.2713  0.0111  0.7068  0.0047 -0.0081
                                            0.0156  0.0133 -0.0038 -0.0089
                ( 53.21%)  -0.7295* C   9 s( 40.15%)p 1.49( 59.79%)d 0.00(  0.06%)
                                           -0.0004 -0.6325 -0.0371  0.3601 -0.0054
                                            0.2428  0.0154 -0.6389  0.0290 -0.0012
                                            0.0153  0.0081 -0.0049 -0.0164
   196. (0.00513) BD*( 1) C   7 - H  16  
                ( 38.41%)   0.6198* C   7 s( 23.48%)p 3.26( 76.48%)d 0.00(  0.04%)
                                            0.0000 -0.4845 -0.0002 -0.7907  0.0121
                                            0.3731  0.0181 -0.0000  0.0000  0.0122
                                            0.0000  0.0000 -0.0127  0.0099
                ( 61.59%)  -0.7848* H  16 s( 99.92%)p 0.00(  0.08%)
                                           -0.9996  0.0007  0.0248 -0.0146 -0.0000
   197. (0.00697) BD*( 1) C   7 - H  17  
                ( 38.21%)   0.6181* C   7 s( 23.86%)p 3.19( 76.10%)d 0.00(  0.04%)
                                            0.0000 -0.4884  0.0008  0.4298 -0.0064
                                            0.2761  0.0189  0.7069 -0.0049 -0.0042
                                           -0.0143 -0.0071 -0.0035 -0.0109
                ( 61.79%)  -0.7861* H  17 s( 99.92%)p 0.00(  0.08%)
                                           -0.9996  0.0017 -0.0122 -0.0101 -0.0243
   198. (0.00697) BD*( 1) C   7 - H  18  
                ( 38.21%)   0.6181* C   7 s( 23.86%)p 3.19( 76.10%)d 0.00(  0.04%)
                                            0.0000 -0.4884  0.0008  0.4298 -0.0064
                                            0.2761  0.0189 -0.7069  0.0049 -0.0042
                                            0.0143  0.0071 -0.0035 -0.0109
                ( 61.79%)  -0.7861* H  18 s( 99.92%)p 0.00(  0.08%)
                                           -0.9996  0.0017 -0.0122 -0.0101  0.0243
   199. (0.00668) BD*( 1) C   8 - H  19  
                ( 39.18%)   0.6260* C   8 s( 23.99%)p 3.17( 75.97%)d 0.00(  0.04%)
                                           -0.0000 -0.4898 -0.0011 -0.0161  0.0251
                                           -0.8711  0.0002  0.0000 -0.0000 -0.0024
                                           -0.0000 -0.0000  0.0179  0.0102
                ( 60.82%)  -0.7798* H  19 s( 99.92%)p 0.00(  0.08%)
                                           -0.9996  0.0004 -0.0041  0.0278 -0.0000
   200. (0.00735) BD*( 1) C   8 - H  20  
                ( 38.10%)   0.6173* C   8 s( 23.66%)p 3.23( 76.30%)d 0.00(  0.04%)
                                            0.0001 -0.4864 -0.0008  0.4386  0.0147
                                            0.2657 -0.0107 -0.7069  0.0064 -0.0052
                                            0.0132  0.0089 -0.0017 -0.0108
                ( 61.90%)  -0.7867* H  20 s( 99.92%)p 0.00(  0.08%)
                                           -0.9996  0.0019 -0.0154 -0.0087  0.0229
   201. (0.00735) BD*( 1) C   8 - H  21  
                ( 38.10%)   0.6173* C   8 s( 23.66%)p 3.23( 76.30%)d 0.00(  0.04%)
                                            0.0001 -0.4864 -0.0008  0.4386  0.0147
                                            0.2657 -0.0107  0.7069 -0.0064 -0.0052
                                           -0.0132 -0.0089 -0.0017 -0.0108
                ( 61.90%)  -0.7867* H  21 s( 99.92%)p 0.00(  0.08%)
                                           -0.9996  0.0019 -0.0154 -0.0087 -0.0229
   202. (0.10577) BD*( 1) C   9 - O  10  
                ( 70.24%)   0.8381* C   9 s( 26.46%)p 2.77( 73.19%)d 0.01(  0.34%)
                                           -0.0002  0.5143 -0.0131  0.4240  0.0332
                                            0.7409  0.0253  0.0120 -0.0363  0.0409
                                            0.0061  0.0086 -0.0267 -0.0306
                ( 29.76%)  -0.5456* O  10 s( 33.79%)p 1.96( 66.14%)d 0.00(  0.06%)
                                            0.0001  0.5813  0.0043 -0.4109  0.0023
                                           -0.6987 -0.0065 -0.0651 -0.0107  0.0204
                                           -0.0045 -0.0060 -0.0062 -0.0118
   203. (0.01851) BD*( 1) C   9 - O  11  
                ( 66.70%)   0.8167* C   9 s( 32.87%)p 2.04( 66.89%)d 0.01(  0.24%)
                                           -0.0002  0.5706 -0.0551 -0.0538  0.0161
                                           -0.3570 -0.0110 -0.7312 -0.0596  0.0006
                                            0.0033  0.0347 -0.0079  0.0335
                ( 33.30%)  -0.5770* O  11 s( 45.18%)p 1.21( 54.73%)d 0.00(  0.09%)
                                           -0.0001  0.6717 -0.0247 -0.0666  0.0013
                                            0.4142  0.0132  0.6089  0.0183 -0.0027
                                           -0.0013  0.0236 -0.0067  0.0162
   204. (0.19138) BD*( 2) C   9 - O  11  
                ( 67.66%)   0.8226* C   9 s(  0.23%)p99.99( 99.37%)d 1.72(  0.40%)
                                           -0.0000  0.0472 -0.0098  0.8260 -0.0229
                                           -0.5095  0.0171  0.2256 -0.0134 -0.0264
                                           -0.0458  0.0194 -0.0158 -0.0244
                ( 32.34%)  -0.5687* O  11 s(  0.29%)p99.99( 99.56%)d 0.52(  0.15%)
                                           -0.0000  0.0541 -0.0020  0.8330  0.0056
                                           -0.4389 -0.0027  0.3300  0.0034  0.0162
                                            0.0281 -0.0087  0.0083  0.0179


 NHO Directionality and "Bond Bending" (deviations from line of nuclear centers)

         [Thresholds for printing:  angular deviation  >  1.0 degree]
                                    hybrid p-character > 25.0%
                                    orbital occupancy  >  0.10e

                                Line of Centers        Hybrid 1              Hybrid 2
                                ---------------  -------------------   ------------------
                NBO               Theta   Phi    Theta   Phi    Dev    Theta   Phi    Dev
 ========================================================================================
     1. BD (   1) O   1 - C   2   149.5   90.0   145.4   98.7   6.2     25.1  264.1   6.0
     2. BD (   2) O   1 - C   2   149.5   90.0   109.4  332.2  86.4    102.7  328.5  86.0
     3. BD (   1) C   2 - O   3    93.9   60.0    88.4   59.2   5.6     84.7  239.9   1.4
     4. BD (   1) C   2 - C   6   145.7  212.3   144.3  216.1   2.6     35.4   31.0   1.3
     5. BD (   1) O   3 - C   4   145.9   98.5   145.1  100.6   1.4     35.5  278.1   1.4
     7. BD (   1) C   4 - O  10   145.9  278.5   144.5  278.1   1.4     34.9  100.6   1.4
     9. BD (   1) C   5 - H  13   144.7   96.7   143.6   93.5   2.2      --     --    --
    10. BD (   1) C   5 - H  14    90.0  331.9    90.0  334.3   2.3      --     --    --
    11. BD (   1) C   5 - H  15    35.3   96.7    36.4   93.5   2.2      --     --    --
    13. BD (   1) C   6 - C   8    90.0  156.4     --     --    --      90.0  337.9   1.5
    14. BD (   1) C   6 - C   9   145.7   32.3   144.6   31.0   1.3     35.7  216.1   2.6
    15. BD (   1) C   7 - H  16    90.0  335.0    90.0  333.3   1.7      --     --    --
    16. BD (   1) C   7 - H  17   145.0  211.9   143.7  214.9   2.2      --     --    --
    17. BD (   1) C   7 - H  18    35.0  211.9    36.3  214.9   2.2      --     --    --
    19. BD (   1) C   8 - H  20    35.6  212.1    36.6  209.4   1.9      --     --    --
    20. BD (   1) C   8 - H  21   144.4  212.1   143.4  209.4   1.9      --     --    --
    21. BD (   1) C   9 - O  10    86.1   60.0    91.6   59.2   5.6     95.3  239.9   1.4
    22. BD (   1) C   9 - O  11   149.5  270.0   154.9  264.1   6.0     34.6   98.7   6.2
    23. BD (   2) C   9 - O  11   149.5  270.0    77.3  328.5  86.0     70.6  332.2  86.4
    35. LP (   1) O   1             --     --     29.5  271.7   --       --     --    --
    36. LP (   2) O   1             --     --    114.7  232.9   --       --     --    --
    37. LP (   1) O   3             --     --     40.6   32.2   --       --     --    --
    38. LP (   2) O   3             --     --    113.1  329.1   --       --     --    --
    39. LP (   1) O  10             --     --    139.4   32.2   --       --     --    --
    40. LP (   2) O  10             --     --     66.9  329.1   --       --     --    --
    41. LP (   1) O  11             --     --    150.5  271.7   --       --     --    --
    42. LP (   2) O  11             --     --     65.3  232.9   --       --     --    --
   183. BD*(   2) O   1 - C   2   149.5   90.0   109.4  332.2  86.4    102.7  328.5  86.0
   184. BD*(   1) C   2 - O   3    93.9   60.0    88.4   59.2   5.6     84.7  239.9   1.4
   202. BD*(   1) C   9 - O  10    86.1   60.0    91.6   59.2   5.6     95.3  239.9   1.4
   204. BD*(   2) C   9 - O  11   149.5  270.0    77.3  328.5  86.0     70.6  332.2  86.4


 Second Order Perturbation Theory Analysis of Fock Matrix in NBO Basis

     Threshold for printing:   0.50 kcal/mol
                                                                              E(2)  E(j)-E(i) F(i,j)
         Donor NBO (i)                     Acceptor NBO (j)                 kcal/mol   a.u.    a.u. 
 ===================================================================================================

 within unit  1
   1. BD (   1) O   1 - C   2        / 52. RY*(   1) C   2                    1.92    1.61    0.050
   1. BD (   1) O   1 - C   2        / 88. RY*(   1) C   6                    0.61    2.06    0.032
   1. BD (   1) O   1 - C   2        /185. BD*(   1) C   2 - C   6            2.05    1.46    0.050
   1. BD (   1) O   1 - C   2        /186. BD*(   1) O   3 - C   4            1.68    1.36    0.043
   1. BD (   1) O   1 - C   2        /195. BD*(   1) C   6 - C   9            0.61    1.46    0.027
   2. BD (   2) O   1 - C   2        /183. BD*(   2) O   1 - C   2            0.63    0.41    0.015
   2. BD (   2) O   1 - C   2        /194. BD*(   1) C   6 - C   8            1.75    0.73    0.032
   2. BD (   2) O   1 - C   2        /195. BD*(   1) C   6 - C   9            0.56    0.75    0.019
   3. BD (   1) C   2 - O   3        / 70. RY*(   1) C   4                    1.26    1.57    0.040
   3. BD (   1) C   2 - O   3        /187. BD*(   1) C   4 - C   5            1.05    1.31    0.033
   3. BD (   1) C   2 - O   3        /193. BD*(   1) C   6 - C   7            0.78    1.30    0.029
   4. BD (   1) C   2 - C   6        / 43. RY*(   1) O   1                    1.60    1.85    0.049
   4. BD (   1) C   2 - C   6        / 98. RY*(   2) C   7                    0.75    1.35    0.029
   4. BD (   1) C   2 - C   6        /107. RY*(   2) C   8                    0.74    1.45    0.030
   4. BD (   1) C   2 - C   6        /118. RY*(   4) C   9                    0.63    1.52    0.028
   4. BD (   1) C   2 - C   6        /182. BD*(   1) O   1 - C   2            1.83    1.28    0.043
   4. BD (   1) C   2 - C   6        /186. BD*(   1) O   3 - C   4            0.60    0.91    0.021
   4. BD (   1) C   2 - C   6        /193. BD*(   1) C   6 - C   7            1.36    1.03    0.034
   4. BD (   1) C   2 - C   6        /194. BD*(   1) C   6 - C   8            1.18    0.99    0.030
   4. BD (   1) C   2 - C   6        /195. BD*(   1) C   6 - C   9            0.65    1.01    0.023
   4. BD (   1) C   2 - C   6        /197. BD*(   1) C   7 - H  17            1.81    1.11    0.040
   4. BD (   1) C   2 - C   6        /201. BD*(   1) C   8 - H  21            1.97    1.09    0.042
   4. BD (   1) C   2 - C   6        /203. BD*(   1) C   9 - O  11            2.82    1.28    0.054
   4. BD (   1) C   2 - C   6        /204. BD*(   2) C   9 - O  11            0.57    0.66    0.018
   5. BD (   1) O   3 - C   4        / 53. RY*(   2) C   2                    0.95    2.22    0.041
   5. BD (   1) O   3 - C   4        / 57. RY*(   6) C   2                    0.62    2.45    0.035
   5. BD (   1) O   3 - C   4        /182. BD*(   1) O   1 - C   2            3.05    1.50    0.060
   5. BD (   1) O   3 - C   4        /190. BD*(   1) C   5 - H  13            1.36    1.31    0.038
   6. BD (   1) C   4 - C   5        / 61. RY*(   1) O   3                    1.28    1.87    0.044
   6. BD (   1) C   4 - C   5        /124. RY*(   1) O  10                    1.28    1.87    0.044
   6. BD (   1) C   4 - C   5        /184. BD*(   1) C   2 - O   3            2.64    1.01    0.047
   6. BD (   1) C   4 - C   5        /189. BD*(   1) C   4 - H  12            0.94    1.08    0.029
   6. BD (   1) C   4 - C   5        /202. BD*(   1) C   9 - O  10            2.64    1.01    0.047
   7. BD (   1) C   4 - O  10        /116. RY*(   2) C   9                    0.95    2.22    0.041
   7. BD (   1) C   4 - O  10        /120. RY*(   6) C   9                    0.62    2.45    0.035
   7. BD (   1) C   4 - O  10        /192. BD*(   1) C   5 - H  15            1.36    1.31    0.038
   7. BD (   1) C   4 - O  10        /203. BD*(   1) C   9 - O  11            3.05    1.50    0.060
   8. BD (   1) C   4 - H  12        / 63. RY*(   3) O   3                    0.62    1.76    0.030
   8. BD (   1) C   4 - H  12        / 80. RY*(   2) C   5                    0.87    1.23    0.029
   8. BD (   1) C   4 - H  12        /126. RY*(   3) O  10                    0.62    1.76    0.030
   8. BD (   1) C   4 - H  12        /184. BD*(   1) C   2 - O   3            0.53    0.90    0.020
   8. BD (   1) C   4 - H  12        /187. BD*(   1) C   4 - C   5            0.63    0.93    0.022
   8. BD (   1) C   4 - H  12        /191. BD*(   1) C   5 - H  14            2.89    0.98    0.048
   8. BD (   1) C   4 - H  12        /202. BD*(   1) C   9 - O  10            0.53    0.90    0.020
   9. BD (   1) C   5 - H  13        /186. BD*(   1) O   3 - C   4            5.07    0.77    0.056
  10. BD (   1) C   5 - H  14        / 75. RY*(   6) C   4                    0.68    1.82    0.031
  10. BD (   1) C   5 - H  14        /186. BD*(   1) O   3 - C   4            0.63    0.76    0.020
  10. BD (   1) C   5 - H  14        /188. BD*(   1) C   4 - O  10            0.63    0.76    0.020
  10. BD (   1) C   5 - H  14        /189. BD*(   1) C   4 - H  12            3.61    0.92    0.052
  11. BD (   1) C   5 - H  15        /188. BD*(   1) C   4 - O  10            5.07    0.77    0.056
  12. BD (   1) C   6 - C   7        / 52. RY*(   1) C   2                    1.34    1.12    0.035
  12. BD (   1) C   6 - C   7        /106. RY*(   1) C   8                    1.29    1.38    0.038
  12. BD (   1) C   6 - C   7        /115. RY*(   1) C   9                    1.34    1.12    0.035
  12. BD (   1) C   6 - C   7        /183. BD*(   2) O   1 - C   2            0.66    0.62    0.019
  12. BD (   1) C   6 - C   7        /184. BD*(   1) C   2 - O   3            3.46    0.96    0.052
  12. BD (   1) C   6 - C   7        /185. BD*(   1) C   2 - C   6            1.70    0.96    0.037
  12. BD (   1) C   6 - C   7        /194. BD*(   1) C   6 - C   8            2.09    0.94    0.040
  12. BD (   1) C   6 - C   7        /195. BD*(   1) C   6 - C   9            1.70    0.96    0.037
  12. BD (   1) C   6 - C   7        /199. BD*(   1) C   8 - H  19            2.00    1.04    0.041
  12. BD (   1) C   6 - C   7        /202. BD*(   1) C   9 - O  10            3.46    0.96    0.052
  12. BD (   1) C   6 - C   7        /204. BD*(   2) C   9 - O  11            0.66    0.62    0.019
  13. BD (   1) C   6 - C   8        / 54. RY*(   3) C   2                    0.68    1.87    0.032
  13. BD (   1) C   6 - C   8        / 97. RY*(   1) C   7                    1.50    1.33    0.040
  13. BD (   1) C   6 - C   8        /117. RY*(   3) C   9                    0.68    1.87    0.032
  13. BD (   1) C   6 - C   8        /182. BD*(   1) O   1 - C   2            0.55    1.24    0.023
  13. BD (   1) C   6 - C   8        /183. BD*(   2) O   1 - C   2            4.53    0.62    0.049
  13. BD (   1) C   6 - C   8        /185. BD*(   1) C   2 - C   6            1.13    0.96    0.030
  13. BD (   1) C   6 - C   8        /193. BD*(   1) C   6 - C   7            1.78    0.98    0.038
  13. BD (   1) C   6 - C   8        /195. BD*(   1) C   6 - C   9            1.13    0.96    0.030
  13. BD (   1) C   6 - C   8        /196. BD*(   1) C   7 - H  16            1.86    1.06    0.040
  13. BD (   1) C   6 - C   8        /203. BD*(   1) C   9 - O  11            0.55    1.24    0.023
  13. BD (   1) C   6 - C   8        /204. BD*(   2) C   9 - O  11            4.53    0.62    0.049
  14. BD (   1) C   6 - C   9        / 55. RY*(   4) C   2                    0.63    1.52    0.028
  14. BD (   1) C   6 - C   9        / 98. RY*(   2) C   7                    0.75    1.35    0.029
  14. BD (   1) C   6 - C   9        /107. RY*(   2) C   8                    0.74    1.45    0.030
  14. BD (   1) C   6 - C   9        /133. RY*(   1) O  11                    1.60    1.85    0.049
  14. BD (   1) C   6 - C   9        /182. BD*(   1) O   1 - C   2            2.82    1.28    0.054
  14. BD (   1) C   6 - C   9        /183. BD*(   2) O   1 - C   2            0.57    0.66    0.018
  14. BD (   1) C   6 - C   9        /185. BD*(   1) C   2 - C   6            0.65    1.01    0.023
  14. BD (   1) C   6 - C   9        /188. BD*(   1) C   4 - O  10            0.60    0.91    0.021
  14. BD (   1) C   6 - C   9        /193. BD*(   1) C   6 - C   7            1.36    1.03    0.034
  14. BD (   1) C   6 - C   9        /194. BD*(   1) C   6 - C   8            1.18    0.99    0.030
  14. BD (   1) C   6 - C   9        /198. BD*(   1) C   7 - H  18            1.81    1.11    0.040
  14. BD (   1) C   6 - C   9        /200. BD*(   1) C   8 - H  20            1.97    1.09    0.042
  14. BD (   1) C   6 - C   9        /203. BD*(   1) C   9 - O  11            1.83    1.28    0.043
  15. BD (   1) C   7 - H  16        / 88. RY*(   1) C   6                    0.72    1.44    0.029
  15. BD (   1) C   7 - H  16        /194. BD*(   1) C   6 - C   8            3.67    0.82    0.049
  16. BD (   1) C   7 - H  17        /185. BD*(   1) C   2 - C   6            3.65    0.84    0.050
  17. BD (   1) C   7 - H  18        /195. BD*(   1) C   6 - C   9            3.65    0.84    0.050
  18. BD (   1) C   8 - H  19        /193. BD*(   1) C   6 - C   7            2.73    0.89    0.044
  19. BD (   1) C   8 - H  20        /195. BD*(   1) C   6 - C   9            3.18    0.86    0.048
  19. BD (   1) C   8 - H  20        /204. BD*(   2) C   9 - O  11            0.52    0.52    0.015
  20. BD (   1) C   8 - H  21        /183. BD*(   2) O   1 - C   2            0.52    0.52    0.015
  20. BD (   1) C   8 - H  21        /185. BD*(   1) C   2 - C   6            3.18    0.86    0.048
  21. BD (   1) C   9 - O  10        / 70. RY*(   1) C   4                    1.26    1.57    0.040
  21. BD (   1) C   9 - O  10        /187. BD*(   1) C   4 - C   5            1.05    1.31    0.033
  21. BD (   1) C   9 - O  10        /193. BD*(   1) C   6 - C   7            0.78    1.30    0.029
  22. BD (   1) C   9 - O  11        / 88. RY*(   1) C   6                    0.61    2.06    0.032
  22. BD (   1) C   9 - O  11        /115. RY*(   1) C   9                    1.92    1.61    0.050
  22. BD (   1) C   9 - O  11        /185. BD*(   1) C   2 - C   6            0.61    1.46    0.027
  22. BD (   1) C   9 - O  11        /188. BD*(   1) C   4 - O  10            1.68    1.36    0.043
  22. BD (   1) C   9 - O  11        /195. BD*(   1) C   6 - C   9            2.05    1.46    0.050
  23. BD (   2) C   9 - O  11        /185. BD*(   1) C   2 - C   6            0.56    0.75    0.019
  23. BD (   2) C   9 - O  11        /194. BD*(   1) C   6 - C   8            1.75    0.73    0.032
  23. BD (   2) C   9 - O  11        /204. BD*(   2) C   9 - O  11            0.63    0.41    0.015
  24. CR (   1) O   1                / 52. RY*(   1) C   2                    7.74   19.38    0.347
  24. CR (   1) O   1                /185. BD*(   1) C   2 - C   6            0.91   19.23    0.121
  25. CR (   1) C   2                / 89. RY*(   2) C   6                    0.87   10.98    0.088
  25. CR (   1) C   2                /186. BD*(   1) O   3 - C   4            1.47   10.48    0.113
  26. CR (   1) O   3                / 53. RY*(   2) C   2                    2.42   20.33    0.198
  26. CR (   1) O   3                / 70. RY*(   1) C   4                    1.99   19.63    0.177
  26. CR (   1) O   3                / 71. RY*(   2) C   4                    0.60   19.99    0.098
  27. CR (   1) C   4                / 81. RY*(   3) C   5                    1.11   10.86    0.098
  27. CR (   1) C   4                /142. RY*(   1) H  12                    0.68   10.59    0.076
  27. CR (   1) C   4                /184. BD*(   1) C   2 - O   3            1.21   10.57    0.104
  27. CR (   1) C   4                /186. BD*(   1) O   3 - C   4            0.56   10.48    0.069
  27. CR (   1) C   4                /187. BD*(   1) C   4 - C   5            0.65   10.61    0.074
  27. CR (   1) C   4                /188. BD*(   1) C   4 - O  10            0.56   10.48    0.069
  27. CR (   1) C   4                /202. BD*(   1) C   9 - O  10            1.21   10.57    0.104
  28. CR (   1) C   5                / 72. RY*(   3) C   4                    1.17   11.06    0.102
  28. CR (   1) C   5                /146. RY*(   1) H  13                    0.72   10.51    0.078
  28. CR (   1) C   5                /150. RY*(   1) H  14                    0.73   10.46    0.078
  28. CR (   1) C   5                /154. RY*(   1) H  15                    0.72   10.51    0.078
  29. CR (   1) C   6                / 53. RY*(   2) C   2                    0.95   11.45    0.093
  29. CR (   1) C   6                / 99. RY*(   3) C   7                    1.06   10.88    0.096
  29. CR (   1) C   6                /108. RY*(   3) C   8                    0.94   10.90    0.090
  29. CR (   1) C   6                /116. RY*(   2) C   9                    0.95   11.45    0.093
  29. CR (   1) C   6                /182. BD*(   1) O   1 - C   2            0.55   10.74    0.069
  29. CR (   1) C   6                /203. BD*(   1) C   9 - O  11            0.55   10.74    0.069
  30. CR (   1) C   7                / 88. RY*(   1) C   6                    0.97   11.02    0.093
  30. CR (   1) C   7                /158. RY*(   1) H  16                    0.66   10.49    0.074
  30. CR (   1) C   7                /162. RY*(   1) H  17                    0.69   10.49    0.076
  30. CR (   1) C   7                /166. RY*(   1) H  18                    0.69   10.49    0.076
  31. CR (   1) C   8                / 91. RY*(   4) C   6                    0.80   11.06    0.084
  31. CR (   1) C   8                /170. RY*(   1) H  19                    0.70   10.56    0.077
  31. CR (   1) C   8                /174. RY*(   1) H  20                    0.69   10.49    0.076
  31. CR (   1) C   8                /178. RY*(   1) H  21                    0.69   10.49    0.076
  32. CR (   1) C   9                / 89. RY*(   2) C   6                    0.87   10.98    0.088
  32. CR (   1) C   9                /188. BD*(   1) C   4 - O  10            1.47   10.48    0.113
  33. CR (   1) O  10                / 70. RY*(   1) C   4                    1.99   19.63    0.177
  33. CR (   1) O  10                / 71. RY*(   2) C   4                    0.60   19.99    0.098
  33. CR (   1) O  10                /116. RY*(   2) C   9                    2.42   20.33    0.198
  34. CR (   1) O  11                /115. RY*(   1) C   9                    7.74   19.38    0.347
  34. CR (   1) O  11                /195. BD*(   1) C   6 - C   9            0.91   19.23    0.121
  35. LP (   1) O   1                / 52. RY*(   1) C   2                   16.05    1.16    0.122
  35. LP (   1) O   1                /184. BD*(   1) C   2 - O   3            0.91    1.00    0.028
  35. LP (   1) O   1                /185. BD*(   1) C   2 - C   6            3.00    1.01    0.050
  36. LP (   2) O   1                / 53. RY*(   2) C   2                    3.49    1.61    0.070
  36. LP (   2) O   1                / 57. RY*(   6) C   2                    2.65    1.84    0.065
  36. LP (   2) O   1                /184. BD*(   1) C   2 - O   3           34.40    0.62    0.132
  36. LP (   2) O   1                /185. BD*(   1) C   2 - C   6           19.20    0.62    0.099
  37. LP (   1) O   3                / 53. RY*(   2) C   2                    2.36    1.88    0.060
  37. LP (   1) O   3                / 55. RY*(   4) C   2                    0.53    1.41    0.025
  37. LP (   1) O   3                / 70. RY*(   1) C   4                    1.88    1.18    0.043
  37. LP (   1) O   3                / 71. RY*(   2) C   4                    1.00    1.54    0.035
  37. LP (   1) O   3                /182. BD*(   1) O   1 - C   2            2.01    1.17    0.044
  37. LP (   1) O   3                /185. BD*(   1) C   2 - C   6            6.52    0.89    0.069
  37. LP (   1) O   3                /187. BD*(   1) C   4 - C   5            1.04    0.93    0.028
  37. LP (   1) O   3                /188. BD*(   1) C   4 - O  10            3.72    0.80    0.049
  37. LP (   1) O   3                /190. BD*(   1) C   5 - H  13            0.61    0.97    0.022
  38. LP (   2) O   3                / 54. RY*(   3) C   2                    1.45    1.60    0.045
  38. LP (   2) O   3                / 56. RY*(   5) C   2                    1.42    1.79    0.047
  38. LP (   2) O   3                / 59. RY*(   8) C   2                    0.51    2.10    0.031
  38. LP (   2) O   3                /183. BD*(   2) O   1 - C   2           40.98    0.36    0.108
  38. LP (   2) O   3                /188. BD*(   1) C   4 - O  10            7.11    0.60    0.061
  38. LP (   2) O   3                /189. BD*(   1) C   4 - H  12            6.18    0.76    0.064
  39. LP (   1) O  10                / 70. RY*(   1) C   4                    1.88    1.18    0.043
  39. LP (   1) O  10                / 71. RY*(   2) C   4                    1.00    1.54    0.035
  39. LP (   1) O  10                /116. RY*(   2) C   9                    2.36    1.88    0.060
  39. LP (   1) O  10                /118. RY*(   4) C   9                    0.53    1.41    0.025
  39. LP (   1) O  10                /186. BD*(   1) O   3 - C   4            3.72    0.80    0.049
  39. LP (   1) O  10                /187. BD*(   1) C   4 - C   5            1.04    0.93    0.028
  39. LP (   1) O  10                /192. BD*(   1) C   5 - H  15            0.61    0.97    0.022
  39. LP (   1) O  10                /195. BD*(   1) C   6 - C   9            6.52    0.89    0.069
  39. LP (   1) O  10                /203. BD*(   1) C   9 - O  11            2.01    1.17    0.044
  40. LP (   2) O  10                /117. RY*(   3) C   9                    1.45    1.60    0.045
  40. LP (   2) O  10                /119. RY*(   5) C   9                    1.42    1.79    0.047
  40. LP (   2) O  10                /122. RY*(   8) C   9                    0.51    2.10    0.031
  40. LP (   2) O  10                /186. BD*(   1) O   3 - C   4            7.11    0.60    0.061
  40. LP (   2) O  10                /189. BD*(   1) C   4 - H  12            6.18    0.76    0.064
  40. LP (   2) O  10                /204. BD*(   2) C   9 - O  11           40.98    0.36    0.108
  41. LP (   1) O  11                /115. RY*(   1) C   9                   16.05    1.16    0.122
  41. LP (   1) O  11                /195. BD*(   1) C   6 - C   9            3.00    1.01    0.050
  41. LP (   1) O  11                /202. BD*(   1) C   9 - O  10            0.91    1.00    0.028
  42. LP (   2) O  11                /116. RY*(   2) C   9                    3.49    1.61    0.070
  42. LP (   2) O  11                /120. RY*(   6) C   9                    2.65    1.84    0.065
  42. LP (   2) O  11                /195. BD*(   1) C   6 - C   9           19.20    0.62    0.099
  42. LP (   2) O  11                /202. BD*(   1) C   9 - O  10           34.40    0.62    0.132
 183. BD*(   2) O   1 - C   2        / 44. RY*(   2) O   1                    1.07    1.19    0.103
 183. BD*(   2) O   1 - C   2        / 54. RY*(   3) C   2                    0.78    1.25    0.089
 183. BD*(   2) O   1 - C   2        / 56. RY*(   5) C   2                    1.07    1.43    0.112
 183. BD*(   2) O   1 - C   2        / 59. RY*(   8) C   2                    0.65    1.74    0.097
 183. BD*(   2) O   1 - C   2        /182. BD*(   1) O   1 - C   2            0.54    0.61    0.050
 183. BD*(   2) O   1 - C   2        /194. BD*(   1) C   6 - C   8            1.20    0.32    0.054
 184. BD*(   1) C   2 - O   3        / 53. RY*(   2) C   2                    1.70    0.99    0.151
 184. BD*(   1) C   2 - O   3        / 57. RY*(   6) C   2                    0.88    1.23    0.126
 184. BD*(   1) C   2 - O   3        / 66. RY*(   6) O   3                    0.67    2.52    0.159
 184. BD*(   1) C   2 - O   3        /187. BD*(   1) C   4 - C   5            1.05    0.04    0.022
 184. BD*(   1) C   2 - O   3        /193. BD*(   1) C   6 - C   7            4.47    0.03    0.038
 202. BD*(   1) C   9 - O  10        /116. RY*(   2) C   9                    1.70    0.99    0.151
 202. BD*(   1) C   9 - O  10        /120. RY*(   6) C   9                    0.88    1.23    0.126
 202. BD*(   1) C   9 - O  10        /129. RY*(   6) O  10                    0.67    2.52    0.159
 202. BD*(   1) C   9 - O  10        /187. BD*(   1) C   4 - C   5            1.05    0.04    0.022
 202. BD*(   1) C   9 - O  10        /193. BD*(   1) C   6 - C   7            4.47    0.03    0.038
 204. BD*(   2) C   9 - O  11        /117. RY*(   3) C   9                    0.78    1.25    0.089
 204. BD*(   2) C   9 - O  11        /119. RY*(   5) C   9                    1.07    1.43    0.112
 204. BD*(   2) C   9 - O  11        /122. RY*(   8) C   9                    0.65    1.74    0.097
 204. BD*(   2) C   9 - O  11        /134. RY*(   2) O  11                    1.07    1.19    0.103
 204. BD*(   2) C   9 - O  11        /194. BD*(   1) C   6 - C   8            1.20    0.32    0.054
 204. BD*(   2) C   9 - O  11        /203. BD*(   1) C   9 - O  11            0.54    0.61    0.050


 Natural Bond Orbitals (Summary):

                                                            Principal Delocalizations
           NBO                        Occupancy    Energy   (geminal,vicinal,remote)
 ====================================================================================
 Molecular unit  1  (C7H10O4)
     1. BD (   1) O   1 - C   2          1.99439    -1.11158  185(g),52(g),186(v),195(v)
                                                    88(v)
     2. BD (   2) O   1 - C   2          1.99087    -0.40780  194(v),183(g),195(v)
     3. BD (   1) C   2 - O   3          1.99139    -0.93375  70(v),187(v),193(v)
     4. BD (   1) C   2 - C   6          1.96893    -0.65998  203(v),201(v),182(g),197(v)
                                                    43(v),193(g),194(g),98(v)
                                                    107(v),195(g),118(v),204(v)
                                                    186(v)
     5. BD (   1) O   3 - C   4          1.98648    -0.88202  182(v),190(v),53(v),57(v)
     6. BD (   1) C   4 - C   5          1.98386    -0.66599  184(v),202(v),61(v),124(v)
                                                    189(g)
     7. BD (   1) C   4 - O  10          1.98648    -0.88202  203(v),192(v),116(v),120(v)
     8. BD (   1) C   4 - H  12          1.98007    -0.55692  191(v),80(v),187(g),63(v)
                                                    126(v),184(v),202(v)
     9. BD (   1) C   5 - H  13          1.98011    -0.51451  186(v)
    10. BD (   1) C   5 - H  14          1.98398    -0.51099  189(v),75(v),186(v),188(v)
    11. BD (   1) C   5 - H  15          1.98011    -0.51451  188(v)
    12. BD (   1) C   6 - C   7          1.96227    -0.61613  184(v),202(v),194(g),199(v)
                                                    185(g),195(g),52(v),115(v)
                                                    106(v),183(v),204(v)
    13. BD (   1) C   6 - C   8          1.94429    -0.61662  183(v),204(v),196(v),193(g)
                                                    97(v),185(g),195(g),54(v)
                                                    117(v),182(v),203(v)
    14. BD (   1) C   6 - C   9          1.96893    -0.65998  182(v),200(v),203(g),198(v)
                                                    133(v),193(g),194(g),98(v)
                                                    107(v),185(g),55(v),183(v)
                                                    188(v)
    15. BD (   1) C   7 - H  16          1.98750    -0.49437  194(v),88(v)
    16. BD (   1) C   7 - H  17          1.98555    -0.49465  185(v)
    17. BD (   1) C   7 - H  18          1.98555    -0.49465  195(v)
    18. BD (   1) C   8 - H  19          1.98818    -0.52575  193(v)
    19. BD (   1) C   8 - H  20          1.98528    -0.51458  195(v),204(r)
    20. BD (   1) C   8 - H  21          1.98528    -0.51458  185(v),183(r)
    21. BD (   1) C   9 - O  10          1.99139    -0.93375  70(v),187(v),193(v)
    22. BD (   1) C   9 - O  11          1.99439    -1.11158  195(g),115(g),188(v),185(v)
                                                    88(v)
    23. BD (   2) C   9 - O  11          1.99087    -0.40780  194(v),204(g),185(v)
    24. CR (   1) O   1                  1.99970   -18.88252  52(v),185(v)
    25. CR (   1) C   2                  1.99914   -10.22479  186(v),89(v)
    26. CR (   1) O   3                  1.99960   -18.99848  53(v),70(v),71(v)
    27. CR (   1) C   4                  1.99904   -10.23088  184(v),202(v),81(v),142(v)
                                                    187(g),186(g),188(g)
    28. CR (   1) C   5                  1.99919   -10.09137  72(v),150(v),146(v),154(v)
    29. CR (   1) C   6                  1.99882   -10.11825  99(v),53(v),116(v),108(v)
                                                    182(v),203(v)
    30. CR (   1) C   7                  1.99925   -10.07284  88(v),162(v),166(v),158(v)
    31. CR (   1) C   8                  1.99921   -10.10120  91(v),170(v),174(v),178(v)
    32. CR (   1) C   9                  1.99914   -10.22479  188(v),89(v)
    33. CR (   1) O  10                  1.99960   -18.99848  116(v),70(v),71(v)
    34. CR (   1) O  11                  1.99970   -18.88252  115(v),195(v)
    35. LP (   1) O   1                  1.97562    -0.66242  52(v),185(v),184(v)
    36. LP (   2) O   1                  1.83677    -0.27270  184(v),185(v),53(v),57(v)
    37. LP (   1) O   3                  1.95055    -0.54812  185(v),188(v),53(v),182(v)
                                                    70(v),187(v),71(v),190(r)
                                                    55(v)
    38. LP (   2) O   3                  1.79804    -0.35100  183(v),188(v),189(v),54(v)
                                                    56(v),59(v)
    39. LP (   1) O  10                  1.95055    -0.54812  195(v),186(v),116(v),203(v)
                                                    70(v),187(v),71(v),192(r)
                                                    118(v)
    40. LP (   2) O  10                  1.79804    -0.35100  204(v),186(v),189(v),117(v)
                                                    119(v),122(v)
    41. LP (   1) O  11                  1.97562    -0.66242  115(v),195(v),202(v)
    42. LP (   2) O  11                  1.83677    -0.27270  202(v),195(v),116(v),120(v)
    43. RY*(   1) O   1                  0.00223     1.18954   
    44. RY*(   2) O   1                  0.00066     1.19528   
    45. RY*(   3) O   1                  0.00049     1.48941   
    46. RY*(   4) O   1                  0.00011     1.01776   
    47. RY*(   5) O   1                  0.00003     3.26146   
    48. RY*(   6) O   1                  0.00000     2.86952   
    49. RY*(   7) O   1                  0.00000     2.77316   
    50. RY*(   8) O   1                  0.00001     2.70230   
    51. RY*(   9) O   1                  0.00001     2.88941   
    52. RY*(   1) C   2                  0.01990     0.49994   
    53. RY*(   2) C   2                  0.01213     1.33596   
    54. RY*(   3) C   2                  0.00511     1.25248   
    55. RY*(   4) C   2                  0.00453     0.86212   
    56. RY*(   5) C   2                  0.00361     1.43929   
    57. RY*(   6) C   2                  0.00298     1.57160   
    58. RY*(   7) C   2                  0.00091     2.08799   
    59. RY*(   8) C   2                  0.00009     1.74681   
    60. RY*(   9) C   2                  0.00003     2.09509   
    61. RY*(   1) O   3                  0.00291     1.20566   
    62. RY*(   2) O   3                  0.00180     1.59823   
    63. RY*(   3) O   3                  0.00148     1.20139   
    64. RY*(   4) O   3                  0.00061     1.83135   
    65. RY*(   5) O   3                  0.00017     2.70274   
    66. RY*(   6) O   3                  0.00008     2.86391   
    67. RY*(   7) O   3                  0.00004     2.84128   
    68. RY*(   8) O   3                  0.00001     2.66358   
    69. RY*(   9) O   3                  0.00001     2.72096   
    70. RY*(   1) C   4                  0.00812     0.63349   
    71. RY*(   2) C   4                  0.00442     0.98789   
    72. RY*(   3) C   4                  0.00315     0.97289   
    73. RY*(   4) C   4                  0.00214     1.79725   
    74. RY*(   5) C   4                  0.00165     1.96256   
    75. RY*(   6) C   4                  0.00136     1.31029   
    76. RY*(   7) C   4                  0.00090     2.03702   
    77. RY*(   8) C   4                  0.00033     1.98714   
    78. RY*(   9) C   4                  0.00016     1.60044   
    79. RY*(   1) C   5                  0.00276     0.61067   
    80. RY*(   2) C   5                  0.00272     0.67715   
    81. RY*(   3) C   5                  0.00077     0.62429   
    82. RY*(   4) C   5                  0.00026     0.91855   
    83. RY*(   5) C   5                  0.00008     2.32007   
    84. RY*(   6) C   5                  0.00007     2.19285   
    85. RY*(   7) C   5                  0.00002     2.14223   
    86. RY*(   8) C   5                  0.00000     2.09509   
    87. RY*(   9) C   5                  0.00000     2.04710   
    88. RY*(   1) C   6                  0.00324     0.94818   
    89. RY*(   2) C   6                  0.00288     0.75192   
    90. RY*(   3) C   6                  0.00206     0.90848   
    91. RY*(   4) C   6                  0.00123     0.95583   
    92. RY*(   5) C   6                  0.00067     2.20644   
    93. RY*(   6) C   6                  0.00058     1.95708   
    94. RY*(   7) C   6                  0.00057     1.94553   
    95. RY*(   8) C   6                  0.00036     2.16335   
    96. RY*(   9) C   6                  0.00020     2.15485   
    97. RY*(   1) C   7                  0.00501     0.71581   
    98. RY*(   2) C   7                  0.00464     0.68951   
    99. RY*(   3) C   7                  0.00214     0.76599   
   100. RY*(   4) C   7                  0.00023     0.75969   
   101. RY*(   5) C   7                  0.00012     2.34385   
   102. RY*(   6) C   7                  0.00003     2.24524   
   103. RY*(   7) C   7                  0.00001     2.09998   
   104. RY*(   8) C   7                  0.00002     2.29019   
   105. RY*(   9) C   7                  0.00001     2.14887   
   106. RY*(   1) C   8                  0.00357     0.76878   
   107. RY*(   2) C   8                  0.00272     0.79049   
   108. RY*(   3) C   8                  0.00125     0.77742   
   109. RY*(   4) C   8                  0.00022     0.62927   
   110. RY*(   5) C   8                  0.00003     2.18310   
   111. RY*(   6) C   8                  0.00004     2.20506   
   112. RY*(   7) C   8                  0.00002     2.25539   
   113. RY*(   8) C   8                  0.00000     2.10302   
   114. RY*(   9) C   8                  0.00001     2.18484   
   115. RY*(   1) C   9                  0.01990     0.49994   
   116. RY*(   2) C   9                  0.01213     1.33596   
   117. RY*(   3) C   9                  0.00511     1.25248   
   118. RY*(   4) C   9                  0.00453     0.86212   
   119. RY*(   5) C   9                  0.00361     1.43929   
   120. RY*(   6) C   9                  0.00298     1.57160   
   121. RY*(   7) C   9                  0.00091     2.08799   
   122. RY*(   8) C   9                  0.00009     1.74681   
   123. RY*(   9) C   9                  0.00003     2.09509   
   124. RY*(   1) O  10                  0.00291     1.20566   
   125. RY*(   2) O  10                  0.00180     1.59823   
   126. RY*(   3) O  10                  0.00148     1.20139   
   127. RY*(   4) O  10                  0.00061     1.83135   
   128. RY*(   5) O  10                  0.00017     2.70274   
   129. RY*(   6) O  10                  0.00008     2.86391   
   130. RY*(   7) O  10                  0.00004     2.84128   
   131. RY*(   8) O  10                  0.00001     2.66358   
   132. RY*(   9) O  10                  0.00001     2.72096   
   133. RY*(   1) O  11                  0.00223     1.18954   
   134. RY*(   2) O  11                  0.00066     1.19528   
   135. RY*(   3) O  11                  0.00049     1.48941   
   136. RY*(   4) O  11                  0.00011     1.01776   
   137. RY*(   5) O  11                  0.00003     3.26146   
   138. RY*(   6) O  11                  0.00000     2.86952   
   139. RY*(   7) O  11                  0.00000     2.77316   
   140. RY*(   8) O  11                  0.00001     2.70230   
   141. RY*(   9) O  11                  0.00001     2.88941   
   142. RY*(   1) H  12                  0.00417     0.36279   
   143. RY*(   2) H  12                  0.00014     2.04081   
   144. RY*(   3) H  12                  0.00013     1.76313   
   145. RY*(   4) H  12                  0.00004     2.22423   
   146. RY*(   1) H  13                  0.00131     0.41967   
   147. RY*(   2) H  13                  0.00018     1.77077   
   148. RY*(   3) H  13                  0.00014     1.77577   
   149. RY*(   4) H  13                  0.00003     2.20934   
   150. RY*(   1) H  14                  0.00286     0.37117   
   151. RY*(   2) H  14                  0.00017     1.77178   
   152. RY*(   3) H  14                  0.00014     1.83703   
   153. RY*(   4) H  14                  0.00004     2.26585   
   154. RY*(   1) H  15                  0.00131     0.41967   
   155. RY*(   2) H  15                  0.00018     1.77077   
   156. RY*(   3) H  15                  0.00014     1.77577   
   157. RY*(   4) H  15                  0.00003     2.20934   
   158. RY*(   1) H  16                  0.00138     0.42015   
   159. RY*(   2) H  16                  0.00021     1.81848   
   160. RY*(   3) H  16                  0.00012     1.81726   
   161. RY*(   4) H  16                  0.00004     2.23906   
   162. RY*(   1) H  17                  0.00199     0.41344   
   163. RY*(   2) H  17                  0.00020     1.80725   
   164. RY*(   3) H  17                  0.00013     1.77706   
   165. RY*(   4) H  17                  0.00005     2.32991   
   166. RY*(   1) H  18                  0.00199     0.41344   
   167. RY*(   2) H  18                  0.00020     1.80725   
   168. RY*(   3) H  18                  0.00013     1.77706   
   169. RY*(   4) H  18                  0.00005     2.32991   
   170. RY*(   1) H  19                  0.00102     0.45420   
   171. RY*(   2) H  19                  0.00021     1.78526   
   172. RY*(   3) H  19                  0.00015     1.86286   
   173. RY*(   4) H  19                  0.00004     2.16977   
   174. RY*(   1) H  20                  0.00180     0.38607   
   175. RY*(   2) H  20                  0.00018     1.80140   
   176. RY*(   3) H  20                  0.00012     1.80473   
   177. RY*(   4) H  20                  0.00004     2.25693   
   178. RY*(   1) H  21                  0.00180     0.38607   
   179. RY*(   2) H  21                  0.00018     1.80140   
   180. RY*(   3) H  21                  0.00012     1.80473   
   181. RY*(   4) H  21                  0.00004     2.25693   
   182. BD*(   1) O   1 - C   2          0.01851     0.61957   
   183. BD*(   2) O   1 - C   2          0.19138     0.00461  204(r),194(v),44(g),56(g)
                                                    54(g),59(g)
   184. BD*(   1) C   2 - O   3          0.10577     0.34233  202(r),195(v),185(g),193(v)
                                                    186(g),53(g),187(v),57(g)
                                                    66(g)
   185. BD*(   1) C   2 - C   6          0.08642     0.34679   
   186. BD*(   1) O   3 - C   4          0.06320     0.25150   
   187. BD*(   1) C   4 - C   5          0.01573     0.37787   
   188. BD*(   1) C   4 - O  10          0.06320     0.25150   
   189. BD*(   1) C   4 - H  12          0.04147     0.41294   
   190. BD*(   1) C   5 - H  13          0.00449     0.42643   
   191. BD*(   1) C   5 - H  14          0.00749     0.42670   
   192. BD*(   1) C   5 - H  15          0.00449     0.42643   
   193. BD*(   1) C   6 - C   7          0.01870     0.36758   
   194. BD*(   1) C   6 - C   8          0.02238     0.32683   
   195. BD*(   1) C   6 - C   9          0.08642     0.34679   
   196. BD*(   1) C   7 - H  16          0.00513     0.44453   
   197. BD*(   1) C   7 - H  17          0.00697     0.44968   
   198. BD*(   1) C   7 - H  18          0.00697     0.44968   
   199. BD*(   1) C   8 - H  19          0.00668     0.42098   
   200. BD*(   1) C   8 - H  20          0.00735     0.42645   
   201. BD*(   1) C   8 - H  21          0.00735     0.42645   
   202. BD*(   1) C   9 - O  10          0.10577     0.34233  184(r),185(v),195(g),193(v)
                                                    188(g),116(g),187(v),120(g)
                                                    129(g)
   203. BD*(   1) C   9 - O  11          0.01851     0.61957   
   204. BD*(   2) C   9 - O  11          0.19138     0.00461  183(r),194(v),134(g),119(g)
                                                    117(g),122(g)
       -------------------------------
              Total Lewis   82.71048  ( 98.4649%)
        Valence non-Lewis    1.08576  (  1.2926%)
        Rydberg non-Lewis    0.20376  (  0.2426%)
       -------------------------------
            Total unit  1   84.00000  (100.0000%)
           Charge unit  1    0.00000
 Unable to Open any file for archive entry.
 1\1\GINC-COMPUTE-0-4\SP\RB3LYP\def2SVP\C7H10O4\ZAHRT2\13-Mar-2021\0\\#
  b3lyp/def2svp geom=NewRedundant pop=NBO\\82\\0,1\O,0,-0.8527948302,1.
 9137290815,1.4459168361\C,0,-0.3061766407,1.067023709,0.8002507428\O,0
 ,1.0342858614,1.1380253129,0.5882464135\C,0,1.655147178,0.2167678568,-
 0.2918252688\C,0,3.1425797462,0.268966332,-0.0598055373\C,0,-1.0271921
 264,-0.1319598602,0.1722098262\C,0,-2.2726542439,-0.4702748124,0.99906
 0888\C,0,-1.4503488044,0.250775419,-1.2718478954\C,0,-0.1117612318,-1.
 3602214507,0.0999598075\O,0,1.214362791,-1.1102062359,-0.0603968304\O,
 0,-0.5000793051,-2.4898676099,0.1754234814\H,0,1.400966807,0.495869845
 5,-1.3297732062\H,0,3.6493633979,-0.4311607646,-0.7381891803\H,0,3.358
 425586,-0.0138420585,0.9803465157\H,0,3.5116936461,1.2876239803,-0.242
 2980373\H,0,-1.9998791522,-0.7451785747,2.0276198356\H,0,-2.7983094941
 ,-1.3195246668,0.5445311799\H,0,-2.9362501418,0.4026421697,1.041398099
 1\H,0,-0.6009586833,0.506354421,-1.921889678\H,0,-2.1238345499,1.11899
 5499,-1.2322817896\H,0,-1.986585492,-0.5945369494,-1.7266575786\\Versi
 on=ES64L-G16RevC.01\State=1-A'\HF=-573.2617301\RMSD=3.732e-09\Dipole=0
 .4326783,0.3446783,-1.0745526\Quadrupole=6.8266518,-9.5944261,2.767774
 3,1.3150323,0.341985,-3.8937634\PG=CS [SG(C5H4),X(C2H6O4)]\\@
 The archive entry for this job was punched.


     SCHOPENHAUER'S LAW OF ENTROPY
 IF YOU PUT A SPOONFUL OF WINE IN A BARREL FULL
 OF SEWAGE, YOU GET SEWAGE.
 IF YOU PUT A SPOONFUL OF SEWAGE IN A BARREL FULL
 OF WINE, YOU GET SEWAGE.
 File lengths (MBytes):  RWF=     26 Int=      0 D2E=      0 Chk=      4 Scr=      1
 Normal termination of Gaussian 16
