# Supplementary material for: Machine-Learning-Guided Discovery of Electrochemical Reactions
Source: J Am Chem Soc. 2022 Dec 2;144(49):22599–610. doi: 10.1021/jacs.2c08997 (PMC9756344; doi:10.1021/jacs.2c08997)
Supplement: Supplementary file 4 — ja2c08997_si_004.zip [file ja2c08997_si_004.zip › Reactivity Prediction/Nlogs_notimes/86.log]

 Entering Gaussian System, Link 0=g16
 Input=86.com
 Output=86.log
 Initial command:
  
 Copyright (c) 1988-2019, Gaussian, Inc.  All Rights Reserved.
  
 This is part of the Gaussian(R) 16 program.  It is based on
 the Gaussian(R) 09 system (copyright 2009, Gaussian, Inc.),
 the Gaussian(R) 03 system (copyright 2003, Gaussian, Inc.),
 the Gaussian(R) 98 system (copyright 1998, Gaussian, Inc.),
 the Gaussian(R) 94 system (copyright 1995, Gaussian, Inc.),
 the Gaussian 92(TM) system (copyright 1992, Gaussian, Inc.),
 the Gaussian 90(TM) system (copyright 1990, Gaussian, Inc.),
 the Gaussian 88(TM) system (copyright 1988, Gaussian, Inc.),
 the Gaussian 86(TM) system (copyright 1986, Carnegie Mellon
 University), and the Gaussian 82(TM) system (copyright 1983,
 Carnegie Mellon University). Gaussian is a federally registered
 trademark of Gaussian, Inc.
  
 This software contains proprietary and confidential information,
 including trade secrets, belonging to Gaussian, Inc.
  
 This software is provided under written license and may be
 used, copied, transmitted, or stored only in accord with that
 written license.
  
 The following legend is applicable only to US Government
 contracts under FAR:
  
                    RESTRICTED RIGHTS LEGEND
  
 Use, reproduction and disclosure by the US Government is
 subject to restrictions as set forth in subparagraphs (a)
 and (c) of the Commercial Computer Software - Restricted
 Rights clause in FAR 52.227-19.
  
 Gaussian, Inc.
 340 Quinnipiac St., Bldg. 40, Wallingford CT 06492
  
  
 ---------------------------------------------------------------
 Warning -- This program may not be used in any manner that
 competes with the business of Gaussian, Inc. or will provide
 assistance to any competitor of Gaussian, Inc.  The licensee
 of this program is prohibited from giving any competitor of
 Gaussian, Inc. access to this program.  By using this program,
 the user acknowledges that Gaussian, Inc. is engaged in the
 business of creating and licensing software in the field of
 computational chemistry and represents and warrants to the
 licensee that it is not a competitor of Gaussian, Inc. and that
 it will not use this program in any manner prohibited above.
 ---------------------------------------------------------------
  

 Cite this work as:
 Gaussian 16, Revision C.01,
 M. J. Frisch, G. W. Trucks, H. B. Schlegel, G. E. Scuseria, 
 M. A. Robb, J. R. Cheeseman, G. Scalmani, V. Barone, 
 G. A. Petersson, H. Nakatsuji, X. Li, M. Caricato, A. V. Marenich, 
 J. Bloino, B. G. Janesko, R. Gomperts, B. Mennucci, H. P. Hratchian, 
 J. V. Ortiz, A. F. Izmaylov, J. L. Sonnenberg, D. Williams-Young, 
 F. Ding, F. Lipparini, F. Egidi, J. Goings, B. Peng, A. Petrone, 
 T. Henderson, D. Ranasinghe, V. G. Zakrzewski, J. Gao, N. Rega, 
 G. Zheng, W. Liang, M. Hada, M. Ehara, K. Toyota, R. Fukuda, 
 J. Hasegawa, M. Ishida, T. Nakajima, Y. Honda, O. Kitao, H. Nakai, 
 T. Vreven, K. Throssell, J. A. Montgomery, Jr., J. E. Peralta, 
 F. Ogliaro, M. J. Bearpark, J. J. Heyd, E. N. Brothers, K. N. Kudin, 
 V. N. Staroverov, T. A. Keith, R. Kobayashi, J. Normand, 
 K. Raghavachari, A. P. Rendell, J. C. Burant, S. S. Iyengar, 
 J. Tomasi, M. Cossi, J. M. Millam, M. Klene, C. Adamo, R. Cammi, 
 J. W. Ochterski, R. L. Martin, K. Morokuma, O. Farkas, 
 J. B. Foresman, and D. J. Fox, Gaussian, Inc., Wallingford CT, 2019.
 
 ******************************************
 Gaussian 16:  ES64L-G16RevC.01  3-Jul-2019
                13-Mar-2021 
 ******************************************
 %nprocshared=16
 Will use up to   16 processors via shared memory.
 %mem=7GB
 -----------------------------------------
 # b3lyp/def2svp geom=NewRedundant pop=NBO
 -----------------------------------------
 1/29=4000,38=1,172=1/1;
 2/12=2,17=6,18=5,40=1/2;
 3/5=43,7=101,11=2,25=1,30=1,74=-5/1,2,3;
 4//1;
 5/5=2,38=5/2;
 6/7=2,8=2,9=2,10=2,28=1,40=1/1,7;
 99/5=1,9=1/99;
 --
 86
 --
 Symbolic Z-matrix:
 Charge =  0 Multiplicity = 1
 N                     0.48208  -1.06858   0.50179 
 C                    -0.6134   -1.40373  -0.41173 
 C                    -1.20496  -0.0925   -1.02749 
 C                    -0.02679  -0.20731   1.57241 
 C                    -0.61835   1.10391   0.95665 
 N                    -0.4821    1.06856  -0.50182 
 C                     0.93598   0.95543  -0.85282 
 C                     1.52755  -0.35581  -0.23705 
 H                    -1.37663  -1.9653    0.15104 
 H                    -0.22229  -2.07564  -1.19284 
 H                    -2.27329   0.02219  -0.7823 
 H                    -1.11896  -0.08811  -2.1262 
 H                     0.80066   0.01064   2.26697 
 H                    -0.7894   -0.7676    2.13729 
 H                    -1.68604   1.21987   1.20397 
 H                    -0.096     1.99813   1.33363 
 H                     1.45996   1.8495   -0.47775 
 H                     1.02433   0.96093  -1.95134 
 H                     2.35663  -0.13803   0.45561 
 H                     1.92099  -1.02656  -1.018 
 
                          Input orientation:                          
 ---------------------------------------------------------------------
 Center     Atomic      Atomic             Coordinates (Angstroms)
 Number     Number       Type             X           Y           Z
 ---------------------------------------------------------------------
      1          7           0        0.482077   -1.068584    0.501789
      2          6           0       -0.613398   -1.403726   -0.411729
      3          6           0       -1.204962   -0.092497   -1.027489
      4          6           0       -0.026789   -0.207312    1.572405
      5          6           0       -0.618350    1.103914    0.956646
      6          7           0       -0.482098    1.068557   -0.501825
      7          6           0        0.935984    0.955432   -0.852815
      8          6           0        1.527554   -0.355808   -0.237048
      9          1           0       -1.376626   -1.965295    0.151037
     10          1           0       -0.222286   -2.075641   -1.192844
     11          1           0       -2.273285    0.022187   -0.782301
     12          1           0       -1.118960   -0.088108   -2.126200
     13          1           0        0.800656    0.010639    2.266969
     14          1           0       -0.789396   -0.767595    2.137288
     15          1           0       -1.686042    1.219872    1.203966
     16          1           0       -0.095999    1.998129    1.333629
     17          1           0        1.459959    1.849496   -0.477750
     18          1           0        1.024333    0.960929   -1.951337
     19          1           0        2.356634   -0.138030    0.455607
     20          1           0        1.920995   -1.026558   -1.017999
 ---------------------------------------------------------------------
                    Distance matrix (angstroms):
                    1          2          3          4          5
     1  N    0.000000
     2  C    1.465231   0.000000
     3  C    2.477406   1.564746   0.000000
     4  C    1.465248   2.390043   2.856699   0.000000
     5  C    2.477414   2.856700   2.390043   1.564743   0.000000
     6  N    2.550342   2.477406   1.465231   2.477414   1.465248
     7  C    2.477423   2.856706   2.390045   2.856677   2.390011
     8  C    1.465247   2.390046   2.856707   2.390011   2.856676
     9  H    2.093298   1.102082   2.219407   2.633031   3.262520
    10  H    2.093340   1.102080   2.219427   3.342974   3.858335
    11  H    3.229658   2.219409   1.102082   3.262523   2.633037
    12  H    3.229702   2.219426   1.102080   3.858332   3.342973
    13  H    2.093340   3.342963   3.858315   1.102083   2.219409
    14  H    2.093345   2.633082   3.262555   1.102080   2.219396
    15  H    3.229679   3.262561   2.633086   2.219397   1.102080
    16  H    3.229683   3.858314   3.342962   2.219409   1.102083
    17  H    3.229696   3.858318   3.342955   3.262517   2.633012
    18  H    3.229673   3.262537   2.633050   3.858290   3.342935
    19  H    2.093329   3.342955   3.858317   2.633010   3.262513
    20  H    2.093324   2.633053   3.262540   3.342936   3.858291
                    6          7          8          9         10
     6  N    0.000000
     7  C    1.465247   0.000000
     8  C    2.477423   1.564761   0.000000
     9  H    3.229655   3.858308   3.342951   0.000000
    10  H    3.229705   3.262609   2.633118   1.775020   0.000000
    11  H    2.093301   3.342952   3.858310   2.371751   2.962436
    12  H    2.093337   2.633113   3.262605   2.962437   2.371807
    13  H    3.229686   3.262515   2.633014   3.622436   4.167647
    14  H    3.229675   3.858300   3.342947   2.392596   3.622482
    15  H    2.093346   3.342948   3.858301   3.368930   4.329860
    16  H    2.093338   2.633010   3.262509   4.329811   4.795270
    17  H    2.093330   1.102076   2.219431   4.795229   4.329897
    18  H    2.093324   1.102083   2.219418   4.329823   3.368995
    19  H    3.229695   2.219431   1.102076   4.167600   3.622507
    20  H    3.229675   2.219418   1.102083   3.622455   2.392655
                   11         12         13         14         15
    11  H    0.000000
    12  H    1.775020   0.000000
    13  H    4.329815   4.795269   0.000000
    14  H    3.368928   4.329854   1.775030   0.000000
    15  H    2.392606   3.622485   2.962412   2.371727   0.000000
    16  H    3.622441   4.167643   2.371757   2.962414   1.775031
    17  H    4.167604   3.622502   3.368910   4.329802   3.622419
    18  H    3.622453   2.392647   4.329802   4.795233   4.167628
    19  H    4.795230   4.329893   2.392530   3.622417   4.329799
    20  H    4.329827   3.368995   3.622424   4.167627   4.795237
                   16         17         18         19         20
    16  H    0.000000
    17  H    2.392528   0.000000
    18  H    3.622420   1.775044   0.000000
    19  H    3.368902   2.371800   2.962451   0.000000
    20  H    4.329798   2.962450   2.371756   1.775044   0.000000
 Stoichiometry    C6H12N2
 Framework group  C1[X(C6H12N2)]
 Deg. of freedom    54
 Full point group                 C1      NOp   1
 Largest Abelian subgroup         C1      NOp   1
 Largest concise Abelian subgroup C1      NOp   1
                         Standard orientation:                         
 ---------------------------------------------------------------------
 Center     Atomic      Atomic             Coordinates (Angstroms)
 Number     Number       Type             X           Y           Z
 ---------------------------------------------------------------------
      1          7           0        1.275171    0.000015    0.000004
      2          6           0        0.782378    1.379378   -0.037608
      3          6           0       -0.782368    1.379384   -0.037611
      4          6           0        0.782370   -0.722272   -1.175751
      5          6           0       -0.782372   -0.722268   -1.175753
      6          7           0       -1.275171    0.000025   -0.000001
      7          6           0       -0.782385   -0.657124    1.213369
      8          6           0        0.782376   -0.657131    1.213372
      9          1           0        1.185883    1.868846   -0.938823
     10          1           0        1.185909    1.917303    0.835535
     11          1           0       -1.185868    1.868859   -0.938825
     12          1           0       -1.185897    1.917308    0.835534
     13          1           0        1.185875   -1.747484   -1.149060
     14          1           0        1.185865   -0.235048   -2.078184
     15          1           0       -1.185863   -0.235045   -2.078188
     16          1           0       -1.185882   -1.747477   -1.149058
     17          1           0       -1.185909   -1.682252    1.242581
     18          1           0       -1.185881   -0.121409    2.087890
     19          1           0        1.185892   -1.682262    1.242581
     20          1           0        1.185875   -0.121421    2.087894
 ---------------------------------------------------------------------
 Rotational constants (GHZ):           2.6599791           2.5066570           2.5066169
 Standard basis: def2SVP (5D, 7F)
 There are   180 symmetry adapted cartesian basis functions of A   symmetry.
 There are   172 symmetry adapted basis functions of A   symmetry.
   172 basis functions,   284 primitive gaussians,   180 cartesian basis functions
    31 alpha electrons       31 beta electrons
       nuclear repulsion energy       424.6354120779 Hartrees.
 NAtoms=   20 NActive=   20 NUniq=   20 SFac= 1.00D+00 NAtFMM=   60 NAOKFM=F Big=F
 Integral buffers will be    131072 words long.
 Raffenetti 2 integral format.
 Two-electron integral symmetry is turned on.
 One-electron integrals computed using PRISM.
   1 Symmetry operations used in ECPInt.
 ECPInt:  NShTT=    3570 NPrTT=   12386 LenC2=    3570 LenP2D=   10467.
 LDataN:  DoStor=T MaxTD1= 4 Len=   56
 NBasis=   172 RedAO= T EigKep=  1.02D-03  NBF=   172
 NBsUse=   172 1.00D-06 EigRej= -1.00D+00 NBFU=   172
 ExpMin= 1.22D-01 ExpMax= 1.71D+03 ExpMxC= 2.58D+02 IAcc=3 IRadAn=         5 AccDes= 0.00D+00
 Harris functional with IExCor=  402 and IRadAn=       5 diagonalized for initial guess.
 HarFok:  IExCor=  402 AccDes= 0.00D+00 IRadAn=         5 IDoV= 1 UseB2=F ITyADJ=14
 ICtDFT=  3500011 ScaDFX=  1.000000  1.000000  1.000000  1.000000
 FoFCou: FMM=F IPFlag=           0 FMFlag=      100000 FMFlg1=           0
         NFxFlg=           0 DoJE=T BraDBF=F KetDBF=T FulRan=T
         wScrn=  0.000000 ICntrl=       500 IOpCl=  0 I1Cent=   200000004 NGrid=           0
         NMat0=    1 NMatS0=      1 NMatT0=    0 NMatD0=    1 NMtDS0=    0 NMtDT0=    0
 Petite list used in FoFCou.
 Requested convergence on RMS density matrix=1.00D-08 within 128 cycles.
 Requested convergence on MAX density matrix=1.00D-06.
 Requested convergence on             energy=1.00D-06.
 No special actions if energy rises.
 Integral accuracy reduced to 1.0D-05 until final iterations.
 Initial convergence to 1.0D-05 achieved.  Increase integral accuracy.
 SCF Done:  E(RB3LYP) =  -345.077281182     A.U. after   11 cycles
            NFock= 11  Conv=0.74D-08     -V/T= 2.0114

 **********************************************************************

            Population analysis using the SCF Density.

 **********************************************************************

 Orbital symmetries:
       Occupied  (A) (A) (A) (A) (A) (A) (A) (A) (A) (A) (A) (A)
                 (A) (A) (A) (A) (A) (A) (A) (A) (A) (A) (A) (A)
                 (A) (A) (A) (A) (A) (A) (A)
       Virtual   (A) (A) (A) (A) (A) (A) (A) (A) (A) (A) (A) (A)
                 (A) (A) (A) (A) (A) (A) (A) (A) (A) (A) (A) (A)
                 (A) (A) (A) (A) (A) (A) (A) (A) (A) (A) (A) (A)
                 (A) (A) (A) (A) (A) (A) (A) (A) (A) (A) (A) (A)
                 (A) (A) (A) (A) (A) (A) (A) (A) (A) (A) (A) (A)
                 (A) (A) (A) (A) (A) (A) (A) (A) (A) (A) (A) (A)
                 (A) (A) (A) (A) (A) (A) (A) (A) (A) (A) (A) (A)
                 (A) (A) (A) (A) (A) (A) (A) (A) (A) (A) (A) (A)
                 (A) (A) (A) (A) (A) (A) (A) (A) (A) (A) (A) (A)
                 (A) (A) (A) (A) (A) (A) (A) (A) (A) (A) (A) (A)
                 (A) (A) (A) (A) (A) (A) (A) (A) (A) (A) (A) (A)
                 (A) (A) (A) (A) (A) (A) (A) (A) (A)
 The electronic state is 1-A.
 Alpha  occ. eigenvalues --  -14.31224 -14.31199 -10.20489 -10.20488 -10.20488
 Alpha  occ. eigenvalues --  -10.20488 -10.20488 -10.20485  -0.95759  -0.87323
 Alpha  occ. eigenvalues --   -0.74896  -0.74896  -0.63126  -0.63125  -0.62299
 Alpha  occ. eigenvalues --   -0.51105  -0.50186  -0.50186  -0.48557  -0.41363
 Alpha  occ. eigenvalues --   -0.41363  -0.40807  -0.39737  -0.39736  -0.38155
 Alpha  occ. eigenvalues --   -0.38154  -0.32691  -0.32405  -0.32404  -0.25845
 Alpha  occ. eigenvalues --   -0.18532
 Alpha virt. eigenvalues --    0.04283   0.07054   0.07054   0.09990   0.10517
 Alpha virt. eigenvalues --    0.10517   0.11116   0.13012   0.13013   0.14996
 Alpha virt. eigenvalues --    0.17157   0.17157   0.19105   0.19106   0.22906
 Alpha virt. eigenvalues --    0.23148   0.23530   0.23530   0.27897   0.35400
 Alpha virt. eigenvalues --    0.35401   0.38864   0.38865   0.47741   0.47742
 Alpha virt. eigenvalues --    0.48073   0.48161   0.48161   0.54442   0.56213
 Alpha virt. eigenvalues --    0.57319   0.59084   0.59550   0.59551   0.60224
 Alpha virt. eigenvalues --    0.60225   0.60699   0.64693   0.64825   0.64825
 Alpha virt. eigenvalues --    0.65413   0.65413   0.65885   0.67111   0.71375
 Alpha virt. eigenvalues --    0.71375   0.72177   0.72177   0.76271   0.79610
 Alpha virt. eigenvalues --    0.79610   0.82031   0.82031   0.83273   0.92798
 Alpha virt. eigenvalues --    0.98970   1.05629   1.05771   1.05772   1.15792
 Alpha virt. eigenvalues --    1.15794   1.21221   1.21221   1.24735   1.31933
 Alpha virt. eigenvalues --    1.31936   1.33201   1.41095   1.51359   1.51360
 Alpha virt. eigenvalues --    1.53212   1.53213   1.55169   1.61783   1.67646
 Alpha virt. eigenvalues --    1.67647   1.69865   1.69865   1.71939   1.73796
 Alpha virt. eigenvalues --    1.73797   1.76357   1.76358   1.77015   1.82979
 Alpha virt. eigenvalues --    1.82979   1.83306   1.85837   1.85839   1.90804
 Alpha virt. eigenvalues --    1.90987   1.91379   1.91380   1.91889   1.92964
 Alpha virt. eigenvalues --    1.92965   1.96416   1.96417   1.98641   2.00659
 Alpha virt. eigenvalues --    2.00660   2.08290   2.10240   2.13156   2.13335
 Alpha virt. eigenvalues --    2.13335   2.17692   2.33526   2.33526   2.33676
 Alpha virt. eigenvalues --    2.34985   2.34987   2.35436   2.38761   2.38762
 Alpha virt. eigenvalues --    2.44984   2.59666   2.60981   2.60983   2.61204
 Alpha virt. eigenvalues --    2.64863   2.64865   2.65458   2.65458   2.73456
 Alpha virt. eigenvalues --    2.80004   2.80005   2.86510   2.86715   2.87864
 Alpha virt. eigenvalues --    2.87864   3.00641   3.00642   3.00707   3.03531
 Alpha virt. eigenvalues --    3.11657   3.11657   3.12752   3.12753   3.22439
 Alpha virt. eigenvalues --    3.22439
          Condensed to atoms (all electrons):
               1          2          3          4          5          6
     1  N    6.555928   0.392215  -0.074555   0.392216  -0.074559  -0.007385
     2  C    0.392215   4.678763   0.342606  -0.035952  -0.020772  -0.074555
     3  C   -0.074555   0.342606   4.678763  -0.020772  -0.035953   0.392215
     4  C    0.392216  -0.035952  -0.020772   4.678785   0.342596  -0.074559
     5  C   -0.074559  -0.020772  -0.035953   0.342596   4.678785   0.392217
     6  N   -0.007385  -0.074555   0.392215  -0.074559   0.392217   6.555928
     7  C   -0.074557  -0.020773  -0.035958  -0.020779  -0.035960   0.392218
     8  C    0.392218  -0.035959  -0.020773  -0.035960  -0.020779  -0.074557
     9  H   -0.028236   0.334570  -0.018091   0.006468  -0.008805   0.003897
    10  H   -0.028236   0.334588  -0.018104   0.005477   0.000969   0.003897
    11  H    0.003897  -0.018091   0.334570  -0.008805   0.006468  -0.028236
    12  H    0.003897  -0.018104   0.334588   0.000969   0.005477  -0.028236
    13  H   -0.028236   0.005477   0.000970   0.334575  -0.018095   0.003897
    14  H   -0.028235   0.006469  -0.008804   0.334579  -0.018098   0.003897
    15  H    0.003897  -0.008804   0.006469  -0.018098   0.334580  -0.028235
    16  H    0.003897   0.000970   0.005477  -0.018095   0.334575  -0.028236
    17  H    0.003897   0.000969   0.005478  -0.008806   0.006471  -0.028237
    18  H    0.003897  -0.008804   0.006469   0.000970   0.005478  -0.028236
    19  H   -0.028237   0.005478   0.000969   0.006471  -0.008806   0.003897
    20  H   -0.028236   0.006469  -0.008804   0.005478   0.000970   0.003897
               7          8          9         10         11         12
     1  N   -0.074557   0.392218  -0.028236  -0.028236   0.003897   0.003897
     2  C   -0.020773  -0.035959   0.334570   0.334588  -0.018091  -0.018104
     3  C   -0.035958  -0.020773  -0.018091  -0.018104   0.334570   0.334588
     4  C   -0.020779  -0.035960   0.006468   0.005477  -0.008805   0.000969
     5  C   -0.035960  -0.020779  -0.008805   0.000969   0.006468   0.005477
     6  N    0.392218  -0.074557   0.003897   0.003897  -0.028236  -0.028236
     7  C    4.678775   0.342607   0.000969  -0.008802   0.005479   0.006465
     8  C    0.342607   4.678775   0.005479   0.006465   0.000969  -0.008802
     9  H    0.000969   0.005479   0.736847  -0.026827  -0.016818   0.008968
    10  H   -0.008802   0.006465  -0.026827   0.736833   0.008968  -0.016814
    11  H    0.005479   0.000969  -0.016818   0.008968   0.736846  -0.026827
    12  H    0.006465  -0.008802   0.008968  -0.016814  -0.026827   0.736834
    13  H   -0.008806   0.006470   0.001126  -0.000552   0.000073   0.000161
    14  H    0.000970   0.005477   0.005496   0.001126   0.001452   0.000073
    15  H    0.005477   0.000970   0.001452   0.000073   0.005496   0.001126
    16  H    0.006470  -0.008806   0.000073   0.000161   0.001126  -0.000552
    17  H    0.334578  -0.018096   0.000161   0.000073  -0.000552   0.001126
    18  H    0.334579  -0.018097   0.000073   0.001452   0.001126   0.005497
    19  H   -0.018096   0.334578  -0.000552   0.001126   0.000161   0.000073
    20  H   -0.018097   0.334579   0.001126   0.005497   0.000073   0.001452
              13         14         15         16         17         18
     1  N   -0.028236  -0.028235   0.003897   0.003897   0.003897   0.003897
     2  C    0.005477   0.006469  -0.008804   0.000970   0.000969  -0.008804
     3  C    0.000970  -0.008804   0.006469   0.005477   0.005478   0.006469
     4  C    0.334575   0.334579  -0.018098  -0.018095  -0.008806   0.000970
     5  C   -0.018095  -0.018098   0.334580   0.334575   0.006471   0.005478
     6  N    0.003897   0.003897  -0.028235  -0.028236  -0.028237  -0.028236
     7  C   -0.008806   0.000970   0.005477   0.006470   0.334578   0.334579
     8  C    0.006470   0.005477   0.000970  -0.008806  -0.018096  -0.018097
     9  H    0.001126   0.005496   0.001452   0.000073   0.000161   0.000073
    10  H   -0.000552   0.001126   0.000073   0.000161   0.000073   0.001452
    11  H    0.000073   0.001452   0.005496   0.001126  -0.000552   0.001126
    12  H    0.000161   0.000073   0.001126  -0.000552   0.001126   0.005497
    13  H    0.736842  -0.026828   0.008969  -0.016816   0.001453   0.000073
    14  H   -0.026828   0.736841  -0.016818   0.008969   0.000073   0.000161
    15  H    0.008969  -0.016818   0.736841  -0.026828   0.001126  -0.000552
    16  H   -0.016816   0.008969  -0.026828   0.736842   0.005496   0.001126
    17  H    0.001453   0.000073   0.001126   0.005496   0.736836  -0.026827
    18  H    0.000073   0.000161  -0.000552   0.001126  -0.026827   0.736840
    19  H    0.005496   0.001126   0.000073   0.001453  -0.016815   0.008968
    20  H    0.001126  -0.000552   0.000161   0.000073   0.008968  -0.016817
              19         20
     1  N   -0.028237  -0.028236
     2  C    0.005478   0.006469
     3  C    0.000969  -0.008804
     4  C    0.006471   0.005478
     5  C   -0.008806   0.000970
     6  N    0.003897   0.003897
     7  C   -0.018096  -0.018097
     8  C    0.334578   0.334579
     9  H   -0.000552   0.001126
    10  H    0.001126   0.005497
    11  H    0.000161   0.000073
    12  H    0.000073   0.001452
    13  H    0.005496   0.001126
    14  H    0.001126  -0.000552
    15  H    0.000073   0.000161
    16  H    0.001453   0.000073
    17  H   -0.016815   0.008968
    18  H    0.008968  -0.016817
    19  H    0.736837  -0.026827
    20  H   -0.026827   0.736840
 Mulliken charges:
               1
     1  N   -0.355485
     2  C    0.133241
     3  C    0.133241
     4  C    0.133242
     5  C    0.133243
     6  N   -0.355485
     7  C    0.133244
     8  C    0.133244
     9  H   -0.007376
    10  H   -0.007371
    11  H   -0.007376
    12  H   -0.007371
    13  H   -0.007374
    14  H   -0.007375
    15  H   -0.007374
    16  H   -0.007374
    17  H   -0.007373
    18  H   -0.007374
    19  H   -0.007373
    20  H   -0.007374
 Sum of Mulliken charges =  -0.00000
 Mulliken charges with hydrogens summed into heavy atoms:
               1
     1  N   -0.355485
     2  C    0.118494
     3  C    0.118494
     4  C    0.118494
     5  C    0.118494
     6  N   -0.355485
     7  C    0.118497
     8  C    0.118497
 Electronic spatial extent (au):  <R**2>=            766.1163
 Charge=             -0.0000 electrons
 Dipole moment (field-independent basis, Debye):
    X=              0.0000    Y=             -0.0001    Z=             -0.0000  Tot=              0.0001
 Quadrupole moment (field-independent basis, Debye-Ang):
   XX=            -57.6959   YY=            -47.5756   ZZ=            -47.5759
   XY=              0.0000   XZ=             -0.0000   YZ=              0.0001
 Traceless Quadrupole moment (field-independent basis, Debye-Ang):
   XX=             -6.7468   YY=              3.3735   ZZ=              3.3733
   XY=              0.0000   XZ=             -0.0000   YZ=              0.0001
 Octapole moment (field-independent basis, Debye-Ang**2):
  XXX=             -0.0000  YYY=             -1.4003  ZZZ=             -0.1153  XYY=             -0.0000
  XXY=             -0.0000  XXZ=              0.0002  XZZ=              0.0000  YZZ=              1.4004
  YYZ=              0.1150  XYZ=              0.0000
 Hexadecapole moment (field-independent basis, Debye-Ang**3):
 XXXX=           -388.6059 YYYY=           -341.9530 ZZZZ=           -341.9448 XXXY=              0.0002
 XXXZ=             -0.0001 YYYX=             -0.0000 YYYZ=              0.0007 ZZZX=              0.0000
 ZZZY=              0.0005 XXYY=           -112.9613 XXZZ=           -112.9607 YYZZ=           -113.9833
 XXYZ=              0.0002 YYXZ=              0.0000 ZZXY=             -0.0000
 N-N= 4.246354120779D+02 E-N=-1.648469876268D+03  KE= 3.411954492331D+02
 ******************************Gaussian NBO Version 3.1******************************
             N A T U R A L   A T O M I C   O R B I T A L   A N D
          N A T U R A L   B O N D   O R B I T A L   A N A L Y S I S
 ******************************Gaussian NBO Version 3.1******************************
       /RESON  / : Allow strongly delocalized NBO set

 Analyzing the SCF density

 Job title: 86                                                              

 Storage needed:     90144 in NPA,    119266 in NBO ( 939521896 available)
 GSVD:  LWork=       17424 too small for GESVD, short by        6212 words or        6212 for optimal perf.


 NATURAL POPULATIONS:  Natural atomic orbital occupancies 
                                                          
   NAO  Atom  No  lang   Type(AO)    Occupancy      Energy
 ----------------------------------------------------------
     1    N    1  S      Cor( 1S)     1.99934     -14.14747
     2    N    1  S      Val( 2S)     1.27902      -0.48812
     3    N    1  S      Ryd( 3S)     0.00127       1.26847
     4    N    1  px     Val( 2p)     1.76839      -0.22179
     5    N    1  px     Ryd( 3p)     0.00582       1.00965
     6    N    1  py     Val( 2p)     1.24498      -0.18782
     7    N    1  py     Ryd( 3p)     0.00105       1.15624
     8    N    1  pz     Val( 2p)     1.24498      -0.18782
     9    N    1  pz     Ryd( 3p)     0.00105       1.15623
    10    N    1  dxy    Ryd( 3d)     0.00120       2.51989
    11    N    1  dxz    Ryd( 3d)     0.00120       2.51987
    12    N    1  dyz    Ryd( 3d)     0.00071       2.64123
    13    N    1  dx2y2  Ryd( 3d)     0.00107       2.50409
    14    N    1  dz2    Ryd( 3d)     0.00083       2.59549

    15    C    2  S      Cor( 1S)     1.99917     -10.08774
    16    C    2  S      Val( 2S)     1.00563      -0.20163
    17    C    2  S      Ryd( 3S)     0.00140       1.02225
    18    C    2  px     Val( 2p)     1.05421      -0.06776
    19    C    2  px     Ryd( 3p)     0.00476       0.55519
    20    C    2  py     Val( 2p)     0.92990      -0.04905
    21    C    2  py     Ryd( 3p)     0.00285       0.58672
    22    C    2  pz     Val( 2p)     1.23459      -0.08241
    23    C    2  pz     Ryd( 3p)     0.00585       0.92071
    24    C    2  dxy    Ryd( 3d)     0.00131       2.12426
    25    C    2  dxz    Ryd( 3d)     0.00060       2.21924
    26    C    2  dyz    Ryd( 3d)     0.00087       2.34036
    27    C    2  dx2y2  Ryd( 3d)     0.00131       2.22660
    28    C    2  dz2    Ryd( 3d)     0.00083       2.25996

    29    C    3  S      Cor( 1S)     1.99917     -10.08774
    30    C    3  S      Val( 2S)     1.00563      -0.20163
    31    C    3  S      Ryd( 3S)     0.00140       1.02225
    32    C    3  px     Val( 2p)     1.05420      -0.06775
    33    C    3  px     Ryd( 3p)     0.00476       0.55519
    34    C    3  py     Val( 2p)     0.92991      -0.04905
    35    C    3  py     Ryd( 3p)     0.00285       0.58673
    36    C    3  pz     Val( 2p)     1.23459      -0.08241
    37    C    3  pz     Ryd( 3p)     0.00585       0.92071
    38    C    3  dxy    Ryd( 3d)     0.00131       2.12426
    39    C    3  dxz    Ryd( 3d)     0.00060       2.21924
    40    C    3  dyz    Ryd( 3d)     0.00087       2.34036
    41    C    3  dx2y2  Ryd( 3d)     0.00131       2.22660
    42    C    3  dz2    Ryd( 3d)     0.00083       2.25996

    43    C    4  S      Cor( 1S)     1.99917     -10.08774
    44    C    4  S      Val( 2S)     1.00563      -0.20164
    45    C    4  S      Ryd( 3S)     0.00140       1.02226
    46    C    4  px     Val( 2p)     1.05420      -0.06776
    47    C    4  px     Ryd( 3p)     0.00476       0.55519
    48    C    4  py     Val( 2p)     1.15121      -0.07328
    49    C    4  py     Ryd( 3p)     0.00503       0.82932
    50    C    4  pz     Val( 2p)     1.01328      -0.05818
    51    C    4  pz     Ryd( 3p)     0.00367       0.67814
    52    C    4  dxy    Ryd( 3d)     0.00079       2.19324
    53    C    4  dxz    Ryd( 3d)     0.00111       2.15024
    54    C    4  dyz    Ryd( 3d)     0.00099       2.25184
    55    C    4  dx2y2  Ryd( 3d)     0.00097       2.28308
    56    C    4  dz2    Ryd( 3d)     0.00105       2.29201

    57    C    5  S      Cor( 1S)     1.99917     -10.08774
    58    C    5  S      Val( 2S)     1.00563      -0.20164
    59    C    5  S      Ryd( 3S)     0.00140       1.02226
    60    C    5  px     Val( 2p)     1.05420      -0.06776
    61    C    5  px     Ryd( 3p)     0.00476       0.55519
    62    C    5  py     Val( 2p)     1.15121      -0.07328
    63    C    5  py     Ryd( 3p)     0.00503       0.82932
    64    C    5  pz     Val( 2p)     1.01328      -0.05818
    65    C    5  pz     Ryd( 3p)     0.00367       0.67814
    66    C    5  dxy    Ryd( 3d)     0.00079       2.19324
    67    C    5  dxz    Ryd( 3d)     0.00111       2.15024
    68    C    5  dyz    Ryd( 3d)     0.00099       2.25184
    69    C    5  dx2y2  Ryd( 3d)     0.00097       2.28307
    70    C    5  dz2    Ryd( 3d)     0.00105       2.29201

    71    N    6  S      Cor( 1S)     1.99934     -14.14747
    72    N    6  S      Val( 2S)     1.27902      -0.48812
    73    N    6  S      Ryd( 3S)     0.00127       1.26847
    74    N    6  px     Val( 2p)     1.76839      -0.22179
    75    N    6  px     Ryd( 3p)     0.00582       1.00965
    76    N    6  py     Val( 2p)     1.24498      -0.18782
    77    N    6  py     Ryd( 3p)     0.00105       1.15624
    78    N    6  pz     Val( 2p)     1.24498      -0.18782
    79    N    6  pz     Ryd( 3p)     0.00105       1.15623
    80    N    6  dxy    Ryd( 3d)     0.00120       2.51989
    81    N    6  dxz    Ryd( 3d)     0.00120       2.51986
    82    N    6  dyz    Ryd( 3d)     0.00071       2.64123
    83    N    6  dx2y2  Ryd( 3d)     0.00107       2.50409
    84    N    6  dz2    Ryd( 3d)     0.00083       2.59549

    85    C    7  S      Cor( 1S)     1.99917     -10.08774
    86    C    7  S      Val( 2S)     1.00564      -0.20164
    87    C    7  S      Ryd( 3S)     0.00140       1.02226
    88    C    7  px     Val( 2p)     1.05420      -0.06776
    89    C    7  px     Ryd( 3p)     0.00476       0.55519
    90    C    7  py     Val( 2p)     1.16561      -0.07485
    91    C    7  py     Ryd( 3p)     0.00517       0.84512
    92    C    7  pz     Val( 2p)     0.99887      -0.05660
    93    C    7  pz     Ryd( 3p)     0.00353       0.66234
    94    C    7  dxy    Ryd( 3d)     0.00076       2.19774
    95    C    7  dxz    Ryd( 3d)     0.00115       2.14573
    96    C    7  dyz    Ryd( 3d)     0.00098       2.26238
    97    C    7  dx2y2  Ryd( 3d)     0.00095       2.28267
    98    C    7  dz2    Ryd( 3d)     0.00108       2.28186

    99    C    8  S      Cor( 1S)     1.99917     -10.08774
   100    C    8  S      Val( 2S)     1.00564      -0.20164
   101    C    8  S      Ryd( 3S)     0.00140       1.02226
   102    C    8  px     Val( 2p)     1.05420      -0.06776
   103    C    8  px     Ryd( 3p)     0.00476       0.55519
   104    C    8  py     Val( 2p)     1.16561      -0.07485
   105    C    8  py     Ryd( 3p)     0.00517       0.84512
   106    C    8  pz     Val( 2p)     0.99887      -0.05660
   107    C    8  pz     Ryd( 3p)     0.00353       0.66234
   108    C    8  dxy    Ryd( 3d)     0.00076       2.19774
   109    C    8  dxz    Ryd( 3d)     0.00115       2.14574
   110    C    8  dyz    Ryd( 3d)     0.00098       2.26238
   111    C    8  dx2y2  Ryd( 3d)     0.00095       2.28267
   112    C    8  dz2    Ryd( 3d)     0.00108       2.28186

   113    H    9  S      Val( 1S)     0.78308       0.07638
   114    H    9  S      Ryd( 2S)     0.00245       0.35654
   115    H    9  px     Ryd( 2p)     0.00026       1.87866
   116    H    9  py     Ryd( 2p)     0.00024       1.93695
   117    H    9  pz     Ryd( 2p)     0.00052       2.22262

   118    H   10  S      Val( 1S)     0.78308       0.07639
   119    H   10  S      Ryd( 2S)     0.00245       0.35653
   120    H   10  px     Ryd( 2p)     0.00026       1.87868
   121    H   10  py     Ryd( 2p)     0.00026       1.95700
   122    H   10  pz     Ryd( 2p)     0.00049       2.20257

   123    H   11  S      Val( 1S)     0.78308       0.07638
   124    H   11  S      Ryd( 2S)     0.00245       0.35654
   125    H   11  px     Ryd( 2p)     0.00026       1.87866
   126    H   11  py     Ryd( 2p)     0.00024       1.93696
   127    H   11  pz     Ryd( 2p)     0.00052       2.22262

   128    H   12  S      Val( 1S)     0.78308       0.07639
   129    H   12  S      Ryd( 2S)     0.00245       0.35653
   130    H   12  px     Ryd( 2p)     0.00026       1.87867
   131    H   12  py     Ryd( 2p)     0.00026       1.95700
   132    H   12  pz     Ryd( 2p)     0.00049       2.20257

   133    H   13  S      Val( 1S)     0.78308       0.07638
   134    H   13  S      Ryd( 2S)     0.00245       0.35654
   135    H   13  px     Ryd( 2p)     0.00026       1.87866
   136    H   13  py     Ryd( 2p)     0.00064       2.30373
   137    H   13  pz     Ryd( 2p)     0.00011       1.85585

   138    H   14  S      Val( 1S)     0.78308       0.07639
   139    H   14  S      Ryd( 2S)     0.00245       0.35654
   140    H   14  px     Ryd( 2p)     0.00026       1.87865
   141    H   14  py     Ryd( 2p)     0.00023       1.97609
   142    H   14  pz     Ryd( 2p)     0.00053       2.18349

   143    H   15  S      Val( 1S)     0.78308       0.07639
   144    H   15  S      Ryd( 2S)     0.00245       0.35654
   145    H   15  px     Ryd( 2p)     0.00026       1.87865
   146    H   15  py     Ryd( 2p)     0.00023       1.97609
   147    H   15  pz     Ryd( 2p)     0.00053       2.18350

   148    H   16  S      Val( 1S)     0.78308       0.07638
   149    H   16  S      Ryd( 2S)     0.00245       0.35654
   150    H   16  px     Ryd( 2p)     0.00026       1.87866
   151    H   16  py     Ryd( 2p)     0.00064       2.30373
   152    H   16  pz     Ryd( 2p)     0.00011       1.85584

   153    H   17  S      Val( 1S)     0.78308       0.07639
   154    H   17  S      Ryd( 2S)     0.00245       0.35654
   155    H   17  px     Ryd( 2p)     0.00026       1.87867
   156    H   17  py     Ryd( 2p)     0.00064       2.30628
   157    H   17  pz     Ryd( 2p)     0.00011       1.85329

   158    H   18  S      Val( 1S)     0.78308       0.07638
   159    H   18  S      Ryd( 2S)     0.00245       0.35654
   160    H   18  px     Ryd( 2p)     0.00026       1.87866
   161    H   18  py     Ryd( 2p)     0.00025       1.99866
   162    H   18  pz     Ryd( 2p)     0.00050       2.16091

   163    H   19  S      Val( 1S)     0.78308       0.07639
   164    H   19  S      Ryd( 2S)     0.00245       0.35654
   165    H   19  px     Ryd( 2p)     0.00026       1.87867
   166    H   19  py     Ryd( 2p)     0.00064       2.30628
   167    H   19  pz     Ryd( 2p)     0.00011       1.85329

   168    H   20  S      Val( 1S)     0.78308       0.07638
   169    H   20  S      Ryd( 2S)     0.00245       0.35654
   170    H   20  px     Ryd( 2p)     0.00026       1.87866
   171    H   20  py     Ryd( 2p)     0.00025       1.99866
   172    H   20  pz     Ryd( 2p)     0.00050       2.16091


 Summary of Natural Population Analysis:                  
                                                          
                                       Natural Population 
                Natural  -----------------------------------------------
    Atom  No    Charge         Core      Valence    Rydberg      Total
 -----------------------------------------------------------------------
      N    1   -0.55093      1.99934     5.53738    0.01421     7.55093
      C    2   -0.24327      1.99917     4.22432    0.01977     6.24327
      C    3   -0.24327      1.99917     4.22432    0.01977     6.24327
      C    4   -0.24327      1.99917     4.22432    0.01977     6.24327
      C    5   -0.24327      1.99917     4.22432    0.01977     6.24327
      N    6   -0.55093      1.99934     5.53738    0.01421     7.55093
      C    7   -0.24327      1.99917     4.22432    0.01977     6.24327
      C    8   -0.24327      1.99917     4.22432    0.01977     6.24327
      H    9    0.21346      0.00000     0.78308    0.00346     0.78654
      H   10    0.21346      0.00000     0.78308    0.00346     0.78654
      H   11    0.21346      0.00000     0.78308    0.00346     0.78654
      H   12    0.21346      0.00000     0.78308    0.00346     0.78654
      H   13    0.21346      0.00000     0.78308    0.00346     0.78654
      H   14    0.21346      0.00000     0.78308    0.00346     0.78654
      H   15    0.21346      0.00000     0.78308    0.00346     0.78654
      H   16    0.21346      0.00000     0.78308    0.00346     0.78654
      H   17    0.21346      0.00000     0.78308    0.00346     0.78654
      H   18    0.21346      0.00000     0.78308    0.00346     0.78654
      H   19    0.21346      0.00000     0.78308    0.00346     0.78654
      H   20    0.21346      0.00000     0.78308    0.00346     0.78654
 =======================================================================
   * Total *   -0.00000     15.99372    45.81770    0.18857    62.00000

                                 Natural Population      
 --------------------------------------------------------
   Core                      15.99372 ( 99.9608% of  16)
   Valence                   45.81770 ( 99.6037% of  46)
   Natural Minimal Basis     61.81143 ( 99.6958% of  62)
   Natural Rydberg Basis      0.18857 (  0.3042% of  62)
 --------------------------------------------------------

    Atom  No          Natural Electron Configuration
 ----------------------------------------------------------------------------
      N    1      [core]2S( 1.28)2p( 4.26)3p( 0.01)3d( 0.01)
      C    2      [core]2S( 1.01)2p( 3.22)3p( 0.01)
      C    3      [core]2S( 1.01)2p( 3.22)3p( 0.01)
      C    4      [core]2S( 1.01)2p( 3.22)3p( 0.01)
      C    5      [core]2S( 1.01)2p( 3.22)3p( 0.01)
      N    6      [core]2S( 1.28)2p( 4.26)3p( 0.01)3d( 0.01)
      C    7      [core]2S( 1.01)2p( 3.22)3p( 0.01)
      C    8      [core]2S( 1.01)2p( 3.22)3p( 0.01)
      H    9            1S( 0.78)
      H   10            1S( 0.78)
      H   11            1S( 0.78)
      H   12            1S( 0.78)
      H   13            1S( 0.78)
      H   14            1S( 0.78)
      H   15            1S( 0.78)
      H   16            1S( 0.78)
      H   17            1S( 0.78)
      H   18            1S( 0.78)
      H   19            1S( 0.78)
      H   20            1S( 0.78)


 NATURAL BOND ORBITAL ANALYSIS:

                       Occupancies       Lewis Structure    Low   High
           Occ.    -------------------  -----------------   occ   occ
  Cycle   Thresh.   Lewis   Non-Lewis     CR  BD  3C  LP    (L)   (NL)   Dev
 =============================================================================
   1(1)    1.90    60.51595   1.48405      8  23   0   0     4      2    0.02
   2(2)    1.90    60.51842   1.48158      8  23   0   0     3      2    0.02
   3(3)    1.90    60.51841   1.48159      8  23   0   0     3      2    0.02
   4(1)    1.80    61.44201   0.55799      8  21   0   2     0      0    0.02
 -----------------------------------------------------------------------------

 Structure accepted: No low occupancy Lewis orbitals

 --------------------------------------------------------
   Core                     15.99371 ( 99.961% of  16)
   Valence Lewis            45.44829 ( 98.801% of  46)
  ==================       ============================
   Total Lewis              61.44201 ( 99.100% of  62)
  -----------------------------------------------------
   Valence non-Lewis         0.43568 (  0.703% of  62)
   Rydberg non-Lewis         0.12231 (  0.197% of  62)
  ==================       ============================
   Total non-Lewis           0.55799 (  0.900% of  62)
 --------------------------------------------------------


       (Occupancy)   Bond orbital/ Coefficients/ Hybrids
 ---------------------------------------------------------------------------------
     1. (1.98047) BD ( 1) N   1 - C   2  
                ( 61.16%)   0.7821* N   1 s( 28.10%)p 2.56( 71.84%)d 0.00(  0.07%)
                                            0.0001  0.5301 -0.0034 -0.2278 -0.0216
                                            0.8156 -0.0179 -0.0222  0.0005 -0.0235
                                            0.0006 -0.0006 -0.0077 -0.0081
                ( 38.84%)   0.6232* C   2 s( 23.18%)p 3.31( 76.68%)d 0.01(  0.14%)
                                            0.0002  0.4814  0.0018  0.2943  0.0550
                                           -0.8225 -0.0107  0.0224  0.0003 -0.0181
                                            0.0005 -0.0016 -0.0271 -0.0191
     2. (1.98047) BD ( 1) N   1 - C   4  
                ( 61.16%)   0.7821* N   1 s( 28.10%)p 2.56( 71.84%)d 0.00(  0.07%)
                                            0.0001  0.5300 -0.0034 -0.2278 -0.0216
                                           -0.4271  0.0094 -0.6952  0.0153  0.0123
                                            0.0201  0.0097  0.0002  0.0055
                ( 38.84%)   0.6232* C   4 s( 23.18%)p 3.31( 76.68%)d 0.01(  0.14%)
                                            0.0002  0.4814  0.0018  0.2943  0.0550
                                            0.4307  0.0056  0.7011  0.0091  0.0095
                                            0.0155  0.0269 -0.0052  0.0188
     3. (1.98047) BD ( 1) N   1 - C   8  
                ( 61.16%)   0.7821* N   1 s( 28.10%)p 2.56( 71.84%)d 0.00(  0.07%)
                                            0.0001  0.5300 -0.0034 -0.2278 -0.0216
                                           -0.3885  0.0085  0.7174 -0.0158  0.0112
                                           -0.0207 -0.0091  0.0008  0.0064
                ( 38.84%)   0.6232* C   8 s( 23.18%)p 3.31( 76.68%)d 0.01(  0.14%)
                                            0.0002  0.4814  0.0018  0.2943  0.0550
                                            0.3919  0.0051 -0.7235 -0.0094  0.0086
                                           -0.0159 -0.0252 -0.0038  0.0212
     4. (1.99317) BD ( 1) C   2 - C   3  
                ( 50.00%)   0.7071* C   2 s( 28.58%)p 2.50( 71.38%)d 0.00(  0.05%)
                                           -0.0003 -0.5345  0.0065  0.8440  0.0052
                                           -0.0096 -0.0360  0.0003  0.0010 -0.0017
                                            0.0000 -0.0000 -0.0193  0.0108
                ( 50.00%)   0.7071* C   3 s( 28.58%)p 2.50( 71.38%)d 0.00(  0.05%)
                                           -0.0003 -0.5345  0.0065 -0.8440 -0.0052
                                           -0.0096 -0.0360  0.0003  0.0010  0.0017
                                           -0.0000 -0.0000 -0.0193  0.0108
     5. (1.98419) BD ( 1) C   2 - H   9  
                ( 60.99%)   0.7809* C   2 s( 24.04%)p 3.16( 75.91%)d 0.00(  0.05%)
                                           -0.0002  0.4903  0.0037  0.3150  0.0124
                                            0.3805  0.0059 -0.7172  0.0233  0.0063
                                           -0.0108 -0.0114 -0.0009  0.0131
                ( 39.01%)   0.6246* H   9 s( 99.91%)p 0.00(  0.09%)
                                            0.9996 -0.0039 -0.0130 -0.0153  0.0217
     6. (1.98420) BD ( 1) C   2 - H  10  
                ( 60.99%)   0.7809* C   2 s( 24.04%)p 3.16( 75.91%)d 0.00(  0.05%)
                                           -0.0002  0.4903  0.0037  0.3151  0.0124
                                            0.4191  0.0046  0.6954 -0.0236  0.0068
                                            0.0104  0.0125 -0.0015  0.0120
                ( 39.01%)   0.6246* H  10 s( 99.91%)p 0.00(  0.09%)
                                            0.9996 -0.0039 -0.0130 -0.0165 -0.0208
     7. (1.98047) BD ( 1) C   3 - N   6  
                ( 38.84%)   0.6232* C   3 s( 23.18%)p 3.31( 76.68%)d 0.01(  0.14%)
                                           -0.0002 -0.4814 -0.0018  0.2943  0.0550
                                            0.8225  0.0107 -0.0224 -0.0003 -0.0181
                                            0.0005  0.0016  0.0271  0.0191
                ( 61.16%)   0.7821* N   6 s( 28.10%)p 2.56( 71.84%)d 0.00(  0.07%)
                                           -0.0001 -0.5301  0.0034 -0.2278 -0.0216
                                           -0.8156  0.0179  0.0222 -0.0005 -0.0235
                                            0.0006  0.0006  0.0076  0.0081
     8. (1.98419) BD ( 1) C   3 - H  11  
                ( 60.99%)   0.7809* C   3 s( 24.04%)p 3.16( 75.91%)d 0.00(  0.05%)
                                           -0.0002  0.4903  0.0037 -0.3150 -0.0124
                                            0.3805  0.0059 -0.7172  0.0233 -0.0063
                                            0.0108 -0.0114 -0.0009  0.0131
                ( 39.01%)   0.6246* H  11 s( 99.91%)p 0.00(  0.09%)
                                            0.9996 -0.0039  0.0130 -0.0153  0.0217
     9. (1.98420) BD ( 1) C   3 - H  12  
                ( 60.99%)   0.7809* C   3 s( 24.04%)p 3.16( 75.91%)d 0.00(  0.05%)
                                           -0.0002  0.4903  0.0037 -0.3151 -0.0124
                                            0.4191  0.0046  0.6954 -0.0236 -0.0068
                                           -0.0104  0.0125 -0.0015  0.0120
                ( 39.01%)   0.6246* H  12 s( 99.91%)p 0.00(  0.09%)
                                            0.9996 -0.0039  0.0130 -0.0165 -0.0208
    10. (1.99317) BD ( 1) C   4 - C   5  
                ( 50.00%)   0.7071* C   4 s( 28.58%)p 2.50( 71.38%)d 0.00(  0.05%)
                                            0.0003  0.5345 -0.0065 -0.8440 -0.0052
                                           -0.0050 -0.0188 -0.0082 -0.0306 -0.0009
                                           -0.0014 -0.0003  0.0191 -0.0112
                ( 50.00%)   0.7071* C   5 s( 28.58%)p 2.50( 71.38%)d 0.00(  0.05%)
                                            0.0003  0.5345 -0.0065  0.8440  0.0052
                                           -0.0051 -0.0188 -0.0082 -0.0306  0.0009
                                            0.0014 -0.0003  0.0191 -0.0112
    11. (1.98420) BD ( 1) C   4 - H  13  
                ( 60.99%)   0.7809* C   4 s( 24.04%)p 3.16( 75.91%)d 0.00(  0.05%)
                                            0.0002 -0.4903 -0.0037 -0.3150 -0.0124
                                            0.8113 -0.0172 -0.0291  0.0168  0.0125
                                            0.0000  0.0037  0.0140  0.0096
                ( 39.01%)   0.6246* H  13 s( 99.91%)p 0.00(  0.09%)
                                           -0.9996  0.0039  0.0130 -0.0264 -0.0024
    12. (1.98420) BD ( 1) C   4 - H  14  
                ( 60.99%)   0.7809* C   4 s( 24.04%)p 3.16( 75.91%)d 0.00(  0.05%)
                                            0.0002 -0.4903 -0.0037 -0.3150 -0.0124
                                           -0.3927  0.0227  0.7106 -0.0078 -0.0056
                                            0.0111  0.0146  0.0033 -0.0089
                ( 39.01%)   0.6246* H  14 s( 99.91%)p 0.00(  0.09%)
                                           -0.9996  0.0039  0.0130  0.0098 -0.0247
    13. (1.98047) BD ( 1) C   5 - N   6  
                ( 38.84%)   0.6232* C   5 s( 23.18%)p 3.31( 76.68%)d 0.01(  0.14%)
                                            0.0002  0.4814  0.0018 -0.2943 -0.0550
                                            0.4307  0.0056  0.7011  0.0091 -0.0095
                                           -0.0155  0.0269 -0.0052  0.0188
                ( 61.16%)   0.7821* N   6 s( 28.10%)p 2.56( 71.84%)d 0.00(  0.07%)
                                            0.0001  0.5300 -0.0034  0.2278  0.0216
                                           -0.4271  0.0094 -0.6952  0.0153 -0.0123
                                           -0.0201  0.0097  0.0002  0.0055
    14. (1.98420) BD ( 1) C   5 - H  15  
                ( 60.99%)   0.7809* C   5 s( 24.04%)p 3.16( 75.91%)d 0.00(  0.05%)
                                            0.0002 -0.4903 -0.0037  0.3150  0.0124
                                           -0.3927  0.0227  0.7106 -0.0078  0.0056
                                           -0.0111  0.0146  0.0033 -0.0089
                ( 39.01%)   0.6246* H  15 s( 99.91%)p 0.00(  0.09%)
                                           -0.9996  0.0039 -0.0130  0.0098 -0.0247
    15. (1.98420) BD ( 1) C   5 - H  16  
                ( 60.99%)   0.7809* C   5 s( 24.04%)p 3.16( 75.91%)d 0.00(  0.05%)
                                            0.0002 -0.4903 -0.0037  0.3150  0.0124
                                            0.8113 -0.0172 -0.0291  0.0168 -0.0125
                                           -0.0000  0.0037  0.0140  0.0096
                ( 39.01%)   0.6246* H  16 s( 99.91%)p 0.00(  0.09%)
                                           -0.9996  0.0039 -0.0130 -0.0264 -0.0024
    16. (1.98047) BD ( 1) N   6 - C   7  
                ( 61.16%)   0.7821* N   6 s( 28.10%)p 2.56( 71.84%)d 0.00(  0.07%)
                                            0.0001  0.5300 -0.0034  0.2278  0.0216
                                           -0.3885  0.0085  0.7174 -0.0158 -0.0112
                                            0.0207 -0.0091  0.0008  0.0064
                ( 38.84%)   0.6232* C   7 s( 23.18%)p 3.31( 76.68%)d 0.01(  0.14%)
                                            0.0002  0.4814  0.0018 -0.2943 -0.0550
                                            0.3919  0.0051 -0.7235 -0.0094 -0.0086
                                            0.0159 -0.0252 -0.0038  0.0212
    17. (1.99317) BD ( 1) C   7 - C   8  
                ( 50.00%)   0.7071* C   7 s( 28.57%)p 2.50( 71.38%)d 0.00(  0.05%)
                                            0.0003  0.5345 -0.0065  0.8440  0.0052
                                           -0.0046 -0.0171  0.0085  0.0316  0.0008
                                           -0.0015  0.0003  0.0191 -0.0112
                ( 50.00%)   0.7071* C   8 s( 28.57%)p 2.50( 71.38%)d 0.00(  0.05%)
                                            0.0003  0.5345 -0.0065 -0.8440 -0.0052
                                           -0.0046 -0.0171  0.0085  0.0316 -0.0008
                                            0.0015  0.0003  0.0191 -0.0112
    18. (1.98420) BD ( 1) C   7 - H  17  
                ( 60.99%)   0.7809* C   7 s( 24.04%)p 3.16( 75.91%)d 0.00(  0.05%)
                                            0.0002 -0.4903 -0.0037  0.3151  0.0124
                                            0.8117 -0.0181 -0.0152 -0.0158 -0.0125
                                            0.0007 -0.0020  0.0141  0.0099
                ( 39.01%)   0.6246* H  17 s( 99.91%)p 0.00(  0.09%)
                                           -0.9996  0.0039 -0.0130 -0.0263  0.0038
    19. (1.98420) BD ( 1) C   7 - H  18  
                ( 60.99%)   0.7809* C   7 s( 24.04%)p 3.16( 75.91%)d 0.00(  0.05%)
                                           -0.0002  0.4903  0.0037 -0.3150 -0.0124
                                            0.4308 -0.0231  0.6881 -0.0065 -0.0062
                                           -0.0108  0.0151 -0.0041  0.0075
                ( 39.01%)   0.6246* H  18 s( 99.91%)p 0.00(  0.09%)
                                            0.9996 -0.0039  0.0130 -0.0111 -0.0241
    20. (1.98420) BD ( 1) C   8 - H  19  
                ( 60.99%)   0.7809* C   8 s( 24.04%)p 3.16( 75.91%)d 0.00(  0.05%)
                                            0.0002 -0.4903 -0.0037 -0.3150 -0.0124
                                            0.8117 -0.0181 -0.0152 -0.0158  0.0125
                                           -0.0007 -0.0020  0.0141  0.0099
                ( 39.01%)   0.6246* H  19 s( 99.91%)p 0.00(  0.09%)
                                           -0.9996  0.0039  0.0130 -0.0263  0.0038
    21. (1.98420) BD ( 1) C   8 - H  20  
                ( 60.99%)   0.7809* C   8 s( 24.04%)p 3.16( 75.91%)d 0.00(  0.05%)
                                           -0.0002  0.4903  0.0037  0.3150  0.0124
                                            0.4308 -0.0231  0.6881 -0.0065  0.0062
                                            0.0108  0.0151 -0.0041  0.0075
                ( 39.01%)   0.6246* H  20 s( 99.91%)p 0.00(  0.09%)
                                            0.9996 -0.0039 -0.0130 -0.0111 -0.0241
    22. (1.99934) CR ( 1) N   1           s(100.00%)p 0.00(  0.00%)
                                            1.0000 -0.0001  0.0000  0.0003  0.0000
                                           -0.0000  0.0000  0.0000 -0.0000 -0.0000
                                           -0.0000 -0.0000 -0.0000  0.0000
    23. (1.99917) CR ( 1) C   2           s(100.00%)p 0.00(  0.00%)
                                            1.0000 -0.0000  0.0000  0.0003 -0.0000
                                            0.0003 -0.0000 -0.0000  0.0000  0.0000
                                           -0.0000  0.0000 -0.0000  0.0000
    24. (1.99917) CR ( 1) C   3           s(100.00%)p 0.00(  0.00%)
                                            1.0000 -0.0000  0.0000 -0.0003  0.0000
                                            0.0003 -0.0000 -0.0000  0.0000 -0.0000
                                            0.0000  0.0000 -0.0000  0.0000
    25. (1.99917) CR ( 1) C   4           s(100.00%)p 0.00(  0.00%)
                                            1.0000 -0.0000  0.0000  0.0003 -0.0000
                                           -0.0001  0.0000 -0.0002  0.0000 -0.0000
                                           -0.0000 -0.0000 -0.0000 -0.0000
    26. (1.99917) CR ( 1) C   5           s(100.00%)p 0.00(  0.00%)
                                            1.0000 -0.0000  0.0000 -0.0003  0.0000
                                           -0.0001  0.0000 -0.0002  0.0000  0.0000
                                            0.0000 -0.0000 -0.0000 -0.0000
    27. (1.99934) CR ( 1) N   6           s(100.00%)p 0.00(  0.00%)
                                            1.0000 -0.0001  0.0000 -0.0003 -0.0000
                                            0.0000  0.0000  0.0000 -0.0000  0.0000
                                            0.0000 -0.0000 -0.0000  0.0000
    28. (1.99917) CR ( 1) C   7           s(100.00%)p 0.00(  0.00%)
                                            1.0000 -0.0000  0.0000 -0.0003  0.0000
                                           -0.0001  0.0000  0.0002 -0.0000  0.0000
                                           -0.0000  0.0000 -0.0000 -0.0000
    29. (1.99917) CR ( 1) C   8           s(100.00%)p 0.00(  0.00%)
                                            1.0000 -0.0000  0.0000  0.0003 -0.0000
                                           -0.0001  0.0000  0.0002 -0.0000 -0.0000
                                            0.0000  0.0000 -0.0000 -0.0000
    30. (1.88781) LP ( 1) N   1           s( 15.65%)p 5.39( 84.30%)d 0.00(  0.05%)
                                           -0.0002  0.3954  0.0110  0.9179  0.0221
                                           -0.0000  0.0000 -0.0000 -0.0000  0.0000
                                            0.0000  0.0000 -0.0195  0.0112
    31. (1.88781) LP ( 1) N   6           s( 15.65%)p 5.39( 84.30%)d 0.00(  0.05%)
                                           -0.0002  0.3954  0.0110 -0.9179 -0.0221
                                            0.0000  0.0000 -0.0000 -0.0000  0.0000
                                           -0.0000  0.0000 -0.0195  0.0112
    32. (0.00437) RY*( 1) N   1           s( 16.81%)p 4.72( 79.35%)d 0.23(  3.83%)
                                            0.0000 -0.0249  0.4093  0.0225 -0.8905
                                           -0.0000 -0.0000 -0.0000 -0.0000 -0.0000
                                            0.0000 -0.0000 -0.1695  0.0979
    33. (0.00063) RY*( 2) N   1           s(  0.00%)p 1.00( 41.18%)d 1.43( 58.82%)
                                           -0.0000  0.0000  0.0001 -0.0000  0.0000
                                            0.0066  0.6410 -0.0003 -0.0301  0.0914
                                           -0.0043 -0.0266 -0.3805 -0.6590
    34. (0.00063) RY*( 3) N   1           s(  0.00%)p 1.00( 41.17%)d 1.43( 58.83%)
                                           -0.0000 -0.0000 -0.0000  0.0000 -0.0000
                                           -0.0003 -0.0301 -0.0066 -0.6409 -0.0043
                                           -0.0914  0.7610 -0.0133 -0.0230
    35. (0.00036) RY*( 4) N   1           s(  0.00%)p 1.00( 57.70%)d 0.73( 42.30%)
                                           -0.0000  0.0000  0.0003 -0.0000  0.0001
                                           -0.0006 -0.0248 -0.0187 -0.7589  0.0070
                                            0.2136 -0.6136  0.0152  0.0262
    36. (0.00036) RY*( 5) N   1           s(  0.00%)p 1.00( 57.69%)d 0.73( 42.31%)
                                            0.0000  0.0000  0.0003 -0.0000  0.0001
                                           -0.0187 -0.7589  0.0006  0.0248  0.2135
                                           -0.0070 -0.0302 -0.3068 -0.5315
    37. (0.00030) RY*( 6) N   1           s( 82.79%)p 0.18( 14.63%)d 0.03(  2.58%)
                                            0.0000  0.0128  0.9098 -0.0217  0.3819
                                            0.0000  0.0002  0.0000  0.0002 -0.0001
                                           -0.0000  0.0003  0.1392 -0.0801
    38. (0.00019) RY*( 7) N   1           s(  0.00%)p 1.00(  1.23%)d80.34( 98.77%)
                                           -0.0000  0.0000 -0.0000  0.0000 -0.0000
                                            0.0331  0.1058 -0.0001 -0.0002  0.9722
                                           -0.0027  0.0163  0.1028  0.1781
    39. (0.00019) RY*( 8) N   1           s(  0.00%)p 1.00(  1.23%)d80.29( 98.77%)
                                            0.0000 -0.0000 -0.0000  0.0000 -0.0000
                                            0.0001  0.0003  0.0331  0.1058  0.0027
                                            0.9722  0.2056 -0.0082 -0.0141
    40. (0.00004) RY*( 9) N   1           s(  0.47%)p12.85(  6.00%)d99.99( 93.54%)
    41. (0.00523) RY*( 1) C   2           s(  0.00%)p 1.00( 92.30%)d 0.08(  7.70%)
                                           -0.0000 -0.0000  0.0000  0.0000  0.0000
                                            0.0010  0.0262  0.0377  0.9597 -0.0026
                                           -0.0950 -0.2603  0.0071  0.0123
    42. (0.00310) RY*( 2) C   2           s(  7.32%)p10.66( 78.05%)d 2.00( 14.63%)
                                            0.0000  0.0182  0.2699  0.0393 -0.7512
                                           -0.0316  0.4622  0.0009 -0.0126 -0.2855
                                            0.0078  0.0043  0.2488 -0.0529
    43. (0.00197) RY*( 3) C   2           s( 20.15%)p 2.84( 57.14%)d 1.13( 22.71%)
                                           -0.0000  0.0275  0.4480 -0.0140 -0.4413
                                           -0.0166 -0.6131  0.0005  0.0167  0.4310
                                           -0.0118  0.0016 -0.1588  0.1265
    44. (0.00126) RY*( 4) C   2           s( 48.30%)p 0.41( 20.02%)d 0.66( 31.68%)
                                           -0.0000 -0.0109  0.6949 -0.0179  0.3943
                                            0.0231 -0.2095 -0.0006  0.0057 -0.5037
                                            0.0137  0.0024  0.2361 -0.0848
    45. (0.00048) RY*( 5) C   2           s(  0.00%)p 1.00(  0.91%)d99.99( 99.09%)
                                            0.0000  0.0000  0.0000  0.0000 -0.0000
                                           -0.0001 -0.0026 -0.0040 -0.0950  0.0210
                                            0.7694 -0.6304  0.0172  0.0298
    46. (0.00032) RY*( 6) C   2           s( 23.55%)p 1.75( 41.15%)d 1.50( 35.30%)
                                           -0.0000 -0.0213  0.4848 -0.0044  0.2417
                                           -0.0031  0.5939  0.0001 -0.0162  0.3864
                                           -0.0105 -0.0035 -0.4192  0.1670
    47. (0.00009) RY*( 7) C   2           s(  0.40%)p 8.99(  3.61%)d99.99( 95.99%)
    48. (0.00001) RY*( 8) C   2           s(  0.00%)p 1.00(  6.83%)d13.64( 93.17%)
    49. (0.00002) RY*( 9) C   2           s(  0.44%)p 0.24(  0.11%)d99.99( 99.45%)
    50. (0.00523) RY*( 1) C   3           s(  0.00%)p 1.00( 92.30%)d 0.08(  7.70%)
                                            0.0000 -0.0000  0.0000 -0.0000  0.0000
                                            0.0010  0.0262  0.0377  0.9597  0.0026
                                            0.0950 -0.2603  0.0071  0.0123
    51. (0.00310) RY*( 2) C   3           s(  7.32%)p10.66( 78.05%)d 2.00( 14.63%)
                                           -0.0000  0.0182  0.2699 -0.0393  0.7512
                                           -0.0316  0.4621  0.0009 -0.0126  0.2855
                                           -0.0078  0.0043  0.2488 -0.0529
    52. (0.00197) RY*( 3) C   3           s( 20.15%)p 2.84( 57.14%)d 1.13( 22.71%)
                                           -0.0000  0.0275  0.4480  0.0140  0.4413
                                           -0.0166 -0.6131  0.0005  0.0167 -0.4310
                                            0.0118  0.0016 -0.1588  0.1265
    53. (0.00126) RY*( 4) C   3           s( 48.30%)p 0.41( 20.02%)d 0.66( 31.68%)
                                            0.0000 -0.0109  0.6949  0.0179 -0.3943
                                            0.0231 -0.2095 -0.0006  0.0057  0.5037
                                           -0.0137  0.0024  0.2361 -0.0848
    54. (0.00048) RY*( 5) C   3           s(  0.00%)p 1.00(  0.91%)d99.99( 99.09%)
                                            0.0000 -0.0000 -0.0000  0.0000 -0.0000
                                            0.0001  0.0026  0.0040  0.0950  0.0210
                                            0.7694  0.6304 -0.0172 -0.0298
    55. (0.00032) RY*( 6) C   3           s( 23.55%)p 1.75( 41.15%)d 1.50( 35.30%)
                                            0.0000 -0.0213  0.4848  0.0044 -0.2417
                                           -0.0031  0.5939  0.0001 -0.0162 -0.3864
                                            0.0105 -0.0035 -0.4192  0.1670
    56. (0.00009) RY*( 7) C   3           s(  0.40%)p 8.99(  3.61%)d99.99( 95.99%)
    57. (0.00001) RY*( 8) C   3           s(  0.00%)p 1.00(  6.83%)d13.64( 93.17%)
    58. (0.00002) RY*( 9) C   3           s(  0.44%)p 0.24(  0.11%)d99.99( 99.45%)
    59. (0.00523) RY*( 1) C   4           s(  0.00%)p 1.00( 92.30%)d 0.08(  7.70%)
                                            0.0000 -0.0000 -0.0000  0.0000 -0.0000
                                            0.0321  0.8180 -0.0197 -0.5025 -0.0809
                                            0.0497  0.1178 -0.1162 -0.2014
    60. (0.00310) RY*( 2) C   4           s(  7.32%)p10.66( 78.05%)d 2.00( 14.63%)
                                            0.0000  0.0182  0.2699  0.0393 -0.7512
                                            0.0165 -0.2420  0.0269 -0.3939  0.1495
                                            0.2434 -0.0701  0.1917 -0.1517
    61. (0.00197) RY*( 3) C   4           s( 20.16%)p 2.83( 57.14%)d 1.13( 22.71%)
                                           -0.0000  0.0275  0.4481 -0.0140 -0.4412
                                            0.0087  0.3211  0.0142  0.5226 -0.2257
                                           -0.3673 -0.0269 -0.1807  0.0886
    62. (0.00126) RY*( 4) C   4           s( 48.29%)p 0.41( 20.03%)d 0.66( 31.68%)
                                           -0.0000 -0.0109  0.6948 -0.0179  0.3943
                                           -0.0121  0.1097 -0.0197  0.1785  0.2637
                                            0.4294 -0.0399  0.2037 -0.1409
    63. (0.00048) RY*( 5) C   4           s(  0.00%)p 1.00(  0.91%)d99.99( 99.09%)
                                           -0.0000  0.0000  0.0000 -0.0000 -0.0000
                                           -0.0034 -0.0810  0.0021  0.0498  0.6558
                                           -0.4029  0.2854 -0.2815 -0.4877
    64. (0.00032) RY*( 6) C   4           s( 23.55%)p 1.75( 41.15%)d 1.50( 35.30%)
                                           -0.0000 -0.0213  0.4848 -0.0044  0.2417
                                            0.0016 -0.3110  0.0027 -0.5063 -0.2023
                                           -0.3294  0.0581 -0.3720  0.2487
    65. (0.00009) RY*( 7) C   4           s(  0.40%)p 8.98(  3.61%)d99.99( 95.98%)
    66. (0.00002) RY*( 8) C   4           s(  0.30%)p 7.86(  2.33%)d99.99( 97.37%)
    67. (0.00002) RY*( 9) C   4           s(  0.15%)p31.18(  4.60%)d99.99( 95.25%)
    68. (0.00523) RY*( 1) C   5           s(  0.00%)p 1.00( 92.30%)d 0.08(  7.70%)
                                            0.0000 -0.0000 -0.0000 -0.0000  0.0000
                                            0.0321  0.8180 -0.0197 -0.5025  0.0809
                                           -0.0497  0.1178 -0.1162 -0.2014
    69. (0.00310) RY*( 2) C   5           s(  7.32%)p10.66( 78.05%)d 2.00( 14.63%)
                                           -0.0000  0.0182  0.2699 -0.0393  0.7512
                                            0.0165 -0.2420  0.0269 -0.3939 -0.1495
                                           -0.2434 -0.0701  0.1917 -0.1517
    70. (0.00197) RY*( 3) C   5           s( 20.16%)p 2.83( 57.14%)d 1.13( 22.71%)
                                           -0.0000  0.0275  0.4481  0.0140  0.4412
                                            0.0087  0.3211  0.0142  0.5226  0.2257
                                            0.3673 -0.0269 -0.1807  0.0886
    71. (0.00126) RY*( 4) C   5           s( 48.29%)p 0.41( 20.03%)d 0.66( 31.68%)
                                            0.0000 -0.0109  0.6948  0.0179 -0.3943
                                           -0.0121  0.1097 -0.0197  0.1785 -0.2637
                                           -0.4294 -0.0399  0.2037 -0.1409
    72. (0.00048) RY*( 5) C   5           s(  0.00%)p 1.00(  0.91%)d99.99( 99.09%)
                                            0.0000 -0.0000  0.0000 -0.0000 -0.0000
                                            0.0034  0.0810 -0.0021 -0.0498  0.6558
                                           -0.4029 -0.2854  0.2815  0.4877
    73. (0.00032) RY*( 6) C   5           s( 23.55%)p 1.75( 41.15%)d 1.50( 35.30%)
                                            0.0000 -0.0213  0.4848  0.0044 -0.2417
                                            0.0016 -0.3110  0.0027 -0.5063  0.2023
                                            0.3294  0.0581 -0.3720  0.2487
    74. (0.00009) RY*( 7) C   5           s(  0.40%)p 8.98(  3.61%)d99.99( 95.98%)
    75. (0.00002) RY*( 8) C   5           s(  0.30%)p 7.86(  2.33%)d99.99( 97.37%)
    76. (0.00002) RY*( 9) C   5           s(  0.15%)p31.18(  4.60%)d99.99( 95.25%)
    77. (0.00437) RY*( 1) N   6           s( 16.81%)p 4.72( 79.35%)d 0.23(  3.83%)
                                            0.0000 -0.0249  0.4093 -0.0225  0.8905
                                           -0.0000 -0.0000 -0.0000 -0.0000  0.0000
                                           -0.0000 -0.0000 -0.1695  0.0979
    78. (0.00063) RY*( 2) N   6           s(  0.00%)p 1.00( 41.18%)d 1.43( 58.82%)
                                            0.0000  0.0000  0.0001  0.0000 -0.0000
                                            0.0066  0.6410 -0.0003 -0.0301 -0.0914
                                            0.0043 -0.0266 -0.3805 -0.6590
    79. (0.00063) RY*( 3) N   6           s(  0.00%)p 1.00( 41.17%)d 1.43( 58.83%)
                                           -0.0000 -0.0000 -0.0000 -0.0000  0.0000
                                           -0.0003 -0.0301 -0.0066 -0.6409  0.0043
                                            0.0914  0.7610 -0.0133 -0.0230
    80. (0.00036) RY*( 4) N   6           s(  0.00%)p 1.00( 57.70%)d 0.73( 42.30%)
                                           -0.0000  0.0000  0.0003  0.0000 -0.0001
                                           -0.0006 -0.0248 -0.0187 -0.7589 -0.0070
                                           -0.2136 -0.6136  0.0151  0.0262
    81. (0.00036) RY*( 5) N   6           s(  0.00%)p 1.00( 57.69%)d 0.73( 42.31%)
                                           -0.0000  0.0000  0.0003  0.0000 -0.0001
                                           -0.0187 -0.7589  0.0006  0.0248 -0.2135
                                            0.0070 -0.0302 -0.3068 -0.5315
    82. (0.00030) RY*( 6) N   6           s( 82.79%)p 0.18( 14.63%)d 0.03(  2.58%)
                                           -0.0000  0.0128  0.9098  0.0217 -0.3819
                                            0.0000  0.0002  0.0000  0.0002  0.0001
                                            0.0000  0.0002  0.1392 -0.0801
    83. (0.00019) RY*( 7) N   6           s(  0.00%)p 1.00(  1.23%)d80.34( 98.77%)
                                           -0.0000 -0.0000  0.0000  0.0000 -0.0000
                                           -0.0331 -0.1058  0.0001  0.0003  0.9722
                                           -0.0027 -0.0163 -0.1028 -0.1781
    84. (0.00019) RY*( 8) N   6           s(  0.00%)p 1.00(  1.23%)d80.29( 98.77%)
                                            0.0000  0.0000  0.0001  0.0000 -0.0000
                                           -0.0001 -0.0003 -0.0331 -0.1059  0.0027
                                            0.9722 -0.2056  0.0082  0.0141
    85. (0.00004) RY*( 9) N   6           s(  0.47%)p12.85(  6.00%)d99.99( 93.54%)
    86. (0.00523) RY*( 1) C   7           s(  0.00%)p 1.00( 92.30%)d 0.08(  7.70%)
                                           -0.0000 -0.0000 -0.0000 -0.0000 -0.0000
                                            0.0331  0.8441  0.0179  0.4572  0.0835
                                            0.0453 -0.1424 -0.1091 -0.1891
    87. (0.00310) RY*( 2) C   7           s(  7.32%)p10.66( 78.05%)d 2.00( 14.63%)
                                           -0.0000  0.0182  0.2700 -0.0393  0.7512
                                            0.0150 -0.2202 -0.0278  0.4065 -0.1360
                                            0.2512  0.0659  0.1880 -0.1582
    88. (0.00197) RY*( 3) C   7           s( 20.16%)p 2.83( 57.13%)d 1.13( 22.71%)
                                           -0.0000  0.0275  0.4481  0.0140  0.4412
                                            0.0079  0.2921 -0.0146 -0.5393  0.2053
                                           -0.3791  0.0253 -0.1821  0.0861
    89. (0.00126) RY*( 4) C   7           s( 48.29%)p 0.41( 20.03%)d 0.66( 31.69%)
                                            0.0000 -0.0109  0.6948  0.0179 -0.3944
                                           -0.0110  0.0998  0.0203 -0.1842 -0.2400
                                            0.4431  0.0374  0.2016 -0.1445
    90. (0.00048) RY*( 5) C   7           s(  0.00%)p 1.00(  0.91%)d99.99( 99.09%)
                                           -0.0000 -0.0000  0.0000 -0.0000 -0.0000
                                            0.0035  0.0836  0.0019  0.0453  0.6768
                                            0.3665  0.3450  0.2643  0.4579
    91. (0.00032) RY*( 6) C   7           s( 23.55%)p 1.75( 41.15%)d 1.50( 35.30%)
                                            0.0000 -0.0213  0.4848  0.0044 -0.2417
                                            0.0015 -0.2830 -0.0028  0.5225  0.1840
                                           -0.3399 -0.0545 -0.3689  0.2540
    92. (0.00009) RY*( 7) C   7           s(  0.40%)p 8.99(  3.61%)d99.99( 95.99%)
    93. (0.00002) RY*( 8) C   7           s(  0.30%)p 7.89(  2.34%)d99.99( 97.36%)
    94. (0.00002) RY*( 9) C   7           s(  0.15%)p31.08(  4.60%)d99.99( 95.25%)
    95. (0.00523) RY*( 1) C   8           s(  0.00%)p 1.00( 92.30%)d 0.08(  7.70%)
                                           -0.0000 -0.0000 -0.0000  0.0000  0.0000
                                            0.0331  0.8441  0.0179  0.4572 -0.0835
                                           -0.0453 -0.1424 -0.1091 -0.1891
    96. (0.00310) RY*( 2) C   8           s(  7.32%)p10.66( 78.05%)d 2.00( 14.63%)
                                           -0.0000  0.0182  0.2700  0.0393 -0.7512
                                            0.0150 -0.2202 -0.0278  0.4065  0.1360
                                           -0.2512  0.0659  0.1880 -0.1582
    97. (0.00197) RY*( 3) C   8           s( 20.16%)p 2.83( 57.13%)d 1.13( 22.71%)
                                           -0.0000  0.0275  0.4481 -0.0140 -0.4412
                                            0.0079  0.2921 -0.0146 -0.5393 -0.2053
                                            0.3791  0.0253 -0.1821  0.0861
    98. (0.00126) RY*( 4) C   8           s( 48.29%)p 0.41( 20.03%)d 0.66( 31.69%)
                                            0.0000 -0.0109  0.6948 -0.0179  0.3944
                                           -0.0110  0.0998  0.0203 -0.1842  0.2400
                                           -0.4431  0.0374  0.2016 -0.1445
    99. (0.00048) RY*( 5) C   8           s(  0.00%)p 1.00(  0.91%)d99.99( 99.09%)
                                            0.0000  0.0000 -0.0000 -0.0000 -0.0000
                                           -0.0035 -0.0836 -0.0019 -0.0453  0.6768
                                            0.3665 -0.3450 -0.2643 -0.4579
   100. (0.00032) RY*( 6) C   8           s( 23.55%)p 1.75( 41.15%)d 1.50( 35.30%)
                                            0.0000 -0.0213  0.4848 -0.0044  0.2417
                                            0.0015 -0.2830 -0.0028  0.5225 -0.1840
                                            0.3399 -0.0545 -0.3689  0.2540
   101. (0.00009) RY*( 7) C   8           s(  0.40%)p 8.98(  3.61%)d99.99( 95.99%)
   102. (0.00002) RY*( 8) C   8           s(  0.30%)p 7.89(  2.34%)d99.99( 97.36%)
   103. (0.00002) RY*( 9) C   8           s(  0.15%)p31.08(  4.60%)d99.99( 95.25%)
   104. (0.00247) RY*( 1) H   9           s( 99.60%)p 0.00(  0.40%)
                                            0.0050  0.9980  0.0601 -0.0080 -0.0193
   105. (0.00017) RY*( 2) H   9           s(  0.04%)p99.99( 99.96%)
                                            0.0049  0.0195 -0.6005 -0.2502 -0.7592
   106. (0.00010) RY*( 3) H   9           s(  0.35%)p99.99( 99.65%)
                                           -0.0114  0.0576 -0.7518  0.4933  0.4335
   107. (0.00003) RY*( 4) H   9           s(  0.11%)p99.99( 99.89%)
   108. (0.00247) RY*( 1) H  10           s( 99.60%)p 0.00(  0.40%)
                                            0.0050  0.9980  0.0601 -0.0069  0.0197
   109. (0.00017) RY*( 2) H  10           s(  0.04%)p99.99( 99.96%)
                                            0.0049  0.0195 -0.6004 -0.2084  0.7718
   110. (0.00010) RY*( 3) H  10           s(  0.35%)p99.99( 99.65%)
                                           -0.0114  0.0576 -0.7519  0.4689 -0.4597
   111. (0.00003) RY*( 4) H  10           s(  0.11%)p99.99( 99.89%)
   112. (0.00247) RY*( 1) H  11           s( 99.60%)p 0.00(  0.40%)
                                            0.0050  0.9980 -0.0601 -0.0080 -0.0193
   113. (0.00017) RY*( 2) H  11           s(  0.04%)p99.99( 99.96%)
                                            0.0049  0.0195  0.6005 -0.2502 -0.7592
   114. (0.00010) RY*( 3) H  11           s(  0.35%)p99.99( 99.65%)
                                           -0.0114  0.0576  0.7518  0.4933  0.4335
   115. (0.00003) RY*( 4) H  11           s(  0.11%)p99.99( 99.89%)
   116. (0.00247) RY*( 1) H  12           s( 99.60%)p 0.00(  0.40%)
                                            0.0050  0.9980 -0.0601 -0.0069  0.0197
   117. (0.00017) RY*( 2) H  12           s(  0.04%)p99.99( 99.96%)
                                            0.0049  0.0195  0.6004 -0.2084  0.7718
   118. (0.00010) RY*( 3) H  12           s(  0.35%)p99.99( 99.65%)
                                           -0.0114  0.0576  0.7519  0.4689 -0.4597
   119. (0.00003) RY*( 4) H  12           s(  0.11%)p99.99( 99.89%)
   120. (0.00247) RY*( 1) H  13           s( 99.60%)p 0.00(  0.40%)
                                            0.0050  0.9980  0.0601 -0.0127  0.0166
   121. (0.00017) RY*( 2) H  13           s(  0.04%)p99.99( 99.96%)
                                            0.0049  0.0195 -0.6005 -0.5325  0.5962
   122. (0.00010) RY*( 3) H  13           s(  0.35%)p99.99( 99.65%)
                                           -0.0114  0.0576 -0.7518  0.1288 -0.6440
   123. (0.00003) RY*( 4) H  13           s(  0.11%)p99.99( 99.89%)
   124. (0.00247) RY*( 1) H  14           s( 99.60%)p 0.00(  0.40%)
                                            0.0050  0.9980  0.0601  0.0205 -0.0038
   125. (0.00017) RY*( 2) H  14           s(  0.04%)p99.99( 99.96%)
                                            0.0049  0.0195 -0.6006  0.7724 -0.2055
   126. (0.00010) RY*( 3) H  14           s(  0.35%)p99.99( 99.65%)
                                           -0.0114  0.0576 -0.7518 -0.6328 -0.1762
   127. (0.00003) RY*( 4) H  14           s(  0.11%)p99.99( 99.89%)
   128. (0.00247) RY*( 1) H  15           s( 99.60%)p 0.00(  0.40%)
                                            0.0050  0.9980 -0.0601  0.0205 -0.0038
   129. (0.00017) RY*( 2) H  15           s(  0.04%)p99.99( 99.96%)
                                            0.0049  0.0195  0.6006  0.7724 -0.2055
   130. (0.00010) RY*( 3) H  15           s(  0.35%)p99.99( 99.65%)
                                           -0.0114  0.0576  0.7518 -0.6328 -0.1762
   131. (0.00003) RY*( 4) H  15           s(  0.11%)p99.99( 99.89%)
   132. (0.00247) RY*( 1) H  16           s( 99.60%)p 0.00(  0.40%)
                                            0.0050  0.9980 -0.0601 -0.0127  0.0166
   133. (0.00017) RY*( 2) H  16           s(  0.04%)p99.99( 99.96%)
                                            0.0049  0.0195  0.6005 -0.5325  0.5962
   134. (0.00010) RY*( 3) H  16           s(  0.35%)p99.99( 99.65%)
                                           -0.0114  0.0576  0.7518  0.1288 -0.6440
   135. (0.00003) RY*( 4) H  16           s(  0.11%)p99.99( 99.89%)
   136. (0.00247) RY*( 1) H  17           s( 99.60%)p 0.00(  0.40%)
                                            0.0050  0.9980 -0.0601 -0.0136 -0.0158
   137. (0.00017) RY*( 2) H  17           s(  0.04%)p99.99( 99.96%)
                                            0.0049  0.0195  0.6005 -0.5642 -0.5663
   138. (0.00010) RY*( 3) H  17           s(  0.35%)p99.99( 99.65%)
                                           -0.0114  0.0576  0.7518  0.1637  0.6360
   139. (0.00003) RY*( 4) H  17           s(  0.11%)p99.99( 99.89%)
   140. (0.00247) RY*( 1) H  18           s( 99.60%)p 0.00(  0.40%)
                                            0.0050  0.9980 -0.0601  0.0207  0.0027
   141. (0.00017) RY*( 2) H  18           s(  0.04%)p99.99( 99.96%)
                                            0.0049  0.0195  0.6006  0.7825  0.1631
   142. (0.00010) RY*( 3) H  18           s(  0.35%)p99.99( 99.65%)
                                           -0.0114  0.0576  0.7518 -0.6222  0.2105
   143. (0.00003) RY*( 4) H  18           s(  0.11%)p99.99( 99.89%)
   144. (0.00247) RY*( 1) H  19           s( 99.60%)p 0.00(  0.40%)
                                            0.0050  0.9980  0.0601 -0.0136 -0.0158
   145. (0.00017) RY*( 2) H  19           s(  0.04%)p99.99( 99.96%)
                                            0.0049  0.0195 -0.6005 -0.5642 -0.5663
   146. (0.00010) RY*( 3) H  19           s(  0.35%)p99.99( 99.65%)
                                           -0.0114  0.0576 -0.7518  0.1637  0.6360
   147. (0.00003) RY*( 4) H  19           s(  0.11%)p99.99( 99.89%)
   148. (0.00247) RY*( 1) H  20           s( 99.60%)p 0.00(  0.40%)
                                            0.0050  0.9980  0.0601  0.0207  0.0027
   149. (0.00017) RY*( 2) H  20           s(  0.04%)p99.99( 99.96%)
                                            0.0049  0.0195 -0.6005  0.7825  0.1631
   150. (0.00010) RY*( 3) H  20           s(  0.35%)p99.99( 99.65%)
                                           -0.0114  0.0576 -0.7518 -0.6222  0.2104
   151. (0.00003) RY*( 4) H  20           s(  0.11%)p99.99( 99.89%)
   152. (0.01954) BD*( 1) N   1 - C   2  
                ( 38.84%)   0.6232* N   1 s( 28.10%)p 2.56( 71.84%)d 0.00(  0.07%)
                                           -0.0001 -0.5301  0.0034  0.2278  0.0216
                                           -0.8156  0.0179  0.0222 -0.0005  0.0235
                                           -0.0006  0.0006  0.0077  0.0081
                ( 61.16%)  -0.7821* C   2 s( 23.18%)p 3.31( 76.68%)d 0.01(  0.14%)
                                           -0.0002 -0.4814 -0.0018 -0.2943 -0.0550
                                            0.8225  0.0107 -0.0224 -0.0003  0.0181
                                           -0.0005  0.0016  0.0271  0.0191
   153. (0.01954) BD*( 1) N   1 - C   4  
                ( 38.84%)   0.6232* N   1 s( 28.10%)p 2.56( 71.84%)d 0.00(  0.07%)
                                           -0.0001 -0.5300  0.0034  0.2278  0.0216
                                            0.4271 -0.0094  0.6952 -0.0153 -0.0123
                                           -0.0201 -0.0097 -0.0002 -0.0055
                ( 61.16%)  -0.7821* C   4 s( 23.18%)p 3.31( 76.68%)d 0.01(  0.14%)
                                           -0.0002 -0.4814 -0.0018 -0.2943 -0.0550
                                           -0.4307 -0.0056 -0.7011 -0.0091 -0.0095
                                           -0.0155 -0.0269  0.0052 -0.0188
   154. (0.01954) BD*( 1) N   1 - C   8  
                ( 38.84%)   0.6232* N   1 s( 28.10%)p 2.56( 71.84%)d 0.00(  0.07%)
                                           -0.0001 -0.5300  0.0034  0.2278  0.0216
                                            0.3885 -0.0085 -0.7174  0.0158 -0.0112
                                            0.0207  0.0091 -0.0008 -0.0064
                ( 61.16%)  -0.7821* C   8 s( 23.18%)p 3.31( 76.68%)d 0.01(  0.14%)
                                           -0.0002 -0.4814 -0.0018 -0.2943 -0.0550
                                           -0.3919 -0.0051  0.7235  0.0094 -0.0086
                                            0.0159  0.0252  0.0038 -0.0212
   155. (0.04261) BD*( 1) C   2 - C   3  
                ( 50.00%)   0.7071* C   2 s( 28.58%)p 2.50( 71.38%)d 0.00(  0.05%)
                                            0.0003  0.5345 -0.0065 -0.8440 -0.0052
                                            0.0096  0.0360 -0.0003 -0.0010  0.0017
                                           -0.0000  0.0000  0.0193 -0.0108
                ( 50.00%)  -0.7071* C   3 s( 28.58%)p 2.50( 71.38%)d 0.00(  0.05%)
                                            0.0003  0.5345 -0.0065  0.8440  0.0052
                                            0.0096  0.0360 -0.0003 -0.0010 -0.0017
                                            0.0000  0.0000  0.0193 -0.0108
   156. (0.01589) BD*( 1) C   2 - H   9  
                ( 39.01%)   0.6246* C   2 s( 24.04%)p 3.16( 75.91%)d 0.00(  0.05%)
                                            0.0002 -0.4903 -0.0037 -0.3150 -0.0124
                                           -0.3805 -0.0059  0.7172 -0.0233 -0.0063
                                            0.0108  0.0114  0.0009 -0.0131
                ( 60.99%)  -0.7809* H   9 s( 99.91%)p 0.00(  0.09%)
                                           -0.9996  0.0039  0.0130  0.0153 -0.0217
   157. (0.01589) BD*( 1) C   2 - H  10  
                ( 39.01%)   0.6246* C   2 s( 24.04%)p 3.16( 75.91%)d 0.00(  0.05%)
                                            0.0002 -0.4903 -0.0037 -0.3151 -0.0124
                                           -0.4191 -0.0046 -0.6954  0.0236 -0.0068
                                           -0.0104 -0.0125  0.0015 -0.0120
                ( 60.99%)  -0.7809* H  10 s( 99.91%)p 0.00(  0.09%)
                                           -0.9996  0.0039  0.0130  0.0165  0.0208
   158. (0.01954) BD*( 1) C   3 - N   6  
                ( 61.16%)   0.7821* C   3 s( 23.18%)p 3.31( 76.68%)d 0.01(  0.14%)
                                           -0.0002 -0.4814 -0.0018  0.2943  0.0550
                                            0.8225  0.0107 -0.0224 -0.0003 -0.0181
                                            0.0005  0.0016  0.0271  0.0191
                ( 38.84%)  -0.6232* N   6 s( 28.10%)p 2.56( 71.84%)d 0.00(  0.07%)
                                           -0.0001 -0.5301  0.0034 -0.2278 -0.0216
                                           -0.8156  0.0179  0.0222 -0.0005 -0.0235
                                            0.0006  0.0006  0.0076  0.0081
   159. (0.01589) BD*( 1) C   3 - H  11  
                ( 39.01%)   0.6246* C   3 s( 24.04%)p 3.16( 75.91%)d 0.00(  0.05%)
                                            0.0002 -0.4903 -0.0037  0.3150  0.0124
                                           -0.3805 -0.0059  0.7172 -0.0233  0.0063
                                           -0.0108  0.0114  0.0009 -0.0131
                ( 60.99%)  -0.7809* H  11 s( 99.91%)p 0.00(  0.09%)
                                           -0.9996  0.0039 -0.0130  0.0153 -0.0217
   160. (0.01589) BD*( 1) C   3 - H  12  
                ( 39.01%)   0.6246* C   3 s( 24.04%)p 3.16( 75.91%)d 0.00(  0.05%)
                                            0.0002 -0.4903 -0.0037  0.3151  0.0124
                                           -0.4191 -0.0046 -0.6954  0.0236  0.0068
                                            0.0104 -0.0125  0.0015 -0.0120
                ( 60.99%)  -0.7809* H  12 s( 99.91%)p 0.00(  0.09%)
                                           -0.9996  0.0039 -0.0130  0.0165  0.0208
   161. (0.04260) BD*( 1) C   4 - C   5  
                ( 50.00%)   0.7071* C   4 s( 28.58%)p 2.50( 71.38%)d 0.00(  0.05%)
                                           -0.0003 -0.5345  0.0065  0.8440  0.0052
                                            0.0050  0.0188  0.0082  0.0306  0.0009
                                            0.0014  0.0003 -0.0191  0.0112
                ( 50.00%)  -0.7071* C   5 s( 28.58%)p 2.50( 71.38%)d 0.00(  0.05%)
                                           -0.0003 -0.5345  0.0065 -0.8440 -0.0052
                                            0.0051  0.0188  0.0082  0.0306 -0.0009
                                           -0.0014  0.0003 -0.0191  0.0112
   162. (0.01589) BD*( 1) C   4 - H  13  
                ( 39.01%)   0.6246* C   4 s( 24.04%)p 3.16( 75.91%)d 0.00(  0.05%)
                                           -0.0002  0.4903  0.0037  0.3150  0.0124
                                           -0.8113  0.0172  0.0291 -0.0168 -0.0125
                                           -0.0000 -0.0037 -0.0140 -0.0096
                ( 60.99%)  -0.7809* H  13 s( 99.91%)p 0.00(  0.09%)
                                            0.9996 -0.0039 -0.0130  0.0264  0.0024
   163. (0.01589) BD*( 1) C   4 - H  14  
                ( 39.01%)   0.6246* C   4 s( 24.04%)p 3.16( 75.91%)d 0.00(  0.05%)
                                           -0.0002  0.4903  0.0037  0.3150  0.0124
                                            0.3927 -0.0227 -0.7106  0.0078  0.0056
                                           -0.0111 -0.0146 -0.0033  0.0089
                ( 60.99%)  -0.7809* H  14 s( 99.91%)p 0.00(  0.09%)
                                            0.9996 -0.0039 -0.0130 -0.0098  0.0247
   164. (0.01954) BD*( 1) C   5 - N   6  
                ( 61.16%)   0.7821* C   5 s( 23.18%)p 3.31( 76.68%)d 0.01(  0.14%)
                                            0.0002  0.4814  0.0018 -0.2943 -0.0550
                                            0.4307  0.0056  0.7011  0.0091 -0.0095
                                           -0.0155  0.0269 -0.0052  0.0188
                ( 38.84%)  -0.6232* N   6 s( 28.10%)p 2.56( 71.84%)d 0.00(  0.07%)
                                            0.0001  0.5300 -0.0034  0.2278  0.0216
                                           -0.4271  0.0094 -0.6952  0.0153 -0.0123
                                           -0.0201  0.0097  0.0002  0.0055
   165. (0.01589) BD*( 1) C   5 - H  15  
                ( 39.01%)   0.6246* C   5 s( 24.04%)p 3.16( 75.91%)d 0.00(  0.05%)
                                           -0.0002  0.4903  0.0037 -0.3150 -0.0124
                                            0.3927 -0.0227 -0.7106  0.0078 -0.0056
                                            0.0111 -0.0146 -0.0033  0.0089
                ( 60.99%)  -0.7809* H  15 s( 99.91%)p 0.00(  0.09%)
                                            0.9996 -0.0039  0.0130 -0.0098  0.0247
   166. (0.01589) BD*( 1) C   5 - H  16  
                ( 39.01%)   0.6246* C   5 s( 24.04%)p 3.16( 75.91%)d 0.00(  0.05%)
                                           -0.0002  0.4903  0.0037 -0.3150 -0.0124
                                           -0.8113  0.0172  0.0291 -0.0168  0.0125
                                            0.0000 -0.0037 -0.0140 -0.0096
                ( 60.99%)  -0.7809* H  16 s( 99.91%)p 0.00(  0.09%)
                                            0.9996 -0.0039  0.0130  0.0264  0.0024
   167. (0.01954) BD*( 1) N   6 - C   7  
                ( 38.84%)   0.6232* N   6 s( 28.10%)p 2.56( 71.84%)d 0.00(  0.07%)
                                           -0.0001 -0.5300  0.0034 -0.2278 -0.0216
                                            0.3885 -0.0085 -0.7174  0.0158  0.0112
                                           -0.0207  0.0091 -0.0008 -0.0064
                ( 61.16%)  -0.7821* C   7 s( 23.18%)p 3.31( 76.68%)d 0.01(  0.14%)
                                           -0.0002 -0.4814 -0.0018  0.2943  0.0550
                                           -0.3919 -0.0051  0.7235  0.0094  0.0086
                                           -0.0159  0.0252  0.0038 -0.0212
   168. (0.04261) BD*( 1) C   7 - C   8  
                ( 50.00%)   0.7071* C   7 s( 28.57%)p 2.50( 71.38%)d 0.00(  0.05%)
                                           -0.0003 -0.5345  0.0065 -0.8440 -0.0052
                                            0.0046  0.0171 -0.0085 -0.0316 -0.0008
                                            0.0015 -0.0003 -0.0191  0.0112
                ( 50.00%)  -0.7071* C   8 s( 28.57%)p 2.50( 71.38%)d 0.00(  0.05%)
                                           -0.0003 -0.5345  0.0065  0.8440  0.0052
                                            0.0046  0.0171 -0.0085 -0.0316  0.0008
                                           -0.0015 -0.0003 -0.0191  0.0112
   169. (0.01589) BD*( 1) C   7 - H  17  
                ( 39.01%)   0.6246* C   7 s( 24.04%)p 3.16( 75.91%)d 0.00(  0.05%)
                                           -0.0002  0.4903  0.0037 -0.3151 -0.0124
                                           -0.8117  0.0181  0.0152  0.0158  0.0125
                                           -0.0007  0.0020 -0.0141 -0.0099
                ( 60.99%)  -0.7809* H  17 s( 99.91%)p 0.00(  0.09%)
                                            0.9996 -0.0039  0.0130  0.0263 -0.0038
   170. (0.01589) BD*( 1) C   7 - H  18  
                ( 39.01%)   0.6246* C   7 s( 24.04%)p 3.16( 75.91%)d 0.00(  0.05%)
                                            0.0002 -0.4903 -0.0037  0.3150  0.0124
                                           -0.4308  0.0231 -0.6881  0.0065  0.0062
                                            0.0108 -0.0151  0.0041 -0.0075
                ( 60.99%)  -0.7809* H  18 s( 99.91%)p 0.00(  0.09%)
                                           -0.9996  0.0039 -0.0130  0.0111  0.0241
   171. (0.01589) BD*( 1) C   8 - H  19  
                ( 39.01%)   0.6246* C   8 s( 24.04%)p 3.16( 75.91%)d 0.00(  0.05%)
                                           -0.0002  0.4903  0.0037  0.3150  0.0124
                                           -0.8117  0.0181  0.0152  0.0158 -0.0125
                                            0.0007  0.0020 -0.0141 -0.0099
                ( 60.99%)  -0.7809* H  19 s( 99.91%)p 0.00(  0.09%)
                                            0.9996 -0.0039 -0.0130  0.0263 -0.0038
   172. (0.01589) BD*( 1) C   8 - H  20  
                ( 39.01%)   0.6246* C   8 s( 24.04%)p 3.16( 75.91%)d 0.00(  0.05%)
                                            0.0002 -0.4903 -0.0037 -0.3150 -0.0124
                                           -0.4308  0.0231 -0.6881  0.0065 -0.0062
                                           -0.0108 -0.0151  0.0041 -0.0075
                ( 60.99%)  -0.7809* H  20 s( 99.91%)p 0.00(  0.09%)
                                           -0.9996  0.0039  0.0130  0.0111  0.0241


 NHO Directionality and "Bond Bending" (deviations from line of nuclear centers)

         [Thresholds for printing:  angular deviation  >  1.0 degree]
                                    hybrid p-character > 25.0%
                                    orbital occupancy  >  0.10e

                                Line of Centers        Hybrid 1              Hybrid 2
                                ---------------  -------------------   ------------------
                NBO               Theta   Phi    Theta   Phi    Dev    Theta   Phi    Dev
 ========================================================================================
     1. BD (   1) N   1 - C   2    91.5  109.7    91.5  107.4   2.3     88.6  292.7   3.1
     2. BD (   1) N   1 - C   4   143.4  235.7   144.4  239.2   2.3     38.2   51.3   3.1
     3. BD (   1) N   1 - C   8    34.1  233.1    32.9  236.7   2.3    144.2   48.7   3.1
     4. BD (   1) C   2 - C   3    90.0  180.0    90.1  176.9   3.1     90.1    3.1   3.1
     5. BD (   1) C   2 - H   9   144.9   50.5   143.9   49.7   1.1      --     --    --
     6. BD (   1) C   2 - H  10    37.6   53.1    38.6   52.3   1.1      --     --    --
     7. BD (   1) C   3 - N   6    88.5  250.3    88.6  247.3   3.1     91.5   72.6   2.3
     8. BD (   1) C   3 - H  11   144.9  129.5   143.9  130.3   1.1      --     --    --
     9. BD (   1) C   3 - H  12    37.6  126.9    38.6  127.7   1.1      --     --    --
    10. BD (   1) C   4 - C   5    90.0  180.0    92.6  181.6   3.1     92.6  358.4   3.1
    11. BD (   1) C   4 - H  13    88.6  291.5    89.2  292.4   1.1      --     --    --
    12. BD (   1) C   4 - H  14   145.0   50.4   144.9   48.5   1.1      --     --    --
    13. BD (   1) C   5 - N   6    36.6  124.3    38.2  128.7   3.1    144.4  300.8   2.3
    14. BD (   1) C   5 - H  15   145.0  129.6   144.9  131.5   1.1      --     --    --
    15. BD (   1) C   5 - H  16    88.6  248.5    89.2  247.6   1.1      --     --    --
    16. BD (   1) N   6 - C   7    34.1  306.9    32.9  303.3   2.3    144.2  131.3   3.1
    17. BD (   1) C   7 - C   8    90.0    0.0    87.3  358.5   3.1     87.3  181.5   3.1
    18. BD (   1) C   7 - H  17    88.5  248.5    87.9  247.6   1.1      --     --    --
    19. BD (   1) C   7 - H  18    37.5  127.0    37.5  128.8   1.1      --     --    --
    20. BD (   1) C   8 - H  19    88.5  291.5    87.9  292.4   1.1      --     --    --
    21. BD (   1) C   8 - H  20    37.5   53.0    37.5   51.2   1.1      --     --    --
    30. LP (   1) N   1             --     --     90.0    0.0   --       --     --    --
    31. LP (   1) N   6             --     --     90.0  180.0   --       --     --    --


 Second Order Perturbation Theory Analysis of Fock Matrix in NBO Basis

     Threshold for printing:   0.50 kcal/mol
                                                                              E(2)  E(j)-E(i) F(i,j)
         Donor NBO (i)                     Acceptor NBO (j)                 kcal/mol   a.u.    a.u. 
 ===================================================================================================

 within unit  1
   1. BD (   1) N   1 - C   2        / 59. RY*(   1) C   4                    1.00    1.77    0.038
   1. BD (   1) N   1 - C   2        / 95. RY*(   1) C   8                    1.00    1.77    0.038
   1. BD (   1) N   1 - C   2        /153. BD*(   1) N   1 - C   4            0.73    1.04    0.025
   1. BD (   1) N   1 - C   2        /154. BD*(   1) N   1 - C   8            0.73    1.04    0.025
   1. BD (   1) N   1 - C   2        /158. BD*(   1) C   3 - N   6            0.61    1.04    0.023
   1. BD (   1) N   1 - C   2        /159. BD*(   1) C   3 - H  11            0.53    1.13    0.022
   1. BD (   1) N   1 - C   2        /160. BD*(   1) C   3 - H  12            0.53    1.13    0.022
   1. BD (   1) N   1 - C   2        /162. BD*(   1) C   4 - H  13            1.67    1.13    0.039
   1. BD (   1) N   1 - C   2        /171. BD*(   1) C   8 - H  19            1.67    1.13    0.039
   2. BD (   1) N   1 - C   4        / 41. RY*(   1) C   2                    1.00    1.77    0.038
   2. BD (   1) N   1 - C   4        / 95. RY*(   1) C   8                    1.00    1.77    0.038
   2. BD (   1) N   1 - C   4        /152. BD*(   1) N   1 - C   2            0.73    1.04    0.025
   2. BD (   1) N   1 - C   4        /154. BD*(   1) N   1 - C   8            0.73    1.04    0.025
   2. BD (   1) N   1 - C   4        /157. BD*(   1) C   2 - H  10            1.67    1.13    0.039
   2. BD (   1) N   1 - C   4        /164. BD*(   1) C   5 - N   6            0.61    1.04    0.023
   2. BD (   1) N   1 - C   4        /165. BD*(   1) C   5 - H  15            0.53    1.13    0.022
   2. BD (   1) N   1 - C   4        /166. BD*(   1) C   5 - H  16            0.53    1.13    0.022
   2. BD (   1) N   1 - C   4        /172. BD*(   1) C   8 - H  20            1.67    1.13    0.039
   3. BD (   1) N   1 - C   8        / 41. RY*(   1) C   2                    1.00    1.77    0.038
   3. BD (   1) N   1 - C   8        / 59. RY*(   1) C   4                    1.00    1.77    0.038
   3. BD (   1) N   1 - C   8        /152. BD*(   1) N   1 - C   2            0.73    1.04    0.025
   3. BD (   1) N   1 - C   8        /153. BD*(   1) N   1 - C   4            0.73    1.04    0.025
   3. BD (   1) N   1 - C   8        /156. BD*(   1) C   2 - H   9            1.67    1.13    0.039
   3. BD (   1) N   1 - C   8        /163. BD*(   1) C   4 - H  14            1.67    1.13    0.039
   3. BD (   1) N   1 - C   8        /167. BD*(   1) N   6 - C   7            0.61    1.04    0.023
   3. BD (   1) N   1 - C   8        /169. BD*(   1) C   7 - H  17            0.53    1.13    0.022
   3. BD (   1) N   1 - C   8        /170. BD*(   1) C   7 - H  18            0.53    1.13    0.022
   4. BD (   1) C   2 - C   3        /156. BD*(   1) C   2 - H   9            0.59    1.04    0.022
   4. BD (   1) C   2 - C   3        /157. BD*(   1) C   2 - H  10            0.59    1.04    0.022
   4. BD (   1) C   2 - C   3        /159. BD*(   1) C   3 - H  11            0.59    1.04    0.022
   4. BD (   1) C   2 - C   3        /160. BD*(   1) C   3 - H  12            0.59    1.04    0.022
   5. BD (   1) C   2 - H   9        /154. BD*(   1) N   1 - C   8            3.29    0.85    0.047
   5. BD (   1) C   2 - H   9        /158. BD*(   1) C   3 - N   6            0.83    0.85    0.024
   5. BD (   1) C   2 - H   9        /160. BD*(   1) C   3 - H  12            0.95    0.95    0.027
   6. BD (   1) C   2 - H  10        /153. BD*(   1) N   1 - C   4            3.29    0.85    0.047
   6. BD (   1) C   2 - H  10        /158. BD*(   1) C   3 - N   6            0.83    0.85    0.024
   6. BD (   1) C   2 - H  10        /159. BD*(   1) C   3 - H  11            0.95    0.95    0.027
   7. BD (   1) C   3 - N   6        / 68. RY*(   1) C   5                    1.00    1.77    0.038
   7. BD (   1) C   3 - N   6        / 86. RY*(   1) C   7                    1.00    1.77    0.038
   7. BD (   1) C   3 - N   6        /152. BD*(   1) N   1 - C   2            0.61    1.04    0.023
   7. BD (   1) C   3 - N   6        /156. BD*(   1) C   2 - H   9            0.53    1.13    0.022
   7. BD (   1) C   3 - N   6        /157. BD*(   1) C   2 - H  10            0.53    1.13    0.022
   7. BD (   1) C   3 - N   6        /164. BD*(   1) C   5 - N   6            0.73    1.04    0.025
   7. BD (   1) C   3 - N   6        /166. BD*(   1) C   5 - H  16            1.67    1.13    0.039
   7. BD (   1) C   3 - N   6        /167. BD*(   1) N   6 - C   7            0.73    1.04    0.025
   7. BD (   1) C   3 - N   6        /169. BD*(   1) C   7 - H  17            1.67    1.13    0.039
   8. BD (   1) C   3 - H  11        /152. BD*(   1) N   1 - C   2            0.83    0.85    0.024
   8. BD (   1) C   3 - H  11        /157. BD*(   1) C   2 - H  10            0.95    0.95    0.027
   8. BD (   1) C   3 - H  11        /167. BD*(   1) N   6 - C   7            3.29    0.85    0.047
   9. BD (   1) C   3 - H  12        /152. BD*(   1) N   1 - C   2            0.83    0.85    0.024
   9. BD (   1) C   3 - H  12        /156. BD*(   1) C   2 - H   9            0.95    0.95    0.027
   9. BD (   1) C   3 - H  12        /164. BD*(   1) C   5 - N   6            3.29    0.85    0.047
  10. BD (   1) C   4 - C   5        /162. BD*(   1) C   4 - H  13            0.59    1.04    0.022
  10. BD (   1) C   4 - C   5        /163. BD*(   1) C   4 - H  14            0.59    1.04    0.022
  10. BD (   1) C   4 - C   5        /165. BD*(   1) C   5 - H  15            0.59    1.04    0.022
  10. BD (   1) C   4 - C   5        /166. BD*(   1) C   5 - H  16            0.59    1.04    0.022
  11. BD (   1) C   4 - H  13        /152. BD*(   1) N   1 - C   2            3.29    0.85    0.047
  11. BD (   1) C   4 - H  13        /164. BD*(   1) C   5 - N   6            0.83    0.85    0.024
  11. BD (   1) C   4 - H  13        /165. BD*(   1) C   5 - H  15            0.95    0.95    0.027
  12. BD (   1) C   4 - H  14        /154. BD*(   1) N   1 - C   8            3.29    0.85    0.047
  12. BD (   1) C   4 - H  14        /164. BD*(   1) C   5 - N   6            0.83    0.85    0.024
  12. BD (   1) C   4 - H  14        /166. BD*(   1) C   5 - H  16            0.95    0.95    0.027
  13. BD (   1) C   5 - N   6        / 50. RY*(   1) C   3                    1.00    1.77    0.038
  13. BD (   1) C   5 - N   6        / 86. RY*(   1) C   7                    1.00    1.77    0.038
  13. BD (   1) C   5 - N   6        /153. BD*(   1) N   1 - C   4            0.61    1.04    0.023
  13. BD (   1) C   5 - N   6        /158. BD*(   1) C   3 - N   6            0.73    1.04    0.025
  13. BD (   1) C   5 - N   6        /160. BD*(   1) C   3 - H  12            1.67    1.13    0.039
  13. BD (   1) C   5 - N   6        /162. BD*(   1) C   4 - H  13            0.53    1.13    0.022
  13. BD (   1) C   5 - N   6        /163. BD*(   1) C   4 - H  14            0.53    1.13    0.022
  13. BD (   1) C   5 - N   6        /167. BD*(   1) N   6 - C   7            0.73    1.04    0.025
  13. BD (   1) C   5 - N   6        /170. BD*(   1) C   7 - H  18            1.67    1.13    0.039
  14. BD (   1) C   5 - H  15        /153. BD*(   1) N   1 - C   4            0.83    0.85    0.024
  14. BD (   1) C   5 - H  15        /162. BD*(   1) C   4 - H  13            0.95    0.95    0.027
  14. BD (   1) C   5 - H  15        /167. BD*(   1) N   6 - C   7            3.29    0.85    0.047
  15. BD (   1) C   5 - H  16        /153. BD*(   1) N   1 - C   4            0.83    0.85    0.024
  15. BD (   1) C   5 - H  16        /158. BD*(   1) C   3 - N   6            3.29    0.85    0.047
  15. BD (   1) C   5 - H  16        /163. BD*(   1) C   4 - H  14            0.95    0.95    0.027
  16. BD (   1) N   6 - C   7        / 50. RY*(   1) C   3                    1.00    1.77    0.038
  16. BD (   1) N   6 - C   7        / 68. RY*(   1) C   5                    1.00    1.77    0.038
  16. BD (   1) N   6 - C   7        /154. BD*(   1) N   1 - C   8            0.61    1.04    0.023
  16. BD (   1) N   6 - C   7        /158. BD*(   1) C   3 - N   6            0.73    1.04    0.025
  16. BD (   1) N   6 - C   7        /159. BD*(   1) C   3 - H  11            1.67    1.13    0.039
  16. BD (   1) N   6 - C   7        /164. BD*(   1) C   5 - N   6            0.73    1.04    0.025
  16. BD (   1) N   6 - C   7        /165. BD*(   1) C   5 - H  15            1.67    1.13    0.039
  16. BD (   1) N   6 - C   7        /171. BD*(   1) C   8 - H  19            0.53    1.13    0.022
  16. BD (   1) N   6 - C   7        /172. BD*(   1) C   8 - H  20            0.53    1.13    0.022
  17. BD (   1) C   7 - C   8        /169. BD*(   1) C   7 - H  17            0.59    1.04    0.022
  17. BD (   1) C   7 - C   8        /170. BD*(   1) C   7 - H  18            0.59    1.04    0.022
  17. BD (   1) C   7 - C   8        /171. BD*(   1) C   8 - H  19            0.59    1.04    0.022
  17. BD (   1) C   7 - C   8        /172. BD*(   1) C   8 - H  20            0.59    1.04    0.022
  18. BD (   1) C   7 - H  17        /154. BD*(   1) N   1 - C   8            0.83    0.85    0.024
  18. BD (   1) C   7 - H  17        /158. BD*(   1) C   3 - N   6            3.29    0.85    0.047
  18. BD (   1) C   7 - H  17        /172. BD*(   1) C   8 - H  20            0.95    0.95    0.027
  19. BD (   1) C   7 - H  18        /154. BD*(   1) N   1 - C   8            0.83    0.85    0.024
  19. BD (   1) C   7 - H  18        /164. BD*(   1) C   5 - N   6            3.29    0.85    0.047
  19. BD (   1) C   7 - H  18        /171. BD*(   1) C   8 - H  19            0.95    0.95    0.027
  20. BD (   1) C   8 - H  19        /152. BD*(   1) N   1 - C   2            3.29    0.85    0.047
  20. BD (   1) C   8 - H  19        /167. BD*(   1) N   6 - C   7            0.83    0.85    0.024
  20. BD (   1) C   8 - H  19        /170. BD*(   1) C   7 - H  18            0.95    0.95    0.027
  21. BD (   1) C   8 - H  20        /153. BD*(   1) N   1 - C   4            3.29    0.85    0.047
  21. BD (   1) C   8 - H  20        /167. BD*(   1) N   6 - C   7            0.83    0.85    0.024
  21. BD (   1) C   8 - H  20        /169. BD*(   1) C   7 - H  17            0.95    0.95    0.027
  22. CR (   1) N   1                / 42. RY*(   2) C   2                    0.78   14.96    0.097
  22. CR (   1) N   1                / 44. RY*(   4) C   2                    0.87   15.44    0.103
  22. CR (   1) N   1                / 60. RY*(   2) C   4                    0.78   14.96    0.096
  22. CR (   1) N   1                / 62. RY*(   4) C   4                    0.87   15.44    0.103
  22. CR (   1) N   1                / 96. RY*(   2) C   8                    0.78   14.96    0.096
  22. CR (   1) N   1                / 98. RY*(   4) C   8                    0.87   15.44    0.103
  23. CR (   1) C   2                / 51. RY*(   2) C   3                    1.23   10.90    0.103
  23. CR (   1) C   2                /104. RY*(   1) H   9                    0.61   10.46    0.071
  23. CR (   1) C   2                /108. RY*(   1) H  10                    0.61   10.46    0.071
  23. CR (   1) C   2                /153. BD*(   1) N   1 - C   4            0.74   10.45    0.079
  23. CR (   1) C   2                /154. BD*(   1) N   1 - C   8            0.74   10.45    0.079
  24. CR (   1) C   3                / 42. RY*(   2) C   2                    1.23   10.90    0.103
  24. CR (   1) C   3                /112. RY*(   1) H  11                    0.61   10.46    0.071
  24. CR (   1) C   3                /116. RY*(   1) H  12                    0.61   10.46    0.071
  24. CR (   1) C   3                /164. BD*(   1) C   5 - N   6            0.74   10.45    0.079
  24. CR (   1) C   3                /167. BD*(   1) N   6 - C   7            0.74   10.45    0.079
  25. CR (   1) C   4                / 69. RY*(   2) C   5                    1.23   10.90    0.103
  25. CR (   1) C   4                /120. RY*(   1) H  13                    0.61   10.46    0.071
  25. CR (   1) C   4                /124. RY*(   1) H  14                    0.61   10.46    0.071
  25. CR (   1) C   4                /152. BD*(   1) N   1 - C   2            0.74   10.45    0.079
  25. CR (   1) C   4                /154. BD*(   1) N   1 - C   8            0.74   10.45    0.079
  26. CR (   1) C   5                / 60. RY*(   2) C   4                    1.23   10.90    0.103
  26. CR (   1) C   5                /128. RY*(   1) H  15                    0.61   10.46    0.071
  26. CR (   1) C   5                /132. RY*(   1) H  16                    0.61   10.46    0.071
  26. CR (   1) C   5                /158. BD*(   1) C   3 - N   6            0.74   10.45    0.079
  26. CR (   1) C   5                /167. BD*(   1) N   6 - C   7            0.74   10.45    0.079
  27. CR (   1) N   6                / 51. RY*(   2) C   3                    0.78   14.96    0.097
  27. CR (   1) N   6                / 53. RY*(   4) C   3                    0.87   15.44    0.103
  27. CR (   1) N   6                / 69. RY*(   2) C   5                    0.78   14.96    0.096
  27. CR (   1) N   6                / 71. RY*(   4) C   5                    0.87   15.44    0.103
  27. CR (   1) N   6                / 87. RY*(   2) C   7                    0.78   14.96    0.096
  27. CR (   1) N   6                / 89. RY*(   4) C   7                    0.87   15.44    0.103
  28. CR (   1) C   7                / 96. RY*(   2) C   8                    1.23   10.90    0.103
  28. CR (   1) C   7                /136. RY*(   1) H  17                    0.61   10.46    0.071
  28. CR (   1) C   7                /140. RY*(   1) H  18                    0.61   10.46    0.071
  28. CR (   1) C   7                /158. BD*(   1) C   3 - N   6            0.74   10.45    0.079
  28. CR (   1) C   7                /164. BD*(   1) C   5 - N   6            0.74   10.45    0.079
  29. CR (   1) C   8                / 87. RY*(   2) C   7                    1.23   10.90    0.103
  29. CR (   1) C   8                /144. RY*(   1) H  19                    0.61   10.46    0.071
  29. CR (   1) C   8                /148. RY*(   1) H  20                    0.61   10.46    0.071
  29. CR (   1) C   8                /152. BD*(   1) N   1 - C   2            0.74   10.45    0.079
  29. CR (   1) C   8                /153. BD*(   1) N   1 - C   4            0.74   10.45    0.079
  30. LP (   1) N   1                / 42. RY*(   2) C   2                    0.83    1.08    0.028
  30. LP (   1) N   1                / 43. RY*(   3) C   2                    1.18    1.32    0.036
  30. LP (   1) N   1                / 60. RY*(   2) C   4                    0.83    1.08    0.028
  30. LP (   1) N   1                / 61. RY*(   3) C   4                    1.18    1.32    0.036
  30. LP (   1) N   1                / 96. RY*(   2) C   8                    0.83    1.08    0.028
  30. LP (   1) N   1                / 97. RY*(   3) C   8                    1.18    1.32    0.036
  30. LP (   1) N   1                /155. BD*(   1) C   2 - C   3            7.59    0.63    0.063
  30. LP (   1) N   1                /156. BD*(   1) C   2 - H   9            1.09    0.72    0.026
  30. LP (   1) N   1                /157. BD*(   1) C   2 - H  10            1.09    0.72    0.026
  30. LP (   1) N   1                /161. BD*(   1) C   4 - C   5            7.59    0.63    0.063
  30. LP (   1) N   1                /162. BD*(   1) C   4 - H  13            1.09    0.72    0.026
  30. LP (   1) N   1                /163. BD*(   1) C   4 - H  14            1.09    0.72    0.026
  30. LP (   1) N   1                /168. BD*(   1) C   7 - C   8            7.59    0.63    0.063
  30. LP (   1) N   1                /171. BD*(   1) C   8 - H  19            1.09    0.72    0.026
  30. LP (   1) N   1                /172. BD*(   1) C   8 - H  20            1.09    0.72    0.026
  31. LP (   1) N   6                / 51. RY*(   2) C   3                    0.83    1.08    0.028
  31. LP (   1) N   6                / 52. RY*(   3) C   3                    1.18    1.32    0.036
  31. LP (   1) N   6                / 69. RY*(   2) C   5                    0.83    1.08    0.028
  31. LP (   1) N   6                / 70. RY*(   3) C   5                    1.18    1.32    0.036
  31. LP (   1) N   6                / 87. RY*(   2) C   7                    0.83    1.08    0.028
  31. LP (   1) N   6                / 88. RY*(   3) C   7                    1.18    1.32    0.036
  31. LP (   1) N   6                /155. BD*(   1) C   2 - C   3            7.59    0.63    0.063
  31. LP (   1) N   6                /159. BD*(   1) C   3 - H  11            1.09    0.72    0.026
  31. LP (   1) N   6                /160. BD*(   1) C   3 - H  12            1.09    0.72    0.026
  31. LP (   1) N   6                /161. BD*(   1) C   4 - C   5            7.59    0.63    0.063
  31. LP (   1) N   6                /165. BD*(   1) C   5 - H  15            1.09    0.72    0.026
  31. LP (   1) N   6                /166. BD*(   1) C   5 - H  16            1.09    0.72    0.026
  31. LP (   1) N   6                /168. BD*(   1) C   7 - C   8            7.59    0.63    0.063
  31. LP (   1) N   6                /169. BD*(   1) C   7 - H  17            1.09    0.72    0.026
  31. LP (   1) N   6                /170. BD*(   1) C   7 - H  18            1.09    0.72    0.026


 Natural Bond Orbitals (Summary):

                                                            Principal Delocalizations
           NBO                        Occupancy    Energy   (geminal,vicinal,remote)
 ====================================================================================
 Molecular unit  1  (C6H12N2)
     1. BD (   1) N   1 - C   2          1.98047    -0.67541  162(v),171(v),59(v),95(v)
                                                    153(g),154(g),158(v),159(v)
                                                    160(v)
     2. BD (   1) N   1 - C   4          1.98047    -0.67540  157(v),172(v),41(v),95(v)
                                                    152(g),154(g),164(v),165(v)
                                                    166(v)
     3. BD (   1) N   1 - C   8          1.98047    -0.67540  163(v),156(v),41(v),59(v)
                                                    152(g),153(g),167(v),169(v)
                                                    170(v)
     4. BD (   1) C   2 - C   3          1.99317    -0.58501  156(g),157(g),159(g),160(g)
     5. BD (   1) C   2 - H   9          1.98419    -0.48781  154(v),160(v),158(v)
     6. BD (   1) C   2 - H  10          1.98420    -0.48781  153(v),159(v),158(v)
     7. BD (   1) C   3 - N   6          1.98047    -0.67541  166(v),169(v),68(v),86(v)
                                                    164(g),167(g),152(v),156(v)
                                                    157(v)
     8. BD (   1) C   3 - H  11          1.98419    -0.48781  167(v),157(v),152(v)
     9. BD (   1) C   3 - H  12          1.98420    -0.48781  164(v),156(v),152(v)
    10. BD (   1) C   4 - C   5          1.99317    -0.58501  162(g),163(g),165(g),166(g)
    11. BD (   1) C   4 - H  13          1.98420    -0.48781  152(v),165(v),164(v)
    12. BD (   1) C   4 - H  14          1.98420    -0.48781  154(v),166(v),164(v)
    13. BD (   1) C   5 - N   6          1.98047    -0.67540  160(v),170(v),50(v),86(v)
                                                    158(g),167(g),153(v),162(v)
                                                    163(v)
    14. BD (   1) C   5 - H  15          1.98420    -0.48781  167(v),162(v),153(v)
    15. BD (   1) C   5 - H  16          1.98420    -0.48781  158(v),163(v),153(v)
    16. BD (   1) N   6 - C   7          1.98047    -0.67540  165(v),159(v),50(v),68(v)
                                                    158(g),164(g),154(v),171(v)
                                                    172(v)
    17. BD (   1) C   7 - C   8          1.99317    -0.58500  169(g),170(g),171(g),172(g)
    18. BD (   1) C   7 - H  17          1.98420    -0.48782  158(v),172(v),154(v)
    19. BD (   1) C   7 - H  18          1.98420    -0.48781  164(v),171(v),154(v)
    20. BD (   1) C   8 - H  19          1.98420    -0.48782  152(v),170(v),167(v)
    21. BD (   1) C   8 - H  20          1.98420    -0.48781  153(v),169(v),167(v)
    22. CR (   1) N   1                  1.99934   -14.14771  44(v),62(v),98(v),42(v)
                                                    60(v),96(v)
    23. CR (   1) C   2                  1.99917   -10.08768  51(v),153(v),154(v),104(v)
                                                    108(v)
    24. CR (   1) C   3                  1.99917   -10.08768  42(v),164(v),167(v),112(v)
                                                    116(v)
    25. CR (   1) C   4                  1.99917   -10.08768  69(v),152(v),154(v),120(v)
                                                    124(v)
    26. CR (   1) C   5                  1.99917   -10.08768  60(v),158(v),167(v),128(v)
                                                    132(v)
    27. CR (   1) N   6                  1.99934   -14.14771  53(v),71(v),89(v),51(v)
                                                    69(v),87(v)
    28. CR (   1) C   7                  1.99917   -10.08768  96(v),158(v),164(v),136(v)
                                                    140(v)
    29. CR (   1) C   8                  1.99917   -10.08768  87(v),152(v),153(v),144(v)
                                                    148(v)
    30. LP (   1) N   1                  1.88781    -0.26605  155(v),168(v),161(v),43(v)
                                                    61(v),97(v),157(v),156(v)
                                                    162(v),163(v),171(v),172(v)
                                                    42(v),60(v),96(v)
    31. LP (   1) N   6                  1.88781    -0.26605  155(v),168(v),161(v),52(v)
                                                    70(v),88(v),160(v),159(v)
                                                    165(v),166(v),169(v),170(v)
                                                    51(v),69(v),87(v)
    32. RY*(   1) N   1                  0.00437     0.94665   
    33. RY*(   2) N   1                  0.00063     2.07609   
    34. RY*(   3) N   1                  0.00063     2.07625   
    35. RY*(   4) N   1                  0.00036     1.67840   
    36. RY*(   5) N   1                  0.00036     1.67853   
    37. RY*(   6) N   1                  0.00030     1.43323   
    38. RY*(   7) N   1                  0.00019     2.55716   
    39. RY*(   8) N   1                  0.00019     2.55712   
    40. RY*(   9) N   1                  0.00004     2.36057   
    41. RY*(   1) C   2                  0.00523     1.09415   
    42. RY*(   2) C   2                  0.00310     0.81356   
    43. RY*(   3) C   2                  0.00197     1.05457   
    44. RY*(   4) C   2                  0.00126     1.28840   
    45. RY*(   5) C   2                  0.00048     2.05714   
    46. RY*(   6) C   2                  0.00032     1.23025   
    47. RY*(   7) C   2                  0.00009     2.17830   
    48. RY*(   8) C   2                  0.00001     2.32437   
    49. RY*(   9) C   2                  0.00002     2.19415   
    50. RY*(   1) C   3                  0.00523     1.09415   
    51. RY*(   2) C   3                  0.00310     0.81356   
    52. RY*(   3) C   3                  0.00197     1.05457   
    53. RY*(   4) C   3                  0.00126     1.28840   
    54. RY*(   5) C   3                  0.00048     2.05714   
    55. RY*(   6) C   3                  0.00032     1.23025   
    56. RY*(   7) C   3                  0.00009     2.17830   
    57. RY*(   8) C   3                  0.00001     2.32437   
    58. RY*(   9) C   3                  0.00002     2.19415   
    59. RY*(   1) C   4                  0.00523     1.09417   
    60. RY*(   2) C   4                  0.00310     0.81356   
    61. RY*(   3) C   4                  0.00197     1.05455   
    62. RY*(   4) C   4                  0.00126     1.28842   
    63. RY*(   5) C   4                  0.00048     2.05714   
    64. RY*(   6) C   4                  0.00032     1.23027   
    65. RY*(   7) C   4                  0.00009     2.17828   
    66. RY*(   8) C   4                  0.00002     2.23730   
    67. RY*(   9) C   4                  0.00002     2.28121   
    68. RY*(   1) C   5                  0.00523     1.09417   
    69. RY*(   2) C   5                  0.00310     0.81356   
    70. RY*(   3) C   5                  0.00197     1.05455   
    71. RY*(   4) C   5                  0.00126     1.28842   
    72. RY*(   5) C   5                  0.00048     2.05714   
    73. RY*(   6) C   5                  0.00032     1.23027   
    74. RY*(   7) C   5                  0.00009     2.17828   
    75. RY*(   8) C   5                  0.00002     2.23730   
    76. RY*(   9) C   5                  0.00002     2.28121   
    77. RY*(   1) N   6                  0.00437     0.94665   
    78. RY*(   2) N   6                  0.00063     2.07609   
    79. RY*(   3) N   6                  0.00063     2.07625   
    80. RY*(   4) N   6                  0.00036     1.67840   
    81. RY*(   5) N   6                  0.00036     1.67853   
    82. RY*(   6) N   6                  0.00030     1.43323   
    83. RY*(   7) N   6                  0.00019     2.55716   
    84. RY*(   8) N   6                  0.00019     2.55712   
    85. RY*(   9) N   6                  0.00004     2.36057   
    86. RY*(   1) C   7                  0.00523     1.09418   
    87. RY*(   2) C   7                  0.00310     0.81356   
    88. RY*(   3) C   7                  0.00197     1.05455   
    89. RY*(   4) C   7                  0.00126     1.28844   
    90. RY*(   5) C   7                  0.00048     2.05714   
    91. RY*(   6) C   7                  0.00032     1.23020   
    92. RY*(   7) C   7                  0.00009     2.17829   
    93. RY*(   8) C   7                  0.00002     2.23740   
    94. RY*(   9) C   7                  0.00002     2.28112   
    95. RY*(   1) C   8                  0.00523     1.09418   
    96. RY*(   2) C   8                  0.00310     0.81357   
    97. RY*(   3) C   8                  0.00197     1.05455   
    98. RY*(   4) C   8                  0.00126     1.28844   
    99. RY*(   5) C   8                  0.00048     2.05714   
   100. RY*(   6) C   8                  0.00032     1.23020   
   101. RY*(   7) C   8                  0.00009     2.17829   
   102. RY*(   8) C   8                  0.00002     2.23740   
   103. RY*(   9) C   8                  0.00002     2.28112   
   104. RY*(   1) H   9                  0.00247     0.36991   
   105. RY*(   2) H   9                  0.00017     1.93052   
   106. RY*(   3) H   9                  0.00010     1.85436   
   107. RY*(   4) H   9                  0.00003     2.23082   
   108. RY*(   1) H  10                  0.00247     0.36990   
   109. RY*(   2) H  10                  0.00017     1.93052   
   110. RY*(   3) H  10                  0.00010     1.85439   
   111. RY*(   4) H  10                  0.00003     2.23080   
   112. RY*(   1) H  11                  0.00247     0.36991   
   113. RY*(   2) H  11                  0.00017     1.93052   
   114. RY*(   3) H  11                  0.00010     1.85436   
   115. RY*(   4) H  11                  0.00003     2.23082   
   116. RY*(   1) H  12                  0.00247     0.36990   
   117. RY*(   2) H  12                  0.00017     1.93052   
   118. RY*(   3) H  12                  0.00010     1.85439   
   119. RY*(   4) H  12                  0.00003     2.23080   
   120. RY*(   1) H  13                  0.00247     0.36991   
   121. RY*(   2) H  13                  0.00017     1.93049   
   122. RY*(   3) H  13                  0.00010     1.85439   
   123. RY*(   4) H  13                  0.00003     2.23080   
   124. RY*(   1) H  14                  0.00247     0.36991   
   125. RY*(   2) H  14                  0.00017     1.93048   
   126. RY*(   3) H  14                  0.00010     1.85441   
   127. RY*(   4) H  14                  0.00003     2.23080   
   128. RY*(   1) H  15                  0.00247     0.36991   
   129. RY*(   2) H  15                  0.00017     1.93048   
   130. RY*(   3) H  15                  0.00010     1.85441   
   131. RY*(   4) H  15                  0.00003     2.23080   
   132. RY*(   1) H  16                  0.00247     0.36991   
   133. RY*(   2) H  16                  0.00017     1.93049   
   134. RY*(   3) H  16                  0.00010     1.85439   
   135. RY*(   4) H  16                  0.00003     2.23080   
   136. RY*(   1) H  17                  0.00247     0.36991   
   137. RY*(   2) H  17                  0.00017     1.93052   
   138. RY*(   3) H  17                  0.00010     1.85438   
   139. RY*(   4) H  17                  0.00003     2.23080   
   140. RY*(   1) H  18                  0.00247     0.36991   
   141. RY*(   2) H  18                  0.00017     1.93050   
   142. RY*(   3) H  18                  0.00010     1.85438   
   143. RY*(   4) H  18                  0.00003     2.23080   
   144. RY*(   1) H  19                  0.00247     0.36991   
   145. RY*(   2) H  19                  0.00017     1.93052   
   146. RY*(   3) H  19                  0.00010     1.85438   
   147. RY*(   4) H  19                  0.00003     2.23080   
   148. RY*(   1) H  20                  0.00247     0.36991   
   149. RY*(   2) H  20                  0.00017     1.93050   
   150. RY*(   3) H  20                  0.00010     1.85438   
   151. RY*(   4) H  20                  0.00003     2.23080   
   152. BD*(   1) N   1 - C   2          0.01954     0.36434   
   153. BD*(   1) N   1 - C   4          0.01954     0.36432   
   154. BD*(   1) N   1 - C   8          0.01954     0.36432   
   155. BD*(   1) C   2 - C   3          0.04261     0.36562   
   156. BD*(   1) C   2 - H   9          0.01589     0.45817   
   157. BD*(   1) C   2 - H  10          0.01589     0.45817   
   158. BD*(   1) C   3 - N   6          0.01954     0.36434   
   159. BD*(   1) C   3 - H  11          0.01589     0.45817   
   160. BD*(   1) C   3 - H  12          0.01589     0.45817   
   161. BD*(   1) C   4 - C   5          0.04260     0.36563   
   162. BD*(   1) C   4 - H  13          0.01589     0.45817   
   163. BD*(   1) C   4 - H  14          0.01589     0.45817   
   164. BD*(   1) C   5 - N   6          0.01954     0.36432   
   165. BD*(   1) C   5 - H  15          0.01589     0.45817   
   166. BD*(   1) C   5 - H  16          0.01589     0.45817   
   167. BD*(   1) N   6 - C   7          0.01954     0.36432   
   168. BD*(   1) C   7 - C   8          0.04261     0.36561   
   169. BD*(   1) C   7 - H  17          0.01589     0.45818   
   170. BD*(   1) C   7 - H  18          0.01589     0.45817   
   171. BD*(   1) C   8 - H  19          0.01589     0.45818   
   172. BD*(   1) C   8 - H  20          0.01589     0.45817   
       -------------------------------
              Total Lewis   61.44201  ( 99.1000%)
        Valence non-Lewis    0.43568  (  0.7027%)
        Rydberg non-Lewis    0.12231  (  0.1973%)
       -------------------------------
            Total unit  1   62.00000  (100.0000%)
           Charge unit  1    0.00000
 Unable to Open any file for archive entry.
 1\1\GINC-COMPUTE-0-7\SP\RB3LYP\def2SVP\C6H12N2\ZAHRT2\13-Mar-2021\0\\#
  b3lyp/def2svp geom=NewRedundant pop=NBO\\86\\0,1\N,0,0.482077299,-1.0
 685836151,0.5017889082\C,0,-0.6133979694,-1.4037256515,-0.4117290532\C
 ,0,-1.2049619322,-0.0924966308,-1.0274894434\C,0,-0.0267886167,-0.2073
 122677,1.5724054076\C,0,-0.618349854,1.1039143773,0.9566461887\N,0,-0.
 4820984728,1.0685572577,-0.5018246916\C,0,0.9359842536,0.9554323814,-0
 .852815011\C,0,1.5275536912,-0.3558083563,-0.2370478778\H,0,-1.3766264
 627,-1.9652952843,0.1510373503\H,0,-0.2222859076,-2.0756414914,-1.1928
 438416\H,0,-2.2732852915,0.0221865069,-0.782300672\H,0,-1.1189603884,-
 0.088107962,-2.1261995901\H,0,0.8006561477,0.0106388203,2.266969032\H,
 0,-0.7893962821,-0.7675954781,2.1372875309\H,0,-1.6860419513,1.2198721
 369,1.2039661326\H,0,-0.0959986346,1.9981286822,1.3336287286\H,0,1.459
 9590548,1.8494955744,-0.4777501039\H,0,1.0243328483,0.960928686,-1.951
 3369623\H,0,2.3566335677,-0.1380295309,0.4556071986\H,0,1.9209949011,-
 1.0265581548,-1.0179992306\\Version=ES64L-G16RevC.01\State=1-A\HF=-345
 .0772812\RMSD=7.355e-09\Dipole=0.0000097,0.0000126,0.0000175\Quadrupol
 e=1.4325525,-2.7754653,1.3429128,2.3836868,-1.1192919,2.4812512\PG=C01
  [X(C6H12N2)]\\@
 The archive entry for this job was punched.


     SCHOPENHAUER'S LAW OF ENTROPY
 IF YOU PUT A SPOONFUL OF WINE IN A BARREL FULL
 OF SEWAGE, YOU GET SEWAGE.
 IF YOU PUT A SPOONFUL OF SEWAGE IN A BARREL FULL
 OF WINE, YOU GET SEWAGE.
 File lengths (MBytes):  RWF=     20 Int=      0 D2E=      0 Chk=      3 Scr=      1
 Normal termination of Gaussian 16
