# Supplementary material for: Machine-Learning-Guided Discovery of Electrochemical Reactions
Source: J Am Chem Soc. 2022 Dec 2;144(49):22599–610. doi: 10.1021/jacs.2c08997 (PMC9756344; doi:10.1021/jacs.2c08997)
Supplement: Supplementary file 4 — ja2c08997_si_004.zip [file ja2c08997_si_004.zip › Reactivity Prediction/Nlogs_notimes/88.log]

 Entering Gaussian System, Link 0=g16
 Input=88.com
 Output=88.log
 Initial command:
  
 Copyright (c) 1988-2019, Gaussian, Inc.  All Rights Reserved.
  
 This is part of the Gaussian(R) 16 program.  It is based on
 the Gaussian(R) 09 system (copyright 2009, Gaussian, Inc.),
 the Gaussian(R) 03 system (copyright 2003, Gaussian, Inc.),
 the Gaussian(R) 98 system (copyright 1998, Gaussian, Inc.),
 the Gaussian(R) 94 system (copyright 1995, Gaussian, Inc.),
 the Gaussian 92(TM) system (copyright 1992, Gaussian, Inc.),
 the Gaussian 90(TM) system (copyright 1990, Gaussian, Inc.),
 the Gaussian 88(TM) system (copyright 1988, Gaussian, Inc.),
 the Gaussian 86(TM) system (copyright 1986, Carnegie Mellon
 University), and the Gaussian 82(TM) system (copyright 1983,
 Carnegie Mellon University). Gaussian is a federally registered
 trademark of Gaussian, Inc.
  
 This software contains proprietary and confidential information,
 including trade secrets, belonging to Gaussian, Inc.
  
 This software is provided under written license and may be
 used, copied, transmitted, or stored only in accord with that
 written license.
  
 The following legend is applicable only to US Government
 contracts under FAR:
  
                    RESTRICTED RIGHTS LEGEND
  
 Use, reproduction and disclosure by the US Government is
 subject to restrictions as set forth in subparagraphs (a)
 and (c) of the Commercial Computer Software - Restricted
 Rights clause in FAR 52.227-19.
  
 Gaussian, Inc.
 340 Quinnipiac St., Bldg. 40, Wallingford CT 06492
  
  
 ---------------------------------------------------------------
 Warning -- This program may not be used in any manner that
 competes with the business of Gaussian, Inc. or will provide
 assistance to any competitor of Gaussian, Inc.  The licensee
 of this program is prohibited from giving any competitor of
 Gaussian, Inc. access to this program.  By using this program,
 the user acknowledges that Gaussian, Inc. is engaged in the
 business of creating and licensing software in the field of
 computational chemistry and represents and warrants to the
 licensee that it is not a competitor of Gaussian, Inc. and that
 it will not use this program in any manner prohibited above.
 ---------------------------------------------------------------
  

 Cite this work as:
 Gaussian 16, Revision C.01,
 M. J. Frisch, G. W. Trucks, H. B. Schlegel, G. E. Scuseria, 
 M. A. Robb, J. R. Cheeseman, G. Scalmani, V. Barone, 
 G. A. Petersson, H. Nakatsuji, X. Li, M. Caricato, A. V. Marenich, 
 J. Bloino, B. G. Janesko, R. Gomperts, B. Mennucci, H. P. Hratchian, 
 J. V. Ortiz, A. F. Izmaylov, J. L. Sonnenberg, D. Williams-Young, 
 F. Ding, F. Lipparini, F. Egidi, J. Goings, B. Peng, A. Petrone, 
 T. Henderson, D. Ranasinghe, V. G. Zakrzewski, J. Gao, N. Rega, 
 G. Zheng, W. Liang, M. Hada, M. Ehara, K. Toyota, R. Fukuda, 
 J. Hasegawa, M. Ishida, T. Nakajima, Y. Honda, O. Kitao, H. Nakai, 
 T. Vreven, K. Throssell, J. A. Montgomery, Jr., J. E. Peralta, 
 F. Ogliaro, M. J. Bearpark, J. J. Heyd, E. N. Brothers, K. N. Kudin, 
 V. N. Staroverov, T. A. Keith, R. Kobayashi, J. Normand, 
 K. Raghavachari, A. P. Rendell, J. C. Burant, S. S. Iyengar, 
 J. Tomasi, M. Cossi, J. M. Millam, M. Klene, C. Adamo, R. Cammi, 
 J. W. Ochterski, R. L. Martin, K. Morokuma, O. Farkas, 
 J. B. Foresman, and D. J. Fox, Gaussian, Inc., Wallingford CT, 2019.
 
 ******************************************
 Gaussian 16:  ES64L-G16RevC.01  3-Jul-2019
                13-Mar-2021 
 ******************************************
 %nprocshared=16
 Will use up to   16 processors via shared memory.
 %mem=7GB
 -----------------------------------------
 # b3lyp/def2svp geom=NewRedundant pop=NBO
 -----------------------------------------
 1/29=4000,38=1,172=1/1;
 2/12=2,17=6,18=5,40=1/2;
 3/5=43,7=101,11=2,25=1,30=1,74=-5/1,2,3;
 4//1;
 5/5=2,38=5/2;
 6/7=2,8=2,9=2,10=2,28=1,40=1/1,7;
 99/5=1,9=1/99;
 --
 88
 --
 Symbolic Z-matrix:
 Charge =  0 Multiplicity = 1
 O                     2.72457  -1.27837   1.03534 
 C                     2.71122  -0.94345  -0.27986 
 C                     2.3642    0.50694  -0.58274 
 C                     1.13513   1.06752   0.15554 
 C                     0.93301   2.53977  -0.21588 
 C                    -0.11009   0.20847  -0.1147 
 C                    -1.36758   0.62951   0.6599 
 C                    -2.50622  -0.33215   0.47412 
 C                    -3.68311  -0.03422  -0.08781 
 C                    -4.8169   -0.99306  -0.29244 
 O                     2.98061  -1.7626   -1.11309 
 H                     2.4772   -0.51477   1.57638 
 H                     3.25173   1.11831  -0.33838 
 H                     2.22132   0.57297  -1.67091 
 H                     1.33361   1.03561   1.24761 
 H                     1.84838   3.12526  -0.03578 
 H                     0.12276   3.00088   0.3671 
 H                     0.67787   2.63683  -1.28432 
 H                     0.11801  -0.84169   0.13634 
 H                    -0.32757   0.2201   -1.19737 
 H                    -1.11072   0.6945    1.73509 
 H                    -1.68837   1.6383    0.3544 
 H                    -2.32857  -1.36176   0.81481 
 H                    -3.84982   0.99592  -0.43205 
 H                    -5.08239  -1.0758   -1.36102 
 H                    -4.56904  -2.00031   0.07627 
 H                    -5.72862  -0.65228   0.2291 
 
                          Input orientation:                          
 ---------------------------------------------------------------------
 Center     Atomic      Atomic             Coordinates (Angstroms)
 Number     Number       Type             X           Y           Z
 ---------------------------------------------------------------------
      1          8           0        2.724566   -1.278367    1.035336
      2          6           0        2.711217   -0.943448   -0.279864
      3          6           0        2.364195    0.506942   -0.582737
      4          6           0        1.135133    1.067523    0.155536
      5          6           0        0.933006    2.539765   -0.215880
      6          6           0       -0.110093    0.208466   -0.114700
      7          6           0       -1.367581    0.629507    0.659901
      8          6           0       -2.506218   -0.332146    0.474120
      9          6           0       -3.683112   -0.034217   -0.087805
     10          6           0       -4.816900   -0.993063   -0.292437
     11          8           0        2.980615   -1.762605   -1.113091
     12          1           0        2.477205   -0.514771    1.576383
     13          1           0        3.251728    1.118312   -0.338382
     14          1           0        2.221325    0.572974   -1.670906
     15          1           0        1.333609    1.035615    1.247606
     16          1           0        1.848383    3.125260   -0.035777
     17          1           0        0.122764    3.000877    0.367096
     18          1           0        0.677872    2.636833   -1.284317
     19          1           0        0.118008   -0.841693    0.136345
     20          1           0       -0.327571    0.220098   -1.197369
     21          1           0       -1.110717    0.694502    1.735093
     22          1           0       -1.688371    1.638297    0.354402
     23          1           0       -2.328574   -1.361765    0.814811
     24          1           0       -3.849818    0.995916   -0.432054
     25          1           0       -5.082391   -1.075797   -1.361023
     26          1           0       -4.569044   -2.000307    0.076266
     27          1           0       -5.728618   -0.652279    0.229104
 ---------------------------------------------------------------------
                    Distance matrix (angstroms):
                    1          2          3          4          5
     1  O    0.000000
     2  C    1.357240   0.000000
     3  C    2.436259   1.521771   0.000000
     4  C    2.967077   2.591836   1.539445   0.000000
     5  C    4.399246   3.911381   2.513017   1.531764   0.000000
     6  C    3.401257   3.051881   2.535794   1.536749   2.556022
     7  C    4.530629   4.471458   3.935140   2.590333   3.115892
     8  C    5.345222   5.306958   5.053903   3.914078   4.533457
     9  C    6.623269   6.461504   6.091612   4.948589   5.286807
    10  C    7.662772   7.528291   7.341826   6.314538   6.748937
    11  O    2.217157   1.199108   2.410828   3.608994   4.848513
    12  H    0.967987   1.919421   2.391332   2.514680   3.863541
    13  H    2.812307   2.132236   1.105079   2.174053   2.722500
    14  H    3.317298   2.115308   1.099493   2.181807   2.764983
    15  H    2.708197   2.854410   2.166047   1.110418   2.136526
    16  H    4.615941   4.166346   2.724117   2.186231   1.101433
    17  H    5.052509   4.761969   3.485098   2.192603   1.099535
    18  H    4.989843   4.238139   2.805768   2.178301   1.102757
    19  H    2.791597   2.628368   2.716846   2.163335   3.496076
    20  H    4.067666   3.380811   2.775906   2.165175   2.816598
    21  H    4.369355   4.620618   4.181212   2.770919   3.374625
    22  H    5.333349   5.140435   4.310625   2.887474   2.830103
    23  H    5.058637   5.174244   5.240925   4.281746   5.188657
    24  H    7.109720   6.843353   6.235043   5.019973   5.030468
    25  H    8.168974   7.869355   7.652609   6.749176   7.111163
    26  H    7.391736   7.365187   7.402053   6.477307   7.139339
    27  H    8.514594   8.460180   8.215626   7.076314   7.400297
                    6          7          8          9         10
     6  C    0.000000
     7  C    1.535760   0.000000
     8  C    2.525941   1.501926   0.000000
     9  C    3.581352   2.522157   1.337760   0.000000
    10  C    4.860997   3.929056   2.522632   1.498911   0.000000
    11  O    3.799261   5.269963   5.888190   6.960157   7.878255
    12  H    3.174420   4.114813   5.107136   6.399215   7.544880
    13  H    3.489943   4.751160   5.993157   7.034424   8.340430
    14  H    2.826687   4.279732   5.269728   6.143067   7.340930
    15  H    2.150425   2.794056   4.148894   5.300505   6.657028
    16  H    3.514192   4.129791   5.583564   6.370434   7.839161
    17  H    2.843222   2.816072   4.246415   4.889113   6.386456
    18  H    2.808177   3.463123   4.695249   5.252079   6.659766
    19  H    1.103580   2.155346   2.694493   3.892400   4.955813
    20  H    1.104357   2.167646   2.800955   3.543369   4.737588
    21  H    2.158521   1.107358   2.142774   3.235925   4.549126
    22  H    2.180696   1.101769   2.136785   2.640425   4.138858
    23  H    2.872503   2.216454   1.098974   2.100446   2.748400
    24  H    3.834884   2.736443   2.095271   1.098850   2.216027
    25  H    5.284543   4.559825   3.249220   2.159619   1.104176
    26  H    4.979698   4.184007   2.682593   2.162708   1.100871
    27  H    5.694462   4.565874   3.247519   2.160214   1.104250
                   11         12         13         14         15
    11  O    0.000000
    12  H    3.007288   0.000000
    13  H    2.995557   2.633092   0.000000
    14  H    2.518454   3.434174   1.770522   0.000000
    15  H    4.014418   1.954380   2.490257   3.085416   0.000000
    16  H    5.131644   4.030422   2.467547   3.053996   2.505729
    17  H    5.748828   4.400630   3.719163   3.801595   2.470567
    18  H    4.968600   4.621018   3.134555   2.605995   3.066679
    19  H    3.256330   2.783235   3.726552   3.113099   2.497373
    20  H    3.857759   4.012542   3.788935   2.616415   3.066347
    21  H    5.557744   3.789552   4.848695   4.766351   2.515697
    22  H    5.959790   4.845716   5.015468   4.530177   3.208333
    23  H    5.662593   4.938917   6.214532   5.533858   4.398446
    24  H    7.397841   6.807879   7.103219   6.210669   5.448922
    25  H    8.096001   8.129612   8.678563   7.493913   7.240722
    26  H    7.646465   7.355732   8.429840   7.468835   6.740191
    27  H    8.881725   8.316826   9.170804   8.265160   7.332215
                   16         17         18         19         20
    16  H    0.000000
    17  H    1.776384   0.000000
    18  H    1.779749   1.779842   0.000000
    19  H    4.331344   3.849496   3.798930   0.000000
    20  H    3.811041   3.222279   2.618985   1.762025   0.000000
    21  H    4.219103   2.951653   4.011052   2.534888   3.072086
    22  H    3.856413   2.266494   3.046568   3.075859   2.504208
    23  H    6.189011   5.024157   5.425296   2.591632   3.248872
    24  H    6.095952   4.521053   4.890699   4.409482   3.686981
    25  H    8.212233   6.833689   6.853476   5.416739   4.930968
    26  H    8.213852   6.863635   7.133329   4.828504   4.954033
    27  H    8.470590   6.899512   7.358792   5.850429   5.653952
                   21         22         23         24         25
    21  H    0.000000
    22  H    1.769391   0.000000
    23  H    2.560923   3.101969   0.000000
    24  H    3.505718   2.388100   3.070426   0.000000
    25  H    5.337985   4.672083   3.521297   2.583450   0.000000
    26  H    4.687615   4.649202   2.443950   3.122984   1.784389
    27  H    5.040519   4.646078   3.522317   2.585260   1.767902
                   26         27
    26  H    0.000000
    27  H    1.784699   0.000000
 Stoichiometry    C9H16O2
 Framework group  C1[X(C9H16O2)]
 Deg. of freedom    75
 Full point group                 C1      NOp   1
 Largest Abelian subgroup         C1      NOp   1
 Largest concise Abelian subgroup C1      NOp   1
                         Standard orientation:                         
 ---------------------------------------------------------------------
 Center     Atomic      Atomic             Coordinates (Angstroms)
 Number     Number       Type             X           Y           Z
 ---------------------------------------------------------------------
      1          8           0        2.684232   -1.235381    1.180352
      2          6           0        2.707243   -0.947813   -0.145873
      3          6           0        2.367034    0.490019   -0.510132
      4          6           0        1.117123    1.073934    0.172991
      5          6           0        0.923641    2.531473   -0.256480
      6          6           0       -0.119002    0.202968   -0.100889
      7          6           0       -1.398171    0.648670    0.622736
      8          6           0       -2.529981   -0.321563    0.439875
      9          6           0       -3.691074   -0.046582   -0.164982
     10          6           0       -4.817513   -1.014674   -0.366640
     11          8           0        3.000839   -1.795683   -0.941347
     12          1           0        2.420900   -0.453451    1.686555
     13          1           0        3.246634    1.111732   -0.263199
     14          1           0        2.254558    0.516716   -1.603530
     15          1           0        1.285030    1.081604    1.270614
     16          1           0        1.832901    3.125087   -0.072029
     17          1           0        0.096849    3.011357    0.286756
     18          1           0        0.698356    2.589641   -1.334411
     19          1           0        0.103288   -0.837014    0.193922
     20          1           0       -0.306142    0.175329   -1.188923
     21          1           0       -1.171545    0.752706    1.701651
     22          1           0       -1.711540    1.645152    0.272424
     23          1           0       -2.360661   -1.337919    0.822096
     24          1           0       -3.849362    0.970184   -0.550471
     25          1           0       -5.052925   -1.136222   -1.438560
     26          1           0       -4.578819   -2.007510    0.044721
     27          1           0       -5.743875   -0.657469    0.116710
 ---------------------------------------------------------------------
 Rotational constants (GHZ):           1.6509386           0.4280170           0.3733199
 Standard basis: def2SVP (5D, 7F)
 There are   245 symmetry adapted cartesian basis functions of A   symmetry.
 There are   234 symmetry adapted basis functions of A   symmetry.
   234 basis functions,   387 primitive gaussians,   245 cartesian basis functions
    43 alpha electrons       43 beta electrons
       nuclear repulsion energy       605.7333887915 Hartrees.
 NAtoms=   27 NActive=   27 NUniq=   27 SFac= 1.00D+00 NAtFMM=   60 NAOKFM=F Big=F
 Integral buffers will be    131072 words long.
 Raffenetti 2 integral format.
 Two-electron integral symmetry is turned on.
 One-electron integrals computed using PRISM.
   1 Symmetry operations used in ECPInt.
 ECPInt:  NShTT=    6555 NPrTT=   22769 LenC2=    6170 LenP2D=   16249.
 LDataN:  DoStor=T MaxTD1= 4 Len=   56
 NBasis=   234 RedAO= T EigKep=  1.14D-03  NBF=   234
 NBsUse=   234 1.00D-06 EigRej= -1.00D+00 NBFU=   234
 ExpMin= 1.22D-01 ExpMax= 2.27D+03 ExpMxC= 3.41D+02 IAcc=3 IRadAn=         5 AccDes= 0.00D+00
 Harris functional with IExCor=  402 and IRadAn=       5 diagonalized for initial guess.
 HarFok:  IExCor=  402 AccDes= 0.00D+00 IRadAn=         5 IDoV= 1 UseB2=F ITyADJ=14
 ICtDFT=  3500011 ScaDFX=  1.000000  1.000000  1.000000  1.000000
 FoFCou: FMM=F IPFlag=           0 FMFlag=      100000 FMFlg1=           0
         NFxFlg=           0 DoJE=T BraDBF=F KetDBF=T FulRan=T
         wScrn=  0.000000 ICntrl=       500 IOpCl=  0 I1Cent=   200000004 NGrid=           0
         NMat0=    1 NMatS0=      1 NMatT0=    0 NMatD0=    1 NMtDS0=    0 NMtDT0=    0
 Petite list used in FoFCou.
 Requested convergence on RMS density matrix=1.00D-08 within 128 cycles.
 Requested convergence on MAX density matrix=1.00D-06.
 Requested convergence on             energy=1.00D-06.
 No special actions if energy rises.
 Integral accuracy reduced to 1.0D-05 until final iterations.
 Initial convergence to 1.0D-05 achieved.  Increase integral accuracy.
 SCF Done:  E(RB3LYP) =  -502.675478898     A.U. after   14 cycles
            NFock= 14  Conv=0.49D-08     -V/T= 2.0109

 **********************************************************************

            Population analysis using the SCF Density.

 **********************************************************************

 Orbital symmetries:
       Occupied  (A) (A) (A) (A) (A) (A) (A) (A) (A) (A) (A) (A)
                 (A) (A) (A) (A) (A) (A) (A) (A) (A) (A) (A) (A)
                 (A) (A) (A) (A) (A) (A) (A) (A) (A) (A) (A) (A)
                 (A) (A) (A) (A) (A) (A) (A)
       Virtual   (A) (A) (A) (A) (A) (A) (A) (A) (A) (A) (A) (A)
                 (A) (A) (A) (A) (A) (A) (A) (A) (A) (A) (A) (A)
                 (A) (A) (A) (A) (A) (A) (A) (A) (A) (A) (A) (A)
                 (A) (A) (A) (A) (A) (A) (A) (A) (A) (A) (A) (A)
                 (A) (A) (A) (A) (A) (A) (A) (A) (A) (A) (A) (A)
                 (A) (A) (A) (A) (A) (A) (A) (A) (A) (A) (A) (A)
                 (A) (A) (A) (A) (A) (A) (A) (A) (A) (A) (A) (A)
                 (A) (A) (A) (A) (A) (A) (A) (A) (A) (A) (A) (A)
                 (A) (A) (A) (A) (A) (A) (A) (A) (A) (A) (A) (A)
                 (A) (A) (A) (A) (A) (A) (A) (A) (A) (A) (A) (A)
                 (A) (A) (A) (A) (A) (A) (A) (A) (A) (A) (A) (A)
                 (A) (A) (A) (A) (A) (A) (A) (A) (A) (A) (A) (A)
                 (A) (A) (A) (A) (A) (A) (A) (A) (A) (A) (A) (A)
                 (A) (A) (A) (A) (A) (A) (A) (A) (A) (A) (A) (A)
                 (A) (A) (A) (A) (A) (A) (A) (A) (A) (A) (A) (A)
                 (A) (A) (A) (A) (A) (A) (A) (A) (A) (A) (A)
 The electronic state is 1-A.
 Alpha  occ. eigenvalues --  -19.17778 -19.11438 -10.31270 -10.21631 -10.20737
 Alpha  occ. eigenvalues --  -10.19565 -10.19489 -10.19471 -10.18861 -10.18795
 Alpha  occ. eigenvalues --  -10.18558  -1.08773  -1.00563  -0.83316  -0.79606
 Alpha  occ. eigenvalues --   -0.74902  -0.71520  -0.68127  -0.62721  -0.61308
 Alpha  occ. eigenvalues --   -0.57661  -0.54835  -0.52382  -0.48572  -0.47437
 Alpha  occ. eigenvalues --   -0.46257  -0.44546  -0.43834  -0.42364  -0.42114
 Alpha  occ. eigenvalues --   -0.41147  -0.39824  -0.39317  -0.37880  -0.37620
 Alpha  occ. eigenvalues --   -0.36923  -0.35377  -0.34912  -0.33998  -0.33444
 Alpha  occ. eigenvalues --   -0.31712  -0.26978  -0.25025
 Alpha virt. eigenvalues --    0.00757   0.01300   0.02368   0.05497   0.07159
 Alpha virt. eigenvalues --    0.07306   0.07760   0.08826   0.10870   0.12033
 Alpha virt. eigenvalues --    0.12757   0.13116   0.13311   0.14114   0.14449
 Alpha virt. eigenvalues --    0.15847   0.16427   0.18120   0.20374   0.20984
 Alpha virt. eigenvalues --    0.22080   0.22853   0.23848   0.25766   0.28621
 Alpha virt. eigenvalues --    0.30678   0.33712   0.38217   0.38471   0.40011
 Alpha virt. eigenvalues --    0.41249   0.42388   0.44051   0.44280   0.44989
 Alpha virt. eigenvalues --    0.46883   0.48086   0.50416   0.51584   0.52869
 Alpha virt. eigenvalues --    0.55522   0.57112   0.57406   0.58318   0.59818
 Alpha virt. eigenvalues --    0.60168   0.60668   0.62017   0.62343   0.63360
 Alpha virt. eigenvalues --    0.63787   0.64545   0.65156   0.65613   0.66501
 Alpha virt. eigenvalues --    0.66642   0.66815   0.67380   0.67572   0.68516
 Alpha virt. eigenvalues --    0.68925   0.69218   0.70287   0.70802   0.71679
 Alpha virt. eigenvalues --    0.71850   0.73084   0.75283   0.78667   0.81412
 Alpha virt. eigenvalues --    0.84809   0.85809   0.88906   0.92339   0.94971
 Alpha virt. eigenvalues --    0.96808   0.99135   1.03561   1.03637   1.06563
 Alpha virt. eigenvalues --    1.08181   1.10535   1.11821   1.12966   1.14075
 Alpha virt. eigenvalues --    1.17441   1.18925   1.23565   1.26240   1.28837
 Alpha virt. eigenvalues --    1.30285   1.32957   1.35299   1.36620   1.38558
 Alpha virt. eigenvalues --    1.42291   1.43551   1.46915   1.52281   1.52839
 Alpha virt. eigenvalues --    1.53884   1.56072   1.58337   1.61500   1.63386
 Alpha virt. eigenvalues --    1.64544   1.67320   1.68751   1.69867   1.71493
 Alpha virt. eigenvalues --    1.73736   1.74476   1.75709   1.76776   1.77224
 Alpha virt. eigenvalues --    1.77924   1.78958   1.79451   1.79917   1.80532
 Alpha virt. eigenvalues --    1.81292   1.82834   1.84594   1.85448   1.86613
 Alpha virt. eigenvalues --    1.88062   1.88291   1.90139   1.90823   1.91842
 Alpha virt. eigenvalues --    1.93536   1.94526   1.97057   1.98333   1.99673
 Alpha virt. eigenvalues --    2.01443   2.07062   2.07780   2.10288   2.13619
 Alpha virt. eigenvalues --    2.15441   2.19034   2.20240   2.21879   2.22620
 Alpha virt. eigenvalues --    2.25321   2.28449   2.29438   2.32093   2.33889
 Alpha virt. eigenvalues --    2.35291   2.38737   2.42225   2.43163   2.45517
 Alpha virt. eigenvalues --    2.46100   2.47779   2.50779   2.54563   2.56197
 Alpha virt. eigenvalues --    2.56966   2.59244   2.61429   2.64627   2.65853
 Alpha virt. eigenvalues --    2.70223   2.70873   2.74070   2.76988   2.79321
 Alpha virt. eigenvalues --    2.82270   2.84843   2.85473   2.87305   2.90839
 Alpha virt. eigenvalues --    2.93050   2.94059   2.94795   2.97813   2.99295
 Alpha virt. eigenvalues --    3.02800   3.03614   3.05898   3.09692   3.13993
 Alpha virt. eigenvalues --    3.20961   3.24748   3.36069   3.42470   3.65715
 Alpha virt. eigenvalues --    3.80902
          Condensed to atoms (all electrons):
               1          2          3          4          5          6
     1  O    7.692271   0.356158  -0.142132   0.019059   0.000033  -0.008326
     2  C    0.356158   4.574631   0.229859  -0.019625   0.006910   0.002647
     3  C   -0.142132   0.229859   5.209683   0.269866  -0.043854  -0.050903
     4  C    0.019059  -0.019625   0.269866   4.946041   0.409644   0.332806
     5  C    0.000033   0.006910  -0.043854   0.409644   4.546782  -0.057415
     6  C   -0.008326   0.002647  -0.050903   0.332806  -0.057415   4.815057
     7  C    0.000021  -0.000086   0.008608  -0.033468  -0.006000   0.398472
     8  C    0.000001  -0.000044  -0.000317   0.007366   0.000104  -0.054339
     9  C   -0.000000   0.000000   0.000004  -0.000013  -0.000021  -0.002528
    10  C   -0.000000   0.000000  -0.000000   0.000008   0.000001  -0.000152
    11  O   -0.077438   0.746730  -0.103248   0.000769  -0.000143   0.001634
    12  H    0.314799  -0.008946  -0.000912  -0.004728  -0.000477   0.000164
    13  H    0.002256   0.001273   0.320093  -0.008582  -0.011154   0.009947
    14  H    0.006401   0.006914   0.309716  -0.008548  -0.006350  -0.012732
    15  H    0.000193  -0.013825  -0.023856   0.333461  -0.023450  -0.042574
    16  H    0.000004   0.000639  -0.007138  -0.015036   0.371173   0.008908
    17  H    0.000004  -0.000315   0.006711  -0.011603   0.378668  -0.007939
    18  H   -0.000015  -0.000017  -0.007512  -0.021560   0.385157  -0.006755
    19  H    0.008453   0.017028  -0.023939  -0.006554   0.010027   0.355276
    20  H    0.000125  -0.004190  -0.000505  -0.022658  -0.012465   0.351839
    21  H    0.000038  -0.000266   0.000795  -0.007346  -0.004165  -0.027002
    22  H   -0.000004   0.000053  -0.000025  -0.011326   0.008330  -0.016735
    23  H   -0.000013  -0.000009   0.000008  -0.000076   0.000024  -0.005442
    24  H    0.000000  -0.000000   0.000001  -0.000056  -0.000025  -0.000155
    25  H   -0.000000  -0.000000   0.000000  -0.000001   0.000000   0.000090
    26  H    0.000000  -0.000000   0.000000   0.000000  -0.000000  -0.000016
    27  H    0.000000  -0.000000  -0.000000   0.000000  -0.000000  -0.000029
               7          8          9         10         11         12
     1  O    0.000021   0.000001  -0.000000  -0.000000  -0.077438   0.314799
     2  C   -0.000086  -0.000044   0.000000   0.000000   0.746730  -0.008946
     3  C    0.008608  -0.000317   0.000004  -0.000000  -0.103248  -0.000912
     4  C   -0.033468   0.007366  -0.000013   0.000008   0.000769  -0.004728
     5  C   -0.006000   0.000104  -0.000021   0.000001  -0.000143  -0.000477
     6  C    0.398472  -0.054339  -0.002528  -0.000152   0.001634   0.000164
     7  C    4.629884   0.370534  -0.033763   0.010831  -0.000003  -0.000227
     8  C    0.370534   4.784702   0.677423  -0.043768   0.000001   0.000000
     9  C   -0.033763   0.677423   4.768698   0.390888  -0.000000  -0.000000
    10  C    0.010831  -0.043768   0.390888   4.533279  -0.000000  -0.000000
    11  O   -0.000003   0.000001  -0.000000  -0.000000   7.600666   0.004610
    12  H   -0.000227   0.000000  -0.000000  -0.000000   0.004610   0.513647
    13  H   -0.000381   0.000012  -0.000000   0.000000   0.001883  -0.000011
    14  H    0.000304  -0.000018  -0.000002   0.000000   0.010935  -0.000036
    15  H   -0.009063   0.000315  -0.000018  -0.000001  -0.000039   0.013903
    16  H    0.000224  -0.000002  -0.000001   0.000000   0.000004  -0.000051
    17  H    0.003829   0.000064   0.000008  -0.000001   0.000002  -0.000021
    18  H   -0.002653  -0.000052  -0.000006  -0.000000  -0.000012   0.000073
    19  H   -0.026940  -0.004600  -0.000337   0.000039  -0.001696  -0.000774
    20  H   -0.029409   0.005962   0.002303  -0.000299  -0.000058   0.000109
    21  H    0.342204  -0.011052   0.003278  -0.000604  -0.000001  -0.000005
    22  H    0.357788  -0.017529  -0.015500   0.000457  -0.000000   0.000009
    23  H   -0.057084   0.392266  -0.039361  -0.019835   0.000000   0.000006
    24  H   -0.022850  -0.036072   0.391306  -0.058560   0.000000   0.000000
    25  H   -0.000420   0.001753  -0.014962   0.372159  -0.000000   0.000000
    26  H    0.000301  -0.017325  -0.013962   0.380477  -0.000000   0.000000
    27  H   -0.000429   0.002080  -0.015558   0.371489   0.000000  -0.000000
              13         14         15         16         17         18
     1  O    0.002256   0.006401   0.000193   0.000004   0.000004  -0.000015
     2  C    0.001273   0.006914  -0.013825   0.000639  -0.000315  -0.000017
     3  C    0.320093   0.309716  -0.023856  -0.007138   0.006711  -0.007512
     4  C   -0.008582  -0.008548   0.333461  -0.015036  -0.011603  -0.021560
     5  C   -0.011154  -0.006350  -0.023450   0.371173   0.378668   0.385157
     6  C    0.009947  -0.012732  -0.042574   0.008908  -0.007939  -0.006755
     7  C   -0.000381   0.000304  -0.009063   0.000224   0.003829  -0.002653
     8  C    0.000012  -0.000018   0.000315  -0.000002   0.000064  -0.000052
     9  C   -0.000000  -0.000002  -0.000018  -0.000001   0.000008  -0.000006
    10  C    0.000000   0.000000  -0.000001   0.000000  -0.000001  -0.000000
    11  O    0.001883   0.010935  -0.000039   0.000004   0.000002  -0.000012
    12  H   -0.000011  -0.000036   0.013903  -0.000051  -0.000021   0.000073
    13  H    0.672524  -0.014874  -0.009603   0.007058   0.000224  -0.001583
    14  H   -0.014874   0.669640   0.009756  -0.001508   0.000003   0.006245
    15  H   -0.009603   0.009756   0.782367  -0.007060  -0.009045   0.009298
    16  H    0.007058  -0.001508  -0.007060   0.681170  -0.020496  -0.023477
    17  H    0.000224   0.000003  -0.009045  -0.020496   0.661540  -0.025570
    18  H   -0.001583   0.006245   0.009298  -0.023477  -0.025570   0.667701
    19  H    0.000292  -0.001217  -0.007958  -0.000458  -0.000045  -0.000083
    20  H   -0.000177   0.005839   0.010817  -0.000006  -0.000490   0.006877
    21  H   -0.000005  -0.000002   0.010175  -0.000045   0.001278   0.000261
    22  H    0.000010  -0.000004  -0.001084  -0.000467   0.002935   0.000903
    23  H   -0.000000   0.000002  -0.000016   0.000000  -0.000009   0.000002
    24  H   -0.000000   0.000000   0.000005   0.000001  -0.000030   0.000004
    25  H   -0.000000   0.000000   0.000000  -0.000000  -0.000000   0.000000
    26  H   -0.000000  -0.000000   0.000000   0.000000   0.000000   0.000000
    27  H    0.000000  -0.000000   0.000000   0.000000   0.000000  -0.000000
              19         20         21         22         23         24
     1  O    0.008453   0.000125   0.000038  -0.000004  -0.000013   0.000000
     2  C    0.017028  -0.004190  -0.000266   0.000053  -0.000009  -0.000000
     3  C   -0.023939  -0.000505   0.000795  -0.000025   0.000008   0.000001
     4  C   -0.006554  -0.022658  -0.007346  -0.011326  -0.000076  -0.000056
     5  C    0.010027  -0.012465  -0.004165   0.008330   0.000024  -0.000025
     6  C    0.355276   0.351839  -0.027002  -0.016735  -0.005442  -0.000155
     7  C   -0.026940  -0.029409   0.342204   0.357788  -0.057084  -0.022850
     8  C   -0.004600   0.005962  -0.011052  -0.017529   0.392266  -0.036072
     9  C   -0.000337   0.002303   0.003278  -0.015500  -0.039361   0.391306
    10  C    0.000039  -0.000299  -0.000604   0.000457  -0.019835  -0.058560
    11  O   -0.001696  -0.000058  -0.000001  -0.000000   0.000000   0.000000
    12  H   -0.000774   0.000109  -0.000005   0.000009   0.000006   0.000000
    13  H    0.000292  -0.000177  -0.000005   0.000010  -0.000000  -0.000000
    14  H   -0.001217   0.005839  -0.000002  -0.000004   0.000002   0.000000
    15  H   -0.007958   0.010817   0.010175  -0.001084  -0.000016   0.000005
    16  H   -0.000458  -0.000006  -0.000045  -0.000467   0.000000   0.000001
    17  H   -0.000045  -0.000490   0.001278   0.002935  -0.000009  -0.000030
    18  H   -0.000083   0.006877   0.000261   0.000903   0.000002   0.000004
    19  H    0.689785  -0.026496  -0.008015   0.009013   0.007355   0.000075
    20  H   -0.026496   0.709856   0.010827  -0.011924  -0.001137   0.000309
    21  H   -0.008015   0.010827   0.733059  -0.033902  -0.005830   0.000407
    22  H    0.009013  -0.011924  -0.033902   0.711975   0.009061   0.010856
    23  H    0.007355  -0.001137  -0.005830   0.009061   0.710176   0.011019
    24  H    0.000075   0.000309   0.000407   0.010856   0.011019   0.713857
    25  H   -0.000004  -0.000030  -0.000016   0.000020   0.000308  -0.003355
    26  H   -0.000009   0.000015   0.000021   0.000030   0.009619   0.008102
    27  H    0.000002   0.000011   0.000076  -0.000012   0.000234  -0.003142
              25         26         27
     1  O   -0.000000   0.000000   0.000000
     2  C   -0.000000  -0.000000  -0.000000
     3  C    0.000000   0.000000  -0.000000
     4  C   -0.000001   0.000000   0.000000
     5  C    0.000000  -0.000000  -0.000000
     6  C    0.000090  -0.000016  -0.000029
     7  C   -0.000420   0.000301  -0.000429
     8  C    0.001753  -0.017325   0.002080
     9  C   -0.014962  -0.013962  -0.015558
    10  C    0.372159   0.380477   0.371489
    11  O   -0.000000  -0.000000   0.000000
    12  H    0.000000   0.000000  -0.000000
    13  H   -0.000000  -0.000000   0.000000
    14  H    0.000000  -0.000000  -0.000000
    15  H    0.000000   0.000000   0.000000
    16  H   -0.000000   0.000000   0.000000
    17  H   -0.000000   0.000000   0.000000
    18  H    0.000000   0.000000  -0.000000
    19  H   -0.000004  -0.000009   0.000002
    20  H   -0.000030   0.000015   0.000011
    21  H   -0.000016   0.000021   0.000076
    22  H    0.000020   0.000030  -0.000012
    23  H    0.000308   0.009619   0.000234
    24  H   -0.003355   0.008102  -0.003142
    25  H    0.670801  -0.023551  -0.025280
    26  H   -0.023551   0.668587  -0.023670
    27  H   -0.025280  -0.023670   0.672970
 Mulliken charges:
               1
     1  O   -0.171888
     2  C    0.104479
     3  C    0.049000
     4  C   -0.147842
     5  C    0.048668
     6  C    0.016201
     7  C    0.099776
     8  C   -0.057467
     9  C   -0.097876
    10  C    0.063591
    11  O   -0.184594
    12  H    0.168867
    13  H    0.030798
    14  H    0.019537
    15  H   -0.022696
    16  H    0.006563
    17  H    0.020298
    18  H    0.012774
    19  H    0.011780
    20  H    0.004955
    21  H   -0.004162
    22  H   -0.002926
    23  H   -0.011271
    24  H   -0.011695
    25  H    0.022490
    26  H    0.011381
    27  H    0.021259
 Sum of Mulliken charges =  -0.00000
 Mulliken charges with hydrogens summed into heavy atoms:
               1
     1  O   -0.003021
     2  C    0.104479
     3  C    0.099336
     4  C   -0.170538
     5  C    0.088303
     6  C    0.032937
     7  C    0.092687
     8  C   -0.068738
     9  C   -0.109571
    10  C    0.118720
    11  O   -0.184594
 Electronic spatial extent (au):  <R**2>=           3033.8363
 Charge=             -0.0000 electrons
 Dipole moment (field-independent basis, Debye):
    X=             -1.7758    Y=              3.8234    Z=              1.4185  Tot=              4.4479
 Quadrupole moment (field-independent basis, Debye-Ang):
   XX=            -72.6216   YY=            -74.8232   ZZ=            -68.8060
   XY=             11.9691   XZ=              5.5376   YZ=             -1.8908
 Traceless Quadrupole moment (field-independent basis, Debye-Ang):
   XX=             -0.5380   YY=             -2.7396   ZZ=              3.2776
   XY=             11.9691   XZ=              5.5376   YZ=             -1.8908
 Octapole moment (field-independent basis, Debye-Ang**2):
  XXX=            -12.4530  YYY=              2.1103  ZZZ=              6.4828  XYY=            -15.1252
  XXY=             29.3680  XXZ=              6.0540  XZZ=              8.7156  YZZ=              1.8105
  YYZ=              3.3098  XYZ=             -2.7157
 Hexadecapole moment (field-independent basis, Debye-Ang**3):
 XXXX=          -3001.8784 YYYY=           -753.8758 ZZZZ=           -235.7581 XXXY=             80.1423
 XXXZ=             66.2140 YYYX=             10.8297 YYYZ=             -5.5810 ZZZX=             24.5408
 ZZZY=             -3.0600 XXYY=           -684.4773 XXZZ=           -563.6148 YYZZ=           -174.3682
 XXYZ=            -15.2898 YYXZ=              8.3065 ZZXY=              6.4497
 N-N= 6.057333887915D+02 E-N=-2.379015242728D+03  KE= 4.972709802671D+02
 ******************************Gaussian NBO Version 3.1******************************
             N A T U R A L   A T O M I C   O R B I T A L   A N D
          N A T U R A L   B O N D   O R B I T A L   A N A L Y S I S
 ******************************Gaussian NBO Version 3.1******************************
       /RESON  / : Allow strongly delocalized NBO set

 Analyzing the SCF density

 Job title: 88                                                              

 Storage needed:    166716 in NPA,    220469 in NBO ( 939520181 available)
 GSVD:  LWork=       32714 too small for GESVD, short by       10443 words or       10443 for optimal perf.


 NATURAL POPULATIONS:  Natural atomic orbital occupancies 
                                                          
   NAO  Atom  No  lang   Type(AO)    Occupancy      Energy
 ----------------------------------------------------------
     1    O    1  S      Cor( 1S)     1.99968     -18.98728
     2    O    1  S      Val( 2S)     1.67118      -0.89242
     3    O    1  S      Ryd( 3S)     0.00211       1.45849
     4    O    1  px     Val( 2p)     1.80716      -0.32976
     5    O    1  px     Ryd( 3p)     0.00124       1.02306
     6    O    1  py     Val( 2p)     1.71196      -0.33211
     7    O    1  py     Ryd( 3p)     0.00129       1.20528
     8    O    1  pz     Val( 2p)     1.50047      -0.33741
     9    O    1  pz     Ryd( 3p)     0.00217       1.13580
    10    O    1  dxy    Ryd( 3d)     0.00109       2.81987
    11    O    1  dxz    Ryd( 3d)     0.00047       2.77173
    12    O    1  dyz    Ryd( 3d)     0.00125       3.10348
    13    O    1  dx2y2  Ryd( 3d)     0.00106       2.92835
    14    O    1  dz2    Ryd( 3d)     0.00082       3.13896

    15    C    2  S      Cor( 1S)     1.99929     -10.20709
    16    C    2  S      Val( 2S)     0.74973      -0.13019
    17    C    2  S      Ryd( 3S)     0.00607       0.55651
    18    C    2  px     Val( 2p)     0.78164      -0.11822
    19    C    2  px     Ryd( 3p)     0.00435       0.57595
    20    C    2  py     Val( 2p)     0.87539      -0.02642
    21    C    2  py     Ryd( 3p)     0.01650       0.59963
    22    C    2  pz     Val( 2p)     0.68686       0.00397
    23    C    2  pz     Ryd( 3p)     0.01329       0.60410
    24    C    2  dxy    Ryd( 3d)     0.00185       1.99085
    25    C    2  dxz    Ryd( 3d)     0.00333       1.94319
    26    C    2  dyz    Ryd( 3d)     0.00298       2.33375
    27    C    2  dx2y2  Ryd( 3d)     0.00184       2.12793
    28    C    2  dz2    Ryd( 3d)     0.00519       2.28500

    29    C    3  S      Cor( 1S)     1.99903     -10.08365
    30    C    3  S      Val( 2S)     1.04047      -0.23649
    31    C    3  S      Ryd( 3S)     0.00229       0.90114
    32    C    3  px     Val( 2p)     1.14229      -0.09992
    33    C    3  px     Ryd( 3p)     0.00261       0.64177
    34    C    3  py     Val( 2p)     1.12744      -0.11563
    35    C    3  py     Ryd( 3p)     0.00421       0.68218
    36    C    3  pz     Val( 2p)     1.22287      -0.10618
    37    C    3  pz     Ryd( 3p)     0.00402       0.70361
    38    C    3  dxy    Ryd( 3d)     0.00059       2.27475
    39    C    3  dxz    Ryd( 3d)     0.00042       2.13015
    40    C    3  dyz    Ryd( 3d)     0.00037       2.09757
    41    C    3  dx2y2  Ryd( 3d)     0.00066       2.17963
    42    C    3  dz2    Ryd( 3d)     0.00087       2.45078

    43    C    4  S      Cor( 1S)     1.99901     -10.08815
    44    C    4  S      Val( 2S)     0.94007      -0.20515
    45    C    4  S      Ryd( 3S)     0.00145       0.92716
    46    C    4  px     Val( 2p)     1.05341      -0.09954
    47    C    4  px     Ryd( 3p)     0.00224       0.68308
    48    C    4  py     Val( 2p)     1.06685      -0.10393
    49    C    4  py     Ryd( 3p)     0.00396       0.71388
    50    C    4  pz     Val( 2p)     1.16572      -0.09775
    51    C    4  pz     Ryd( 3p)     0.00321       0.78682
    52    C    4  dxy    Ryd( 3d)     0.00089       2.21090
    53    C    4  dxz    Ryd( 3d)     0.00056       2.11645
    54    C    4  dyz    Ryd( 3d)     0.00049       2.06608
    55    C    4  dx2y2  Ryd( 3d)     0.00090       2.18781
    56    C    4  dz2    Ryd( 3d)     0.00107       2.42367

    57    C    5  S      Cor( 1S)     1.99922     -10.07509
    58    C    5  S      Val( 2S)     1.07859      -0.24033
    59    C    5  S      Ryd( 3S)     0.00099       0.87021
    60    C    5  px     Val( 2p)     1.22692      -0.09024
    61    C    5  px     Ryd( 3p)     0.00344       0.66239
    62    C    5  py     Val( 2p)     1.09543      -0.08059
    63    C    5  py     Ryd( 3p)     0.00224       0.53290
    64    C    5  pz     Val( 2p)     1.21350      -0.08980
    65    C    5  pz     Ryd( 3p)     0.00204       0.59651
    66    C    5  dxy    Ryd( 3d)     0.00067       2.34404
    67    C    5  dxz    Ryd( 3d)     0.00032       2.23495
    68    C    5  dyz    Ryd( 3d)     0.00037       2.14332
    69    C    5  dx2y2  Ryd( 3d)     0.00043       2.21908
    70    C    5  dz2    Ryd( 3d)     0.00073       2.40387

    71    C    6  S      Cor( 1S)     1.99909     -10.06832
    72    C    6  S      Val( 2S)     1.00468      -0.20876
    73    C    6  S      Ryd( 3S)     0.00218       0.91996
    74    C    6  px     Val( 2p)     1.04248      -0.07743
    75    C    6  px     Ryd( 3p)     0.00313       0.72323
    76    C    6  py     Val( 2p)     1.16947      -0.08291
    77    C    6  py     Ryd( 3p)     0.00349       0.70063
    78    C    6  pz     Val( 2p)     1.19378      -0.08519
    79    C    6  pz     Ryd( 3p)     0.00351       0.73804
    80    C    6  dxy    Ryd( 3d)     0.00068       2.23540
    81    C    6  dxz    Ryd( 3d)     0.00056       2.16861
    82    C    6  dyz    Ryd( 3d)     0.00026       2.10883
    83    C    6  dx2y2  Ryd( 3d)     0.00071       2.28804
    84    C    6  dz2    Ryd( 3d)     0.00096       2.43141

    85    C    7  S      Cor( 1S)     1.99909     -10.06898
    86    C    7  S      Val( 2S)     1.00704      -0.20485
    87    C    7  S      Ryd( 3S)     0.00133       0.90396
    88    C    7  px     Val( 2p)     1.07059      -0.07472
    89    C    7  px     Ryd( 3p)     0.00402       0.67709
    90    C    7  py     Val( 2p)     1.16587      -0.08102
    91    C    7  py     Ryd( 3p)     0.00276       0.67794
    92    C    7  pz     Val( 2p)     1.18671      -0.08229
    93    C    7  pz     Ryd( 3p)     0.00335       0.70824
    94    C    7  dxy    Ryd( 3d)     0.00077       2.29874
    95    C    7  dxz    Ryd( 3d)     0.00057       2.17095
    96    C    7  dyz    Ryd( 3d)     0.00032       2.13459
    97    C    7  dx2y2  Ryd( 3d)     0.00065       2.23237
    98    C    7  dz2    Ryd( 3d)     0.00088       2.41402

    99    C    8  S      Cor( 1S)     1.99887     -10.05423
   100    C    8  S      Val( 2S)     0.94499      -0.14215
   101    C    8  S      Ryd( 3S)     0.00229       0.59031
   102    C    8  px     Val( 2p)     1.06730      -0.04690
   103    C    8  px     Ryd( 3p)     0.00410       0.68803
   104    C    8  py     Val( 2p)     1.13690      -0.04836
   105    C    8  py     Ryd( 3p)     0.00440       0.90079
   106    C    8  pz     Val( 2p)     1.04643      -0.08803
   107    C    8  pz     Ryd( 3p)     0.00299       0.61625
   108    C    8  dxy    Ryd( 3d)     0.00064       2.31508
   109    C    8  dxz    Ryd( 3d)     0.00067       2.18655
   110    C    8  dyz    Ryd( 3d)     0.00031       2.10789
   111    C    8  dx2y2  Ryd( 3d)     0.00077       2.38120
   112    C    8  dz2    Ryd( 3d)     0.00061       2.08916

   113    C    9  S      Cor( 1S)     1.99886     -10.05869
   114    C    9  S      Val( 2S)     0.95164      -0.14804
   115    C    9  S      Ryd( 3S)     0.00136       0.53976
   116    C    9  px     Val( 2p)     1.06653      -0.04584
   117    C    9  px     Ryd( 3p)     0.00265       0.63842
   118    C    9  py     Val( 2p)     1.13588      -0.04975
   119    C    9  py     Ryd( 3p)     0.00431       0.89992
   120    C    9  pz     Val( 2p)     1.03060      -0.08583
   121    C    9  pz     Ryd( 3p)     0.00221       0.58734
   122    C    9  dxy    Ryd( 3d)     0.00063       2.30651
   123    C    9  dxz    Ryd( 3d)     0.00069       2.17192
   124    C    9  dyz    Ryd( 3d)     0.00032       2.09816
   125    C    9  dx2y2  Ryd( 3d)     0.00082       2.37757
   126    C    9  dz2    Ryd( 3d)     0.00061       2.07421

   127    C   10  S      Cor( 1S)     1.99921     -10.07050
   128    C   10  S      Val( 2S)     1.09136      -0.23241
   129    C   10  S      Ryd( 3S)     0.00031       0.83732
   130    C   10  px     Val( 2p)     1.15551      -0.07332
   131    C   10  px     Ryd( 3p)     0.00182       0.53120
   132    C   10  py     Val( 2p)     1.17153      -0.07384
   133    C   10  py     Ryd( 3p)     0.00172       0.55108
   134    C   10  pz     Val( 2p)     1.21906      -0.07778
   135    C   10  pz     Ryd( 3p)     0.00129       0.57023
   136    C   10  dxy    Ryd( 3d)     0.00058       2.28843
   137    C   10  dxz    Ryd( 3d)     0.00043       2.21795
   138    C   10  dyz    Ryd( 3d)     0.00033       2.17615
   139    C   10  dx2y2  Ryd( 3d)     0.00056       2.27445
   140    C   10  dz2    Ryd( 3d)     0.00064       2.38261

   141    O   11  S      Cor( 1S)     1.99970     -18.85912
   142    O   11  S      Val( 2S)     1.68894      -0.85360
   143    O   11  S      Ryd( 3S)     0.00180       1.46945
   144    O   11  px     Val( 2p)     1.43248      -0.24191
   145    O   11  px     Ryd( 3p)     0.00062       1.08723
   146    O   11  py     Val( 2p)     1.70386      -0.28117
   147    O   11  py     Ryd( 3p)     0.00148       1.10639
   148    O   11  pz     Val( 2p)     1.73880      -0.27939
   149    O   11  pz     Ryd( 3p)     0.00173       1.10690
   150    O   11  dxy    Ryd( 3d)     0.00106       2.84040
   151    O   11  dxz    Ryd( 3d)     0.00091       2.82060
   152    O   11  dyz    Ryd( 3d)     0.00119       3.22098
   153    O   11  dx2y2  Ryd( 3d)     0.00092       2.88002
   154    O   11  dz2    Ryd( 3d)     0.00125       2.93330

   155    H   12  S      Val( 1S)     0.52050       0.07506
   156    H   12  S      Ryd( 2S)     0.00108       0.42985
   157    H   12  px     Ryd( 2p)     0.00148       1.71347
   158    H   12  py     Ryd( 2p)     0.00180       2.18977
   159    H   12  pz     Ryd( 2p)     0.00147       1.96266

   160    H   13  S      Val( 1S)     0.75333       0.05060
   161    H   13  S      Ryd( 2S)     0.00220       0.35343
   162    H   13  px     Ryd( 2p)     0.00050       2.16077
   163    H   13  py     Ryd( 2p)     0.00035       1.99826
   164    H   13  pz     Ryd( 2p)     0.00022       1.85144

   165    H   14  S      Val( 1S)     0.74799       0.07063
   166    H   14  S      Ryd( 2S)     0.00356       0.36378
   167    H   14  px     Ryd( 2p)     0.00011       1.81143
   168    H   14  py     Ryd( 2p)     0.00015       1.85173
   169    H   14  pz     Ryd( 2p)     0.00072       2.36725

   170    H   15  S      Val( 1S)     0.79675       0.04041
   171    H   15  S      Ryd( 2S)     0.00431       0.40893
   172    H   15  px     Ryd( 2p)     0.00015       1.84582
   173    H   15  py     Ryd( 2p)     0.00021       1.86522
   174    H   15  pz     Ryd( 2p)     0.00068       2.33680

   175    H   16  S      Val( 1S)     0.77906       0.05816
   176    H   16  S      Ryd( 2S)     0.00141       0.35514
   177    H   16  px     Ryd( 2p)     0.00051       2.17322
   178    H   16  py     Ryd( 2p)     0.00031       1.92949
   179    H   16  pz     Ryd( 2p)     0.00021       1.79092

   180    H   17  S      Val( 1S)     0.77651       0.06316
   181    H   17  S      Ryd( 2S)     0.00116       0.38791
   182    H   17  px     Ryd( 2p)     0.00048       2.12589
   183    H   17  py     Ryd( 2p)     0.00025       1.88848
   184    H   17  pz     Ryd( 2p)     0.00029       1.91282

   185    H   18  S      Val( 1S)     0.78174       0.05639
   186    H   18  S      Ryd( 2S)     0.00173       0.36419
   187    H   18  px     Ryd( 2p)     0.00023       1.82823
   188    H   18  py     Ryd( 2p)     0.00013       1.75420
   189    H   18  pz     Ryd( 2p)     0.00067       2.33800

   190    H   19  S      Val( 1S)     0.77360       0.07027
   191    H   19  S      Ryd( 2S)     0.00282       0.42925
   192    H   19  px     Ryd( 2p)     0.00014       1.89609
   193    H   19  py     Ryd( 2p)     0.00065       2.32706
   194    H   19  pz     Ryd( 2p)     0.00022       1.87582

   195    H   20  S      Val( 1S)     0.77397       0.06983
   196    H   20  S      Ryd( 2S)     0.00298       0.38136
   197    H   20  px     Ryd( 2p)     0.00013       1.89540
   198    H   20  py     Ryd( 2p)     0.00017       1.84345
   199    H   20  pz     Ryd( 2p)     0.00069       2.35625

   200    H   21  S      Val( 1S)     0.77785       0.05958
   201    H   21  S      Ryd( 2S)     0.00271       0.36917
   202    H   21  px     Ryd( 2p)     0.00017       1.85209
   203    H   21  py     Ryd( 2p)     0.00020       1.83446
   204    H   21  pz     Ryd( 2p)     0.00069       2.33281

   205    H   22  S      Val( 1S)     0.78005       0.06748
   206    H   22  S      Ryd( 2S)     0.00246       0.42716
   207    H   22  px     Ryd( 2p)     0.00020       1.88774
   208    H   22  py     Ryd( 2p)     0.00058       2.28781
   209    H   22  pz     Ryd( 2p)     0.00021       1.84364

   210    H   23  S      Val( 1S)     0.79431       0.07226
   211    H   23  S      Ryd( 2S)     0.00241       0.36594
   212    H   23  px     Ryd( 2p)     0.00012       1.93674
   213    H   23  py     Ryd( 2p)     0.00070       2.29390
   214    H   23  pz     Ryd( 2p)     0.00025       1.77745

   215    H   24  S      Val( 1S)     0.79792       0.07038
   216    H   24  S      Ryd( 2S)     0.00241       0.35457
   217    H   24  px     Ryd( 2p)     0.00013       1.90446
   218    H   24  py     Ryd( 2p)     0.00069       2.28900
   219    H   24  pz     Ryd( 2p)     0.00025       1.76942

   220    H   25  S      Val( 1S)     0.77419       0.06549
   221    H   25  S      Ryd( 2S)     0.00157       0.35024
   222    H   25  px     Ryd( 2p)     0.00021       1.78786
   223    H   25  py     Ryd( 2p)     0.00019       1.75154
   224    H   25  pz     Ryd( 2p)     0.00067       2.32473

   225    H   26  S      Val( 1S)     0.78144       0.06852
   226    H   26  S      Ryd( 2S)     0.00163       0.36324
   227    H   26  px     Ryd( 2p)     0.00017       1.75534
   228    H   26  py     Ryd( 2p)     0.00058       2.25925
   229    H   26  pz     Ryd( 2p)     0.00024       1.82483

   230    H   27  S      Val( 1S)     0.77491       0.06484
   231    H   27  S      Ryd( 2S)     0.00161       0.34965
   232    H   27  px     Ryd( 2p)     0.00053       2.17649
   233    H   27  py     Ryd( 2p)     0.00021       1.78599
   234    H   27  pz     Ryd( 2p)     0.00032       1.90086

 WARNING:  1 low occupancy (<1.9990e) core orbital  found on  C    8
           1 low occupancy (<1.9990e) core orbital  found on  C    9


 Summary of Natural Population Analysis:                  
                                                          
                                       Natural Population 
                Natural  -----------------------------------------------
    Atom  No    Charge         Core      Valence    Rydberg      Total
 -----------------------------------------------------------------------
      O    1   -0.70194      1.99968     6.69077    0.01149     8.70194
      C    2    0.85167      1.99929     3.09362    0.05543     5.14833
      C    3   -0.54816      1.99903     4.53306    0.01606     6.54816
      C    4   -0.23983      1.99901     4.22606    0.01477     6.23983
      C    5   -0.62489      1.99922     4.61444    0.01123     6.62489
      C    6   -0.42499      1.99909     4.41041    0.01549     6.42499
      C    7   -0.44396      1.99909     4.43021    0.01466     6.44396
      C    8   -0.21126      1.99887     4.19562    0.01678     6.21126
      C    9   -0.19711      1.99886     4.18465    0.01360     6.19711
      C   10   -0.64436      1.99921     4.63745    0.00769     6.64436
      O   11   -0.57473      1.99970     6.56408    0.01095     8.57473
      H   12    0.47367      0.00000     0.52050    0.00582     0.52633
      H   13    0.24340      0.00000     0.75333    0.00328     0.75660
      H   14    0.24748      0.00000     0.74799    0.00454     0.75252
      H   15    0.19790      0.00000     0.79675    0.00535     0.80210
      H   16    0.21850      0.00000     0.77906    0.00243     0.78150
      H   17    0.22131      0.00000     0.77651    0.00218     0.77869
      H   18    0.21550      0.00000     0.78174    0.00276     0.78450
      H   19    0.22256      0.00000     0.77360    0.00384     0.77744
      H   20    0.22206      0.00000     0.77397    0.00397     0.77794
      H   21    0.21837      0.00000     0.77785    0.00378     0.78163
      H   22    0.21649      0.00000     0.78005    0.00345     0.78351
      H   23    0.20221      0.00000     0.79431    0.00348     0.79779
      H   24    0.19860      0.00000     0.79792    0.00348     0.80140
      H   25    0.22316      0.00000     0.77419    0.00264     0.77684
      H   26    0.21594      0.00000     0.78144    0.00262     0.78406
      H   27    0.22241      0.00000     0.77491    0.00268     0.77759
 =======================================================================
   * Total *   -0.00000     21.99106    63.76450    0.24445    86.00000

                                 Natural Population      
 --------------------------------------------------------
   Core                      21.99106 ( 99.9593% of  22)
   Valence                   63.76450 ( 99.6320% of  64)
   Natural Minimal Basis     85.75555 ( 99.7158% of  86)
   Natural Rydberg Basis      0.24445 (  0.2842% of  86)
 --------------------------------------------------------

    Atom  No          Natural Electron Configuration
 ----------------------------------------------------------------------------
      O    1      [core]2S( 1.67)2p( 5.02)
      C    2      [core]2S( 0.75)2p( 2.34)3S( 0.01)3p( 0.03)3d( 0.02)
      C    3      [core]2S( 1.04)2p( 3.49)3p( 0.01)
      C    4      [core]2S( 0.94)2p( 3.29)3p( 0.01)
      C    5      [core]2S( 1.08)2p( 3.54)3p( 0.01)
      C    6      [core]2S( 1.00)2p( 3.41)3p( 0.01)
      C    7      [core]2S( 1.01)2p( 3.42)3p( 0.01)
      C    8      [core]2S( 0.94)2p( 3.25)3p( 0.01)
      C    9      [core]2S( 0.95)2p( 3.23)3p( 0.01)
      C   10      [core]2S( 1.09)2p( 3.55)
      O   11      [core]2S( 1.69)2p( 4.88)3d( 0.01)
      H   12            1S( 0.52)
      H   13            1S( 0.75)
      H   14            1S( 0.75)
      H   15            1S( 0.80)
      H   16            1S( 0.78)
      H   17            1S( 0.78)
      H   18            1S( 0.78)
      H   19            1S( 0.77)
      H   20            1S( 0.77)
      H   21            1S( 0.78)
      H   22            1S( 0.78)
      H   23            1S( 0.79)
      H   24            1S( 0.80)
      H   25            1S( 0.77)
      H   26            1S( 0.78)
      H   27            1S( 0.77)


 NATURAL BOND ORBITAL ANALYSIS:

                       Occupancies       Lewis Structure    Low   High
           Occ.    -------------------  -----------------   occ   occ
  Cycle   Thresh.   Lewis   Non-Lewis     CR  BD  3C  LP    (L)   (NL)   Dev
 =============================================================================
   1(1)    1.90    84.69223   1.30777     11  29   0   3     4      3    0.16
   2(2)    1.90    83.83434   2.16566     11  30   0   2     2      2    1.01
   3(3)    1.90    84.41428   1.58572     11  29   0   3     3      2    0.16
   4(4)    1.90    83.83434   2.16566     11  30   0   2     2      2    1.01
   5(5)    1.90    84.41428   1.58572     11  29   0   3     3      2    0.16
   6(6)    1.90    83.83434   2.16566     11  30   0   2     2      2    1.01
   7(7)    1.90    84.41428   1.58572     11  29   0   3     3      2    0.16
   8(8)    1.90    83.83434   2.16566     11  30   0   2     2      2    1.01
   9(9)    1.90    84.41428   1.58572     11  29   0   3     3      2    0.16
  10(1)    1.80    85.01333   0.98667     11  28   0   4     0      2    0.16
  11(2)    1.80    85.01333   0.98667     11  28   0   4     0      2    0.16
  12(1)    1.70    85.01333   0.98667     11  28   0   4     0      2    0.16
  13(2)    1.70    85.01333   0.98667     11  28   0   4     0      2    0.16
  14(1)    1.60    85.01333   0.98667     11  28   0   4     0      2    0.16
  15(2)    1.60    85.01333   0.98667     11  28   0   4     0      2    0.16
  16(1)    1.50    85.01333   0.98667     11  28   0   4     0      2    0.16
  17(2)    1.50    85.01333   0.98667     11  28   0   4     0      2    0.16
  18(1)    1.80    85.01333   0.98667     11  28   0   4     0      2    0.16
 -----------------------------------------------------------------------------

 Structure accepted: RESONANCE keyword permits strongly delocalized structure

 WARNING:  1 low occupancy (<1.9990e) core orbital  found on  C    8
           1 low occupancy (<1.9990e) core orbital  found on  C    9

 --------------------------------------------------------
   Core                     21.99106 ( 99.959% of  22)
   Valence Lewis            63.02227 ( 98.472% of  64)
  ==================       ============================
   Total Lewis              85.01333 ( 98.853% of  86)
  -----------------------------------------------------
   Valence non-Lewis         0.80308 (  0.934% of  86)
   Rydberg non-Lewis         0.18359 (  0.213% of  86)
  ==================       ============================
   Total non-Lewis           0.98667 (  1.147% of  86)
 --------------------------------------------------------


       (Occupancy)   Bond orbital/ Coefficients/ Hybrids
 ---------------------------------------------------------------------------------
     1. (1.99601) BD ( 1) O   1 - C   2  
                ( 69.80%)   0.8355* O   1 s( 36.28%)p 1.75( 63.65%)d 0.00(  0.07%)
                                            0.0000 -0.6023  0.0022 -0.0140 -0.0030
                                           -0.1686  0.0068  0.7796  0.0048  0.0018
                                           -0.0019  0.0171  0.0054 -0.0185
                ( 30.20%)   0.5496* C   2 s( 26.41%)p 2.77( 73.24%)d 0.01(  0.34%)
                                            0.0001 -0.5138  0.0126 -0.0008 -0.0094
                                            0.2241  0.0380 -0.8240 -0.0423 -0.0019
                                            0.0025  0.0182 -0.0012 -0.0557
     2. (1.98555) BD ( 1) O   1 - H  12  
                ( 74.12%)   0.8609* O   1 s( 22.07%)p 3.53( 77.85%)d 0.00(  0.08%)
                                            0.0003  0.4695  0.0152 -0.2297 -0.0054
                                            0.6844  0.0093  0.5059  0.0362 -0.0126
                                           -0.0036  0.0121 -0.0189 -0.0116
                ( 25.88%)   0.5087* H  12 s( 99.58%)p 0.00(  0.42%)
                                            0.9979 -0.0045  0.0174 -0.0484 -0.0395
     3. (1.98693) BD ( 1) C   2 - C   3  
                ( 47.29%)   0.6877* C   2 s( 40.18%)p 1.49( 59.76%)d 0.00(  0.06%)
                                            0.0002  0.6330  0.0340 -0.1811  0.0195
                                            0.7248 -0.0157 -0.1957 -0.0231 -0.0090
                                            0.0018 -0.0051 -0.0164 -0.0147
                ( 52.71%)   0.7260* C   3 s( 25.85%)p 2.87( 74.09%)d 0.00(  0.06%)
                                            0.0002  0.5084  0.0051  0.1738  0.0178
                                           -0.8118 -0.0019  0.2267 -0.0071 -0.0078
                                            0.0030 -0.0115 -0.0163 -0.0094
     4. (1.99470) BD ( 1) C   2 - O  11  
                ( 33.17%)   0.5760* C   2 s( 33.08%)p 2.02( 66.68%)d 0.01(  0.24%)
                                           -0.0001  0.5735 -0.0439  0.1559  0.0162
                                           -0.6038 -0.0552 -0.5233 -0.0275 -0.0128
                                           -0.0118  0.0413 -0.0198  0.0045
                ( 66.83%)   0.8175* O  11 s( 44.95%)p 1.22( 54.96%)d 0.00(  0.09%)
                                           -0.0001  0.6699 -0.0263 -0.2263  0.0055
                                            0.5056 -0.0161  0.4922 -0.0165 -0.0091
                                           -0.0095  0.0244 -0.0089  0.0041
     5. (1.99004) BD ( 2) C   2 - O  11  
                ( 32.22%)   0.5676* C   2 s(  0.07%)p99.99( 99.52%)d 5.99(  0.41%)
                                            0.0000  0.0251 -0.0070  0.9680 -0.0366
                                            0.2336 -0.0103  0.0469 -0.0020 -0.0402
                                           -0.0401 -0.0123  0.0259 -0.0047
                ( 67.78%)   0.8233* O  11 s(  0.11%)p99.99( 99.74%)d 1.41(  0.15%)
                                           -0.0000  0.0326 -0.0012  0.9502 -0.0056
                                            0.2940 -0.0023  0.0904 -0.0014  0.0236
                                            0.0232  0.0098 -0.0170  0.0032
     6. (1.96831) BD ( 1) C   3 - C   4  
                ( 50.10%)   0.7078* C   3 s( 29.55%)p 2.38( 70.41%)d 0.00(  0.04%)
                                            0.0002  0.5436 -0.0004 -0.6797  0.0071
                                            0.3031  0.0070  0.3874 -0.0012 -0.0075
                                           -0.0142  0.0051  0.0082 -0.0021
                ( 49.90%)   0.7064* C   4 s( 25.89%)p 2.86( 74.06%)d 0.00(  0.05%)
                                            0.0003  0.5088  0.0042  0.6994  0.0067
                                           -0.3357  0.0144 -0.3723  0.0048 -0.0126
                                           -0.0131  0.0062  0.0100 -0.0051
     7. (1.96196) BD ( 1) C   3 - H  13  
                ( 61.97%)   0.7872* C   3 s( 21.61%)p 3.63( 78.35%)d 0.00(  0.04%)
                                           -0.0002  0.4649  0.0013  0.7053  0.0044
                                            0.4970 -0.0028  0.1965 -0.0181  0.0136
                                            0.0090  0.0048  0.0086 -0.0077
                ( 38.03%)   0.6167* H  13 s( 99.91%)p 0.00(  0.09%)
                                            0.9996 -0.0023 -0.0231 -0.0177 -0.0034
     8. (1.97376) BD ( 1) C   3 - H  14  
                ( 62.53%)   0.7907* C   3 s( 22.91%)p 3.36( 77.05%)d 0.00(  0.04%)
                                            0.0003 -0.4787 -0.0000  0.0979 -0.0177
                                           -0.0357 -0.0017  0.8714  0.0002 -0.0010
                                           -0.0029 -0.0007  0.0002 -0.0190
                ( 37.47%)   0.6122* H  14 s( 99.91%)p 0.00(  0.09%)
                                           -0.9996  0.0040 -0.0015 -0.0001 -0.0293
     9. (1.97827) BD ( 1) C   4 - C   5  
                ( 51.32%)   0.7164* C   4 s( 26.82%)p 2.73( 73.14%)d 0.00(  0.04%)
                                            0.0002  0.5178  0.0108 -0.1147  0.0072
                                            0.8126  0.0075 -0.2402  0.0131 -0.0038
                                            0.0008 -0.0098 -0.0165 -0.0076
                ( 48.68%)   0.6977* C   5 s( 30.06%)p 2.33( 69.90%)d 0.00(  0.04%)
                                            0.0005  0.5482 -0.0008  0.1042  0.0025
                                           -0.7942  0.0042  0.2392  0.0114 -0.0043
                                            0.0012 -0.0094 -0.0156 -0.0078
    10. (1.97184) BD ( 1) C   4 - C   6  
                ( 50.89%)   0.7134* C   4 s( 27.32%)p 2.66( 72.64%)d 0.00(  0.04%)
                                            0.0002  0.5227  0.0012 -0.6902  0.0012
                                           -0.4758 -0.0052 -0.1537  0.0036  0.0160
                                            0.0052  0.0037  0.0055 -0.0095
                ( 49.11%)   0.7008* C   6 s( 28.47%)p 2.51( 71.48%)d 0.00(  0.04%)
                                            0.0004  0.5336  0.0054  0.6718 -0.0011
                                            0.4889 -0.0065  0.1566  0.0044  0.0166
                                            0.0058  0.0040  0.0056 -0.0095
    11. (1.96433) BD ( 1) C   4 - H  15  
                ( 60.28%)   0.7764* C   4 s( 19.97%)p 4.00( 79.98%)d 0.00(  0.05%)
                                           -0.0003  0.4467 -0.0140  0.1435 -0.0032
                                           -0.0031  0.0121  0.8826 -0.0046 -0.0004
                                            0.0070 -0.0003  0.0009  0.0215
                ( 39.72%)   0.6302* H  15 s( 99.92%)p 0.00(  0.08%)
                                            0.9996 -0.0069 -0.0013 -0.0033 -0.0276
    12. (1.98833) BD ( 1) C   5 - H  16  
                ( 60.97%)   0.7809* C   5 s( 23.28%)p 3.29( 76.68%)d 0.00(  0.04%)
                                           -0.0000  0.4825  0.0027  0.7228 -0.0119
                                            0.4718  0.0137  0.1463 -0.0038  0.0156
                                            0.0048  0.0036  0.0078 -0.0090
                ( 39.03%)   0.6247* H  16 s( 99.92%)p 0.00(  0.08%)
                                            0.9996 -0.0009 -0.0224 -0.0166 -0.0043
    13. (1.98762) BD ( 1) C   5 - H  17  
                ( 61.09%)   0.7816* C   5 s( 23.62%)p 3.23( 76.34%)d 0.00(  0.04%)
                                            0.0000 -0.4859 -0.0026  0.6588 -0.0083
                                           -0.3786 -0.0154 -0.4309  0.0076  0.0109
                                            0.0132 -0.0077 -0.0073  0.0024
                ( 38.91%)   0.6238* H  17 s( 99.92%)p 0.00(  0.08%)
                                           -0.9996  0.0006 -0.0207  0.0134  0.0133
    14. (1.98783) BD ( 1) C   5 - H  18  
                ( 60.92%)   0.7805* C   5 s( 22.98%)p 3.35( 76.98%)d 0.00(  0.04%)
                                            0.0000 -0.4794  0.0028  0.1787  0.0011
                                           -0.0491 -0.0206  0.8573  0.0011  0.0001
                                           -0.0068  0.0011 -0.0012 -0.0193
                ( 39.08%)   0.6252* H  18 s( 99.92%)p 0.00(  0.08%)
                                           -0.9996  0.0021 -0.0061  0.0032 -0.0273
    15. (1.97355) BD ( 1) C   6 - C   7  
                ( 50.04%)   0.7074* C   6 s( 27.98%)p 2.57( 71.97%)d 0.00(  0.04%)
                                            0.0003  0.5289  0.0095 -0.7018  0.0006
                                            0.2589 -0.0052  0.4003 -0.0013 -0.0090
                                           -0.0146  0.0051  0.0101 -0.0029
                ( 49.96%)   0.7068* C   7 s( 27.80%)p 2.60( 72.16%)d 0.00(  0.04%)
                                            0.0003  0.5273  0.0045  0.7093 -0.0021
                                           -0.2386 -0.0015 -0.4018 -0.0064 -0.0090
                                           -0.0131  0.0058  0.0098 -0.0035
    16. (1.97570) BD ( 1) C   6 - H  19  
                ( 61.28%)   0.7828* C   6 s( 21.85%)p 3.57( 78.10%)d 0.00(  0.05%)
                                            0.0001 -0.4674  0.0050 -0.1797  0.0074
                                            0.8323  0.0013 -0.2361  0.0141  0.0077
                                           -0.0022  0.0099  0.0153  0.0079
                ( 38.72%)   0.6222* H  19 s( 99.92%)p 0.00(  0.08%)
                                           -0.9996  0.0034  0.0046 -0.0275  0.0060
    17. (1.97632) BD ( 1) C   6 - H  20  
                ( 61.34%)   0.7832* C   6 s( 21.68%)p 3.61( 78.27%)d 0.00(  0.04%)
                                            0.0002 -0.4656  0.0051  0.1530  0.0025
                                            0.0188  0.0160  0.8711  0.0010 -0.0000
                                           -0.0058 -0.0007 -0.0002 -0.0202
                ( 38.66%)   0.6217* H  20 s( 99.92%)p 0.00(  0.08%)
                                           -0.9996  0.0045 -0.0054 -0.0024 -0.0283
    18. (1.97597) BD ( 1) C   7 - C   8  
                ( 50.95%)   0.7138* C   7 s( 28.77%)p 2.47( 71.19%)d 0.00(  0.05%)
                                            0.0004  0.5362  0.0121 -0.6371 -0.0049
                                           -0.5441  0.0000 -0.0984  0.0157  0.0184
                                            0.0033  0.0033  0.0017 -0.0100
                ( 49.05%)   0.7004* C   8 s( 33.49%)p 1.98( 66.47%)d 0.00(  0.04%)
                                            0.0001  0.5787 -0.0004  0.6110 -0.0019
                                            0.5284 -0.0084  0.1088  0.0157  0.0167
                                            0.0039  0.0011  0.0016 -0.0109
    19. (1.96917) BD ( 1) C   7 - H  21  
                ( 61.08%)   0.7815* C   7 s( 21.11%)p 3.73( 78.84%)d 0.00(  0.04%)
                                           -0.0002  0.4594 -0.0064  0.1782 -0.0155
                                            0.0873  0.0116  0.8653 -0.0018  0.0003
                                            0.0071  0.0015  0.0006  0.0195
                ( 38.92%)   0.6239* H  21 s( 99.92%)p 0.00(  0.08%)
                                            0.9996 -0.0043 -0.0037 -0.0042 -0.0281
    20. (1.97782) BD ( 1) C   7 - H  22  
                ( 61.02%)   0.7812* C   7 s( 22.32%)p 3.48( 77.64%)d 0.00(  0.04%)
                                           -0.0002  0.4723 -0.0080 -0.2414 -0.0006
                                            0.7991 -0.0003 -0.2816  0.0160 -0.0089
                                            0.0035 -0.0102 -0.0130 -0.0066
                ( 38.98%)   0.6243* H  22 s( 99.92%)p 0.00(  0.08%)
                                            0.9996 -0.0034  0.0087 -0.0253  0.0078
    21. (1.98225) BD ( 1) C   8 - C   9  
                ( 50.14%)   0.7081* C   8 s( 39.61%)p 1.52( 60.35%)d 0.00(  0.04%)
                                            0.0002  0.6290  0.0219 -0.6742 -0.0244
                                            0.1628 -0.0048 -0.3489 -0.0109 -0.0063
                                            0.0144 -0.0035  0.0126 -0.0042
                ( 49.86%)   0.7061* C   9 s( 39.71%)p 1.52( 60.25%)d 0.00(  0.04%)
                                            0.0002  0.6300  0.0131  0.6707  0.0173
                                           -0.1647  0.0008  0.3537  0.0089 -0.0061
                                            0.0145 -0.0035  0.0127 -0.0043
    22. (1.95942) BD ( 2) C   8 - C   9  
                ( 50.51%)   0.7107* C   8 s(  0.00%)p 1.00( 99.92%)d 0.00(  0.07%)
                                           -0.0000  0.0006  0.0065 -0.3897  0.0134
                                            0.2695 -0.0051  0.8799 -0.0194 -0.0090
                                           -0.0153  0.0022  0.0071 -0.0188
                ( 49.49%)   0.7035* C   9 s(  0.00%)p 1.00( 99.92%)d 0.00(  0.08%)
                                            0.0000 -0.0022  0.0007 -0.3935  0.0090
                                            0.2729 -0.0062  0.8772 -0.0195  0.0090
                                            0.0159 -0.0023 -0.0075  0.0192
    23. (1.97518) BD ( 1) C   8 - H  23  
                ( 60.41%)   0.7772* C   8 s( 26.92%)p 2.71( 73.05%)d 0.00(  0.04%)
                                            0.0005 -0.5185  0.0194 -0.1366  0.0006
                                            0.7879 -0.0013 -0.3017 -0.0029  0.0047
                                           -0.0021  0.0105  0.0136  0.0067
                ( 39.59%)   0.6292* H  23 s( 99.91%)p 0.00(  0.09%)
                                           -0.9996  0.0043  0.0029 -0.0276  0.0099
    24. (1.98484) BD ( 1) C   9 - C  10  
                ( 49.83%)   0.7059* C   9 s( 33.38%)p 1.99( 66.58%)d 0.00(  0.04%)
                                            0.0000  0.5777  0.0096 -0.6135 -0.0137
                                           -0.5261  0.0127 -0.1100 -0.0105  0.0166
                                            0.0042  0.0017  0.0014 -0.0106
                ( 50.17%)   0.7083* C  10 s( 30.34%)p 2.29( 69.62%)d 0.00(  0.04%)
                                            0.0004  0.5507  0.0090  0.6269  0.0013
                                            0.5389  0.0104  0.1125 -0.0026  0.0180
                                            0.0032  0.0033  0.0022 -0.0098
    25. (1.97526) BD ( 1) C   9 - H  24  
                ( 60.21%)   0.7760* C   9 s( 26.94%)p 2.71( 73.02%)d 0.00(  0.04%)
                                           -0.0004  0.5186 -0.0207 -0.1331 -0.0068
                                            0.7877 -0.0051 -0.3034 -0.0013 -0.0041
                                            0.0020 -0.0108 -0.0138 -0.0064
                ( 39.79%)   0.6308* H  24 s( 99.91%)p 0.00(  0.09%)
                                            0.9996 -0.0041  0.0035 -0.0273  0.0099
    26. (1.97758) BD ( 1) C  10 - H  25  
                ( 61.13%)   0.7819* C  10 s( 22.93%)p 3.36( 77.03%)d 0.00(  0.04%)
                                            0.0000 -0.4788  0.0017  0.1808  0.0055
                                            0.1005  0.0092  0.8529 -0.0050 -0.0002
                                           -0.0063 -0.0018 -0.0009 -0.0188
                ( 38.87%)   0.6234* H  25 s( 99.92%)p 0.00(  0.08%)
                                           -0.9996  0.0018 -0.0061 -0.0047 -0.0274
    27. (1.98862) BD ( 1) C  10 - H  26  
                ( 60.89%)   0.7803* C  10 s( 23.80%)p 3.20( 76.16%)d 0.00(  0.04%)
                                            0.0001 -0.4879  0.0044 -0.1895  0.0151
                                            0.7867  0.0014 -0.3263  0.0064  0.0072
                                           -0.0027  0.0115  0.0128  0.0053
                ( 39.11%)   0.6253* H  26 s( 99.92%)p 0.00(  0.08%)
                                           -0.9996  0.0016  0.0054 -0.0255  0.0101
    28. (1.97763) BD ( 1) C  10 - H  27  
                ( 61.10%)   0.7817* C  10 s( 22.93%)p 3.36( 77.03%)d 0.00(  0.04%)
                                            0.0000 -0.4788  0.0017  0.7332  0.0025
                                           -0.2825  0.0114 -0.3910  0.0022  0.0109
                                            0.0120 -0.0059 -0.0092  0.0042
                ( 38.90%)   0.6237* H  27 s( 99.92%)p 0.00(  0.08%)
                                           -0.9996  0.0019 -0.0240  0.0077  0.0130
    29. (1.99968) CR ( 1) O   1           s(100.00%)p 0.00(  0.00%)
                                            1.0000 -0.0002 -0.0000  0.0000  0.0000
                                           -0.0001 -0.0000 -0.0002 -0.0000  0.0000
                                            0.0000 -0.0000  0.0000  0.0000
    30. (1.99929) CR ( 1) C   2           s(100.00%)p 0.00(  0.00%)
                                            1.0000 -0.0001 -0.0000  0.0001 -0.0000
                                           -0.0002 -0.0000  0.0001  0.0000  0.0000
                                           -0.0000  0.0000  0.0000  0.0000
    31. (1.99903) CR ( 1) C   3           s(100.00%)p 0.00(  0.00%)
                                            1.0000 -0.0000 -0.0000  0.0003  0.0000
                                            0.0002 -0.0000 -0.0003 -0.0000  0.0000
                                            0.0000  0.0000  0.0000  0.0000
    32. (1.99901) CR ( 1) C   4           s(100.00%)p 0.00(  0.00%)
                                            1.0000 -0.0002 -0.0000  0.0000 -0.0000
                                            0.0001 -0.0000  0.0004 -0.0000  0.0000
                                            0.0000 -0.0000 -0.0000  0.0000
    33. (1.99922) CR ( 1) C   5           s(100.00%)p 0.00(  0.00%)
                                            1.0000 -0.0002  0.0000 -0.0001 -0.0000
                                            0.0004 -0.0000 -0.0001 -0.0000  0.0000
                                           -0.0000  0.0000  0.0000  0.0000
    34. (1.99909) CR ( 1) C   6           s(100.00%)p 0.00(  0.00%)
                                            1.0000 -0.0002 -0.0000 -0.0000 -0.0000
                                           -0.0004  0.0000 -0.0003 -0.0000 -0.0000
                                            0.0000 -0.0000 -0.0000  0.0000
    35. (1.99909) CR ( 1) C   7           s(100.00%)p 0.00(  0.00%)
                                            1.0000 -0.0002 -0.0000  0.0000 -0.0000
                                            0.0004  0.0000  0.0002 -0.0000 -0.0000
                                            0.0000 -0.0000 -0.0000  0.0000
    36. (1.99887) CR ( 1) C   8           s(100.00%)p 0.00(  0.00%)
                                            1.0000  0.0001 -0.0000  0.0001  0.0000
                                           -0.0004  0.0000  0.0002  0.0000 -0.0000
                                           -0.0000 -0.0000 -0.0000 -0.0000
    37. (1.99887) CR ( 1) C   9           s(100.00%)p 0.00(  0.00%)
                                            1.0000  0.0001 -0.0000 -0.0002 -0.0000
                                            0.0004 -0.0000 -0.0002 -0.0000 -0.0000
                                           -0.0000 -0.0000 -0.0000 -0.0000
    38. (1.99921) CR ( 1) C  10           s(100.00%)p 0.00(  0.00%)
                                            1.0000 -0.0002 -0.0000 -0.0002 -0.0000
                                           -0.0003 -0.0000 -0.0000  0.0000 -0.0000
                                           -0.0000 -0.0000 -0.0000  0.0000
    39. (1.99970) CR ( 1) O  11           s(100.00%)p 0.00(  0.00%)
                                            1.0000 -0.0004 -0.0000 -0.0001  0.0000
                                            0.0002 -0.0000  0.0004  0.0000 -0.0000
                                           -0.0000  0.0000 -0.0000  0.0000
    40. (1.97468) LP ( 1) O   1           s( 41.65%)p 1.40( 58.31%)d 0.00(  0.04%)
                                            0.0001  0.6453 -0.0029  0.1539 -0.0013
                                           -0.6560  0.0065  0.3591 -0.0055  0.0053
                                           -0.0041  0.0153  0.0112  0.0063
    41. (1.82422) LP ( 2) O   1           s(  0.00%)p 1.00( 99.92%)d 0.00(  0.08%)
                                           -0.0000  0.0002  0.0023  0.9604 -0.0147
                                            0.2666 -0.0028  0.0751 -0.0020  0.0208
                                           -0.0139 -0.0021 -0.0112 -0.0017
    42. (1.97533) LP ( 1) O  11           s( 54.97%)p 0.82( 45.02%)d 0.00(  0.02%)
                                            0.0006  0.7412  0.0159  0.1658  0.0004
                                           -0.4847 -0.0001 -0.4333 -0.0024  0.0046
                                            0.0036 -0.0099  0.0062 -0.0025
    43. (1.84326) LP ( 2) O  11           s(  0.03%)p99.99( 99.89%)d 3.45(  0.09%)
                                            0.0001  0.0160  0.0002 -0.1301 -0.0015
                                            0.6492  0.0085 -0.7485 -0.0096 -0.0077
                                            0.0028 -0.0029 -0.0131 -0.0253
    44. (0.00211) RY*( 1) O   1           s( 78.08%)p 0.26( 20.35%)d 0.02(  1.58%)
                                           -0.0000 -0.0034  0.8836 -0.0001 -0.1039
                                           -0.0070  0.3879 -0.0128 -0.2049 -0.0152
                                           -0.0185  0.1062 -0.0191 -0.0595
    45. (0.00084) RY*( 2) O   1           s(  1.65%)p54.97( 90.59%)d 4.71(  7.76%)
                                            0.0000  0.0008  0.1284 -0.0108 -0.7569
                                           -0.0028 -0.5722 -0.0007 -0.0739  0.0340
                                            0.1888  0.1947 -0.0329  0.0428
    46. (0.00082) RY*( 3) O   1           s( 10.77%)p 7.26( 78.17%)d 1.03( 11.06%)
                                           -0.0000  0.0005  0.3281  0.0048  0.5787
                                            0.0011 -0.6684  0.0015  0.0073 -0.0335
                                           -0.1904  0.2672  0.0421  0.0096
    47. (0.00006) RY*( 4) O   1           s(  1.61%)p53.67( 86.26%)d 7.55( 12.13%)
    48. (0.00003) RY*( 5) O   1           s(  0.05%)p99.99(  5.73%)d99.99( 94.22%)
    49. (0.00000) RY*( 6) O   1           s(  0.61%)p12.55(  7.62%)d99.99( 91.77%)
    50. (0.00001) RY*( 7) O   1           s(  7.16%)p 1.46( 10.48%)d11.51( 82.36%)
    51. (0.00001) RY*( 8) O   1           s(  0.01%)p52.55(  0.59%)d99.99( 99.40%)
    52. (0.00001) RY*( 9) O   1           s(  0.09%)p 5.44(  0.47%)d99.99( 99.44%)
    53. (0.01931) RY*( 1) C   2           s( 14.21%)p 6.02( 85.51%)d 0.02(  0.28%)
                                           -0.0000  0.0588  0.3724  0.0106 -0.2351
                                           -0.0362  0.7120 -0.0360  0.5386 -0.0007
                                            0.0005 -0.0389  0.0178  0.0313
    54. (0.01427) RY*( 2) C   2           s(  0.59%)p99.99( 68.08%)d53.07( 31.33%)
                                            0.0000  0.0317  0.0700  0.0082 -0.0373
                                           -0.0393  0.4780  0.0606 -0.6675 -0.1182
                                            0.0544 -0.0609 -0.2047 -0.5008
    55. (0.00435) RY*( 3) C   2           s(  0.08%)p 7.77(  0.58%)d99.99( 99.34%)
                                            0.0000  0.0010  0.0274  0.0579  0.0443
                                            0.0126  0.0180  0.0035 -0.0053  0.3008
                                            0.8781  0.2437 -0.2417  0.1187
    56. (0.00315) RY*( 4) C   2           s(  2.02%)p15.40( 31.08%)d33.15( 66.90%)
                                           -0.0000  0.0052  0.1420  0.0097  0.1420
                                           -0.0025  0.2767 -0.0182 -0.4622  0.2295
                                           -0.0823 -0.0972  0.3118  0.7092
    57. (0.00273) RY*( 5) C   2           s( 22.39%)p 2.21( 49.56%)d 1.25( 28.05%)
                                            0.0000 -0.0115  0.4731  0.0428  0.6842
                                           -0.0290 -0.1144 -0.0097  0.1078  0.2316
                                           -0.0428 -0.4027 -0.1814 -0.1730
    58. (0.00194) RY*( 6) C   2           s(  2.52%)p 9.56( 24.09%)d29.11( 73.39%)
                                            0.0000  0.0073  0.1586 -0.0180 -0.4290
                                           -0.0270 -0.2249 -0.0304 -0.0654 -0.2298
                                            0.3338 -0.7426  0.1229  0.0558
    59. (0.00069) RY*( 7) C   2           s( 51.64%)p 0.20( 10.42%)d 0.73( 37.94%)
                                            0.0000 -0.0118  0.7185 -0.0086 -0.0841
                                           -0.0246 -0.2770  0.0203 -0.1391 -0.3308
                                            0.0449  0.4575  0.2390 -0.0390
    60. (0.00010) RY*( 8) C   2           s(  3.19%)p 7.20( 22.96%)d23.17( 73.85%)
    61. (0.00002) RY*( 9) C   2           s(  3.62%)p 2.35(  8.52%)d24.25( 87.86%)
    62. (0.00545) RY*( 1) C   3           s(  2.00%)p47.54( 95.15%)d 1.42(  2.85%)
                                            0.0000  0.0005  0.1415 -0.0153 -0.2801
                                           -0.0050 -0.7267 -0.0069 -0.5870  0.0956
                                            0.0140 -0.0281  0.1081 -0.0818
    63. (0.00311) RY*( 2) C   3           s( 19.11%)p 3.83( 73.18%)d 0.40(  7.71%)
                                            0.0000 -0.0026  0.4371 -0.0050 -0.2995
                                           -0.0003  0.6131 -0.0097 -0.5158 -0.1431
                                            0.1127 -0.0220 -0.0703 -0.1962
    64. (0.00252) RY*( 3) C   3           s( 49.73%)p 0.99( 49.48%)d 0.02(  0.79%)
                                            0.0000  0.0141  0.7051  0.0053 -0.3577
                                           -0.0003 -0.1824 -0.0012  0.5775  0.0053
                                           -0.0373  0.0517  0.0567 -0.0232
    65. (0.00137) RY*( 4) C   3           s( 25.18%)p 2.53( 63.76%)d 0.44( 11.05%)
                                           -0.0000 -0.0216  0.5014  0.0007  0.7684
                                            0.0120 -0.1332  0.0063 -0.1712 -0.1941
                                           -0.0778  0.1419 -0.1776  0.1229
    66. (0.00017) RY*( 5) C   3           s(  0.60%)p 6.24(  3.76%)d99.99( 95.63%)
                                           -0.0000  0.0014  0.0776 -0.0038 -0.0963
                                           -0.0090  0.1241  0.0094 -0.1130  0.7184
                                           -0.1965  0.3132 -0.3211  0.4476
    67. (0.00014) RY*( 6) C   3           s(  1.15%)p 1.29(  1.48%)d84.96( 97.37%)
                                           -0.0000 -0.0011  0.1071  0.0056 -0.0220
                                           -0.0041  0.0847  0.0138 -0.0832 -0.0886
                                            0.0199 -0.4958  0.4246  0.7344
    68. (0.00013) RY*( 7) C   3           s(  0.51%)p 3.94(  2.02%)d99.99( 97.47%)
                                           -0.0000 -0.0010  0.0716 -0.0134  0.0913
                                            0.0193 -0.0751  0.0021  0.0752  0.2771
                                            0.4026 -0.6725 -0.5184 -0.1221
    69. (0.00002) RY*( 8) C   3           s(  1.77%)p 6.08( 10.75%)d49.46( 87.48%)
    70. (0.00002) RY*( 9) C   3           s(  0.01%)p40.74(  0.51%)d99.99( 99.48%)
    71. (0.00450) RY*( 1) C   4           s( 16.04%)p 4.89( 78.40%)d 0.35(  5.56%)
                                            0.0000 -0.0006  0.4005  0.0092 -0.0461
                                           -0.0073 -0.5038  0.0215  0.7262 -0.0269
                                           -0.0792 -0.0326 -0.0428 -0.2138
    72. (0.00353) RY*( 2) C   4           s(  3.38%)p27.03( 91.31%)d 1.57(  5.31%)
                                            0.0000 -0.0126  0.1834 -0.0114 -0.3886
                                           -0.0020  0.7832  0.0042  0.3854  0.0004
                                           -0.1209  0.0174  0.1674 -0.1009
    73. (0.00212) RY*( 3) C   4           s(  0.20%)p99.99( 89.67%)d51.61( 10.13%)
                                            0.0000 -0.0123  0.0425 -0.0008  0.8646
                                           -0.0066  0.3286  0.0118  0.2028  0.1383
                                            0.1039  0.0607 -0.1166 -0.2326
    74. (0.00054) RY*( 4) C   4           s(  0.08%)p14.85(  1.24%)d99.99( 98.68%)
                                           -0.0000 -0.0008  0.0289 -0.0142  0.1095
                                            0.0036 -0.0043  0.0017  0.0119 -0.8087
                                            0.3449  0.2105  0.4075 -0.0592
    75. (0.00046) RY*( 5) C   4           s(  1.47%)p 1.22(  1.80%)d65.84( 96.73%)
                                           -0.0000 -0.0004  0.1212 -0.0070 -0.0841
                                           -0.0098  0.0796  0.0036 -0.0665 -0.3155
                                           -0.1838  0.5433 -0.7341  0.0043
    76. (0.00039) RY*( 6) C   4           s( 74.38%)p 0.24( 17.88%)d 0.10(  7.75%)
                                            0.0000  0.0018  0.8624  0.0042  0.0252
                                            0.0014  0.0142  0.0079 -0.4217  0.1760
                                            0.1443  0.0864  0.1316  0.0299
    77. (0.00026) RY*( 7) C   4           s(  3.09%)p 0.69(  2.14%)d30.64( 94.77%)
                                            0.0000 -0.0018  0.1759 -0.0050  0.0353
                                           -0.0208  0.1204  0.0015 -0.0718 -0.3883
                                            0.0218 -0.8030 -0.3877  0.0355
    78. (0.00015) RY*( 8) C   4           s(  0.41%)p17.99(  7.33%)d99.99( 92.26%)
                                           -0.0000  0.0001  0.0638 -0.0151  0.2015
                                            0.0064 -0.0409  0.0133 -0.1749 -0.2072
                                           -0.8853 -0.0339  0.2839 -0.1190
    79. (0.00011) RY*( 9) C   4           s(  0.96%)p10.89( 10.42%)d92.63( 88.62%)
                                           -0.0000 -0.0025  0.0978 -0.0095  0.1941
                                           -0.0016  0.0401 -0.0161  0.2541 -0.0387
                                           -0.1012  0.0439  0.0551  0.9325
    80. (0.00357) RY*( 1) C   5           s(  0.25%)p99.99( 93.39%)d25.73(  6.37%)
                                           -0.0000  0.0024  0.0497 -0.0183 -0.9513
                                           -0.0021 -0.1229  0.0027  0.1159  0.2468
                                           -0.0116 -0.0275 -0.0425 -0.0080
    81. (0.00317) RY*( 2) C   5           s( 15.51%)p 4.96( 76.88%)d 0.49(  7.61%)
                                           -0.0000  0.0142  0.3936  0.0003  0.0047
                                           -0.0069 -0.5511 -0.0108 -0.6818 -0.0043
                                           -0.0647  0.2076 -0.0217 -0.1684
    82. (0.00091) RY*( 3) C   5           s( 43.67%)p 1.13( 49.31%)d 0.16(  7.02%)
                                            0.0000  0.0093  0.6608 -0.0006  0.1402
                                            0.0111 -0.3699 -0.0013  0.5800 -0.0452
                                            0.0547 -0.1681  0.0843  0.1726
    83. (0.00020) RY*( 4) C   5           s( 32.80%)p 1.75( 57.49%)d 0.30(  9.71%)
                                           -0.0000 -0.0180  0.5724  0.0021 -0.0878
                                           -0.0132  0.6739  0.0088 -0.3358  0.0414
                                            0.0385 -0.2087  0.0969  0.2024
    84. (0.00002) RY*( 5) C   5           s(  0.03%)p99.99(  6.26%)d99.99( 93.71%)
    85. (0.00003) RY*( 6) C   5           s(  0.06%)p34.52(  2.03%)d99.99( 97.91%)
    86. (0.00000) RY*( 7) C   5           s(  3.38%)p 1.59(  5.36%)d27.04( 91.26%)
    87. (0.00001) RY*( 8) C   5           s(  0.12%)p 7.18(  0.84%)d99.99( 99.04%)
    88. (0.00001) RY*( 9) C   5           s(  4.25%)p 2.01(  8.54%)d20.50( 87.20%)
    89. (0.00506) RY*( 1) C   6           s(  2.53%)p36.25( 91.65%)d 2.30(  5.83%)
                                           -0.0000  0.0038  0.1590 -0.0013 -0.1705
                                            0.0144  0.6259 -0.0140 -0.7037 -0.0317
                                           -0.0464 -0.0800 -0.1140 -0.1889
    90. (0.00359) RY*( 2) C   6           s( 20.57%)p 3.64( 74.90%)d 0.22(  4.53%)
                                            0.0000 -0.0048  0.4535  0.0073  0.7136
                                           -0.0063 -0.3283 -0.0035 -0.3631 -0.0655
                                           -0.1268 -0.0448  0.1490 -0.0269
    91. (0.00266) RY*( 3) C   6           s( 26.23%)p 2.44( 64.07%)d 0.37(  9.70%)
                                            0.0000 -0.0125  0.5120 -0.0026 -0.6369
                                           -0.0052 -0.4636 -0.0013 -0.1417  0.1780
                                            0.0505 -0.0802  0.1980 -0.1307
    92. (0.00108) RY*( 4) C   6           s( 46.00%)p 1.01( 46.63%)d 0.16(  7.37%)
                                            0.0000  0.0076  0.6782 -0.0005  0.0752
                                           -0.0130  0.4573 -0.0048  0.5013  0.1735
                                           -0.0286  0.0288 -0.1023  0.1774
    93. (0.00030) RY*( 5) C   6           s(  2.07%)p 0.58(  1.21%)d46.81( 96.73%)
                                           -0.0000  0.0014  0.1437 -0.0040  0.0489
                                            0.0023  0.0470 -0.0027  0.0863 -0.4937
                                            0.7626  0.1890  0.0737 -0.3176
    94. (0.00014) RY*( 6) C   6           s(  1.14%)p 9.35( 10.69%)d77.14( 88.17%)
                                           -0.0000 -0.0037  0.1068  0.0033 -0.0947
                                            0.0116 -0.2088  0.0157 -0.2322 -0.1484
                                            0.1562  0.3108 -0.6307  0.5839
    95. (0.00007) RY*( 7) C   6           s(  1.13%)p 4.50(  5.08%)d83.04( 93.79%)
    96. (0.00001) RY*( 8) C   6           s(  0.01%)p51.21(  0.55%)d99.99( 99.44%)
    97. (0.00001) RY*( 9) C   6           s(  0.33%)p16.32(  5.40%)d99.99( 94.27%)
    98. (0.00626) RY*( 1) C   7           s(  0.17%)p99.99( 96.33%)d20.80(  3.50%)
                                            0.0000 -0.0015  0.0410 -0.0146 -0.6667
                                            0.0066  0.3496 -0.0180 -0.6293  0.0163
                                            0.0267  0.0794  0.0947  0.1370
    99. (0.00327) RY*( 2) C   7           s( 19.56%)p 3.73( 72.93%)d 0.38(  7.51%)
                                            0.0000  0.0011  0.4422  0.0017  0.4535
                                            0.0097  0.7224  0.0012 -0.0410  0.1568
                                           -0.0376 -0.0832  0.1973 -0.0570
   100. (0.00110) RY*( 3) C   7           s( 20.80%)p 2.54( 52.75%)d 1.27( 26.45%)
                                            0.0000 -0.0129  0.4559  0.0070 -0.5109
                                            0.0055 -0.0156  0.0082  0.5158 -0.2059
                                           -0.0985 -0.1362  0.3151 -0.3075
   101. (0.00044) RY*( 4) C   7           s( 39.51%)p 1.47( 58.22%)d 0.06(  2.27%)
                                            0.0000  0.0090  0.6285 -0.0082  0.1966
                                            0.0130 -0.5621  0.0112 -0.4767 -0.0350
                                           -0.1100 -0.0395  0.0882  0.0008
   102. (0.00039) RY*( 5) C   7           s(  2.75%)p 0.09(  0.24%)d35.22( 97.01%)
                                            0.0000  0.0002  0.1660  0.0073  0.0422
                                           -0.0027  0.0182 -0.0025 -0.0135 -0.2466
                                            0.8689  0.3184 -0.1020 -0.2063
   103. (0.00014) RY*( 6) C   7           s( 12.19%)p 0.52(  6.30%)d 6.69( 81.51%)
                                           -0.0000 -0.0035  0.3491 -0.0014 -0.0754
                                           -0.0079  0.1391 -0.0064  0.1946 -0.3107
                                           -0.1791  0.1806 -0.6492  0.4821
   104. (0.00012) RY*( 7) C   7           s(  4.93%)p 1.96(  9.68%)d17.31( 85.38%)
                                            0.0000 -0.0051  0.2220  0.0202 -0.1915
                                            0.0120 -0.1213 -0.0094  0.2117  0.8562
                                            0.2404  0.0266 -0.1325  0.2115
   105. (0.00005) RY*( 8) C   7           s(  0.08%)p48.10(  3.67%)d99.99( 96.26%)
   106. (0.00001) RY*( 9) C   7           s(  0.01%)p 1.00(  0.05%)d99.99( 99.94%)
   107. (0.00532) RY*( 1) C   8           s( 12.88%)p 6.23( 80.25%)d 0.53(  6.88%)
                                            0.0000 -0.0097  0.3587  0.0076 -0.0825
                                           -0.0195 -0.8911  0.0028  0.0337  0.1324
                                            0.0139  0.1058  0.1983 -0.0232
   108. (0.00422) RY*( 2) C   8           s(  2.94%)p30.65( 90.25%)d 2.31(  6.81%)
                                            0.0000  0.0149  0.1709  0.0116  0.8066
                                           -0.0040 -0.0282 -0.0245 -0.5004 -0.1186
                                           -0.1452 -0.1094  0.1235 -0.0757
   109. (0.00215) RY*( 3) C   8           s(  3.59%)p24.37( 87.47%)d 2.49(  8.94%)
                                            0.0000 -0.0061  0.1894  0.0256 -0.5421
                                           -0.0041  0.0783 -0.0015 -0.7577  0.0863
                                           -0.2131 -0.0845 -0.1028 -0.1371
   110. (0.00064) RY*( 4) C   8           s( 78.51%)p 0.23( 17.83%)d 0.05(  3.66%)
                                            0.0000 -0.0011  0.8861  0.0127 -0.0031
                                           -0.0149  0.3711  0.0140  0.1998 -0.0136
                                            0.1346  0.1085 -0.0215  0.0779
   111. (0.00014) RY*( 5) C   8           s(  0.93%)p12.05( 11.16%)d94.95( 87.91%)
                                           -0.0000 -0.0022  0.0962 -0.0160  0.0928
                                           -0.0007 -0.0150 -0.0155  0.3198  0.3371
                                           -0.5461 -0.2992 -0.3434 -0.5097
   112. (0.00009) RY*( 6) C   8           s(  0.01%)p 1.00(  7.30%)d12.69( 92.69%)
   113. (0.00007) RY*( 7) C   8           s(  0.81%)p 5.86(  4.75%)d99.99( 94.44%)
   114. (0.00001) RY*( 8) C   8           s(  0.03%)p13.96(  0.37%)d99.99( 99.60%)
   115. (0.00001) RY*( 9) C   8           s(  0.29%)p 2.87(  0.83%)d99.99( 98.88%)
   116. (0.00533) RY*( 1) C   9           s(  6.16%)p14.11( 86.96%)d 1.12(  6.88%)
                                            0.0000 -0.0060  0.2482  0.0011  0.3222
                                            0.0208  0.8540 -0.0079 -0.1897  0.1559
                                            0.0415  0.1201  0.1677 -0.0152
   117. (0.00197) RY*( 2) C   9           s(  1.01%)p82.55( 83.39%)d15.45( 15.60%)
                                            0.0000  0.0006  0.1005 -0.0229  0.2472
                                            0.0068  0.0828  0.0146  0.8747  0.0394
                                           -0.3066 -0.1368  0.0638 -0.1941
   118. (0.00195) RY*( 3) C   9           s(  2.69%)p31.42( 84.68%)d 4.69( 12.63%)
                                            0.0000  0.0019  0.1641 -0.0084  0.8317
                                           -0.0058 -0.3718 -0.0238 -0.1269  0.1216
                                            0.1229  0.0819 -0.2850  0.0918
   119. (0.00032) RY*( 4) C   9           s( 76.58%)p 0.15( 11.13%)d 0.16( 12.29%)
                                            0.0000 -0.0028  0.8751 -0.0059 -0.1926
                                            0.0234 -0.2697 -0.0085 -0.0287  0.0194
                                            0.0501  0.0531  0.3405 -0.0363
   120. (0.00017) RY*( 5) C   9           s(  3.94%)p 2.15(  8.47%)d22.22( 87.59%)
                                           -0.0000 -0.0030  0.1985  0.0197 -0.1794
                                            0.0004  0.0420  0.0122 -0.2240  0.4138
                                           -0.4165 -0.2360 -0.5645 -0.3960
   121. (0.00011) RY*( 6) C   9           s(  0.70%)p27.91( 19.58%)d99.99( 79.72%)
                                           -0.0000  0.0006  0.0838  0.0110 -0.2660
                                            0.0033  0.0749 -0.0055  0.3454  0.4263
                                            0.3925  0.4587 -0.3988  0.3032
   122. (0.00005) RY*( 7) C   9           s(  4.85%)p 0.96(  4.67%)d18.67( 90.48%)
   123. (0.00000) RY*( 8) C   9           s(  1.95%)p 0.28(  0.55%)d50.00( 97.50%)
   124. (0.00001) RY*( 9) C   9           s(  2.08%)p 0.39(  0.81%)d46.59( 97.11%)
   125. (0.00332) RY*( 1) C  10           s(  2.38%)p38.20( 90.96%)d 2.80(  6.66%)
                                            0.0000  0.0050  0.1542  0.0104  0.6195
                                           -0.0106 -0.5704  0.0079  0.4475 -0.0255
                                            0.1016  0.0612  0.2267  0.0215
   126. (0.00115) RY*( 2) C  10           s(  0.00%)p 1.00( 64.26%)d 0.56( 35.74%)
                                            0.0000  0.0002  0.0061 -0.0057 -0.3056
                                            0.0036  0.2225  0.0127  0.7067  0.0332
                                            0.3953  0.2769 -0.2732  0.2208
   127. (0.00052) RY*( 3) C  10           s( 19.48%)p 4.13( 80.37%)d 0.01(  0.15%)
                                            0.0000  0.0086  0.4412 -0.0146  0.5354
                                           -0.0133  0.7188 -0.0025  0.0059 -0.0221
                                            0.0182 -0.0077  0.0251 -0.0030
   128. (0.00006) RY*( 4) C  10           s( 32.85%)p 0.22(  7.31%)d 1.82( 59.84%)
   129. (0.00003) RY*( 5) C  10           s( 17.83%)p 0.40(  7.19%)d 4.21( 74.98%)
   130. (0.00000) RY*( 6) C  10           s(  0.00%)p 1.00( 20.44%)d 3.89( 79.56%)
   131. (0.00000) RY*( 7) C  10           s( 11.16%)p 0.80(  8.92%)d 7.16( 79.92%)
   132. (0.00000) RY*( 8) C  10           s( 15.79%)p 0.95( 15.06%)d 4.38( 69.15%)
   133. (0.00000) RY*( 9) C  10           s(  0.50%)p11.20(  5.65%)d99.99( 93.84%)
   134. (0.00218) RY*( 1) O  11           s(  0.01%)p 1.00( 98.76%)d 0.01(  1.23%)
                                            0.0000  0.0020  0.0079 -0.0005  0.2013
                                            0.0061 -0.6374 -0.0072  0.7353 -0.0303
                                            0.0076 -0.0146 -0.0522 -0.0918
   135. (0.00057) RY*( 2) O  11           s(  2.28%)p41.93( 95.72%)d 0.88(  2.00%)
                                           -0.0000  0.0003  0.1511  0.0086  0.9332
                                            0.0052  0.2935  0.0037  0.0001 -0.0097
                                           -0.1385 -0.0166  0.0207  0.0046
   136. (0.00041) RY*( 3) O  11           s( 94.87%)p 0.03(  2.52%)d 0.03(  2.61%)
                                           -0.0000  0.0050  0.9740 -0.0081 -0.1544
                                            0.0178 -0.0093  0.0167  0.0257 -0.0184
                                           -0.0170  0.1583 -0.0189  0.0058
   137. (0.00009) RY*( 4) O  11           s(  0.20%)p99.99( 99.19%)d 3.11(  0.61%)
   138. (0.00003) RY*( 5) O  11           s(  2.58%)p 0.08(  0.20%)d37.74( 97.22%)
   139. (0.00000) RY*( 6) O  11           s(  0.01%)p 1.00(  2.03%)d48.16( 97.96%)
   140. (0.00000) RY*( 7) O  11           s(  0.00%)p 1.00(  0.20%)d99.99( 99.80%)
   141. (0.00000) RY*( 8) O  11           s(  0.01%)p 1.00(  0.39%)d99.99( 99.60%)
   142. (0.00000) RY*( 9) O  11           s(  0.00%)p 1.00(  1.37%)d71.76( 98.62%)
   143. (0.00176) RY*( 1) H  12           s( 42.67%)p 1.34( 57.33%)
                                            0.0061  0.6532  0.6158 -0.0691  0.4351
   144. (0.00130) RY*( 2) H  12           s(  5.05%)p18.81( 94.95%)
                                            0.0054  0.2246 -0.6451 -0.5419  0.4896
   145. (0.00062) RY*( 3) H  12           s( 42.94%)p 1.33( 57.06%)
                                            0.0265  0.6548 -0.4405  0.5497 -0.2727
   146. (0.00004) RY*( 4) H  12           s(  9.76%)p 9.25( 90.24%)
   147. (0.00222) RY*( 1) H  13           s( 99.33%)p 0.01(  0.67%)
                                            0.0046  0.9966  0.0493  0.0653 -0.0039
   148. (0.00021) RY*( 2) H  13           s(  0.01%)p 1.00( 99.99%)
                                            0.0024  0.0073 -0.0153 -0.0408  0.9990
   149. (0.00015) RY*( 3) H  13           s(  0.04%)p99.99( 99.96%)
                                            0.0008  0.0193  0.6324 -0.7741 -0.0221
   150. (0.00004) RY*( 4) H  13           s(  0.71%)p99.99( 99.29%)
   151. (0.00358) RY*( 1) H  14           s( 99.79%)p 0.00(  0.21%)
                                            0.0050  0.9989  0.0230  0.0096 -0.0388
   152. (0.00016) RY*( 2) H  14           s(  0.01%)p99.99( 99.99%)
                                            0.0068  0.0091 -0.3695 -0.9052 -0.2095
   153. (0.00010) RY*( 3) H  14           s(  0.02%)p99.99( 99.98%)
                                            0.0036  0.0145 -0.9169  0.3918 -0.0750
   154. (0.00004) RY*( 4) H  14           s(  0.26%)p99.99( 99.74%)
   155. (0.00437) RY*( 1) H  15           s( 99.54%)p 0.00(  0.46%)
                                            0.0080  0.9977  0.0431 -0.0344  0.0396
   156. (0.00021) RY*( 2) H  15           s(  0.23%)p99.99( 99.77%)
                                            0.0013  0.0481 -0.2964  0.9517 -0.0643
   157. (0.00014) RY*( 3) H  15           s(  0.08%)p99.99( 99.92%)
                                            0.0005  0.0274 -0.9517 -0.2915  0.0925
   158. (0.00005) RY*( 4) H  15           s(  0.23%)p99.99( 99.77%)
   159. (0.00143) RY*( 1) H  16           s( 98.23%)p 0.02(  1.77%)
                                            0.0046  0.9911  0.0943  0.0934 -0.0101
   160. (0.00021) RY*( 2) H  16           s(  0.04%)p99.99( 99.96%)
                                            0.0004  0.0191 -0.3308  0.2308  0.9148
   161. (0.00013) RY*( 3) H  16           s(  0.00%)p 1.00(100.00%)
                                            0.0059  0.0016  0.6580 -0.6386  0.3990
   162. (0.00003) RY*( 4) H  16           s(  1.81%)p54.19( 98.19%)
   163. (0.00118) RY*( 1) H  17           s( 98.09%)p 0.02(  1.91%)
                                            0.0043  0.9904 -0.1111  0.0750  0.0338
   164. (0.00021) RY*( 2) H  17           s(  0.08%)p99.99( 99.92%)
                                           -0.0010  0.0275  0.6893  0.3799  0.6162
   165. (0.00013) RY*( 3) H  17           s(  0.01%)p 1.00( 99.99%)
                                            0.0065 -0.0061 -0.2759 -0.6489  0.7090
   166. (0.00004) RY*( 4) H  17           s(  1.91%)p51.48( 98.09%)
   167. (0.00176) RY*( 1) H  18           s( 98.61%)p 0.01(  1.39%)
                                            0.0052  0.9930 -0.0221  0.0561 -0.1015
   168. (0.00021) RY*( 2) H  18           s(  0.00%)p 1.00(100.00%)
                                            0.0003  0.0030 -0.9768 -0.0744  0.2006
   169. (0.00013) RY*( 3) H  18           s(  0.04%)p99.99( 99.96%)
                                            0.0059  0.0203  0.0054 -0.9456 -0.3247
   170. (0.00004) RY*( 4) H  18           s(  1.43%)p69.04( 98.57%)
   171. (0.00284) RY*( 1) H  19           s( 99.41%)p 0.01(  0.59%)
                                            0.0051  0.9970  0.0523 -0.0551 -0.0121
   172. (0.00020) RY*( 2) H  19           s(  0.01%)p 1.00( 99.99%)
                                            0.0025  0.0081  0.2344  0.1587  0.9591
   173. (0.00012) RY*( 3) H  19           s(  0.19%)p99.99( 99.81%)
                                            0.0023  0.0430 -0.9476 -0.1793  0.2609
   174. (0.00004) RY*( 4) H  19           s(  0.48%)p99.99( 99.52%)
   175. (0.00301) RY*( 1) H  20           s( 99.62%)p 0.00(  0.38%)
                                            0.0061  0.9981 -0.0008 -0.0270 -0.0554
   176. (0.00018) RY*( 2) H  20           s(  0.03%)p99.99( 99.97%)
                                            0.0040  0.0159 -0.2106  0.9610 -0.1787
   177. (0.00010) RY*( 3) H  20           s(  0.00%)p 1.00(100.00%)
   178. (0.00004) RY*( 4) H  20           s(  0.44%)p99.99( 99.56%)
   179. (0.00274) RY*( 1) H  21           s( 99.33%)p 0.01(  0.67%)
                                            0.0063  0.9966  0.0282  0.0477  0.0605
   180. (0.00020) RY*( 2) H  21           s(  0.06%)p99.99( 99.94%)
                                            0.0023  0.0242  0.3422 -0.9237  0.1703
   181. (0.00016) RY*( 3) H  21           s(  0.06%)p99.99( 99.94%)
                                            0.0029  0.0237 -0.9187 -0.2906  0.2663
   182. (0.00004) RY*( 4) H  21           s(  0.64%)p99.99( 99.36%)
   183. (0.00248) RY*( 1) H  22           s( 99.49%)p 0.01(  0.51%)
                                            0.0052  0.9974  0.0015  0.0713 -0.0019
   184. (0.00018) RY*( 2) H  22           s(  0.05%)p99.99( 99.95%)
                                            0.0026  0.0219 -0.4879 -0.3184 -0.8124
   185. (0.00014) RY*( 3) H  22           s(  0.03%)p99.99( 99.97%)
                                           -0.0025  0.0169 -0.8013 -0.2046  0.5619
   186. (0.00004) RY*( 4) H  22           s(  0.51%)p99.99( 99.49%)
   187. (0.00244) RY*( 1) H  23           s( 99.33%)p 0.01(  0.67%)
                                            0.0065  0.9966  0.0366 -0.0685  0.0253
   188. (0.00019) RY*( 2) H  23           s(  0.01%)p99.99( 99.99%)
                                           -0.0002  0.0115 -0.3847  0.2853  0.8778
   189. (0.00010) RY*( 3) H  23           s(  0.31%)p99.99( 99.69%)
                                           -0.0112  0.0549 -0.8809  0.1646 -0.4402
   190. (0.00006) RY*( 4) H  23           s(  0.43%)p99.99( 99.57%)
   191. (0.00244) RY*( 1) H  24           s( 99.29%)p 0.01(  0.71%)
                                            0.0065  0.9964 -0.0295  0.0698 -0.0366
   192. (0.00018) RY*( 2) H  24           s(  0.00%)p 1.00(100.00%)
                                           -0.0006  0.0009  0.4319 -0.2795 -0.8575
   193. (0.00011) RY*( 3) H  24           s(  0.25%)p99.99( 99.75%)
                                           -0.0096  0.0487  0.8790 -0.0774  0.4680
   194. (0.00006) RY*( 4) H  24           s(  0.55%)p99.99( 99.45%)
   195. (0.00162) RY*( 1) H  25           s( 97.35%)p 0.03(  2.65%)
                                            0.0055  0.9866 -0.1043 -0.0795 -0.0965
   196. (0.00022) RY*( 2) H  25           s(  0.01%)p99.99( 99.99%)
                                            0.0017  0.0117  0.7271 -0.6780 -0.1072
   197. (0.00015) RY*( 3) H  25           s(  0.38%)p99.99( 99.62%)
                                            0.0076  0.0614  0.5442  0.6649 -0.5079
   198. (0.00003) RY*( 4) H  25           s(  2.34%)p41.81( 97.66%)
   199. (0.00167) RY*( 1) H  26           s( 97.93%)p 0.02(  2.07%)
                                            0.0050  0.9896 -0.0429 -0.1355  0.0234
   200. (0.00018) RY*( 2) H  26           s(  0.00%)p 1.00(100.00%)
                                            0.0001  0.0005  0.3872 -0.2711 -0.8812
   201. (0.00013) RY*( 3) H  26           s(  0.14%)p99.99( 99.86%)
                                            0.0078  0.0365  0.9188  0.0433  0.3905
   202. (0.00003) RY*( 4) H  26           s(  2.01%)p48.69( 97.99%)
   203. (0.00165) RY*( 1) H  27           s( 97.41%)p 0.03(  2.59%)
                                            0.0055  0.9870 -0.1537 -0.0441  0.0174
   204. (0.00022) RY*( 2) H  27           s(  0.02%)p99.99( 99.98%)
                                            0.0017  0.0126  0.2873 -0.3719  0.8826
   205. (0.00015) RY*( 3) H  27           s(  0.39%)p99.99( 99.61%)
                                            0.0076  0.0616  0.1682  0.9253  0.3342
   206. (0.00003) RY*( 4) H  27           s(  2.26%)p43.15( 97.74%)
   207. (0.10437) BD*( 1) O   1 - C   2  
                ( 30.20%)   0.5496* O   1 s( 36.28%)p 1.75( 63.65%)d 0.00(  0.07%)
                                           -0.0000  0.6023 -0.0022  0.0140  0.0030
                                            0.1686 -0.0068 -0.7796 -0.0048 -0.0018
                                            0.0019 -0.0171 -0.0054  0.0185
                ( 69.80%)  -0.8355* C   2 s( 26.41%)p 2.77( 73.24%)d 0.01(  0.34%)
                                           -0.0001  0.5138 -0.0126  0.0008  0.0094
                                           -0.2241 -0.0380  0.8240  0.0423  0.0019
                                           -0.0025 -0.0182  0.0012  0.0557
   208. (0.01183) BD*( 1) O   1 - H  12  
                ( 25.88%)   0.5087* O   1 s( 22.07%)p 3.53( 77.85%)d 0.00(  0.08%)
                                           -0.0003 -0.4695 -0.0152  0.2297  0.0054
                                           -0.6844 -0.0093 -0.5059 -0.0362  0.0126
                                            0.0036 -0.0121  0.0189  0.0116
                ( 74.12%)  -0.8609* H  12 s( 99.58%)p 0.00(  0.42%)
                                           -0.9979  0.0045 -0.0174  0.0484  0.0395
   209. (0.06614) BD*( 1) C   2 - C   3  
                ( 52.71%)   0.7260* C   2 s( 40.18%)p 1.49( 59.76%)d 0.00(  0.06%)
                                            0.0002  0.6330  0.0340 -0.1811  0.0195
                                            0.7248 -0.0157 -0.1957 -0.0231 -0.0090
                                            0.0018 -0.0051 -0.0164 -0.0147
                ( 47.29%)  -0.6877* C   3 s( 25.85%)p 2.87( 74.09%)d 0.00(  0.06%)
                                            0.0002  0.5084  0.0051  0.1738  0.0178
                                           -0.8118 -0.0019  0.2267 -0.0071 -0.0078
                                            0.0030 -0.0115 -0.0163 -0.0094
   210. (0.02084) BD*( 1) C   2 - O  11  
                ( 66.83%)   0.8175* C   2 s( 33.08%)p 2.02( 66.68%)d 0.01(  0.24%)
                                           -0.0001  0.5735 -0.0439  0.1559  0.0162
                                           -0.6038 -0.0552 -0.5233 -0.0275 -0.0128
                                           -0.0118  0.0413 -0.0198  0.0045
                ( 33.17%)  -0.5760* O  11 s( 44.95%)p 1.22( 54.96%)d 0.00(  0.09%)
                                           -0.0001  0.6699 -0.0263 -0.2263  0.0055
                                            0.5056 -0.0161  0.4922 -0.0165 -0.0091
                                           -0.0095  0.0244 -0.0089  0.0041
   211. (0.19989) BD*( 2) C   2 - O  11  
                ( 67.78%)   0.8233* C   2 s(  0.07%)p99.99( 99.52%)d 5.99(  0.41%)
                                            0.0000  0.0251 -0.0070  0.9680 -0.0366
                                            0.2336 -0.0103  0.0469 -0.0020 -0.0402
                                           -0.0401 -0.0123  0.0259 -0.0047
                ( 32.22%)  -0.5676* O  11 s(  0.11%)p99.99( 99.74%)d 1.41(  0.15%)
                                           -0.0000  0.0326 -0.0012  0.9502 -0.0056
                                            0.2940 -0.0023  0.0904 -0.0014  0.0236
                                            0.0232  0.0098 -0.0170  0.0032
   212. (0.02310) BD*( 1) C   3 - C   4  
                ( 49.90%)   0.7064* C   3 s( 29.55%)p 2.38( 70.41%)d 0.00(  0.04%)
                                           -0.0002 -0.5436  0.0004  0.6797 -0.0071
                                           -0.3031 -0.0070 -0.3874  0.0012  0.0075
                                            0.0142 -0.0051 -0.0082  0.0021
                ( 50.10%)  -0.7078* C   4 s( 25.89%)p 2.86( 74.06%)d 0.00(  0.05%)
                                           -0.0003 -0.5088 -0.0042 -0.6994 -0.0067
                                            0.3357 -0.0144  0.3723 -0.0048  0.0126
                                            0.0131 -0.0062 -0.0100  0.0051
   213. (0.01253) BD*( 1) C   3 - H  13  
                ( 38.03%)   0.6167* C   3 s( 21.61%)p 3.63( 78.35%)d 0.00(  0.04%)
                                            0.0002 -0.4649 -0.0013 -0.7053 -0.0044
                                           -0.4970  0.0028 -0.1965  0.0181 -0.0136
                                           -0.0090 -0.0048 -0.0086  0.0077
                ( 61.97%)  -0.7872* H  13 s( 99.91%)p 0.00(  0.09%)
                                           -0.9996  0.0023  0.0231  0.0177  0.0034
   214. (0.01441) BD*( 1) C   3 - H  14  
                ( 37.47%)   0.6122* C   3 s( 22.91%)p 3.36( 77.05%)d 0.00(  0.04%)
                                           -0.0003  0.4787  0.0000 -0.0979  0.0177
                                            0.0357  0.0017 -0.8714 -0.0002  0.0010
                                            0.0029  0.0007 -0.0002  0.0190
                ( 62.53%)  -0.7907* H  14 s( 99.91%)p 0.00(  0.09%)
                                            0.9996 -0.0040  0.0015  0.0001  0.0293
   215. (0.01769) BD*( 1) C   4 - C   5  
                ( 48.68%)   0.6977* C   4 s( 26.82%)p 2.73( 73.14%)d 0.00(  0.04%)
                                           -0.0002 -0.5178 -0.0108  0.1147 -0.0072
                                           -0.8126 -0.0075  0.2402 -0.0131  0.0038
                                           -0.0008  0.0098  0.0165  0.0076
                ( 51.32%)  -0.7164* C   5 s( 30.06%)p 2.33( 69.90%)d 0.00(  0.04%)
                                           -0.0005 -0.5482  0.0008 -0.1042 -0.0025
                                            0.7942 -0.0042 -0.2392 -0.0114  0.0043
                                           -0.0012  0.0094  0.0156  0.0078
   216. (0.02457) BD*( 1) C   4 - C   6  
                ( 49.11%)   0.7008* C   4 s( 27.32%)p 2.66( 72.64%)d 0.00(  0.04%)
                                           -0.0002 -0.5227 -0.0012  0.6902 -0.0012
                                            0.4758  0.0052  0.1537 -0.0036 -0.0160
                                           -0.0052 -0.0037 -0.0055  0.0095
                ( 50.89%)  -0.7134* C   6 s( 28.47%)p 2.51( 71.48%)d 0.00(  0.04%)
                                           -0.0004 -0.5336 -0.0054 -0.6718  0.0011
                                           -0.4889  0.0065 -0.1566 -0.0044 -0.0166
                                           -0.0058 -0.0040 -0.0056  0.0095
   217. (0.02853) BD*( 1) C   4 - H  15  
                ( 39.72%)   0.6302* C   4 s( 19.97%)p 4.00( 79.98%)d 0.00(  0.05%)
                                            0.0003 -0.4467  0.0140 -0.1435  0.0032
                                            0.0031 -0.0121 -0.8826  0.0046  0.0004
                                           -0.0070  0.0003 -0.0009 -0.0215
                ( 60.28%)  -0.7764* H  15 s( 99.92%)p 0.00(  0.08%)
                                           -0.9996  0.0069  0.0013  0.0033  0.0276
   218. (0.00608) BD*( 1) C   5 - H  16  
                ( 39.03%)   0.6247* C   5 s( 23.28%)p 3.29( 76.68%)d 0.00(  0.04%)
                                            0.0000 -0.4825 -0.0027 -0.7228  0.0119
                                           -0.4718 -0.0137 -0.1463  0.0038 -0.0156
                                           -0.0048 -0.0036 -0.0078  0.0090
                ( 60.97%)  -0.7809* H  16 s( 99.92%)p 0.00(  0.08%)
                                           -0.9996  0.0009  0.0224  0.0166  0.0043
   219. (0.00598) BD*( 1) C   5 - H  17  
                ( 38.91%)   0.6238* C   5 s( 23.62%)p 3.23( 76.34%)d 0.00(  0.04%)
                                           -0.0000  0.4859  0.0026 -0.6588  0.0083
                                            0.3786  0.0154  0.4309 -0.0076 -0.0109
                                           -0.0132  0.0077  0.0073 -0.0024
                ( 61.09%)  -0.7816* H  17 s( 99.92%)p 0.00(  0.08%)
                                            0.9996 -0.0006  0.0207 -0.0134 -0.0133
   220. (0.00897) BD*( 1) C   5 - H  18  
                ( 39.08%)   0.6252* C   5 s( 22.98%)p 3.35( 76.98%)d 0.00(  0.04%)
                                           -0.0000  0.4794 -0.0028 -0.1787 -0.0011
                                            0.0491  0.0206 -0.8573 -0.0011 -0.0001
                                            0.0068 -0.0011  0.0012  0.0193
                ( 60.92%)  -0.7805* H  18 s( 99.92%)p 0.00(  0.08%)
                                            0.9996 -0.0021  0.0061 -0.0032  0.0273
   221. (0.01792) BD*( 1) C   6 - C   7  
                ( 49.96%)   0.7068* C   6 s( 27.98%)p 2.57( 71.97%)d 0.00(  0.04%)
                                           -0.0003 -0.5289 -0.0095  0.7018 -0.0006
                                           -0.2589  0.0052 -0.4003  0.0013  0.0090
                                            0.0146 -0.0051 -0.0101  0.0029
                ( 50.04%)  -0.7074* C   7 s( 27.80%)p 2.60( 72.16%)d 0.00(  0.04%)
                                           -0.0003 -0.5273 -0.0045 -0.7093  0.0021
                                            0.2386  0.0015  0.4018  0.0064  0.0090
                                            0.0131 -0.0058 -0.0098  0.0035
   222. (0.01510) BD*( 1) C   6 - H  19  
                ( 38.72%)   0.6222* C   6 s( 21.85%)p 3.57( 78.10%)d 0.00(  0.05%)
                                           -0.0001  0.4674 -0.0050  0.1797 -0.0074
                                           -0.8323 -0.0013  0.2361 -0.0141 -0.0077
                                            0.0022 -0.0099 -0.0153 -0.0079
                ( 61.28%)  -0.7828* H  19 s( 99.92%)p 0.00(  0.08%)
                                            0.9996 -0.0034 -0.0046  0.0275 -0.0060
   223. (0.01733) BD*( 1) C   6 - H  20  
                ( 38.66%)   0.6217* C   6 s( 21.68%)p 3.61( 78.27%)d 0.00(  0.04%)
                                           -0.0002  0.4656 -0.0051 -0.1530 -0.0025
                                           -0.0188 -0.0160 -0.8711 -0.0010  0.0000
                                            0.0058  0.0007  0.0002  0.0202
                ( 61.34%)  -0.7832* H  20 s( 99.92%)p 0.00(  0.08%)
                                            0.9996 -0.0045  0.0054  0.0024  0.0283
   224. (0.01600) BD*( 1) C   7 - C   8  
                ( 49.05%)   0.7004* C   7 s( 28.77%)p 2.47( 71.19%)d 0.00(  0.05%)
                                           -0.0004 -0.5362 -0.0121  0.6371  0.0049
                                            0.5441 -0.0000  0.0984 -0.0157 -0.0184
                                           -0.0033 -0.0033 -0.0017  0.0100
                ( 50.95%)  -0.7138* C   8 s( 33.49%)p 1.98( 66.47%)d 0.00(  0.04%)
                                           -0.0001 -0.5787  0.0004 -0.6110  0.0019
                                           -0.5284  0.0084 -0.1088 -0.0157 -0.0167
                                           -0.0039 -0.0011 -0.0016  0.0109
   225. (0.01980) BD*( 1) C   7 - H  21  
                ( 38.92%)   0.6239* C   7 s( 21.11%)p 3.73( 78.84%)d 0.00(  0.04%)
                                            0.0002 -0.4594  0.0064 -0.1782  0.0155
                                           -0.0873 -0.0116 -0.8653  0.0018 -0.0003
                                           -0.0071 -0.0015 -0.0006 -0.0195
                ( 61.08%)  -0.7815* H  21 s( 99.92%)p 0.00(  0.08%)
                                           -0.9996  0.0043  0.0037  0.0042  0.0281
   226. (0.01598) BD*( 1) C   7 - H  22  
                ( 38.98%)   0.6243* C   7 s( 22.32%)p 3.48( 77.64%)d 0.00(  0.04%)
                                            0.0002 -0.4723  0.0080  0.2414  0.0006
                                           -0.7991  0.0003  0.2816 -0.0160  0.0089
                                           -0.0035  0.0102  0.0130  0.0066
                ( 61.02%)  -0.7812* H  22 s( 99.92%)p 0.00(  0.08%)
                                           -0.9996  0.0034 -0.0087  0.0253 -0.0078
   227. (0.01537) BD*( 1) C   8 - C   9  
                ( 49.86%)   0.7061* C   8 s( 39.61%)p 1.52( 60.35%)d 0.00(  0.04%)
                                           -0.0002 -0.6290 -0.0219  0.6742  0.0244
                                           -0.1628  0.0048  0.3489  0.0109  0.0063
                                           -0.0144  0.0035 -0.0126  0.0042
                ( 50.14%)  -0.7081* C   9 s( 39.71%)p 1.52( 60.25%)d 0.00(  0.04%)
                                           -0.0002 -0.6300 -0.0131 -0.6707 -0.0173
                                            0.1647 -0.0008 -0.3537 -0.0089  0.0061
                                           -0.0145  0.0035 -0.0127  0.0043
   228. (0.05958) BD*( 2) C   8 - C   9  
                ( 49.49%)   0.7035* C   8 s(  0.00%)p 1.00( 99.92%)d 0.00(  0.07%)
                                            0.0000 -0.0006 -0.0065  0.3897 -0.0134
                                           -0.2695  0.0051 -0.8799  0.0194  0.0090
                                            0.0153 -0.0022 -0.0071  0.0188
                ( 50.51%)  -0.7107* C   9 s(  0.00%)p 1.00( 99.92%)d 0.00(  0.08%)
                                           -0.0000  0.0022 -0.0007  0.3935 -0.0090
                                           -0.2729  0.0062 -0.8772  0.0195 -0.0090
                                           -0.0159  0.0023  0.0075 -0.0192
   229. (0.02155) BD*( 1) C   8 - H  23  
                ( 39.59%)   0.6292* C   8 s( 26.92%)p 2.71( 73.05%)d 0.00(  0.04%)
                                           -0.0005  0.5185 -0.0194  0.1366 -0.0006
                                           -0.7879  0.0013  0.3017  0.0029 -0.0047
                                            0.0021 -0.0105 -0.0136 -0.0067
                ( 60.41%)  -0.7772* H  23 s( 99.91%)p 0.00(  0.09%)
                                            0.9996 -0.0043 -0.0029  0.0276 -0.0099
   230. (0.01080) BD*( 1) C   9 - C  10  
                ( 50.17%)   0.7083* C   9 s( 33.38%)p 1.99( 66.58%)d 0.00(  0.04%)
                                            0.0000  0.5777  0.0096 -0.6135 -0.0137
                                           -0.5261  0.0127 -0.1100 -0.0105  0.0166
                                            0.0042  0.0017  0.0014 -0.0106
                ( 49.83%)  -0.7059* C  10 s( 30.34%)p 2.29( 69.62%)d 0.00(  0.04%)
                                            0.0004  0.5507  0.0090  0.6269  0.0013
                                            0.5389  0.0104  0.1125 -0.0026  0.0180
                                            0.0032  0.0033  0.0022 -0.0098
   231. (0.02114) BD*( 1) C   9 - H  24  
                ( 39.79%)   0.6308* C   9 s( 26.94%)p 2.71( 73.02%)d 0.00(  0.04%)
                                            0.0004 -0.5186  0.0207  0.1331  0.0068
                                           -0.7877  0.0051  0.3034  0.0013  0.0041
                                           -0.0020  0.0108  0.0138  0.0064
                ( 60.21%)  -0.7760* H  24 s( 99.91%)p 0.00(  0.09%)
                                           -0.9996  0.0041 -0.0035  0.0273 -0.0099
   232. (0.01013) BD*( 1) C  10 - H  25  
                ( 38.87%)   0.6234* C  10 s( 22.93%)p 3.36( 77.03%)d 0.00(  0.04%)
                                           -0.0000  0.4788 -0.0017 -0.1808 -0.0055
                                           -0.1005 -0.0092 -0.8529  0.0050  0.0002
                                            0.0063  0.0018  0.0009  0.0188
                ( 61.13%)  -0.7819* H  25 s( 99.92%)p 0.00(  0.08%)
                                            0.9996 -0.0018  0.0061  0.0047  0.0274
   233. (0.00720) BD*( 1) C  10 - H  26  
                ( 39.11%)   0.6253* C  10 s( 23.80%)p 3.20( 76.16%)d 0.00(  0.04%)
                                           -0.0001  0.4879 -0.0044  0.1895 -0.0151
                                           -0.7867 -0.0014  0.3263 -0.0064 -0.0072
                                            0.0027 -0.0115 -0.0128 -0.0053
                ( 60.89%)  -0.7803* H  26 s( 99.92%)p 0.00(  0.08%)
                                            0.9996 -0.0016 -0.0054  0.0255 -0.0101
   234. (0.01022) BD*( 1) C  10 - H  27  
                ( 38.90%)   0.6237* C  10 s( 22.93%)p 3.36( 77.03%)d 0.00(  0.04%)
                                           -0.0000  0.4788 -0.0017 -0.7332 -0.0025
                                            0.2825 -0.0114  0.3910 -0.0022 -0.0109
                                           -0.0120  0.0059  0.0092 -0.0042
                ( 61.10%)  -0.7817* H  27 s( 99.92%)p 0.00(  0.08%)
                                            0.9996 -0.0019  0.0240 -0.0077 -0.0130


 NHO Directionality and "Bond Bending" (deviations from line of nuclear centers)

         [Thresholds for printing:  angular deviation  >  1.0 degree]
                                    hybrid p-character > 25.0%
                                    orbital occupancy  >  0.10e

                                Line of Centers        Hybrid 1              Hybrid 2
                                ---------------  -------------------   ------------------
                NBO               Theta   Phi    Theta   Phi    Dev    Theta   Phi    Dev
 ========================================================================================
     1. BD (   1) O   1 - C   2   167.7   85.4     --     --    --      16.8  272.2   4.9
     2. BD (   1) O   1 - H  12    58.5  108.6    53.5  108.7   5.0      --     --    --
     3. BD (   1) C   2 - C   3   103.8  103.3   106.7  102.8   2.9      --     --    --
     4. BD (   1) C   2 - O  11   131.6  289.1   129.0  284.6   4.3     48.5  114.3   3.9
     5. BD (   2) C   2 - O  11   131.6  289.1    87.3   13.5  87.6     84.9   17.2  88.0
     6. BD (   1) C   3 - C   4    63.7  155.0    62.5  155.2   1.2    115.3  335.5   1.1
     7. BD (   1) C   3 - H  13    77.1   35.3    78.3   34.9   1.3      --     --    --
     8. BD (   1) C   3 - H  14   174.0  166.6   174.2  155.0   1.2      --     --    --
     9. BD (   1) C   4 - C   5   106.3   97.6     --     --    --      72.5  277.7   1.2
    12. BD (   1) C   5 - H  16    80.4   33.1    80.6   34.3   1.2      --     --    --
    13. BD (   1) C   5 - H  17    60.4  149.9    60.9  148.8   1.1      --     --    --
    14. BD (   1) C   5 - H  18   167.8  165.5   167.3  158.8   1.5      --     --    --
    18. BD (   1) C   7 - C   8    97.0  220.6    95.6  220.3   1.4     81.2   40.5   1.8
    19. BD (   1) C   7 - H  21    13.0   24.7    12.4   31.3   1.6      --     --    --
    20. BD (   1) C   7 - H  22   108.5  107.5   107.6  106.9   1.1      --     --    --
    22. BD (   2) C   8 - C   9   116.9  166.7    28.1  144.9  90.5    151.4  325.3  90.0
    24. BD (   1) C   9 - C  10    97.7  220.7    98.5  219.3   1.5      --     --    --
    25. BD (   1) C   9 - H  24   110.5   98.8   111.0  100.1   1.3      --     --    --
    27. BD (   1) C  10 - H  26    68.1  283.5    68.4  282.5   1.0      --     --    --
    40. LP (   1) O   1             --     --     62.1  283.2   --       --     --    --
    41. LP (   2) O   1             --     --     85.7   15.6   --       --     --    --
    42. LP (   1) O  11             --     --    130.4  288.9   --       --     --    --
    43. LP (   2) O  11             --     --    138.5  101.3   --       --     --    --
   207. BD*(   1) O   1 - C   2   167.7   85.4     --     --    --      16.8  272.2   4.9
   211. BD*(   2) C   2 - O  11   131.6  289.1    87.3   13.5  87.6     84.9   17.2  88.0


 Second Order Perturbation Theory Analysis of Fock Matrix in NBO Basis

     Threshold for printing:   0.50 kcal/mol
                                                                              E(2)  E(j)-E(i) F(i,j)
         Donor NBO (i)                     Acceptor NBO (j)                 kcal/mol   a.u.    a.u. 
 ===================================================================================================

 within unit  1
   1. BD (   1) O   1 - C   2        / 54. RY*(   2) C   2                    0.52    2.08    0.029
   1. BD (   1) O   1 - C   2        /214. BD*(   1) C   3 - H  14            0.86    1.37    0.031
   2. BD (   1) O   1 - H  12        / 54. RY*(   2) C   2                    1.24    1.91    0.044
   2. BD (   1) O   1 - H  12        / 57. RY*(   5) C   2                    0.81    1.85    0.035
   2. BD (   1) O   1 - H  12        / 58. RY*(   6) C   2                    0.56    2.57    0.034
   2. BD (   1) O   1 - H  12        /210. BD*(   1) C   2 - O  11            5.25    1.39    0.076
   3. BD (   1) C   2 - C   3        / 71. RY*(   1) C   4                    0.89    1.60    0.034
   3. BD (   1) C   2 - C   3        /134. RY*(   1) O  11                    1.65    1.83    0.049
   3. BD (   1) C   2 - C   3        /210. BD*(   1) C   2 - O  11            1.54    1.29    0.040
   3. BD (   1) C   2 - C   3        /212. BD*(   1) C   3 - C   4            1.28    1.02    0.032
   3. BD (   1) C   2 - C   3        /213. BD*(   1) C   3 - H  13            0.58    1.07    0.022
   3. BD (   1) C   2 - C   3        /215. BD*(   1) C   4 - C   5            1.99    1.03    0.040
   4. BD (   1) C   2 - O  11        / 53. RY*(   1) C   2                    2.10    1.61    0.052
   4. BD (   1) C   2 - O  11        / 62. RY*(   1) C   3                    0.52    1.95    0.029
   4. BD (   1) C   2 - O  11        /208. BD*(   1) O   1 - H  12            1.30    1.49    0.039
   4. BD (   1) C   2 - O  11        /209. BD*(   1) C   2 - C   3            1.50    1.47    0.042
   4. BD (   1) C   2 - O  11        /212. BD*(   1) C   3 - C   4            0.55    1.46    0.025
   5. BD (   2) C   2 - O  11        / 45. RY*(   2) O   1                    0.54    1.52    0.026
   5. BD (   2) C   2 - O  11        /211. BD*(   2) C   2 - O  11            0.69    0.41    0.016
   5. BD (   2) C   2 - O  11        /212. BD*(   1) C   3 - C   4            1.23    0.75    0.027
   5. BD (   2) C   2 - O  11        /213. BD*(   1) C   3 - H  13            1.82    0.80    0.034
   6. BD (   1) C   3 - C   4        / 80. RY*(   1) C   5                    0.83    1.39    0.030
   6. BD (   1) C   3 - C   4        / 90. RY*(   2) C   6                    1.16    1.45    0.037
   6. BD (   1) C   3 - C   4        /209. BD*(   1) C   2 - C   3            0.72    0.99    0.024
   6. BD (   1) C   3 - C   4        /210. BD*(   1) C   2 - O  11            2.26    1.25    0.048
   6. BD (   1) C   3 - C   4        /211. BD*(   2) C   2 - O  11            1.43    0.63    0.028
   6. BD (   1) C   3 - C   4        /213. BD*(   1) C   3 - H  13            0.79    1.03    0.026
   6. BD (   1) C   3 - C   4        /214. BD*(   1) C   3 - H  14            0.76    1.05    0.025
   6. BD (   1) C   3 - C   4        /215. BD*(   1) C   4 - C   5            1.12    0.99    0.030
   6. BD (   1) C   3 - C   4        /216. BD*(   1) C   4 - C   6            1.29    0.99    0.032
   6. BD (   1) C   3 - C   4        /217. BD*(   1) C   4 - H  15            0.63    1.02    0.023
   6. BD (   1) C   3 - C   4        /219. BD*(   1) C   5 - H  17            1.81    1.05    0.039
   6. BD (   1) C   3 - C   4        /221. BD*(   1) C   6 - C   7            2.36    1.00    0.044
   7. BD (   1) C   3 - H  13        /210. BD*(   1) C   2 - O  11            1.42    1.14    0.036
   7. BD (   1) C   3 - H  13        /211. BD*(   2) C   2 - O  11            5.94    0.52    0.052
   7. BD (   1) C   3 - H  13        /216. BD*(   1) C   4 - C   6            3.42    0.89    0.049
   8. BD (   1) C   3 - H  14        / 53. RY*(   1) C   2                    0.68    1.02    0.024
   8. BD (   1) C   3 - H  14        / 73. RY*(   3) C   4                    0.55    1.37    0.025
   8. BD (   1) C   3 - H  14        /207. BD*(   1) O   1 - C   2            5.39    0.85    0.062
   8. BD (   1) C   3 - H  14        /210. BD*(   1) C   2 - O  11            0.50    1.14    0.021
   8. BD (   1) C   3 - H  14        /212. BD*(   1) C   3 - C   4            0.70    0.87    0.022
   8. BD (   1) C   3 - H  14        /217. BD*(   1) C   4 - H  15            3.31    0.91    0.049
   9. BD (   1) C   4 - C   5        / 63. RY*(   2) C   3                    1.15    1.46    0.037
   9. BD (   1) C   4 - C   5        / 89. RY*(   1) C   6                    1.38    1.57    0.042
   9. BD (   1) C   4 - C   5        /209. BD*(   1) C   2 - C   3            2.63    0.99    0.046
   9. BD (   1) C   4 - C   5        /212. BD*(   1) C   3 - C   4            1.44    0.98    0.034
   9. BD (   1) C   4 - C   5        /216. BD*(   1) C   4 - C   6            1.49    0.99    0.034
   9. BD (   1) C   4 - C   5        /217. BD*(   1) C   4 - H  15            0.80    1.02    0.026
   9. BD (   1) C   4 - C   5        /218. BD*(   1) C   5 - H  16            0.59    1.04    0.022
   9. BD (   1) C   4 - C   5        /219. BD*(   1) C   5 - H  17            0.63    1.05    0.023
   9. BD (   1) C   4 - C   5        /222. BD*(   1) C   6 - H  19            1.78    1.05    0.039
  10. BD (   1) C   4 - C   6        / 62. RY*(   1) C   3                    1.85    1.47    0.047
  10. BD (   1) C   4 - C   6        / 80. RY*(   1) C   5                    0.79    1.38    0.030
  10. BD (   1) C   4 - C   6        / 99. RY*(   2) C   7                    0.84    1.46    0.031
  10. BD (   1) C   4 - C   6        /212. BD*(   1) C   3 - C   4            1.23    0.97    0.031
  10. BD (   1) C   4 - C   6        /213. BD*(   1) C   3 - H  13            1.76    1.02    0.038
  10. BD (   1) C   4 - C   6        /215. BD*(   1) C   4 - C   5            1.44    0.98    0.034
  10. BD (   1) C   4 - C   6        /217. BD*(   1) C   4 - H  15            0.76    1.01    0.025
  10. BD (   1) C   4 - C   6        /218. BD*(   1) C   5 - H  16            1.71    1.03    0.038
  10. BD (   1) C   4 - C   6        /221. BD*(   1) C   6 - C   7            1.23    0.99    0.031
  10. BD (   1) C   4 - C   6        /222. BD*(   1) C   6 - H  19            0.66    1.04    0.024
  10. BD (   1) C   4 - C   6        /223. BD*(   1) C   6 - H  20            0.58    1.04    0.022
  10. BD (   1) C   4 - C   6        /224. BD*(   1) C   7 - C   8            1.63    1.04    0.037
  11. BD (   1) C   4 - H  15        / 81. RY*(   2) C   5                    0.59    1.31    0.025
  11. BD (   1) C   4 - H  15        / 89. RY*(   1) C   6                    0.52    1.46    0.025
  11. BD (   1) C   4 - H  15        /208. BD*(   1) O   1 - H  12            0.93    0.89    0.026
  11. BD (   1) C   4 - H  15        /214. BD*(   1) C   3 - H  14            3.12    0.93    0.048
  11. BD (   1) C   4 - H  15        /220. BD*(   1) C   5 - H  18            3.13    0.92    0.048
  11. BD (   1) C   4 - H  15        /223. BD*(   1) C   6 - H  20            3.13    0.93    0.048
  12. BD (   1) C   5 - H  16        /216. BD*(   1) C   4 - C   6            3.50    0.88    0.050
  13. BD (   1) C   5 - H  17        /212. BD*(   1) C   3 - C   4            3.28    0.87    0.048
  14. BD (   1) C   5 - H  18        / 72. RY*(   2) C   4                    0.73    1.36    0.028
  14. BD (   1) C   5 - H  18        /217. BD*(   1) C   4 - H  15            3.17    0.91    0.048
  15. BD (   1) C   6 - C   7        / 72. RY*(   2) C   4                    1.22    1.46    0.038
  15. BD (   1) C   6 - C   7        /107. RY*(   1) C   8                    0.65    1.58    0.029
  15. BD (   1) C   6 - C   7        /108. RY*(   2) C   8                    1.09    1.36    0.034
  15. BD (   1) C   6 - C   7        /212. BD*(   1) C   3 - C   4            2.12    0.96    0.040
  15. BD (   1) C   6 - C   7        /216. BD*(   1) C   4 - C   6            1.28    0.98    0.032
  15. BD (   1) C   6 - C   7        /222. BD*(   1) C   6 - H  19            0.65    1.03    0.023
  15. BD (   1) C   6 - C   7        /223. BD*(   1) C   6 - H  20            0.58    1.03    0.022
  15. BD (   1) C   6 - C   7        /224. BD*(   1) C   7 - C   8            1.37    1.04    0.034
  15. BD (   1) C   6 - C   7        /225. BD*(   1) C   7 - H  21            0.55    1.02    0.021
  15. BD (   1) C   6 - C   7        /226. BD*(   1) C   7 - H  22            0.66    1.03    0.023
  15. BD (   1) C   6 - C   7        /227. BD*(   1) C   8 - C   9            1.34    1.27    0.037
  15. BD (   1) C   6 - C   7        /228. BD*(   2) C   8 - C   9            2.20    0.65    0.034
  16. BD (   1) C   6 - H  19        / 73. RY*(   3) C   4                    0.51    1.35    0.024
  16. BD (   1) C   6 - H  19        /211. BD*(   2) C   2 - O  11            0.62    0.51    0.017
  16. BD (   1) C   6 - H  19        /215. BD*(   1) C   4 - C   5            3.79    0.86    0.051
  16. BD (   1) C   6 - H  19        /226. BD*(   1) C   7 - H  22            3.24    0.93    0.049
  17. BD (   1) C   6 - H  20        / 71. RY*(   1) C   4                    0.53    1.43    0.025
  17. BD (   1) C   6 - H  20        / 98. RY*(   1) C   7                    0.88    1.40    0.032
  17. BD (   1) C   6 - H  20        /217. BD*(   1) C   4 - H  15            3.34    0.89    0.049
  17. BD (   1) C   6 - H  20        /225. BD*(   1) C   7 - H  21            2.97    0.91    0.046
  18. BD (   1) C   7 - C   8        / 91. RY*(   3) C   6                    1.22    1.53    0.039
  18. BD (   1) C   7 - C   8        /116. RY*(   1) C   9                    2.27    1.65    0.055
  18. BD (   1) C   7 - C   8        /216. BD*(   1) C   4 - C   6            2.44    1.00    0.044
  18. BD (   1) C   7 - C   8        /221. BD*(   1) C   6 - C   7            1.50    1.00    0.035
  18. BD (   1) C   7 - C   8        /225. BD*(   1) C   7 - H  21            0.77    1.04    0.025
  18. BD (   1) C   7 - C   8        /226. BD*(   1) C   7 - H  22            0.69    1.05    0.024
  18. BD (   1) C   7 - C   8        /227. BD*(   1) C   8 - C   9            3.63    1.29    0.061
  18. BD (   1) C   7 - C   8        /230. BD*(   1) C   9 - C  10            3.92    1.06    0.058
  19. BD (   1) C   7 - H  21        /108. RY*(   2) C   8                    0.71    1.24    0.027
  19. BD (   1) C   7 - H  21        /223. BD*(   1) C   6 - H  20            3.26    0.92    0.049
  19. BD (   1) C   7 - H  21        /227. BD*(   1) C   8 - C   9            1.78    1.16    0.041
  19. BD (   1) C   7 - H  21        /228. BD*(   2) C   8 - C   9            3.72    0.54    0.040
  20. BD (   1) C   7 - H  22        / 89. RY*(   1) C   6                    0.54    1.45    0.025
  20. BD (   1) C   7 - H  22        /109. RY*(   3) C   8                    0.60    1.30    0.025
  20. BD (   1) C   7 - H  22        /222. BD*(   1) C   6 - H  19            2.84    0.93    0.046
  20. BD (   1) C   7 - H  22        /229. BD*(   1) C   8 - H  23            3.96    0.95    0.055
  21. BD (   1) C   8 - C   9        / 98. RY*(   1) C   7                    1.63    1.64    0.046
  21. BD (   1) C   8 - C   9        /125. RY*(   1) C  10                    1.23    1.42    0.037
  21. BD (   1) C   8 - C   9        /221. BD*(   1) C   6 - C   7            0.62    1.11    0.023
  21. BD (   1) C   8 - C   9        /224. BD*(   1) C   7 - C   8            3.12    1.16    0.054
  21. BD (   1) C   8 - C   9        /229. BD*(   1) C   8 - H  23            1.70    1.18    0.040
  21. BD (   1) C   8 - C   9        /230. BD*(   1) C   9 - C  10            2.69    1.16    0.050
  21. BD (   1) C   8 - C   9        /231. BD*(   1) C   9 - H  24            1.56    1.18    0.038
  22. BD (   2) C   8 - C   9        /126. RY*(   2) C  10                    0.71    1.44    0.029
  22. BD (   2) C   8 - C   9        /221. BD*(   1) C   6 - C   7            2.99    0.66    0.040
  22. BD (   2) C   8 - C   9        /225. BD*(   1) C   7 - H  21            3.00    0.69    0.041
  22. BD (   2) C   8 - C   9        /232. BD*(   1) C  10 - H  25            2.90    0.70    0.041
  22. BD (   2) C   8 - C   9        /234. BD*(   1) C  10 - H  27            2.93    0.70    0.041
  23. BD (   1) C   8 - H  23        / 98. RY*(   1) C   7                    0.76    1.41    0.029
  23. BD (   1) C   8 - H  23        /116. RY*(   1) C   9                    0.75    1.53    0.030
  23. BD (   1) C   8 - H  23        /226. BD*(   1) C   7 - H  22            2.42    0.93    0.043
  23. BD (   1) C   8 - H  23        /227. BD*(   1) C   8 - C   9            1.41    1.18    0.036
  23. BD (   1) C   8 - H  23        /231. BD*(   1) C   9 - H  24            5.27    0.96    0.063
  24. BD (   1) C   9 - C  10        /107. RY*(   1) C   8                    1.84    1.61    0.049
  24. BD (   1) C   9 - C  10        /224. BD*(   1) C   7 - C   8            4.05    1.06    0.059
  24. BD (   1) C   9 - C  10        /227. BD*(   1) C   8 - C   9            3.48    1.30    0.060
  24. BD (   1) C   9 - C  10        /232. BD*(   1) C  10 - H  25            0.59    1.06    0.022
  24. BD (   1) C   9 - C  10        /233. BD*(   1) C  10 - H  26            0.51    1.06    0.021
  24. BD (   1) C   9 - C  10        /234. BD*(   1) C  10 - H  27            0.59    1.06    0.022
  25. BD (   1) C   9 - H  24        /107. RY*(   1) C   8                    0.63    1.49    0.027
  25. BD (   1) C   9 - H  24        /125. RY*(   1) C  10                    0.67    1.20    0.025
  25. BD (   1) C   9 - H  24        /227. BD*(   1) C   8 - C   9            1.34    1.18    0.036
  25. BD (   1) C   9 - H  24        /229. BD*(   1) C   8 - H  23            5.61    0.96    0.065
  25. BD (   1) C   9 - H  24        /233. BD*(   1) C  10 - H  26            2.47    0.94    0.043
  26. BD (   1) C  10 - H  25        /117. RY*(   2) C   9                    0.67    1.30    0.027
  26. BD (   1) C  10 - H  25        /227. BD*(   1) C   8 - C   9            1.94    1.17    0.043
  26. BD (   1) C  10 - H  25        /228. BD*(   2) C   8 - C   9            3.94    0.55    0.042
  27. BD (   1) C  10 - H  26        /231. BD*(   1) C   9 - H  24            4.03    0.95    0.055
  28. BD (   1) C  10 - H  27        /117. RY*(   2) C   9                    0.53    1.30    0.024
  28. BD (   1) C  10 - H  27        /118. RY*(   3) C   9                    0.56    1.30    0.024
  28. BD (   1) C  10 - H  27        /227. BD*(   1) C   8 - C   9            1.89    1.17    0.042
  28. BD (   1) C  10 - H  27        /228. BD*(   2) C   8 - C   9            3.99    0.55    0.042
  29. CR (   1) O   1                / 54. RY*(   2) C   2                    3.21   20.14    0.228
  29. CR (   1) O   1                / 56. RY*(   4) C   2                    0.54   20.72    0.095
  30. CR (   1) C   2                /207. BD*(   1) O   1 - C   2            0.51   10.56    0.067
  31. CR (   1) C   3                / 54. RY*(   2) C   2                    1.03   11.24    0.096
  31. CR (   1) C   3                / 72. RY*(   2) C   4                    0.55   10.95    0.069
  31. CR (   1) C   3                /147. RY*(   1) H  13                    0.68   10.47    0.075
  31. CR (   1) C   3                /151. RY*(   1) H  14                    0.71   10.46    0.077
  31. CR (   1) C   3                /210. BD*(   1) C   2 - O  11            0.58   10.73    0.071
  32. CR (   1) C   4                / 64. RY*(   3) C   3                    0.60   10.82    0.072
  32. CR (   1) C   4                / 82. RY*(   3) C   5                    0.75   10.87    0.080
  32. CR (   1) C   4                / 92. RY*(   4) C   6                    0.60   10.95    0.072
  32. CR (   1) C   4                /155. RY*(   1) H  15                    0.59   10.51    0.070
  33. CR (   1) C   5                / 72. RY*(   2) C   4                    0.85   10.94    0.086
  33. CR (   1) C   5                /159. RY*(   1) H  16                    0.63   10.49    0.073
  33. CR (   1) C   5                /163. RY*(   1) H  17                    0.68   10.53    0.075
  33. CR (   1) C   5                /167. RY*(   1) H  18                    0.65   10.49    0.074
  34. CR (   1) C   6                / 73. RY*(   3) C   4                    1.02   10.94    0.094
  34. CR (   1) C   6                /101. RY*(   4) C   7                    0.86   10.78    0.086
  34. CR (   1) C   6                /171. RY*(   1) H  19                    0.66   10.52    0.074
  34. CR (   1) C   6                /175. RY*(   1) H  20                    0.63   10.47    0.072
  35. CR (   1) C   7                /110. RY*(   4) C   8                    0.50   10.75    0.065
  35. CR (   1) C   7                /179. RY*(   1) H  21                    0.60   10.47    0.071
  35. CR (   1) C   7                /183. RY*(   1) H  22                    0.64   10.52    0.073
  35. CR (   1) C   7                /227. BD*(   1) C   8 - C   9            0.82   10.75    0.084
  36. CR (   1) C   8                /117. RY*(   2) C   9                    0.92   10.87    0.089
  36. CR (   1) C   8                /118. RY*(   3) C   9                    1.53   10.87    0.115
  36. CR (   1) C   8                /187. RY*(   1) H  23                    0.67   10.45    0.075
  36. CR (   1) C   8                /227. BD*(   1) C   8 - C   9            0.87   10.74    0.087
  36. CR (   1) C   8                /230. BD*(   1) C   9 - C  10            1.31   10.50    0.105
  36. CR (   1) C   8                /231. BD*(   1) C   9 - H  24            0.81   10.52    0.083
  37. CR (   1) C   9                /109. RY*(   3) C   8                    1.94   10.87    0.130
  37. CR (   1) C   9                /110. RY*(   4) C   8                    0.55   10.74    0.069
  37. CR (   1) C   9                /127. RY*(   3) C  10                    1.42   10.61    0.109
  37. CR (   1) C   9                /191. RY*(   1) H  24                    0.66   10.45    0.074
  37. CR (   1) C   9                /224. BD*(   1) C   7 - C   8            1.38   10.50    0.108
  37. CR (   1) C   9                /227. BD*(   1) C   8 - C   9            0.94   10.74    0.090
  37. CR (   1) C   9                /229. BD*(   1) C   8 - H  23            0.86   10.52    0.085
  38. CR (   1) C  10                /119. RY*(   4) C   9                    0.73   10.90    0.080
  38. CR (   1) C  10                /195. RY*(   1) H  25                    0.65   10.49    0.074
  38. CR (   1) C  10                /199. RY*(   1) H  26                    0.66   10.50    0.074
  38. CR (   1) C  10                /203. RY*(   1) H  27                    0.65   10.49    0.073
  38. CR (   1) C  10                /227. BD*(   1) C   8 - C   9            0.89   10.75    0.088
  39. CR (   1) O  11                / 53. RY*(   1) C   2                    8.07   19.38    0.355
  39. CR (   1) O  11                /209. BD*(   1) C   2 - C   3            0.81   19.24    0.113
  40. LP (   1) O   1                / 54. RY*(   2) C   2                    3.33    1.73    0.068
  40. LP (   1) O   1                /209. BD*(   1) C   2 - C   3            5.73    0.96    0.067
  40. LP (   1) O   1                /210. BD*(   1) C   2 - O  11            1.50    1.22    0.038
  41. LP (   2) O   1                / 55. RY*(   3) C   2                    2.12    2.26    0.065
  41. LP (   2) O   1                /143. RY*(   1) H  12                    1.11    1.47    0.038
  41. LP (   2) O   1                /144. RY*(   2) H  12                    0.95    1.94    0.040
  41. LP (   2) O   1                /211. BD*(   2) C   2 - O  11           43.64    0.35    0.112
  42. LP (   1) O  11                / 53. RY*(   1) C   2                   16.28    1.16    0.123
  42. LP (   1) O  11                /207. BD*(   1) O   1 - C   2            0.88    1.00    0.027
  42. LP (   1) O  11                /209. BD*(   1) C   2 - C   3            2.85    1.02    0.049
  43. LP (   2) O  11                / 54. RY*(   2) C   2                    3.54    1.41    0.065
  43. LP (   2) O  11                / 56. RY*(   4) C   2                    2.68    1.98    0.068
  43. LP (   2) O  11                /207. BD*(   1) O   1 - C   2           34.49    0.60    0.131
  43. LP (   2) O  11                /209. BD*(   1) C   2 - C   3           18.16    0.63    0.098
 207. BD*(   1) O   1 - C   2        / 44. RY*(   1) O   1                    0.85    1.19    0.123
 207. BD*(   1) O   1 - C   2        / 47. RY*(   4) O   1                    1.10    0.95    0.127
 207. BD*(   1) O   1 - C   2        / 54. RY*(   2) C   2                    1.95    0.80    0.145
 207. BD*(   1) O   1 - C   2        / 56. RY*(   4) C   2                    0.67    1.38    0.117
 207. BD*(   1) O   1 - C   2        / 59. RY*(   7) C   2                    0.56    0.83    0.084
 207. BD*(   1) O   1 - C   2        /208. BD*(   1) O   1 - H  12            2.71    0.05    0.042
 207. BD*(   1) O   1 - C   2        /209. BD*(   1) C   2 - C   3            3.33    0.03    0.030
 207. BD*(   1) O   1 - C   2        /212. BD*(   1) C   3 - C   4            4.59    0.02    0.031
 207. BD*(   1) O   1 - C   2        /214. BD*(   1) C   3 - H  14            1.31    0.08    0.039
 211. BD*(   2) C   2 - O  11        / 55. RY*(   3) C   2                    1.53    1.90    0.151
 211. BD*(   2) C   2 - O  11        /135. RY*(   2) O  11                    1.35    1.09    0.108
 211. BD*(   2) C   2 - O  11        /212. BD*(   1) C   3 - C   4            0.75    0.35    0.043
 211. BD*(   2) C   2 - O  11        /213. BD*(   1) C   3 - H  13            0.90    0.40    0.052


 Natural Bond Orbitals (Summary):

                                                            Principal Delocalizations
           NBO                        Occupancy    Energy   (geminal,vicinal,remote)
 ====================================================================================
 Molecular unit  1  (C9H16O2)
     1. BD (   1) O   1 - C   2          1.99601    -0.92795  214(v),54(g)
     2. BD (   1) O   1 - H  12          1.98555    -0.75088  210(v),54(v),57(v),58(v)
     3. BD (   1) C   2 - C   3          1.98693    -0.64761  215(v),134(v),210(g),212(g)
                                                    71(v),213(g)
     4. BD (   1) C   2 - O  11          1.99470    -1.08639  53(g),209(g),208(v),212(v)
                                                    62(v)
     5. BD (   2) C   2 - O  11          1.99004    -0.38191  213(v),212(v),211(g),45(v)
     6. BD (   1) C   3 - C   4          1.96831    -0.60782  221(v),210(v),219(v),211(v)
                                                    216(g),90(v),215(g),80(v)
                                                    213(g),214(g),209(g),217(g)
     7. BD (   1) C   3 - H  13          1.96196    -0.50172  211(v),216(v),210(v)
     8. BD (   1) C   3 - H  14          1.97376    -0.49726  207(v),217(v),212(g),53(v)
                                                    73(v)
     9. BD (   1) C   4 - C   5          1.97827    -0.60572  209(v),222(v),216(g),212(g)
                                                    89(v),63(v),217(g),219(g)
                                                    218(g)
    10. BD (   1) C   4 - C   6          1.97184    -0.59872  62(v),213(v),218(v),224(v)
                                                    215(g),221(g),212(g),99(v)
                                                    80(v),217(g),222(g),223(g)
    11. BD (   1) C   4 - H  15          1.96433    -0.49380  220(v),223(v),214(v),208(r)
                                                    81(v),89(v)
    12. BD (   1) C   5 - H  16          1.98833    -0.49728  216(v)
    13. BD (   1) C   5 - H  17          1.98762    -0.49829  212(v)
    14. BD (   1) C   5 - H  18          1.98783    -0.49542  217(v),72(v)
    15. BD (   1) C   6 - C   7          1.97355    -0.59152  228(v),212(v),224(g),227(v)
                                                    216(g),72(v),108(v),226(g)
                                                    107(v),222(g),223(g),225(g)
    16. BD (   1) C   6 - H  19          1.97570    -0.48365  215(v),226(v),211(r),73(v)
    17. BD (   1) C   6 - H  20          1.97632    -0.48069  217(v),225(v),98(v),71(v)
    18. BD (   1) C   7 - C   8          1.97597    -0.61215  230(v),227(g),216(v),116(v)
                                                    221(g),91(v),225(g),226(g)
    19. BD (   1) C   7 - H  21          1.96917    -0.48022  228(v),223(v),227(v),108(v)
    20. BD (   1) C   7 - H  22          1.97782    -0.48476  229(v),222(v),109(v),89(v)
    21. BD (   1) C   8 - C   9          1.98225    -0.71885  224(g),230(g),229(g),98(v)
                                                    231(g),125(v),221(v)
    22. BD (   2) C   8 - C   9          1.95942    -0.26451  225(v),221(v),234(v),232(v)
                                                    126(v)
    23. BD (   1) C   8 - H  23          1.97518    -0.49300  231(v),226(v),227(g),98(v)
                                                    116(v)
    24. BD (   1) C   9 - C  10          1.98484    -0.61833  224(v),227(g),107(v),232(g)
                                                    234(g),233(g)
    25. BD (   1) C   9 - H  24          1.97526    -0.49392  229(v),233(v),227(g),125(v)
                                                    107(v)
    26. BD (   1) C  10 - H  25          1.97758    -0.48480  228(v),227(v),117(v)
    27. BD (   1) C  10 - H  26          1.98862    -0.48782  231(v)
    28. BD (   1) C  10 - H  27          1.97763    -0.48498  228(v),227(v),118(v),117(v)
    29. CR (   1) O   1                  1.99968   -18.98786  54(v),56(v)
    30. CR (   1) C   2                  1.99929   -10.20702  207(g)
    31. CR (   1) C   3                  1.99903   -10.08365  54(v),151(v),147(v),210(v)
                                                    72(v)
    32. CR (   1) C   4                  1.99901   -10.08787  82(v),64(v),92(v),155(v)
    33. CR (   1) C   5                  1.99922   -10.07472  72(v),163(v),167(v),159(v)
    34. CR (   1) C   6                  1.99909   -10.06800  73(v),101(v),171(v),175(v)
    35. CR (   1) C   7                  1.99909   -10.06873  227(v),183(v),179(v)
    36. CR (   1) C   8                  1.99887   -10.05434  118(v),230(v),117(v),227(g)
                                                    231(v),187(v)
    37. CR (   1) C   9                  1.99887   -10.05888  109(v),127(v),224(v),227(g)
                                                    229(v),191(v),110(v)
    38. CR (   1) C  10                  1.99921   -10.07021  227(v),119(v),199(v),195(v)
                                                    203(v)
    39. CR (   1) O  11                  1.99970   -18.86075  53(v),209(v)
    40. LP (   1) O   1                  1.97468    -0.57583  209(v),54(v),210(v)
    41. LP (   2) O   1                  1.82422    -0.33157  211(v),55(v),143(v),144(v)
    42. LP (   1) O  11                  1.97533    -0.64262  53(v),209(v),207(v)
    43. LP (   2) O  11                  1.84326    -0.25059  207(v),209(v),54(v),56(v)
    44. RY*(   1) O   1                  0.00211     1.53810   
    45. RY*(   2) O   1                  0.00084     1.14252   
    46. RY*(   3) O   1                  0.00082     1.37281   
    47. RY*(   4) O   1                  0.00006     1.30390   
    48. RY*(   5) O   1                  0.00003     2.97932   
    49. RY*(   6) O   1                  0.00000     2.65512   
    50. RY*(   7) O   1                  0.00001     2.84387   
    51. RY*(   8) O   1                  0.00001     2.94098   
    52. RY*(   9) O   1                  0.00001     2.80494   
    53. RY*(   1) C   2                  0.01931     0.52131   
    54. RY*(   2) C   2                  0.01427     1.15689   
    55. RY*(   3) C   2                  0.00435     1.92520   
    56. RY*(   4) C   2                  0.00315     1.73158   
    57. RY*(   5) C   2                  0.00273     1.10353   
    58. RY*(   6) C   2                  0.00194     1.81515   
    59. RY*(   7) C   2                  0.00069     1.17876   
    60. RY*(   8) C   2                  0.00010     1.60708   
    61. RY*(   9) C   2                  0.00002     1.92225   
    62. RY*(   1) C   3                  0.00545     0.86752   
    63. RY*(   2) C   3                  0.00311     0.85875   
    64. RY*(   3) C   3                  0.00252     0.73487   
    65. RY*(   4) C   3                  0.00137     0.86263   
    66. RY*(   5) C   3                  0.00017     2.07470   
    67. RY*(   6) C   3                  0.00014     2.25339   
    68. RY*(   7) C   3                  0.00013     2.16992   
    69. RY*(   8) C   3                  0.00002     2.09022   
    70. RY*(   9) C   3                  0.00002     2.13751   
    71. RY*(   1) C   4                  0.00450     0.95161   
    72. RY*(   2) C   4                  0.00353     0.86861   
    73. RY*(   3) C   4                  0.00212     0.86980   
    74. RY*(   4) C   4                  0.00054     2.06119   
    75. RY*(   5) C   4                  0.00046     2.02075   
    76. RY*(   6) C   4                  0.00039     0.97800   
    77. RY*(   7) C   4                  0.00026     2.12238   
    78. RY*(   8) C   4                  0.00015     2.06214   
    79. RY*(   9) C   4                  0.00011     2.16760   
    80. RY*(   1) C   5                  0.00357     0.78184   
    81. RY*(   2) C   5                  0.00317     0.81507   
    82. RY*(   3) C   5                  0.00091     0.78360   
    83. RY*(   4) C   5                  0.00020     0.78046   
    84. RY*(   5) C   5                  0.00002     2.13916   
    85. RY*(   6) C   5                  0.00003     2.24806   
    86. RY*(   7) C   5                  0.00000     1.98929   
    87. RY*(   8) C   5                  0.00001     2.29277   
    88. RY*(   9) C   5                  0.00001     2.16381   
    89. RY*(   1) C   6                  0.00506     0.96252   
    90. RY*(   2) C   6                  0.00359     0.84202   
    91. RY*(   3) C   6                  0.00266     0.92281   
    92. RY*(   4) C   6                  0.00108     0.85830   
    93. RY*(   5) C   6                  0.00030     2.02774   
    94. RY*(   6) C   6                  0.00014     2.05936   
    95. RY*(   7) C   6                  0.00007     2.15273   
    96. RY*(   8) C   6                  0.00001     2.19824   
    97. RY*(   9) C   6                  0.00001     2.27658   
    98. RY*(   1) C   7                  0.00626     0.91770   
    99. RY*(   2) C   7                  0.00327     0.85966   
   100. RY*(   3) C   7                  0.00110     1.12053   
   101. RY*(   4) C   7                  0.00044     0.71504   
   102. RY*(   5) C   7                  0.00039     2.05493   
   103. RY*(   6) C   7                  0.00014     1.94750   
   104. RY*(   7) C   7                  0.00012     2.05273   
   105. RY*(   8) C   7                  0.00005     2.35093   
   106. RY*(   9) C   7                  0.00001     2.18281   
   107. RY*(   1) C   8                  0.00532     0.99214   
   108. RY*(   2) C   8                  0.00422     0.76376   
   109. RY*(   3) C   8                  0.00215     0.81122   
   110. RY*(   4) C   8                  0.00064     0.68579   
   111. RY*(   5) C   8                  0.00014     2.06013   
   112. RY*(   6) C   8                  0.00009     2.05552   
   113. RY*(   7) C   8                  0.00007     2.29696   
   114. RY*(   8) C   8                  0.00001     2.04869   
   115. RY*(   9) C   8                  0.00001     2.14685   
   116. RY*(   1) C   9                  0.00533     1.03289   
   117. RY*(   2) C   9                  0.00197     0.81641   
   118. RY*(   3) C   9                  0.00195     0.81599   
   119. RY*(   4) C   9                  0.00032     0.82631   
   120. RY*(   5) C   9                  0.00017     2.11590   
   121. RY*(   6) C   9                  0.00011     1.74740   
   122. RY*(   7) C   9                  0.00005     2.18944   
   123. RY*(   8) C   9                  0.00000     2.05895   
   124. RY*(   9) C   9                  0.00001     2.07528   
   125. RY*(   1) C  10                  0.00332     0.70175   
   126. RY*(   2) C  10                  0.00115     1.17964   
   127. RY*(   3) C  10                  0.00052     0.54943   
   128. RY*(   4) C  10                  0.00006     1.76278   
   129. RY*(   5) C  10                  0.00003     1.88524   
   130. RY*(   6) C  10                  0.00000     1.88916   
   131. RY*(   7) C  10                  0.00000     1.90567   
   132. RY*(   8) C  10                  0.00000     1.76239   
   133. RY*(   9) C  10                  0.00000     2.17726   
   134. RY*(   1) O  11                  0.00218     1.18028   
   135. RY*(   2) O  11                  0.00057     1.11255   
   136. RY*(   3) O  11                  0.00041     1.56023   
   137. RY*(   4) O  11                  0.00009     1.02514   
   138. RY*(   5) O  11                  0.00003     3.26429   
   139. RY*(   6) O  11                  0.00000     2.74613   
   140. RY*(   7) O  11                  0.00000     2.80277   
   141. RY*(   8) O  11                  0.00000     2.85634   
   142. RY*(   9) O  11                  0.00000     2.90857   
   143. RY*(   1) H  12                  0.00176     1.14005   
   144. RY*(   2) H  12                  0.00130     1.60499   
   145. RY*(   3) H  12                  0.00062     1.42739   
   146. RY*(   4) H  12                  0.00004     2.09395   
   147. RY*(   1) H  13                  0.00222     0.38250   
   148. RY*(   2) H  13                  0.00021     1.84322   
   149. RY*(   3) H  13                  0.00015     1.83660   
   150. RY*(   4) H  13                  0.00004     2.29343   
   151. RY*(   1) H  14                  0.00358     0.37427   
   152. RY*(   2) H  14                  0.00016     1.88206   
   153. RY*(   3) H  14                  0.00010     1.81922   
   154. RY*(   4) H  14                  0.00004     2.30972   
   155. RY*(   1) H  15                  0.00437     0.42478   
   156. RY*(   2) H  15                  0.00021     1.87126   
   157. RY*(   3) H  15                  0.00014     1.82809   
   158. RY*(   4) H  15                  0.00005     2.32355   
   159. RY*(   1) H  16                  0.00143     0.41856   
   160. RY*(   2) H  16                  0.00021     1.79326   
   161. RY*(   3) H  16                  0.00013     1.77286   
   162. RY*(   4) H  16                  0.00003     2.25665   
   163. RY*(   1) H  17                  0.00118     0.45523   
   164. RY*(   2) H  17                  0.00021     1.80248   
   165. RY*(   3) H  17                  0.00013     1.78599   
   166. RY*(   4) H  17                  0.00004     2.26418   
   167. RY*(   1) H  18                  0.00176     0.41377   
   168. RY*(   2) H  18                  0.00021     1.80373   
   169. RY*(   3) H  18                  0.00013     1.79325   
   170. RY*(   4) H  18                  0.00004     2.26616   
   171. RY*(   1) H  19                  0.00284     0.45220   
   172. RY*(   2) H  19                  0.00020     1.84456   
   173. RY*(   3) H  19                  0.00012     1.87761   
   174. RY*(   4) H  19                  0.00004     2.34556   
   175. RY*(   1) H  20                  0.00301     0.39940   
   176. RY*(   2) H  20                  0.00018     1.86967   
   177. RY*(   3) H  20                  0.00010     1.87467   
   178. RY*(   4) H  20                  0.00004     2.32388   
   179. RY*(   1) H  21                  0.00274     0.39633   
   180. RY*(   2) H  21                  0.00020     1.84429   
   181. RY*(   3) H  21                  0.00016     1.83018   
   182. RY*(   4) H  21                  0.00004     2.30903   
   183. RY*(   1) H  22                  0.00248     0.45005   
   184. RY*(   2) H  22                  0.00018     1.83537   
   185. RY*(   3) H  22                  0.00014     1.80705   
   186. RY*(   4) H  22                  0.00004     2.34575   
   187. RY*(   1) H  23                  0.00244     0.39545   
   188. RY*(   2) H  23                  0.00019     1.66606   
   189. RY*(   3) H  23                  0.00010     2.03348   
   190. RY*(   4) H  23                  0.00006     2.26989   
   191. RY*(   1) H  24                  0.00244     0.38621   
   192. RY*(   2) H  24                  0.00018     1.65387   
   193. RY*(   3) H  24                  0.00011     1.98429   
   194. RY*(   4) H  24                  0.00006     2.28399   
   195. RY*(   1) H  25                  0.00162     0.42330   
   196. RY*(   2) H  25                  0.00022     1.79164   
   197. RY*(   3) H  25                  0.00015     1.77044   
   198. RY*(   4) H  25                  0.00003     2.22126   
   199. RY*(   1) H  26                  0.00167     0.42689   
   200. RY*(   2) H  26                  0.00018     1.73692   
   201. RY*(   3) H  26                  0.00013     1.78368   
   202. RY*(   4) H  26                  0.00003     2.24759   
   203. RY*(   1) H  27                  0.00165     0.42096   
   204. RY*(   2) H  27                  0.00022     1.79173   
   205. RY*(   3) H  27                  0.00015     1.77015   
   206. RY*(   4) H  27                  0.00003     2.22241   
   207. BD*(   1) O   1 - C   2          0.10437     0.35307  212(v),208(g),209(g),54(g)
                                                    214(v),47(g),44(g),56(g)
                                                    59(g)
   208. BD*(   1) O   1 - H  12          0.01183     0.40054   
   209. BD*(   1) C   2 - C   3          0.06614     0.38140   
   210. BD*(   1) C   2 - O  11          0.02084     0.64205   
   211. BD*(   2) C   2 - O  11          0.19989     0.02327  55(g),135(g),213(v),212(v)
   212. BD*(   1) C   3 - C   4          0.02310     0.37024   
   213. BD*(   1) C   3 - H  13          0.01253     0.41993   
   214. BD*(   1) C   3 - H  14          0.01441     0.43784   
   215. BD*(   1) C   4 - C   5          0.01769     0.37911   
   216. BD*(   1) C   4 - C   6          0.02457     0.38516   
   217. BD*(   1) C   4 - H  15          0.02853     0.41271   
   218. BD*(   1) C   5 - H  16          0.00608     0.43444   
   219. BD*(   1) C   5 - H  17          0.00598     0.44126   
   220. BD*(   1) C   5 - H  18          0.00897     0.42896   
   221. BD*(   1) C   6 - C   7          0.01792     0.39189   
   222. BD*(   1) C   6 - H  19          0.01510     0.44330   
   223. BD*(   1) C   6 - H  20          0.01733     0.43748   
   224. BD*(   1) C   7 - C   8          0.01600     0.44477   
   225. BD*(   1) C   7 - H  21          0.01980     0.42840   
   226. BD*(   1) C   7 - H  22          0.01598     0.44151   
   227. BD*(   1) C   8 - C   9          0.01537     0.68274   
   228. BD*(   2) C   8 - C   9          0.05958     0.06177   
   229. BD*(   1) C   8 - H  23          0.02155     0.46197   
   230. BD*(   1) C   9 - C  10          0.01080     0.44401   
   231. BD*(   1) C   9 - H  24          0.02114     0.46340   
   232. BD*(   1) C  10 - H  25          0.01013     0.43971   
   233. BD*(   1) C  10 - H  26          0.00720     0.44615   
   234. BD*(   1) C  10 - H  27          0.01022     0.43920   
       -------------------------------
              Total Lewis   85.01333  ( 98.8527%)
        Valence non-Lewis    0.80308  (  0.9338%)
        Rydberg non-Lewis    0.18359  (  0.2135%)
       -------------------------------
            Total unit  1   86.00000  (100.0000%)
           Charge unit  1    0.00000
 Unable to Open any file for archive entry.
 1\1\GINC-COMPUTE-0-7\SP\RB3LYP\def2SVP\C9H16O2\ZAHRT2\13-Mar-2021\0\\#
  b3lyp/def2svp geom=NewRedundant pop=NBO\\88\\0,1\O,0,2.7245657647,-1.
 2783669413,1.035336077\C,0,2.7112170896,-0.9434476594,-0.2798637403\C,
 0,2.3641951411,0.5069421625,-0.5827374385\C,0,1.1351334156,1.067522985
 3,0.1555355851\C,0,0.9330059082,2.539765165,-0.2158800941\C,0,-0.11009
 34301,0.2084659447,-0.1146997493\C,0,-1.3675812635,0.6295068088,0.6599
 014136\C,0,-2.5062176407,-0.3321455242,0.4741197047\C,0,-3.6831122247,
 -0.0342166705,-0.0878050836\C,0,-4.8168997036,-0.9930626851,-0.2924372
 993\O,0,2.9806146567,-1.762604552,-1.1130910067\H,0,2.4772046074,-0.51
 47707247,1.5763830621\H,0,3.2517284433,1.1183124544,-0.338381778\H,0,2
 .2213248457,0.572974442,-1.6709063497\H,0,1.3336089264,1.0356148639,1.
 2476058473\H,0,1.848382666,3.1252596959,-0.0357767862\H,0,0.1227636978
 ,3.0008772275,0.3670962955\H,0,0.67787237,2.6368329368,-1.2843166463\H
 ,0,0.1180080184,-0.8416933576,0.1363448831\H,0,-0.3275705897,0.2200983
 807,-1.197368607\H,0,-1.1107166223,0.6945017622,1.7350933396\H,0,-1.68
 83709784,1.6382973772,0.3544015165\H,0,-2.3285742417,-1.3617646386,0.8
 148106009\H,0,-3.8498180374,0.9959160055,-0.4320543044\H,0,-5.08239069
 33,-1.075797019,-1.3610226133\H,0,-4.5690442735,-2.0003070629,0.076266
 3263\H,0,-5.7286178518,-0.6522793769,0.2291038451\\Version=ES64L-G16Re
 vC.01\State=1-A\HF=-502.6754789\RMSD=4.864e-09\Dipole=-0.6794382,1.484
 1079,0.630904\Quadrupole=-0.1285997,-1.9518803,2.08048,8.6961552,4.500
 4075,-1.8117997\PG=C01 [X(C9H16O2)]\\@
 The archive entry for this job was punched.


 IN THE FIGHT BETWEEN YOU AND THE WORLD, BACK THE WORLD

                                        -- FRANZ KAFKA
 File lengths (MBytes):  RWF=     35 Int=      0 D2E=      0 Chk=      4 Scr=      1
 Normal termination of Gaussian 16
