# Supplementary material for: Machine-Learning-Guided Discovery of Electrochemical Reactions
Source: J Am Chem Soc. 2022 Dec 2;144(49):22599–610. doi: 10.1021/jacs.2c08997 (PMC9756344; doi:10.1021/jacs.2c08997)
Supplement: Supplementary file 4 — ja2c08997_si_004.zip [file ja2c08997_si_004.zip › Reactivity Prediction/Nlogs_notimes/90.log]

 Entering Gaussian System, Link 0=g16
 Input=90.gjf
 Output=90.log
 Initial command:
  
 Copyright (c) 1988-2019, Gaussian, Inc.  All Rights Reserved.
  
 This is part of the Gaussian(R) 16 program.  It is based on
 the Gaussian(R) 09 system (copyright 2009, Gaussian, Inc.),
 the Gaussian(R) 03 system (copyright 2003, Gaussian, Inc.),
 the Gaussian(R) 98 system (copyright 1998, Gaussian, Inc.),
 the Gaussian(R) 94 system (copyright 1995, Gaussian, Inc.),
 the Gaussian 92(TM) system (copyright 1992, Gaussian, Inc.),
 the Gaussian 90(TM) system (copyright 1990, Gaussian, Inc.),
 the Gaussian 88(TM) system (copyright 1988, Gaussian, Inc.),
 the Gaussian 86(TM) system (copyright 1986, Carnegie Mellon
 University), and the Gaussian 82(TM) system (copyright 1983,
 Carnegie Mellon University). Gaussian is a federally registered
 trademark of Gaussian, Inc.
  
 This software contains proprietary and confidential information,
 including trade secrets, belonging to Gaussian, Inc.
  
 This software is provided under written license and may be
 used, copied, transmitted, or stored only in accord with that
 written license.
  
 The following legend is applicable only to US Government
 contracts under FAR:
  
                    RESTRICTED RIGHTS LEGEND
  
 Use, reproduction and disclosure by the US Government is
 subject to restrictions as set forth in subparagraphs (a)
 and (c) of the Commercial Computer Software - Restricted
 Rights clause in FAR 52.227-19.
  
 Gaussian, Inc.
 340 Quinnipiac St., Bldg. 40, Wallingford CT 06492
  
  
 ---------------------------------------------------------------
 Warning -- This program may not be used in any manner that
 competes with the business of Gaussian, Inc. or will provide
 assistance to any competitor of Gaussian, Inc.  The licensee
 of this program is prohibited from giving any competitor of
 Gaussian, Inc. access to this program.  By using this program,
 the user acknowledges that Gaussian, Inc. is engaged in the
 business of creating and licensing software in the field of
 computational chemistry and represents and warrants to the
 licensee that it is not a competitor of Gaussian, Inc. and that
 it will not use this program in any manner prohibited above.
 ---------------------------------------------------------------
  

 Cite this work as:
 Gaussian 16, Revision C.01,
 M. J. Frisch, G. W. Trucks, H. B. Schlegel, G. E. Scuseria, 
 M. A. Robb, J. R. Cheeseman, G. Scalmani, V. Barone, 
 G. A. Petersson, H. Nakatsuji, X. Li, M. Caricato, A. V. Marenich, 
 J. Bloino, B. G. Janesko, R. Gomperts, B. Mennucci, H. P. Hratchian, 
 J. V. Ortiz, A. F. Izmaylov, J. L. Sonnenberg, D. Williams-Young, 
 F. Ding, F. Lipparini, F. Egidi, J. Goings, B. Peng, A. Petrone, 
 T. Henderson, D. Ranasinghe, V. G. Zakrzewski, J. Gao, N. Rega, 
 G. Zheng, W. Liang, M. Hada, M. Ehara, K. Toyota, R. Fukuda, 
 J. Hasegawa, M. Ishida, T. Nakajima, Y. Honda, O. Kitao, H. Nakai, 
 T. Vreven, K. Throssell, J. A. Montgomery, Jr., J. E. Peralta, 
 F. Ogliaro, M. J. Bearpark, J. J. Heyd, E. N. Brothers, K. N. Kudin, 
 V. N. Staroverov, T. A. Keith, R. Kobayashi, J. Normand, 
 K. Raghavachari, A. P. Rendell, J. C. Burant, S. S. Iyengar, 
 J. Tomasi, M. Cossi, J. M. Millam, M. Klene, C. Adamo, R. Cammi, 
 J. W. Ochterski, R. L. Martin, K. Morokuma, O. Farkas, 
 J. B. Foresman, and D. J. Fox, Gaussian, Inc., Wallingford CT, 2019.
 
 ******************************************
 Gaussian 16:  ES64L-G16RevC.01  3-Jul-2019
                15-Mar-2021 
 ******************************************
 %nprocshared=4
 Will use up to    4 processors via shared memory.
 %mem=1500MB
 -------------------------------------------------------------------
 # b3lyp empiricaldispersion=gd3bj pop=nbo def2svp geom=newredundant
 -------------------------------------------------------------------
 1/29=4000,38=1,172=1/1;
 2/12=2,17=6,18=5,40=1/2;
 3/5=43,7=101,11=2,25=1,30=1,74=-5,124=41/1,2,3;
 4//1;
 5/5=2,38=5/2;
 6/7=2,8=2,9=2,10=2,28=1,40=1/1,7;
 99/5=1,9=1/99;
 ----------------------
 CC(C)(C)C1=CC=C(F)C=C1
 ----------------------
 Symbolic Z-matrix:
 Charge =  0 Multiplicity = 1
 C                     2.37476  -0.73547   1.26025 
 C                     1.87761   0.00366   0. 
 C                     2.48208   1.41614  0. 
 C                     2.37476  -0.73548  -1.26025 
 C                     0.34121   0.0315    0. 
 C                    -0.38005  -1.17668   0. 
 C                    -1.77388  -1.20378   0. 
 C                    -2.47036   0.00241   0. 
 F                    -3.81265  -0.01266   0. 
 C                    -1.79851   1.21824   0. 
 C                    -0.39974   1.22257   0. 
 H                     3.47624  -0.7674    1.27857 
 H                     2.00961  -1.77275   1.29621 
 H                     2.03069  -0.22648   2.1741 
 H                     3.58099   1.35019   0. 
 H                     2.18396   1.98845  -0.89196 
 H                     2.18395   1.98845   0.89196 
 H                     2.00961  -1.77275  -1.29621 
 H                     3.47624  -0.7674   -1.27857 
 H                     2.03069  -0.22648  -2.1741 
 H                     0.15495  -2.12847   0. 
 H                    -2.32818  -2.14409   0. 
 H                    -2.37063   2.14782   0. 
 H                     0.10839   2.18622   0. 
 
                          Input orientation:                          
 ---------------------------------------------------------------------
 Center     Atomic      Atomic             Coordinates (Angstroms)
 Number     Number       Type             X           Y           Z
 ---------------------------------------------------------------------
      1          6           0        2.374762   -0.735473    1.260252
      2          6           0        1.877605    0.003660    0.000000
      3          6           0        2.482081    1.416139   -0.000001
      4          6           0        2.374761   -0.735475   -1.260251
      5          6           0        0.341212    0.031497    0.000000
      6          6           0       -0.380046   -1.176675    0.000000
      7          6           0       -1.773884   -1.203779    0.000000
      8          6           0       -2.470359    0.002406    0.000000
      9          9           0       -3.812645   -0.012664    0.000000
     10          6           0       -1.798506    1.218240    0.000000
     11          6           0       -0.399742    1.222569    0.000000
     12          1           0        3.476238   -0.767397    1.278569
     13          1           0        2.009608   -1.772748    1.296214
     14          1           0        2.030688   -0.226480    2.174103
     15          1           0        3.580985    1.350191    0.000000
     16          1           0        2.183956    1.988452   -0.891959
     17          1           0        2.183954    1.988454    0.891955
     18          1           0        2.009607   -1.772750   -1.296212
     19          1           0        3.476238   -0.767399   -1.278568
     20          1           0        2.030688   -0.226483   -2.174103
     21          1           0        0.154954   -2.128466    0.000000
     22          1           0       -2.328177   -2.144085    0.000000
     23          1           0       -2.370627    2.147816    0.000000
     24          1           0        0.108388    2.186220    0.000000
 ---------------------------------------------------------------------
                    Distance matrix (angstroms):
                    1          2          3          4          5
     1  C    0.000000
     2  C    1.543281   0.000000
     3  C    2.495834   1.536388   0.000000
     4  C    2.520503   1.543281   2.495835   0.000000
     5  C    2.512330   1.536645   2.549618   2.512330   0.000000
     6  C    3.061350   2.547583   3.861924   3.061348   1.407087
     7  C    4.361056   3.845943   4.997720   4.361055   2.449395
     8  C    5.060425   4.347964   5.150272   5.060424   2.811721
     9  F    6.355682   5.690273   6.454847   6.355681   4.154092
    10  C    4.777174   3.871563   4.285159   4.777174   2.446784
    11  C    3.622159   2.583031   2.888317   3.622159   1.402735
    12  H    1.102091   2.187440   2.718624   2.767648   3.478701
    13  H    1.100259   2.203003   3.474537   2.782945   2.778312
    14  H    1.101174   2.191603   2.762007   3.488875   2.765430
    15  H    2.719045   2.171324   1.100881   2.719046   3.497868
    16  H    3.476807   2.197462   1.100913   2.755326   2.832132
    17  H    2.755327   2.197462   1.100913   3.476807   2.832130
    18  H    2.782946   2.203003   3.474537   1.100259   2.778311
    19  H    2.767648   2.187440   2.718625   1.102092   3.478701
    20  H    3.488875   2.191603   2.762007   1.101174   2.765431
    21  H    2.907957   2.741074   4.240253   2.907955   2.167979
    22  H    5.068536   4.722437   5.984461   5.068534   3.443660
    23  H    5.693883   4.758664   4.907558   5.693883   3.439895
    24  H    3.906530   2.809572   2.495485   3.906531   2.167265
                    6          7          8          9         10
     6  C    0.000000
     7  C    1.394102   0.000000
     8  C    2.399925   1.392824   0.000000
     9  F    3.624591   2.361208   1.342371   0.000000
    10  C    2.783459   2.422144   1.389114   2.360483   0.000000
    11  C    2.399325   2.788446   2.403384   3.629560   1.398771
    12  H    4.083280   5.421158   6.131016   7.438560   5.779309
    13  H    2.783149   4.039642   4.990135   6.219059   5.012775
    14  H    3.382489   4.489611   5.003852   6.238348   4.634292
    15  H    4.698385   5.932738   6.199620   7.518187   5.381109
    16  H    4.169859   5.162405   5.138348   6.384299   4.153170
    17  H    4.169859   5.162404   5.138346   6.384298   4.153168
    18  H    2.783148   4.039641   4.990134   6.219058   5.012775
    19  H    4.083279   5.421157   6.131016   7.438560   5.779310
    20  H    3.382488   4.489610   5.003852   6.238348   4.634293
    21  H    1.091848   2.139033   3.381255   4.496494   3.875106
    22  H    2.175108   1.091520   2.151195   2.597422   3.403789
    23  H    3.874875   3.404305   2.147727   2.597516   1.091528
    24  H    3.398180   3.877504   3.379198   4.495508   2.138511
                   11         12         13         14         15
    11  C    0.000000
    12  H    4.540696   0.000000
    13  H    4.056730   1.778214   0.000000
    14  H    3.568397   1.784429   1.778223   0.000000
    15  H    3.982772   2.475861   3.728558   3.100973   0.000000
    16  H    2.838602   3.738434   4.354897   3.785519   1.776136
    17  H    2.838600   3.068254   3.786880   2.563850   1.776136
    18  H    4.056731   3.129095   2.592426   3.799274   3.728559
    19  H    4.540697   2.557137   3.129095   3.781950   2.475863
    20  H    3.568398   3.781950   3.799274   4.348206   3.100975
    21  H    3.396634   3.810272   2.290512   3.444220   4.882494
    22  H    3.879848   6.100921   4.542515   5.234848   6.864995
    23  H    2.177262   6.657254   6.019755   5.453034   6.004822
    24  H    1.089412   4.658434   4.579109   3.774001   3.571817
                   16         17         18         19         20
    16  H    0.000000
    17  H    1.783914   0.000000
    18  H    3.786880   4.354897   0.000000
    19  H    3.068253   3.738435   1.778215   0.000000
    20  H    2.563849   3.785518   1.778223   1.784429   0.000000
    21  H    4.675623   4.675623   2.290510   3.810271   3.444219
    22  H    6.183268   6.183267   4.542513   6.100921   5.234847
    23  H    4.643836   4.643833   6.019755   6.657255   5.453035
    24  H    2.267749   2.267745   4.579109   4.658435   3.774003
                   21         22         23         24
    21  H    0.000000
    22  H    2.483180   0.000000
    23  H    4.966402   4.292111   0.000000
    24  H    4.314937   4.968741   2.479312   0.000000
 Stoichiometry    C10H13F
 Framework group  C1[X(C10H13F)]
 Deg. of freedom    66
 Full point group                 C1      NOp   1
 Largest Abelian subgroup         C1      NOp   1
 Largest concise Abelian subgroup C1      NOp   1
                         Standard orientation:                         
 ---------------------------------------------------------------------
 Center     Atomic      Atomic             Coordinates (Angstroms)
 Number     Number       Type             X           Y           Z
 ---------------------------------------------------------------------
      1          6           0        2.374762   -0.735473    1.260252
      2          6           0        1.877605    0.003660    0.000000
      3          6           0        2.482081    1.416139   -0.000001
      4          6           0        2.374761   -0.735475   -1.260251
      5          6           0        0.341212    0.031497    0.000000
      6          6           0       -0.380046   -1.176675    0.000000
      7          6           0       -1.773884   -1.203779    0.000000
      8          6           0       -2.470359    0.002406    0.000000
      9          9           0       -3.812645   -0.012664    0.000000
     10          6           0       -1.798506    1.218240    0.000000
     11          6           0       -0.399742    1.222569    0.000000
     12          1           0        3.476238   -0.767397    1.278569
     13          1           0        2.009608   -1.772748    1.296214
     14          1           0        2.030688   -0.226480    2.174103
     15          1           0        3.580985    1.350191    0.000000
     16          1           0        2.183956    1.988452   -0.891959
     17          1           0        2.183954    1.988454    0.891955
     18          1           0        2.009607   -1.772750   -1.296212
     19          1           0        3.476238   -0.767399   -1.278568
     20          1           0        2.030688   -0.226483   -2.174103
     21          1           0        0.154954   -2.128466    0.000000
     22          1           0       -2.328177   -2.144085    0.000000
     23          1           0       -2.370627    2.147816    0.000000
     24          1           0        0.108388    2.186220    0.000000
 ---------------------------------------------------------------------
 Rotational constants (GHZ):           2.5416483           0.6240784           0.5635492
 Standard basis: def2SVP (5D, 7F)
 There are   230 symmetry adapted cartesian basis functions of A   symmetry.
 There are   219 symmetry adapted basis functions of A   symmetry.
   219 basis functions,   366 primitive gaussians,   230 cartesian basis functions
    41 alpha electrons       41 beta electrons
       nuclear repulsion energy       603.1835238915 Hartrees.
 NAtoms=   24 NActive=   24 NUniq=   24 SFac= 1.00D+00 NAtFMM=   60 NAOKFM=F Big=F
 Integral buffers will be    131072 words long.
 Raffenetti 2 integral format.
 Two-electron integral symmetry is turned on.
 Nuclear repulsion after empirical dispersion term =      603.1391694400 Hartrees.
 One-electron integrals computed using PRISM.
   1 Symmetry operations used in ECPInt.
 ECPInt:  NShTT=    5565 NPrTT=   19685 LenC2=    5421 LenP2D=   15008.
 LDataN:  DoStor=T MaxTD1= 4 Len=   56
 NBasis=   219 RedAO= T EigKep=  2.62D-04  NBF=   219
 NBsUse=   219 1.00D-06 EigRej= -1.00D+00 NBFU=   219
 ExpMin= 1.22D-01 ExpMax= 2.89D+03 ExpMxC= 4.35D+02 IAcc=3 IRadAn=         5 AccDes= 0.00D+00
 Harris functional with IExCor=  402 and IRadAn=       5 diagonalized for initial guess.
 HarFok:  IExCor=  402 AccDes= 0.00D+00 IRadAn=         5 IDoV= 1 UseB2=F ITyADJ=14
 ICtDFT=  3500011 ScaDFX=  1.000000  1.000000  1.000000  1.000000
 FoFCou: FMM=F IPFlag=           0 FMFlag=      100000 FMFlg1=           0
         NFxFlg=           0 DoJE=T BraDBF=F KetDBF=T FulRan=T
         wScrn=  0.000000 ICntrl=       500 IOpCl=  0 I1Cent=   200000004 NGrid=           0
         NMat0=    1 NMatS0=      1 NMatT0=    0 NMatD0=    1 NMtDS0=    0 NMtDT0=    0
 Petite list used in FoFCou.
 Requested convergence on RMS density matrix=1.00D-08 within 128 cycles.
 Requested convergence on MAX density matrix=1.00D-06.
 Requested convergence on             energy=1.00D-06.
 No special actions if energy rises.
 Integral accuracy reduced to 1.0D-05 until final iterations.
 Initial convergence to 1.0D-05 achieved.  Increase integral accuracy.
 SCF Done:  E(RB3LYP) =  -488.428057240     A.U. after   14 cycles
            NFock= 14  Conv=0.47D-08     -V/T= 2.0110

 **********************************************************************

            Population analysis using the SCF Density.

 **********************************************************************

 Orbital symmetries:
       Occupied  (A) (A) (A) (A) (A) (A) (A) (A) (A) (A) (A) (A)
                 (A) (A) (A) (A) (A) (A) (A) (A) (A) (A) (A) (A)
                 (A) (A) (A) (A) (A) (A) (A) (A) (A) (A) (A) (A)
                 (A) (A) (A) (A) (A)
       Virtual   (A) (A) (A) (A) (A) (A) (A) (A) (A) (A) (A) (A)
                 (A) (A) (A) (A) (A) (A) (A) (A) (A) (A) (A) (A)
                 (A) (A) (A) (A) (A) (A) (A) (A) (A) (A) (A) (A)
                 (A) (A) (A) (A) (A) (A) (A) (A) (A) (A) (A) (A)
                 (A) (A) (A) (A) (A) (A) (A) (A) (A) (A) (A) (A)
                 (A) (A) (A) (A) (A) (A) (A) (A) (A) (A) (A) (A)
                 (A) (A) (A) (A) (A) (A) (A) (A) (A) (A) (A) (A)
                 (A) (A) (A) (A) (A) (A) (A) (A) (A) (A) (A) (A)
                 (A) (A) (A) (A) (A) (A) (A) (A) (A) (A) (A) (A)
                 (A) (A) (A) (A) (A) (A) (A) (A) (A) (A) (A) (A)
                 (A) (A) (A) (A) (A) (A) (A) (A) (A) (A) (A) (A)
                 (A) (A) (A) (A) (A) (A) (A) (A) (A) (A) (A) (A)
                 (A) (A) (A) (A) (A) (A) (A) (A) (A) (A) (A) (A)
                 (A) (A) (A) (A) (A) (A) (A) (A) (A) (A) (A) (A)
                 (A) (A) (A) (A) (A) (A) (A) (A) (A) (A)
 The electronic state is 1-A.
 Alpha  occ. eigenvalues --  -24.69197 -10.26800 -10.20662 -10.19704 -10.19635
 Alpha  occ. eigenvalues --  -10.19593 -10.19586 -10.19487 -10.18213 -10.18209
 Alpha  occ. eigenvalues --  -10.18207  -1.20192  -0.86128  -0.81357  -0.74933
 Alpha  occ. eigenvalues --   -0.72904  -0.68371  -0.68111  -0.61648  -0.61457
 Alpha  occ. eigenvalues --   -0.55139  -0.54243  -0.49358  -0.48168  -0.46429
 Alpha  occ. eigenvalues --   -0.45361  -0.44377  -0.43626  -0.42801  -0.41259
 Alpha  occ. eigenvalues --   -0.39947  -0.39817  -0.38000  -0.36922  -0.35779
 Alpha  occ. eigenvalues --   -0.35355  -0.33559  -0.33394  -0.32459  -0.26374
 Alpha  occ. eigenvalues --   -0.24164
 Alpha virt. eigenvalues --   -0.01805  -0.00375   0.04603   0.07355   0.08441
 Alpha virt. eigenvalues --    0.09606   0.10874   0.11504   0.11684   0.11898
 Alpha virt. eigenvalues --    0.13862   0.15353   0.15971   0.16813   0.16907
 Alpha virt. eigenvalues --    0.18471   0.18590   0.19781   0.21501   0.23707
 Alpha virt. eigenvalues --    0.24578   0.26962   0.30662   0.31714   0.32622
 Alpha virt. eigenvalues --    0.33825   0.38656   0.38730   0.40218   0.41423
 Alpha virt. eigenvalues --    0.43367   0.44633   0.45265   0.47045   0.47875
 Alpha virt. eigenvalues --    0.48053   0.51944   0.52743   0.56250   0.56293
 Alpha virt. eigenvalues --    0.57238   0.57841   0.58793   0.61551   0.61608
 Alpha virt. eigenvalues --    0.63006   0.63037   0.63217   0.64462   0.65533
 Alpha virt. eigenvalues --    0.66264   0.66326   0.67410   0.67810   0.68987
 Alpha virt. eigenvalues --    0.70079   0.70121   0.70832   0.71952   0.72642
 Alpha virt. eigenvalues --    0.73353   0.74164   0.74930   0.76193   0.77055
 Alpha virt. eigenvalues --    0.78613   0.79055   0.82112   0.86028   0.89782
 Alpha virt. eigenvalues --    0.94034   0.97988   1.01789   1.02847   1.04269
 Alpha virt. eigenvalues --    1.08029   1.14235   1.15358   1.17367   1.21092
 Alpha virt. eigenvalues --    1.23932   1.25200   1.26138   1.26521   1.27661
 Alpha virt. eigenvalues --    1.28291   1.30860   1.34117   1.37943   1.47290
 Alpha virt. eigenvalues --    1.49394   1.50831   1.51695   1.53056   1.53833
 Alpha virt. eigenvalues --    1.54931   1.55577   1.62034   1.66153   1.66207
 Alpha virt. eigenvalues --    1.67299   1.70670   1.70823   1.72042   1.73958
 Alpha virt. eigenvalues --    1.75238   1.76586   1.76888   1.77230   1.78011
 Alpha virt. eigenvalues --    1.79724   1.81330   1.82035   1.83768   1.84099
 Alpha virt. eigenvalues --    1.85790   1.87584   1.88376   1.89373   1.90571
 Alpha virt. eigenvalues --    1.92773   1.94510   1.97025   1.97589   1.97816
 Alpha virt. eigenvalues --    1.98480   1.99461   2.05680   2.07527   2.11896
 Alpha virt. eigenvalues --    2.12342   2.15007   2.16880   2.17686   2.19316
 Alpha virt. eigenvalues --    2.20127   2.24065   2.27572   2.31591   2.31917
 Alpha virt. eigenvalues --    2.33839   2.34315   2.39005   2.39775   2.41431
 Alpha virt. eigenvalues --    2.44380   2.45089   2.45508   2.50407   2.58494
 Alpha virt. eigenvalues --    2.60211   2.60912   2.61700   2.62758   2.63392
 Alpha virt. eigenvalues --    2.65000   2.67286   2.74335   2.80287   2.83419
 Alpha virt. eigenvalues --    2.84903   2.85984   2.87927   2.88443   2.93112
 Alpha virt. eigenvalues --    2.95030   2.95721   2.98485   3.00401   3.06748
 Alpha virt. eigenvalues --    3.08307   3.11336   3.11925   3.19640   3.32376
 Alpha virt. eigenvalues --    3.49826   3.56575   3.89039
          Condensed to atoms (all electrons):
               1          2          3          4          5          6
     1  C    4.571462   0.408066  -0.051598  -0.062537  -0.054647  -0.009630
     2  C    0.408066   5.144189   0.395621   0.408066   0.255454  -0.107136
     3  C   -0.051598   0.395621   4.535408  -0.051598  -0.051753   0.013787
     4  C   -0.062537   0.408066  -0.051598   4.571463  -0.054647  -0.009630
     5  C   -0.054647   0.255454  -0.051753  -0.054647   5.388484   0.238717
     6  C   -0.009630  -0.107136   0.013787  -0.009630   0.238717   5.218540
     7  C    0.000261   0.011788  -0.000455   0.000261   0.108419   0.216934
     8  C    0.000056  -0.001647   0.000088   0.000056  -0.183453   0.148303
     9  F   -0.000000   0.000001   0.000000  -0.000000  -0.000139   0.005175
    10  C   -0.000497   0.021906  -0.000728  -0.000497   0.100127  -0.139609
    11  C    0.002716  -0.091773   0.004196   0.002716   0.292604   0.069008
    12  H    0.373845  -0.021009  -0.006539  -0.006194   0.008864   0.000463
    13  H    0.374323  -0.012264   0.008411  -0.006059  -0.013962   0.007053
    14  H    0.373744  -0.022146  -0.005834   0.009140   0.000727  -0.002104
    15  H   -0.007281  -0.022402   0.375189  -0.007281   0.009891  -0.000304
    16  H    0.009173   0.002555   0.362883  -0.007511  -0.016788  -0.000507
    17  H   -0.007511   0.002555   0.362883   0.009173  -0.016788  -0.000507
    18  H   -0.006059  -0.012264   0.008411   0.374323  -0.013962   0.007053
    19  H   -0.006194  -0.021009  -0.006539   0.373845   0.008864   0.000463
    20  H    0.009140  -0.022146  -0.005834   0.373744   0.000727  -0.002104
    21  H    0.000369  -0.018667   0.000477   0.000369  -0.082601   0.440415
    22  H    0.000000  -0.000253   0.000007   0.000000   0.017045  -0.070243
    23  H    0.000005  -0.000218  -0.000008   0.000005   0.017673  -0.003139
    24  H    0.000587  -0.036799   0.020920   0.000587  -0.061161   0.017397
               7          8          9         10         11         12
     1  C    0.000261   0.000056  -0.000000  -0.000497   0.002716   0.373845
     2  C    0.011788  -0.001647   0.000001   0.021906  -0.091773  -0.021009
     3  C   -0.000455   0.000088   0.000000  -0.000728   0.004196  -0.006539
     4  C    0.000261   0.000056  -0.000000  -0.000497   0.002716  -0.006194
     5  C    0.108419  -0.183453  -0.000139   0.100127   0.292604   0.008864
     6  C    0.216934   0.148303   0.005175  -0.139609   0.069008   0.000463
     7  C    5.298799   0.189288  -0.066569   0.040136  -0.132120  -0.000001
     8  C    0.189288   4.967000   0.368401   0.185348   0.154084   0.000002
     9  F   -0.066569   0.368401   8.954985  -0.067811   0.005258   0.000000
    10  C    0.040136   0.185348  -0.067811   5.396875   0.143103   0.000010
    11  C   -0.132120   0.154084   0.005258   0.143103   5.185489  -0.000217
    12  H   -0.000001   0.000002   0.000000   0.000010  -0.000217   0.687268
    13  H    0.000198  -0.000036   0.000000   0.000035  -0.000712  -0.022246
    14  H   -0.000196  -0.000027   0.000000  -0.000105   0.001876  -0.023332
    15  H    0.000008   0.000005  -0.000000  -0.000062   0.000641   0.004562
    16  H    0.000019  -0.000063   0.000000   0.000969   0.004199   0.000051
    17  H    0.000019  -0.000063   0.000000   0.000969   0.004199  -0.000840
    18  H    0.000198  -0.000036   0.000000   0.000035  -0.000712  -0.000799
    19  H   -0.000001   0.000002   0.000000   0.000010  -0.000217   0.004340
    20  H   -0.000196  -0.000027   0.000000  -0.000105   0.001876  -0.000119
    21  H   -0.061123   0.015577  -0.000076  -0.002615   0.016064  -0.000304
    22  H    0.427884  -0.074028   0.001356   0.019567  -0.003051  -0.000001
    23  H    0.019616  -0.075813   0.001342   0.427818  -0.069077  -0.000000
    24  H   -0.002597   0.015490  -0.000073  -0.077448   0.437796  -0.000040
              13         14         15         16         17         18
     1  C    0.374323   0.373744  -0.007281   0.009173  -0.007511  -0.006059
     2  C   -0.012264  -0.022146  -0.022402   0.002555   0.002555  -0.012264
     3  C    0.008411  -0.005834   0.375189   0.362883   0.362883   0.008411
     4  C   -0.006059   0.009140  -0.007281  -0.007511   0.009173   0.374323
     5  C   -0.013962   0.000727   0.009891  -0.016788  -0.016788  -0.013962
     6  C    0.007053  -0.002104  -0.000304  -0.000507  -0.000507   0.007053
     7  C    0.000198  -0.000196   0.000008   0.000019   0.000019   0.000198
     8  C   -0.000036  -0.000027   0.000005  -0.000063  -0.000063  -0.000036
     9  F    0.000000   0.000000  -0.000000   0.000000   0.000000   0.000000
    10  C    0.000035  -0.000105  -0.000062   0.000969   0.000969   0.000035
    11  C   -0.000712   0.001876   0.000641   0.004199   0.004199  -0.000712
    12  H   -0.022246  -0.023332   0.004562   0.000051  -0.000840  -0.000799
    13  H    0.682746  -0.023137   0.000104  -0.000581   0.000075   0.004074
    14  H   -0.023137   0.677901  -0.000962  -0.000035   0.005682   0.000052
    15  H    0.000104  -0.000962   0.687762  -0.022520  -0.022520   0.000104
    16  H   -0.000581  -0.000035  -0.022520   0.684125  -0.029774   0.000075
    17  H    0.000075   0.005682  -0.022520  -0.029774   0.684125  -0.000581
    18  H    0.004074   0.000052   0.000104   0.000075  -0.000581   0.682746
    19  H   -0.000799  -0.000119   0.004562  -0.000840   0.000051  -0.022246
    20  H    0.000052  -0.000560  -0.000962   0.005682  -0.000035  -0.023137
    21  H    0.001112   0.000107  -0.000027   0.000004   0.000004   0.001112
    22  H    0.000033   0.000001  -0.000000  -0.000000  -0.000000   0.000033
    23  H    0.000000   0.000002  -0.000001   0.000026   0.000026   0.000000
    24  H   -0.000033  -0.000010  -0.000584   0.000668   0.000668  -0.000033
              19         20         21         22         23         24
     1  C   -0.006194   0.009140   0.000369   0.000000   0.000005   0.000587
     2  C   -0.021009  -0.022146  -0.018667  -0.000253  -0.000218  -0.036799
     3  C   -0.006539  -0.005834   0.000477   0.000007  -0.000008   0.020920
     4  C    0.373845   0.373744   0.000369   0.000000   0.000005   0.000587
     5  C    0.008864   0.000727  -0.082601   0.017045   0.017673  -0.061161
     6  C    0.000463  -0.002104   0.440415  -0.070243  -0.003139   0.017397
     7  C   -0.000001  -0.000196  -0.061123   0.427884   0.019616  -0.002597
     8  C    0.000002  -0.000027   0.015577  -0.074028  -0.075813   0.015490
     9  F    0.000000   0.000000  -0.000076   0.001356   0.001342  -0.000073
    10  C    0.000010  -0.000105  -0.002615   0.019567   0.427818  -0.077448
    11  C   -0.000217   0.001876   0.016064  -0.003051  -0.069077   0.437796
    12  H    0.004340  -0.000119  -0.000304  -0.000001  -0.000000  -0.000040
    13  H   -0.000799   0.000052   0.001112   0.000033   0.000000  -0.000033
    14  H   -0.000119  -0.000560   0.000107   0.000001   0.000002  -0.000010
    15  H    0.004562  -0.000962  -0.000027  -0.000000  -0.000001  -0.000584
    16  H   -0.000840   0.005682   0.000004  -0.000000   0.000026   0.000668
    17  H    0.000051  -0.000035   0.000004  -0.000000   0.000026   0.000668
    18  H   -0.022246  -0.023137   0.001112   0.000033   0.000000  -0.000033
    19  H    0.687268  -0.023332  -0.000304  -0.000001  -0.000000  -0.000040
    20  H   -0.023332   0.677901   0.000107   0.000001   0.000002  -0.000010
    21  H   -0.000304   0.000107   0.723268  -0.015340   0.000035  -0.000321
    22  H   -0.000001   0.000001  -0.015340   0.710625  -0.000388   0.000036
    23  H   -0.000000   0.000002   0.000035  -0.000388   0.711130  -0.015186
    24  H   -0.000040  -0.000010  -0.000321   0.000036  -0.015186   0.724394
 Mulliken charges:
               1
     1  C    0.082209
     2  C   -0.260468
     3  C    0.092607
     4  C    0.082208
     5  C    0.102304
     6  C   -0.038395
     7  C   -0.050572
     8  C    0.291495
     9  F   -0.201850
    10  C   -0.047434
    11  C   -0.027946
    12  H    0.002234
    13  H    0.001613
    14  H    0.009336
    15  H    0.002080
    16  H    0.008188
    17  H    0.008189
    18  H    0.001613
    19  H    0.002234
    20  H    0.009336
    21  H   -0.017643
    22  H   -0.013285
    23  H   -0.013848
    24  H   -0.024205
 Sum of Mulliken charges =  -0.00000
 Mulliken charges with hydrogens summed into heavy atoms:
               1
     1  C    0.095391
     2  C   -0.260468
     3  C    0.111063
     4  C    0.095391
     5  C    0.102304
     6  C   -0.056038
     7  C   -0.063857
     8  C    0.291495
     9  F   -0.201850
    10  C   -0.061282
    11  C   -0.052151
 Electronic spatial extent (au):  <R**2>=           2057.1324
 Charge=             -0.0000 electrons
 Dipole moment (field-independent basis, Debye):
    X=              1.8006    Y=             -0.0092    Z=              0.0000  Tot=              1.8006
 Quadrupole moment (field-independent basis, Debye-Ang):
   XX=            -71.2153   YY=            -62.0885   ZZ=            -69.0240
   XY=             -0.0115   XZ=              0.0000   YZ=              0.0000
 Traceless Quadrupole moment (field-independent basis, Debye-Ang):
   XX=             -3.7727   YY=              5.3541   ZZ=             -1.5814
   XY=             -0.0115   XZ=              0.0000   YZ=              0.0000
 Octapole moment (field-independent basis, Debye-Ang**2):
  XXX=              4.0404  YYY=             -1.0605  ZZZ=             -0.0000  XYY=            -16.5770
  XXY=              0.1319  XXZ=              0.0000  XZZ=             -7.9768  YZZ=              1.2640
  YYZ=              0.0000  XYZ=             -0.0000
 Hexadecapole moment (field-independent basis, Debye-Ang**3):
 XXXX=          -1988.4646 YYYY=           -479.0826 ZZZZ=           -254.6660 XXXY=             -0.8659
 XXXZ=              0.0000 YYYX=             -1.9657 YYYZ=             -0.0000 ZZZX=             -0.0000
 ZZZY=             -0.0000 XXYY=           -384.6416 XXZZ=           -363.0769 YYZZ=           -131.7305
 XXYZ=             -0.0000 YYXZ=              0.0000 ZZXY=              3.0507
 N-N= 6.031391694400D+02 E-N=-2.341607981911D+03  KE= 4.831047338248D+02
 ******************************Gaussian NBO Version 3.1******************************
             N A T U R A L   A T O M I C   O R B I T A L   A N D
          N A T U R A L   B O N D   O R B I T A L   A N A L Y S I S
 ******************************Gaussian NBO Version 3.1******************************
       /RESON  / : Allow strongly delocalized NBO set

 Analyzing the SCF density

 Job title: CC(C)(C)C1=CC=C(F)C=C1                                          

 Storage needed:    145854 in NPA,    193091 in NBO ( 196604880 available)
 GSVD:  LWork=       29537 too small for GESVD, short by        6465 words or        6465 for optimal perf.


 NATURAL POPULATIONS:  Natural atomic orbital occupancies 
                                                          
   NAO  Atom  No  lang   Type(AO)    Occupancy      Energy
 ----------------------------------------------------------
     1    C    1  S      Cor( 1S)     1.99919     -10.05928
     2    C    1  S      Val( 2S)     1.07573      -0.22417
     3    C    1  S      Ryd( 3S)     0.00147       0.88346
     4    C    1  px     Val( 2p)     1.20784      -0.07643
     5    C    1  px     Ryd( 3p)     0.00284       0.66091
     6    C    1  py     Val( 2p)     1.19191      -0.07412
     7    C    1  py     Ryd( 3p)     0.00312       0.64332
     8    C    1  pz     Val( 2p)     1.12851      -0.07155
     9    C    1  pz     Ryd( 3p)     0.00250       0.56406
    10    C    1  dxy    Ryd( 3d)     0.00026       2.19094
    11    C    1  dxz    Ryd( 3d)     0.00029       2.15578
    12    C    1  dyz    Ryd( 3d)     0.00051       2.27597
    13    C    1  dx2y2  Ryd( 3d)     0.00075       2.44963
    14    C    1  dz2    Ryd( 3d)     0.00072       2.36134

    15    C    2  S      Cor( 1S)     1.99886     -10.07470
    16    C    2  S      Val( 2S)     0.87302      -0.16353
    17    C    2  S      Ryd( 3S)     0.00048       0.99133
    18    C    2  px     Val( 2p)     1.05213      -0.08269
    19    C    2  px     Ryd( 3p)     0.00153       0.70029
    20    C    2  py     Val( 2p)     1.06977      -0.09341
    21    C    2  py     Ryd( 3p)     0.00611       0.86350
    22    C    2  pz     Val( 2p)     1.06510      -0.09297
    23    C    2  pz     Ryd( 3p)     0.00264       0.75241
    24    C    2  dxy    Ryd( 3d)     0.00066       2.15971
    25    C    2  dxz    Ryd( 3d)     0.00077       2.04648
    26    C    2  dyz    Ryd( 3d)     0.00097       2.19407
    27    C    2  dx2y2  Ryd( 3d)     0.00107       2.27600
    28    C    2  dz2    Ryd( 3d)     0.00101       2.25459

    29    C    3  S      Cor( 1S)     1.99920     -10.05795
    30    C    3  S      Val( 2S)     1.07217      -0.22537
    31    C    3  S      Ryd( 3S)     0.00139       0.93730
    32    C    3  px     Val( 2p)     1.21179      -0.08073
    33    C    3  px     Ryd( 3p)     0.00331       0.72371
    34    C    3  py     Val( 2p)     1.10924      -0.07133
    35    C    3  py     Ryd( 3p)     0.00219       0.54521
    36    C    3  pz     Val( 2p)     1.22806      -0.07897
    37    C    3  pz     Ryd( 3p)     0.00351       0.67404
    38    C    3  dxy    Ryd( 3d)     0.00036       2.16927
    39    C    3  dxz    Ryd( 3d)     0.00016       2.15448
    40    C    3  dyz    Ryd( 3d)     0.00079       2.38195
    41    C    3  dx2y2  Ryd( 3d)     0.00069       2.37829
    42    C    3  dz2    Ryd( 3d)     0.00051       2.33883

    43    C    4  S      Cor( 1S)     1.99919     -10.05928
    44    C    4  S      Val( 2S)     1.07573      -0.22417
    45    C    4  S      Ryd( 3S)     0.00147       0.88346
    46    C    4  px     Val( 2p)     1.20784      -0.07643
    47    C    4  px     Ryd( 3p)     0.00284       0.66091
    48    C    4  py     Val( 2p)     1.19191      -0.07412
    49    C    4  py     Ryd( 3p)     0.00312       0.64332
    50    C    4  pz     Val( 2p)     1.12851      -0.07155
    51    C    4  pz     Ryd( 3p)     0.00250       0.56406
    52    C    4  dxy    Ryd( 3d)     0.00026       2.19094
    53    C    4  dxz    Ryd( 3d)     0.00029       2.15578
    54    C    4  dyz    Ryd( 3d)     0.00051       2.27597
    55    C    4  dx2y2  Ryd( 3d)     0.00075       2.44963
    56    C    4  dz2    Ryd( 3d)     0.00072       2.36134

    57    C    5  S      Cor( 1S)     1.99883     -10.05724
    58    C    5  S      Val( 2S)     0.84702      -0.10019
    59    C    5  S      Ryd( 3S)     0.00372       0.62775
    60    C    5  px     Val( 2p)     1.08063      -0.05748
    61    C    5  px     Ryd( 3p)     0.00547       1.12269
    62    C    5  py     Val( 2p)     1.09846      -0.06055
    63    C    5  py     Ryd( 3p)     0.00522       0.95045
    64    C    5  pz     Val( 2p)     1.00319      -0.09940
    65    C    5  pz     Ryd( 3p)     0.00428       0.68111
    66    C    5  dxy    Ryd( 3d)     0.00090       2.47419
    67    C    5  dxz    Ryd( 3d)     0.00067       1.95307
    68    C    5  dyz    Ryd( 3d)     0.00055       1.93904
    69    C    5  dx2y2  Ryd( 3d)     0.00075       2.38778
    70    C    5  dz2    Ryd( 3d)     0.00041       2.21095

    71    C    6  S      Cor( 1S)     1.99891     -10.06226
    72    C    6  S      Val( 2S)     0.92620      -0.13242
    73    C    6  S      Ryd( 3S)     0.00173       0.57629
    74    C    6  px     Val( 2p)     1.10074      -0.05145
    75    C    6  px     Ryd( 3p)     0.00383       0.82605
    76    C    6  py     Val( 2p)     1.16631      -0.05650
    77    C    6  py     Ryd( 3p)     0.00549       0.93509
    78    C    6  pz     Val( 2p)     0.99652      -0.10985
    79    C    6  pz     Ryd( 3p)     0.00082       0.59170
    80    C    6  dxy    Ryd( 3d)     0.00072       2.49630
    81    C    6  dxz    Ryd( 3d)     0.00057       1.92972
    82    C    6  dyz    Ryd( 3d)     0.00039       1.93294
    83    C    6  dx2y2  Ryd( 3d)     0.00070       2.49051
    84    C    6  dz2    Ryd( 3d)     0.00041       2.21855

    85    C    7  S      Cor( 1S)     1.99887     -10.06485
    86    C    7  S      Val( 2S)     0.95319      -0.14749
    87    C    7  S      Ryd( 3S)     0.00151       0.55533
    88    C    7  px     Val( 2p)     1.11193      -0.05323
    89    C    7  px     Ryd( 3p)     0.00579       0.74387
    90    C    7  py     Val( 2p)     1.16737      -0.06917
    91    C    7  py     Ryd( 3p)     0.00530       0.89933
    92    C    7  pz     Val( 2p)     1.03473      -0.11239
    93    C    7  pz     Ryd( 3p)     0.00115       0.55717
    94    C    7  dxy    Ryd( 3d)     0.00079       2.50074
    95    C    7  dxz    Ryd( 3d)     0.00052       1.93328
    96    C    7  dyz    Ryd( 3d)     0.00051       1.92037
    97    C    7  dx2y2  Ryd( 3d)     0.00055       2.44885
    98    C    7  dz2    Ryd( 3d)     0.00041       2.22721

    99    C    8  S      Cor( 1S)     1.99831     -10.15446
   100    C    8  S      Val( 2S)     0.81395      -0.12416
   101    C    8  S      Ryd( 3S)     0.00187       0.62480
   102    C    8  px     Val( 2p)     0.64150      -0.03989
   103    C    8  px     Ryd( 3p)     0.01245       0.70923
   104    C    8  py     Val( 2p)     1.08267      -0.05413
   105    C    8  py     Ryd( 3p)     0.00530       0.80618
   106    C    8  pz     Val( 2p)     1.00399      -0.12525
   107    C    8  pz     Ryd( 3p)     0.00142       0.56239
   108    C    8  dxy    Ryd( 3d)     0.00194       2.38001
   109    C    8  dxz    Ryd( 3d)     0.00229       1.88529
   110    C    8  dyz    Ryd( 3d)     0.00074       1.90290
   111    C    8  dx2y2  Ryd( 3d)     0.00248       2.41299
   112    C    8  dz2    Ryd( 3d)     0.00079       2.17007

   113    F    9  S      Cor( 1S)     1.99990     -24.43146
   114    F    9  S      Val( 2S)     1.81615      -1.22861
   115    F    9  S      Ryd( 3S)     0.00015       1.81606
   116    F    9  px     Val( 2p)     1.64127      -0.42713
   117    F    9  px     Ryd( 3p)     0.00015       1.33286
   118    F    9  py     Val( 2p)     1.96825      -0.40600
   119    F    9  py     Ryd( 3p)     0.00080       1.47442
   120    F    9  pz     Val( 2p)     1.91799      -0.40422
   121    F    9  pz     Ryd( 3p)     0.00082       1.24653
   122    F    9  dxy    Ryd( 3d)     0.00071       3.23457
   123    F    9  dxz    Ryd( 3d)     0.00084       3.15429
   124    F    9  dyz    Ryd( 3d)     0.00000       3.06409
   125    F    9  dx2y2  Ryd( 3d)     0.00096       3.45380
   126    F    9  dz2    Ryd( 3d)     0.00030       3.21325

   127    C   10  S      Cor( 1S)     1.99888     -10.06415
   128    C   10  S      Val( 2S)     0.95293      -0.14665
   129    C   10  S      Ryd( 3S)     0.00151       0.56187
   130    C   10  px     Val( 2p)     1.11202      -0.05176
   131    C   10  px     Ryd( 3p)     0.00577       0.75123
   132    C   10  py     Val( 2p)     1.16542      -0.06831
   133    C   10  py     Ryd( 3p)     0.00521       0.89536
   134    C   10  pz     Val( 2p)     1.03687      -0.11198
   135    C   10  pz     Ryd( 3p)     0.00116       0.55597
   136    C   10  dxy    Ryd( 3d)     0.00079       2.50495
   137    C   10  dxz    Ryd( 3d)     0.00050       1.92958
   138    C   10  dyz    Ryd( 3d)     0.00053       1.92294
   139    C   10  dx2y2  Ryd( 3d)     0.00056       2.44528
   140    C   10  dz2    Ryd( 3d)     0.00041       2.22604

   141    C   11  S      Cor( 1S)     1.99889     -10.06115
   142    C   11  S      Val( 2S)     0.92668      -0.12961
   143    C   11  S      Ryd( 3S)     0.00144       0.57857
   144    C   11  px     Val( 2p)     1.09775      -0.04991
   145    C   11  px     Ryd( 3p)     0.00355       0.87839
   146    C   11  py     Val( 2p)     1.17198      -0.05579
   147    C   11  py     Ryd( 3p)     0.00547       0.94767
   148    C   11  pz     Val( 2p)     0.99917      -0.10824
   149    C   11  pz     Ryd( 3p)     0.00075       0.57253
   150    C   11  dxy    Ryd( 3d)     0.00072       2.50534
   151    C   11  dxz    Ryd( 3d)     0.00057       1.92961
   152    C   11  dyz    Ryd( 3d)     0.00040       1.93692
   153    C   11  dx2y2  Ryd( 3d)     0.00070       2.49492
   154    C   11  dz2    Ryd( 3d)     0.00041       2.22042

   155    H   12  S      Val( 1S)     0.78210       0.06923
   156    H   12  S      Ryd( 2S)     0.00152       0.37340
   157    H   12  px     Ryd( 2p)     0.00069       2.38024
   158    H   12  py     Ryd( 2p)     0.00019       1.80859
   159    H   12  pz     Ryd( 2p)     0.00014       1.77413

   160    H   13  S      Val( 1S)     0.78270       0.07097
   161    H   13  S      Ryd( 2S)     0.00121       0.39743
   162    H   13  px     Ryd( 2p)     0.00025       1.88002
   163    H   13  py     Ryd( 2p)     0.00063       2.32799
   164    H   13  pz     Ryd( 2p)     0.00014       1.77832

   165    H   14  S      Val( 1S)     0.77685       0.07457
   166    H   14  S      Ryd( 2S)     0.00145       0.37303
   167    H   14  px     Ryd( 2p)     0.00023       1.85681
   168    H   14  py     Ryd( 2p)     0.00027       1.92213
   169    H   14  pz     Ryd( 2p)     0.00051       2.19525

   170    H   15  S      Val( 1S)     0.77463       0.07209
   171    H   15  S      Ryd( 2S)     0.00143       0.37520
   172    H   15  px     Ryd( 2p)     0.00069       2.38432
   173    H   15  py     Ryd( 2p)     0.00011       1.78883
   174    H   15  pz     Ryd( 2p)     0.00021       1.81059

   175    H   16  S      Val( 1S)     0.77804       0.06978
   176    H   16  S      Ryd( 2S)     0.00156       0.39379
   177    H   16  px     Ryd( 2p)     0.00022       1.84879
   178    H   16  py     Ryd( 2p)     0.00029       1.94247
   179    H   16  pz     Ryd( 2p)     0.00052       2.18399

   180    H   17  S      Val( 1S)     0.77804       0.06978
   181    H   17  S      Ryd( 2S)     0.00156       0.39379
   182    H   17  px     Ryd( 2p)     0.00022       1.84879
   183    H   17  py     Ryd( 2p)     0.00029       1.94247
   184    H   17  pz     Ryd( 2p)     0.00052       2.18399

   185    H   18  S      Val( 1S)     0.78270       0.07097
   186    H   18  S      Ryd( 2S)     0.00121       0.39743
   187    H   18  px     Ryd( 2p)     0.00025       1.88002
   188    H   18  py     Ryd( 2p)     0.00063       2.32799
   189    H   18  pz     Ryd( 2p)     0.00014       1.77832

   190    H   19  S      Val( 1S)     0.78210       0.06923
   191    H   19  S      Ryd( 2S)     0.00152       0.37341
   192    H   19  px     Ryd( 2p)     0.00069       2.38024
   193    H   19  py     Ryd( 2p)     0.00019       1.80859
   194    H   19  pz     Ryd( 2p)     0.00014       1.77413

   195    H   20  S      Val( 1S)     0.77685       0.07457
   196    H   20  S      Ryd( 2S)     0.00145       0.37303
   197    H   20  px     Ryd( 2p)     0.00023       1.85681
   198    H   20  py     Ryd( 2p)     0.00027       1.92213
   199    H   20  pz     Ryd( 2p)     0.00051       2.19525

   200    H   21  S      Val( 1S)     0.77455       0.07326
   201    H   21  S      Ryd( 2S)     0.00170       0.38674
   202    H   21  px     Ryd( 2p)     0.00026       2.11615
   203    H   21  py     Ryd( 2p)     0.00062       2.29267
   204    H   21  pz     Ryd( 2p)     0.00020       1.66283

   205    H   22  S      Val( 1S)     0.76156       0.07375
   206    H   22  S      Ryd( 2S)     0.00212       0.32135
   207    H   22  px     Ryd( 2p)     0.00028       2.08829
   208    H   22  py     Ryd( 2p)     0.00061       2.27632
   209    H   22  pz     Ryd( 2p)     0.00016       1.65868

   210    H   23  S      Val( 1S)     0.76191       0.07430
   211    H   23  S      Ryd( 2S)     0.00212       0.32218
   212    H   23  px     Ryd( 2p)     0.00029       2.10549
   213    H   23  py     Ryd( 2p)     0.00059       2.27049
   214    H   23  pz     Ryd( 2p)     0.00017       1.65627

   215    H   24  S      Val( 1S)     0.77010       0.07861
   216    H   24  S      Ryd( 2S)     0.00172       0.38320
   217    H   24  px     Ryd( 2p)     0.00025       2.11246
   218    H   24  py     Ryd( 2p)     0.00065       2.30767
   219    H   24  pz     Ryd( 2p)     0.00019       1.66588

 WARNING:  1 low occupancy (<1.9990e) core orbital  found on  C    2
           1 low occupancy (<1.9990e) core orbital  found on  C    5
           1 low occupancy (<1.9990e) core orbital  found on  C    6
           1 low occupancy (<1.9990e) core orbital  found on  C    7
           1 low occupancy (<1.9990e) core orbital  found on  C    8
           1 low occupancy (<1.9990e) core orbital  found on  C   10
           1 low occupancy (<1.9990e) core orbital  found on  C   11


 Summary of Natural Population Analysis:                  
                                                          
                                       Natural Population 
                Natural  -----------------------------------------------
    Atom  No    Charge         Core      Valence    Rydberg      Total
 -----------------------------------------------------------------------
      C    1   -0.61564      1.99919     4.60399    0.01246     6.61564
      C    2   -0.07415      1.99886     4.06003    0.01526     6.07415
      C    3   -0.63337      1.99920     4.62126    0.01291     6.63337
      C    4   -0.61564      1.99919     4.60399    0.01246     6.61564
      C    5   -0.05009      1.99883     4.02929    0.02197     6.05009
      C    6   -0.20334      1.99891     4.18977    0.01466     6.20334
      C    7   -0.28263      1.99887     4.26723    0.01654     6.28263
      C    8    0.43030      1.99831     3.54212    0.02927     5.56970
      F    9   -0.34830      1.99990     7.34366    0.00473     9.34830
      C   10   -0.28256      1.99888     4.26725    0.01644     6.28256
      C   11   -0.20848      1.99889     4.19558    0.01401     6.20848
      H   12    0.21537      0.00000     0.78210    0.00253     0.78463
      H   13    0.21507      0.00000     0.78270    0.00223     0.78493
      H   14    0.22069      0.00000     0.77685    0.00246     0.77931
      H   15    0.22293      0.00000     0.77463    0.00244     0.77707
      H   16    0.21937      0.00000     0.77804    0.00259     0.78063
      H   17    0.21937      0.00000     0.77804    0.00259     0.78063
      H   18    0.21507      0.00000     0.78270    0.00223     0.78493
      H   19    0.21537      0.00000     0.78210    0.00253     0.78463
      H   20    0.22069      0.00000     0.77685    0.00246     0.77931
      H   21    0.22267      0.00000     0.77455    0.00278     0.77733
      H   22    0.23527      0.00000     0.76156    0.00318     0.76473
      H   23    0.23492      0.00000     0.76191    0.00317     0.76508
      H   24    0.22710      0.00000     0.77010    0.00280     0.77290
 =======================================================================
   * Total *    0.00000     21.98902    59.80629    0.20469    82.00000

                                 Natural Population      
 --------------------------------------------------------
   Core                      21.98902 ( 99.9501% of  22)
   Valence                   59.80629 ( 99.6771% of  60)
   Natural Minimal Basis     81.79531 ( 99.7504% of  82)
   Natural Rydberg Basis      0.20469 (  0.2496% of  82)
 --------------------------------------------------------

    Atom  No          Natural Electron Configuration
 ----------------------------------------------------------------------------
      C    1      [core]2S( 1.08)2p( 3.53)3p( 0.01)
      C    2      [core]2S( 0.87)2p( 3.19)3p( 0.01)
      C    3      [core]2S( 1.07)2p( 3.55)3p( 0.01)
      C    4      [core]2S( 1.08)2p( 3.53)3p( 0.01)
      C    5      [core]2S( 0.85)2p( 3.18)3p( 0.01)
      C    6      [core]2S( 0.93)2p( 3.26)3p( 0.01)
      C    7      [core]2S( 0.95)2p( 3.31)3p( 0.01)
      C    8      [core]2S( 0.81)2p( 2.73)3p( 0.02)3d( 0.01)
      F    9      [core]2S( 1.82)2p( 5.53)
      C   10      [core]2S( 0.95)2p( 3.31)3p( 0.01)
      C   11      [core]2S( 0.93)2p( 3.27)3p( 0.01)
      H   12            1S( 0.78)
      H   13            1S( 0.78)
      H   14            1S( 0.78)
      H   15            1S( 0.77)
      H   16            1S( 0.78)
      H   17            1S( 0.78)
      H   18            1S( 0.78)
      H   19            1S( 0.78)
      H   20            1S( 0.78)
      H   21            1S( 0.77)
      H   22            1S( 0.76)
      H   23            1S( 0.76)
      H   24            1S( 0.77)


 NATURAL BOND ORBITAL ANALYSIS:

                       Occupancies       Lewis Structure    Low   High
           Occ.    -------------------  -----------------   occ   occ
  Cycle   Thresh.   Lewis   Non-Lewis     CR  BD  3C  LP    (L)   (NL)   Dev
 =============================================================================
   1(1)    1.90    78.43713   3.56287     11  24   0   6     3      3    0.45
   2(2)    1.90    78.43713   3.56287     11  24   0   6     3      3    0.45
   3(1)    1.80    78.43713   3.56287     11  24   0   6     3      3    0.45
   4(2)    1.80    78.43713   3.56287     11  24   0   6     3      3    0.45
   5(1)    1.70    78.43713   3.56287     11  24   0   6     3      3    0.45
   6(2)    1.70    78.43713   3.56287     11  24   0   6     3      3    0.45
   7(1)    1.60    80.38787   1.61213     11  27   0   3     0      3    0.42
   8(2)    1.60    79.73914   2.26086     11  26   0   4     1      3    0.41
   9(3)    1.60    80.38787   1.61213     11  27   0   3     0      3    0.42
  10(4)    1.60    80.33277   1.66723     11  27   0   3     0      3    0.45
  11(5)    1.60    79.73914   2.26086     11  26   0   4     1      3    0.41
  12(6)    1.60    80.38787   1.61213     11  27   0   3     0      3    0.42
  13(7)    1.60    80.33277   1.66723     11  27   0   3     0      3    0.45
  14(8)    1.60    79.73914   2.26086     11  26   0   4     1      3    0.41
  15(9)    1.60    80.38787   1.61213     11  27   0   3     0      3    0.42
  16(1)    1.50    80.38787   1.61213     11  27   0   3     0      3    0.42
  17(2)    1.50    79.73914   2.26086     11  26   0   4     1      3    0.41
  18(3)    1.50    80.38787   1.61213     11  27   0   3     0      3    0.42
  19(4)    1.50    80.33277   1.66723     11  27   0   3     0      3    0.45
  20(5)    1.50    79.73914   2.26086     11  26   0   4     1      3    0.41
  21(6)    1.50    80.38787   1.61213     11  27   0   3     0      3    0.42
  22(7)    1.50    80.33277   1.66723     11  27   0   3     0      3    0.45
  23(8)    1.50    79.73914   2.26086     11  26   0   4     1      3    0.41
  24(9)    1.50    80.38787   1.61213     11  27   0   3     0      3    0.42
  25(1)    1.60    80.38787   1.61213     11  27   0   3     0      3    0.42
 -----------------------------------------------------------------------------

 Structure accepted: RESONANCE keyword permits strongly delocalized structure

 WARNING:  1 low occupancy (<1.9990e) core orbital  found on  C    2
           1 low occupancy (<1.9990e) core orbital  found on  C    5
           1 low occupancy (<1.9990e) core orbital  found on  C    6
           1 low occupancy (<1.9990e) core orbital  found on  C    7
           1 low occupancy (<1.9990e) core orbital  found on  C    8
           1 low occupancy (<1.9990e) core orbital  found on  C   10
           1 low occupancy (<1.9990e) core orbital  found on  C   11

 --------------------------------------------------------
   Core                     21.98905 ( 99.950% of  22)
   Valence Lewis            58.39882 ( 97.331% of  60)
  ==================       ============================
   Total Lewis              80.38787 ( 98.034% of  82)
  -----------------------------------------------------
   Valence non-Lewis         1.45738 (  1.777% of  82)
   Rydberg non-Lewis         0.15475 (  0.189% of  82)
  ==================       ============================
   Total non-Lewis           1.61213 (  1.966% of  82)
 --------------------------------------------------------


       (Occupancy)   Bond orbital/ Coefficients/ Hybrids
 ---------------------------------------------------------------------------------
     1. (1.96473) BD ( 1) C   1 - C   2  
                ( 48.56%)   0.6969* C   1 s( 30.30%)p 2.30( 69.66%)d 0.00(  0.04%)
                                            0.0007  0.5504 -0.0081 -0.2731  0.0057
                                            0.3952 -0.0037 -0.6824  0.0052 -0.0053
                                            0.0094 -0.0135 -0.0019  0.0103
                ( 51.44%)   0.7172* C   2 s( 24.51%)p 3.08( 75.45%)d 0.00(  0.05%)
                                            0.0000  0.4951 -0.0008  0.2764  0.0059
                                           -0.4222  0.0050  0.7069  0.0041 -0.0054
                                            0.0088 -0.0149 -0.0026  0.0108
     2. (1.98744) BD ( 1) C   1 - H  12  
                ( 60.84%)   0.7800* C   1 s( 23.00%)p 3.35( 76.96%)d 0.00(  0.04%)
                                           -0.0001  0.4795  0.0031  0.8764 -0.0004
                                           -0.0269 -0.0104  0.0204  0.0170 -0.0011
                                            0.0003  0.0004  0.0177 -0.0109
                ( 39.16%)   0.6258* H  12 s( 99.92%)p 0.00(  0.08%)
                                            0.9996 -0.0014 -0.0279  0.0012 -0.0015
     3. (1.98803) BD ( 1) C   1 - H  13  
                ( 60.80%)   0.7797* C   1 s( 23.39%)p 3.27( 76.57%)d 0.00(  0.04%)
                                            0.0000 -0.4836 -0.0037  0.2909 -0.0102
                                            0.8245  0.0031 -0.0289 -0.0185 -0.0113
                                            0.0007  0.0005  0.0138  0.0106
                ( 39.20%)   0.6261* H  13 s( 99.92%)p 0.00(  0.08%)
                                           -0.9996  0.0007 -0.0088 -0.0263  0.0024
     4. (1.98850) BD ( 1) C   1 - H  14  
                ( 61.09%)   0.7816* C   1 s( 23.22%)p 3.30( 76.74%)d 0.00(  0.04%)
                                           -0.0000  0.4819  0.0030 -0.2685  0.0083
                                            0.4032 -0.0134  0.7296  0.0114 -0.0046
                                           -0.0094  0.0141 -0.0020  0.0108
                ( 38.91%)   0.6238* H  14 s( 99.92%)p 0.00(  0.08%)
                                            0.9996 -0.0010  0.0089 -0.0123 -0.0238
     5. (1.97227) BD ( 1) C   2 - C   3  
                ( 51.24%)   0.7158* C   2 s( 25.31%)p 2.95( 74.64%)d 0.00(  0.05%)
                                            0.0001  0.5031  0.0023  0.3233  0.0029
                                            0.8012 -0.0050 -0.0000  0.0000  0.0131
                                           -0.0000 -0.0000 -0.0131 -0.0109
                ( 48.76%)   0.6983* C   3 s( 30.48%)p 2.28( 69.48%)d 0.00(  0.04%)
                                            0.0006  0.5521 -0.0079 -0.3438  0.0084
                                           -0.7593  0.0009  0.0000  0.0000  0.0127
                                           -0.0000 -0.0000 -0.0114 -0.0105
     6. (1.96473) BD ( 1) C   2 - C   4  
                ( 51.44%)   0.7172* C   2 s( 24.51%)p 3.08( 75.45%)d 0.00(  0.05%)
                                            0.0000  0.4951 -0.0008  0.2764  0.0059
                                           -0.4222  0.0050 -0.7069 -0.0041 -0.0054
                                           -0.0088  0.0149 -0.0026  0.0108
                ( 48.56%)   0.6969* C   4 s( 30.30%)p 2.30( 69.66%)d 0.00(  0.04%)
                                            0.0007  0.5504 -0.0081 -0.2731  0.0057
                                            0.3952 -0.0037  0.6824 -0.0052 -0.0053
                                           -0.0094  0.0135 -0.0019  0.0103
     7. (1.95771) BD ( 1) C   2 - C   5  
                ( 49.72%)   0.7051* C   2 s( 25.66%)p 2.89( 74.29%)d 0.00(  0.05%)
                                            0.0002  0.5066  0.0003 -0.8614 -0.0002
                                            0.0297  0.0050  0.0000  0.0000 -0.0011
                                            0.0000  0.0000  0.0197 -0.0112
                ( 50.28%)   0.7091* C   5 s( 32.44%)p 2.08( 67.53%)d 0.00(  0.03%)
                                            0.0002  0.5693 -0.0152  0.8210 -0.0337
                                           -0.0015  0.0083  0.0000  0.0000 -0.0005
                                            0.0000 -0.0000  0.0144 -0.0117
     8. (1.98743) BD ( 1) C   3 - H  15  
                ( 61.19%)   0.7823* C   3 s( 23.07%)p 3.33( 76.89%)d 0.00(  0.04%)
                                           -0.0000  0.4802  0.0063  0.8753 -0.0014
                                           -0.0474  0.0222  0.0000 -0.0000 -0.0024
                                            0.0000 -0.0000  0.0181 -0.0097
                ( 38.81%)   0.6230* H  15 s( 99.92%)p 0.00(  0.08%)
                                            0.9996 -0.0010 -0.0282  0.0008 -0.0000
     9. (1.98838) BD ( 1) C   3 - H  16  
                ( 61.06%)   0.7814* C   3 s( 23.18%)p 3.31( 76.78%)d 0.00(  0.04%)
                                           -0.0000  0.4814  0.0015 -0.2395  0.0163
                                            0.4585  0.0146 -0.7069  0.0034 -0.0060
                                            0.0076 -0.0150 -0.0028  0.0101
                ( 38.94%)   0.6241* H  16 s( 99.92%)p 0.00(  0.08%)
                                            0.9996 -0.0013  0.0061 -0.0153  0.0227
    10. (1.98838) BD ( 1) C   3 - H  17  
                ( 61.06%)   0.7814* C   3 s( 23.18%)p 3.31( 76.78%)d 0.00(  0.04%)
                                           -0.0000  0.4814  0.0015 -0.2395  0.0163
                                            0.4585  0.0146  0.7069 -0.0034 -0.0060
                                           -0.0076  0.0150 -0.0028  0.0101
                ( 38.94%)   0.6241* H  17 s( 99.92%)p 0.00(  0.08%)
                                            0.9996 -0.0013  0.0061 -0.0153 -0.0227
    11. (1.98803) BD ( 1) C   4 - H  18  
                ( 60.80%)   0.7797* C   4 s( 23.39%)p 3.27( 76.57%)d 0.00(  0.04%)
                                            0.0000 -0.4836 -0.0037  0.2909 -0.0102
                                            0.8245  0.0031  0.0289  0.0185 -0.0113
                                           -0.0007 -0.0005  0.0138  0.0106
                ( 39.20%)   0.6261* H  18 s( 99.92%)p 0.00(  0.08%)
                                           -0.9996  0.0007 -0.0088 -0.0263 -0.0024
    12. (1.98744) BD ( 1) C   4 - H  19  
                ( 60.84%)   0.7800* C   4 s( 23.00%)p 3.35( 76.96%)d 0.00(  0.04%)
                                           -0.0001  0.4795  0.0031  0.8764 -0.0004
                                           -0.0269 -0.0104 -0.0204 -0.0170 -0.0011
                                           -0.0003 -0.0004  0.0177 -0.0109
                ( 39.16%)   0.6258* H  19 s( 99.92%)p 0.00(  0.08%)
                                            0.9996 -0.0014 -0.0279  0.0012  0.0015
    13. (1.98850) BD ( 1) C   4 - H  20  
                ( 61.09%)   0.7816* C   4 s( 23.22%)p 3.30( 76.74%)d 0.00(  0.04%)
                                            0.0000 -0.4819 -0.0030  0.2685 -0.0083
                                           -0.4032  0.0134  0.7296  0.0114  0.0046
                                           -0.0094  0.0141  0.0020 -0.0108
                ( 38.91%)   0.6238* H  20 s( 99.92%)p 0.00(  0.08%)
                                           -0.9996  0.0010 -0.0089  0.0123 -0.0238
    14. (1.96956) BD ( 1) C   5 - C   6  
                ( 50.68%)   0.7119* C   5 s( 33.30%)p 2.00( 66.66%)d 0.00(  0.04%)
                                           -0.0001  0.5770  0.0075 -0.4012 -0.0004
                                           -0.7109 -0.0146 -0.0000  0.0000  0.0156
                                            0.0000  0.0000 -0.0071 -0.0120
                ( 49.32%)   0.7023* C   6 s( 36.28%)p 1.76( 63.68%)d 0.00(  0.04%)
                                            0.0001  0.6023 -0.0022  0.4238  0.0117
                                            0.6759 -0.0109 -0.0000  0.0000  0.0141
                                           -0.0000 -0.0000 -0.0087 -0.0124
    15. (1.97056) BD ( 1) C   5 - C  11  
                ( 50.74%)   0.7123* C   5 s( 34.23%)p 1.92( 65.72%)d 0.00(  0.04%)
                                           -0.0001  0.5850  0.0127 -0.4042  0.0037
                                            0.7025  0.0173  0.0000 -0.0000 -0.0157
                                           -0.0000 -0.0000 -0.0061 -0.0115
                ( 49.26%)   0.7018* C  11 s( 36.27%)p 1.76( 63.69%)d 0.00(  0.04%)
                                            0.0001  0.6022 -0.0004  0.4374  0.0142
                                           -0.6673  0.0112  0.0000  0.0000 -0.0144
                                            0.0000  0.0000 -0.0081 -0.0124
    16. (1.66293) BD ( 2) C   5 - C  11  
                ( 50.15%)   0.7082* C   5 s(  0.00%)p 1.00( 99.95%)d 0.00(  0.05%)
                                           -0.0000 -0.0000  0.0000 -0.0000  0.0000
                                           -0.0000 -0.0000  0.9998  0.0035 -0.0000
                                           -0.0197  0.0100 -0.0000 -0.0000
                ( 49.85%)   0.7060* C  11 s(  0.00%)p 1.00( 99.96%)d 0.00(  0.04%)
                                           -0.0000  0.0000 -0.0000 -0.0000 -0.0000
                                           -0.0000 -0.0000  0.9998 -0.0014  0.0000
                                            0.0006 -0.0208 -0.0000  0.0000
    17. (1.97129) BD ( 1) C   6 - C   7  
                ( 50.00%)   0.7071* C   6 s( 35.69%)p 1.80( 64.27%)d 0.00(  0.05%)
                                            0.0001  0.5971  0.0176 -0.8001 -0.0101
                                           -0.0308 -0.0390 -0.0000 -0.0000 -0.0009
                                           -0.0000 -0.0000  0.0177 -0.0121
                ( 50.00%)   0.7071* C   7 s( 36.54%)p 1.74( 63.42%)d 0.00(  0.04%)
                                           -0.0001  0.6044  0.0117  0.7953  0.0089
                                           -0.0110 -0.0372 -0.0000  0.0000  0.0038
                                           -0.0000 -0.0000  0.0157 -0.0121
    18. (1.69611) BD ( 2) C   6 - C   7  
                ( 48.58%)   0.6970* C   6 s(  0.00%)p 1.00( 99.95%)d 0.00(  0.05%)
                                           -0.0000  0.0000  0.0000 -0.0000  0.0000
                                            0.0000 -0.0000  0.9998 -0.0029 -0.0000
                                           -0.0194  0.0091  0.0000 -0.0000
                ( 51.42%)   0.7171* C   7 s(  0.00%)p 1.00( 99.95%)d 0.00(  0.05%)
                                            0.0000  0.0000  0.0000  0.0000  0.0000
                                            0.0000  0.0000  0.9997 -0.0104  0.0000
                                            0.0173  0.0133  0.0000 -0.0000
    19. (1.97840) BD ( 1) C   6 - H  21  
                ( 61.30%)   0.7829* C   6 s( 27.94%)p 2.58( 72.03%)d 0.00(  0.03%)
                                            0.0004 -0.5284  0.0126 -0.4227  0.0140
                                            0.7358  0.0024 -0.0000 -0.0000  0.0124
                                           -0.0000  0.0000  0.0083  0.0101
                ( 38.70%)   0.6221* H  21 s( 99.91%)p 0.00(  0.09%)
                                           -0.9996  0.0020  0.0144 -0.0259  0.0000
    20. (1.97861) BD ( 1) C   7 - C   8  
                ( 50.57%)   0.7111* C   7 s( 34.41%)p 1.90( 65.54%)d 0.00(  0.05%)
                                            0.0000  0.5866  0.0069 -0.4364 -0.0390
                                            0.6807 -0.0091 -0.0000 -0.0000 -0.0159
                                           -0.0000 -0.0000 -0.0091 -0.0125
                ( 49.43%)   0.7031* C   8 s( 38.79%)p 1.58( 61.17%)d 0.00(  0.04%)
                                           -0.0000  0.6228  0.0035  0.3385 -0.0299
                                           -0.7043 -0.0149 -0.0000 -0.0000 -0.0139
                                           -0.0000  0.0000 -0.0113 -0.0103
    21. (1.97643) BD ( 1) C   7 - H  22  
                ( 61.85%)   0.7865* C   7 s( 28.95%)p 2.45( 71.02%)d 0.00(  0.03%)
                                            0.0003 -0.5379  0.0136  0.4187 -0.0057
                                            0.7313 -0.0036 -0.0000  0.0000 -0.0126
                                           -0.0000 -0.0000  0.0054  0.0099
                ( 38.15%)   0.6177* H  22 s( 99.91%)p 0.00(  0.09%)
                                           -0.9995  0.0020 -0.0155 -0.0262  0.0000
    22. (1.99543) BD ( 1) C   8 - F   9  
                ( 26.70%)   0.5167* C   8 s( 21.82%)p 3.56( 77.76%)d 0.02(  0.42%)
                                            0.0001 -0.4668  0.0157  0.8808  0.0406
                                            0.0093  0.0004  0.0000 -0.0000 -0.0013
                                           -0.0000  0.0000 -0.0565  0.0320
                ( 73.30%)   0.8562* F   9 s( 33.19%)p 2.01( 66.73%)d 0.00(  0.08%)
                                            0.0000 -0.5762  0.0001  0.8168  0.0080
                                            0.0094  0.0001 -0.0000  0.0000 -0.0005
                                            0.0000 -0.0000 -0.0240  0.0134
    23. (1.97887) BD ( 1) C   8 - C  10  
                ( 49.47%)   0.7034* C   8 s( 39.01%)p 1.56( 60.95%)d 0.00(  0.04%)
                                           -0.0000  0.6246  0.0031  0.3245 -0.0302
                                            0.7093  0.0147  0.0000 -0.0000  0.0134
                                           -0.0000 -0.0000 -0.0117 -0.0103
                ( 50.53%)   0.7108* C  10 s( 34.58%)p 1.89( 65.37%)d 0.00(  0.05%)
                                            0.0000  0.5880  0.0074 -0.4221 -0.0394
                                           -0.6885  0.0076  0.0000 -0.0000  0.0156
                                            0.0000  0.0000 -0.0096 -0.0125
    24. (1.66908) BD ( 2) C   8 - C  10  
                ( 48.72%)   0.6980* C   8 s(  0.00%)p 1.00( 99.95%)d 0.00(  0.05%)
                                           -0.0000  0.0000  0.0000  0.0000  0.0000
                                           -0.0000 -0.0000  0.9997 -0.0133  0.0000
                                            0.0173  0.0124 -0.0000 -0.0000
                ( 51.28%)   0.7161* C  10 s(  0.00%)p 1.00( 99.95%)d 0.00(  0.05%)
                                           -0.0000  0.0000 -0.0000  0.0000 -0.0000
                                            0.0000  0.0000  0.9997 -0.0110  0.0000
                                            0.0001 -0.0231  0.0000 -0.0000
    25. (1.97082) BD ( 1) C  10 - C  11  
                ( 49.98%)   0.7069* C  10 s( 36.41%)p 1.75( 63.55%)d 0.00(  0.04%)
                                           -0.0001  0.6033  0.0106  0.7958  0.0074
                                            0.0274  0.0371 -0.0000  0.0000 -0.0032
                                           -0.0000  0.0000  0.0159 -0.0122
                ( 50.02%)   0.7073* C  11 s( 35.40%)p 1.82( 64.56%)d 0.00(  0.05%)
                                            0.0001  0.5947  0.0158 -0.8024 -0.0099
                                            0.0113  0.0390 -0.0000 -0.0000  0.0017
                                            0.0000  0.0000  0.0175 -0.0122
    26. (1.97630) BD ( 1) C  10 - H  23  
                ( 61.83%)   0.7863* C  10 s( 28.92%)p 2.46( 71.05%)d 0.00(  0.03%)
                                           -0.0003  0.5376 -0.0132 -0.4323  0.0058
                                            0.7236 -0.0030  0.0000 -0.0000 -0.0128
                                            0.0000  0.0000 -0.0049 -0.0099
                ( 38.17%)   0.6178* H  23 s( 99.91%)p 0.00(  0.09%)
                                            0.9995 -0.0020  0.0162 -0.0257  0.0000
    27. (1.97783) BD ( 1) C  11 - H  24  
                ( 61.50%)   0.7842* C  11 s( 28.24%)p 2.54( 71.73%)d 0.00(  0.03%)
                                           -0.0003  0.5312 -0.0126  0.4042 -0.0132
                                            0.7442  0.0013  0.0000 -0.0000  0.0123
                                            0.0000 -0.0000 -0.0089 -0.0102
                ( 38.50%)   0.6205* H  24 s( 99.91%)p 0.00(  0.09%)
                                            0.9996 -0.0017 -0.0136 -0.0266  0.0000
    28. (1.99919) CR ( 1) C   1           s(100.00%)p 0.00(  0.00%)
                                            1.0000 -0.0003  0.0000  0.0002 -0.0000
                                           -0.0003  0.0000  0.0005 -0.0000  0.0000
                                           -0.0000  0.0000  0.0000 -0.0000
    29. (1.99886) CR ( 1) C   2           s(100.00%)p 0.00(  0.00%)
                                            1.0000 -0.0001 -0.0000  0.0001 -0.0000
                                           -0.0000 -0.0000  0.0000 -0.0000 -0.0000
                                            0.0000 -0.0000 -0.0000  0.0000
    30. (1.99921) CR ( 1) C   3           s(100.00%)p 0.00(  0.00%)
                                            1.0000 -0.0003  0.0000  0.0002 -0.0000
                                            0.0005  0.0000 -0.0000 -0.0000 -0.0000
                                            0.0000  0.0000  0.0000  0.0000
    31. (1.99919) CR ( 1) C   4           s(100.00%)p 0.00(  0.00%)
                                            1.0000 -0.0003  0.0000  0.0002 -0.0000
                                           -0.0003  0.0000 -0.0005  0.0000  0.0000
                                            0.0000 -0.0000  0.0000 -0.0000
    32. (1.99883) CR ( 1) C   5           s(100.00%)p 0.00(  0.00%)
                                            1.0000  0.0000  0.0000 -0.0003  0.0000
                                            0.0000 -0.0000  0.0000 -0.0000 -0.0000
                                           -0.0000  0.0000 -0.0000 -0.0000
    33. (1.99891) CR ( 1) C   6           s(100.00%)p 0.00(  0.00%)
                                            1.0000  0.0001 -0.0000  0.0002 -0.0000
                                           -0.0003  0.0000  0.0000  0.0000 -0.0000
                                           -0.0000  0.0000 -0.0000 -0.0000
    34. (1.99887) CR ( 1) C   7           s(100.00%)p 0.00(  0.00%)
                                            1.0000  0.0002 -0.0000  0.0000  0.0000
                                           -0.0002 -0.0000 -0.0000  0.0000  0.0000
                                           -0.0000 -0.0000  0.0000 -0.0000
    35. (1.99831) CR ( 1) C   8           s(100.00%)
                                            1.0000  0.0001 -0.0000 -0.0001 -0.0000
                                           -0.0000 -0.0000  0.0000 -0.0000  0.0000
                                            0.0000  0.0000  0.0000 -0.0000
    36. (1.99990) CR ( 1) F   9           s(100.00%)p 0.00(  0.00%)
                                            1.0000 -0.0002  0.0000 -0.0001 -0.0000
                                           -0.0000 -0.0000  0.0000  0.0000  0.0000
                                           -0.0000 -0.0000  0.0000 -0.0000
    37. (1.99888) CR ( 1) C  10           s(100.00%)p 0.00(  0.00%)
                                            1.0000  0.0002 -0.0000  0.0000  0.0000
                                            0.0002  0.0000  0.0000 -0.0000 -0.0000
                                           -0.0000 -0.0000  0.0000 -0.0000
    38. (1.99890) CR ( 1) C  11           s(100.00%)p 0.00(  0.00%)
                                            1.0000  0.0001 -0.0000  0.0002 -0.0000
                                            0.0003 -0.0000  0.0000 -0.0000  0.0000
                                            0.0000 -0.0000 -0.0000 -0.0000
    39. (1.98736) LP ( 1) F   9           s( 66.79%)p 0.50( 33.20%)d 0.00(  0.01%)
                                            0.0002  0.8173 -0.0003  0.5762  0.0020
                                            0.0064  0.0000  0.0000 -0.0000 -0.0001
                                           -0.0000  0.0000 -0.0063  0.0036
    40. (1.96893) LP ( 2) F   9           s(  0.00%)p 1.00( 99.97%)d 0.00(  0.03%)
                                            0.0000  0.0001 -0.0000 -0.0114  0.0000
                                            0.9998 -0.0027 -0.0000  0.0000 -0.0177
                                            0.0000  0.0000  0.0004 -0.0000
    41. (1.91875) LP ( 3) F   9           s(  0.00%)p 1.00( 99.96%)d 0.00(  0.04%)
                                           -0.0000 -0.0000 -0.0000 -0.0000  0.0000
                                            0.0000 -0.0000  0.9998 -0.0032 -0.0000
                                           -0.0197 -0.0002  0.0000  0.0000
    42. (0.00375) RY*( 1) C   1           s(  0.00%)p 1.00( 92.81%)d 0.08(  7.19%)
                                           -0.0000  0.0009  0.0043 -0.0037 -0.2982
                                            0.0111  0.7380  0.0061  0.5425 -0.0434
                                            0.0338 -0.1190 -0.0625 -0.2253
    43. (0.00320) RY*( 2) C   1           s(  2.38%)p38.01( 90.37%)d 3.05(  7.25%)
                                           -0.0000  0.0017  0.1542  0.0125  0.8132
                                            0.0056  0.4576  0.0006 -0.1811  0.0893
                                           -0.1525 -0.0726 -0.1856  0.0394
    44. (0.00176) RY*( 3) C   1           s( 70.23%)p 0.42( 29.27%)d 0.01(  0.50%)
                                           -0.0000  0.0164  0.8379 -0.0037 -0.3211
                                            0.0005  0.1602 -0.0028 -0.4049 -0.0086
                                            0.0088  0.0361  0.0458 -0.0380
    45. (0.00015) RY*( 4) C   1           s( 26.15%)p 2.73( 71.50%)d 0.09(  2.36%)
                                            0.0000 -0.0269  0.5106 -0.0053  0.2763
                                            0.0099 -0.3978 -0.0146  0.6929  0.0539
                                           -0.0664  0.1078  0.0014 -0.0680
    46. (0.00005) RY*( 5) C   1           s(  0.04%)p99.99(  7.11%)d99.99( 92.86%)
    47. (0.00001) RY*( 6) C   1           s(  0.15%)p 4.44(  0.68%)d99.99( 99.17%)
    48. (0.00001) RY*( 7) C   1           s(  0.60%)p 3.80(  2.26%)d99.99( 97.14%)
    49. (0.00001) RY*( 8) C   1           s(  0.12%)p 5.47(  0.64%)d99.99( 99.24%)
    50. (0.00001) RY*( 9) C   1           s(  0.43%)p12.56(  5.44%)d99.99( 94.12%)
    51. (0.00620) RY*( 1) C   2           s(  0.03%)p99.99( 96.85%)d99.99(  3.13%)
                                            0.0000 -0.0048  0.0153  0.0027 -0.0048
                                            0.0120  0.9840 -0.0000  0.0000 -0.1492
                                            0.0000  0.0000  0.0168  0.0935
    52. (0.00272) RY*( 2) C   2           s(  0.00%)p 1.00( 95.69%)d 0.05(  4.31%)
                                           -0.0000  0.0000 -0.0000  0.0000 -0.0000
                                           -0.0000 -0.0000 -0.0006  0.9782  0.0000
                                           -0.0788  0.1920 -0.0000 -0.0000
    53. (0.00154) RY*( 3) C   2           s(  0.23%)p99.99( 92.52%)d31.49(  7.25%)
                                            0.0000 -0.0072  0.0474  0.0027  0.9618
                                            0.0016  0.0125  0.0000  0.0000 -0.0178
                                            0.0000 -0.0000  0.2172 -0.1581
    54. (0.00065) RY*( 4) C   2           s(  0.00%)p 0.00(  0.00%)d 1.00(100.00%)
                                           -0.0000 -0.0000 -0.0000 -0.0000  0.0000
                                            0.0000 -0.0000 -0.0034 -0.0004  0.0000
                                            0.9245  0.3812  0.0000  0.0000
    55. (0.00060) RY*( 5) C   2           s( 36.68%)p 0.12(  4.25%)d 1.61( 59.07%)
                                            0.0000  0.0005  0.6057  0.0183 -0.2049
                                            0.0025 -0.0126  0.0000 -0.0000  0.0593
                                            0.0000  0.0000  0.7660 -0.0198
    56. (0.00058) RY*( 6) C   2           s(  4.64%)p 0.30(  1.40%)d20.26( 93.97%)
                                            0.0000  0.0007  0.2153  0.0075 -0.1160
                                           -0.0115  0.0183 -0.0000 -0.0000 -0.4124
                                            0.0000  0.0000 -0.1914 -0.8561
    57. (0.00047) RY*( 7) C   2           s(  0.00%)p 1.00(  4.37%)d21.90( 95.63%)
                                            0.0000 -0.0000 -0.0000 -0.0000  0.0000
                                            0.0000 -0.0000  0.0249 -0.2075 -0.0000
                                           -0.3728  0.9041 -0.0000 -0.0000
    58. (0.00038) RY*( 8) C   2           s( 58.06%)p 0.03(  1.78%)d 0.69( 40.15%)
                                           -0.0000 -0.0009  0.7620 -0.0167  0.1324
                                           -0.0039 -0.0015  0.0000  0.0000  0.1441
                                            0.0000 -0.0000 -0.5718  0.2320
    59. (0.00025) RY*( 9) C   2           s(  0.37%)p 8.97(  3.32%)d99.99( 96.31%)
                                           -0.0000  0.0014  0.0609 -0.0030  0.0433
                                            0.0199 -0.1759 -0.0000  0.0000 -0.8848
                                            0.0000  0.0000  0.0400  0.4226
    60. (0.00379) RY*( 1) C   3           s(  0.00%)p 1.00( 92.56%)d 0.08(  7.44%)
                                           -0.0000 -0.0000 -0.0000  0.0000  0.0000
                                           -0.0000 -0.0000  0.0099  0.9620 -0.0000
                                           -0.0383 -0.2701 -0.0000  0.0000
    61. (0.00341) RY*( 2) C   3           s(  2.28%)p40.08( 91.40%)d 2.77(  6.32%)
                                            0.0000 -0.0051  0.1509  0.0186  0.8415
                                           -0.0051 -0.4533 -0.0000 -0.0000 -0.1417
                                            0.0000  0.0000 -0.2001  0.0554
    62. (0.00166) RY*( 3) C   3           s( 68.22%)p 0.46( 31.60%)d 0.00(  0.18%)
                                           -0.0000  0.0179  0.8258 -0.0056 -0.3775
                                            0.0013 -0.4165  0.0000  0.0000 -0.0301
                                           -0.0000 -0.0000  0.0074  0.0292
    63. (0.00018) RY*( 4) C   3           s( 28.03%)p 2.47( 69.28%)d 0.10(  2.69%)
                                           -0.0000 -0.0258  0.5288 -0.0119  0.3238
                                           -0.0184  0.7665  0.0000 -0.0000 -0.1132
                                            0.0000 -0.0000  0.1138  0.0339
    64. (0.00003) RY*( 5) C   3           s(  1.17%)p 1.97(  2.29%)d82.85( 96.54%)
    65. (0.00001) RY*( 6) C   3           s(  0.00%)p 1.00(  0.15%)d99.99( 99.85%)
    66. (0.00002) RY*( 7) C   3           s(  0.14%)p36.56(  5.17%)d99.99( 94.69%)
    67. (0.00002) RY*( 8) C   3           s(  0.26%)p 1.06(  0.27%)d99.99( 99.47%)
    68. (0.00000) RY*( 9) C   3           s(  0.00%)p 1.00(  7.35%)d12.61( 92.65%)
    69. (0.00375) RY*( 1) C   4           s(  0.00%)p 1.00( 92.81%)d 0.08(  7.19%)
                                           -0.0000  0.0009  0.0043 -0.0037 -0.2982
                                            0.0111  0.7380 -0.0061 -0.5425 -0.0434
                                           -0.0338  0.1190 -0.0625 -0.2253
    70. (0.00320) RY*( 2) C   4           s(  2.38%)p38.01( 90.37%)d 3.05(  7.25%)
                                           -0.0000  0.0017  0.1542  0.0125  0.8132
                                            0.0056  0.4576 -0.0006  0.1811  0.0893
                                            0.1525  0.0726 -0.1856  0.0394
    71. (0.00176) RY*( 3) C   4           s( 70.23%)p 0.42( 29.27%)d 0.01(  0.50%)
                                           -0.0000  0.0164  0.8379 -0.0037 -0.3211
                                            0.0005  0.1602  0.0028  0.4049 -0.0086
                                           -0.0088 -0.0361  0.0458 -0.0380
    72. (0.00015) RY*( 4) C   4           s( 26.15%)p 2.73( 71.50%)d 0.09(  2.36%)
                                            0.0000 -0.0269  0.5106 -0.0053  0.2763
                                            0.0099 -0.3978  0.0146 -0.6929  0.0539
                                            0.0664 -0.1078  0.0014 -0.0680
    73. (0.00005) RY*( 5) C   4           s(  0.04%)p99.99(  7.11%)d99.99( 92.86%)
    74. (0.00001) RY*( 6) C   4           s(  0.15%)p 4.44(  0.68%)d99.99( 99.17%)
    75. (0.00001) RY*( 7) C   4           s(  0.60%)p 3.80(  2.26%)d99.99( 97.14%)
    76. (0.00001) RY*( 8) C   4           s(  0.12%)p 5.47(  0.64%)d99.99( 99.24%)
    77. (0.00001) RY*( 9) C   4           s(  0.43%)p12.56(  5.44%)d99.99( 94.12%)
    78. (0.00509) RY*( 1) C   5           s( 12.63%)p 6.42( 81.10%)d 0.50(  6.27%)
                                           -0.0000 -0.0179  0.3550 -0.0235 -0.8962
                                           -0.0004  0.0851  0.0000 -0.0000  0.0164
                                           -0.0000  0.0000  0.2476 -0.0332
    79. (0.00491) RY*( 2) C   5           s(  1.00%)p94.74( 94.39%)d 4.63(  4.62%)
                                            0.0000  0.0053  0.0997  0.0056 -0.0516
                                            0.0169 -0.9700 -0.0000  0.0000 -0.2127
                                            0.0000  0.0000  0.0216  0.0212
    80. (0.00452) RY*( 3) C   5           s(  0.00%)p 1.00( 93.96%)d 0.06(  6.04%)
                                           -0.0000 -0.0000 -0.0000 -0.0000 -0.0000
                                           -0.0000  0.0000  0.0019  0.9693  0.0000
                                            0.2385 -0.0589  0.0000 -0.0000
    81. (0.00289) RY*( 4) C   5           s( 86.27%)p 0.15( 13.19%)d 0.01(  0.54%)
                                           -0.0000  0.0032  0.9288  0.0303  0.3540
                                           -0.0060  0.0751 -0.0000  0.0000  0.0023
                                            0.0000 -0.0000 -0.0702  0.0208
    82. (0.00063) RY*( 5) C   5           s(  0.00%)p 1.00(  0.64%)d99.99( 99.36%)
                                            0.0000 -0.0000 -0.0000 -0.0000 -0.0000
                                           -0.0000  0.0000 -0.0117  0.0794 -0.0000
                                           -0.0773  0.9938  0.0000  0.0000
    83. (0.00019) RY*( 6) C   5           s(  0.03%)p99.99(  4.64%)d99.99( 95.34%)
                                            0.0000  0.0003  0.0163  0.0027 -0.0157
                                            0.0263 -0.2131  0.0000 -0.0000  0.9712
                                            0.0000  0.0000 -0.0792 -0.0616
    84. (0.00015) RY*( 7) C   5           s(  0.07%)p85.80(  6.01%)d99.99( 93.92%)
                                           -0.0000 -0.0079  0.0253  0.0095 -0.2447
                                           -0.0008  0.0104 -0.0000  0.0000 -0.0916
                                           -0.0000 -0.0000 -0.9449 -0.1950
    85. (0.00013) RY*( 8) C   5           s(  0.00%)p 1.00(  5.44%)d17.38( 94.56%)
                                           -0.0000  0.0000  0.0000  0.0000 -0.0000
                                           -0.0000  0.0000  0.0190 -0.2325 -0.0000
                                            0.9679  0.0941 -0.0000  0.0000
    86. (0.00003) RY*( 9) C   5           s(  0.04%)p21.73(  0.77%)d99.99( 99.20%)
    87. (0.00532) RY*( 1) C   6           s(  0.12%)p99.99( 93.55%)d52.78(  6.33%)
                                            0.0000 -0.0208  0.0277  0.0191  0.5672
                                           -0.0180 -0.7829 -0.0000  0.0000  0.2117
                                           -0.0000  0.0000  0.1337  0.0258
    88. (0.00292) RY*( 2) C   6           s( 11.94%)p 7.25( 86.56%)d 0.13(  1.50%)
                                            0.0000  0.0206  0.3449 -0.0103  0.7503
                                           -0.0126  0.5499 -0.0000  0.0000 -0.0758
                                           -0.0000 -0.0000  0.0930 -0.0252
    89. (0.00096) RY*( 3) C   6           s( 86.83%)p 0.13( 10.92%)d 0.03(  2.25%)
                                            0.0000 -0.0105  0.9317  0.0228 -0.2830
                                           -0.0039 -0.1691 -0.0000 -0.0000  0.0848
                                           -0.0000 -0.0000 -0.1128 -0.0512
    90. (0.00082) RY*( 4) C   6           s(  0.00%)p 1.00( 88.22%)d 0.13( 11.78%)
                                            0.0000 -0.0000  0.0000  0.0000 -0.0000
                                           -0.0000 -0.0000  0.0042  0.9393  0.0000
                                            0.2024  0.2771 -0.0000 -0.0000
    91. (0.00074) RY*( 5) C   6           s(  0.00%)p 1.00(  9.57%)d 9.45( 90.43%)
                                           -0.0000  0.0000 -0.0000 -0.0000  0.0000
                                            0.0000  0.0000  0.0117 -0.3092 -0.0000
                                            0.8495  0.4273  0.0000  0.0000
    92. (0.00012) RY*( 6) C   6           s(  0.89%)p 3.30(  2.93%)d99.99( 96.18%)
                                            0.0000 -0.0040  0.0942  0.0215 -0.0923
                                            0.0141 -0.1419 -0.0000  0.0000 -0.7177
                                           -0.0000  0.0000  0.6668  0.0455
    93. (0.00007) RY*( 7) C   6           s(  0.01%)p 1.00(  4.77%)d19.95( 95.22%)
    94. (0.00004) RY*( 8) C   6           s(  0.00%)p 1.00(  2.25%)d43.49( 97.75%)
    95. (0.00001) RY*( 9) C   6           s(  0.31%)p 4.11(  1.29%)d99.99( 98.39%)
    96. (0.00535) RY*( 1) C   7           s(  0.56%)p99.99( 95.17%)d 7.59(  4.26%)
                                            0.0000  0.0269  0.0699  0.0023  0.7123
                                            0.0302  0.6660 -0.0000  0.0000  0.1907
                                            0.0000 -0.0000 -0.0741 -0.0283
    97. (0.00345) RY*( 2) C   7           s(  0.19%)p99.99( 98.25%)d 8.48(  1.57%)
                                           -0.0000 -0.0081  0.0423 -0.0336  0.6893
                                            0.0122 -0.7114  0.0000  0.0000 -0.1170
                                           -0.0000  0.0000 -0.0372  0.0246
    98. (0.00116) RY*( 3) C   7           s( 95.29%)p 0.00(  0.45%)d 0.04(  4.26%)
                                           -0.0000 -0.0055  0.9761 -0.0110 -0.0603
                                           -0.0191  0.0200 -0.0000 -0.0000 -0.1684
                                           -0.0000  0.0000  0.1015 -0.0630
    99. (0.00101) RY*( 4) C   7           s(  0.00%)p 1.00( 84.34%)d 0.19( 15.66%)
                                           -0.0000 -0.0000  0.0000 -0.0000 -0.0000
                                           -0.0000  0.0000  0.0037  0.9184 -0.0000
                                            0.3905 -0.0640  0.0000 -0.0000
   100. (0.00063) RY*( 5) C   7           s(  0.00%)p 1.00( 13.04%)d 6.67( 86.96%)
                                           -0.0000 -0.0000  0.0000 -0.0000  0.0000
                                           -0.0000 -0.0000 -0.0097 -0.3609 -0.0000
                                            0.7605 -0.5397  0.0000 -0.0000
   101. (0.00013) RY*( 6) C   7           s(  0.16%)p 9.14(  1.42%)d99.99( 98.43%)
                                           -0.0000 -0.0012  0.0394 -0.0213  0.0206
                                            0.0136 -0.1145  0.0000 -0.0000  0.6216
                                           -0.0000 -0.0000  0.7636  0.1216
   102. (0.00007) RY*( 7) C   7           s(  3.81%)p 1.05(  3.99%)d24.20( 92.20%)
   103. (0.00003) RY*( 8) C   7           s(  0.00%)p 1.00(  2.67%)d36.49( 97.33%)
   104. (0.00001) RY*( 9) C   7           s(  0.10%)p 7.77(  0.75%)d99.99( 99.16%)
   105. (0.00965) RY*( 1) C   8           s(  2.57%)p37.37( 96.09%)d 0.52(  1.33%)
                                            0.0000  0.0543  0.1509 -0.0112  0.9801
                                           -0.0002  0.0126 -0.0000  0.0000  0.0031
                                            0.0000  0.0000  0.1149 -0.0117
   106. (0.00557) RY*( 2) C   8           s(  0.00%)p 1.00( 91.38%)d 0.09(  8.62%)
                                           -0.0000  0.0004  0.0041 -0.0001  0.0116
                                            0.0257 -0.9555 -0.0000  0.0000 -0.2935
                                            0.0000  0.0000  0.0085 -0.0008
   107. (0.00309) RY*( 3) C   8           s(  0.00%)p 1.00( 28.54%)d 2.50( 71.46%)
                                           -0.0000  0.0000 -0.0000  0.0000  0.0000
                                           -0.0000  0.0000 -0.0082  0.5342  0.0000
                                            0.8428  0.0653  0.0000 -0.0000
   108. (0.00188) RY*( 4) C   8           s( 75.06%)p 0.01(  0.81%)d 0.32( 24.13%)
                                           -0.0000  0.0093  0.8663 -0.0429 -0.0793
                                           -0.0001  0.0029 -0.0000 -0.0000 -0.0141
                                            0.0000  0.0000 -0.4498  0.1969
   109. (0.00132) RY*( 5) C   8           s(  0.01%)p 1.00(  8.65%)d10.55( 91.34%)
                                            0.0000 -0.0002  0.0099  0.0005  0.0008
                                           -0.0123 -0.2939 -0.0000 -0.0000  0.9556
                                            0.0000  0.0000 -0.0125  0.0013
   110. (0.00087) RY*( 6) C   8           s(  0.00%)p 1.00(  0.10%)d99.99( 99.90%)
                                           -0.0000 -0.0000 -0.0000  0.0000 -0.0000
                                            0.0000  0.0000 -0.0117 -0.0289 -0.0000
                                           -0.0591  0.9978  0.0000 -0.0000
   111. (0.00068) RY*( 7) C   8           s( 20.54%)p 0.15(  3.15%)d 3.71( 76.31%)
                                            0.0000 -0.0205  0.4528  0.0470 -0.1710
                                            0.0006  0.0051 -0.0000 -0.0000  0.0085
                                            0.0000 -0.0000  0.8716 -0.0582
   112. (0.00025) RY*( 8) C   8           s(  0.00%)p 1.00( 71.40%)d 0.40( 28.60%)
                                            0.0000  0.0000  0.0000  0.0000 -0.0000
                                           -0.0000 -0.0000  0.0206  0.8448  0.0000
                                           -0.5347 -0.0070  0.0000  0.0000
   113. (0.00002) RY*( 9) C   8           s(  2.20%)p 0.02(  0.04%)d44.40( 97.76%)
   114. (0.00090) RY*( 1) F   9           s(  0.00%)p 1.00( 89.41%)d 0.12( 10.59%)
                                           -0.0000  0.0000  0.0000  0.0000 -0.0000
                                           -0.0000  0.0000 -0.0034  0.9456 -0.0000
                                           -0.3253 -0.0048  0.0000  0.0000
   115. (0.00087) RY*( 2) F   9           s(  0.00%)p 1.00( 90.61%)d 0.10(  9.39%)
                                            0.0000 -0.0000  0.0047 -0.0000  0.0139
                                            0.0028 -0.9518 -0.0000  0.0000  0.3064
                                           -0.0000 -0.0000 -0.0058 -0.0001
   116. (0.00019) RY*( 3) F   9           s( 75.73%)p 0.25( 19.30%)d 0.07(  4.97%)
                                           -0.0000 -0.0003  0.8702  0.0017  0.4392
                                           -0.0001  0.0088  0.0000  0.0000 -0.0015
                                            0.0000 -0.0000  0.2225  0.0140
   117. (0.00003) RY*( 4) F   9           s( 12.35%)p 5.92( 73.15%)d 1.17( 14.50%)
   118. (0.00000) RY*( 5) F   9           s(  0.00%)p 1.00(  9.44%)d 9.60( 90.56%)
   119. (0.00000) RY*( 6) F   9           s(  0.00%)p 1.00( 10.62%)d 8.41( 89.38%)
   120. (0.00000) RY*( 7) F   9           s(  0.00%)p 0.00(  0.00%)d 1.00(100.00%)
   121. (0.00001) RY*( 8) F   9           s( 11.54%)p 0.38(  4.37%)d 7.29( 84.09%)
   122. (0.00001) RY*( 9) F   9           s(  0.38%)p 8.43(  3.24%)d99.99( 96.37%)
   123. (0.00534) RY*( 1) C  10           s(  0.58%)p99.99( 95.17%)d 7.39(  4.26%)
                                            0.0000  0.0272  0.0708  0.0036  0.7184
                                           -0.0296 -0.6592  0.0000  0.0000 -0.1939
                                            0.0000 -0.0000 -0.0637 -0.0303
   124. (0.00337) RY*( 2) C  10           s(  0.05%)p99.99( 98.44%)d32.70(  1.51%)
                                           -0.0000 -0.0070  0.0203 -0.0326  0.6840
                                           -0.0143  0.7178  0.0000 -0.0000  0.1125
                                           -0.0000 -0.0000 -0.0433  0.0241
   125. (0.00119) RY*( 3) C  10           s( 95.34%)p 0.00(  0.26%)d 0.05(  4.40%)
                                           -0.0000 -0.0057  0.9764 -0.0109 -0.0457
                                            0.0188 -0.0044 -0.0000  0.0000  0.1775
                                           -0.0000 -0.0000  0.0934 -0.0615
   126. (0.00096) RY*( 4) C  10           s(  0.00%)p 1.00( 94.89%)d 0.05(  5.11%)
                                            0.0000 -0.0000 -0.0000 -0.0000 -0.0000
                                           -0.0000  0.0000  0.0097  0.9741 -0.0000
                                            0.2219 -0.0431  0.0000 -0.0000
   127. (0.00066) RY*( 5) C  10           s(  0.00%)p 1.00(  2.66%)d36.55( 97.34%)
                                            0.0000 -0.0000  0.0000 -0.0000 -0.0000
                                            0.0000  0.0000  0.0108 -0.1628 -0.0000
                                            0.8206  0.5477  0.0000 -0.0000
   128. (0.00013) RY*( 6) C  10           s(  0.16%)p 8.85(  1.46%)d99.99( 98.37%)
                                           -0.0000 -0.0013  0.0406 -0.0210  0.0180
                                           -0.0140  0.1168 -0.0000 -0.0000 -0.5910
                                           -0.0000 -0.0000  0.7883  0.1144
   129. (0.00006) RY*( 7) C  10           s(  3.87%)p 1.03(  3.99%)d23.83( 92.14%)
   130. (0.00003) RY*( 8) C  10           s(  0.00%)p 1.00(  2.50%)d38.98( 97.50%)
   131. (0.00001) RY*( 9) C  10           s(  0.10%)p 6.88(  0.71%)d99.99( 99.19%)
   132. (0.00521) RY*( 1) C  11           s(  0.18%)p99.99( 93.30%)d35.91(  6.52%)
                                            0.0000 -0.0226  0.0361  0.0196  0.5200
                                            0.0194  0.8135  0.0000  0.0000 -0.2095
                                           -0.0000 -0.0000  0.1432  0.0274
   133. (0.00263) RY*( 2) C  11           s(  8.93%)p10.01( 89.35%)d 0.19(  1.72%)
                                           -0.0000  0.0180  0.2983 -0.0125  0.7905
                                            0.0136 -0.5179  0.0000 -0.0000  0.0700
                                           -0.0000 -0.0000  0.1071 -0.0290
   134. (0.00082) RY*( 3) C  11           s( 88.95%)p 0.09(  8.02%)d 0.03(  3.03%)
                                            0.0000 -0.0088  0.9431  0.0196 -0.2566
                                            0.0060  0.1181 -0.0000 -0.0000 -0.1016
                                            0.0000 -0.0000 -0.1145 -0.0830
   135. (0.00082) RY*( 4) C  11           s(  0.00%)p 1.00( 58.29%)d 0.72( 41.71%)
                                            0.0000  0.0000  0.0000 -0.0000  0.0000
                                            0.0000 -0.0000 -0.0085  0.7634 -0.0000
                                            0.4678 -0.4453  0.0000 -0.0000
   136. (0.00070) RY*( 5) C  11           s(  0.00%)p 1.00( 37.01%)d 1.70( 62.99%)
                                            0.0000  0.0000 -0.0000 -0.0000  0.0000
                                           -0.0000 -0.0000 -0.0065 -0.6083  0.0000
                                            0.7525 -0.2522  0.0000  0.0000
   137. (0.00011) RY*( 6) C  11           s(  1.28%)p 2.47(  3.15%)d74.86( 95.57%)
                                            0.0000 -0.0045  0.1129  0.0214 -0.0929
                                           -0.0139  0.1491  0.0000  0.0000  0.7768
                                            0.0000  0.0000  0.5934  0.0168
   138. (0.00007) RY*( 7) C  11           s(  0.03%)p99.99(  5.31%)d99.99( 94.67%)
   139. (0.00001) RY*( 8) C  11           s(  0.00%)p 1.00(  4.75%)d20.06( 95.25%)
   140. (0.00001) RY*( 9) C  11           s(  0.73%)p 1.22(  0.90%)d99.99( 98.37%)
   141. (0.00154) RY*( 1) H  12           s( 98.44%)p 0.02(  1.56%)
                                            0.0047  0.9922  0.1186 -0.0199  0.0334
   142. (0.00021) RY*( 2) H  12           s(  0.00%)p 1.00(100.00%)
                                           -0.0004  0.0015 -0.0259 -0.8786 -0.4768
   143. (0.00012) RY*( 3) H  12           s(  0.00%)p 1.00(100.00%)
                                            0.0064  0.0023  0.2936  0.4493 -0.8438
   144. (0.00004) RY*( 4) H  12           s(  1.63%)p60.28( 98.37%)
   145. (0.00123) RY*( 1) H  13           s( 98.15%)p 0.02(  1.85%)
                                            0.0045  0.9907 -0.0404 -0.1271  0.0262
   146. (0.00022) RY*( 2) H  13           s(  0.01%)p 1.00( 99.99%)
                                           -0.0006  0.0076  0.8356 -0.3013 -0.4593
   147. (0.00013) RY*( 3) H  13           s(  0.04%)p99.99( 99.96%)
                                           -0.0067  0.0194  0.5188  0.1592  0.8397
   148. (0.00004) RY*( 4) H  13           s(  1.88%)p52.25( 98.12%)
   149. (0.00147) RY*( 1) H  14           s( 98.38%)p 0.02(  1.62%)
                                            0.0045  0.9918 -0.0121  0.0425  0.1195
   150. (0.00020) RY*( 2) H  14           s(  0.01%)p99.99( 99.99%)
                                            0.0007  0.0110 -0.7933 -0.6071  0.0442
   151. (0.00011) RY*( 3) H  14           s(  0.01%)p 1.00( 99.99%)
                                            0.0076 -0.0045 -0.5918  0.7521 -0.2899
   152. (0.00004) RY*( 4) H  14           s(  1.68%)p58.42( 98.32%)
   153. (0.00145) RY*( 1) H  15           s( 98.28%)p 0.02(  1.72%)
                                            0.0045  0.9914  0.1258  0.0368  0.0000
   154. (0.00021) RY*( 2) H  15           s(  0.00%)p 1.00(100.00%)
                                           -0.0000 -0.0000 -0.0000  0.0000  1.0000
   155. (0.00011) RY*( 3) H  15           s(  0.03%)p99.99( 99.97%)
                                            0.0054  0.0160  0.1621 -0.9866  0.0000
   156. (0.00004) RY*( 4) H  15           s(  1.77%)p55.57( 98.23%)
   157. (0.00158) RY*( 1) H  16           s( 99.06%)p 0.01(  0.94%)
                                            0.0039  0.9953 -0.0454  0.0577 -0.0631
   158. (0.00022) RY*( 2) H  16           s(  0.07%)p99.99( 99.93%)
                                            0.0007  0.0269  0.8552 -0.2722 -0.4402
   159. (0.00012) RY*( 3) H  16           s(  0.02%)p99.99( 99.98%)
                                           -0.0039  0.0143  0.4890  0.7030  0.5162
   160. (0.00005) RY*( 4) H  16           s(  0.92%)p99.99( 99.08%)
   161. (0.00158) RY*( 1) H  17           s( 99.06%)p 0.01(  0.94%)
                                            0.0039  0.9953 -0.0454  0.0577  0.0631
   162. (0.00022) RY*( 2) H  17           s(  0.07%)p99.99( 99.93%)
                                            0.0007  0.0269  0.8552 -0.2722  0.4402
   163. (0.00012) RY*( 3) H  17           s(  0.02%)p99.99( 99.98%)
                                           -0.0039  0.0143  0.4890  0.7030 -0.5162
   164. (0.00005) RY*( 4) H  17           s(  0.92%)p99.99( 99.08%)
   165. (0.00123) RY*( 1) H  18           s( 98.15%)p 0.02(  1.85%)
                                            0.0045  0.9907 -0.0404 -0.1271 -0.0262
   166. (0.00022) RY*( 2) H  18           s(  0.01%)p 1.00( 99.99%)
                                           -0.0006  0.0076  0.8356 -0.3013  0.4593
   167. (0.00013) RY*( 3) H  18           s(  0.04%)p99.99( 99.96%)
                                           -0.0067  0.0194  0.5188  0.1592 -0.8397
   168. (0.00004) RY*( 4) H  18           s(  1.88%)p52.25( 98.12%)
   169. (0.00154) RY*( 1) H  19           s( 98.44%)p 0.02(  1.56%)
                                            0.0047  0.9922  0.1186 -0.0199 -0.0334
   170. (0.00021) RY*( 2) H  19           s(  0.00%)p 1.00(100.00%)
                                           -0.0004  0.0015 -0.0259 -0.8786  0.4768
   171. (0.00012) RY*( 3) H  19           s(  0.00%)p 1.00(100.00%)
                                            0.0064  0.0023  0.2936  0.4493  0.8438
   172. (0.00004) RY*( 4) H  19           s(  1.63%)p60.28( 98.37%)
   173. (0.00147) RY*( 1) H  20           s( 98.38%)p 0.02(  1.62%)
                                            0.0045  0.9918 -0.0121  0.0425 -0.1195
   174. (0.00020) RY*( 2) H  20           s(  0.01%)p99.99( 99.99%)
                                            0.0007  0.0110 -0.7933 -0.6071 -0.0442
   175. (0.00011) RY*( 3) H  20           s(  0.01%)p 1.00( 99.99%)
                                            0.0076 -0.0045 -0.5918  0.7521  0.2899
   176. (0.00004) RY*( 4) H  20           s(  1.68%)p58.42( 98.32%)
   177. (0.00171) RY*( 1) H  21           s( 99.18%)p 0.01(  0.82%)
                                            0.0040  0.9959  0.0851 -0.0310  0.0000
   178. (0.00020) RY*( 2) H  21           s(  0.00%)p 1.00(100.00%)
                                           -0.0000 -0.0000 -0.0000  0.0000  1.0000
   179. (0.00009) RY*( 3) H  21           s(  0.59%)p99.99( 99.41%)
   180. (0.00007) RY*( 4) H  21           s(  0.31%)p99.99( 99.69%)
   181. (0.00214) RY*( 1) H  22           s( 99.40%)p 0.01(  0.60%)
                                            0.0043  0.9970 -0.0242 -0.0737 -0.0000
   182. (0.00016) RY*( 2) H  22           s(  0.00%)p 1.00(100.00%)
                                            0.0000  0.0000 -0.0000  0.0000  1.0000
   183. (0.00008) RY*( 3) H  22           s(  0.05%)p99.99( 99.95%)
   184. (0.00005) RY*( 4) H  22           s(  0.64%)p99.99( 99.36%)
   185. (0.00214) RY*( 1) H  23           s( 99.38%)p 0.01(  0.62%)
                                            0.0044  0.9969 -0.0258  0.0745 -0.0000
   186. (0.00017) RY*( 2) H  23           s(  0.00%)p 1.00(100.00%)
                                            0.0000  0.0000 -0.0000 -0.0000  1.0000
   187. (0.00007) RY*( 3) H  23           s(  0.02%)p99.99( 99.98%)
   188. (0.00006) RY*( 4) H  23           s(  0.69%)p99.99( 99.31%)
   189. (0.00173) RY*( 1) H  24           s( 99.42%)p 0.01(  0.58%)
                                            0.0034  0.9971  0.0704  0.0294 -0.0000
   190. (0.00019) RY*( 2) H  24           s(  0.00%)p 1.00(100.00%)
                                            0.0000  0.0000  0.0000  0.0000  1.0000
   191. (0.00010) RY*( 3) H  24           s(  0.35%)p99.99( 99.65%)
   192. (0.00007) RY*( 4) H  24           s(  0.32%)p99.99( 99.68%)
   193. (0.02531) BD*( 1) C   1 - C   2  
                ( 51.44%)   0.7172* C   1 s( 30.30%)p 2.30( 69.66%)d 0.00(  0.04%)
                                            0.0007  0.5504 -0.0081 -0.2731  0.0057
                                            0.3952 -0.0037 -0.6824  0.0052 -0.0053
                                            0.0094 -0.0135 -0.0019  0.0103
                ( 48.56%)  -0.6969* C   2 s( 24.51%)p 3.08( 75.45%)d 0.00(  0.05%)
                                            0.0000  0.4951 -0.0008  0.2764  0.0059
                                           -0.4222  0.0050  0.7069  0.0041 -0.0054
                                            0.0088 -0.0149 -0.0026  0.0108
   194. (0.00725) BD*( 1) C   1 - H  12  
                ( 39.16%)   0.6258* C   1 s( 23.00%)p 3.35( 76.96%)d 0.00(  0.04%)
                                            0.0001 -0.4795 -0.0031 -0.8764  0.0004
                                            0.0269  0.0104 -0.0204 -0.0170  0.0011
                                           -0.0003 -0.0004 -0.0177  0.0109
                ( 60.84%)  -0.7800* H  12 s( 99.92%)p 0.00(  0.08%)
                                           -0.9996  0.0014  0.0279 -0.0012  0.0015
   195. (0.00648) BD*( 1) C   1 - H  13  
                ( 39.20%)   0.6261* C   1 s( 23.39%)p 3.27( 76.57%)d 0.00(  0.04%)
                                           -0.0000  0.4836  0.0037 -0.2909  0.0102
                                           -0.8245 -0.0031  0.0289  0.0185  0.0113
                                           -0.0007 -0.0005 -0.0138 -0.0106
                ( 60.80%)  -0.7797* H  13 s( 99.92%)p 0.00(  0.08%)
                                            0.9996 -0.0007  0.0088  0.0263 -0.0024
   196. (0.00622) BD*( 1) C   1 - H  14  
                ( 38.91%)   0.6238* C   1 s( 23.22%)p 3.30( 76.74%)d 0.00(  0.04%)
                                            0.0000 -0.4819 -0.0030  0.2685 -0.0083
                                           -0.4032  0.0134 -0.7296 -0.0114  0.0046
                                            0.0094 -0.0141  0.0020 -0.0108
                ( 61.09%)  -0.7816* H  14 s( 99.92%)p 0.00(  0.08%)
                                           -0.9996  0.0010 -0.0089  0.0123  0.0238
   197. (0.02177) BD*( 1) C   2 - C   3  
                ( 48.76%)   0.6983* C   2 s( 25.31%)p 2.95( 74.64%)d 0.00(  0.05%)
                                           -0.0001 -0.5031 -0.0023 -0.3233 -0.0029
                                           -0.8012  0.0050  0.0000 -0.0000 -0.0131
                                            0.0000  0.0000  0.0131  0.0109
                ( 51.24%)  -0.7158* C   3 s( 30.48%)p 2.28( 69.48%)d 0.00(  0.04%)
                                           -0.0006 -0.5521  0.0079  0.3438 -0.0084
                                            0.7593 -0.0009 -0.0000 -0.0000 -0.0127
                                            0.0000  0.0000  0.0114  0.0105
   198. (0.02531) BD*( 1) C   2 - C   4  
                ( 48.56%)   0.6969* C   2 s( 24.51%)p 3.08( 75.45%)d 0.00(  0.05%)
                                           -0.0000 -0.4951  0.0008 -0.2764 -0.0059
                                            0.4222 -0.0050  0.7069  0.0041  0.0054
                                            0.0088 -0.0149  0.0026 -0.0108
                ( 51.44%)  -0.7172* C   4 s( 30.30%)p 2.30( 69.66%)d 0.00(  0.04%)
                                           -0.0007 -0.5504  0.0081  0.2731 -0.0057
                                           -0.3952  0.0037 -0.6824  0.0052  0.0053
                                            0.0094 -0.0135  0.0019 -0.0103
   199. (0.04268) BD*( 1) C   2 - C   5  
                ( 50.28%)   0.7091* C   2 s( 25.66%)p 2.89( 74.29%)d 0.00(  0.05%)
                                            0.0002  0.5066  0.0003 -0.8614 -0.0002
                                            0.0297  0.0050  0.0000  0.0000 -0.0011
                                            0.0000  0.0000  0.0197 -0.0112
                ( 49.72%)  -0.7051* C   5 s( 32.44%)p 2.08( 67.53%)d 0.00(  0.03%)
                                            0.0002  0.5693 -0.0152  0.8210 -0.0337
                                           -0.0015  0.0083  0.0000  0.0000 -0.0005
                                            0.0000 -0.0000  0.0144 -0.0117
   200. (0.00650) BD*( 1) C   3 - H  15  
                ( 38.81%)   0.6230* C   3 s( 23.07%)p 3.33( 76.89%)d 0.00(  0.04%)
                                            0.0000 -0.4802 -0.0063 -0.8753  0.0014
                                            0.0474 -0.0222 -0.0000  0.0000  0.0024
                                           -0.0000  0.0000 -0.0181  0.0097
                ( 61.19%)  -0.7823* H  15 s( 99.92%)p 0.00(  0.08%)
                                           -0.9996  0.0010  0.0282 -0.0008  0.0000
   201. (0.00706) BD*( 1) C   3 - H  16  
                ( 38.94%)   0.6241* C   3 s( 23.18%)p 3.31( 76.78%)d 0.00(  0.04%)
                                            0.0000 -0.4814 -0.0015  0.2395 -0.0163
                                           -0.4585 -0.0146  0.7069 -0.0034  0.0060
                                           -0.0076  0.0150  0.0028 -0.0101
                ( 61.06%)  -0.7814* H  16 s( 99.92%)p 0.00(  0.08%)
                                           -0.9996  0.0013 -0.0061  0.0153 -0.0227
   202. (0.00706) BD*( 1) C   3 - H  17  
                ( 38.94%)   0.6241* C   3 s( 23.18%)p 3.31( 76.78%)d 0.00(  0.04%)
                                            0.0000 -0.4814 -0.0015  0.2395 -0.0163
                                           -0.4585 -0.0146 -0.7069  0.0034  0.0060
                                            0.0076 -0.0150  0.0028 -0.0101
                ( 61.06%)  -0.7814* H  17 s( 99.92%)p 0.00(  0.08%)
                                           -0.9996  0.0013 -0.0061  0.0153  0.0227
   203. (0.00648) BD*( 1) C   4 - H  18  
                ( 39.20%)   0.6261* C   4 s( 23.39%)p 3.27( 76.57%)d 0.00(  0.04%)
                                           -0.0000  0.4836  0.0037 -0.2909  0.0102
                                           -0.8245 -0.0031 -0.0289 -0.0185  0.0113
                                            0.0007  0.0005 -0.0138 -0.0106
                ( 60.80%)  -0.7797* H  18 s( 99.92%)p 0.00(  0.08%)
                                            0.9996 -0.0007  0.0088  0.0263  0.0024
   204. (0.00725) BD*( 1) C   4 - H  19  
                ( 39.16%)   0.6258* C   4 s( 23.00%)p 3.35( 76.96%)d 0.00(  0.04%)
                                            0.0001 -0.4795 -0.0031 -0.8764  0.0004
                                            0.0269  0.0104  0.0204  0.0170  0.0011
                                            0.0003  0.0004 -0.0177  0.0109
                ( 60.84%)  -0.7800* H  19 s( 99.92%)p 0.00(  0.08%)
                                           -0.9996  0.0014  0.0279 -0.0012 -0.0015
   205. (0.00622) BD*( 1) C   4 - H  20  
                ( 38.91%)   0.6238* C   4 s( 23.22%)p 3.30( 76.74%)d 0.00(  0.04%)
                                           -0.0000  0.4819  0.0030 -0.2685  0.0083
                                            0.4032 -0.0134 -0.7296 -0.0114 -0.0046
                                            0.0094 -0.0141 -0.0020  0.0108
                ( 61.09%)  -0.7816* H  20 s( 99.92%)p 0.00(  0.08%)
                                            0.9996 -0.0010  0.0089 -0.0123  0.0238
   206. (0.02587) BD*( 1) C   5 - C   6  
                ( 49.32%)   0.7023* C   5 s( 33.30%)p 2.00( 66.66%)d 0.00(  0.04%)
                                            0.0001 -0.5770 -0.0075  0.4012  0.0004
                                            0.7109  0.0146  0.0000 -0.0000 -0.0156
                                           -0.0000 -0.0000  0.0071  0.0120
                ( 50.68%)  -0.7119* C   6 s( 36.28%)p 1.76( 63.68%)d 0.00(  0.04%)
                                           -0.0001 -0.6023  0.0022 -0.4238 -0.0117
                                           -0.6759  0.0109  0.0000 -0.0000 -0.0141
                                            0.0000  0.0000  0.0087  0.0124
   207. (0.02614) BD*( 1) C   5 - C  11  
                ( 49.26%)   0.7018* C   5 s( 34.23%)p 1.92( 65.72%)d 0.00(  0.04%)
                                            0.0001 -0.5850 -0.0127  0.4042 -0.0037
                                           -0.7025 -0.0173 -0.0000  0.0000  0.0157
                                            0.0000  0.0000  0.0061  0.0115
                ( 50.74%)  -0.7123* C  11 s( 36.27%)p 1.76( 63.69%)d 0.00(  0.04%)
                                           -0.0001 -0.6022  0.0004 -0.4374 -0.0142
                                            0.6673 -0.0112 -0.0000 -0.0000  0.0144
                                           -0.0000 -0.0000  0.0081  0.0124
   208. (0.33984) BD*( 2) C   5 - C  11  
                ( 49.85%)   0.7060* C   5 s(  0.00%)p 1.00( 99.95%)d 0.00(  0.05%)
                                            0.0000  0.0000 -0.0000  0.0000 -0.0000
                                            0.0000  0.0000 -0.9998 -0.0035  0.0000
                                            0.0197 -0.0100  0.0000  0.0000
                ( 50.15%)  -0.7082* C  11 s(  0.00%)p 1.00( 99.96%)d 0.00(  0.04%)
                                            0.0000 -0.0000  0.0000  0.0000  0.0000
                                            0.0000  0.0000 -0.9998  0.0014 -0.0000
                                           -0.0006  0.0208  0.0000 -0.0000
   209. (0.01576) BD*( 1) C   6 - C   7  
                ( 50.00%)   0.7071* C   6 s( 35.69%)p 1.80( 64.27%)d 0.00(  0.05%)
                                            0.0001  0.5971  0.0176 -0.8001 -0.0101
                                           -0.0308 -0.0390 -0.0000 -0.0000 -0.0009
                                           -0.0000 -0.0000  0.0177 -0.0121
                ( 50.00%)  -0.7071* C   7 s( 36.54%)p 1.74( 63.42%)d 0.00(  0.04%)
                                           -0.0001  0.6044  0.0117  0.7953  0.0089
                                           -0.0110 -0.0372 -0.0000  0.0000  0.0038
                                           -0.0000 -0.0000  0.0157 -0.0121
   210. (0.33586) BD*( 2) C   6 - C   7  
                ( 51.42%)   0.7171* C   6 s(  0.00%)p 1.00( 99.95%)d 0.00(  0.05%)
                                           -0.0000  0.0000  0.0000 -0.0000  0.0000
                                            0.0000 -0.0000  0.9998 -0.0029 -0.0000
                                           -0.0194  0.0091  0.0000 -0.0000
                ( 48.58%)  -0.6970* C   7 s(  0.00%)p 1.00( 99.95%)d 0.00(  0.05%)
                                            0.0000  0.0000  0.0000  0.0000  0.0000
                                            0.0000  0.0000  0.9997 -0.0104  0.0000
                                            0.0173  0.0133  0.0000 -0.0000
   211. (0.01562) BD*( 1) C   6 - H  21  
                ( 38.70%)   0.6221* C   6 s( 27.94%)p 2.58( 72.03%)d 0.00(  0.03%)
                                           -0.0004  0.5284 -0.0126  0.4227 -0.0140
                                           -0.7358 -0.0024  0.0000  0.0000 -0.0124
                                            0.0000 -0.0000 -0.0083 -0.0101
                ( 61.30%)  -0.7829* H  21 s( 99.91%)p 0.00(  0.09%)
                                            0.9996 -0.0020 -0.0144  0.0259 -0.0000
   212. (0.03033) BD*( 1) C   7 - C   8  
                ( 49.43%)   0.7031* C   7 s( 34.41%)p 1.90( 65.54%)d 0.00(  0.05%)
                                           -0.0000 -0.5866 -0.0069  0.4364  0.0390
                                           -0.6807  0.0091  0.0000  0.0000  0.0159
                                            0.0000  0.0000  0.0091  0.0125
                ( 50.57%)  -0.7111* C   8 s( 38.79%)p 1.58( 61.17%)d 0.00(  0.04%)
                                            0.0000 -0.6228 -0.0035 -0.3385  0.0299
                                            0.7043  0.0149  0.0000  0.0000  0.0139
                                            0.0000 -0.0000  0.0113  0.0103
   213. (0.01341) BD*( 1) C   7 - H  22  
                ( 38.15%)   0.6177* C   7 s( 28.95%)p 2.45( 71.02%)d 0.00(  0.03%)
                                           -0.0003  0.5379 -0.0136 -0.4187  0.0057
                                           -0.7313  0.0036  0.0000 -0.0000  0.0126
                                            0.0000  0.0000 -0.0054 -0.0099
                ( 61.85%)  -0.7865* H  22 s( 99.91%)p 0.00(  0.09%)
                                            0.9995 -0.0020  0.0155  0.0262 -0.0000
   214. (0.03225) BD*( 1) C   8 - F   9  
                ( 73.30%)   0.8562* C   8 s( 21.82%)p 3.56( 77.76%)d 0.02(  0.42%)
                                            0.0001 -0.4668  0.0157  0.8808  0.0406
                                            0.0093  0.0004  0.0000 -0.0000 -0.0013
                                           -0.0000  0.0000 -0.0565  0.0320
                ( 26.70%)  -0.5167* F   9 s( 33.19%)p 2.01( 66.73%)d 0.00(  0.08%)
                                            0.0000 -0.5762  0.0001  0.8168  0.0080
                                            0.0094  0.0001 -0.0000  0.0000 -0.0005
                                            0.0000 -0.0000 -0.0240  0.0134
   215. (0.02996) BD*( 1) C   8 - C  10  
                ( 50.53%)   0.7108* C   8 s( 39.01%)p 1.56( 60.95%)d 0.00(  0.04%)
                                           -0.0000  0.6246  0.0031  0.3245 -0.0302
                                            0.7093  0.0147  0.0000 -0.0000  0.0134
                                           -0.0000 -0.0000 -0.0117 -0.0103
                ( 49.47%)  -0.7034* C  10 s( 34.58%)p 1.89( 65.37%)d 0.00(  0.05%)
                                            0.0000  0.5880  0.0074 -0.4221 -0.0394
                                           -0.6885  0.0076  0.0000 -0.0000  0.0156
                                            0.0000  0.0000 -0.0096 -0.0125
   216. (0.37256) BD*( 2) C   8 - C  10  
                ( 51.28%)   0.7161* C   8 s(  0.00%)p 1.00( 99.95%)d 0.00(  0.05%)
                                           -0.0000  0.0000  0.0000  0.0000  0.0000
                                           -0.0000 -0.0000  0.9997 -0.0133  0.0000
                                            0.0173  0.0124 -0.0000 -0.0000
                ( 48.72%)  -0.6980* C  10 s(  0.00%)p 1.00( 99.95%)d 0.00(  0.05%)
                                           -0.0000  0.0000 -0.0000  0.0000 -0.0000
                                            0.0000  0.0000  0.9997 -0.0110  0.0000
                                            0.0001 -0.0231  0.0000 -0.0000
   217. (0.01571) BD*( 1) C  10 - C  11  
                ( 50.02%)   0.7073* C  10 s( 36.41%)p 1.75( 63.55%)d 0.00(  0.04%)
                                           -0.0001  0.6033  0.0106  0.7958  0.0074
                                            0.0274  0.0371 -0.0000  0.0000 -0.0032
                                           -0.0000  0.0000  0.0159 -0.0122
                ( 49.98%)  -0.7069* C  11 s( 35.40%)p 1.82( 64.56%)d 0.00(  0.05%)
                                            0.0001  0.5947  0.0158 -0.8024 -0.0099
                                            0.0113  0.0390 -0.0000 -0.0000  0.0017
                                            0.0000  0.0000  0.0175 -0.0122
   218. (0.01330) BD*( 1) C  10 - H  23  
                ( 38.17%)   0.6178* C  10 s( 28.92%)p 2.46( 71.05%)d 0.00(  0.03%)
                                            0.0003 -0.5376  0.0132  0.4323 -0.0058
                                           -0.7236  0.0030 -0.0000  0.0000  0.0128
                                           -0.0000 -0.0000  0.0049  0.0099
                ( 61.83%)  -0.7863* H  23 s( 99.91%)p 0.00(  0.09%)
                                           -0.9995  0.0020 -0.0162  0.0257 -0.0000
   219. (0.01520) BD*( 1) C  11 - H  24  
                ( 38.50%)   0.6205* C  11 s( 28.24%)p 2.54( 71.73%)d 0.00(  0.03%)
                                            0.0003 -0.5312  0.0126 -0.4042  0.0132
                                           -0.7442 -0.0013 -0.0000  0.0000 -0.0123
                                           -0.0000  0.0000  0.0089  0.0102
                ( 61.50%)  -0.7842* H  24 s( 99.91%)p 0.00(  0.09%)
                                           -0.9996  0.0017  0.0136  0.0266 -0.0000


 NHO Directionality and "Bond Bending" (deviations from line of nuclear centers)

         [Thresholds for printing:  angular deviation  >  1.0 degree]
                                    hybrid p-character > 25.0%
                                    orbital occupancy  >  0.10e

                                Line of Centers        Hybrid 1              Hybrid 2
                                ---------------  -------------------   ------------------
                NBO               Theta   Phi    Theta   Phi    Dev    Theta   Phi    Dev
 ========================================================================================
     2. BD (   1) C   1 - H  12    89.0  358.3    87.6  357.6   1.7      --     --    --
     3. BD (   1) C   1 - H  13    88.1  250.6    86.9  251.3   1.4      --     --    --
     4. BD (   1) C   1 - H  14    33.9  124.1    32.3  123.7   1.6      --     --    --
     7. BD (   1) C   2 - C   5    90.0  179.0    90.0  177.7   1.3     90.0    0.5   1.5
     8. BD (   1) C   3 - H  15    90.0  356.6    90.0  358.4   1.8      --     --    --
     9. BD (   1) C   3 - H  16   144.1  117.5   143.4  115.3   1.5      --     --    --
    10. BD (   1) C   3 - H  17    35.9  117.5    36.6  115.3   1.5      --     --    --
    11. BD (   1) C   4 - H  18    91.9  250.6    93.1  251.3   1.4      --     --    --
    12. BD (   1) C   4 - H  19    91.0  358.3    92.4  357.6   1.7      --     --    --
    13. BD (   1) C   4 - H  20   146.1  124.1   147.7  123.7   1.6      --     --    --
    14. BD (   1) C   5 - C   6    90.0  239.2    90.0  241.0   1.9     90.0   56.8   2.4
    15. BD (   1) C   5 - C  11    90.0  121.9    90.0  119.1   2.8     90.0  304.5   2.7
    16. BD (   2) C   5 - C  11    90.0  121.9     0.0    0.0  90.0      0.0    0.0  90.0
    17. BD (   1) C   6 - C   7    90.0  181.1    90.0  184.9   3.8     90.0  356.6   4.5
    18. BD (   2) C   6 - C   7    90.0  181.1     0.0    0.0  90.0      0.0    0.0  90.0
    20. BD (   1) C   7 - C   8    90.0  120.0    90.0  125.3   5.3     90.0  293.2   6.8
    22. BD (   1) C   8 - F   9    90.0  180.6     --     --    --      90.0  180.7 180.0
    23. BD (   1) C   8 - C  10    90.0   61.1    90.0   67.9   6.8     90.0  235.9   5.2
    24. BD (   2) C   8 - C  10    90.0   61.1     0.0    0.0  90.0      0.0    0.0  90.0
    25. BD (   1) C  10 - C  11    90.0    0.2    90.0    4.6   4.4     90.0  176.5   3.7
    39. LP (   1) F   9             --     --     90.0    0.6   --       --     --    --
    40. LP (   2) F   9             --     --     90.0   90.7   --       --     --    --
    41. LP (   3) F   9             --     --      0.0    0.0   --       --     --    --
   208. BD*(   2) C   5 - C  11    90.0  121.9     0.0    0.0  90.0      0.0    0.0  90.0
   210. BD*(   2) C   6 - C   7    90.0  181.1     0.0    0.0  90.0      0.0    0.0  90.0
   216. BD*(   2) C   8 - C  10    90.0   61.1     0.0    0.0  90.0      0.0    0.0  90.0


 Second Order Perturbation Theory Analysis of Fock Matrix in NBO Basis

     Threshold for printing:   0.50 kcal/mol
                                                                              E(2)  E(j)-E(i) F(i,j)
         Donor NBO (i)                     Acceptor NBO (j)                 kcal/mol   a.u.    a.u. 
 ===================================================================================================

 within unit  1
   1. BD (   1) C   1 - C   2        / 60. RY*(   1) C   3                    0.92    1.38    0.032
   1. BD (   1) C   1 - C   2        / 69. RY*(   1) C   4                    1.18    1.38    0.036
   1. BD (   1) C   1 - C   2        / 80. RY*(   3) C   5                    1.28    1.33    0.037
   1. BD (   1) C   1 - C   2        /194. BD*(   1) C   1 - H  12            0.59    1.02    0.022
   1. BD (   1) C   1 - C   2        /195. BD*(   1) C   1 - H  13            0.59    1.03    0.022
   1. BD (   1) C   1 - C   2        /196. BD*(   1) C   1 - H  14            0.52    1.03    0.021
   1. BD (   1) C   1 - C   2        /197. BD*(   1) C   2 - C   3            1.32    0.97    0.032
   1. BD (   1) C   1 - C   2        /198. BD*(   1) C   2 - C   4            1.16    0.96    0.030
   1. BD (   1) C   1 - C   2        /199. BD*(   1) C   2 - C   5            1.69    0.99    0.037
   1. BD (   1) C   1 - C   2        /201. BD*(   1) C   3 - H  16            2.17    1.02    0.042
   1. BD (   1) C   1 - C   2        /205. BD*(   1) C   4 - H  20            1.90    1.03    0.040
   1. BD (   1) C   1 - C   2        /207. BD*(   1) C   5 - C  11            1.71    1.15    0.040
   1. BD (   1) C   1 - C   2        /208. BD*(   2) C   5 - C  11            2.07    0.62    0.035
   2. BD (   1) C   1 - H  12        / 52. RY*(   2) C   2                    0.61    1.33    0.026
   2. BD (   1) C   1 - H  12        /199. BD*(   1) C   2 - C   5            3.22    0.89    0.048
   3. BD (   1) C   1 - H  13        / 52. RY*(   2) C   2                    0.73    1.34    0.028
   3. BD (   1) C   1 - H  13        /197. BD*(   1) C   2 - C   3            3.04    0.87    0.046
   4. BD (   1) C   1 - H  14        / 51. RY*(   1) C   2                    0.62    1.42    0.027
   4. BD (   1) C   1 - H  14        /198. BD*(   1) C   2 - C   4            3.27    0.86    0.047
   5. BD (   1) C   2 - C   3        / 42. RY*(   1) C   1                    0.52    1.38    0.024
   5. BD (   1) C   2 - C   3        / 43. RY*(   2) C   1                    0.71    1.39    0.028
   5. BD (   1) C   2 - C   3        / 69. RY*(   1) C   4                    0.52    1.38    0.024
   5. BD (   1) C   2 - C   3        / 70. RY*(   2) C   4                    0.71    1.39    0.028
   5. BD (   1) C   2 - C   3        / 79. RY*(   2) C   5                    1.24    1.64    0.040
   5. BD (   1) C   2 - C   3        /193. BD*(   1) C   1 - C   2            1.36    0.96    0.032
   5. BD (   1) C   2 - C   3        /195. BD*(   1) C   1 - H  13            1.98    1.04    0.041
   5. BD (   1) C   2 - C   3        /198. BD*(   1) C   2 - C   4            1.36    0.96    0.032
   5. BD (   1) C   2 - C   3        /199. BD*(   1) C   2 - C   5            1.78    1.00    0.038
   5. BD (   1) C   2 - C   3        /200. BD*(   1) C   3 - H  15            0.66    1.03    0.023
   5. BD (   1) C   2 - C   3        /201. BD*(   1) C   3 - H  16            0.60    1.03    0.022
   5. BD (   1) C   2 - C   3        /202. BD*(   1) C   3 - H  17            0.60    1.03    0.022
   5. BD (   1) C   2 - C   3        /203. BD*(   1) C   4 - H  18            1.98    1.04    0.041
   5. BD (   1) C   2 - C   3        /206. BD*(   1) C   5 - C   6            2.90    1.15    0.052
   6. BD (   1) C   2 - C   4        / 42. RY*(   1) C   1                    1.18    1.38    0.036
   6. BD (   1) C   2 - C   4        / 60. RY*(   1) C   3                    0.92    1.38    0.032
   6. BD (   1) C   2 - C   4        / 80. RY*(   3) C   5                    1.28    1.33    0.037
   6. BD (   1) C   2 - C   4        /193. BD*(   1) C   1 - C   2            1.16    0.96    0.030
   6. BD (   1) C   2 - C   4        /196. BD*(   1) C   1 - H  14            1.90    1.03    0.040
   6. BD (   1) C   2 - C   4        /197. BD*(   1) C   2 - C   3            1.32    0.97    0.032
   6. BD (   1) C   2 - C   4        /199. BD*(   1) C   2 - C   5            1.69    0.99    0.037
   6. BD (   1) C   2 - C   4        /202. BD*(   1) C   3 - H  17            2.17    1.02    0.042
   6. BD (   1) C   2 - C   4        /203. BD*(   1) C   4 - H  18            0.59    1.03    0.022
   6. BD (   1) C   2 - C   4        /204. BD*(   1) C   4 - H  19            0.59    1.02    0.022
   6. BD (   1) C   2 - C   4        /205. BD*(   1) C   4 - H  20            0.52    1.03    0.021
   6. BD (   1) C   2 - C   4        /207. BD*(   1) C   5 - C  11            1.71    1.15    0.040
   6. BD (   1) C   2 - C   4        /208. BD*(   2) C   5 - C  11            2.07    0.62    0.035
   7. BD (   1) C   2 - C   5        / 43. RY*(   2) C   1                    0.67    1.40    0.028
   7. BD (   1) C   2 - C   5        / 61. RY*(   2) C   3                    0.76    1.44    0.030
   7. BD (   1) C   2 - C   5        / 70. RY*(   2) C   4                    0.67    1.40    0.028
   7. BD (   1) C   2 - C   5        / 87. RY*(   1) C   6                    1.20    1.77    0.042
   7. BD (   1) C   2 - C   5        /132. RY*(   1) C  11                    1.20    1.78    0.042
   7. BD (   1) C   2 - C   5        /193. BD*(   1) C   1 - C   2            1.33    0.97    0.032
   7. BD (   1) C   2 - C   5        /194. BD*(   1) C   1 - H  12            1.74    1.04    0.038
   7. BD (   1) C   2 - C   5        /197. BD*(   1) C   2 - C   3            1.24    0.98    0.031
   7. BD (   1) C   2 - C   5        /198. BD*(   1) C   2 - C   4            1.33    0.97    0.032
   7. BD (   1) C   2 - C   5        /200. BD*(   1) C   3 - H  15            1.40    1.04    0.034
   7. BD (   1) C   2 - C   5        /204. BD*(   1) C   4 - H  19            1.74    1.04    0.038
   7. BD (   1) C   2 - C   5        /206. BD*(   1) C   5 - C   6            3.04    1.16    0.053
   7. BD (   1) C   2 - C   5        /207. BD*(   1) C   5 - C  11            3.48    1.16    0.057
   7. BD (   1) C   2 - C   5        /209. BD*(   1) C   6 - C   7            2.43    1.17    0.048
   7. BD (   1) C   2 - C   5        /217. BD*(   1) C  10 - C  11            2.29    1.17    0.046
   8. BD (   1) C   3 - H  15        / 51. RY*(   1) C   2                    0.76    1.42    0.029
   8. BD (   1) C   3 - H  15        /197. BD*(   1) C   2 - C   3            0.63    0.87    0.021
   8. BD (   1) C   3 - H  15        /199. BD*(   1) C   2 - C   5            3.77    0.89    0.052
   9. BD (   1) C   3 - H  16        /193. BD*(   1) C   1 - C   2            3.18    0.86    0.047
  10. BD (   1) C   3 - H  17        /198. BD*(   1) C   2 - C   4            3.18    0.86    0.047
  11. BD (   1) C   4 - H  18        / 52. RY*(   2) C   2                    0.73    1.34    0.028
  11. BD (   1) C   4 - H  18        /197. BD*(   1) C   2 - C   3            3.04    0.87    0.046
  12. BD (   1) C   4 - H  19        / 52. RY*(   2) C   2                    0.61    1.33    0.026
  12. BD (   1) C   4 - H  19        /199. BD*(   1) C   2 - C   5            3.22    0.89    0.048
  13. BD (   1) C   4 - H  20        / 51. RY*(   1) C   2                    0.62    1.42    0.027
  13. BD (   1) C   4 - H  20        /193. BD*(   1) C   1 - C   2            3.27    0.86    0.047
  14. BD (   1) C   5 - C   6        / 51. RY*(   1) C   2                    1.60    1.61    0.046
  14. BD (   1) C   5 - C   6        / 97. RY*(   2) C   7                    2.02    1.35    0.047
  14. BD (   1) C   5 - C   6        /197. BD*(   1) C   2 - C   3            1.36    1.06    0.034
  14. BD (   1) C   5 - C   6        /199. BD*(   1) C   2 - C   5            3.38    1.08    0.054
  14. BD (   1) C   5 - C   6        /207. BD*(   1) C   5 - C  11            4.30    1.25    0.065
  14. BD (   1) C   5 - C   6        /209. BD*(   1) C   6 - C   7            3.69    1.25    0.061
  14. BD (   1) C   5 - C   6        /211. BD*(   1) C   6 - H  21            1.53    1.14    0.037
  14. BD (   1) C   5 - C   6        /213. BD*(   1) C   7 - H  22            2.38    1.13    0.047
  14. BD (   1) C   5 - C   6        /219. BD*(   1) C  11 - H  24            2.82    1.14    0.051
  15. BD (   1) C   5 - C  11        / 51. RY*(   1) C   2                    1.16    1.61    0.039
  15. BD (   1) C   5 - C  11        /124. RY*(   2) C  10                    1.89    1.35    0.045
  15. BD (   1) C   5 - C  11        /193. BD*(   1) C   1 - C   2            0.51    1.05    0.021
  15. BD (   1) C   5 - C  11        /198. BD*(   1) C   2 - C   4            0.51    1.05    0.021
  15. BD (   1) C   5 - C  11        /199. BD*(   1) C   2 - C   5            3.74    1.08    0.057
  15. BD (   1) C   5 - C  11        /206. BD*(   1) C   5 - C   6            4.40    1.24    0.066
  15. BD (   1) C   5 - C  11        /211. BD*(   1) C   6 - H  21            2.69    1.14    0.050
  15. BD (   1) C   5 - C  11        /217. BD*(   1) C  10 - C  11            3.74    1.25    0.061
  15. BD (   1) C   5 - C  11        /218. BD*(   1) C  10 - H  23            2.28    1.14    0.046
  15. BD (   1) C   5 - C  11        /219. BD*(   1) C  11 - H  24            1.78    1.15    0.040
  16. BD (   2) C   5 - C  11        / 90. RY*(   4) C   6                    2.04    0.98    0.044
  16. BD (   2) C   5 - C  11        /126. RY*(   4) C  10                    2.19    0.86    0.043
  16. BD (   2) C   5 - C  11        /193. BD*(   1) C   1 - C   2            2.43    0.62    0.038
  16. BD (   2) C   5 - C  11        /198. BD*(   1) C   2 - C   4            2.43    0.62    0.038
  16. BD (   2) C   5 - C  11        /210. BD*(   2) C   6 - C   7           21.17    0.28    0.069
  16. BD (   2) C   5 - C  11        /216. BD*(   2) C   8 - C  10           20.55    0.28    0.068
  17. BD (   1) C   6 - C   7        / 78. RY*(   1) C   5                    1.27    1.83    0.043
  17. BD (   1) C   6 - C   7        / 79. RY*(   2) C   5                    0.96    1.74    0.037
  17. BD (   1) C   6 - C   7        /106. RY*(   2) C   8                    1.06    1.61    0.037
  17. BD (   1) C   6 - C   7        /199. BD*(   1) C   2 - C   5            3.43    1.09    0.055
  17. BD (   1) C   6 - C   7        /206. BD*(   1) C   5 - C   6            4.14    1.25    0.064
  17. BD (   1) C   6 - C   7        /211. BD*(   1) C   6 - H  21            1.45    1.15    0.037
  17. BD (   1) C   6 - C   7        /212. BD*(   1) C   7 - C   8            2.94    1.25    0.054
  17. BD (   1) C   6 - C   7        /213. BD*(   1) C   7 - H  22            1.73    1.15    0.040
  17. BD (   1) C   6 - C   7        /214. BD*(   1) C   8 - F   9            4.54    0.97    0.059
  18. BD (   2) C   6 - C   7        / 80. RY*(   3) C   5                    0.65    1.00    0.025
  18. BD (   2) C   6 - C   7        /107. RY*(   3) C   8                    0.54    1.76    0.030
  18. BD (   2) C   6 - C   7        /110. RY*(   6) C   8                    0.60    2.16    0.035
  18. BD (   2) C   6 - C   7        /208. BD*(   2) C   5 - C  11           18.43    0.30    0.067
  18. BD (   2) C   6 - C   7        /216. BD*(   2) C   8 - C  10           22.20    0.28    0.072
  19. BD (   1) C   6 - H  21        / 78. RY*(   1) C   5                    0.93    1.65    0.035
  19. BD (   1) C   6 - H  21        / 96. RY*(   1) C   7                    0.70    1.60    0.030
  19. BD (   1) C   6 - H  21        /206. BD*(   1) C   5 - C   6            1.23    1.07    0.032
  19. BD (   1) C   6 - H  21        /207. BD*(   1) C   5 - C  11            4.19    1.08    0.060
  19. BD (   1) C   6 - H  21        /209. BD*(   1) C   6 - C   7            0.94    1.09    0.029
  19. BD (   1) C   6 - H  21        /212. BD*(   1) C   7 - C   8            3.75    1.07    0.057
  20. BD (   1) C   7 - C   8        / 87. RY*(   1) C   6                    0.74    1.88    0.033
  20. BD (   1) C   7 - C   8        / 88. RY*(   2) C   6                    1.23    1.43    0.038
  20. BD (   1) C   7 - C   8        /123. RY*(   1) C  10                    1.40    1.79    0.045
  20. BD (   1) C   7 - C   8        /209. BD*(   1) C   6 - C   7            3.16    1.28    0.057
  20. BD (   1) C   7 - C   8        /211. BD*(   1) C   6 - H  21            2.63    1.16    0.049
  20. BD (   1) C   7 - C   8        /213. BD*(   1) C   7 - H  22            1.42    1.16    0.036
  20. BD (   1) C   7 - C   8        /215. BD*(   1) C   8 - C  10            4.51    1.27    0.068
  20. BD (   1) C   7 - C   8        /218. BD*(   1) C  10 - H  23            2.35    1.16    0.047
  21. BD (   1) C   7 - H  22        / 87. RY*(   1) C   6                    0.57    1.69    0.028
  21. BD (   1) C   7 - H  22        /105. RY*(   1) C   8                    0.84    1.19    0.028
  21. BD (   1) C   7 - H  22        /206. BD*(   1) C   5 - C   6            3.95    1.08    0.058
  21. BD (   1) C   7 - H  22        /209. BD*(   1) C   6 - C   7            1.28    1.09    0.033
  21. BD (   1) C   7 - H  22        /212. BD*(   1) C   7 - C   8            0.67    1.08    0.024
  21. BD (   1) C   7 - H  22        /214. BD*(   1) C   8 - F   9            1.17    0.80    0.027
  21. BD (   1) C   7 - H  22        /215. BD*(   1) C   8 - C  10            4.22    1.08    0.060
  22. BD (   1) C   8 - F   9        /105. RY*(   1) C   8                    1.02    1.71    0.037
  22. BD (   1) C   8 - F   9        /209. BD*(   1) C   6 - C   7            1.41    1.61    0.043
  22. BD (   1) C   8 - F   9        /217. BD*(   1) C  10 - C  11            1.43    1.61    0.043
  23. BD (   1) C   8 - C  10        / 96. RY*(   1) C   7                    1.42    1.79    0.045
  23. BD (   1) C   8 - C  10        /132. RY*(   1) C  11                    0.81    1.89    0.035
  23. BD (   1) C   8 - C  10        /133. RY*(   2) C  11                    1.14    1.49    0.037
  23. BD (   1) C   8 - C  10        /212. BD*(   1) C   7 - C   8            4.50    1.27    0.068
  23. BD (   1) C   8 - C  10        /213. BD*(   1) C   7 - H  22            2.31    1.17    0.046
  23. BD (   1) C   8 - C  10        /217. BD*(   1) C  10 - C  11            3.10    1.28    0.056
  23. BD (   1) C   8 - C  10        /218. BD*(   1) C  10 - H  23            1.46    1.17    0.037
  23. BD (   1) C   8 - C  10        /219. BD*(   1) C  11 - H  24            2.48    1.17    0.048
  24. BD (   2) C   8 - C  10        / 99. RY*(   4) C   7                    0.61    1.03    0.024
  24. BD (   2) C   8 - C  10        /100. RY*(   5) C   7                    0.87    2.02    0.041
  24. BD (   2) C   8 - C  10        /114. RY*(   1) F   9                    0.91    1.68    0.038
  24. BD (   2) C   8 - C  10        /136. RY*(   5) C  11                    1.39    1.70    0.047
  24. BD (   2) C   8 - C  10        /208. BD*(   2) C   5 - C  11           19.96    0.31    0.070
  24. BD (   2) C   8 - C  10        /210. BD*(   2) C   6 - C   7           19.29    0.30    0.068
  25. BD (   1) C  10 - C  11        / 78. RY*(   1) C   5                    0.89    1.82    0.036
  25. BD (   1) C  10 - C  11        / 79. RY*(   2) C   5                    1.19    1.74    0.041
  25. BD (   1) C  10 - C  11        /106. RY*(   2) C   8                    1.08    1.60    0.037
  25. BD (   1) C  10 - C  11        /199. BD*(   1) C   2 - C   5            3.79    1.09    0.058
  25. BD (   1) C  10 - C  11        /207. BD*(   1) C   5 - C  11            4.21    1.25    0.065
  25. BD (   1) C  10 - C  11        /214. BD*(   1) C   8 - F   9            4.65    0.97    0.060
  25. BD (   1) C  10 - C  11        /215. BD*(   1) C   8 - C  10            2.95    1.25    0.054
  25. BD (   1) C  10 - C  11        /218. BD*(   1) C  10 - H  23            1.67    1.14    0.039
  25. BD (   1) C  10 - C  11        /219. BD*(   1) C  11 - H  24            1.43    1.15    0.036
  26. BD (   1) C  10 - H  23        /105. RY*(   1) C   8                    0.85    1.19    0.028
  26. BD (   1) C  10 - H  23        /132. RY*(   1) C  11                    0.57    1.70    0.028
  26. BD (   1) C  10 - H  23        /207. BD*(   1) C   5 - C  11            3.93    1.09    0.058
  26. BD (   1) C  10 - H  23        /212. BD*(   1) C   7 - C   8            4.32    1.08    0.061
  26. BD (   1) C  10 - H  23        /214. BD*(   1) C   8 - F   9            1.19    0.80    0.028
  26. BD (   1) C  10 - H  23        /215. BD*(   1) C   8 - C  10            0.71    1.08    0.025
  26. BD (   1) C  10 - H  23        /217. BD*(   1) C  10 - C  11            1.21    1.09    0.032
  27. BD (   1) C  11 - H  24        / 78. RY*(   1) C   5                    1.02    1.65    0.037
  27. BD (   1) C  11 - H  24        /123. RY*(   1) C  10                    0.68    1.60    0.030
  27. BD (   1) C  11 - H  24        /206. BD*(   1) C   5 - C   6            4.18    1.07    0.060
  27. BD (   1) C  11 - H  24        /207. BD*(   1) C   5 - C  11            1.41    1.08    0.035
  27. BD (   1) C  11 - H  24        /215. BD*(   1) C   8 - C  10            3.71    1.08    0.057
  27. BD (   1) C  11 - H  24        /217. BD*(   1) C  10 - C  11            0.89    1.09    0.028
  28. CR (   1) C   1                / 52. RY*(   2) C   2                    1.01   10.91    0.094
  28. CR (   1) C   1                /141. RY*(   1) H  12                    0.62   10.49    0.072
  28. CR (   1) C   1                /145. RY*(   1) H  13                    0.66   10.52    0.075
  28. CR (   1) C   1                /149. RY*(   1) H  14                    0.64   10.49    0.073
  29. CR (   1) C   2                / 44. RY*(   3) C   1                    0.76   10.88    0.081
  29. CR (   1) C   2                / 62. RY*(   3) C   3                    0.76   10.94    0.081
  29. CR (   1) C   2                / 71. RY*(   3) C   4                    0.76   10.88    0.081
  29. CR (   1) C   2                / 81. RY*(   4) C   5                    0.64   10.81    0.075
  29. CR (   1) C   2                /206. BD*(   1) C   5 - C   6            0.70   10.64    0.078
  29. CR (   1) C   2                /207. BD*(   1) C   5 - C  11            0.82   10.65    0.084
  30. CR (   1) C   3                / 51. RY*(   1) C   2                    1.19   11.00    0.102
  30. CR (   1) C   3                /153. RY*(   1) H  15                    0.62   10.50    0.072
  30. CR (   1) C   3                /157. RY*(   1) H  16                    0.62   10.49    0.072
  30. CR (   1) C   3                /161. RY*(   1) H  17                    0.62   10.49    0.072
  31. CR (   1) C   4                / 52. RY*(   2) C   2                    1.01   10.91    0.094
  31. CR (   1) C   4                /165. RY*(   1) H  18                    0.66   10.52    0.075
  31. CR (   1) C   4                /169. RY*(   1) H  19                    0.62   10.49    0.072
  31. CR (   1) C   4                /173. RY*(   1) H  20                    0.64   10.49    0.073
  32. CR (   1) C   5                / 53. RY*(   3) C   2                    1.32   10.91    0.107
  32. CR (   1) C   5                / 55. RY*(   5) C   2                    0.56   11.78    0.073
  32. CR (   1) C   5                / 88. RY*(   2) C   6                    1.57   10.79    0.116
  32. CR (   1) C   5                /133. RY*(   2) C  11                    1.60   10.85    0.118
  32. CR (   1) C   5                /209. BD*(   1) C   6 - C   7            0.93   10.64    0.089
  32. CR (   1) C   5                /211. BD*(   1) C   6 - H  21            0.68   10.52    0.076
  32. CR (   1) C   5                /217. BD*(   1) C  10 - C  11            0.95   10.63    0.090
  32. CR (   1) C   5                /219. BD*(   1) C  11 - H  24            0.71   10.53    0.078
  33. CR (   1) C   6                / 78. RY*(   1) C   5                    0.54   11.20    0.070
  33. CR (   1) C   6                / 79. RY*(   2) C   5                    1.55   11.12    0.117
  33. CR (   1) C   6                / 96. RY*(   1) C   7                    0.58   11.15    0.072
  33. CR (   1) C   6                / 97. RY*(   2) C   7                    0.99   10.74    0.092
  33. CR (   1) C   6                /177. RY*(   1) H  21                    0.70   10.48    0.076
  33. CR (   1) C   6                /199. BD*(   1) C   2 - C   5            1.16   10.47    0.099
  33. CR (   1) C   6                /207. BD*(   1) C   5 - C  11            1.08   10.64    0.096
  33. CR (   1) C   6                /212. BD*(   1) C   7 - C   8            0.91   10.63    0.089
  33. CR (   1) C   6                /213. BD*(   1) C   7 - H  22            0.72   10.53    0.078
  34. CR (   1) C   7                / 88. RY*(   2) C   6                    0.64   10.80    0.074
  34. CR (   1) C   7                / 89. RY*(   3) C   6                    1.18   10.70    0.100
  34. CR (   1) C   7                /106. RY*(   2) C   8                    1.93   10.99    0.130
  34. CR (   1) C   7                /181. RY*(   1) H  22                    0.73   10.42    0.078
  34. CR (   1) C   7                /206. BD*(   1) C   5 - C   6            1.18   10.63    0.101
  34. CR (   1) C   7                /211. BD*(   1) C   6 - H  21            0.69   10.53    0.076
  34. CR (   1) C   7                /214. BD*(   1) C   8 - F   9            0.66   10.35    0.074
  34. CR (   1) C   7                /215. BD*(   1) C   8 - C  10            1.28   10.63    0.105
  35. CR (   1) C   8                / 97. RY*(   2) C   7                    1.47   10.83    0.113
  35. CR (   1) C   8                / 98. RY*(   3) C   7                    0.62   10.79    0.073
  35. CR (   1) C   8                /124. RY*(   2) C  10                    1.52   10.83    0.115
  35. CR (   1) C   8                /125. RY*(   3) C  10                    0.59   10.79    0.071
  35. CR (   1) C   8                /209. BD*(   1) C   6 - C   7            0.85   10.74    0.086
  35. CR (   1) C   8                /212. BD*(   1) C   7 - C   8            1.05   10.72    0.095
  35. CR (   1) C   8                /213. BD*(   1) C   7 - H  22            0.70   10.62    0.077
  35. CR (   1) C   8                /214. BD*(   1) C   8 - F   9            2.94   10.44    0.158
  35. CR (   1) C   8                /215. BD*(   1) C   8 - C  10            1.11   10.72    0.098
  35. CR (   1) C   8                /217. BD*(   1) C  10 - C  11            0.86   10.73    0.086
  35. CR (   1) C   8                /218. BD*(   1) C  10 - H  23            0.71   10.62    0.078
  36. CR (   1) F   9                /105. RY*(   1) C   8                    3.28   25.11    0.257
  37. CR (   1) C  10                /106. RY*(   2) C   8                    1.96   10.99    0.131
  37. CR (   1) C  10                /133. RY*(   2) C  11                    0.72   10.85    0.079
  37. CR (   1) C  10                /134. RY*(   3) C  11                    1.05   10.73    0.095
  37. CR (   1) C  10                /185. RY*(   1) H  23                    0.73   10.42    0.078
  37. CR (   1) C  10                /207. BD*(   1) C   5 - C  11            1.18   10.64    0.100
  37. CR (   1) C  10                /212. BD*(   1) C   7 - C   8            1.29   10.63    0.105
  37. CR (   1) C  10                /214. BD*(   1) C   8 - F   9            0.67   10.35    0.075
  37. CR (   1) C  10                /219. BD*(   1) C  11 - H  24            0.67   10.53    0.075
  38. CR (   1) C  11                / 78. RY*(   1) C   5                    0.90   11.20    0.090
  38. CR (   1) C  11                / 79. RY*(   2) C   5                    1.11   11.12    0.099
  38. CR (   1) C  11                /123. RY*(   1) C  10                    0.54   11.15    0.069
  38. CR (   1) C  11                /124. RY*(   2) C  10                    0.95   10.74    0.090
  38. CR (   1) C  11                /189. RY*(   1) H  24                    0.72   10.47    0.078
  38. CR (   1) C  11                /199. BD*(   1) C   2 - C   5            1.29   10.47    0.105
  38. CR (   1) C  11                /206. BD*(   1) C   5 - C   6            1.09   10.63    0.097
  38. CR (   1) C  11                /207. BD*(   1) C   5 - C  11            0.52   10.63    0.067
  38. CR (   1) C  11                /215. BD*(   1) C   8 - C  10            0.91   10.63    0.088
  38. CR (   1) C  11                /218. BD*(   1) C  10 - H  23            0.70   10.53    0.077
  39. LP (   1) F   9                /105. RY*(   1) C   8                    8.16    1.66    0.104
  39. LP (   1) F   9                /212. BD*(   1) C   7 - C   8            1.54    1.54    0.044
  39. LP (   1) F   9                /215. BD*(   1) C   8 - C  10            1.57    1.55    0.044
  40. LP (   2) F   9                /106. RY*(   2) C   8                    0.94    1.33    0.032
  40. LP (   2) F   9                /109. RY*(   5) C   8                    0.91    2.66    0.044
  40. LP (   2) F   9                /212. BD*(   1) C   7 - C   8            6.38    0.97    0.070
  40. LP (   2) F   9                /215. BD*(   1) C   8 - C  10            6.34    0.98    0.070
  41. LP (   3) F   9                /107. RY*(   3) C   8                    2.09    1.91    0.058
  41. LP (   3) F   9                /112. RY*(   8) C   8                    0.92    1.35    0.032
  41. LP (   3) F   9                /216. BD*(   2) C   8 - C  10           20.01    0.43    0.090
 208. BD*(   2) C   5 - C  11        / 80. RY*(   3) C   5                    0.72    0.71    0.049
 208. BD*(   2) C   5 - C  11        / 90. RY*(   4) C   6                    0.70    0.70    0.048
 208. BD*(   2) C   5 - C  11        /126. RY*(   4) C  10                    0.67    0.57    0.042
 208. BD*(   2) C   5 - C  11        /135. RY*(   4) C  11                    2.20    1.09    0.106
 208. BD*(   2) C   5 - C  11        /193. BD*(   1) C   1 - C   2            1.06    0.33    0.039
 208. BD*(   2) C   5 - C  11        /198. BD*(   1) C   2 - C   4            1.06    0.33    0.039
 210. BD*(   2) C   6 - C   7        / 90. RY*(   4) C   6                    1.24    0.70    0.064
 210. BD*(   2) C   6 - C   7        / 91. RY*(   5) C   6                    0.80    1.78    0.082
 210. BD*(   2) C   6 - C   7        / 99. RY*(   4) C   7                    3.14    0.73    0.104
 216. BD*(   2) C   8 - C  10        /107. RY*(   3) C   8                    1.16    1.48    0.085
 216. BD*(   2) C   8 - C  10        /126. RY*(   4) C  10                    2.55    0.59    0.080
 216. BD*(   2) C   8 - C  10        /127. RY*(   5) C  10                    0.60    1.87    0.070
 216. BD*(   2) C   8 - C  10        /208. BD*(   2) C   5 - C  11          217.57    0.01    0.082


 Natural Bond Orbitals (Summary):

                                                            Principal Delocalizations
           NBO                        Occupancy    Energy   (geminal,vicinal,remote)
 ====================================================================================
 Molecular unit  1  (C10H13F)
     1. BD (   1) C   1 - C   2          1.96473    -0.57943  208(v),201(v),205(v),207(v)
                                                    199(g),197(g),80(v),69(v)
                                                    198(g),60(v),195(g),194(g)
                                                    196(g)
     2. BD (   1) C   1 - H  12          1.98744    -0.48322  199(v),52(v)
     3. BD (   1) C   1 - H  13          1.98803    -0.48596  197(v),52(v)
     4. BD (   1) C   1 - H  14          1.98850    -0.48238  198(v),51(v)
     5. BD (   1) C   2 - C   3          1.97227    -0.58628  206(v),195(v),203(v),199(g)
                                                    193(g),198(g),79(v),43(v)
                                                    70(v),200(g),201(g),202(g)
                                                    42(v),69(v)
     6. BD (   1) C   2 - C   4          1.96473    -0.57943  208(v),202(v),196(v),207(v)
                                                    199(g),197(g),80(v),42(v)
                                                    193(g),60(v),203(g),204(g)
                                                    205(g)
     7. BD (   1) C   2 - C   5          1.95771    -0.59032  207(g),206(g),209(v),217(v)
                                                    194(v),204(v),200(v),193(g)
                                                    198(g),197(g),87(v),132(v)
                                                    61(v),43(v),70(v)
     8. BD (   1) C   3 - H  15          1.98743    -0.48425  199(v),51(v),197(g)
     9. BD (   1) C   3 - H  16          1.98838    -0.48654  193(v)
    10. BD (   1) C   3 - H  17          1.98838    -0.48654  198(v)
    11. BD (   1) C   4 - H  18          1.98803    -0.48596  197(v),52(v)
    12. BD (   1) C   4 - H  19          1.98744    -0.48322  199(v),52(v)
    13. BD (   1) C   4 - H  20          1.98850    -0.48238  193(v),51(v)
    14. BD (   1) C   5 - C   6          1.96956    -0.67143  207(g),209(g),199(g),219(v)
                                                    213(v),97(v),51(v),211(g)
                                                    197(v)
    15. BD (   1) C   5 - C  11          1.97056    -0.67552  206(g),217(g),199(g),211(v)
                                                    218(v),124(v),219(g),51(v)
                                                    193(v),198(v)
    16. BD (   2) C   5 - C  11          1.66293    -0.24721  210(v),216(v),193(v),198(v)
                                                    126(v),90(v)
    17. BD (   1) C   6 - C   7          1.97129    -0.68508  214(v),206(g),199(v),212(g)
                                                    213(g),211(g),78(v),106(v)
                                                    79(v)
    18. BD (   2) C   6 - C   7          1.69611    -0.25533  216(v),208(v),80(v),110(v)
                                                    107(v)
    19. BD (   1) C   6 - H  21          1.97840    -0.50846  207(v),212(v),206(g),209(g)
                                                    78(v),96(v)
    20. BD (   1) C   7 - C   8          1.97861    -0.69999  215(g),209(g),211(v),218(v)
                                                    213(g),123(v),88(v),87(v)
    21. BD (   1) C   7 - H  22          1.97643    -0.51286  215(v),206(v),209(g),214(v)
                                                    105(v),212(g),87(v)
    22. BD (   1) C   8 - F   9          1.99543    -1.02872  217(v),209(v),105(g)
    23. BD (   1) C   8 - C  10          1.97887    -0.70204  212(g),217(g),219(v),213(v)
                                                    218(g),96(v),133(v),132(v)
    24. BD (   2) C   8 - C  10          1.66908    -0.26588  208(v),210(v),136(v),114(v)
                                                    100(v),99(v)
    25. BD (   1) C  10 - C  11          1.97082    -0.68081  214(v),207(g),199(v),215(g)
                                                    218(g),219(g),79(v),106(v)
                                                    78(v)
    26. BD (   1) C  10 - H  23          1.97630    -0.51185  212(v),207(v),217(g),214(v)
                                                    105(v),215(g),132(v)
    27. BD (   1) C  11 - H  24          1.97783    -0.50738  206(v),215(v),207(g),78(v)
                                                    217(g),123(v)
    28. CR (   1) C   1                  1.99919   -10.05884  52(v),145(v),149(v),141(v)
    29. CR (   1) C   2                  1.99886   -10.07449  207(v),62(v),44(v),71(v)
                                                    206(v),81(v)
    30. CR (   1) C   3                  1.99921   -10.05757  51(v),153(v),157(v),161(v)
    31. CR (   1) C   4                  1.99919   -10.05884  52(v),165(v),173(v),169(v)
    32. CR (   1) C   5                  1.99883   -10.05724  133(v),88(v),53(v),217(v)
                                                    209(v),219(v),211(v),55(v)
    33. CR (   1) C   6                  1.99891   -10.06239  79(v),199(v),207(v),97(v)
                                                    212(v),213(v),177(v),96(v)
                                                    78(v)
    34. CR (   1) C   7                  1.99887   -10.06514  106(v),215(v),206(v),89(v)
                                                    181(v),211(v),214(v),88(v)
    35. CR (   1) C   8                  1.99831   -10.15458  214(g),124(v),97(v),215(g)
                                                    212(g),217(v),209(v),218(v)
                                                    213(v),98(v),125(v)
    36. CR (   1) F   9                  1.99990   -24.43232  105(v)
    37. CR (   1) C  10                  1.99888   -10.06444  106(v),212(v),207(v),134(v)
                                                    185(v),133(v),214(v),219(v)
    38. CR (   1) C  11                  1.99890   -10.06128  199(v),79(v),206(v),124(v)
                                                    215(v),78(v),189(v),218(v)
                                                    123(v),207(g)
    39. LP (   1) F   9                  1.98736    -0.97983  105(v),215(v),212(v)
    40. LP (   2) F   9                  1.96893    -0.40650  212(v),215(v),106(v),109(v)
    41. LP (   3) F   9                  1.91875    -0.40478  216(v),107(v),112(v)
    42. RY*(   1) C   1                  0.00375     0.79832   
    43. RY*(   2) C   1                  0.00320     0.80757   
    44. RY*(   3) C   1                  0.00176     0.80502   
    45. RY*(   4) C   1                  0.00015     0.63439   
    46. RY*(   5) C   1                  0.00005     2.25276   
    47. RY*(   6) C   1                  0.00001     2.19508   
    48. RY*(   7) C   1                  0.00001     2.26429   
    49. RY*(   8) C   1                  0.00001     2.15401   
    50. RY*(   9) C   1                  0.00001     2.26375   
    51. RY*(   1) C   2                  0.00620     0.93794   
    52. RY*(   2) C   2                  0.00272     0.85173   
    53. RY*(   3) C   2                  0.00154     0.84870   
    54. RY*(   4) C   2                  0.00065     1.96074   
    55. RY*(   5) C   2                  0.00060     1.72365   
    56. RY*(   6) C   2                  0.00058     2.03729   
    57. RY*(   7) C   2                  0.00047     2.17663   
    58. RY*(   8) C   2                  0.00038     1.50290   
    59. RY*(   9) C   2                  0.00025     2.18861   
    60. RY*(   1) C   3                  0.00379     0.80524   
    61. RY*(   2) C   3                  0.00341     0.84491   
    62. RY*(   3) C   3                  0.00166     0.86727   
    63. RY*(   4) C   3                  0.00018     0.64660   
    64. RY*(   5) C   3                  0.00003     2.13097   
    65. RY*(   6) C   3                  0.00001     2.15955   
    66. RY*(   7) C   3                  0.00002     2.27646   
    67. RY*(   8) C   3                  0.00002     2.31993   
    68. RY*(   9) C   3                  0.00000     2.24101   
    69. RY*(   1) C   4                  0.00375     0.79832   
    70. RY*(   2) C   4                  0.00320     0.80757   
    71. RY*(   3) C   4                  0.00176     0.80502   
    72. RY*(   4) C   4                  0.00015     0.63439   
    73. RY*(   5) C   4                  0.00005     2.25276   
    74. RY*(   6) C   4                  0.00001     2.19508   
    75. RY*(   7) C   4                  0.00001     2.26429   
    76. RY*(   8) C   4                  0.00001     2.15401   
    77. RY*(   9) C   4                  0.00001     2.26375   
    78. RY*(   1) C   5                  0.00509     1.14196   
    79. RY*(   2) C   5                  0.00491     1.05673   
    80. RY*(   3) C   5                  0.00452     0.74866   
    81. RY*(   4) C   5                  0.00289     0.73375   
    82. RY*(   5) C   5                  0.00063     1.93342   
    83. RY*(   6) C   5                  0.00019     2.36106   
    84. RY*(   7) C   5                  0.00015     2.27942   
    85. RY*(   8) C   5                  0.00013     1.88979   
    86. RY*(   9) C   5                  0.00003     2.19568   
    87. RY*(   1) C   6                  0.00532     1.18022   
    88. RY*(   2) C   6                  0.00292     0.73296   
    89. RY*(   3) C   6                  0.00096     0.63683   
    90. RY*(   4) C   6                  0.00082     0.73735   
    91. RY*(   5) C   6                  0.00074     1.81483   
    92. RY*(   6) C   6                  0.00012     2.35620   
    93. RY*(   7) C   6                  0.00007     2.39806   
    94. RY*(   8) C   6                  0.00004     1.90156   
    95. RY*(   9) C   6                  0.00001     2.22543   
    96. RY*(   1) C   7                  0.00535     1.08950   
    97. RY*(   2) C   7                  0.00345     0.67960   
    98. RY*(   3) C   7                  0.00116     0.63064   
    99. RY*(   4) C   7                  0.00101     0.76191   
   100. RY*(   5) C   7                  0.00063     1.75622   
   101. RY*(   6) C   7                  0.00013     2.39414   
   102. RY*(   7) C   7                  0.00007     2.33759   
   103. RY*(   8) C   7                  0.00003     1.89322   
   104. RY*(   9) C   7                  0.00001     2.22764   
   105. RY*(   1) C   8                  0.00965     0.67776   
   106. RY*(   2) C   8                  0.00557     0.92138   
   107. RY*(   3) C   8                  0.00309     1.50313   
   108. RY*(   4) C   8                  0.00188     1.05181   
   109. RY*(   5) C   8                  0.00132     2.25700   
   110. RY*(   6) C   8                  0.00087     1.90138   
   111. RY*(   7) C   8                  0.00068     2.00844   
   112. RY*(   8) C   8                  0.00025     0.94633   
   113. RY*(   9) C   8                  0.00002     2.16341   
   114. RY*(   1) F   9                  0.00090     1.41768   
   115. RY*(   2) F   9                  0.00087     1.55802   
   116. RY*(   3) F   9                  0.00019     2.02086   
   117. RY*(   4) F   9                  0.00003     1.51837   
   118. RY*(   5) F   9                  0.00000     3.15104   
   119. RY*(   6) F   9                  0.00000     2.98373   
   120. RY*(   7) F   9                  0.00000     3.06405   
   121. RY*(   8) F   9                  0.00001     3.12898   
   122. RY*(   9) F   9                  0.00001     3.14694   
   123. RY*(   1) C  10                  0.00534     1.09335   
   124. RY*(   2) C  10                  0.00337     0.67830   
   125. RY*(   3) C  10                  0.00119     0.63902   
   126. RY*(   4) C  10                  0.00096     0.61438   
   127. RY*(   5) C  10                  0.00066     1.90144   
   128. RY*(   6) C  10                  0.00013     2.39416   
   129. RY*(   7) C  10                  0.00006     2.33932   
   130. RY*(   8) C  10                  0.00003     1.89326   
   131. RY*(   9) C  10                  0.00001     2.22436   
   132. RY*(   1) C  11                  0.00521     1.18542   
   133. RY*(   2) C  11                  0.00263     0.79024   
   134. RY*(   3) C  11                  0.00082     0.66460   
   135. RY*(   4) C  11                  0.00082     1.13140   
   136. RY*(   5) C  11                  0.00070     1.43295   
   137. RY*(   6) C  11                  0.00011     2.35899   
   138. RY*(   7) C  11                  0.00007     2.39825   
   139. RY*(   8) C  11                  0.00001     1.87400   
   140. RY*(   9) C  11                  0.00001     2.21469   
   141. RY*(   1) H  12                  0.00154     0.43167   
   142. RY*(   2) H  12                  0.00021     1.82046   
   143. RY*(   3) H  12                  0.00012     1.80098   
   144. RY*(   4) H  12                  0.00004     2.27573   
   145. RY*(   1) H  13                  0.00123     0.46511   
   146. RY*(   2) H  13                  0.00022     1.82256   
   147. RY*(   3) H  13                  0.00013     1.82251   
   148. RY*(   4) H  13                  0.00004     2.26636   
   149. RY*(   1) H  14                  0.00147     0.43272   
   150. RY*(   2) H  14                  0.00020     1.82112   
   151. RY*(   3) H  14                  0.00011     1.81979   
   152. RY*(   4) H  14                  0.00004     2.26614   
   153. RY*(   1) H  15                  0.00145     0.43796   
   154. RY*(   2) H  15                  0.00021     1.81059   
   155. RY*(   3) H  15                  0.00011     1.81336   
   156. RY*(   4) H  15                  0.00004     2.28953   
   157. RY*(   1) H  16                  0.00158     0.43265   
   158. RY*(   2) H  16                  0.00022     1.82814   
   159. RY*(   3) H  16                  0.00012     1.78050   
   160. RY*(   4) H  16                  0.00005     2.32031   
   161. RY*(   1) H  17                  0.00158     0.43265   
   162. RY*(   2) H  17                  0.00022     1.82814   
   163. RY*(   3) H  17                  0.00012     1.78050   
   164. RY*(   4) H  17                  0.00005     2.32031   
   165. RY*(   1) H  18                  0.00123     0.46511   
   166. RY*(   2) H  18                  0.00022     1.82256   
   167. RY*(   3) H  18                  0.00013     1.82251   
   168. RY*(   4) H  18                  0.00004     2.26636   
   169. RY*(   1) H  19                  0.00154     0.43167   
   170. RY*(   2) H  19                  0.00021     1.82046   
   171. RY*(   3) H  19                  0.00012     1.80098   
   172. RY*(   4) H  19                  0.00004     2.27573   
   173. RY*(   1) H  20                  0.00147     0.43272   
   174. RY*(   2) H  20                  0.00020     1.82112   
   175. RY*(   3) H  20                  0.00011     1.81979   
   176. RY*(   4) H  20                  0.00004     2.26614   
   177. RY*(   1) H  21                  0.00171     0.41597   
   178. RY*(   2) H  21                  0.00020     1.66283   
   179. RY*(   3) H  21                  0.00009     2.03820   
   180. RY*(   4) H  21                  0.00007     2.33288   
   181. RY*(   1) H  22                  0.00214     0.35007   
   182. RY*(   2) H  22                  0.00016     1.65868   
   183. RY*(   3) H  22                  0.00008     2.05742   
   184. RY*(   4) H  22                  0.00005     2.26950   
   185. RY*(   1) H  23                  0.00214     0.35161   
   186. RY*(   2) H  23                  0.00017     1.65627   
   187. RY*(   3) H  23                  0.00007     2.04414   
   188. RY*(   4) H  23                  0.00006     2.29346   
   189. RY*(   1) H  24                  0.00173     0.40756   
   190. RY*(   2) H  24                  0.00019     1.66588   
   191. RY*(   3) H  24                  0.00010     2.02901   
   192. RY*(   4) H  24                  0.00007     2.35820   
   193. BD*(   1) C   1 - C   2          0.02531     0.37652   
   194. BD*(   1) C   1 - H  12          0.00725     0.44472   
   195. BD*(   1) C   1 - H  13          0.00648     0.44943   
   196. BD*(   1) C   1 - H  14          0.00622     0.44890   
   197. BD*(   1) C   2 - C   3          0.02177     0.38576   
   198. BD*(   1) C   2 - C   4          0.02531     0.37652   
   199. BD*(   1) C   2 - C   5          0.04268     0.40926   
   200. BD*(   1) C   3 - H  15          0.00650     0.44675   
   201. BD*(   1) C   3 - H  16          0.00706     0.44452   
   202. BD*(   1) C   3 - H  17          0.00706     0.44452   
   203. BD*(   1) C   4 - H  18          0.00648     0.44943   
   204. BD*(   1) C   4 - H  19          0.00725     0.44472   
   205. BD*(   1) C   4 - H  20          0.00622     0.44890   
   206. BD*(   1) C   5 - C   6          0.02587     0.56477   
   207. BD*(   1) C   5 - C  11          0.02614     0.57370   
   208. BD*(   2) C   5 - C  11          0.33984     0.04164  210(v),216(v),135(g),193(v)
                                                    198(v),80(g),90(v),126(v)
   209. BD*(   1) C   6 - C   7          0.01576     0.58211   
   210. BD*(   2) C   6 - C   7          0.33586     0.03318  216(v),208(v),99(g),90(g)
                                                    91(g)
   211. BD*(   1) C   6 - H  21          0.01562     0.46402   
   212. BD*(   1) C   7 - C   8          0.03033     0.56426   
   213. BD*(   1) C   7 - H  22          0.01341     0.46304   
   214. BD*(   1) C   8 - F   9          0.03225     0.28423   
   215. BD*(   1) C   8 - C  10          0.02996     0.56970   
   216. BD*(   2) C   8 - C  10          0.37256     0.02780  210(v),208(v),126(g),107(g)
                                                    127(g)
   217. BD*(   1) C  10 - C  11          0.01571     0.57764   
   218. BD*(   1) C  10 - H  23          0.01330     0.46382   
   219. BD*(   1) C  11 - H  24          0.01520     0.47017   
       -------------------------------
              Total Lewis   80.38787  ( 98.0340%)
        Valence non-Lewis    1.45738  (  1.7773%)
        Rydberg non-Lewis    0.15475  (  0.1887%)
       -------------------------------
            Total unit  1   82.00000  (100.0000%)
           Charge unit  1    0.00000
 Unable to Open any file for archive entry.
 1\1\GINC-COMPUTE-0-8\SP\RB3LYP\def2SVP\C10H13F1\ZAHRT2\15-Mar-2021\0\\
 # b3lyp empiricaldispersion=gd3bj pop=nbo def2svp geom=newredundant\\C
 C(C)(C)C1=CC=C(F)C=C1\\0,1\C,0,2.374762,-0.735473,1.260252\C,0,1.87760
 5,0.00366,0.\C,0,2.482081,1.416139,-0.000001\C,0,2.374761,-0.735475,-1
 .260251\C,0,0.341212,0.031497,0.\C,0,-0.380046,-1.176675,0.\C,0,-1.773
 884,-1.203779,0.\C,0,-2.470359,0.002406,0.\F,0,-3.812645,-0.012664,0.\
 C,0,-1.798506,1.21824,0.\C,0,-0.399742,1.222569,0.\H,0,3.476238,-0.767
 397,1.278569\H,0,2.009608,-1.772748,1.296214\H,0,2.030688,-0.22648,2.1
 74103\H,0,3.580985,1.350191,0.\H,0,2.183956,1.988452,-0.891959\H,0,2.1
 83954,1.988454,0.891955\H,0,2.009607,-1.77275,-1.296212\H,0,3.476238,-
 0.767399,-1.278568\H,0,2.030688,-0.226483,-2.174103\H,0,0.154954,-2.12
 8466,0.\H,0,-2.328177,-2.144085,0.\H,0,-2.370627,2.147816,0.\H,0,0.108
 388,2.18622,0.\\Version=ES64L-G16RevC.01\State=1-A\HF=-488.4280572\RMS
 D=4.654e-09\Dipole=0.7084028,-0.0036083,0.\Quadrupole=-2.8048859,3.980
 6219,-1.175736,-0.0085653,0.0000007,0.0000006\PG=C01 [X(C10H13F1)]\\@
 The archive entry for this job was punched.


 IT WAS AN ACT OF DESPARATION. FOR SIX YEARS I HAD STRUGGLED WITH THE
 BLACKBODY THEORY. I KNEW THE PROBLEM WAS FUNDAMENTAL, AND I KNEW
 THE ANSWER. I HAD TO FIND A THEORETICAL EXPLANATION AT ANY COST,
 EXCEPT FOR THE INVIOLABLITY OF THE TWO LAWS OF THERMODYNAMICS.
   -- MAX PLANCK, 1931
 File lengths (MBytes):  RWF=     32 Int=      0 D2E=      0 Chk=      4 Scr=      1
 Normal termination of Gaussian 16
