# Supplementary material for: Machine-Learning-Guided Discovery of Electrochemical Reactions
Source: J Am Chem Soc. 2022 Dec 2;144(49):22599–610. doi: 10.1021/jacs.2c08997 (PMC9756344; doi:10.1021/jacs.2c08997)
Supplement: Supplementary file 4 — ja2c08997_si_004.zip [file ja2c08997_si_004.zip › Reactivity Prediction/Nlogs_notimes/91.log]

 Entering Gaussian System, Link 0=g16
 Input=91.gjf
 Output=91.log
 Initial command:
  
 Copyright (c) 1988-2019, Gaussian, Inc.  All Rights Reserved.
  
 This is part of the Gaussian(R) 16 program.  It is based on
 the Gaussian(R) 09 system (copyright 2009, Gaussian, Inc.),
 the Gaussian(R) 03 system (copyright 2003, Gaussian, Inc.),
 the Gaussian(R) 98 system (copyright 1998, Gaussian, Inc.),
 the Gaussian(R) 94 system (copyright 1995, Gaussian, Inc.),
 the Gaussian 92(TM) system (copyright 1992, Gaussian, Inc.),
 the Gaussian 90(TM) system (copyright 1990, Gaussian, Inc.),
 the Gaussian 88(TM) system (copyright 1988, Gaussian, Inc.),
 the Gaussian 86(TM) system (copyright 1986, Carnegie Mellon
 University), and the Gaussian 82(TM) system (copyright 1983,
 Carnegie Mellon University). Gaussian is a federally registered
 trademark of Gaussian, Inc.
  
 This software contains proprietary and confidential information,
 including trade secrets, belonging to Gaussian, Inc.
  
 This software is provided under written license and may be
 used, copied, transmitted, or stored only in accord with that
 written license.
  
 The following legend is applicable only to US Government
 contracts under FAR:
  
                    RESTRICTED RIGHTS LEGEND
  
 Use, reproduction and disclosure by the US Government is
 subject to restrictions as set forth in subparagraphs (a)
 and (c) of the Commercial Computer Software - Restricted
 Rights clause in FAR 52.227-19.
  
 Gaussian, Inc.
 340 Quinnipiac St., Bldg. 40, Wallingford CT 06492
  
  
 ---------------------------------------------------------------
 Warning -- This program may not be used in any manner that
 competes with the business of Gaussian, Inc. or will provide
 assistance to any competitor of Gaussian, Inc.  The licensee
 of this program is prohibited from giving any competitor of
 Gaussian, Inc. access to this program.  By using this program,
 the user acknowledges that Gaussian, Inc. is engaged in the
 business of creating and licensing software in the field of
 computational chemistry and represents and warrants to the
 licensee that it is not a competitor of Gaussian, Inc. and that
 it will not use this program in any manner prohibited above.
 ---------------------------------------------------------------
  

 Cite this work as:
 Gaussian 16, Revision C.01,
 M. J. Frisch, G. W. Trucks, H. B. Schlegel, G. E. Scuseria, 
 M. A. Robb, J. R. Cheeseman, G. Scalmani, V. Barone, 
 G. A. Petersson, H. Nakatsuji, X. Li, M. Caricato, A. V. Marenich, 
 J. Bloino, B. G. Janesko, R. Gomperts, B. Mennucci, H. P. Hratchian, 
 J. V. Ortiz, A. F. Izmaylov, J. L. Sonnenberg, D. Williams-Young, 
 F. Ding, F. Lipparini, F. Egidi, J. Goings, B. Peng, A. Petrone, 
 T. Henderson, D. Ranasinghe, V. G. Zakrzewski, J. Gao, N. Rega, 
 G. Zheng, W. Liang, M. Hada, M. Ehara, K. Toyota, R. Fukuda, 
 J. Hasegawa, M. Ishida, T. Nakajima, Y. Honda, O. Kitao, H. Nakai, 
 T. Vreven, K. Throssell, J. A. Montgomery, Jr., J. E. Peralta, 
 F. Ogliaro, M. J. Bearpark, J. J. Heyd, E. N. Brothers, K. N. Kudin, 
 V. N. Staroverov, T. A. Keith, R. Kobayashi, J. Normand, 
 K. Raghavachari, A. P. Rendell, J. C. Burant, S. S. Iyengar, 
 J. Tomasi, M. Cossi, J. M. Millam, M. Klene, C. Adamo, R. Cammi, 
 J. W. Ochterski, R. L. Martin, K. Morokuma, O. Farkas, 
 J. B. Foresman, and D. J. Fox, Gaussian, Inc., Wallingford CT, 2019.
 
 ******************************************
 Gaussian 16:  ES64L-G16RevC.01  3-Jul-2019
                15-Mar-2021 
 ******************************************
 %nprocshared=4
 Will use up to    4 processors via shared memory.
 %mem=1500MB
 -------------------------------------------------------------------
 # b3lyp empiricaldispersion=gd3bj pop=nbo def2svp geom=newredundant
 -------------------------------------------------------------------
 1/29=4000,38=1,172=1/1;
 2/12=2,17=6,18=5,40=1/2;
 3/5=43,7=101,11=2,25=1,30=1,74=-5,124=41/1,2,3;
 4//1;
 5/5=2,38=5/2;
 6/7=2,8=2,9=2,10=2,28=1,40=1/1,7;
 99/5=1,9=1/99;
 -----------------------
 CC(C)(C)C1=CC=C(Cl)C=C1
 -----------------------
 Symbolic Z-matrix:
 Charge =  0 Multiplicity = 1
 C                    -2.79059  -0.738    -1.26049 
 C                    -2.29578   0.00246   0. 
 C                    -2.79059  -0.73801   1.26049 
 C                    -2.90246   1.41395   0.00001 
 C                    -0.76007   0.03228   0. 
 C                    -0.02021   1.22346   0. 
 C                     1.37799   1.22104   0. 
 C                     2.06246   0.00726   0. 
 Cl                    3.81122  -0.00906   0. 
 C                     1.35696  -1.1988    0. 
 C                    -0.0363   -1.17387   0. 
 H                    -2.42384  -1.77467  -1.29593 
 H                    -3.89195  -0.77142  -1.27892 
 H                    -2.44716  -0.22862  -2.17435 
 H                    -2.44716  -0.22863   2.17435 
 H                    -2.42384  -1.77468   1.29592 
 H                    -3.89195  -0.77142   1.27891 
 H                    -2.60531   1.98671   0.89197 
 H                    -2.60531   1.98671  -0.89196 
 H                    -4.0012    1.34604   0.00001 
 H                    -0.52842   2.18719   0. 
 H                     1.93569   2.15873   0. 
 H                     1.89973  -2.14519   0. 
 H                    -0.56855  -2.1273    0. 
 
                          Input orientation:                          
 ---------------------------------------------------------------------
 Center     Atomic      Atomic             Coordinates (Angstroms)
 Number     Number       Type             X           Y           Z
 ---------------------------------------------------------------------
      1          6           0       -2.790589   -0.738000   -1.260493
      2          6           0       -2.295784    0.002464    0.000000
      3          6           0       -2.790588   -0.738008    1.260489
      4          6           0       -2.902456    1.413946    0.000005
      5          6           0       -0.760065    0.032281    0.000000
      6          6           0       -0.020212    1.223457    0.000000
      7          6           0        1.377986    1.221037    0.000000
      8          6           0        2.062463    0.007259    0.000000
      9         17           0        3.811221   -0.009062    0.000000
     10          6           0        1.356958   -1.198802    0.000000
     11          6           0       -0.036299   -1.173867    0.000000
     12          1           0       -2.423838   -1.774674   -1.295927
     13          1           0       -3.891949   -0.771415   -1.278917
     14          1           0       -2.447160   -0.228616   -2.174346
     15          1           0       -2.447159   -0.228630    2.174345
     16          1           0       -2.423837   -1.774682    1.295915
     17          1           0       -3.891948   -0.771423    1.278912
     18          1           0       -2.605305    1.986707    0.891972
     19          1           0       -2.605306    1.986712   -0.891959
     20          1           0       -4.001198    1.346036    0.000005
     21          1           0       -0.528421    2.187189    0.000000
     22          1           0        1.935692    2.158729    0.000000
     23          1           0        1.899734   -2.145190    0.000000
     24          1           0       -0.568554   -2.127299    0.000000
 ---------------------------------------------------------------------
                    Distance matrix (angstroms):
                    1          2          3          4          5
     1  C    0.000000
     2  C    1.543360   0.000000
     3  C    2.520982   1.543361   0.000000
     4  C    2.496446   1.536337   2.496446   0.000000
     5  C    2.511016   1.536008   2.511016   2.549282   0.000000
     6  C    3.620931   2.582451   3.620934   2.888532   1.402242
     7  C    4.775321   3.870595   4.775322   4.284787   2.446304
     8  C    5.069158   4.358250   5.069158   5.160348   2.822639
     9  Cl   6.760480   6.107016   6.760479   6.862828   4.571473
    10  C    4.359281   3.845200   4.359278   4.996905   2.448949
    11  C    3.060218   2.547357   3.060215   3.861558   1.406638
    12  H    1.100207   2.203190   2.782884   3.475027   2.777166
    13  H    1.102021   2.186838   2.768157   2.718555   3.477104
    14  H    1.101155   2.191824   3.489343   2.762808   2.764442
    15  H    3.489343   2.191825   1.101155   2.762808   2.764442
    16  H    2.782883   2.203189   1.100206   3.475026   2.777166
    17  H    2.768156   2.186837   1.102021   2.718554   3.477103
    18  H    3.477278   2.197416   2.755759   1.100890   2.832014
    19  H    2.755758   2.197415   3.477278   1.100890   2.832014
    20  H    2.719859   2.171088   2.719860   1.100839   3.497270
    21  H    3.906786   2.810088   3.906790   2.496787   2.167323
    22  H    5.684858   4.749197   5.684861   4.895138   3.433495
    23  H    5.056496   4.713257   5.056492   5.977330   3.437428
    24  H    2.907995   2.742119   2.907988   4.241169   2.168055
                    6          7          8          9         10
     6  C    0.000000
     7  C    1.398200   0.000000
     8  C    2.411778   1.393473   0.000000
     9  Cl   4.024796   2.726495   1.748834   0.000000
    10  C    2.786384   2.419930   1.397255   2.727433   0.000000
    11  C    2.397378   2.781325   2.408290   4.019973   1.393480
    12  H    4.055322   5.010746   4.998161   6.608538   4.038004
    13  H    4.539327   5.777344   6.139787   7.845740   5.419346
    14  H    3.567404   4.632604   5.011997   6.628976   4.487801
    15  H    3.567409   4.632607   5.011997   6.628975   4.487796
    16  H    4.055323   5.010747   4.998159   6.608537   4.038000
    17  H    4.539328   5.777345   6.139786   7.845739   5.419343
    18  H    2.839167   4.153128   5.147998   6.778681   5.161648
    19  H    2.839165   4.153127   5.147999   6.778682   5.161650
    20  H    3.982873   5.380636   6.209695   7.929072   5.931782
    21  H    1.089521   2.137250   3.385967   4.863745   3.875511
    22  H    2.168016   1.091010   2.155202   2.866518   3.407044
    23  H    3.877367   3.406421   2.158592   2.866501   1.090989
    24  H    3.395327   3.873031   3.388007   4.865116   2.137686
                   11         12         13         14         15
    11  C    0.000000
    12  H    2.782218   0.000000
    13  H    4.082111   1.778249   0.000000
    14  H    3.381350   1.778330   1.784332   0.000000
    15  H    3.381345   3.799156   3.782466   4.348691   0.000000
    16  H    2.782214   2.591842   3.129162   3.799155   1.778331
    17  H    4.082108   3.129162   2.557829   3.782465   1.784332
    18  H    4.169488   4.355206   3.738375   3.786155   2.564607
    19  H    4.169490   3.787367   3.067972   2.564606   3.786155
    20  H    4.697908   3.729120   2.476121   3.101994   3.101994
    21  H    3.396893   4.579126   4.658571   3.774315   3.774323
    22  H    3.872331   6.013035   6.647012   5.443950   5.443955
    23  H    2.166031   4.528795   6.088225   5.224608   5.224601
    24  H    1.091938   2.290382   3.810381   3.444116   3.444108
                   16         17         18         19         20
    16  H    0.000000
    17  H    1.778248   0.000000
    18  H    3.787367   3.067972   0.000000
    19  H    4.355205   3.738374   1.783931   0.000000
    20  H    3.729119   2.476120   1.776114   1.776114   0.000000
    21  H    4.579129   4.658574   2.269197   2.269192   3.573194
    22  H    6.013037   6.647014   4.630967   4.630966   5.992256
    23  H    4.528790   6.088221   6.177666   6.177669   6.856359
    24  H    2.290373   3.810376   4.676432   4.676434   4.883349
                   21         22         23         24
    21  H    0.000000
    22  H    2.464277   0.000000
    23  H    4.966432   4.304069   0.000000
    24  H    4.314675   4.963999   2.468353   0.000000
 Stoichiometry    C10H13Cl
 Framework group  C1[X(C10H13Cl)]
 Deg. of freedom    66
 Full point group                 C1      NOp   1
 Largest Abelian subgroup         C1      NOp   1
 Largest concise Abelian subgroup C1      NOp   1
                         Standard orientation:                         
 ---------------------------------------------------------------------
 Center     Atomic      Atomic             Coordinates (Angstroms)
 Number     Number       Type             X           Y           Z
 ---------------------------------------------------------------------
      1          6           0        2.790589   -0.738000    1.260493
      2          6           0        2.295784    0.002464    0.000000
      3          6           0        2.790588   -0.738008   -1.260489
      4          6           0        2.902456    1.413946   -0.000005
      5          6           0        0.760065    0.032281    0.000000
      6          6           0        0.020212    1.223457    0.000000
      7          6           0       -1.377986    1.221037    0.000000
      8          6           0       -2.062463    0.007259    0.000000
      9         17           0       -3.811221   -0.009062    0.000000
     10          6           0       -1.356958   -1.198802    0.000000
     11          6           0        0.036299   -1.173867    0.000000
     12          1           0        2.423838   -1.774674    1.295927
     13          1           0        3.891949   -0.771415    1.278917
     14          1           0        2.447160   -0.228616    2.174346
     15          1           0        2.447159   -0.228630   -2.174345
     16          1           0        2.423837   -1.774682   -1.295915
     17          1           0        3.891948   -0.771423   -1.278912
     18          1           0        2.605305    1.986707   -0.891972
     19          1           0        2.605306    1.986712    0.891959
     20          1           0        4.001198    1.346036   -0.000005
     21          1           0        0.528421    2.187189    0.000000
     22          1           0       -1.935692    2.158729    0.000000
     23          1           0       -1.899734   -2.145190    0.000000
     24          1           0        0.568554   -2.127299    0.000000
 ---------------------------------------------------------------------
 Rotational constants (GHZ):           2.5420015           0.4570337           0.4237277
 Standard basis: def2SVP (5D, 7F)
 There are   234 symmetry adapted cartesian basis functions of A   symmetry.
 There are   223 symmetry adapted basis functions of A   symmetry.
   223 basis functions,   378 primitive gaussians,   234 cartesian basis functions
    45 alpha electrons       45 beta electrons
       nuclear repulsion energy       667.5196385000 Hartrees.
 NAtoms=   24 NActive=   24 NUniq=   24 SFac= 1.00D+00 NAtFMM=   60 NAOKFM=F Big=F
 Integral buffers will be    131072 words long.
 Raffenetti 2 integral format.
 Two-electron integral symmetry is turned on.
 Nuclear repulsion after empirical dispersion term =      667.4718894219 Hartrees.
 One-electron integrals computed using PRISM.
   1 Symmetry operations used in ECPInt.
 ECPInt:  NShTT=    5778 NPrTT=   20898 LenC2=    5584 LenP2D=   15571.
 LDataN:  DoStor=T MaxTD1= 4 Len=   56
 NBasis=   223 RedAO= T EigKep=  2.64D-04  NBF=   223
 NBsUse=   223 1.00D-06 EigRej= -1.00D+00 NBFU=   223
 ExpMin= 1.22D-01 ExpMax= 1.04D+04 ExpMxC= 1.57D+03 IAcc=3 IRadAn=         5 AccDes= 0.00D+00
 Harris functional with IExCor=  402 and IRadAn=       5 diagonalized for initial guess.
 HarFok:  IExCor=  402 AccDes= 0.00D+00 IRadAn=         5 IDoV= 1 UseB2=F ITyADJ=14
 ICtDFT=  3500011 ScaDFX=  1.000000  1.000000  1.000000  1.000000
 FoFCou: FMM=F IPFlag=           0 FMFlag=      100000 FMFlg1=           0
         NFxFlg=           0 DoJE=T BraDBF=F KetDBF=T FulRan=T
         wScrn=  0.000000 ICntrl=       500 IOpCl=  0 I1Cent=   200000004 NGrid=           0
         NMat0=    1 NMatS0=      1 NMatT0=    0 NMatD0=    1 NMtDS0=    0 NMtDT0=    0
 Petite list used in FoFCou.
 Requested convergence on RMS density matrix=1.00D-08 within 128 cycles.
 Requested convergence on MAX density matrix=1.00D-06.
 Requested convergence on             energy=1.00D-06.
 No special actions if energy rises.
 Integral accuracy reduced to 1.0D-05 until final iterations.
 Initial convergence to 1.0D-05 achieved.  Increase integral accuracy.
 SCF Done:  E(RB3LYP) =  -848.738754242     A.U. after   14 cycles
            NFock= 14  Conv=0.64D-08     -V/T= 2.0068

 **********************************************************************

            Population analysis using the SCF Density.

 **********************************************************************

 Orbital symmetries:
       Occupied  (A) (A) (A) (A) (A) (A) (A) (A) (A) (A) (A) (A)
                 (A) (A) (A) (A) (A) (A) (A) (A) (A) (A) (A) (A)
                 (A) (A) (A) (A) (A) (A) (A) (A) (A) (A) (A) (A)
                 (A) (A) (A) (A) (A) (A) (A) (A) (A)
       Virtual   (A) (A) (A) (A) (A) (A) (A) (A) (A) (A) (A) (A)
                 (A) (A) (A) (A) (A) (A) (A) (A) (A) (A) (A) (A)
                 (A) (A) (A) (A) (A) (A) (A) (A) (A) (A) (A) (A)
                 (A) (A) (A) (A) (A) (A) (A) (A) (A) (A) (A) (A)
                 (A) (A) (A) (A) (A) (A) (A) (A) (A) (A) (A) (A)
                 (A) (A) (A) (A) (A) (A) (A) (A) (A) (A) (A) (A)
                 (A) (A) (A) (A) (A) (A) (A) (A) (A) (A) (A) (A)
                 (A) (A) (A) (A) (A) (A) (A) (A) (A) (A) (A) (A)
                 (A) (A) (A) (A) (A) (A) (A) (A) (A) (A) (A) (A)
                 (A) (A) (A) (A) (A) (A) (A) (A) (A) (A) (A) (A)
                 (A) (A) (A) (A) (A) (A) (A) (A) (A) (A) (A) (A)
                 (A) (A) (A) (A) (A) (A) (A) (A) (A) (A) (A) (A)
                 (A) (A) (A) (A) (A) (A) (A) (A) (A) (A) (A) (A)
                 (A) (A) (A) (A) (A) (A) (A) (A) (A) (A) (A) (A)
                 (A) (A) (A) (A) (A) (A) (A) (A) (A) (A)
 The electronic state is 1-A.
 Alpha  occ. eigenvalues -- -101.49885 -10.24194 -10.20828 -10.20035 -10.19981
 Alpha  occ. eigenvalues --  -10.19961 -10.19728 -10.19639 -10.18352 -10.18351
 Alpha  occ. eigenvalues --  -10.18336  -9.45377  -7.22277  -7.21280  -7.21248
 Alpha  occ. eigenvalues --   -0.88350  -0.84352  -0.80334  -0.74929  -0.71747
 Alpha  occ. eigenvalues --   -0.68477  -0.68253  -0.61082  -0.60513  -0.55289
 Alpha  occ. eigenvalues --   -0.50682  -0.47789  -0.45984  -0.45244  -0.44561
 Alpha  occ. eigenvalues --   -0.43412  -0.42631  -0.40349  -0.39145  -0.38643
 Alpha  occ. eigenvalues --   -0.38206  -0.37028  -0.36758  -0.34389  -0.33416
 Alpha  occ. eigenvalues --   -0.32736  -0.32115  -0.30525  -0.26469  -0.23981
 Alpha virt. eigenvalues --   -0.01923  -0.01430   0.03662   0.05540   0.08230
 Alpha virt. eigenvalues --    0.09325   0.10124   0.10762   0.11669   0.11739
 Alpha virt. eigenvalues --    0.12265   0.13086   0.15432   0.16600   0.16661
 Alpha virt. eigenvalues --    0.18307   0.18377   0.19676   0.21435   0.23322
 Alpha virt. eigenvalues --    0.24408   0.26555   0.28528   0.31008   0.32006
 Alpha virt. eigenvalues --    0.33468   0.36325   0.38529   0.39558   0.40862
 Alpha virt. eigenvalues --    0.41545   0.44543   0.44562   0.45635   0.47212
 Alpha virt. eigenvalues --    0.47560   0.48250   0.52042   0.52563   0.55871
 Alpha virt. eigenvalues --    0.56253   0.57307   0.57394   0.59628   0.61319
 Alpha virt. eigenvalues --    0.61640   0.62574   0.62754   0.63189   0.64140
 Alpha virt. eigenvalues --    0.64487   0.65946   0.66265   0.66751   0.67159
 Alpha virt. eigenvalues --    0.67874   0.69470   0.69749   0.70098   0.70639
 Alpha virt. eigenvalues --    0.71548   0.72806   0.72815   0.73993   0.74100
 Alpha virt. eigenvalues --    0.75625   0.77610   0.77763   0.79261   0.80665
 Alpha virt. eigenvalues --    0.80856   0.81820   0.86267   0.86877   0.87708
 Alpha virt. eigenvalues --    0.94194   0.94297   0.98627   1.00864   1.04412
 Alpha virt. eigenvalues --    1.05287   1.06019   1.11525   1.14320   1.19515
 Alpha virt. eigenvalues --    1.22870   1.23208   1.24063   1.26063   1.26655
 Alpha virt. eigenvalues --    1.27200   1.27914   1.30723   1.33412   1.35193
 Alpha virt. eigenvalues --    1.37769   1.49690   1.50440   1.51525   1.52980
 Alpha virt. eigenvalues --    1.53901   1.54892   1.55438   1.63281   1.66642
 Alpha virt. eigenvalues --    1.66934   1.67346   1.70731   1.71290   1.72027
 Alpha virt. eigenvalues --    1.74865   1.75878   1.76944   1.77440   1.79753
 Alpha virt. eigenvalues --    1.80378   1.81686   1.81708   1.83489   1.83740
 Alpha virt. eigenvalues --    1.84048   1.86815   1.87488   1.89352   1.90335
 Alpha virt. eigenvalues --    1.91256   1.92626   1.97394   1.97553   1.97783
 Alpha virt. eigenvalues --    1.98506   1.99345   2.04048   2.07497   2.12175
 Alpha virt. eigenvalues --    2.12991   2.14596   2.16802   2.17703   2.19939
 Alpha virt. eigenvalues --    2.22432   2.26367   2.27914   2.31974   2.32070
 Alpha virt. eigenvalues --    2.34136   2.35486   2.39643   2.40698   2.41445
 Alpha virt. eigenvalues --    2.44323   2.45560   2.46338   2.51066   2.58534
 Alpha virt. eigenvalues --    2.60319   2.61172   2.62636   2.62721   2.63738
 Alpha virt. eigenvalues --    2.64867   2.72370   2.77678   2.80519   2.84077
 Alpha virt. eigenvalues --    2.84795   2.86427   2.88317   2.89217   2.92963
 Alpha virt. eigenvalues --    2.94968   2.95904   3.00948   3.03627   3.06626
 Alpha virt. eigenvalues --    3.11414   3.21575   3.54293
          Condensed to atoms (all electrons):
               1          2          3          4          5          6
     1  C    4.569395   0.408024  -0.061626  -0.051729  -0.053956   0.002837
     2  C    0.408024   5.148445   0.408024   0.394959   0.252203  -0.090893
     3  C   -0.061626   0.408024   4.569395  -0.051729  -0.053956   0.002837
     4  C   -0.051729   0.394959  -0.051729   4.535451  -0.051540   0.003836
     5  C   -0.053956   0.252203  -0.053956  -0.051540   5.409322   0.287625
     6  C    0.002837  -0.090893   0.002837   0.003836   0.287625   5.147966
     7  C   -0.000510   0.021069  -0.000510  -0.000612   0.098006   0.217307
     8  C    0.000057  -0.001087   0.000057   0.000051  -0.189275   0.129784
     9  Cl  -0.000000   0.000007  -0.000000  -0.000000   0.000660   0.003926
    10  C    0.000212   0.011197   0.000212  -0.000427   0.106389  -0.139774
    11  C   -0.009751  -0.106174  -0.009751   0.013926   0.234043   0.071048
    12  H    0.374572  -0.012299  -0.006034   0.008383  -0.013917  -0.000698
    13  H    0.374520  -0.021038  -0.006355  -0.006484   0.008811  -0.000225
    14  H    0.374236  -0.022251   0.009083  -0.005793   0.000660   0.001843
    15  H    0.009083  -0.022251   0.374236  -0.005793   0.000660   0.001843
    16  H   -0.006034  -0.012299   0.374572   0.008383  -0.013917  -0.000698
    17  H   -0.006355  -0.021038   0.374519  -0.006484   0.008811  -0.000225
    18  H    0.009118   0.002413  -0.007425   0.363246  -0.016675   0.004097
    19  H   -0.007425   0.002414   0.009118   0.363246  -0.016676   0.004097
    20  H   -0.007255  -0.022252  -0.007255   0.375278   0.009845   0.000672
    21  H    0.000597  -0.036679   0.000597   0.020918  -0.065154   0.440498
    22  H    0.000004  -0.000292   0.000004   0.000016   0.018051  -0.063163
    23  H   -0.000001  -0.000295  -0.000001   0.000008   0.017260  -0.002410
    24  H    0.000248  -0.018386   0.000248   0.000512  -0.086463   0.015505
               7          8          9         10         11         12
     1  C   -0.000510   0.000057  -0.000000   0.000212  -0.009751   0.374572
     2  C    0.021069  -0.001087   0.000007   0.011197  -0.106174  -0.012299
     3  C   -0.000510   0.000057  -0.000000   0.000212  -0.009751  -0.006034
     4  C   -0.000612   0.000051  -0.000000  -0.000427   0.013926   0.008383
     5  C    0.098006  -0.189275   0.000660   0.106389   0.234043  -0.013917
     6  C    0.217307   0.129784   0.003926  -0.139774   0.071048  -0.000698
     7  C    5.123354   0.241105  -0.054579   0.096307  -0.147713   0.000032
     8  C    0.241105   5.301485   0.223948   0.244820   0.125570  -0.000038
     9  Cl  -0.054579   0.223948  16.980892  -0.052962   0.004029  -0.000000
    10  C    0.096307   0.244820  -0.052962   5.026840   0.288710   0.000194
    11  C   -0.147713   0.125570   0.004029   0.288710   5.182083   0.007076
    12  H    0.000032  -0.000038  -0.000000   0.000194   0.007076   0.681454
    13  H    0.000011   0.000002   0.000000   0.000001   0.000468  -0.022080
    14  H   -0.000096  -0.000028   0.000000  -0.000191  -0.002158  -0.023072
    15  H   -0.000096  -0.000028   0.000000  -0.000191  -0.002158   0.000052
    16  H    0.000032  -0.000038  -0.000000   0.000194   0.007076   0.004064
    17  H    0.000011   0.000002   0.000000   0.000001   0.000468  -0.000806
    18  H    0.000959  -0.000065   0.000000   0.000015  -0.000486  -0.000578
    19  H    0.000959  -0.000065   0.000000   0.000015  -0.000486   0.000076
    20  H   -0.000060   0.000005  -0.000000   0.000009  -0.000314   0.000105
    21  H   -0.079607   0.017464  -0.000154  -0.002137   0.016860  -0.000032
    22  H    0.435381  -0.085585   0.001412   0.016357  -0.002459   0.000000
    23  H    0.016365  -0.083575   0.001508   0.436360  -0.065312   0.000037
    24  H   -0.002144   0.017420  -0.000163  -0.063264   0.443019   0.001097
              13         14         15         16         17         18
     1  C    0.374520   0.374236   0.009083  -0.006034  -0.006355   0.009118
     2  C   -0.021038  -0.022251  -0.022251  -0.012299  -0.021038   0.002413
     3  C   -0.006355   0.009083   0.374236   0.374572   0.374519  -0.007425
     4  C   -0.006484  -0.005793  -0.005793   0.008383  -0.006484   0.363246
     5  C    0.008811   0.000660   0.000660  -0.013917   0.008811  -0.016675
     6  C   -0.000225   0.001843   0.001843  -0.000698  -0.000225   0.004097
     7  C    0.000011  -0.000096  -0.000096   0.000032   0.000011   0.000959
     8  C    0.000002  -0.000028  -0.000028  -0.000038   0.000002  -0.000065
     9  Cl   0.000000   0.000000   0.000000  -0.000000   0.000000   0.000000
    10  C    0.000001  -0.000191  -0.000191   0.000194   0.000001   0.000015
    11  C    0.000468  -0.002158  -0.002158   0.007076   0.000468  -0.000486
    12  H   -0.022080  -0.023072   0.000052   0.004064  -0.000806  -0.000578
    13  H    0.685647  -0.023292  -0.000112  -0.000806   0.004417   0.000058
    14  H   -0.023292   0.676703  -0.000556   0.000052  -0.000112  -0.000034
    15  H   -0.000112  -0.000556   0.676703  -0.023072  -0.023292   0.005655
    16  H   -0.000806   0.000052  -0.023072   0.681454  -0.022080   0.000076
    17  H    0.004417  -0.000112  -0.023292  -0.022080   0.685647  -0.000853
    18  H    0.000058  -0.000034   0.005655   0.000076  -0.000853   0.683170
    19  H   -0.000853   0.005655  -0.000034  -0.000578   0.000058  -0.029663
    20  H    0.004543  -0.000956  -0.000956   0.000105   0.004543  -0.022445
    21  H   -0.000041  -0.000004  -0.000004  -0.000032  -0.000041   0.000579
    22  H   -0.000000   0.000002   0.000002   0.000000  -0.000000   0.000025
    23  H   -0.000001   0.000002   0.000002   0.000037  -0.000001  -0.000000
    24  H   -0.000298   0.000101   0.000101   0.001097  -0.000298   0.000005
              19         20         21         22         23         24
     1  C   -0.007425  -0.007255   0.000597   0.000004  -0.000001   0.000248
     2  C    0.002414  -0.022252  -0.036679  -0.000292  -0.000295  -0.018386
     3  C    0.009118  -0.007255   0.000597   0.000004  -0.000001   0.000248
     4  C    0.363246   0.375278   0.020918   0.000016   0.000008   0.000512
     5  C   -0.016676   0.009845  -0.065154   0.018051   0.017260  -0.086463
     6  C    0.004097   0.000672   0.440498  -0.063163  -0.002410   0.015505
     7  C    0.000959  -0.000060  -0.079607   0.435381   0.016365  -0.002144
     8  C   -0.000065   0.000005   0.017464  -0.085585  -0.083575   0.017420
     9  Cl   0.000000  -0.000000  -0.000154   0.001412   0.001508  -0.000163
    10  C    0.000015   0.000009  -0.002137   0.016357   0.436360  -0.063264
    11  C   -0.000486  -0.000314   0.016860  -0.002459  -0.065312   0.443019
    12  H    0.000076   0.000105  -0.000032   0.000000   0.000037   0.001097
    13  H   -0.000853   0.004543  -0.000041  -0.000000  -0.000001  -0.000298
    14  H    0.005655  -0.000956  -0.000004   0.000002   0.000002   0.000101
    15  H   -0.000034  -0.000956  -0.000004   0.000002   0.000002   0.000101
    16  H   -0.000578   0.000105  -0.000032   0.000000   0.000037   0.001097
    17  H    0.000058   0.004543  -0.000041  -0.000000  -0.000001  -0.000298
    18  H   -0.029663  -0.022445   0.000579   0.000025  -0.000000   0.000005
    19  H    0.683170  -0.022445   0.000579   0.000025  -0.000000   0.000005
    20  H   -0.022445   0.686729  -0.000561  -0.000001  -0.000000  -0.000027
    21  H    0.000579  -0.000561   0.726394  -0.015357   0.000039  -0.000313
    22  H    0.000025  -0.000001  -0.015357   0.717815  -0.000350   0.000039
    23  H   -0.000000  -0.000000   0.000039  -0.000350   0.717164  -0.015458
    24  H    0.000005  -0.000027  -0.000313   0.000039  -0.015458   0.725365
 Mulliken charges:
               1
     1  C    0.081737
     2  C   -0.261520
     3  C    0.081737
     4  C    0.092381
     5  C    0.109183
     6  C   -0.037633
     7  C    0.035028
     8  C    0.058014
     9  Cl  -0.108524
    10  C    0.031113
    11  C   -0.047613
    12  H    0.002412
    13  H    0.003108
    14  H    0.010205
    15  H    0.010205
    16  H    0.002412
    17  H    0.003108
    18  H    0.008808
    19  H    0.008808
    20  H    0.002693
    21  H   -0.024410
    22  H   -0.021926
    23  H   -0.021377
    24  H   -0.017951
 Sum of Mulliken charges =  -0.00000
 Mulliken charges with hydrogens summed into heavy atoms:
               1
     1  C    0.097463
     2  C   -0.261520
     3  C    0.097463
     4  C    0.112689
     5  C    0.109183
     6  C   -0.062043
     7  C    0.013103
     8  C    0.058014
     9  Cl  -0.108524
    10  C    0.009736
    11  C   -0.065565
 Electronic spatial extent (au):  <R**2>=           2635.5050
 Charge=             -0.0000 electrons
 Dipole moment (field-independent basis, Debye):
    X=              2.0271    Y=             -0.0085    Z=              0.0000  Tot=              2.0271
 Quadrupole moment (field-independent basis, Debye-Ang):
   XX=            -76.7934   YY=            -69.6995   ZZ=            -76.8166
   XY=             -0.0143   XZ=              0.0000   YZ=             -0.0000
 Traceless Quadrupole moment (field-independent basis, Debye-Ang):
   XX=             -2.3569   YY=              4.7370   ZZ=             -2.3801
   XY=             -0.0143   XZ=              0.0000   YZ=             -0.0000
 Octapole moment (field-independent basis, Debye-Ang**2):
  XXX=              3.0342  YYY=             -0.9220  ZZZ=             -0.0000  XYY=            -10.4450
  XXY=             -0.0229  XXZ=              0.0000  XZZ=             -4.4769  YZZ=              1.2581
  YYZ=              0.0000  XYZ=             -0.0000
 Hexadecapole moment (field-independent basis, Debye-Ang**3):
 XXXX=          -2752.2106 YYYY=           -488.3960 ZZZZ=           -264.3496 XXXY=             -0.3850
 XXXZ=              0.0001 YYYX=             -2.6488 YYYZ=             -0.0000 ZZZX=             -0.0000
 ZZZY=             -0.0000 XXYY=           -541.2612 XXZZ=           -513.3660 YYZZ=           -134.6683
 XXYZ=             -0.0000 YYXZ=              0.0000 ZZXY=              3.4175
 N-N= 6.674718894219D+02 E-N=-3.326184151919D+03  KE= 8.430201119832D+02
 ******************************Gaussian NBO Version 3.1******************************
             N A T U R A L   A T O M I C   O R B I T A L   A N D
          N A T U R A L   B O N D   O R B I T A L   A N A L Y S I S
 ******************************Gaussian NBO Version 3.1******************************
       /RESON  / : Allow strongly delocalized NBO set

 Analyzing the SCF density

 Job title: CC(C)(C)C1=CC=C(Cl)C=C1                                         

 Storage needed:    151162 in NPA,    200179 in NBO ( 196604880 available)
 GSVD:  LWork=       31305 too small for GESVD, short by        4697 words or        4697 for optimal perf.


 NATURAL POPULATIONS:  Natural atomic orbital occupancies 
                                                          
   NAO  Atom  No  lang   Type(AO)    Occupancy      Energy
 ----------------------------------------------------------
     1    C    1  S      Cor( 1S)     1.99919     -10.06074
     2    C    1  S      Val( 2S)     1.07578      -0.22559
     3    C    1  S      Ryd( 3S)     0.00146       0.88225
     4    C    1  px     Val( 2p)     1.20829      -0.07791
     5    C    1  px     Ryd( 3p)     0.00284       0.66000
     6    C    1  py     Val( 2p)     1.19187      -0.07548
     7    C    1  py     Ryd( 3p)     0.00312       0.64198
     8    C    1  pz     Val( 2p)     1.12805      -0.07287
     9    C    1  pz     Ryd( 3p)     0.00250       0.56286
    10    C    1  dxy    Ryd( 3d)     0.00026       2.19007
    11    C    1  dxz    Ryd( 3d)     0.00029       2.15386
    12    C    1  dyz    Ryd( 3d)     0.00052       2.27499
    13    C    1  dx2y2  Ryd( 3d)     0.00075       2.44770
    14    C    1  dz2    Ryd( 3d)     0.00072       2.35956

    15    C    2  S      Cor( 1S)     1.99886     -10.07636
    16    C    2  S      Val( 2S)     0.87317      -0.16526
    17    C    2  S      Ryd( 3S)     0.00050       0.99074
    18    C    2  px     Val( 2p)     1.05151      -0.08444
    19    C    2  px     Ryd( 3p)     0.00155       0.69803
    20    C    2  py     Val( 2p)     1.07043      -0.09517
    21    C    2  py     Ryd( 3p)     0.00610       0.86293
    22    C    2  pz     Val( 2p)     1.06571      -0.09483
    23    C    2  pz     Ryd( 3p)     0.00263       0.75101
    24    C    2  dxy    Ryd( 3d)     0.00067       2.15608
    25    C    2  dxz    Ryd( 3d)     0.00075       2.04381
    26    C    2  dyz    Ryd( 3d)     0.00097       2.19315
    27    C    2  dx2y2  Ryd( 3d)     0.00108       2.27462
    28    C    2  dz2    Ryd( 3d)     0.00102       2.25266

    29    C    3  S      Cor( 1S)     1.99919     -10.06074
    30    C    3  S      Val( 2S)     1.07578      -0.22559
    31    C    3  S      Ryd( 3S)     0.00146       0.88225
    32    C    3  px     Val( 2p)     1.20829      -0.07791
    33    C    3  px     Ryd( 3p)     0.00284       0.66000
    34    C    3  py     Val( 2p)     1.19187      -0.07548
    35    C    3  py     Ryd( 3p)     0.00312       0.64198
    36    C    3  pz     Val( 2p)     1.12806      -0.07287
    37    C    3  pz     Ryd( 3p)     0.00250       0.56286
    38    C    3  dxy    Ryd( 3d)     0.00026       2.19007
    39    C    3  dxz    Ryd( 3d)     0.00029       2.15386
    40    C    3  dyz    Ryd( 3d)     0.00052       2.27499
    41    C    3  dx2y2  Ryd( 3d)     0.00075       2.44770
    42    C    3  dz2    Ryd( 3d)     0.00072       2.35956

    43    C    4  S      Cor( 1S)     1.99920     -10.05921
    44    C    4  S      Val( 2S)     1.07222      -0.22663
    45    C    4  S      Ryd( 3S)     0.00140       0.93648
    46    C    4  px     Val( 2p)     1.21183      -0.08201
    47    C    4  px     Ryd( 3p)     0.00331       0.72272
    48    C    4  py     Val( 2p)     1.10907      -0.07254
    49    C    4  py     Ryd( 3p)     0.00220       0.54423
    50    C    4  pz     Val( 2p)     1.22831      -0.08023
    51    C    4  pz     Ryd( 3p)     0.00352       0.67271
    52    C    4  dxy    Ryd( 3d)     0.00036       2.16845
    53    C    4  dxz    Ryd( 3d)     0.00016       2.15268
    54    C    4  dyz    Ryd( 3d)     0.00079       2.38124
    55    C    4  dx2y2  Ryd( 3d)     0.00069       2.37636
    56    C    4  dz2    Ryd( 3d)     0.00051       2.33759

    57    C    5  S      Cor( 1S)     1.99883     -10.06039
    58    C    5  S      Val( 2S)     0.84808      -0.10279
    59    C    5  S      Ryd( 3S)     0.00372       0.62939
    60    C    5  px     Val( 2p)     1.08136      -0.05944
    61    C    5  px     Ryd( 3p)     0.00547       1.12552
    62    C    5  py     Val( 2p)     1.09880      -0.06219
    63    C    5  py     Ryd( 3p)     0.00528       0.94795
    64    C    5  pz     Val( 2p)     0.98811      -0.10131
    65    C    5  pz     Ryd( 3p)     0.00431       0.67925
    66    C    5  dxy    Ryd( 3d)     0.00091       2.47112
    67    C    5  dxz    Ryd( 3d)     0.00068       1.95074
    68    C    5  dyz    Ryd( 3d)     0.00056       1.93635
    69    C    5  dx2y2  Ryd( 3d)     0.00076       2.38654
    70    C    5  dz2    Ryd( 3d)     0.00041       2.20818

    71    C    6  S      Cor( 1S)     1.99887     -10.06098
    72    C    6  S      Val( 2S)     0.92503      -0.12927
    73    C    6  S      Ryd( 3S)     0.00139       0.58242
    74    C    6  px     Val( 2p)     1.09814      -0.04965
    75    C    6  px     Ryd( 3p)     0.00356       0.87844
    76    C    6  py     Val( 2p)     1.17159      -0.05755
    77    C    6  py     Ryd( 3p)     0.00563       0.95357
    78    C    6  pz     Val( 2p)     1.00194      -0.10959
    79    C    6  pz     Ryd( 3p)     0.00076       0.57176
    80    C    6  dxy    Ryd( 3d)     0.00073       2.50375
    81    C    6  dxz    Ryd( 3d)     0.00056       1.92837
    82    C    6  dyz    Ryd( 3d)     0.00040       1.93598
    83    C    6  dx2y2  Ryd( 3d)     0.00070       2.49409
    84    C    6  dz2    Ryd( 3d)     0.00040       2.22207

    85    C    7  S      Cor( 1S)     1.99880     -10.06394
    86    C    7  S      Val( 2S)     0.93626      -0.13959
    87    C    7  S      Ryd( 3S)     0.00146       0.56497
    88    C    7  px     Val( 2p)     1.10556      -0.05170
    89    C    7  px     Ryd( 3p)     0.00568       0.75007
    90    C    7  py     Val( 2p)     1.16627      -0.06947
    91    C    7  py     Ryd( 3p)     0.00585       0.90462
    92    C    7  pz     Val( 2p)     1.00170      -0.11068
    93    C    7  pz     Ryd( 3p)     0.00098       0.55366
    94    C    7  dxy    Ryd( 3d)     0.00074       2.49141
    95    C    7  dxz    Ryd( 3d)     0.00052       1.92676
    96    C    7  dyz    Ryd( 3d)     0.00043       1.91745
    97    C    7  dx2y2  Ryd( 3d)     0.00062       2.44287
    98    C    7  dz2    Ryd( 3d)     0.00041       2.22213

    99    C    8  S      Cor( 1S)     1.99856     -10.12175
   100    C    8  S      Val( 2S)     0.90454      -0.18717
   101    C    8  S      Ryd( 3S)     0.00128       0.54124
   102    C    8  px     Val( 2p)     0.91101      -0.14567
   103    C    8  px     Ryd( 3p)     0.00839       0.92492
   104    C    8  py     Val( 2p)     1.11500      -0.08328
   105    C    8  py     Ryd( 3p)     0.00657       0.73764
   106    C    8  pz     Val( 2p)     1.07582      -0.13985
   107    C    8  pz     Ryd( 3p)     0.00176       0.58111
   108    C    8  dxy    Ryd( 3d)     0.00115       2.36274
   109    C    8  dxz    Ryd( 3d)     0.00108       1.78915
   110    C    8  dyz    Ryd( 3d)     0.00069       1.90605
   111    C    8  dx2y2  Ryd( 3d)     0.00254       2.25722
   112    C    8  dz2    Ryd( 3d)     0.00086       2.12950

   113   Cl    9  S      Cor( 1S)     2.00000    -100.58530
   114   Cl    9  S      Cor( 2S)     1.99972     -10.04401
   115   Cl    9  S      Val( 3S)     1.82136      -0.97993
   116   Cl    9  S      Ryd( 4S)     0.00180       0.67623
   117   Cl    9  px     Cor( 2p)     1.99990      -7.21561
   118   Cl    9  px     Val( 3p)     1.28648      -0.26932
   119   Cl    9  px     Ryd( 4p)     0.00141       0.97005
   120   Cl    9  py     Cor( 2p)     1.99999      -7.20714
   121   Cl    9  py     Val( 3p)     1.97157      -0.30989
   122   Cl    9  py     Ryd( 4p)     0.00092       0.93921
   123   Cl    9  pz     Cor( 2p)     1.99999      -7.20747
   124   Cl    9  pz     Val( 3p)     1.92506      -0.30823
   125   Cl    9  pz     Ryd( 4p)     0.00085       0.91880
   126   Cl    9  dxy    Ryd( 3d)     0.00142       1.05879
   127   Cl    9  dxz    Ryd( 3d)     0.00291       0.85477
   128   Cl    9  dyz    Ryd( 3d)     0.00003       0.78653
   129   Cl    9  dx2y2  Ryd( 3d)     0.00451       1.12413
   130   Cl    9  dz2    Ryd( 3d)     0.00141       0.90175

   131    C   10  S      Cor( 1S)     1.99880     -10.06446
   132    C   10  S      Val( 2S)     0.93643      -0.14023
   133    C   10  S      Ryd( 3S)     0.00146       0.55852
   134    C   10  px     Val( 2p)     1.10565      -0.05298
   135    C   10  px     Ryd( 3p)     0.00568       0.74363
   136    C   10  py     Val( 2p)     1.16771      -0.07018
   137    C   10  py     Ryd( 3p)     0.00594       0.90799
   138    C   10  pz     Val( 2p)     1.00133      -0.11097
   139    C   10  pz     Ryd( 3p)     0.00099       0.55491
   140    C   10  dxy    Ryd( 3d)     0.00075       2.48771
   141    C   10  dxz    Ryd( 3d)     0.00054       1.93067
   142    C   10  dyz    Ryd( 3d)     0.00042       1.91517
   143    C   10  dx2y2  Ryd( 3d)     0.00062       2.44604
   144    C   10  dz2    Ryd( 3d)     0.00040       2.22355

   145    C   11  S      Cor( 1S)     1.99889     -10.06201
   146    C   11  S      Val( 2S)     0.92445      -0.13192
   147    C   11  S      Ryd( 3S)     0.00168       0.58009
   148    C   11  px     Val( 2p)     1.10095      -0.05108
   149    C   11  px     Ryd( 3p)     0.00383       0.82520
   150    C   11  py     Val( 2p)     1.16612      -0.05823
   151    C   11  py     Ryd( 3p)     0.00565       0.94198
   152    C   11  pz     Val( 2p)     0.99936      -0.11111
   153    C   11  pz     Ryd( 3p)     0.00083       0.59116
   154    C   11  dxy    Ryd( 3d)     0.00073       2.49439
   155    C   11  dxz    Ryd( 3d)     0.00056       1.92873
   156    C   11  dyz    Ryd( 3d)     0.00039       1.93198
   157    C   11  dx2y2  Ryd( 3d)     0.00070       2.49047
   158    C   11  dz2    Ryd( 3d)     0.00040       2.22039

   159    H   12  S      Val( 1S)     0.78233       0.06993
   160    H   12  S      Ryd( 2S)     0.00120       0.39650
   161    H   12  px     Ryd( 2p)     0.00025       1.87915
   162    H   12  py     Ryd( 2p)     0.00063       2.32633
   163    H   12  pz     Ryd( 2p)     0.00014       1.77697

   164    H   13  S      Val( 1S)     0.78155       0.06824
   165    H   13  S      Ryd( 2S)     0.00151       0.37232
   166    H   13  px     Ryd( 2p)     0.00069       2.37915
   167    H   13  py     Ryd( 2p)     0.00018       1.80734
   168    H   13  pz     Ryd( 2p)     0.00014       1.77310

   169    H   14  S      Val( 1S)     0.77653       0.07349
   170    H   14  S      Ryd( 2S)     0.00144       0.37198
   171    H   14  px     Ryd( 2p)     0.00023       1.85539
   172    H   14  py     Ryd( 2p)     0.00026       1.92098
   173    H   14  pz     Ryd( 2p)     0.00051       2.19401

   174    H   15  S      Val( 1S)     0.77653       0.07349
   175    H   15  S      Ryd( 2S)     0.00144       0.37198
   176    H   15  px     Ryd( 2p)     0.00023       1.85539
   177    H   15  py     Ryd( 2p)     0.00026       1.92097
   178    H   15  pz     Ryd( 2p)     0.00051       2.19402

   179    H   16  S      Val( 1S)     0.78233       0.06993
   180    H   16  S      Ryd( 2S)     0.00120       0.39650
   181    H   16  px     Ryd( 2p)     0.00025       1.87915
   182    H   16  py     Ryd( 2p)     0.00063       2.32633
   183    H   16  pz     Ryd( 2p)     0.00014       1.77697

   184    H   17  S      Val( 1S)     0.78155       0.06824
   185    H   17  S      Ryd( 2S)     0.00151       0.37232
   186    H   17  px     Ryd( 2p)     0.00069       2.37915
   187    H   17  py     Ryd( 2p)     0.00018       1.80734
   188    H   17  pz     Ryd( 2p)     0.00014       1.77310

   189    H   18  S      Val( 1S)     0.77776       0.06876
   190    H   18  S      Ryd( 2S)     0.00155       0.39284
   191    H   18  px     Ryd( 2p)     0.00022       1.84715
   192    H   18  py     Ryd( 2p)     0.00029       1.94167
   193    H   18  pz     Ryd( 2p)     0.00052       2.18287

   194    H   19  S      Val( 1S)     0.77776       0.06876
   195    H   19  S      Ryd( 2S)     0.00155       0.39285
   196    H   19  px     Ryd( 2p)     0.00022       1.84715
   197    H   19  py     Ryd( 2p)     0.00029       1.94168
   198    H   19  pz     Ryd( 2p)     0.00052       2.18286

   199    H   20  S      Val( 1S)     0.77427       0.07111
   200    H   20  S      Ryd( 2S)     0.00142       0.37421
   201    H   20  px     Ryd( 2p)     0.00069       2.38321
   202    H   20  py     Ryd( 2p)     0.00011       1.78787
   203    H   20  pz     Ryd( 2p)     0.00021       1.80951

   204    H   21  S      Val( 1S)     0.76913       0.07727
   205    H   21  S      Ryd( 2S)     0.00174       0.38300
   206    H   21  px     Ryd( 2p)     0.00025       2.10980
   207    H   21  py     Ryd( 2p)     0.00064       2.30584
   208    H   21  pz     Ryd( 2p)     0.00020       1.66445

   209    H   22  S      Val( 1S)     0.76043       0.07664
   210    H   22  S      Ryd( 2S)     0.00228       0.32261
   211    H   22  px     Ryd( 2p)     0.00031       2.09700
   212    H   22  py     Ryd( 2p)     0.00061       2.27669
   213    H   22  pz     Ryd( 2p)     0.00018       1.65414

   214    H   23  S      Val( 1S)     0.76008       0.07624
   215    H   23  S      Ryd( 2S)     0.00229       0.32189
   216    H   23  px     Ryd( 2p)     0.00030       2.08255
   217    H   23  py     Ryd( 2p)     0.00062       2.28139
   218    H   23  pz     Ryd( 2p)     0.00018       1.65669

   219    H   24  S      Val( 1S)     0.77358       0.07198
   220    H   24  S      Ryd( 2S)     0.00171       0.38659
   221    H   24  px     Ryd( 2p)     0.00026       2.11297
   222    H   24  py     Ryd( 2p)     0.00062       2.29199
   223    H   24  pz     Ryd( 2p)     0.00020       1.66147

 WARNING:  1 low occupancy (<1.9990e) core orbital  found on  C    2
           1 low occupancy (<1.9990e) core orbital  found on  C    5
           1 low occupancy (<1.9990e) core orbital  found on  C    6
           1 low occupancy (<1.9990e) core orbital  found on  C    7
           1 low occupancy (<1.9990e) core orbital  found on  C    8
           1 low occupancy (<1.9990e) core orbital  found on  C   10
           1 low occupancy (<1.9990e) core orbital  found on  C   11


 Summary of Natural Population Analysis:                  
                                                          
                                       Natural Population 
                Natural  -----------------------------------------------
    Atom  No    Charge         Core      Valence    Rydberg      Total
 -----------------------------------------------------------------------
      C    1   -0.61564      1.99919     4.60399    0.01246     6.61564
      C    2   -0.07494      1.99886     4.06082    0.01527     6.07494
      C    3   -0.61564      1.99919     4.60399    0.01246     6.61564
      C    4   -0.63356      1.99920     4.62143    0.01293     6.63356
      C    5   -0.03727      1.99883     4.01635    0.02208     6.03727
      C    6   -0.20969      1.99887     4.19670    0.01411     6.20969
      C    7   -0.22528      1.99880     4.20979    0.01668     6.22528
      C    8   -0.02926      1.99856     4.00638    0.02432     6.02926
     Cl    9   -0.01932      9.99960     7.00446    0.01526    17.01932
      C   10   -0.22669      1.99880     4.21111    0.01678     6.22669
      C   11   -0.20454      1.99889     4.19089    0.01476     6.20454
      H   12    0.21545      0.00000     0.78233    0.00222     0.78455
      H   13    0.21594      0.00000     0.78155    0.00252     0.78406
      H   14    0.22103      0.00000     0.77653    0.00244     0.77897
      H   15    0.22103      0.00000     0.77653    0.00244     0.77897
      H   16    0.21545      0.00000     0.78233    0.00222     0.78455
      H   17    0.21594      0.00000     0.78155    0.00252     0.78406
      H   18    0.21966      0.00000     0.77776    0.00258     0.78034
      H   19    0.21966      0.00000     0.77776    0.00258     0.78034
      H   20    0.22329      0.00000     0.77427    0.00243     0.77671
      H   21    0.22804      0.00000     0.76913    0.00282     0.77196
      H   22    0.23619      0.00000     0.76043    0.00338     0.76381
      H   23    0.23654      0.00000     0.76008    0.00338     0.76346
      H   24    0.22362      0.00000     0.77358    0.00280     0.77638
 =======================================================================
   * Total *   -0.00000     29.98880    59.79974    0.21146    90.00000

                                 Natural Population      
 --------------------------------------------------------
   Core                      29.98880 ( 99.9627% of  30)
   Valence                   59.79974 ( 99.6662% of  60)
   Natural Minimal Basis     89.78854 ( 99.7650% of  90)
   Natural Rydberg Basis      0.21146 (  0.2350% of  90)
 --------------------------------------------------------

    Atom  No          Natural Electron Configuration
 ----------------------------------------------------------------------------
      C    1      [core]2S( 1.08)2p( 3.53)3p( 0.01)
      C    2      [core]2S( 0.87)2p( 3.19)3p( 0.01)
      C    3      [core]2S( 1.08)2p( 3.53)3p( 0.01)
      C    4      [core]2S( 1.07)2p( 3.55)3p( 0.01)
      C    5      [core]2S( 0.85)2p( 3.17)3p( 0.02)
      C    6      [core]2S( 0.93)2p( 3.27)3p( 0.01)
      C    7      [core]2S( 0.94)2p( 3.27)3p( 0.01)
      C    8      [core]2S( 0.90)2p( 3.10)3p( 0.02)3d( 0.01)
     Cl    9      [core]3S( 1.82)3p( 5.18)3d( 0.01)
      C   10      [core]2S( 0.94)2p( 3.27)3p( 0.01)
      C   11      [core]2S( 0.92)2p( 3.27)3p( 0.01)
      H   12            1S( 0.78)
      H   13            1S( 0.78)
      H   14            1S( 0.78)
      H   15            1S( 0.78)
      H   16            1S( 0.78)
      H   17            1S( 0.78)
      H   18            1S( 0.78)
      H   19            1S( 0.78)
      H   20            1S( 0.77)
      H   21            1S( 0.77)
      H   22            1S( 0.76)
      H   23            1S( 0.76)
      H   24            1S( 0.77)


 NATURAL BOND ORBITAL ANALYSIS:

                       Occupancies       Lewis Structure    Low   High
           Occ.    -------------------  -----------------   occ   occ
  Cycle   Thresh.   Lewis   Non-Lewis     CR  BD  3C  LP    (L)   (NL)   Dev
 =============================================================================
   1(1)    1.90    86.44135   3.55865     15  24   0   6     3      3    0.45
   2(2)    1.90    86.44135   3.55865     15  24   0   6     3      3    0.45
   3(1)    1.80    86.44135   3.55865     15  24   0   6     3      3    0.45
   4(2)    1.80    86.44135   3.55865     15  24   0   6     3      3    0.45
   5(1)    1.70    86.44135   3.55865     15  24   0   6     3      3    0.45
   6(2)    1.70    86.44135   3.55865     15  24   0   6     3      3    0.45
   7(1)    1.60    88.38804   1.61196     15  27   0   3     0      3    0.42
   8(2)    1.60    87.78492   2.21508     15  26   0   4     1      3    0.41
   9(3)    1.60    88.38804   1.61196     15  27   0   3     0      3    0.42
  10(4)    1.60    88.33259   1.66741     15  27   0   3     0      3    0.45
  11(5)    1.60    87.78492   2.21508     15  26   0   4     1      3    0.41
  12(6)    1.60    88.38804   1.61196     15  27   0   3     0      3    0.42
  13(7)    1.60    88.33259   1.66741     15  27   0   3     0      3    0.45
  14(8)    1.60    87.78492   2.21508     15  26   0   4     1      3    0.41
  15(9)    1.60    88.38804   1.61196     15  27   0   3     0      3    0.42
  16(1)    1.50    88.38804   1.61196     15  27   0   3     0      3    0.42
  17(2)    1.50    88.33259   1.66741     15  27   0   3     0      3    0.45
  18(3)    1.50    87.78492   2.21508     15  26   0   4     1      3    0.41
  19(4)    1.50    88.38804   1.61196     15  27   0   3     0      3    0.42
  20(5)    1.50    88.33259   1.66741     15  27   0   3     0      3    0.45
  21(6)    1.50    87.78492   2.21508     15  26   0   4     1      3    0.41
  22(7)    1.50    88.38804   1.61196     15  27   0   3     0      3    0.42
  23(8)    1.50    88.33259   1.66741     15  27   0   3     0      3    0.45
  24(9)    1.50    87.78492   2.21508     15  26   0   4     1      3    0.41
  25(1)    1.60    88.38804   1.61196     15  27   0   3     0      3    0.42
 -----------------------------------------------------------------------------

 Structure accepted: RESONANCE keyword permits strongly delocalized structure

 WARNING:  1 low occupancy (<1.9990e) core orbital  found on  C    2
           1 low occupancy (<1.9990e) core orbital  found on  C    5
           1 low occupancy (<1.9990e) core orbital  found on  C    6
           1 low occupancy (<1.9990e) core orbital  found on  C    7
           1 low occupancy (<1.9990e) core orbital  found on  C    8
           1 low occupancy (<1.9990e) core orbital  found on  C   10
           1 low occupancy (<1.9990e) core orbital  found on  C   11

 --------------------------------------------------------
   Core                     29.98882 ( 99.963% of  30)
   Valence Lewis            58.39922 ( 97.332% of  60)
  ==================       ============================
   Total Lewis              88.38804 ( 98.209% of  90)
  -----------------------------------------------------
   Valence non-Lewis         1.45535 (  1.617% of  90)
   Rydberg non-Lewis         0.15661 (  0.174% of  90)
  ==================       ============================
   Total non-Lewis           1.61196 (  1.791% of  90)
 --------------------------------------------------------


       (Occupancy)   Bond orbital/ Coefficients/ Hybrids
 ---------------------------------------------------------------------------------
     1. (1.96434) BD ( 1) C   1 - C   2  
                ( 48.52%)   0.6966* C   1 s( 30.27%)p 2.30( 69.69%)d 0.00(  0.04%)
                                            0.0007  0.5501 -0.0080 -0.2722  0.0059
                                            0.3960 -0.0036 -0.6826  0.0050 -0.0053
                                            0.0094 -0.0135 -0.0020  0.0104
                ( 51.48%)   0.7175* C   2 s( 24.51%)p 3.08( 75.44%)d 0.00(  0.05%)
                                            0.0000  0.4951 -0.0008  0.2754  0.0061
                                           -0.4228  0.0051  0.7069  0.0039 -0.0053
                                            0.0086 -0.0150 -0.0027  0.0108
     2. (1.98802) BD ( 1) C   1 - H  12  
                ( 60.81%)   0.7798* C   1 s( 23.41%)p 3.27( 76.55%)d 0.00(  0.04%)
                                            0.0000 -0.4838 -0.0037  0.2922 -0.0103
                                            0.8239  0.0032 -0.0285 -0.0186 -0.0113
                                            0.0007  0.0005  0.0137  0.0106
                ( 39.19%)   0.6260* H  12 s( 99.92%)p 0.00(  0.08%)
                                           -0.9996  0.0007 -0.0088 -0.0263  0.0025
     3. (1.98731) BD ( 1) C   1 - H  13  
                ( 60.86%)   0.7801* C   1 s( 23.00%)p 3.35( 76.96%)d 0.00(  0.04%)
                                           -0.0001  0.4796  0.0031  0.8763 -0.0005
                                           -0.0282 -0.0105  0.0206  0.0170 -0.0012
                                            0.0003  0.0004  0.0177 -0.0109
                ( 39.14%)   0.6256* H  13 s( 99.92%)p 0.00(  0.08%)
                                            0.9996 -0.0013 -0.0280  0.0012 -0.0015
     4. (1.98850) BD ( 1) C   1 - H  14  
                ( 61.11%)   0.7817* C   1 s( 23.23%)p 3.30( 76.73%)d 0.00(  0.04%)
                                           -0.0000  0.4820  0.0029 -0.2682  0.0084
                                            0.4036 -0.0135  0.7294  0.0114 -0.0046
                                           -0.0094  0.0141 -0.0020  0.0107
                ( 38.89%)   0.6236* H  14 s( 99.92%)p 0.00(  0.08%)
                                            0.9996 -0.0010  0.0088 -0.0122 -0.0239
     5. (1.96434) BD ( 1) C   2 - C   3  
                ( 51.48%)   0.7175* C   2 s( 24.51%)p 3.08( 75.44%)d 0.00(  0.05%)
                                            0.0000  0.4951 -0.0008  0.2754  0.0061
                                           -0.4228  0.0051 -0.7069 -0.0039 -0.0053
                                           -0.0086  0.0150 -0.0027  0.0108
                ( 48.52%)   0.6966* C   3 s( 30.27%)p 2.30( 69.69%)d 0.00(  0.04%)
                                            0.0007  0.5501 -0.0080 -0.2722  0.0059
                                            0.3960 -0.0036  0.6826 -0.0050 -0.0053
                                           -0.0094  0.0135 -0.0020  0.0104
     6. (1.97231) BD ( 1) C   2 - C   4  
                ( 51.27%)   0.7160* C   2 s( 25.34%)p 2.94( 74.61%)d 0.00(  0.05%)
                                            0.0001  0.5034  0.0023  0.3245  0.0031
                                            0.8005 -0.0051 -0.0000 -0.0000  0.0131
                                           -0.0000 -0.0000 -0.0130 -0.0109
                ( 48.73%)   0.6981* C   4 s( 30.46%)p 2.28( 69.50%)d 0.00(  0.04%)
                                            0.0006  0.5519 -0.0078 -0.3451  0.0084
                                           -0.7588  0.0008  0.0000 -0.0000  0.0127
                                           -0.0000 -0.0000 -0.0114 -0.0105
     7. (1.95791) BD ( 1) C   2 - C   5  
                ( 49.67%)   0.7048* C   2 s( 25.62%)p 2.90( 74.32%)d 0.00(  0.05%)
                                            0.0002  0.5062  0.0005 -0.8615 -0.0005
                                            0.0311  0.0051  0.0000 -0.0000 -0.0011
                                           -0.0000 -0.0000  0.0198 -0.0112
                ( 50.33%)   0.7094* C   5 s( 32.44%)p 2.08( 67.53%)d 0.00(  0.03%)
                                            0.0002  0.5694 -0.0146  0.8210 -0.0339
                                           -0.0026  0.0084  0.0000 -0.0000 -0.0005
                                            0.0000 -0.0000  0.0144 -0.0117
     8. (1.98850) BD ( 1) C   3 - H  15  
                ( 61.11%)   0.7817* C   3 s( 23.23%)p 3.30( 76.73%)d 0.00(  0.04%)
                                            0.0000 -0.4820 -0.0029  0.2682 -0.0084
                                           -0.4036  0.0135  0.7294  0.0114  0.0046
                                           -0.0094  0.0141  0.0020 -0.0107
                ( 38.89%)   0.6236* H  15 s( 99.92%)p 0.00(  0.08%)
                                           -0.9996  0.0010 -0.0088  0.0122 -0.0239
     9. (1.98802) BD ( 1) C   3 - H  16  
                ( 60.81%)   0.7798* C   3 s( 23.41%)p 3.27( 76.55%)d 0.00(  0.04%)
                                            0.0000 -0.4838 -0.0037  0.2922 -0.0103
                                            0.8239  0.0032  0.0285  0.0186 -0.0113
                                           -0.0007 -0.0005  0.0137  0.0106
                ( 39.19%)   0.6260* H  16 s( 99.92%)p 0.00(  0.08%)
                                           -0.9996  0.0007 -0.0088 -0.0263 -0.0025
    10. (1.98731) BD ( 1) C   3 - H  17  
                ( 60.86%)   0.7801* C   3 s( 23.00%)p 3.35( 76.96%)d 0.00(  0.04%)
                                           -0.0001  0.4796  0.0031  0.8763 -0.0005
                                           -0.0282 -0.0105 -0.0206 -0.0170 -0.0012
                                           -0.0003 -0.0004  0.0177 -0.0109
                ( 39.14%)   0.6256* H  17 s( 99.92%)p 0.00(  0.08%)
                                            0.9996 -0.0013 -0.0280  0.0012  0.0015
    11. (1.98836) BD ( 1) C   4 - H  18  
                ( 61.07%)   0.7815* C   4 s( 23.19%)p 3.31( 76.77%)d 0.00(  0.04%)
                                           -0.0000  0.4815  0.0015 -0.2388  0.0164
                                            0.4588  0.0147 -0.7069  0.0034 -0.0060
                                            0.0075 -0.0150 -0.0028  0.0101
                ( 38.93%)   0.6240* H  18 s( 99.92%)p 0.00(  0.08%)
                                            0.9996 -0.0013  0.0060 -0.0154  0.0227
    12. (1.98836) BD ( 1) C   4 - H  19  
                ( 61.07%)   0.7815* C   4 s( 23.19%)p 3.31( 76.77%)d 0.00(  0.04%)
                                           -0.0000  0.4815  0.0015 -0.2388  0.0164
                                            0.4588  0.0147  0.7069 -0.0034 -0.0060
                                           -0.0075  0.0150 -0.0028  0.0101
                ( 38.93%)   0.6240* H  19 s( 99.92%)p 0.00(  0.08%)
                                            0.9996 -0.0013  0.0060 -0.0154 -0.0227
    13. (1.98738) BD ( 1) C   4 - H  20  
                ( 61.21%)   0.7824* C   4 s( 23.07%)p 3.33( 76.88%)d 0.00(  0.04%)
                                           -0.0000  0.4803  0.0063  0.8752 -0.0014
                                           -0.0490  0.0223 -0.0000 -0.0000 -0.0025
                                            0.0000  0.0000  0.0180 -0.0097
                ( 38.79%)   0.6228* H  20 s( 99.92%)p 0.00(  0.08%)
                                            0.9996 -0.0009 -0.0282  0.0008  0.0000
    14. (1.97044) BD ( 1) C   5 - C   6  
                ( 50.77%)   0.7125* C   5 s( 34.23%)p 1.92( 65.73%)d 0.00(  0.04%)
                                           -0.0001  0.5849  0.0125 -0.4032  0.0044
                                            0.7031  0.0174 -0.0000  0.0000 -0.0157
                                           -0.0000  0.0000 -0.0062 -0.0115
                ( 49.23%)   0.7017* C   6 s( 36.17%)p 1.76( 63.79%)d 0.00(  0.04%)
                                            0.0001  0.6014  0.0005  0.4381  0.0154
                                           -0.6675  0.0112 -0.0000  0.0000 -0.0146
                                            0.0000  0.0000 -0.0081 -0.0123
    15. (1.65526) BD ( 2) C   5 - C   6  
                ( 49.48%)   0.7034* C   5 s(  0.00%)p 1.00( 99.95%)d 0.00(  0.05%)
                                           -0.0000 -0.0000  0.0000 -0.0000  0.0000
                                            0.0000  0.0000  0.9997  0.0043 -0.0000
                                           -0.0199  0.0103 -0.0000 -0.0000
                ( 50.52%)   0.7108* C   6 s(  0.00%)p 1.00( 99.96%)d 0.00(  0.04%)
                                           -0.0000  0.0000  0.0000 -0.0000 -0.0000
                                           -0.0000  0.0000  0.9998 -0.0001 -0.0000
                                            0.0002 -0.0205 -0.0000 -0.0000
    16. (1.96943) BD ( 1) C   5 - C  11  
                ( 50.71%)   0.7121* C   5 s( 33.30%)p 2.00( 66.65%)d 0.00(  0.04%)
                                           -0.0001  0.5770  0.0072 -0.4022  0.0002
                                           -0.7103 -0.0147  0.0000  0.0000  0.0156
                                           -0.0000 -0.0000 -0.0071 -0.0120
                ( 49.29%)   0.7021* C  11 s( 36.17%)p 1.76( 63.78%)d 0.00(  0.04%)
                                            0.0001  0.6014 -0.0013  0.4266  0.0128
                                            0.6749 -0.0108  0.0000  0.0000  0.0144
                                            0.0000  0.0000 -0.0086 -0.0123
    17. (1.96887) BD ( 1) C   6 - C   7  
                ( 49.96%)   0.7068* C   6 s( 35.57%)p 1.81( 64.38%)d 0.00(  0.04%)
                                            0.0001  0.5963  0.0145 -0.8013 -0.0076
                                            0.0117  0.0391 -0.0000 -0.0000  0.0015
                                           -0.0000  0.0000  0.0174 -0.0120
                ( 50.04%)   0.7074* C   7 s( 36.17%)p 1.76( 63.78%)d 0.00(  0.04%)
                                           -0.0001  0.6014  0.0072  0.7973  0.0064
                                            0.0224  0.0411 -0.0000  0.0000 -0.0026
                                           -0.0000  0.0000  0.0167 -0.0123
    18. (1.97718) BD ( 1) C   6 - H  21  
                ( 61.53%)   0.7844* C   6 s( 28.15%)p 2.55( 71.81%)d 0.00(  0.03%)
                                           -0.0004  0.5305 -0.0122  0.4056 -0.0131
                                            0.7439  0.0016  0.0000  0.0000  0.0123
                                            0.0000 -0.0000 -0.0088 -0.0102
                ( 38.47%)   0.6202* H  21 s( 99.91%)p 0.00(  0.09%)
                                            0.9996 -0.0016 -0.0136 -0.0266  0.0000
    19. (1.97779) BD ( 1) C   7 - C   8  
                ( 49.21%)   0.7015* C   7 s( 35.22%)p 1.84( 64.74%)d 0.00(  0.05%)
                                            0.0000  0.5933  0.0134 -0.4287 -0.0370
                                           -0.6797  0.0107  0.0000 -0.0000  0.0148
                                            0.0000  0.0000 -0.0097 -0.0124
                ( 50.79%)   0.7126* C   8 s( 39.08%)p 1.56( 60.88%)d 0.00(  0.04%)
                                           -0.0000  0.6252  0.0006  0.3249 -0.0235
                                            0.7087  0.0194  0.0000 -0.0000  0.0128
                                           -0.0000 -0.0000 -0.0088 -0.0119
    20. (1.68862) BD ( 2) C   7 - C   8  
                ( 47.16%)   0.6867* C   7 s(  0.00%)p 1.00( 99.95%)d 0.00(  0.05%)
                                           -0.0000  0.0000  0.0000  0.0000 -0.0000
                                           -0.0000 -0.0000  0.9998 -0.0013  0.0000
                                           -0.0001 -0.0220 -0.0000 -0.0000
                ( 52.84%)   0.7269* C   8 s(  0.00%)p 1.00( 99.98%)d 0.00(  0.02%)
                                           -0.0000  0.0000 -0.0000 -0.0000  0.0000
                                           -0.0000 -0.0000  0.9999 -0.0006  0.0000
                                            0.0108  0.0108 -0.0000 -0.0000
    21. (1.97703) BD ( 1) C   7 - H  22  
                ( 61.94%)   0.7870* C   7 s( 28.51%)p 2.51( 71.46%)d 0.00(  0.03%)
                                           -0.0003  0.5338 -0.0151 -0.4230  0.0086
                                            0.7318 -0.0050  0.0000 -0.0000 -0.0128
                                            0.0000 -0.0000 -0.0061 -0.0099
                ( 38.06%)   0.6169* H  22 s( 99.91%)p 0.00(  0.09%)
                                            0.9995 -0.0022  0.0165 -0.0258  0.0000
    22. (1.98882) BD ( 1) C   8 -Cl   9  
                ( 44.18%)   0.6647* C   8 s( 21.88%)p 3.56( 77.86%)d 0.01(  0.26%)
                                           -0.0002  0.4677 -0.0000 -0.8824  0.0052
                                           -0.0078  0.0002 -0.0000  0.0000  0.0008
                                            0.0000 -0.0000  0.0444 -0.0248
                ( 55.82%)   0.7471*Cl   9 s( 19.77%)p 4.03( 79.74%)d 0.02(  0.49%)
                                           -0.0000  0.0001  0.4431 -0.0371 -0.0001
                                            0.8923  0.0336 -0.0000  0.0085  0.0003
                                            0.0000 -0.0000 -0.0000  0.0011 -0.0000
                                           -0.0000  0.0607 -0.0344
    23. (1.97753) BD ( 1) C   8 - C  10  
                ( 50.77%)   0.7125* C   8 s( 38.89%)p 1.57( 61.08%)d 0.00(  0.04%)
                                           -0.0000  0.6236  0.0002  0.3365 -0.0234
                                           -0.7047 -0.0193 -0.0000 -0.0000 -0.0131
                                           -0.0000  0.0000 -0.0085 -0.0119
                ( 49.23%)   0.7017* C  10 s( 35.04%)p 1.85( 64.91%)d 0.00(  0.05%)
                                            0.0000  0.5918  0.0129 -0.4409 -0.0366
                                            0.6733 -0.0119 -0.0000 -0.0000 -0.0150
                                            0.0000 -0.0000 -0.0092 -0.0124
    24. (1.96934) BD ( 1) C  10 - C  11  
                ( 50.07%)   0.7076* C  10 s( 36.31%)p 1.75( 63.64%)d 0.00(  0.04%)
                                           -0.0001  0.6026  0.0082  0.7966  0.0079
                                           -0.0084 -0.0412  0.0000  0.0000  0.0032
                                            0.0000  0.0000  0.0165 -0.0122
                ( 49.93%)   0.7066* C  11 s( 35.87%)p 1.79( 64.09%)d 0.00(  0.05%)
                                            0.0001  0.5987  0.0163 -0.7990 -0.0080
                                           -0.0288 -0.0390  0.0000 -0.0000 -0.0009
                                           -0.0000 -0.0000  0.0175 -0.0120
    25. (1.68311) BD ( 2) C  10 - C  11  
                ( 50.08%)   0.7077* C  10 s(  0.00%)p 1.00( 99.95%)d 0.00(  0.05%)
                                           -0.0000 -0.0000 -0.0000 -0.0000 -0.0000
                                            0.0000  0.0000  0.9997 -0.0083  0.0000
                                            0.0185  0.0119 -0.0000 -0.0000
                ( 49.92%)   0.7066* C  11 s(  0.00%)p 1.00( 99.96%)d 0.00(  0.04%)
                                            0.0000 -0.0000  0.0000 -0.0000  0.0000
                                            0.0000 -0.0000  0.9998 -0.0023  0.0000
                                           -0.0188  0.0094  0.0000 -0.0000
    26. (1.97716) BD ( 1) C  10 - H  23  
                ( 61.97%)   0.7872* C  10 s( 28.55%)p 2.50( 71.42%)d 0.00(  0.03%)
                                            0.0003 -0.5341  0.0155  0.4115 -0.0084
                                            0.7381 -0.0055 -0.0000  0.0000 -0.0125
                                           -0.0000 -0.0000  0.0065  0.0099
                ( 38.03%)   0.6167* H  23 s( 99.91%)p 0.00(  0.09%)
                                           -0.9995  0.0022 -0.0158 -0.0262  0.0000
    27. (1.97773) BD ( 1) C  11 - H  24  
                ( 61.33%)   0.7831* C  11 s( 27.86%)p 2.59( 72.11%)d 0.00(  0.03%)
                                            0.0004 -0.5277  0.0123 -0.4220  0.0140
                                            0.7368  0.0027 -0.0000 -0.0000  0.0124
                                           -0.0000  0.0000  0.0083  0.0102
                ( 38.67%)   0.6219* H  24 s( 99.91%)p 0.00(  0.09%)
                                           -0.9996  0.0020  0.0143 -0.0260  0.0000
    28. (1.99919) CR ( 1) C   1           s(100.00%)p 0.00(  0.00%)
                                            1.0000 -0.0003  0.0000  0.0002 -0.0000
                                           -0.0003  0.0000  0.0005 -0.0000  0.0000
                                           -0.0000  0.0000  0.0000 -0.0000
    29. (1.99886) CR ( 1) C   2           s(100.00%)p 0.00(  0.00%)
                                            1.0000 -0.0001 -0.0000  0.0001 -0.0000
                                           -0.0000 -0.0000  0.0000 -0.0000 -0.0000
                                            0.0000  0.0000 -0.0000  0.0000
    30. (1.99919) CR ( 1) C   3           s(100.00%)p 0.00(  0.00%)
                                            1.0000 -0.0003  0.0000  0.0002 -0.0000
                                           -0.0003  0.0000 -0.0005  0.0000  0.0000
                                            0.0000 -0.0000  0.0000 -0.0000
    31. (1.99921) CR ( 1) C   4           s(100.00%)p 0.00(  0.00%)
                                            1.0000 -0.0003  0.0000  0.0002 -0.0000
                                            0.0005  0.0000 -0.0000 -0.0000 -0.0000
                                            0.0000  0.0000  0.0000  0.0000
    32. (1.99883) CR ( 1) C   5           s(100.00%)p 0.00(  0.00%)
                                            1.0000  0.0000  0.0000 -0.0003  0.0000
                                            0.0000 -0.0000  0.0000  0.0000 -0.0000
                                           -0.0000  0.0000 -0.0000 -0.0000
    33. (1.99888) CR ( 1) C   6           s(100.00%)p 0.00(  0.00%)
                                            1.0000  0.0001 -0.0000  0.0002 -0.0000
                                            0.0003 -0.0000  0.0000  0.0000  0.0000
                                            0.0000 -0.0000 -0.0000 -0.0000
    34. (1.99881) CR ( 1) C   7           s(100.00%)p 0.00(  0.00%)
                                            1.0000  0.0002 -0.0000 -0.0000  0.0000
                                            0.0003  0.0000  0.0000  0.0000 -0.0000
                                           -0.0000 -0.0000  0.0000 -0.0000
    35. (1.99857) CR ( 1) C   8           s(100.00%)p 0.00(  0.00%)
                                            1.0000  0.0001  0.0000 -0.0001 -0.0000
                                           -0.0000  0.0000  0.0000 -0.0000  0.0000
                                            0.0000  0.0000  0.0000 -0.0000
    36. (2.00000) CR ( 1)Cl   9           s(100.00%)
                                            1.0000 -0.0000  0.0000 -0.0000  0.0000
                                            0.0000  0.0000 -0.0000  0.0000  0.0000
                                           -0.0000  0.0000 -0.0000  0.0000  0.0000
                                            0.0000  0.0000 -0.0000
    37. (1.99972) CR ( 2)Cl   9           s(100.00%)p 0.00(  0.00%)
                                           -0.0000  1.0000  0.0002  0.0000  0.0000
                                           -0.0003 -0.0000  0.0000 -0.0000 -0.0000
                                           -0.0000  0.0000 -0.0000 -0.0000  0.0000
                                            0.0000 -0.0000  0.0000
    38. (1.99990) CR ( 3)Cl   9           s(  0.00%)p 1.00(100.00%)
                                           -0.0000 -0.0000  0.0001  0.0000 -1.0000
                                           -0.0002 -0.0000  0.0000 -0.0000 -0.0000
                                           -0.0000  0.0000 -0.0000 -0.0000  0.0000
                                            0.0000 -0.0000  0.0000
    39. (1.99999) CR ( 4)Cl   9           s(  0.00%)p 1.00(100.00%)
                                           -0.0000  0.0000 -0.0000 -0.0000 -0.0000
                                            0.0000  0.0000  1.0000 -0.0001  0.0000
                                            0.0000  0.0000 -0.0000 -0.0000  0.0000
                                            0.0000  0.0000 -0.0000
    40. (1.99999) CR ( 5)Cl   9           s(  0.00%)p 1.00(100.00%)
                                           -0.0000 -0.0000  0.0000  0.0000  0.0000
                                           -0.0000 -0.0000  0.0000  0.0000 -0.0000
                                            1.0000  0.0000 -0.0000  0.0000  0.0000
                                            0.0000 -0.0000  0.0000
    41. (1.99880) CR ( 1) C  10           s(100.00%)p 0.00(  0.00%)
                                            1.0000  0.0002 -0.0000 -0.0000  0.0000
                                           -0.0002 -0.0000  0.0000  0.0000  0.0000
                                            0.0000  0.0000  0.0000 -0.0000
    42. (1.99889) CR ( 1) C  11           s(100.00%)p 0.00(  0.00%)
                                            1.0000  0.0001 -0.0000  0.0002 -0.0000
                                           -0.0003  0.0000 -0.0000  0.0000 -0.0000
                                            0.0000 -0.0000 -0.0000 -0.0000
    43. (1.99199) LP ( 1)Cl   9           s( 80.32%)p 0.24( 19.67%)d 0.00(  0.01%)
                                           -0.0000 -0.0003  0.8961  0.0101  0.0002
                                           -0.4434 -0.0059  0.0000 -0.0044 -0.0000
                                           -0.0000 -0.0000  0.0000 -0.0002 -0.0000
                                            0.0000 -0.0104  0.0054
    44. (1.97231) LP ( 2)Cl   9           s(  0.00%)p 1.00( 99.98%)d 0.00(  0.02%)
                                            0.0000  0.0000  0.0002 -0.0000 -0.0000
                                           -0.0096  0.0001  0.0001  0.9998 -0.0098
                                           -0.0000 -0.0000  0.0000  0.0157 -0.0000
                                           -0.0000 -0.0003 -0.0000
    45. (1.92594) LP ( 3)Cl   9           s(  0.00%)p 1.00( 99.96%)d 0.00(  0.04%)
                                           -0.0000 -0.0000  0.0000  0.0000  0.0000
                                           -0.0000 -0.0000 -0.0000  0.0000 -0.0000
                                           -0.0000  0.9998 -0.0096  0.0000  0.0191
                                            0.0001 -0.0000  0.0000
    46. (0.00375) RY*( 1) C   1           s(  0.00%)p 1.00( 92.83%)d 0.08(  7.17%)
                                           -0.0000  0.0009  0.0059 -0.0036 -0.2907
                                            0.0112  0.7423  0.0061  0.5409 -0.0425
                                            0.0327 -0.1192 -0.0636 -0.2248
    47. (0.00319) RY*( 2) C   1           s(  2.26%)p39.99( 90.45%)d 3.23(  7.29%)
                                           -0.0000  0.0015  0.1504  0.0126  0.8177
                                            0.0054  0.4497  0.0006 -0.1830  0.0908
                                           -0.1533 -0.0714 -0.1853  0.0418
    48. (0.00176) RY*( 3) C   1           s( 70.40%)p 0.41( 29.13%)d 0.01(  0.47%)
                                           -0.0000  0.0164  0.8389 -0.0036 -0.3169
                                            0.0005  0.1620 -0.0027 -0.4057 -0.0079
                                            0.0077  0.0355  0.0434 -0.0376
    49. (0.00015) RY*( 4) C   1           s( 26.08%)p 2.74( 71.55%)d 0.09(  2.37%)
                                            0.0000 -0.0269  0.5100 -0.0053  0.2761
                                            0.0100 -0.3984 -0.0147  0.6929  0.0531
                                           -0.0659  0.1082  0.0035 -0.0697
    50. (0.00004) RY*( 5) C   1           s(  0.03%)p99.99(  7.14%)d99.99( 92.83%)
    51. (0.00001) RY*( 6) C   1           s(  0.15%)p 4.47(  0.67%)d99.99( 99.18%)
    52. (0.00001) RY*( 7) C   1           s(  0.60%)p 3.72(  2.25%)d99.99( 97.14%)
    53. (0.00001) RY*( 8) C   1           s(  0.11%)p 5.62(  0.64%)d99.99( 99.25%)
    54. (0.00001) RY*( 9) C   1           s(  0.44%)p12.26(  5.43%)d99.99( 94.12%)
    55. (0.00620) RY*( 1) C   2           s(  0.03%)p99.99( 96.82%)d99.99(  3.16%)
                                            0.0000 -0.0048  0.0153  0.0027 -0.0032
                                            0.0121  0.9839  0.0000 -0.0000 -0.1504
                                            0.0000  0.0000  0.0161  0.0932
    56. (0.00271) RY*( 2) C   2           s(  0.00%)p 1.00( 95.58%)d 0.05(  4.42%)
                                            0.0000 -0.0000  0.0000 -0.0000  0.0000
                                            0.0000  0.0000 -0.0003  0.9776  0.0000
                                           -0.0831  0.1931 -0.0000 -0.0000
    57. (0.00154) RY*( 3) C   2           s(  0.13%)p99.99( 93.01%)d53.64(  6.86%)
                                            0.0000 -0.0074  0.0350  0.0022  0.9644
                                            0.0016  0.0110  0.0000 -0.0000 -0.0179
                                            0.0000  0.0000  0.2105 -0.1548
    58. (0.00064) RY*( 4) C   2           s(  0.00%)p 0.00(  0.00%)d 1.00(100.00%)
                                           -0.0000 -0.0000 -0.0000 -0.0000  0.0000
                                            0.0000  0.0000 -0.0022 -0.0054  0.0000
                                            0.9084  0.4181 -0.0000  0.0000
    59. (0.00062) RY*( 5) C   2           s( 42.18%)p 0.10(  4.12%)d 1.27( 53.71%)
                                            0.0000  0.0005  0.6495  0.0190 -0.2017
                                            0.0008 -0.0096 -0.0000  0.0000  0.0049
                                            0.0000  0.0000  0.7212 -0.1301
    60. (0.00058) RY*( 6) C   2           s(  1.89%)p 0.40(  0.75%)d51.39( 97.35%)
                                            0.0000  0.0006  0.1376  0.0049 -0.0837
                                           -0.0118  0.0189 -0.0000  0.0000 -0.4160
                                            0.0000 -0.0000 -0.2967 -0.8441
    61. (0.00047) RY*( 7) C   2           s(  0.00%)p 1.00(  4.48%)d21.34( 95.52%)
                                           -0.0000  0.0000  0.0000  0.0000 -0.0000
                                            0.0000 -0.0000  0.0249 -0.2101 -0.0000
                                           -0.4097  0.8874  0.0000 -0.0000
    62. (0.00038) RY*( 8) C   2           s( 55.41%)p 0.04(  2.07%)d 0.77( 42.52%)
                                           -0.0000 -0.0010  0.7444 -0.0172  0.1427
                                           -0.0038 -0.0015  0.0000 -0.0000  0.1483
                                           -0.0000  0.0000 -0.5876  0.2406
    63. (0.00025) RY*( 9) C   2           s(  0.37%)p 9.20(  3.36%)d99.99( 96.28%)
                                           -0.0000  0.0014  0.0604 -0.0030  0.0431
                                            0.0198 -0.1770 -0.0000  0.0000 -0.8842
                                            0.0000  0.0000  0.0378  0.4238
    64. (0.00375) RY*( 1) C   3           s(  0.00%)p 1.00( 92.83%)d 0.08(  7.17%)
                                           -0.0000  0.0009  0.0059 -0.0036 -0.2907
                                            0.0112  0.7423 -0.0061 -0.5409 -0.0425
                                           -0.0327  0.1192 -0.0636 -0.2248
    65. (0.00319) RY*( 2) C   3           s(  2.26%)p39.99( 90.45%)d 3.23(  7.29%)
                                           -0.0000  0.0015  0.1504  0.0126  0.8177
                                            0.0054  0.4497 -0.0006  0.1830  0.0908
                                            0.1533  0.0714 -0.1853  0.0418
    66. (0.00176) RY*( 3) C   3           s( 70.40%)p 0.41( 29.13%)d 0.01(  0.47%)
                                           -0.0000  0.0164  0.8389 -0.0036 -0.3169
                                            0.0005  0.1620  0.0027  0.4057 -0.0079
                                           -0.0077 -0.0355  0.0434 -0.0376
    67. (0.00015) RY*( 4) C   3           s( 26.08%)p 2.74( 71.55%)d 0.09(  2.37%)
                                            0.0000 -0.0269  0.5100 -0.0053  0.2761
                                            0.0100 -0.3984  0.0147 -0.6929  0.0531
                                            0.0659 -0.1082  0.0035 -0.0697
    68. (0.00004) RY*( 5) C   3           s(  0.03%)p99.99(  7.14%)d99.99( 92.83%)
    69. (0.00001) RY*( 6) C   3           s(  0.15%)p 4.47(  0.67%)d99.99( 99.18%)
    70. (0.00001) RY*( 7) C   3           s(  0.60%)p 3.72(  2.25%)d99.99( 97.14%)
    71. (0.00001) RY*( 8) C   3           s(  0.11%)p 5.62(  0.64%)d99.99( 99.25%)
    72. (0.00001) RY*( 9) C   3           s(  0.44%)p12.26(  5.43%)d99.99( 94.12%)
    73. (0.00380) RY*( 1) C   4           s(  0.00%)p 1.00( 92.63%)d 0.08(  7.37%)
                                           -0.0000 -0.0000 -0.0000  0.0000  0.0000
                                           -0.0000  0.0000  0.0099  0.9624 -0.0000
                                           -0.0385 -0.2688 -0.0000  0.0000
    74. (0.00340) RY*( 2) C   4           s(  2.18%)p41.94( 91.51%)d 2.89(  6.30%)
                                            0.0000 -0.0052  0.1476  0.0187  0.8423
                                           -0.0051 -0.4530 -0.0000 -0.0000 -0.1407
                                            0.0000  0.0000 -0.2004  0.0553
    75. (0.00167) RY*( 3) C   4           s( 68.31%)p 0.46( 31.50%)d 0.00(  0.19%)
                                           -0.0000  0.0179  0.8263 -0.0055 -0.3748
                                            0.0014 -0.4177  0.0000  0.0000 -0.0310
                                            0.0000 -0.0000  0.0067  0.0297
    76. (0.00018) RY*( 4) C   4           s( 28.01%)p 2.47( 69.30%)d 0.10(  2.68%)
                                           -0.0000 -0.0258  0.5286 -0.0119  0.3246
                                           -0.0185  0.7663  0.0000 -0.0000 -0.1148
                                            0.0000  0.0000  0.1117  0.0345
    77. (0.00003) RY*( 5) C   4           s(  1.19%)p 1.92(  2.29%)d81.18( 96.53%)
    78. (0.00001) RY*( 6) C   4           s(  0.00%)p 1.00(  0.15%)d99.99( 99.85%)
    79. (0.00002) RY*( 7) C   4           s(  0.13%)p38.71(  5.15%)d99.99( 94.72%)
    80. (0.00002) RY*( 8) C   4           s(  0.26%)p 1.04(  0.27%)d99.99( 99.47%)
    81. (0.00000) RY*( 9) C   4           s(  0.00%)p 1.00(  7.28%)d12.73( 92.72%)
    82. (0.00508) RY*( 1) C   5           s( 13.28%)p 6.06( 80.54%)d 0.47(  6.18%)
                                           -0.0000 -0.0175  0.3640 -0.0241 -0.8873
                                           -0.0012  0.1320 -0.0000 -0.0000  0.0257
                                           -0.0000  0.0000  0.2449 -0.0340
    83. (0.00497) RY*( 2) C   5           s(  1.33%)p70.60( 93.95%)d 3.55(  4.72%)
                                            0.0000  0.0046  0.1153  0.0045 -0.0945
                                            0.0169 -0.9645 -0.0000  0.0000 -0.2141
                                            0.0000  0.0000  0.0320  0.0194
    84. (0.00454) RY*( 3) C   5           s(  0.00%)p 1.00( 93.90%)d 0.06(  6.10%)
                                           -0.0000 -0.0000  0.0000 -0.0000 -0.0000
                                           -0.0000  0.0000  0.0013  0.9690  0.0000
                                            0.2396 -0.0599  0.0000  0.0000
    85. (0.00291) RY*( 4) C   5           s( 85.30%)p 0.16( 14.05%)d 0.01(  0.65%)
                                           -0.0000  0.0032  0.9236  0.0303  0.3665
                                           -0.0061  0.0720 -0.0000 -0.0000  0.0019
                                           -0.0000  0.0000 -0.0777  0.0222
    86. (0.00065) RY*( 5) C   5           s(  0.00%)p 1.00(  0.66%)d99.99( 99.34%)
                                            0.0000  0.0000 -0.0000 -0.0000 -0.0000
                                           -0.0000  0.0000 -0.0120  0.0802 -0.0000
                                           -0.0756  0.9938  0.0000  0.0000
    87. (0.00020) RY*( 6) C   5           s(  0.03%)p99.99(  4.74%)d99.99( 95.23%)
                                            0.0000  0.0002  0.0167  0.0030 -0.0220
                                            0.0264 -0.2150  0.0000 -0.0000  0.9689
                                            0.0000  0.0000 -0.0989 -0.0621
    88. (0.00016) RY*( 7) C   5           s(  0.05%)p99.99(  6.15%)d99.99( 93.80%)
                                           -0.0000 -0.0073  0.0212  0.0093 -0.2472
                                           -0.0014  0.0162 -0.0000  0.0000 -0.1098
                                           -0.0000 -0.0000 -0.9474 -0.1683
    89. (0.00014) RY*( 8) C   5           s(  0.00%)p 1.00(  5.49%)d17.20( 94.51%)
                                           -0.0000 -0.0000  0.0000  0.0000 -0.0000
                                           -0.0000  0.0000  0.0193 -0.2336 -0.0000
                                            0.9677  0.0927 -0.0000 -0.0000
    90. (0.00003) RY*( 9) C   5           s(  0.04%)p17.68(  0.67%)d99.99( 99.29%)
    91. (0.00544) RY*( 1) C   6           s(  0.23%)p99.99( 93.63%)d27.27(  6.15%)
                                            0.0000 -0.0240  0.0410  0.0201  0.5195
                                            0.0196  0.8159 -0.0000  0.0000 -0.2072
                                           -0.0000 -0.0000  0.1330  0.0291
    92. (0.00261) RY*( 2) C   6           s( 10.17%)p 8.67( 88.10%)d 0.17(  1.74%)
                                           -0.0000  0.0162  0.3184 -0.0115  0.7837
                                            0.0147 -0.5162  0.0000  0.0000  0.0608
                                           -0.0000 -0.0000  0.1121 -0.0331
    93. (0.00084) RY*( 3) C   6           s(  0.00%)p 1.00( 68.22%)d 0.47( 31.78%)
                                           -0.0000  0.0000 -0.0000 -0.0000  0.0000
                                           -0.0000 -0.0000 -0.0084  0.8259  0.0000
                                            0.3842 -0.4125  0.0000  0.0000
    94. (0.00081) RY*( 4) C   6           s( 87.47%)p 0.10(  9.14%)d 0.04(  3.38%)
                                            0.0000 -0.0084  0.9352  0.0177 -0.2753
                                            0.0058  0.1236 -0.0000  0.0000 -0.1075
                                            0.0000 -0.0000 -0.1257 -0.0805
    95. (0.00067) RY*( 5) C   6           s(  0.00%)p 1.00( 27.00%)d 2.70( 73.00%)
                                           -0.0000  0.0000 -0.0000 -0.0000  0.0000
                                           -0.0000 -0.0000 -0.0062 -0.5196  0.0000
                                            0.8028 -0.2924  0.0000  0.0000
    96. (0.00011) RY*( 6) C   6           s(  1.50%)p 2.13(  3.19%)d63.71( 95.31%)
                                            0.0000 -0.0043  0.1222  0.0216 -0.0995
                                           -0.0136  0.1462  0.0000  0.0000  0.7528
                                           -0.0000  0.0000  0.6215  0.0133
    97. (0.00007) RY*( 7) C   6           s(  0.04%)p99.99(  5.09%)d99.99( 94.87%)
    98. (0.00001) RY*( 8) C   6           s(  0.00%)p 1.00(  4.82%)d19.74( 95.18%)
    99. (0.00001) RY*( 9) C   6           s(  0.70%)p 1.23(  0.86%)d99.99( 98.43%)
   100. (0.00591) RY*( 1) C   7           s(  0.08%)p99.99( 95.74%)d50.01(  4.18%)
                                           -0.0000  0.0289 -0.0008  0.0108  0.6758
                                           -0.0319 -0.7068  0.0000  0.0000 -0.1851
                                            0.0000 -0.0000 -0.0828 -0.0257
   101. (0.00330) RY*( 2) C   7           s(  0.21%)p99.99( 98.35%)d 6.94(  1.44%)
                                           -0.0000 -0.0092  0.0447 -0.0320  0.7280
                                           -0.0132  0.6726 -0.0000  0.0000  0.1086
                                           -0.0000 -0.0000 -0.0496  0.0140
   102. (0.00108) RY*( 3) C   7           s(  0.00%)p 1.00( 78.04%)d 0.28( 21.96%)
                                           -0.0000 -0.0000  0.0000 -0.0000 -0.0000
                                            0.0000 -0.0000 -0.0063  0.8834  0.0000
                                           -0.3241 -0.3385  0.0000 -0.0000
   103. (0.00105) RY*( 4) C   7           s( 96.43%)p 0.00(  0.46%)d 0.03(  3.11%)
                                            0.0000 -0.0042  0.9820 -0.0054 -0.0168
                                            0.0221 -0.0616  0.0000 -0.0000  0.1378
                                            0.0000  0.0000  0.0825 -0.0725
   104. (0.00057) RY*( 5) C   7           s(  0.00%)p 1.00( 18.87%)d 4.30( 81.13%)
                                            0.0000 -0.0000  0.0000 -0.0000  0.0000
                                            0.0000  0.0000  0.0080  0.4343 -0.0000
                                            0.8376  0.3314  0.0000 -0.0000
   105. (0.00015) RY*( 6) C   7           s(  0.12%)p11.67(  1.37%)d99.99( 98.51%)
                                           -0.0000 -0.0016  0.0342 -0.0216  0.0412
                                           -0.0135  0.1066  0.0000 -0.0000 -0.6138
                                           -0.0000  0.0000  0.7762  0.0767
   106. (0.00006) RY*( 7) C   7           s(  3.09%)p 1.14(  3.52%)d30.24( 93.39%)
   107. (0.00002) RY*( 8) C   7           s(  0.00%)p 1.00(  3.14%)d30.83( 96.86%)
   108. (0.00001) RY*( 9) C   7           s(  0.16%)p 3.59(  0.59%)d99.99( 99.25%)
   109. (0.00780) RY*( 1) C   8           s(  0.14%)p99.99( 95.33%)d31.76(  4.53%)
                                            0.0000  0.0232  0.0298  0.0296  0.9757
                                           -0.0003  0.0200 -0.0000  0.0000  0.0060
                                            0.0000  0.0000  0.2096 -0.0356
   110. (0.00652) RY*( 2) C   8           s(  0.00%)p 1.00( 96.43%)d 0.04(  3.57%)
                                           -0.0000 -0.0006  0.0035 -0.0002 -0.0198
                                           -0.0303  0.9813  0.0000 -0.0000  0.1887
                                            0.0000 -0.0000 -0.0072  0.0009
   111. (0.00275) RY*( 3) C   8           s(  0.00%)p 1.00( 62.37%)d 0.60( 37.63%)
                                           -0.0000  0.0000  0.0000  0.0000 -0.0000
                                           -0.0000  0.0000 -0.0067  0.7897  0.0000
                                            0.6110  0.0542 -0.0000 -0.0000
   112. (0.00139) RY*( 4) C   8           s( 85.50%)p 0.01(  1.10%)d 0.16( 13.40%)
                                           -0.0000 -0.0111  0.9246  0.0146 -0.1037
                                           -0.0000 -0.0033  0.0000 -0.0000  0.0021
                                           -0.0000 -0.0000  0.3204 -0.1770
   113. (0.00080) RY*( 5) C   8           s(  0.00%)p 1.00(  0.17%)d99.99( 99.83%)
                                           -0.0000  0.0000  0.0000 -0.0000  0.0000
                                           -0.0000 -0.0000 -0.0104 -0.0399  0.0000
                                           -0.0372  0.9985 -0.0000  0.0000
   114. (0.00065) RY*( 6) C   8           s(  1.17%)p 3.06(  3.58%)d81.24( 95.24%)
                                           -0.0000  0.0053  0.1081 -0.0122  0.0573
                                            0.0121  0.1796 -0.0000 -0.0000 -0.9386
                                           -0.0000  0.0000 -0.2647  0.0365
   115. (0.00063) RY*( 7) C   8           s( 11.74%)p 0.32(  3.73%)d 7.20( 84.53%)
                                           -0.0000  0.0164  0.3422 -0.0368  0.1799
                                           -0.0043 -0.0595  0.0000 -0.0000  0.2881
                                            0.0000 -0.0000 -0.8653  0.1162
   116. (0.00008) RY*( 8) C   8           s(  0.00%)p 1.00( 37.48%)d 1.67( 62.52%)
   117. (0.00002) RY*( 9) C   8           s(  1.60%)p 0.01(  0.01%)d61.66( 98.40%)
   118. (0.00287) RY*( 1)Cl   9           s(  0.00%)p 1.00( 23.15%)d 3.32( 76.85%)
                                           -0.0000  0.0000 -0.0000 -0.0000 -0.0000
                                           -0.0000  0.0000 -0.0000 -0.0000 -0.0000
                                            0.0000 -0.0121  0.4810 -0.0000  0.8766
                                            0.0104  0.0000 -0.0000
   119. (0.00165) RY*( 2)Cl   9           s(  0.00%)p 1.00( 44.18%)d 1.26( 55.82%)
                                            0.0000 -0.0000  0.0000  0.0002 -0.0000
                                            0.0001 -0.0066  0.0000 -0.0053  0.6646
                                           -0.0000 -0.0000  0.0000  0.7470  0.0000
                                           -0.0000 -0.0136 -0.0003
   120. (0.00032) RY*( 3)Cl   9           s( 38.38%)p 1.23( 47.39%)d 0.37( 14.24%)
                                            0.0000  0.0000  0.0174  0.6193  0.0000
                                            0.0658 -0.6852 -0.0000  0.0008  0.0019
                                            0.0000 -0.0000 -0.0000 -0.0103  0.0000
                                           -0.0000 -0.1372  0.3513
   121. (0.00015) RY*( 4)Cl   9           s(  9.36%)p 0.05(  0.43%)d 9.63( 90.21%)
                                           -0.0000 -0.0000 -0.0162  0.3056 -0.0000
                                           -0.0497 -0.0426  0.0000 -0.0005  0.0009
                                           -0.0000  0.0000 -0.0000  0.0153 -0.0000
                                            0.0000  0.9151 -0.2539
   122. (0.00003) RY*( 5)Cl   9           s(  0.00%)p 0.00(  0.00%)d 1.00(100.00%)
   123. (0.00001) RY*( 6)Cl   9           s(  0.00%)p 1.00( 55.85%)d 0.79( 44.15%)
   124. (0.00000) RY*( 7)Cl   9           s(  0.00%)p 1.00( 76.88%)d 0.30( 23.12%)
   125. (0.00001) RY*( 8)Cl   9           s( 35.05%)p 1.50( 52.72%)d 0.35( 12.23%)
   126. (0.00001) RY*( 9)Cl   9           s( 17.12%)p 0.00(  0.06%)d 4.84( 82.83%)
   127. (0.00590) RY*( 1) C  10           s(  0.08%)p99.99( 95.70%)d50.18(  4.22%)
                                           -0.0000  0.0287 -0.0044  0.0099  0.6665
                                            0.0325  0.7152 -0.0000  0.0000  0.1826
                                            0.0000 -0.0000 -0.0908 -0.0244
   128. (0.00338) RY*( 2) C  10           s(  0.47%)p99.99( 98.09%)d 3.09(  1.45%)
                                           -0.0000 -0.0100  0.0676 -0.0330  0.7359
                                            0.0114 -0.6619  0.0000  0.0000 -0.1107
                                           -0.0000  0.0000 -0.0446  0.0147
   129. (0.00101) RY*( 3) C  10           s( 96.26%)p 0.01(  0.77%)d 0.03(  2.97%)
                                            0.0000 -0.0040  0.9811 -0.0054 -0.0320
                                           -0.0223  0.0784 -0.0000 -0.0000 -0.1275
                                           -0.0000 -0.0000  0.0881 -0.0751
   130. (0.00097) RY*( 4) C  10           s(  0.00%)p 1.00( 84.76%)d 0.18( 15.24%)
                                           -0.0000 -0.0000  0.0000 -0.0000 -0.0000
                                           -0.0000  0.0000  0.0085  0.9206  0.0000
                                           -0.2428  0.3057  0.0000 -0.0000
   131. (0.00062) RY*( 5) C  10           s(  0.00%)p 1.00( 12.04%)d 7.31( 87.96%)
                                            0.0000 -0.0000  0.0000 -0.0000 -0.0000
                                           -0.0000  0.0000 -0.0090  0.3469 -0.0000
                                            0.8682 -0.3547  0.0000 -0.0000
   132. (0.00015) RY*( 6) C  10           s(  0.11%)p11.87(  1.35%)d99.99( 98.54%)
                                           -0.0000 -0.0015  0.0337 -0.0217  0.0414
                                            0.0132 -0.1056  0.0000 -0.0000  0.6462
                                           -0.0000 -0.0000  0.7480  0.0908
   133. (0.00006) RY*( 7) C  10           s(  3.00%)p 1.16(  3.48%)d31.20( 93.52%)
   134. (0.00002) RY*( 8) C  10           s(  0.00%)p 1.00(  3.25%)d29.75( 96.75%)
   135. (0.00001) RY*( 9) C  10           s(  0.17%)p 3.85(  0.64%)d99.99( 99.19%)
   136. (0.00555) RY*( 1) C  11           s(  0.15%)p99.99( 93.85%)d39.43(  5.99%)
                                            0.0000 -0.0222  0.0320  0.0197  0.5611
                                           -0.0182 -0.7893 -0.0000  0.0000  0.2089
                                           -0.0000  0.0000  0.1247  0.0276
   137. (0.00291) RY*( 2) C  11           s( 13.29%)p 6.41( 85.23%)d 0.11(  1.48%)
                                            0.0000  0.0189  0.3641 -0.0093  0.7471
                                           -0.0136  0.5421 -0.0000 -0.0000 -0.0672
                                           -0.0000 -0.0000  0.0974 -0.0284
   138. (0.00094) RY*( 3) C  11           s( 85.30%)p 0.14( 12.12%)d 0.03(  2.58%)
                                           -0.0000 -0.0101  0.9235  0.0208 -0.3010
                                           -0.0038 -0.1738 -0.0000 -0.0000  0.0881
                                           -0.0000 -0.0000 -0.1255 -0.0476
   139. (0.00084) RY*( 4) C  11           s(  0.00%)p 1.00( 89.17%)d 0.12( 10.83%)
                                            0.0000 -0.0000  0.0000  0.0000 -0.0000
                                           -0.0000 -0.0000  0.0032  0.9443  0.0000
                                            0.1895  0.2690 -0.0000 -0.0000
   140. (0.00070) RY*( 5) C  11           s(  0.00%)p 1.00(  8.58%)d10.66( 91.42%)
                                            0.0000  0.0000 -0.0000 -0.0000  0.0000
                                            0.0000  0.0000  0.0115 -0.2927 -0.0000
                                            0.8573  0.4233  0.0000  0.0000
   141. (0.00012) RY*( 6) C  11           s(  1.06%)p 2.83(  3.01%)d90.07( 95.92%)
                                           -0.0000 -0.0038  0.1031  0.0217 -0.0971
                                            0.0139 -0.1416 -0.0000  0.0000 -0.7033
                                           -0.0000  0.0000  0.6801  0.0454
   142. (0.00008) RY*( 7) C  11           s(  0.01%)p 1.00(  4.56%)d20.91( 95.43%)
   143. (0.00004) RY*( 8) C  11           s(  0.00%)p 1.00(  2.29%)d42.63( 97.71%)
   144. (0.00001) RY*( 9) C  11           s(  0.29%)p 4.28(  1.24%)d99.99( 98.47%)
   145. (0.00122) RY*( 1) H  12           s( 98.15%)p 0.02(  1.85%)
                                            0.0045  0.9907 -0.0416 -0.1270  0.0255
   146. (0.00022) RY*( 2) H  12           s(  0.01%)p 1.00( 99.99%)
                                           -0.0005  0.0081  0.8350 -0.3023 -0.4597
   147. (0.00013) RY*( 3) H  12           s(  0.05%)p99.99( 99.95%)
                                           -0.0067  0.0206  0.5194  0.1589  0.8394
   148. (0.00004) RY*( 4) H  12           s(  1.88%)p52.32( 98.12%)
   149. (0.00153) RY*( 1) H  13           s( 98.42%)p 0.02(  1.58%)
                                            0.0048  0.9921  0.1194 -0.0204  0.0331
   150. (0.00020) RY*( 2) H  13           s(  0.00%)p 1.00(100.00%)
                                           -0.0004  0.0012 -0.0275 -0.8784 -0.4772
   151. (0.00012) RY*( 3) H  13           s(  0.00%)p 1.00(100.00%)
                                            0.0064  0.0020  0.2936  0.4492 -0.8438
   152. (0.00004) RY*( 4) H  13           s(  1.65%)p59.61( 98.35%)
   153. (0.00146) RY*( 1) H  14           s( 98.38%)p 0.02(  1.62%)
                                            0.0045  0.9918 -0.0126  0.0430  0.1193
   154. (0.00020) RY*( 2) H  14           s(  0.01%)p99.99( 99.99%)
                                            0.0007  0.0109 -0.7944 -0.6057  0.0439
   155. (0.00011) RY*( 3) H  14           s(  0.01%)p 1.00( 99.99%)
                                            0.0075 -0.0054 -0.5905  0.7535 -0.2889
   156. (0.00004) RY*( 4) H  14           s(  1.68%)p58.38( 98.32%)
   157. (0.00146) RY*( 1) H  15           s( 98.38%)p 0.02(  1.62%)
                                            0.0045  0.9918 -0.0126  0.0430 -0.1193
   158. (0.00020) RY*( 2) H  15           s(  0.01%)p99.99( 99.99%)
                                            0.0007  0.0109 -0.7944 -0.6057 -0.0439
   159. (0.00011) RY*( 3) H  15           s(  0.01%)p 1.00( 99.99%)
                                            0.0075 -0.0054 -0.5905  0.7535  0.2889
   160. (0.00004) RY*( 4) H  15           s(  1.68%)p58.38( 98.32%)
   161. (0.00122) RY*( 1) H  16           s( 98.15%)p 0.02(  1.85%)
                                            0.0045  0.9907 -0.0416 -0.1270 -0.0255
   162. (0.00022) RY*( 2) H  16           s(  0.01%)p 1.00( 99.99%)
                                           -0.0005  0.0081  0.8350 -0.3023  0.4597
   163. (0.00013) RY*( 3) H  16           s(  0.05%)p99.99( 99.95%)
                                           -0.0067  0.0206  0.5194  0.1589 -0.8394
   164. (0.00004) RY*( 4) H  16           s(  1.88%)p52.32( 98.12%)
   165. (0.00153) RY*( 1) H  17           s( 98.42%)p 0.02(  1.58%)
                                            0.0048  0.9921  0.1194 -0.0204 -0.0331
   166. (0.00020) RY*( 2) H  17           s(  0.00%)p 1.00(100.00%)
                                           -0.0004  0.0012 -0.0275 -0.8784  0.4772
   167. (0.00012) RY*( 3) H  17           s(  0.00%)p 1.00(100.00%)
                                            0.0064  0.0020  0.2936  0.4492  0.8438
   168. (0.00004) RY*( 4) H  17           s(  1.65%)p59.60( 98.35%)
   169. (0.00156) RY*( 1) H  18           s( 99.05%)p 0.01(  0.95%)
                                            0.0039  0.9952 -0.0462  0.0577 -0.0634
   170. (0.00022) RY*( 2) H  18           s(  0.08%)p99.99( 99.92%)
                                            0.0007  0.0274  0.8545 -0.2737 -0.4407
   171. (0.00012) RY*( 3) H  18           s(  0.02%)p99.99( 99.98%)
                                           -0.0039  0.0150  0.4905  0.7020  0.5161
   172. (0.00005) RY*( 4) H  18           s(  0.93%)p99.99( 99.07%)
   173. (0.00156) RY*( 1) H  19           s( 99.05%)p 0.01(  0.95%)
                                            0.0039  0.9952 -0.0462  0.0577  0.0634
   174. (0.00022) RY*( 2) H  19           s(  0.08%)p99.99( 99.92%)
                                            0.0007  0.0274  0.8545 -0.2737  0.4407
   175. (0.00012) RY*( 3) H  19           s(  0.02%)p99.99( 99.98%)
                                           -0.0039  0.0150  0.4905  0.7019 -0.5161
   176. (0.00005) RY*( 4) H  19           s(  0.93%)p99.99( 99.07%)
   177. (0.00144) RY*( 1) H  20           s( 98.28%)p 0.02(  1.72%)
                                            0.0045  0.9914  0.1261  0.0360 -0.0000
   178. (0.00021) RY*( 2) H  20           s(  0.00%)p 1.00(100.00%)
                                            0.0000  0.0000  0.0000  0.0000  1.0000
   179. (0.00011) RY*( 3) H  20           s(  0.03%)p99.99( 99.97%)
                                            0.0053  0.0155  0.1596 -0.9870  0.0000
   180. (0.00004) RY*( 4) H  20           s(  1.77%)p55.40( 98.23%)
   181. (0.00175) RY*( 1) H  21           s( 99.41%)p 0.01(  0.59%)
                                            0.0034  0.9970  0.0694  0.0329  0.0000
   182. (0.00020) RY*( 2) H  21           s(  0.00%)p 1.00(100.00%)
                                            0.0000 -0.0000  0.0000  0.0000  1.0000
   183. (0.00009) RY*( 3) H  21           s(  0.34%)p99.99( 99.66%)
   184. (0.00007) RY*( 4) H  21           s(  0.34%)p99.99( 99.66%)
   185. (0.00230) RY*( 1) H  22           s( 99.46%)p 0.01(  0.54%)
                                            0.0044  0.9973 -0.0263  0.0688 -0.0000
   186. (0.00018) RY*( 2) H  22           s(  0.00%)p 1.00(100.00%)
                                            0.0000  0.0000 -0.0000 -0.0000  1.0000
   187. (0.00010) RY*( 3) H  22           s(  0.00%)p 1.00(100.00%)
   188. (0.00006) RY*( 4) H  22           s(  0.63%)p99.99( 99.37%)
   189. (0.00230) RY*( 1) H  23           s( 99.48%)p 0.01(  0.52%)
                                            0.0044  0.9974 -0.0271 -0.0672 -0.0000
   190. (0.00018) RY*( 2) H  23           s(  0.00%)p 1.00(100.00%)
                                            0.0000  0.0000 -0.0000  0.0000  1.0000
   191. (0.00010) RY*( 3) H  23           s(  0.01%)p 1.00( 99.99%)
                                            0.0072 -0.0056 -0.9534  0.3014 -0.0000
   192. (0.00006) RY*( 4) H  23           s(  0.61%)p99.99( 99.39%)
   193. (0.00173) RY*( 1) H  24           s( 99.17%)p 0.01(  0.83%)
                                            0.0041  0.9958  0.0846 -0.0342  0.0000
   194. (0.00020) RY*( 2) H  24           s(  0.00%)p 1.00(100.00%)
                                           -0.0000 -0.0000 -0.0000  0.0000  1.0000
   195. (0.00009) RY*( 3) H  24           s(  0.61%)p99.99( 99.39%)
   196. (0.00007) RY*( 4) H  24           s(  0.32%)p99.99( 99.68%)
   197. (0.02519) BD*( 1) C   1 - C   2  
                ( 51.48%)   0.7175* C   1 s( 30.27%)p 2.30( 69.69%)d 0.00(  0.04%)
                                            0.0007  0.5501 -0.0080 -0.2722  0.0059
                                            0.3960 -0.0036 -0.6826  0.0050 -0.0053
                                            0.0094 -0.0135 -0.0020  0.0104
                ( 48.52%)  -0.6966* C   2 s( 24.51%)p 3.08( 75.44%)d 0.00(  0.05%)
                                            0.0000  0.4951 -0.0008  0.2754  0.0061
                                           -0.4228  0.0051  0.7069  0.0039 -0.0053
                                            0.0086 -0.0150 -0.0027  0.0108
   198. (0.00646) BD*( 1) C   1 - H  12  
                ( 39.19%)   0.6260* C   1 s( 23.41%)p 3.27( 76.55%)d 0.00(  0.04%)
                                           -0.0000  0.4838  0.0037 -0.2922  0.0103
                                           -0.8239 -0.0032  0.0285  0.0186  0.0113
                                           -0.0007 -0.0005 -0.0137 -0.0106
                ( 60.81%)  -0.7798* H  12 s( 99.92%)p 0.00(  0.08%)
                                            0.9996 -0.0007  0.0088  0.0263 -0.0025
   199. (0.00719) BD*( 1) C   1 - H  13  
                ( 39.14%)   0.6256* C   1 s( 23.00%)p 3.35( 76.96%)d 0.00(  0.04%)
                                            0.0001 -0.4796 -0.0031 -0.8763  0.0005
                                            0.0282  0.0105 -0.0206 -0.0170  0.0012
                                           -0.0003 -0.0004 -0.0177  0.0109
                ( 60.86%)  -0.7801* H  13 s( 99.92%)p 0.00(  0.08%)
                                           -0.9996  0.0013  0.0280 -0.0012  0.0015
   200. (0.00620) BD*( 1) C   1 - H  14  
                ( 38.89%)   0.6236* C   1 s( 23.23%)p 3.30( 76.73%)d 0.00(  0.04%)
                                            0.0000 -0.4820 -0.0029  0.2682 -0.0084
                                           -0.4036  0.0135 -0.7294 -0.0114  0.0046
                                            0.0094 -0.0141  0.0020 -0.0107
                ( 61.11%)  -0.7817* H  14 s( 99.92%)p 0.00(  0.08%)
                                           -0.9996  0.0010 -0.0088  0.0122  0.0239
   201. (0.02519) BD*( 1) C   2 - C   3  
                ( 48.52%)   0.6966* C   2 s( 24.51%)p 3.08( 75.44%)d 0.00(  0.05%)
                                           -0.0000 -0.4951  0.0008 -0.2754 -0.0061
                                            0.4228 -0.0051  0.7069  0.0039  0.0053
                                            0.0086 -0.0150  0.0027 -0.0108
                ( 51.48%)  -0.7175* C   3 s( 30.27%)p 2.30( 69.69%)d 0.00(  0.04%)
                                           -0.0007 -0.5501  0.0080  0.2722 -0.0059
                                           -0.3960  0.0036 -0.6826  0.0050  0.0053
                                            0.0094 -0.0135  0.0020 -0.0104
   202. (0.02180) BD*( 1) C   2 - C   4  
                ( 48.73%)   0.6981* C   2 s( 25.34%)p 2.94( 74.61%)d 0.00(  0.05%)
                                           -0.0001 -0.5034 -0.0023 -0.3245 -0.0031
                                           -0.8005  0.0051  0.0000  0.0000 -0.0131
                                            0.0000  0.0000  0.0130  0.0109
                ( 51.27%)  -0.7160* C   4 s( 30.46%)p 2.28( 69.50%)d 0.00(  0.04%)
                                           -0.0006 -0.5519  0.0078  0.3451 -0.0084
                                            0.7588 -0.0008 -0.0000  0.0000 -0.0127
                                            0.0000  0.0000  0.0114  0.0105
   203. (0.04274) BD*( 1) C   2 - C   5  
                ( 50.33%)   0.7094* C   2 s( 25.62%)p 2.90( 74.32%)d 0.00(  0.05%)
                                            0.0002  0.5062  0.0005 -0.8615 -0.0005
                                            0.0311  0.0051  0.0000 -0.0000 -0.0011
                                           -0.0000 -0.0000  0.0198 -0.0112
                ( 49.67%)  -0.7048* C   5 s( 32.44%)p 2.08( 67.53%)d 0.00(  0.03%)
                                            0.0002  0.5694 -0.0146  0.8210 -0.0339
                                           -0.0026  0.0084  0.0000 -0.0000 -0.0005
                                            0.0000 -0.0000  0.0144 -0.0117
   204. (0.00620) BD*( 1) C   3 - H  15  
                ( 38.89%)   0.6236* C   3 s( 23.23%)p 3.30( 76.73%)d 0.00(  0.04%)
                                           -0.0000  0.4820  0.0029 -0.2682  0.0084
                                            0.4036 -0.0135 -0.7294 -0.0114 -0.0046
                                            0.0094 -0.0141 -0.0020  0.0107
                ( 61.11%)  -0.7817* H  15 s( 99.92%)p 0.00(  0.08%)
                                            0.9996 -0.0010  0.0088 -0.0122  0.0239
   205. (0.00646) BD*( 1) C   3 - H  16  
                ( 39.19%)   0.6260* C   3 s( 23.41%)p 3.27( 76.55%)d 0.00(  0.04%)
                                           -0.0000  0.4838  0.0037 -0.2922  0.0103
                                           -0.8239 -0.0032 -0.0285 -0.0186  0.0113
                                            0.0007  0.0005 -0.0137 -0.0106
                ( 60.81%)  -0.7798* H  16 s( 99.92%)p 0.00(  0.08%)
                                            0.9996 -0.0007  0.0088  0.0263  0.0025
   206. (0.00719) BD*( 1) C   3 - H  17  
                ( 39.14%)   0.6256* C   3 s( 23.00%)p 3.35( 76.96%)d 0.00(  0.04%)
                                            0.0001 -0.4796 -0.0031 -0.8763  0.0005
                                            0.0282  0.0105  0.0206  0.0170  0.0012
                                            0.0003  0.0004 -0.0177  0.0109
                ( 60.86%)  -0.7801* H  17 s( 99.92%)p 0.00(  0.08%)
                                           -0.9996  0.0013  0.0280 -0.0012 -0.0015
   207. (0.00702) BD*( 1) C   4 - H  18  
                ( 38.93%)   0.6240* C   4 s( 23.19%)p 3.31( 76.77%)d 0.00(  0.04%)
                                            0.0000 -0.4815 -0.0015  0.2388 -0.0164
                                           -0.4588 -0.0147  0.7069 -0.0034  0.0060
                                           -0.0075  0.0150  0.0028 -0.0101
                ( 61.07%)  -0.7815* H  18 s( 99.92%)p 0.00(  0.08%)
                                           -0.9996  0.0013 -0.0060  0.0154 -0.0227
   208. (0.00702) BD*( 1) C   4 - H  19  
                ( 38.93%)   0.6240* C   4 s( 23.19%)p 3.31( 76.77%)d 0.00(  0.04%)
                                            0.0000 -0.4815 -0.0015  0.2388 -0.0164
                                           -0.4588 -0.0147 -0.7069  0.0034  0.0060
                                            0.0075 -0.0150  0.0028 -0.0101
                ( 61.07%)  -0.7815* H  19 s( 99.92%)p 0.00(  0.08%)
                                           -0.9996  0.0013 -0.0060  0.0154  0.0227
   209. (0.00646) BD*( 1) C   4 - H  20  
                ( 38.79%)   0.6228* C   4 s( 23.07%)p 3.33( 76.88%)d 0.00(  0.04%)
                                            0.0000 -0.4803 -0.0063 -0.8752  0.0014
                                            0.0490 -0.0223  0.0000  0.0000  0.0025
                                           -0.0000 -0.0000 -0.0180  0.0097
                ( 61.21%)  -0.7824* H  20 s( 99.92%)p 0.00(  0.08%)
                                           -0.9996  0.0009  0.0282 -0.0008 -0.0000
   210. (0.02626) BD*( 1) C   5 - C   6  
                ( 49.23%)   0.7017* C   5 s( 34.23%)p 1.92( 65.73%)d 0.00(  0.04%)
                                            0.0001 -0.5849 -0.0125  0.4032 -0.0044
                                           -0.7031 -0.0174  0.0000 -0.0000  0.0157
                                            0.0000 -0.0000  0.0062  0.0115
                ( 50.77%)  -0.7125* C   6 s( 36.17%)p 1.76( 63.79%)d 0.00(  0.04%)
                                           -0.0001 -0.6014 -0.0005 -0.4381 -0.0154
                                            0.6675 -0.0112  0.0000 -0.0000  0.0146
                                           -0.0000 -0.0000  0.0081  0.0123
   211. (0.33518) BD*( 2) C   5 - C   6  
                ( 50.52%)   0.7108* C   5 s(  0.00%)p 1.00( 99.95%)d 0.00(  0.05%)
                                           -0.0000 -0.0000  0.0000 -0.0000  0.0000
                                            0.0000  0.0000  0.9997  0.0043 -0.0000
                                           -0.0199  0.0103 -0.0000 -0.0000
                ( 49.48%)  -0.7034* C   6 s(  0.00%)p 1.00( 99.96%)d 0.00(  0.04%)
                                           -0.0000  0.0000  0.0000 -0.0000 -0.0000
                                           -0.0000  0.0000  0.9998 -0.0001 -0.0000
                                            0.0002 -0.0205 -0.0000 -0.0000
   212. (0.02598) BD*( 1) C   5 - C  11  
                ( 49.29%)   0.7021* C   5 s( 33.30%)p 2.00( 66.65%)d 0.00(  0.04%)
                                            0.0001 -0.5770 -0.0072  0.4022 -0.0002
                                            0.7103  0.0147 -0.0000 -0.0000 -0.0156
                                            0.0000  0.0000  0.0071  0.0120
                ( 50.71%)  -0.7121* C  11 s( 36.17%)p 1.76( 63.78%)d 0.00(  0.04%)
                                           -0.0001 -0.6014  0.0013 -0.4266 -0.0128
                                           -0.6749  0.0108 -0.0000 -0.0000 -0.0144
                                           -0.0000 -0.0000  0.0086  0.0123
   213. (0.01768) BD*( 1) C   6 - C   7  
                ( 50.04%)   0.7074* C   6 s( 35.57%)p 1.81( 64.38%)d 0.00(  0.04%)
                                            0.0001  0.5963  0.0145 -0.8013 -0.0076
                                            0.0117  0.0391 -0.0000 -0.0000  0.0015
                                           -0.0000  0.0000  0.0174 -0.0120
                ( 49.96%)  -0.7068* C   7 s( 36.17%)p 1.76( 63.78%)d 0.00(  0.04%)
                                           -0.0001  0.6014  0.0072  0.7973  0.0064
                                            0.0224  0.0411 -0.0000  0.0000 -0.0026
                                           -0.0000  0.0000  0.0167 -0.0123
   214. (0.01498) BD*( 1) C   6 - H  21  
                ( 38.47%)   0.6202* C   6 s( 28.15%)p 2.55( 71.81%)d 0.00(  0.03%)
                                            0.0004 -0.5305  0.0122 -0.4056  0.0131
                                           -0.7439 -0.0016 -0.0000 -0.0000 -0.0123
                                           -0.0000  0.0000  0.0088  0.0102
                ( 61.53%)  -0.7844* H  21 s( 99.91%)p 0.00(  0.09%)
                                           -0.9996  0.0016  0.0136  0.0266 -0.0000
   215. (0.02934) BD*( 1) C   7 - C   8  
                ( 50.79%)   0.7126* C   7 s( 35.22%)p 1.84( 64.74%)d 0.00(  0.05%)
                                            0.0000  0.5933  0.0134 -0.4287 -0.0370
                                           -0.6797  0.0107  0.0000 -0.0000  0.0148
                                            0.0000  0.0000 -0.0097 -0.0124
                ( 49.21%)  -0.7015* C   8 s( 39.08%)p 1.56( 60.88%)d 0.00(  0.04%)
                                           -0.0000  0.6252  0.0006  0.3249 -0.0235
                                            0.7087  0.0194  0.0000 -0.0000  0.0128
                                           -0.0000 -0.0000 -0.0088 -0.0119
   216. (0.38905) BD*( 2) C   7 - C   8  
                ( 52.84%)   0.7269* C   7 s(  0.00%)p 1.00( 99.95%)d 0.00(  0.05%)
                                           -0.0000  0.0000  0.0000  0.0000 -0.0000
                                           -0.0000 -0.0000  0.9998 -0.0013  0.0000
                                           -0.0001 -0.0220 -0.0000 -0.0000
                ( 47.16%)  -0.6867* C   8 s(  0.00%)p 1.00( 99.98%)d 0.00(  0.02%)
                                           -0.0000  0.0000 -0.0000 -0.0000  0.0000
                                           -0.0000 -0.0000  0.9999 -0.0006  0.0000
                                            0.0108  0.0108 -0.0000 -0.0000
   217. (0.01414) BD*( 1) C   7 - H  22  
                ( 38.06%)   0.6169* C   7 s( 28.51%)p 2.51( 71.46%)d 0.00(  0.03%)
                                            0.0003 -0.5338  0.0151  0.4230 -0.0086
                                           -0.7318  0.0050 -0.0000  0.0000  0.0128
                                           -0.0000  0.0000  0.0061  0.0099
                ( 61.94%)  -0.7870* H  22 s( 99.91%)p 0.00(  0.09%)
                                           -0.9995  0.0022 -0.0165  0.0258 -0.0000
   218. (0.03253) BD*( 1) C   8 -Cl   9  
                ( 55.82%)   0.7471* C   8 s( 21.88%)p 3.56( 77.86%)d 0.01(  0.26%)
                                           -0.0002  0.4677 -0.0000 -0.8824  0.0052
                                           -0.0078  0.0002 -0.0000  0.0000  0.0008
                                            0.0000 -0.0000  0.0444 -0.0248
                ( 44.18%)  -0.6647*Cl   9 s( 19.77%)p 4.03( 79.74%)d 0.02(  0.49%)
                                           -0.0000  0.0001  0.4431 -0.0371 -0.0001
                                            0.8923  0.0336 -0.0000  0.0085  0.0003
                                            0.0000 -0.0000 -0.0000  0.0011 -0.0000
                                           -0.0000  0.0607 -0.0344
   219. (0.02967) BD*( 1) C   8 - C  10  
                ( 49.23%)   0.7017* C   8 s( 38.89%)p 1.57( 61.08%)d 0.00(  0.04%)
                                            0.0000 -0.6236 -0.0002 -0.3365  0.0234
                                            0.7047  0.0193  0.0000  0.0000  0.0131
                                            0.0000 -0.0000  0.0085  0.0119
                ( 50.77%)  -0.7125* C  10 s( 35.04%)p 1.85( 64.91%)d 0.00(  0.05%)
                                           -0.0000 -0.5918 -0.0129  0.4409  0.0366
                                           -0.6733  0.0119  0.0000  0.0000  0.0150
                                           -0.0000  0.0000  0.0092  0.0124
   220. (0.01770) BD*( 1) C  10 - C  11  
                ( 49.93%)   0.7066* C  10 s( 36.31%)p 1.75( 63.64%)d 0.00(  0.04%)
                                            0.0001 -0.6026 -0.0082 -0.7966 -0.0079
                                            0.0084  0.0412 -0.0000 -0.0000 -0.0032
                                           -0.0000 -0.0000 -0.0165  0.0122
                ( 50.07%)  -0.7076* C  11 s( 35.87%)p 1.79( 64.09%)d 0.00(  0.05%)
                                           -0.0001 -0.5987 -0.0163  0.7990  0.0080
                                            0.0288  0.0390 -0.0000  0.0000  0.0009
                                            0.0000  0.0000 -0.0175  0.0120
   221. (0.31811) BD*( 2) C  10 - C  11  
                ( 49.92%)   0.7066* C  10 s(  0.00%)p 1.00( 99.95%)d 0.00(  0.05%)
                                            0.0000  0.0000  0.0000  0.0000  0.0000
                                           -0.0000 -0.0000 -0.9997  0.0083 -0.0000
                                           -0.0185 -0.0119  0.0000  0.0000
                ( 50.08%)  -0.7077* C  11 s(  0.00%)p 1.00( 99.96%)d 0.00(  0.04%)
                                           -0.0000  0.0000 -0.0000  0.0000 -0.0000
                                           -0.0000  0.0000 -0.9998  0.0023 -0.0000
                                            0.0188 -0.0094 -0.0000  0.0000
   222. (0.01423) BD*( 1) C  10 - H  23  
                ( 38.03%)   0.6167* C  10 s( 28.55%)p 2.50( 71.42%)d 0.00(  0.03%)
                                           -0.0003  0.5341 -0.0155 -0.4115  0.0084
                                           -0.7381  0.0055  0.0000 -0.0000  0.0125
                                            0.0000  0.0000 -0.0065 -0.0099
                ( 61.97%)  -0.7872* H  23 s( 99.91%)p 0.00(  0.09%)
                                            0.9995 -0.0022  0.0158  0.0262 -0.0000
   223. (0.01539) BD*( 1) C  11 - H  24  
                ( 38.67%)   0.6219* C  11 s( 27.86%)p 2.59( 72.11%)d 0.00(  0.03%)
                                           -0.0004  0.5277 -0.0123  0.4220 -0.0140
                                           -0.7368 -0.0027  0.0000  0.0000 -0.0124
                                            0.0000 -0.0000 -0.0083 -0.0102
                ( 61.33%)  -0.7831* H  24 s( 99.91%)p 0.00(  0.09%)
                                            0.9996 -0.0020 -0.0143  0.0260 -0.0000


 NHO Directionality and "Bond Bending" (deviations from line of nuclear centers)

         [Thresholds for printing:  angular deviation  >  1.0 degree]
                                    hybrid p-character > 25.0%
                                    orbital occupancy  >  0.10e

                                Line of Centers        Hybrid 1              Hybrid 2
                                ---------------  -------------------   ------------------
                NBO               Theta   Phi    Theta   Phi    Dev    Theta   Phi    Dev
 ========================================================================================
     2. BD (   1) C   1 - H  12    88.2  250.5    86.9  251.2   1.4      --     --    --
     3. BD (   1) C   1 - H  13    89.0  358.3    87.5  357.5   1.7      --     --    --
     4. BD (   1) C   1 - H  14    33.9  124.0    32.3  123.7   1.6      --     --    --
     7. BD (   1) C   2 - C   5    90.0  178.9    90.0  177.6   1.3     90.0    0.4   1.5
     8. BD (   1) C   3 - H  15   146.1  124.0   147.7  123.7   1.6      --     --    --
     9. BD (   1) C   3 - H  16    91.8  250.5    93.1  251.2   1.4      --     --    --
    10. BD (   1) C   3 - H  17    91.0  358.3    92.5  357.5   1.7      --     --    --
    11. BD (   1) C   4 - H  18   144.1  117.4   143.4  115.2   1.5      --     --    --
    12. BD (   1) C   4 - H  19    35.9  117.4    36.6  115.2   1.5      --     --    --
    13. BD (   1) C   4 - H  20    90.0  356.5    90.0  358.3   1.8      --     --    --
    14. BD (   1) C   5 - C   6    90.0  121.8    90.0  119.0   2.9     90.0  304.6   2.8
    15. BD (   2) C   5 - C   6    90.0  121.8     0.0    0.0  90.0      0.0    0.0  90.0
    16. BD (   1) C   5 - C  11    90.0  239.0    90.0  241.0   2.0     90.0   56.5   2.5
    17. BD (   1) C   6 - C   7    90.0  180.1    90.0  176.4   3.7     90.0    4.5   4.4
    19. BD (   1) C   7 - C   8    90.0  240.6    90.0  235.2   5.4     90.0   67.5   6.9
    20. BD (   2) C   7 - C   8    90.0  240.6     0.0    0.0  90.0      0.0    0.0  90.0
    21. BD (   1) C   7 - H  22    90.0  120.7    90.0  119.7   1.1      --     --    --
    23. BD (   1) C   8 - C  10    90.0  300.3    90.0  293.4   6.9     90.0  125.8   5.5
    24. BD (   1) C  10 - C  11    90.0    1.0    90.0  356.5   4.6     90.0  184.8   3.8
    25. BD (   2) C  10 - C  11    90.0    1.0     0.0    0.0  90.0      0.0    0.0  90.0
    26. BD (   1) C  10 - H  23    90.0  240.2    90.0  241.2   1.0      --     --    --
    44. LP (   2)Cl   9             --     --     90.0   90.5   --       --     --    --
    45. LP (   3)Cl   9             --     --      0.0    0.0   --       --     --    --
   211. BD*(   2) C   5 - C   6    90.0  121.8     0.0    0.0  90.0      0.0    0.0  90.0
   216. BD*(   2) C   7 - C   8    90.0  240.6     0.0    0.0  90.0      0.0    0.0  90.0
   221. BD*(   2) C  10 - C  11    90.0    1.0     0.0    0.0  90.0      0.0    0.0  90.0


 Second Order Perturbation Theory Analysis of Fock Matrix in NBO Basis

     Threshold for printing:   0.50 kcal/mol
                                                                              E(2)  E(j)-E(i) F(i,j)
         Donor NBO (i)                     Acceptor NBO (j)                 kcal/mol   a.u.    a.u. 
 ===================================================================================================

 within unit  1
   1. BD (   1) C   1 - C   2        / 64. RY*(   1) C   3                    1.18    1.38    0.036
   1. BD (   1) C   1 - C   2        / 73. RY*(   1) C   4                    0.93    1.38    0.032
   1. BD (   1) C   1 - C   2        / 84. RY*(   3) C   5                    1.28    1.33    0.037
   1. BD (   1) C   1 - C   2        /198. BD*(   1) C   1 - H  12            0.59    1.03    0.022
   1. BD (   1) C   1 - C   2        /199. BD*(   1) C   1 - H  13            0.58    1.02    0.022
   1. BD (   1) C   1 - C   2        /200. BD*(   1) C   1 - H  14            0.51    1.03    0.021
   1. BD (   1) C   1 - C   2        /201. BD*(   1) C   2 - C   3            1.17    0.96    0.030
   1. BD (   1) C   1 - C   2        /202. BD*(   1) C   2 - C   4            1.33    0.97    0.032
   1. BD (   1) C   1 - C   2        /203. BD*(   1) C   2 - C   5            1.69    0.99    0.037
   1. BD (   1) C   1 - C   2        /204. BD*(   1) C   3 - H  15            1.90    1.03    0.040
   1. BD (   1) C   1 - C   2        /207. BD*(   1) C   4 - H  18            2.16    1.02    0.042
   1. BD (   1) C   1 - C   2        /210. BD*(   1) C   5 - C   6            1.72    1.15    0.040
   1. BD (   1) C   1 - C   2        /211. BD*(   2) C   5 - C   6            2.11    0.62    0.035
   2. BD (   1) C   1 - H  12        / 56. RY*(   2) C   2                    0.73    1.34    0.028
   2. BD (   1) C   1 - H  12        /202. BD*(   1) C   2 - C   4            3.04    0.87    0.046
   3. BD (   1) C   1 - H  13        / 56. RY*(   2) C   2                    0.61    1.34    0.026
   3. BD (   1) C   1 - H  13        /203. BD*(   1) C   2 - C   5            3.22    0.89    0.048
   4. BD (   1) C   1 - H  14        / 55. RY*(   1) C   2                    0.62    1.42    0.027
   4. BD (   1) C   1 - H  14        /201. BD*(   1) C   2 - C   3            3.27    0.86    0.047
   5. BD (   1) C   2 - C   3        / 46. RY*(   1) C   1                    1.18    1.38    0.036
   5. BD (   1) C   2 - C   3        / 73. RY*(   1) C   4                    0.93    1.38    0.032
   5. BD (   1) C   2 - C   3        / 84. RY*(   3) C   5                    1.28    1.33    0.037
   5. BD (   1) C   2 - C   3        /197. BD*(   1) C   1 - C   2            1.17    0.96    0.030
   5. BD (   1) C   2 - C   3        /200. BD*(   1) C   1 - H  14            1.90    1.03    0.040
   5. BD (   1) C   2 - C   3        /202. BD*(   1) C   2 - C   4            1.33    0.97    0.032
   5. BD (   1) C   2 - C   3        /203. BD*(   1) C   2 - C   5            1.69    0.99    0.037
   5. BD (   1) C   2 - C   3        /204. BD*(   1) C   3 - H  15            0.51    1.03    0.021
   5. BD (   1) C   2 - C   3        /205. BD*(   1) C   3 - H  16            0.59    1.03    0.022
   5. BD (   1) C   2 - C   3        /206. BD*(   1) C   3 - H  17            0.58    1.02    0.022
   5. BD (   1) C   2 - C   3        /208. BD*(   1) C   4 - H  19            2.16    1.02    0.042
   5. BD (   1) C   2 - C   3        /210. BD*(   1) C   5 - C   6            1.72    1.15    0.040
   5. BD (   1) C   2 - C   3        /211. BD*(   2) C   5 - C   6            2.11    0.62    0.035
   6. BD (   1) C   2 - C   4        / 46. RY*(   1) C   1                    0.53    1.38    0.024
   6. BD (   1) C   2 - C   4        / 47. RY*(   2) C   1                    0.70    1.39    0.028
   6. BD (   1) C   2 - C   4        / 64. RY*(   1) C   3                    0.53    1.38    0.024
   6. BD (   1) C   2 - C   4        / 65. RY*(   2) C   3                    0.70    1.39    0.028
   6. BD (   1) C   2 - C   4        / 83. RY*(   2) C   5                    1.21    1.64    0.040
   6. BD (   1) C   2 - C   4        /197. BD*(   1) C   1 - C   2            1.37    0.96    0.032
   6. BD (   1) C   2 - C   4        /198. BD*(   1) C   1 - H  12            1.97    1.04    0.041
   6. BD (   1) C   2 - C   4        /201. BD*(   1) C   2 - C   3            1.37    0.96    0.032
   6. BD (   1) C   2 - C   4        /203. BD*(   1) C   2 - C   5            1.78    1.00    0.038
   6. BD (   1) C   2 - C   4        /205. BD*(   1) C   3 - H  16            1.97    1.04    0.041
   6. BD (   1) C   2 - C   4        /207. BD*(   1) C   4 - H  18            0.60    1.03    0.022
   6. BD (   1) C   2 - C   4        /208. BD*(   1) C   4 - H  19            0.60    1.03    0.022
   6. BD (   1) C   2 - C   4        /209. BD*(   1) C   4 - H  20            0.66    1.03    0.023
   6. BD (   1) C   2 - C   4        /212. BD*(   1) C   5 - C  11            2.91    1.15    0.052
   7. BD (   1) C   2 - C   5        / 47. RY*(   2) C   1                    0.68    1.40    0.028
   7. BD (   1) C   2 - C   5        / 65. RY*(   2) C   3                    0.68    1.40    0.028
   7. BD (   1) C   2 - C   5        / 74. RY*(   2) C   4                    0.75    1.44    0.030
   7. BD (   1) C   2 - C   5        / 91. RY*(   1) C   6                    1.19    1.77    0.041
   7. BD (   1) C   2 - C   5        /136. RY*(   1) C  11                    1.20    1.77    0.041
   7. BD (   1) C   2 - C   5        /197. BD*(   1) C   1 - C   2            1.33    0.97    0.032
   7. BD (   1) C   2 - C   5        /199. BD*(   1) C   1 - H  13            1.74    1.04    0.038
   7. BD (   1) C   2 - C   5        /201. BD*(   1) C   2 - C   3            1.33    0.97    0.032
   7. BD (   1) C   2 - C   5        /202. BD*(   1) C   2 - C   4            1.24    0.98    0.031
   7. BD (   1) C   2 - C   5        /206. BD*(   1) C   3 - H  17            1.74    1.04    0.038
   7. BD (   1) C   2 - C   5        /209. BD*(   1) C   4 - H  20            1.40    1.04    0.034
   7. BD (   1) C   2 - C   5        /210. BD*(   1) C   5 - C   6            3.47    1.17    0.057
   7. BD (   1) C   2 - C   5        /212. BD*(   1) C   5 - C  11            3.03    1.16    0.053
   7. BD (   1) C   2 - C   5        /213. BD*(   1) C   6 - C   7            2.29    1.17    0.046
   7. BD (   1) C   2 - C   5        /220. BD*(   1) C  10 - C  11            2.43    1.17    0.048
   8. BD (   1) C   3 - H  15        / 55. RY*(   1) C   2                    0.62    1.42    0.027
   8. BD (   1) C   3 - H  15        /197. BD*(   1) C   1 - C   2            3.27    0.86    0.047
   9. BD (   1) C   3 - H  16        / 56. RY*(   2) C   2                    0.73    1.34    0.028
   9. BD (   1) C   3 - H  16        /202. BD*(   1) C   2 - C   4            3.04    0.87    0.046
  10. BD (   1) C   3 - H  17        / 56. RY*(   2) C   2                    0.61    1.34    0.026
  10. BD (   1) C   3 - H  17        /203. BD*(   1) C   2 - C   5            3.22    0.89    0.048
  11. BD (   1) C   4 - H  18        /197. BD*(   1) C   1 - C   2            3.18    0.86    0.047
  12. BD (   1) C   4 - H  19        /201. BD*(   1) C   2 - C   3            3.18    0.86    0.047
  13. BD (   1) C   4 - H  20        / 55. RY*(   1) C   2                    0.75    1.42    0.029
  13. BD (   1) C   4 - H  20        /202. BD*(   1) C   2 - C   4            0.63    0.87    0.021
  13. BD (   1) C   4 - H  20        /203. BD*(   1) C   2 - C   5            3.78    0.89    0.052
  14. BD (   1) C   5 - C   6        / 55. RY*(   1) C   2                    1.16    1.62    0.039
  14. BD (   1) C   5 - C   6        /100. RY*(   1) C   7                    0.59    1.79    0.029
  14. BD (   1) C   5 - C   6        /101. RY*(   2) C   7                    1.90    1.34    0.045
  14. BD (   1) C   5 - C   6        /197. BD*(   1) C   1 - C   2            0.51    1.05    0.021
  14. BD (   1) C   5 - C   6        /201. BD*(   1) C   2 - C   3            0.51    1.05    0.021
  14. BD (   1) C   5 - C   6        /203. BD*(   1) C   2 - C   5            3.72    1.08    0.057
  14. BD (   1) C   5 - C   6        /212. BD*(   1) C   5 - C  11            4.39    1.24    0.066
  14. BD (   1) C   5 - C   6        /213. BD*(   1) C   6 - C   7            3.82    1.25    0.062
  14. BD (   1) C   5 - C   6        /214. BD*(   1) C   6 - H  21            1.78    1.15    0.040
  14. BD (   1) C   5 - C   6        /217. BD*(   1) C   7 - H  22            2.21    1.14    0.045
  14. BD (   1) C   5 - C   6        /223. BD*(   1) C  11 - H  24            2.72    1.14    0.050
  15. BD (   2) C   5 - C   6        /104. RY*(   5) C   7                    1.08    1.92    0.045
  15. BD (   2) C   5 - C   6        /139. RY*(   4) C  11                    2.01    0.97    0.043
  15. BD (   2) C   5 - C   6        /197. BD*(   1) C   1 - C   2            2.38    0.62    0.038
  15. BD (   2) C   5 - C   6        /201. BD*(   1) C   2 - C   3            2.38    0.62    0.038
  15. BD (   2) C   5 - C   6        /216. BD*(   2) C   7 - C   8           23.09    0.27    0.071
  15. BD (   2) C   5 - C   6        /221. BD*(   2) C  10 - C  11           19.79    0.28    0.067
  16. BD (   1) C   5 - C  11        / 55. RY*(   1) C   2                    1.60    1.61    0.046
  16. BD (   1) C   5 - C  11        /127. RY*(   1) C  10                    0.56    1.78    0.028
  16. BD (   1) C   5 - C  11        /128. RY*(   2) C  10                    2.03    1.34    0.047
  16. BD (   1) C   5 - C  11        /202. BD*(   1) C   2 - C   4            1.36    1.06    0.034
  16. BD (   1) C   5 - C  11        /203. BD*(   1) C   2 - C   5            3.36    1.08    0.054
  16. BD (   1) C   5 - C  11        /210. BD*(   1) C   5 - C   6            4.28    1.25    0.065
  16. BD (   1) C   5 - C  11        /214. BD*(   1) C   6 - H  21            2.84    1.14    0.051
  16. BD (   1) C   5 - C  11        /220. BD*(   1) C  10 - C  11            3.77    1.25    0.062
  16. BD (   1) C   5 - C  11        /222. BD*(   1) C  10 - H  23            2.31    1.14    0.046
  16. BD (   1) C   5 - C  11        /223. BD*(   1) C  11 - H  24            1.53    1.14    0.037
  17. BD (   1) C   6 - C   7        / 82. RY*(   1) C   5                    0.74    1.82    0.033
  17. BD (   1) C   6 - C   7        / 83. RY*(   2) C   5                    1.33    1.74    0.043
  17. BD (   1) C   6 - C   7        /109. RY*(   1) C   8                    0.90    1.70    0.035
  17. BD (   1) C   6 - C   7        /110. RY*(   2) C   8                    1.28    1.45    0.039
  17. BD (   1) C   6 - C   7        /203. BD*(   1) C   2 - C   5            3.75    1.09    0.057
  17. BD (   1) C   6 - C   7        /210. BD*(   1) C   5 - C   6            4.19    1.25    0.065
  17. BD (   1) C   6 - C   7        /214. BD*(   1) C   6 - H  21            1.49    1.15    0.037
  17. BD (   1) C   6 - C   7        /215. BD*(   1) C   7 - C   8            3.89    1.24    0.062
  17. BD (   1) C   6 - C   7        /217. BD*(   1) C   7 - H  22            1.52    1.15    0.037
  17. BD (   1) C   6 - C   7        /218. BD*(   1) C   8 -Cl   9            4.97    0.84    0.058
  18. BD (   1) C   6 - H  21        / 82. RY*(   1) C   5                    0.99    1.65    0.036
  18. BD (   1) C   6 - H  21        /100. RY*(   1) C   7                    0.69    1.62    0.030
  18. BD (   1) C   6 - H  21        /210. BD*(   1) C   5 - C   6            1.39    1.08    0.035
  18. BD (   1) C   6 - H  21        /212. BD*(   1) C   5 - C  11            4.15    1.07    0.060
  18. BD (   1) C   6 - H  21        /213. BD*(   1) C   6 - C   7            0.91    1.08    0.028
  18. BD (   1) C   6 - H  21        /215. BD*(   1) C   7 - C   8            3.98    1.07    0.058
  19. BD (   1) C   7 - C   8        / 91. RY*(   1) C   6                    0.95    1.89    0.038
  19. BD (   1) C   7 - C   8        / 92. RY*(   2) C   6                    1.14    1.50    0.037
  19. BD (   1) C   7 - C   8        /127. RY*(   1) C  10                    1.02    1.81    0.039
  19. BD (   1) C   7 - C   8        /213. BD*(   1) C   6 - C   7            3.33    1.29    0.058
  19. BD (   1) C   7 - C   8        /214. BD*(   1) C   6 - H  21            2.22    1.18    0.046
  19. BD (   1) C   7 - C   8        /217. BD*(   1) C   7 - H  22            1.78    1.17    0.041
  19. BD (   1) C   7 - C   8        /219. BD*(   1) C   8 - C  10            4.82    1.27    0.070
  19. BD (   1) C   7 - C   8        /222. BD*(   1) C  10 - H  23            2.44    1.17    0.048
  20. BD (   2) C   7 - C   8        / 95. RY*(   5) C   6                    1.14    1.84    0.045
  20. BD (   2) C   7 - C   8        /118. RY*(   1)Cl   9                    1.82    1.08    0.043
  20. BD (   2) C   7 - C   8        /130. RY*(   4) C  10                    2.48    1.02    0.049
  20. BD (   2) C   7 - C   8        /211. BD*(   2) C   5 - C   6           17.87    0.31    0.067
  20. BD (   2) C   7 - C   8        /221. BD*(   2) C  10 - C  11           19.76    0.30    0.069
  21. BD (   1) C   7 - H  22        / 91. RY*(   1) C   6                    0.56    1.69    0.028
  21. BD (   1) C   7 - H  22        /109. RY*(   1) C   8                    1.11    1.53    0.037
  21. BD (   1) C   7 - H  22        /210. BD*(   1) C   5 - C   6            3.94    1.08    0.058
  21. BD (   1) C   7 - H  22        /213. BD*(   1) C   6 - C   7            1.10    1.09    0.031
  21. BD (   1) C   7 - H  22        /215. BD*(   1) C   7 - C   8            0.99    1.07    0.029
  21. BD (   1) C   7 - H  22        /218. BD*(   1) C   8 -Cl   9            0.57    0.67    0.017
  21. BD (   1) C   7 - H  22        /219. BD*(   1) C   8 - C  10            4.30    1.07    0.061
  22. BD (   1) C   8 -Cl   9        /100. RY*(   1) C   7                    0.83    1.83    0.035
  22. BD (   1) C   8 -Cl   9        /127. RY*(   1) C  10                    0.83    1.83    0.035
  22. BD (   1) C   8 -Cl   9        /213. BD*(   1) C   6 - C   7            2.45    1.30    0.050
  22. BD (   1) C   8 -Cl   9        /220. BD*(   1) C  10 - C  11            2.42    1.30    0.050
  23. BD (   1) C   8 - C  10        /100. RY*(   1) C   7                    1.02    1.81    0.039
  23. BD (   1) C   8 - C  10        /136. RY*(   1) C  11                    0.89    1.88    0.037
  23. BD (   1) C   8 - C  10        /137. RY*(   2) C  11                    1.22    1.44    0.038
  23. BD (   1) C   8 - C  10        /215. BD*(   1) C   7 - C   8            4.83    1.27    0.070
  23. BD (   1) C   8 - C  10        /217. BD*(   1) C   7 - H  22            2.48    1.17    0.048
  23. BD (   1) C   8 - C  10        /220. BD*(   1) C  10 - C  11            3.39    1.29    0.059
  23. BD (   1) C   8 - C  10        /222. BD*(   1) C  10 - H  23            1.74    1.17    0.040
  23. BD (   1) C   8 - C  10        /223. BD*(   1) C  11 - H  24            2.35    1.17    0.047
  24. BD (   1) C  10 - C  11        / 82. RY*(   1) C   5                    1.31    1.82    0.044
  24. BD (   1) C  10 - C  11        / 83. RY*(   2) C   5                    0.89    1.74    0.035
  24. BD (   1) C  10 - C  11        /109. RY*(   1) C   8                    0.97    1.70    0.036
  24. BD (   1) C  10 - C  11        /110. RY*(   2) C   8                    1.21    1.46    0.038
  24. BD (   1) C  10 - C  11        /203. BD*(   1) C   2 - C   5            3.38    1.09    0.054
  24. BD (   1) C  10 - C  11        /212. BD*(   1) C   5 - C  11            4.12    1.25    0.064
  24. BD (   1) C  10 - C  11        /218. BD*(   1) C   8 -Cl   9            4.87    0.85    0.057
  24. BD (   1) C  10 - C  11        /219. BD*(   1) C   8 - C  10            3.89    1.24    0.062
  24. BD (   1) C  10 - C  11        /222. BD*(   1) C  10 - H  23            1.59    1.15    0.038
  24. BD (   1) C  10 - C  11        /223. BD*(   1) C  11 - H  24            1.52    1.15    0.037
  25. BD (   2) C  10 - C  11        / 84. RY*(   3) C   5                    0.66    1.00    0.025
  25. BD (   2) C  10 - C  11        /111. RY*(   3) C   8                    0.89    1.28    0.033
  25. BD (   2) C  10 - C  11        /113. RY*(   5) C   8                    0.53    2.16    0.033
  25. BD (   2) C  10 - C  11        /130. RY*(   4) C  10                    0.59    1.01    0.024
  25. BD (   2) C  10 - C  11        /211. BD*(   2) C   5 - C   6           19.57    0.30    0.068
  25. BD (   2) C  10 - C  11        /216. BD*(   2) C   7 - C   8           20.07    0.28    0.068
  26. BD (   1) C  10 - H  23        /109. RY*(   1) C   8                    1.08    1.53    0.036
  26. BD (   1) C  10 - H  23        /136. RY*(   1) C  11                    0.56    1.69    0.028
  26. BD (   1) C  10 - H  23        /212. BD*(   1) C   5 - C  11            3.97    1.07    0.058
  26. BD (   1) C  10 - H  23        /215. BD*(   1) C   7 - C   8            4.20    1.08    0.060
  26. BD (   1) C  10 - H  23        /218. BD*(   1) C   8 -Cl   9            0.55    0.67    0.017
  26. BD (   1) C  10 - H  23        /219. BD*(   1) C   8 - C  10            0.95    1.07    0.028
  26. BD (   1) C  10 - H  23        /220. BD*(   1) C  10 - C  11            1.17    1.09    0.032
  27. BD (   1) C  11 - H  24        / 82. RY*(   1) C   5                    0.85    1.65    0.033
  27. BD (   1) C  11 - H  24        /127. RY*(   1) C  10                    0.71    1.62    0.030
  27. BD (   1) C  11 - H  24        /210. BD*(   1) C   5 - C   6            4.17    1.08    0.060
  27. BD (   1) C  11 - H  24        /212. BD*(   1) C   5 - C  11            1.22    1.07    0.032
  27. BD (   1) C  11 - H  24        /219. BD*(   1) C   8 - C  10            4.02    1.07    0.059
  27. BD (   1) C  11 - H  24        /220. BD*(   1) C  10 - C  11            0.96    1.09    0.029
  28. CR (   1) C   1                / 56. RY*(   2) C   2                    1.00   10.91    0.093
  28. CR (   1) C   1                /145. RY*(   1) H  12                    0.66   10.52    0.075
  28. CR (   1) C   1                /149. RY*(   1) H  13                    0.62   10.49    0.072
  28. CR (   1) C   1                /153. RY*(   1) H  14                    0.64   10.49    0.073
  29. CR (   1) C   2                / 48. RY*(   3) C   1                    0.76   10.88    0.081
  29. CR (   1) C   2                / 66. RY*(   3) C   3                    0.76   10.88    0.081
  29. CR (   1) C   2                / 75. RY*(   3) C   4                    0.76   10.94    0.081
  29. CR (   1) C   2                / 85. RY*(   4) C   5                    0.66   10.82    0.075
  29. CR (   1) C   2                /210. BD*(   1) C   5 - C   6            0.83   10.65    0.084
  29. CR (   1) C   2                /212. BD*(   1) C   5 - C  11            0.71   10.64    0.078
  30. CR (   1) C   3                / 56. RY*(   2) C   2                    1.00   10.91    0.093
  30. CR (   1) C   3                /157. RY*(   1) H  15                    0.64   10.49    0.073
  30. CR (   1) C   3                /161. RY*(   1) H  16                    0.66   10.52    0.075
  30. CR (   1) C   3                /165. RY*(   1) H  17                    0.62   10.49    0.072
  31. CR (   1) C   4                / 55. RY*(   1) C   2                    1.19   11.00    0.102
  31. CR (   1) C   4                /169. RY*(   1) H  18                    0.62   10.49    0.072
  31. CR (   1) C   4                /173. RY*(   1) H  19                    0.62   10.49    0.072
  31. CR (   1) C   4                /177. RY*(   1) H  20                    0.62   10.50    0.072
  32. CR (   1) C   5                / 57. RY*(   3) C   2                    1.35   10.90    0.108
  32. CR (   1) C   5                / 59. RY*(   5) C   2                    0.60   11.73    0.075
  32. CR (   1) C   5                / 92. RY*(   2) C   6                    1.62   10.85    0.118
  32. CR (   1) C   5                /137. RY*(   2) C  11                    1.58   10.79    0.117
  32. CR (   1) C   5                /213. BD*(   1) C   6 - C   7            0.96   10.64    0.090
  32. CR (   1) C   5                /214. BD*(   1) C   6 - H  21            0.72   10.53    0.078
  32. CR (   1) C   5                /220. BD*(   1) C  10 - C  11            0.93   10.64    0.089
  32. CR (   1) C   5                /223. BD*(   1) C  11 - H  24            0.68   10.52    0.076
  33. CR (   1) C   6                / 82. RY*(   1) C   5                    1.00   11.20    0.095
  33. CR (   1) C   6                / 83. RY*(   2) C   5                    1.02   11.12    0.095
  33. CR (   1) C   6                /101. RY*(   2) C   7                    1.20   10.73    0.101
  33. CR (   1) C   6                /181. RY*(   1) H  21                    0.72   10.47    0.077
  33. CR (   1) C   6                /203. BD*(   1) C   2 - C   5            1.29   10.47    0.105
  33. CR (   1) C   6                /210. BD*(   1) C   5 - C   6            0.50   10.63    0.066
  33. CR (   1) C   6                /212. BD*(   1) C   5 - C  11            1.09   10.62    0.097
  33. CR (   1) C   6                /215. BD*(   1) C   7 - C   8            1.08   10.62    0.096
  33. CR (   1) C   6                /217. BD*(   1) C   7 - H  22            0.68   10.53    0.076
  34. CR (   1) C   7                / 92. RY*(   2) C   6                    0.64   10.85    0.075
  34. CR (   1) C   7                / 94. RY*(   4) C   6                    1.04   10.74    0.094
  34. CR (   1) C   7                /110. RY*(   2) C   8                    2.26   10.84    0.140
  34. CR (   1) C   7                /185. RY*(   1) H  22                    0.71   10.41    0.077
  34. CR (   1) C   7                /210. BD*(   1) C   5 - C   6            1.18   10.64    0.100
  34. CR (   1) C   7                /214. BD*(   1) C   6 - H  21            0.65   10.53    0.074
  34. CR (   1) C   7                /218. BD*(   1) C   8 -Cl   9            0.91   10.22    0.087
  34. CR (   1) C   7                /219. BD*(   1) C   8 - C  10            1.29   10.62    0.105
  35. CR (   1) C   8                /101. RY*(   2) C   7                    1.63   10.79    0.118
  35. CR (   1) C   8                /103. RY*(   4) C   7                    0.71   10.74    0.078
  35. CR (   1) C   8                /128. RY*(   2) C  10                    1.57   10.79    0.116
  35. CR (   1) C   8                /129. RY*(   3) C  10                    0.74   10.73    0.080
  35. CR (   1) C   8                /213. BD*(   1) C   6 - C   7            0.87   10.70    0.087
  35. CR (   1) C   8                /215. BD*(   1) C   7 - C   8            0.73   10.69    0.080
  35. CR (   1) C   8                /217. BD*(   1) C   7 - H  22            0.76   10.59    0.080
  35. CR (   1) C   8                /218. BD*(   1) C   8 -Cl   9            1.92   10.28    0.126
  35. CR (   1) C   8                /219. BD*(   1) C   8 - C  10            0.69   10.68    0.077
  35. CR (   1) C   8                /220. BD*(   1) C  10 - C  11            0.86   10.70    0.086
  35. CR (   1) C   8                /222. BD*(   1) C  10 - H  23            0.75   10.59    0.080
  37. CR (   2)Cl   9                /109. RY*(   1) C   8                    1.99   11.06    0.133
  37. CR (   2)Cl   9                /112. RY*(   4) C   8                    0.56   10.74    0.069
  37. CR (   2)Cl   9                /215. BD*(   1) C   7 - C   8            0.88   10.61    0.087
  37. CR (   2)Cl   9                /219. BD*(   1) C   8 - C  10            0.86   10.60    0.086
  41. CR (   1) C  10                /110. RY*(   2) C   8                    2.26   10.84    0.140
  41. CR (   1) C  10                /137. RY*(   2) C  11                    0.57   10.80    0.070
  41. CR (   1) C  10                /138. RY*(   3) C  11                    1.16   10.71    0.100
  41. CR (   1) C  10                /189. RY*(   1) H  23                    0.71   10.41    0.077
  41. CR (   1) C  10                /212. BD*(   1) C   5 - C  11            1.18   10.63    0.101
  41. CR (   1) C  10                /215. BD*(   1) C   7 - C   8            1.27   10.63    0.105
  41. CR (   1) C  10                /218. BD*(   1) C   8 -Cl   9            0.89   10.23    0.086
  41. CR (   1) C  10                /223. BD*(   1) C  11 - H  24            0.68   10.53    0.076
  42. CR (   1) C  11                / 83. RY*(   2) C   5                    1.63   11.12    0.120
  42. CR (   1) C  11                /128. RY*(   2) C  10                    1.27   10.73    0.104
  42. CR (   1) C  11                /193. RY*(   1) H  24                    0.69   10.48    0.076
  42. CR (   1) C  11                /203. BD*(   1) C   2 - C   5            1.16   10.47    0.100
  42. CR (   1) C  11                /210. BD*(   1) C   5 - C   6            1.07   10.63    0.096
  42. CR (   1) C  11                /219. BD*(   1) C   8 - C  10            1.09   10.62    0.097
  42. CR (   1) C  11                /222. BD*(   1) C  10 - H  23            0.70   10.53    0.077
  43. LP (   1)Cl   9                /109. RY*(   1) C   8                    3.48    1.92    0.073
  43. LP (   1)Cl   9                /112. RY*(   4) C   8                    0.70    1.59    0.030
  43. LP (   1)Cl   9                /215. BD*(   1) C   7 - C   8            1.61    1.47    0.044
  43. LP (   1)Cl   9                /219. BD*(   1) C   8 - C  10            1.59    1.46    0.043
  44. LP (   2)Cl   9                /110. RY*(   2) C   8                    0.84    1.08    0.027
  44. LP (   2)Cl   9                /215. BD*(   1) C   7 - C   8            4.03    0.87    0.053
  44. LP (   2)Cl   9                /219. BD*(   1) C   8 - C  10            4.04    0.87    0.053
  45. LP (   3)Cl   9                /111. RY*(   3) C   8                    0.89    1.33    0.031
  45. LP (   3)Cl   9                /216. BD*(   2) C   7 - C   8           12.95    0.33    0.063
 211. BD*(   2) C   5 - C   6        / 84. RY*(   3) C   5                    0.71    0.71    0.048
 211. BD*(   2) C   5 - C   6        / 93. RY*(   3) C   6                    2.55    0.95    0.107
 211. BD*(   2) C   5 - C   6        /139. RY*(   4) C  11                    0.70    0.68    0.047
 211. BD*(   2) C   5 - C   6        /197. BD*(   1) C   1 - C   2            1.06    0.33    0.040
 211. BD*(   2) C   5 - C   6        /201. BD*(   1) C   2 - C   3            1.06    0.33    0.040
 216. BD*(   2) C   7 - C   8        /102. RY*(   3) C   7                    3.58    0.83    0.110
 216. BD*(   2) C   7 - C   8        /111. RY*(   3) C   8                    1.63    1.00    0.081
 216. BD*(   2) C   7 - C   8        /118. RY*(   1)Cl   9                    0.70    0.79    0.047
 216. BD*(   2) C   7 - C   8        /130. RY*(   4) C  10                    0.84    0.73    0.050
 216. BD*(   2) C   7 - C   8        /211. BD*(   2) C   5 - C   6          158.14    0.02    0.084
 216. BD*(   2) C   7 - C   8        /221. BD*(   2) C  10 - C  11          208.83    0.01    0.082
 221. BD*(   2) C  10 - C  11        /130. RY*(   4) C  10                    1.19    0.72    0.065
 221. BD*(   2) C  10 - C  11        /131. RY*(   5) C  10                    0.86    1.73    0.086
 221. BD*(   2) C  10 - C  11        /139. RY*(   4) C  11                    1.28    0.69    0.066
 221. BD*(   2) C  10 - C  11        /140. RY*(   5) C  11                    0.74    1.79    0.082


 Natural Bond Orbitals (Summary):

                                                            Principal Delocalizations
           NBO                        Occupancy    Energy   (geminal,vicinal,remote)
 ====================================================================================
 Molecular unit  1  (C10H13Cl)
     1. BD (   1) C   1 - C   2          1.96434    -0.58096  211(v),207(v),204(v),210(v)
                                                    203(g),202(g),84(v),64(v)
                                                    201(g),73(v),198(g),199(g)
                                                    200(g)
     2. BD (   1) C   1 - H  12          1.98802    -0.48731  202(v),56(v)
     3. BD (   1) C   1 - H  13          1.98731    -0.48450  203(v),56(v)
     4. BD (   1) C   1 - H  14          1.98850    -0.48374  201(v),55(v)
     5. BD (   1) C   2 - C   3          1.96434    -0.58096  211(v),208(v),200(v),210(v)
                                                    203(g),202(g),84(v),46(v)
                                                    197(g),73(v),205(g),206(g)
                                                    204(g)
     6. BD (   1) C   2 - C   4          1.97231    -0.58786  212(v),198(v),205(v),203(g)
                                                    197(g),201(g),83(v),47(v)
                                                    65(v),209(g),207(g),208(g)
                                                    46(v),64(v)
     7. BD (   1) C   2 - C   5          1.95791    -0.59305  210(g),212(g),220(v),213(v)
                                                    199(v),206(v),209(v),197(g)
                                                    201(g),202(g),136(v),91(v)
                                                    74(v),47(v),65(v)
     8. BD (   1) C   3 - H  15          1.98850    -0.48374  197(v),55(v)
     9. BD (   1) C   3 - H  16          1.98802    -0.48731  202(v),56(v)
    10. BD (   1) C   3 - H  17          1.98731    -0.48450  203(v),56(v)
    11. BD (   1) C   4 - H  18          1.98836    -0.48776  197(v)
    12. BD (   1) C   4 - H  19          1.98836    -0.48776  201(v)
    13. BD (   1) C   4 - H  20          1.98738    -0.48544  203(v),55(v),202(g)
    14. BD (   1) C   5 - C   6          1.97044    -0.67733  212(g),213(g),203(g),223(v)
                                                    217(v),101(v),214(g),55(v)
                                                    100(v),197(v),201(v)
    15. BD (   2) C   5 - C   6          1.65526    -0.24888  216(v),221(v),197(v),201(v)
                                                    139(v),104(v)
    16. BD (   1) C   5 - C  11          1.96943    -0.67317  210(g),220(g),203(g),214(v)
                                                    222(v),128(v),55(v),223(g)
                                                    202(v),127(v)
    17. BD (   1) C   6 - C   7          1.96887    -0.68120  218(v),210(g),215(g),203(v)
                                                    217(g),214(g),83(v),110(v)
                                                    109(v),82(v)
    18. BD (   1) C   6 - H  21          1.97718    -0.50816  212(v),215(v),210(g),82(v)
                                                    213(g),100(v)
    19. BD (   1) C   7 - C   8          1.97779    -0.70861  219(g),213(g),222(v),214(v)
                                                    217(g),92(v),127(v),91(v)
    20. BD (   2) C   7 - C   8          1.68862    -0.26881  221(v),211(v),130(v),118(v)
                                                    95(v)
    21. BD (   1) C   7 - H  22          1.97703    -0.51103  219(v),210(v),109(v),213(g)
                                                    215(g),218(v),91(v)
    22. BD (   1) C   8 -Cl   9          1.98882    -0.72332  213(v),220(v),100(v),127(v)
    23. BD (   1) C   8 - C  10          1.97753    -0.70639  215(g),220(g),217(v),223(v)
                                                    222(g),137(v),100(v),136(v)
    24. BD (   1) C  10 - C  11          1.96934    -0.68534  218(v),212(g),219(g),203(v)
                                                    222(g),223(g),82(v),110(v)
                                                    109(v),83(v)
    25. BD (   2) C  10 - C  11          1.68311    -0.25554  216(v),211(v),111(v),84(v)
                                                    130(g),113(v)
    26. BD (   1) C  10 - H  23          1.97716    -0.51186  215(v),212(v),220(g),109(v)
                                                    219(g),136(v),218(v)
    27. BD (   1) C  11 - H  24          1.97773    -0.50915  210(v),219(v),212(g),220(g)
                                                    82(v),127(v)
    28. CR (   1) C   1                  1.99919   -10.06030  56(v),145(v),153(v),149(v)
    29. CR (   1) C   2                  1.99886   -10.07615  210(v),75(v),48(v),66(v)
                                                    212(v),85(v)
    30. CR (   1) C   3                  1.99919   -10.06030  56(v),161(v),157(v),165(v)
    31. CR (   1) C   4                  1.99921   -10.05884  55(v),177(v),169(v),173(v)
    32. CR (   1) C   5                  1.99883   -10.06039  92(v),137(v),57(v),213(v)
                                                    220(v),214(v),223(v),59(v)
    33. CR (   1) C   6                  1.99888   -10.06114  203(v),101(v),212(v),215(v)
                                                    83(v),82(v),181(v),217(v)
                                                    210(g)
    34. CR (   1) C   7                  1.99881   -10.06428  110(v),219(v),210(v),94(v)
                                                    218(v),185(v),214(v),92(v)
    35. CR (   1) C   8                  1.99857   -10.12194  218(g),101(v),128(v),213(v)
                                                    220(v),217(v),222(v),215(g)
                                                    129(v),103(v),219(g)
    36. CR (   1)Cl   9                  2.00000  -100.58532   
    37. CR (   2)Cl   9                  1.99972   -10.04480  109(v),215(v),219(v),112(v)
    38. CR (   3)Cl   9                  1.99990    -7.21554   
    39. CR (   4)Cl   9                  1.99999    -7.20717   
    40. CR (   5)Cl   9                  1.99999    -7.20746   
    41. CR (   1) C  10                  1.99880   -10.06480  110(v),215(v),212(v),138(v)
                                                    218(v),189(v),223(v),137(v)
    42. CR (   1) C  11                  1.99889   -10.06216  83(v),128(v),203(v),219(v)
                                                    210(v),222(v),193(v)
    43. LP (   1)Cl   9                  1.99199    -0.90172  109(v),215(v),219(v),112(v)
    44. LP (   2)Cl   9                  1.97231    -0.30990  219(v),215(v),110(v)
    45. LP (   3)Cl   9                  1.92594    -0.30834  216(v),111(v)
    46. RY*(   1) C   1                  0.00375     0.79672   
    47. RY*(   2) C   1                  0.00319     0.80690   
    48. RY*(   3) C   1                  0.00176     0.80365   
    49. RY*(   4) C   1                  0.00015     0.63326   
    50. RY*(   5) C   1                  0.00004     2.25001   
    51. RY*(   6) C   1                  0.00001     2.19350   
    52. RY*(   7) C   1                  0.00001     2.26316   
    53. RY*(   8) C   1                  0.00001     2.15327   
    54. RY*(   9) C   1                  0.00001     2.26253   
    55. RY*(   1) C   2                  0.00620     0.93773   
    56. RY*(   2) C   2                  0.00271     0.85272   
    57. RY*(   3) C   2                  0.00154     0.83806   
    58. RY*(   4) C   2                  0.00064     1.95492   
    59. RY*(   5) C   2                  0.00062     1.66826   
    60. RY*(   6) C   2                  0.00058     2.06675   
    61. RY*(   7) C   2                  0.00047     2.17651   
    62. RY*(   8) C   2                  0.00038     1.53236   
    63. RY*(   9) C   2                  0.00025     2.18552   
    64. RY*(   1) C   3                  0.00375     0.79672   
    65. RY*(   2) C   3                  0.00319     0.80690   
    66. RY*(   3) C   3                  0.00176     0.80365   
    67. RY*(   4) C   3                  0.00015     0.63326   
    68. RY*(   5) C   3                  0.00004     2.25001   
    69. RY*(   6) C   3                  0.00001     2.19350   
    70. RY*(   7) C   3                  0.00001     2.26316   
    71. RY*(   8) C   3                  0.00001     2.15327   
    72. RY*(   9) C   3                  0.00001     2.26253   
    73. RY*(   1) C   4                  0.00380     0.80283   
    74. RY*(   2) C   4                  0.00340     0.84362   
    75. RY*(   3) C   4                  0.00167     0.86657   
    76. RY*(   4) C   4                  0.00018     0.64527   
    77. RY*(   5) C   4                  0.00003     2.12993   
    78. RY*(   6) C   4                  0.00001     2.15775   
    79. RY*(   7) C   4                  0.00002     2.27529   
    80. RY*(   8) C   4                  0.00002     2.31866   
    81. RY*(   9) C   4                  0.00000     2.24137   
    82. RY*(   1) C   5                  0.00508     1.13804   
    83. RY*(   2) C   5                  0.00497     1.05582   
    84. RY*(   3) C   5                  0.00454     0.74746   
    85. RY*(   4) C   5                  0.00291     0.74288   
    86. RY*(   5) C   5                  0.00065     1.93058   
    87. RY*(   6) C   5                  0.00020     2.35654   
    88. RY*(   7) C   5                  0.00016     2.27607   
    89. RY*(   8) C   5                  0.00014     1.88685   
    90. RY*(   9) C   5                  0.00003     2.19413   
    91. RY*(   1) C   6                  0.00544     1.18141   
    92. RY*(   2) C   6                  0.00261     0.78902   
    93. RY*(   3) C   6                  0.00084     0.99185   
    94. RY*(   4) C   6                  0.00081     0.67999   
    95. RY*(   5) C   6                  0.00067     1.57106   
    96. RY*(   6) C   6                  0.00011     2.35149   
    97. RY*(   7) C   6                  0.00007     2.40406   
    98. RY*(   8) C   6                  0.00001     1.87235   
    99. RY*(   9) C   6                  0.00001     2.21549   
   100. RY*(   1) C   7                  0.00591     1.10852   
   101. RY*(   2) C   7                  0.00330     0.66497   
   102. RY*(   3) C   7                  0.00108     0.84613   
   103. RY*(   4) C   7                  0.00105     0.62092   
   104. RY*(   5) C   7                  0.00057     1.66875   
   105. RY*(   6) C   7                  0.00015     2.39294   
   106. RY*(   7) C   7                  0.00006     2.35175   
   107. RY*(   8) C   7                  0.00002     1.88224   
   108. RY*(   9) C   7                  0.00001     2.22106   
   109. RY*(   1) C   8                  0.00780     1.01629   
   110. RY*(   2) C   8                  0.00652     0.77085   
   111. RY*(   3) C   8                  0.00275     1.02097   
   112. RY*(   4) C   8                  0.00139     0.69161   
   113. RY*(   5) C   8                  0.00080     1.90358   
   114. RY*(   6) C   8                  0.00065     2.28903   
   115. RY*(   7) C   8                  0.00063     2.00784   
   116. RY*(   8) C   8                  0.00008     1.35101   
   117. RY*(   9) C   8                  0.00002     2.16530   
   118. RY*(   1)Cl   9                  0.00287     0.80889   
   119. RY*(   2)Cl   9                  0.00165     0.88632   
   120. RY*(   3)Cl   9                  0.00032     0.81012   
   121. RY*(   4)Cl   9                  0.00015     1.23999   
   122. RY*(   5)Cl   9                  0.00003     0.78652   
   123. RY*(   6)Cl   9                  0.00001     1.11165   
   124. RY*(   7)Cl   9                  0.00000     0.96479   
   125. RY*(   8)Cl   9                  0.00001     0.81588   
   126. RY*(   9)Cl   9                  0.00001     0.78927   
   127. RY*(   1) C  10                  0.00590     1.10629   
   128. RY*(   2) C  10                  0.00338     0.66404   
   129. RY*(   3) C  10                  0.00101     0.61282   
   130. RY*(   4) C  10                  0.00097     0.75427   
   131. RY*(   5) C  10                  0.00062     1.76434   
   132. RY*(   6) C  10                  0.00015     2.39320   
   133. RY*(   7) C  10                  0.00006     2.35074   
   134. RY*(   8) C  10                  0.00002     1.88235   
   135. RY*(   9) C  10                  0.00001     2.22444   
   136. RY*(   1) C  11                  0.00555     1.17675   
   137. RY*(   2) C  11                  0.00291     0.73285   
   138. RY*(   3) C  11                  0.00094     0.64983   
   139. RY*(   4) C  11                  0.00084     0.72375   
   140. RY*(   5) C  11                  0.00070     1.82716   
   141. RY*(   6) C  11                  0.00012     2.35004   
   142. RY*(   7) C  11                  0.00008     2.40431   
   143. RY*(   8) C  11                  0.00004     1.90028   
   144. RY*(   9) C  11                  0.00001     2.22587   
   145. RY*(   1) H  12                  0.00122     0.46429   
   146. RY*(   2) H  12                  0.00022     1.82126   
   147. RY*(   3) H  12                  0.00013     1.82123   
   148. RY*(   4) H  12                  0.00004     2.26496   
   149. RY*(   1) H  13                  0.00153     0.43111   
   150. RY*(   2) H  13                  0.00020     1.81913   
   151. RY*(   3) H  13                  0.00012     1.79970   
   152. RY*(   4) H  13                  0.00004     2.27446   
   153. RY*(   1) H  14                  0.00146     0.43175   
   154. RY*(   2) H  14                  0.00020     1.81995   
   155. RY*(   3) H  14                  0.00011     1.81864   
   156. RY*(   4) H  14                  0.00004     2.26458   
   157. RY*(   1) H  15                  0.00146     0.43175   
   158. RY*(   2) H  15                  0.00020     1.81995   
   159. RY*(   3) H  15                  0.00011     1.81864   
   160. RY*(   4) H  15                  0.00004     2.26458   
   161. RY*(   1) H  16                  0.00122     0.46429   
   162. RY*(   2) H  16                  0.00022     1.82126   
   163. RY*(   3) H  16                  0.00013     1.82123   
   164. RY*(   4) H  16                  0.00004     2.26496   
   165. RY*(   1) H  17                  0.00153     0.43111   
   166. RY*(   2) H  17                  0.00020     1.81913   
   167. RY*(   3) H  17                  0.00012     1.79970   
   168. RY*(   4) H  17                  0.00004     2.27446   
   169. RY*(   1) H  18                  0.00156     0.43196   
   170. RY*(   2) H  18                  0.00022     1.82678   
   171. RY*(   3) H  18                  0.00012     1.77937   
   172. RY*(   4) H  18                  0.00005     2.31900   
   173. RY*(   1) H  19                  0.00156     0.43196   
   174. RY*(   2) H  19                  0.00022     1.82678   
   175. RY*(   3) H  19                  0.00012     1.77937   
   176. RY*(   4) H  19                  0.00005     2.31900   
   177. RY*(   1) H  20                  0.00144     0.43713   
   178. RY*(   2) H  20                  0.00021     1.80951   
   179. RY*(   3) H  20                  0.00011     1.81211   
   180. RY*(   4) H  20                  0.00004     2.28856   
   181. RY*(   1) H  21                  0.00175     0.40819   
   182. RY*(   2) H  21                  0.00020     1.66445   
   183. RY*(   3) H  21                  0.00009     2.02847   
   184. RY*(   4) H  21                  0.00007     2.35343   
   185. RY*(   1) H  22                  0.00230     0.34947   
   186. RY*(   2) H  22                  0.00018     1.65414   
   187. RY*(   3) H  22                  0.00010     2.00114   
   188. RY*(   4) H  22                  0.00006     2.33658   
   189. RY*(   1) H  23                  0.00230     0.34819   
   190. RY*(   2) H  23                  0.00018     1.65669   
   191. RY*(   3) H  23                  0.00010     2.00233   
   192. RY*(   4) H  23                  0.00006     2.32616   
   193. RY*(   1) H  24                  0.00173     0.41673   
   194. RY*(   2) H  24                  0.00020     1.66147   
   195. RY*(   3) H  24                  0.00009     2.04262   
   196. RY*(   4) H  24                  0.00007     2.32370   
   197. BD*(   1) C   1 - C   2          0.02519     0.37487   
   198. BD*(   1) C   1 - H  12          0.00646     0.44835   
   199. BD*(   1) C   1 - H  13          0.00719     0.44364   
   200. BD*(   1) C   1 - H  14          0.00620     0.44777   
   201. BD*(   1) C   2 - C   3          0.02519     0.37486   
   202. BD*(   1) C   2 - C   4          0.02180     0.38437   
   203. BD*(   1) C   2 - C   5          0.04274     0.40752   
   204. BD*(   1) C   3 - H  15          0.00620     0.44777   
   205. BD*(   1) C   3 - H  16          0.00646     0.44835   
   206. BD*(   1) C   3 - H  17          0.00719     0.44364   
   207. BD*(   1) C   4 - H  18          0.00702     0.44345   
   208. BD*(   1) C   4 - H  19          0.00702     0.44345   
   209. BD*(   1) C   4 - H  20          0.00646     0.44570   
   210. BD*(   1) C   5 - C   6          0.02626     0.57203   
   211. BD*(   2) C   5 - C   6          0.33518     0.04029  221(v),216(v),93(g),197(v)
                                                    201(v),84(g),139(v)
   212. BD*(   1) C   5 - C  11          0.02598     0.56306   
   213. BD*(   1) C   6 - C   7          0.01768     0.57657   
   214. BD*(   1) C   6 - H  21          0.01498     0.46814   
   215. BD*(   1) C   7 - C   8          0.02934     0.56330   
   216. BD*(   2) C   7 - C   8          0.38905     0.01977  221(v),211(v),102(g),111(g)
                                                    130(v),118(v)
   217. BD*(   1) C   7 - H  22          0.01414     0.46431   
   218. BD*(   1) C   8 -Cl   9          0.03253     0.16023   
   219. BD*(   1) C   8 - C  10          0.02967     0.55781   
   220. BD*(   1) C  10 - C  11          0.01770     0.58126   
   221. BD*(   2) C  10 - C  11          0.31811     0.03391  211(v),216(v),139(g),130(g)
                                                    131(g),140(g)
   222. BD*(   1) C  10 - H  23          0.01423     0.46372   
   223. BD*(   1) C  11 - H  24          0.01539     0.46209   
       -------------------------------
              Total Lewis   88.38804  ( 98.2089%)
        Valence non-Lewis    1.45535  (  1.6171%)
        Rydberg non-Lewis    0.15661  (  0.1740%)
       -------------------------------
            Total unit  1   90.00000  (100.0000%)
           Charge unit  1    0.00000
 Unable to Open any file for archive entry.
 1\1\GINC-COMPUTE-0-2\SP\RB3LYP\def2SVP\C10H13Cl1\ZAHRT2\15-Mar-2021\0\
 \# b3lyp empiricaldispersion=gd3bj pop=nbo def2svp geom=newredundant\\
 CC(C)(C)C1=CC=C(Cl)C=C1\\0,1\C,0,-2.790589,-0.738,-1.260493\C,0,-2.295
 784,0.002464,0.\C,0,-2.790588,-0.738008,1.260489\C,0,-2.902456,1.41394
 6,0.000005\C,0,-0.760065,0.032281,0.\C,0,-0.020212,1.223457,0.\C,0,1.3
 77986,1.221037,0.\C,0,2.062463,0.007259,0.\Cl,0,3.811221,-0.009062,0.\
 C,0,1.356958,-1.198802,0.\C,0,-0.036299,-1.173867,0.\H,0,-2.423838,-1.
 774674,-1.295927\H,0,-3.891949,-0.771415,-1.278917\H,0,-2.44716,-0.228
 616,-2.174346\H,0,-2.447159,-0.22863,2.174345\H,0,-2.423837,-1.774682,
 1.295915\H,0,-3.891948,-0.771423,1.278912\H,0,-2.605305,1.986707,0.891
 972\H,0,-2.605306,1.986712,-0.891959\H,0,-4.001198,1.346036,0.000005\H
 ,0,-0.528421,2.187189,0.\H,0,1.935692,2.158729,0.\H,0,1.899734,-2.1451
 9,0.\H,0,-0.568554,-2.127299,0.\\Version=ES64L-G16RevC.01\State=1-A\HF
 =-848.7387542\RMSD=6.355e-09\Dipole=-0.7975169,-0.0033482,-0.0000003\Q
 uadrupole=-1.752284,3.5218506,-1.7695666,0.0106253,0.0000031,0.0000021
 \PG=C01 [X(C10H13Cl1)]\\@
 The archive entry for this job was punched.


 THE WORLD OF CHEMICAL REACTIONS IS LIKE A STAGE,
 ON WHICH SCENE AFTER SCENE IS CEASELESSLY PLAYED.
 THE ACTORS ON IT ARE THE ELEMENTS.
   -- CLEMENS WINKLER   BER. 30,13(1897)
 (DISCOVERER OF GERMANIUM, FEB 6, 1886)
 File lengths (MBytes):  RWF=     33 Int=      0 D2E=      0 Chk=      4 Scr=      1
 Normal termination of Gaussian 16
