# Supplementary material for: Machine-Learning-Guided Discovery of Electrochemical Reactions
Source: J Am Chem Soc. 2022 Dec 2;144(49):22599–610. doi: 10.1021/jacs.2c08997 (PMC9756344; doi:10.1021/jacs.2c08997)
Supplement: Supplementary file 4 — ja2c08997_si_004.zip [file ja2c08997_si_004.zip › Reactivity Prediction/Nlogs_notimes/94.log]

 Entering Gaussian System, Link 0=g16
 Input=94.com
 Output=94.log
 Initial command:
  
 Copyright (c) 1988-2019, Gaussian, Inc.  All Rights Reserved.
  
 This is part of the Gaussian(R) 16 program.  It is based on
 the Gaussian(R) 09 system (copyright 2009, Gaussian, Inc.),
 the Gaussian(R) 03 system (copyright 2003, Gaussian, Inc.),
 the Gaussian(R) 98 system (copyright 1998, Gaussian, Inc.),
 the Gaussian(R) 94 system (copyright 1995, Gaussian, Inc.),
 the Gaussian 92(TM) system (copyright 1992, Gaussian, Inc.),
 the Gaussian 90(TM) system (copyright 1990, Gaussian, Inc.),
 the Gaussian 88(TM) system (copyright 1988, Gaussian, Inc.),
 the Gaussian 86(TM) system (copyright 1986, Carnegie Mellon
 University), and the Gaussian 82(TM) system (copyright 1983,
 Carnegie Mellon University). Gaussian is a federally registered
 trademark of Gaussian, Inc.
  
 This software contains proprietary and confidential information,
 including trade secrets, belonging to Gaussian, Inc.
  
 This software is provided under written license and may be
 used, copied, transmitted, or stored only in accord with that
 written license.
  
 The following legend is applicable only to US Government
 contracts under FAR:
  
                    RESTRICTED RIGHTS LEGEND
  
 Use, reproduction and disclosure by the US Government is
 subject to restrictions as set forth in subparagraphs (a)
 and (c) of the Commercial Computer Software - Restricted
 Rights clause in FAR 52.227-19.
  
 Gaussian, Inc.
 340 Quinnipiac St., Bldg. 40, Wallingford CT 06492
  
  
 ---------------------------------------------------------------
 Warning -- This program may not be used in any manner that
 competes with the business of Gaussian, Inc. or will provide
 assistance to any competitor of Gaussian, Inc.  The licensee
 of this program is prohibited from giving any competitor of
 Gaussian, Inc. access to this program.  By using this program,
 the user acknowledges that Gaussian, Inc. is engaged in the
 business of creating and licensing software in the field of
 computational chemistry and represents and warrants to the
 licensee that it is not a competitor of Gaussian, Inc. and that
 it will not use this program in any manner prohibited above.
 ---------------------------------------------------------------
  

 Cite this work as:
 Gaussian 16, Revision C.01,
 M. J. Frisch, G. W. Trucks, H. B. Schlegel, G. E. Scuseria, 
 M. A. Robb, J. R. Cheeseman, G. Scalmani, V. Barone, 
 G. A. Petersson, H. Nakatsuji, X. Li, M. Caricato, A. V. Marenich, 
 J. Bloino, B. G. Janesko, R. Gomperts, B. Mennucci, H. P. Hratchian, 
 J. V. Ortiz, A. F. Izmaylov, J. L. Sonnenberg, D. Williams-Young, 
 F. Ding, F. Lipparini, F. Egidi, J. Goings, B. Peng, A. Petrone, 
 T. Henderson, D. Ranasinghe, V. G. Zakrzewski, J. Gao, N. Rega, 
 G. Zheng, W. Liang, M. Hada, M. Ehara, K. Toyota, R. Fukuda, 
 J. Hasegawa, M. Ishida, T. Nakajima, Y. Honda, O. Kitao, H. Nakai, 
 T. Vreven, K. Throssell, J. A. Montgomery, Jr., J. E. Peralta, 
 F. Ogliaro, M. J. Bearpark, J. J. Heyd, E. N. Brothers, K. N. Kudin, 
 V. N. Staroverov, T. A. Keith, R. Kobayashi, J. Normand, 
 K. Raghavachari, A. P. Rendell, J. C. Burant, S. S. Iyengar, 
 J. Tomasi, M. Cossi, J. M. Millam, M. Klene, C. Adamo, R. Cammi, 
 J. W. Ochterski, R. L. Martin, K. Morokuma, O. Farkas, 
 J. B. Foresman, and D. J. Fox, Gaussian, Inc., Wallingford CT, 2019.
 
 ******************************************
 Gaussian 16:  ES64L-G16RevC.01  3-Jul-2019
                13-Mar-2021 
 ******************************************
 %nprocshared=16
 Will use up to   16 processors via shared memory.
 %mem=7GB
 -----------------------------------------
 # b3lyp/def2svp geom=NewRedundant pop=NBO
 -----------------------------------------
 1/29=4000,38=1,172=1/1;
 2/12=2,17=6,18=5,40=1/2;
 3/5=43,7=101,11=2,25=1,30=1,74=-5/1,2,3;
 4//1;
 5/5=2,38=5/2;
 6/7=2,8=2,9=2,10=2,28=1,40=1/1,7;
 99/5=1,9=1/99;
 --
 94
 --
 Symbolic Z-matrix:
 Charge =  0 Multiplicity = 1
 O                     3.66126   0.31386  -0.62687 
 C                     3.03184  -0.46058   0.28713 
 C                     1.55663  -0.3246    0.24876 
 C                     0.90294   0.52602  -0.65154 
 C                    -0.48856   0.62768  -0.658 
 C                    -1.24517  -0.13243   0.24976 
 O                    -2.59337  -0.10665   0.32477 
 C                    -3.31859   0.72782  -0.55198 
 C                    -0.59215  -0.98929   1.15708 
 C                     0.79008  -1.08177   1.15399 
 O                     3.64312  -1.18037   1.04446 
 H                     4.61122   0.14589  -0.51231 
 H                     1.49235   1.1149   -1.35505 
 H                    -0.97176   1.29698  -1.36878 
 H                    -4.38011   0.58569  -0.31138 
 H                    -3.05716   1.79168  -0.41235 
 H                    -3.14928   0.45479  -1.60859 
 H                    -1.20332  -1.56838   1.85133 
 H                     1.31002  -1.74124   1.85096 
 
                          Input orientation:                          
 ---------------------------------------------------------------------
 Center     Atomic      Atomic             Coordinates (Angstroms)
 Number     Number       Type             X           Y           Z
 ---------------------------------------------------------------------
      1          8           0        3.661265    0.313863   -0.626867
      2          6           0        3.031840   -0.460583    0.287126
      3          6           0        1.556631   -0.324598    0.248756
      4          6           0        0.902937    0.526019   -0.651538
      5          6           0       -0.488563    0.627684   -0.657999
      6          6           0       -1.245168   -0.132430    0.249756
      7          8           0       -2.593365   -0.106648    0.324766
      8          6           0       -3.318592    0.727825   -0.551976
      9          6           0       -0.592146   -0.989294    1.157083
     10          6           0        0.790080   -1.081775    1.153993
     11          8           0        3.643124   -1.180371    1.044461
     12          1           0        4.611220    0.145894   -0.512312
     13          1           0        1.492354    1.114895   -1.355046
     14          1           0       -0.971764    1.296977   -1.368777
     15          1           0       -4.380110    0.585690   -0.311382
     16          1           0       -3.057161    1.791683   -0.412351
     17          1           0       -3.149283    0.454795   -1.608585
     18          1           0       -1.203322   -1.568382    1.851326
     19          1           0        1.310025   -1.741242    1.850960
 ---------------------------------------------------------------------
                    Distance matrix (angstroms):
                    1          2          3          4          5
     1  O    0.000000
     2  C    1.353265   0.000000
     3  C    2.367241   1.481960   0.000000
     4  C    2.766584   2.527193   1.400497   0.000000
     5  C    4.161793   3.804054   2.431432   1.395224   0.000000
     6  C    5.004071   4.289741   2.808382   2.420793   1.405077
     7  O    6.340570   5.636455   4.156411   3.684775   2.436239
     8  C    6.992523   6.514937   5.051393   4.227523   2.833785
     9  C    4.792932   3.764258   2.425721   2.793305   2.433078
    10  C    3.655539   2.482504   1.407257   2.420264   2.800088
    11  O    2.241964   1.210503   2.391432   3.646478   4.820609
    12  H    0.971469   1.871191   3.182938   3.730314   5.124561
    13  H    2.424060   2.747522   2.156027   1.090464   2.155756
    14  H    4.793943   4.675455   3.411553   2.150189   1.089331
    15  H    8.052151   7.509322   6.032187   5.294323   3.907179
    16  H    6.882384   6.529771   5.118866   4.164312   2.830713
    17  H    6.882382   6.529771   5.118866   4.164312   2.830713
    18  H    5.774815   4.648714   3.425284   3.884220   3.410322
    19  H    3.986403   2.655242   2.152847   3.401277   3.891221
                    6          7          8          9         10
     6  C    0.000000
     7  O    1.350529   0.000000
     8  C    2.383674   1.411018   0.000000
     9  C    1.408509   2.340234   3.647312   0.000000
    10  C    2.420979   3.617485   4.802725   1.385320   0.000000
    11  O    5.062127   6.369038   7.392923   4.241073   2.856847
    12  H    5.912317   7.257446   7.951235   5.581267   4.345670
    13  H    3.409580   4.583344   4.892847   3.883754   3.407906
    14  H    2.176603   2.732735   2.549256   3.427990   3.889335
    15  H    3.264726   2.019028   1.097683   4.357251   5.626601
    16  H    2.724686   2.088565   1.104371   4.034012   5.050887
    17  H    2.724686   2.088565   1.104371   4.034013   5.050887
    18  H    2.151450   2.529678   3.939897   1.091262   2.167190
    19  H    3.417768   4.498624   5.770137   2.159894   1.091330
                   11         12         13         14         15
    11  O    0.000000
    12  H    2.262682   0.000000
    13  H    3.956222   3.372905   0.000000
    14  H    5.766989   5.764393   2.470874   0.000000
    15  H    8.326438   9.004322   5.987916   3.638797   0.000000
    16  H    7.473234   7.843640   4.695190   2.346991   1.792988
    17  H    7.473232   7.843636   4.695190   2.346991   1.792988
    18  H    4.928450   6.506491   4.974683   4.316592   4.405600
    19  H    2.531475   4.477077   4.297585   4.980365   6.516745
                   16         17         18         19
    16  H    0.000000
    17  H    1.796310   0.000000
    18  H    4.455445   4.455445   0.000000
    19  H    6.056108   6.056108   2.519284   0.000000
 Stoichiometry    C8H8O3
 Framework group  C1[X(C8H8O3)]
 Deg. of freedom    51
 Full point group                 C1      NOp   1
 Largest Abelian subgroup         C1      NOp   1
 Largest concise Abelian subgroup C1      NOp   1
                         Standard orientation:                         
 ---------------------------------------------------------------------
 Center     Atomic      Atomic             Coordinates (Angstroms)
 Number     Number       Type             X           Y           Z
 ---------------------------------------------------------------------
      1          8           0        3.073575   -1.290386    0.000003
      2          6           0        2.601795   -0.022021   -0.000005
      3          6           0        1.121527    0.048769   -0.000003
      4          6           0        0.313872   -1.095383   -0.000003
      5          6           0       -1.077294   -0.989042   -0.000001
      6          6           0       -1.677192    0.281535    0.000000
      7          8           0       -3.011106    0.492725    0.000002
      8          6           0       -3.886174   -0.614175    0.000002
      9          6           0       -0.869000    1.435104    0.000000
     10          6           0        0.511261    1.316818   -0.000001
     11          8           0        3.342530    0.935388    0.000003
     12          1           0        4.042222   -1.216394    0.000009
     13          1           0        0.781839   -2.080330   -0.000004
     14          1           0       -1.682080   -1.895063   -0.000001
     15          1           0       -4.905265   -0.206300    0.000003
     16          1           0       -3.749782   -1.242147   -0.898154
     17          1           0       -3.749780   -1.242148    0.898156
     18          1           0       -1.360295    2.409518    0.000001
     19          1           0        1.150381    2.201423   -0.000001
 ---------------------------------------------------------------------
 Rotational constants (GHZ):           3.4486269           0.5676685           0.4889671
 Standard basis: def2SVP (5D, 7F)
 There are   205 symmetry adapted cartesian basis functions of A   symmetry.
 There are   194 symmetry adapted basis functions of A   symmetry.
   194 basis functions,   331 primitive gaussians,   205 cartesian basis functions
    40 alpha electrons       40 beta electrons
       nuclear repulsion energy       574.1848736996 Hartrees.
 NAtoms=   19 NActive=   19 NUniq=   19 SFac= 1.00D+00 NAtFMM=   60 NAOKFM=F Big=F
 Integral buffers will be    131072 words long.
 Raffenetti 2 integral format.
 Two-electron integral symmetry is turned on.
 One-electron integrals computed using PRISM.
   1 Symmetry operations used in ECPInt.
 ECPInt:  NShTT=    4095 NPrTT=   15045 LenC2=    3894 LenP2D=   10930.
 LDataN:  DoStor=T MaxTD1= 4 Len=   56
 NBasis=   194 RedAO= T EigKep=  2.67D-04  NBF=   194
 NBsUse=   194 1.00D-06 EigRej= -1.00D+00 NBFU=   194
 ExpMin= 1.22D-01 ExpMax= 2.27D+03 ExpMxC= 3.41D+02 IAcc=3 IRadAn=         5 AccDes= 0.00D+00
 Harris functional with IExCor=  402 and IRadAn=       5 diagonalized for initial guess.
 HarFok:  IExCor=  402 AccDes= 0.00D+00 IRadAn=         5 IDoV= 1 UseB2=F ITyADJ=14
 ICtDFT=  3500011 ScaDFX=  1.000000  1.000000  1.000000  1.000000
 FoFCou: FMM=F IPFlag=           0 FMFlag=      100000 FMFlg1=           0
         NFxFlg=           0 DoJE=T BraDBF=F KetDBF=T FulRan=T
         wScrn=  0.000000 ICntrl=       500 IOpCl=  0 I1Cent=   200000004 NGrid=           0
         NMat0=    1 NMatS0=      1 NMatT0=    0 NMatD0=    1 NMtDS0=    0 NMtDT0=    0
 Petite list used in FoFCou.
 Requested convergence on RMS density matrix=1.00D-08 within 128 cycles.
 Requested convergence on MAX density matrix=1.00D-06.
 Requested convergence on             energy=1.00D-06.
 No special actions if energy rises.
 Integral accuracy reduced to 1.0D-05 until final iterations.
 Initial convergence to 1.0D-05 achieved.  Increase integral accuracy.
 SCF Done:  E(RB3LYP) =  -534.962725993     A.U. after   15 cycles
            NFock= 15  Conv=0.43D-08     -V/T= 2.0095

 **********************************************************************

            Population analysis using the SCF Density.

 **********************************************************************

 Orbital symmetries:
       Occupied  (A) (A) (A) (A) (A) (A) (A) (A) (A) (A) (A) (A)
                 (A) (A) (A) (A) (A) (A) (A) (A) (A) (A) (A) (A)
                 (A) (A) (A) (A) (A) (A) (A) (A) (A) (A) (A) (A)
                 (A) (A) (A) (A)
       Virtual   (A) (A) (A) (A) (A) (A) (A) (A) (A) (A) (A) (A)
                 (A) (A) (A) (A) (A) (A) (A) (A) (A) (A) (A) (A)
                 (A) (A) (A) (A) (A) (A) (A) (A) (A) (A) (A) (A)
                 (A) (A) (A) (A) (A) (A) (A) (A) (A) (A) (A) (A)
                 (A) (A) (A) (A) (A) (A) (A) (A) (A) (A) (A) (A)
                 (A) (A) (A) (A) (A) (A) (A) (A) (A) (A) (A) (A)
                 (A) (A) (A) (A) (A) (A) (A) (A) (A) (A) (A) (A)
                 (A) (A) (A) (A) (A) (A) (A) (A) (A) (A) (A) (A)
                 (A) (A) (A) (A) (A) (A) (A) (A) (A) (A) (A) (A)
                 (A) (A) (A) (A) (A) (A) (A) (A) (A) (A) (A) (A)
                 (A) (A) (A) (A) (A) (A) (A) (A) (A) (A) (A) (A)
                 (A) (A) (A) (A) (A) (A) (A) (A) (A) (A) (A) (A)
                 (A) (A) (A) (A) (A) (A) (A) (A) (A) (A)
 The electronic state is 1-A.
 Alpha  occ. eigenvalues --  -19.17804 -19.17604 -19.11550 -10.31224 -10.26370
 Alpha  occ. eigenvalues --  -10.25638 -10.20544 -10.20104 -10.19929 -10.19781
 Alpha  occ. eigenvalues --  -10.19447  -1.09118  -1.07443  -0.99705  -0.85865
 Alpha  occ. eigenvalues --   -0.77285  -0.75224  -0.71436  -0.64217  -0.62064
 Alpha  occ. eigenvalues --   -0.58304  -0.54921  -0.51670  -0.49574  -0.48398
 Alpha  occ. eigenvalues --   -0.47279  -0.45066  -0.44924  -0.43889  -0.42712
 Alpha  occ. eigenvalues --   -0.41384  -0.39039  -0.38597  -0.37021  -0.33744
 Alpha  occ. eigenvalues --   -0.33627  -0.31693  -0.27642  -0.26779  -0.23766
 Alpha virt. eigenvalues --   -0.04310  -0.01794   0.05331   0.05995   0.06168
 Alpha virt. eigenvalues --    0.08269   0.09998   0.11542   0.11984   0.12237
 Alpha virt. eigenvalues --    0.14421   0.16305   0.16514   0.22751   0.23476
 Alpha virt. eigenvalues --    0.26448   0.26559   0.28009   0.30281   0.32520
 Alpha virt. eigenvalues --    0.35143   0.35627   0.40224   0.40792   0.42434
 Alpha virt. eigenvalues --    0.43184   0.44310   0.45335   0.46176   0.48150
 Alpha virt. eigenvalues --    0.49292   0.50143   0.52909   0.53642   0.54432
 Alpha virt. eigenvalues --    0.57455   0.58610   0.59291   0.60994   0.61886
 Alpha virt. eigenvalues --    0.62898   0.63579   0.64790   0.65324   0.65895
 Alpha virt. eigenvalues --    0.66920   0.68155   0.70681   0.71259   0.71583
 Alpha virt. eigenvalues --    0.72318   0.74213   0.77965   0.79701   0.81899
 Alpha virt. eigenvalues --    0.83530   0.89995   0.94995   0.95534   0.95850
 Alpha virt. eigenvalues --    0.99834   1.01504   1.07495   1.08040   1.09971
 Alpha virt. eigenvalues --    1.14420   1.17898   1.19184   1.22735   1.22752
 Alpha virt. eigenvalues --    1.23700   1.24413   1.25442   1.29605   1.30094
 Alpha virt. eigenvalues --    1.33377   1.34380   1.39749   1.40742   1.46164
 Alpha virt. eigenvalues --    1.46669   1.49743   1.52333   1.58549   1.62227
 Alpha virt. eigenvalues --    1.62840   1.66674   1.67377   1.68509   1.70804
 Alpha virt. eigenvalues --    1.72190   1.73520   1.74490   1.75215   1.76503
 Alpha virt. eigenvalues --    1.77990   1.79506   1.81070   1.82345   1.86571
 Alpha virt. eigenvalues --    1.87441   1.90618   1.93201   1.94729   1.95711
 Alpha virt. eigenvalues --    1.97301   2.00663   2.04998   2.06867   2.12338
 Alpha virt. eigenvalues --    2.13992   2.14660   2.16413   2.18076   2.20136
 Alpha virt. eigenvalues --    2.25397   2.26944   2.29776   2.30050   2.30454
 Alpha virt. eigenvalues --    2.34334   2.34789   2.40996   2.46859   2.50296
 Alpha virt. eigenvalues --    2.59935   2.61339   2.62023   2.62786   2.64485
 Alpha virt. eigenvalues --    2.64895   2.72248   2.73831   2.78030   2.81290
 Alpha virt. eigenvalues --    2.84487   2.87066   2.88021   2.89444   2.91092
 Alpha virt. eigenvalues --    2.92706   2.93041   3.07092   3.08303   3.13602
 Alpha virt. eigenvalues --    3.19010   3.19858   3.24471   3.36750   3.48043
 Alpha virt. eigenvalues --    3.53328   3.63626   3.70788   3.80408
          Condensed to atoms (all electrons):
               1          2          3          4          5          6
     1  O    7.655234   0.433167  -0.157566   0.013081   0.000898  -0.000013
     2  C    0.433167   4.684706   0.118145  -0.059782   0.014241  -0.001033
     3  C   -0.157566   0.118145   5.867796   0.192634   0.100990  -0.183401
     4  C    0.013081  -0.059782   0.192634   5.164182   0.204372   0.147411
     5  C    0.000898   0.014241   0.100990   0.204372   5.383384   0.126974
     6  C   -0.000013  -0.001033  -0.183401   0.147411   0.126974   5.113339
     7  O   -0.000000   0.000003   0.000045   0.004794  -0.081795   0.407704
     8  C    0.000000  -0.000000   0.000062   0.000973  -0.001319  -0.054384
     9  C   -0.000004   0.018312   0.107946  -0.132608   0.052137   0.210390
    10  C    0.004704  -0.071081   0.219407   0.053459  -0.137777   0.152675
    11  O   -0.082295   0.750524  -0.140020   0.003665  -0.000030  -0.000042
    12  H    0.300222  -0.014409   0.022465  -0.001490   0.000003   0.000007
    13  H    0.014708  -0.019714  -0.068777   0.441913  -0.069036   0.015160
    14  H   -0.000022  -0.000282   0.017255  -0.066101   0.450942  -0.095540
    15  H    0.000000  -0.000000   0.000005  -0.000033   0.000162   0.005068
    16  H    0.000000   0.000000  -0.000071   0.000421   0.007188  -0.007364
    17  H    0.000000   0.000000  -0.000071   0.000421   0.007188  -0.007364
    18  H    0.000001  -0.000327   0.016679  -0.002860   0.020698  -0.077770
    19  H    0.000638  -0.015961  -0.077020   0.015170  -0.002245   0.015626
               7          8          9         10         11         12
     1  O   -0.000000   0.000000  -0.000004   0.004704  -0.082295   0.300222
     2  C    0.000003  -0.000000   0.018312  -0.071081   0.750524  -0.014409
     3  C    0.000045   0.000062   0.107946   0.219407  -0.140020   0.022465
     4  C    0.004794   0.000973  -0.132608   0.053459   0.003665  -0.001490
     5  C   -0.081795  -0.001319   0.052137  -0.137777  -0.000030   0.000003
     6  C    0.407704  -0.054384   0.210390   0.152675  -0.000042   0.000007
     7  O    7.818801   0.314901  -0.077138   0.003604  -0.000000   0.000000
     8  C    0.314901   4.370432   0.007221  -0.000267  -0.000000  -0.000000
     9  C   -0.077138   0.007221   5.232154   0.212501   0.001506  -0.000006
    10  C    0.003604  -0.000267   0.212501   5.156905   0.011988  -0.000556
    11  O   -0.000000  -0.000000   0.001506   0.011988   7.644868   0.010652
    12  H    0.000000  -0.000000  -0.000006  -0.000556   0.010652   0.505859
    13  H   -0.000077  -0.000047  -0.002040   0.014683   0.000255  -0.000663
    14  H   -0.008431   0.009312   0.014137  -0.002027   0.000001  -0.000002
    15  H   -0.024171   0.392593  -0.000142   0.000007   0.000000  -0.000000
    16  H   -0.029151   0.391371  -0.000195   0.000038   0.000000   0.000000
    17  H   -0.029151   0.391371  -0.000195   0.000038   0.000000   0.000000
    18  H    0.002532  -0.000404   0.440395  -0.080825  -0.000008  -0.000000
    19  H   -0.000073   0.000009  -0.076054   0.450943   0.016218  -0.000122
              13         14         15         16         17         18
     1  O    0.014708  -0.000022   0.000000   0.000000   0.000000   0.000001
     2  C   -0.019714  -0.000282  -0.000000   0.000000   0.000000  -0.000327
     3  C   -0.068777   0.017255   0.000005  -0.000071  -0.000071   0.016679
     4  C    0.441913  -0.066101  -0.000033   0.000421   0.000421  -0.002860
     5  C   -0.069036   0.450942   0.000162   0.007188   0.007188   0.020698
     6  C    0.015160  -0.095540   0.005068  -0.007364  -0.007364  -0.077770
     7  O   -0.000077  -0.008431  -0.024171  -0.029151  -0.029151   0.002532
     8  C   -0.000047   0.009312   0.392593   0.391371   0.391371  -0.000404
     9  C   -0.002040   0.014137  -0.000142  -0.000195  -0.000195   0.440395
    10  C    0.014683  -0.002027   0.000007   0.000038   0.000038  -0.080825
    11  O    0.000255   0.000001   0.000000   0.000000   0.000000  -0.000008
    12  H   -0.000663  -0.000002  -0.000000   0.000000   0.000000  -0.000000
    13  H    0.693521  -0.014087  -0.000001   0.000028   0.000028   0.000034
    14  H   -0.014087   0.720673  -0.000344   0.000744   0.000744  -0.000240
    15  H   -0.000001  -0.000344   0.639859  -0.025303  -0.025303  -0.000139
    16  H    0.000028   0.000744  -0.025303   0.683584  -0.046029   0.000098
    17  H    0.000028   0.000744  -0.025303  -0.046029   0.683584   0.000098
    18  H    0.000034  -0.000240  -0.000139   0.000098   0.000098   0.710653
    19  H   -0.000339   0.000028  -0.000000  -0.000000  -0.000000  -0.013052
              19
     1  O    0.000638
     2  C   -0.015961
     3  C   -0.077020
     4  C    0.015170
     5  C   -0.002245
     6  C    0.015626
     7  O   -0.000073
     8  C    0.000009
     9  C   -0.076054
    10  C    0.450943
    11  O    0.016218
    12  H   -0.000122
    13  H   -0.000339
    14  H    0.000028
    15  H   -0.000000
    16  H   -0.000000
    17  H   -0.000000
    18  H   -0.013052
    19  H    0.685384
 Mulliken charges:
               1
     1  O   -0.182753
     2  C    0.163491
     3  C   -0.036501
     4  C    0.020376
     5  C   -0.076974
     6  C    0.232556
     7  O   -0.302399
     8  C    0.178174
     9  C   -0.008315
    10  C    0.011581
    11  O   -0.217283
    12  H    0.178041
    13  H   -0.005549
    14  H   -0.026759
    15  H    0.037741
    16  H    0.024643
    17  H    0.024643
    18  H   -0.015562
    19  H    0.000851
 Sum of Mulliken charges =  -0.00000
 Mulliken charges with hydrogens summed into heavy atoms:
               1
     1  O   -0.004713
     2  C    0.163491
     3  C   -0.036501
     4  C    0.014827
     5  C   -0.103733
     6  C    0.232556
     7  O   -0.302399
     8  C    0.265202
     9  C   -0.023877
    10  C    0.012431
    11  O   -0.217283
 Electronic spatial extent (au):  <R**2>=           2161.7226
 Charge=             -0.0000 electrons
 Dipole moment (field-independent basis, Debye):
    X=             -2.5835    Y=             -2.4279    Z=             -0.0000  Tot=              3.5453
 Quadrupole moment (field-independent basis, Debye-Ang):
   XX=            -55.0427   YY=            -61.3333   ZZ=            -65.0325
   XY=             -2.3146   XZ=             -0.0000   YZ=             -0.0000
 Traceless Quadrupole moment (field-independent basis, Debye-Ang):
   XX=              5.4268   YY=             -0.8638   ZZ=             -4.5630
   XY=             -2.3146   XZ=             -0.0000   YZ=             -0.0000
 Octapole moment (field-independent basis, Debye-Ang**2):
  XXX=            -13.3164  YYY=              1.2405  ZZZ=              0.0001  XYY=             -3.5858
  XXY=            -49.0468  XXZ=              0.0001  XZZ=              5.3300  YZZ=             -1.0288
  YYZ=              0.0000  XYZ=             -0.0001
 Hexadecapole moment (field-independent basis, Debye-Ang**3):
 XXXX=          -1851.8584 YYYY=           -421.2297 ZZZZ=            -70.8357 XXXY=           -103.4988
 XXXZ=              0.0005 YYYX=            -13.7146 YYYZ=             -0.0000 ZZZX=              0.0001
 ZZZY=             -0.0000 XXYY=           -441.5577 XXZZ=           -371.9981 YYZZ=            -90.7067
 XXYZ=             -0.0003 YYXZ=              0.0001 ZZXY=             -1.7617
 N-N= 5.741848736996D+02 E-N=-2.396234920062D+03  KE= 5.299086149832D+02
 ******************************Gaussian NBO Version 3.1******************************
             N A T U R A L   A T O M I C   O R B I T A L   A N D
          N A T U R A L   B O N D   O R B I T A L   A N A L Y S I S
 ******************************Gaussian NBO Version 3.1******************************
       /RESON  / : Allow strongly delocalized NBO set

 Analyzing the SCF density

 Job title: 94                                                              

 Storage needed:    114204 in NPA,    151501 in NBO ( 939522101 available)
 GSVD:  LWork=       24522 too small for GESVD, short by         995 words or         995 for optimal perf.


 NATURAL POPULATIONS:  Natural atomic orbital occupancies 
                                                          
   NAO  Atom  No  lang   Type(AO)    Occupancy      Energy
 ----------------------------------------------------------
     1    O    1  S      Cor( 1S)     1.99970     -18.98600
     2    O    1  S      Val( 2S)     1.67729      -0.89574
     3    O    1  S      Ryd( 3S)     0.00149       1.49549
     4    O    1  px     Val( 2p)     1.53419      -0.31830
     5    O    1  px     Ryd( 3p)     0.00161       1.27437
     6    O    1  py     Val( 2p)     1.66490      -0.35235
     7    O    1  py     Ryd( 3p)     0.00119       1.08718
     8    O    1  pz     Val( 2p)     1.82411      -0.32967
     9    O    1  pz     Ryd( 3p)     0.00096       0.98391
    10    O    1  dxy    Ryd( 3d)     0.00096       2.98422
    11    O    1  dxz    Ryd( 3d)     0.00018       2.74084
    12    O    1  dyz    Ryd( 3d)     0.00114       2.70220
    13    O    1  dx2y2  Ryd( 3d)     0.00142       3.30058
    14    O    1  dz2    Ryd( 3d)     0.00064       3.03511

    15    C    2  S      Cor( 1S)     1.99921     -10.20323
    16    C    2  S      Val( 2S)     0.73585      -0.11265
    17    C    2  S      Ryd( 3S)     0.00413       0.51627
    18    C    2  px     Val( 2p)     0.90349      -0.03097
    19    C    2  px     Ryd( 3p)     0.01243       0.58928
    20    C    2  py     Val( 2p)     0.67969       0.01343
    21    C    2  py     Ryd( 3p)     0.02089       0.65133
    22    C    2  pz     Val( 2p)     0.78555      -0.12522
    23    C    2  pz     Ryd( 3p)     0.00115       0.51142
    24    C    2  dxy    Ryd( 3d)     0.00309       2.43596
    25    C    2  dxz    Ryd( 3d)     0.00183       1.86365
    26    C    2  dyz    Ryd( 3d)     0.00379       1.90825
    27    C    2  dx2y2  Ryd( 3d)     0.00535       2.37647
    28    C    2  dz2    Ryd( 3d)     0.00093       2.12494

    29    C    3  S      Cor( 1S)     1.99876     -10.06556
    30    C    3  S      Val( 2S)     0.88536      -0.11955
    31    C    3  S      Ryd( 3S)     0.00235       0.54840
    32    C    3  px     Val( 2p)     1.10598      -0.08820
    33    C    3  px     Ryd( 3p)     0.00568       1.05671
    34    C    3  py     Val( 2p)     1.11213      -0.06682
    35    C    3  py     Ryd( 3p)     0.00584       0.96149
    36    C    3  pz     Val( 2p)     1.08974      -0.11138
    37    C    3  pz     Ryd( 3p)     0.00126       0.63337
    38    C    3  dxy    Ryd( 3d)     0.00064       2.46956
    39    C    3  dxz    Ryd( 3d)     0.00027       1.88788
    40    C    3  dyz    Ryd( 3d)     0.00059       1.91640
    41    C    3  dx2y2  Ryd( 3d)     0.00097       2.42779
    42    C    3  dz2    Ryd( 3d)     0.00042       2.20095

    43    C    4  S      Cor( 1S)     1.99895     -10.07125
    44    C    4  S      Val( 2S)     0.93379      -0.13684
    45    C    4  S      Ryd( 3S)     0.00142       0.56804
    46    C    4  px     Val( 2p)     1.08969      -0.04967
    47    C    4  px     Ryd( 3p)     0.00421       0.77560
    48    C    4  py     Val( 2p)     1.17729      -0.06273
    49    C    4  py     Ryd( 3p)     0.00587       0.93661
    50    C    4  pz     Val( 2p)     0.94527      -0.11047
    51    C    4  pz     Ryd( 3p)     0.00082       0.55377
    52    C    4  dxy    Ryd( 3d)     0.00073       2.48313
    53    C    4  dxz    Ryd( 3d)     0.00065       1.92579
    54    C    4  dyz    Ryd( 3d)     0.00037       1.91708
    55    C    4  dx2y2  Ryd( 3d)     0.00068       2.49058
    56    C    4  dz2    Ryd( 3d)     0.00041       2.22168

    57    C    5  S      Cor( 1S)     1.99891     -10.06821
    58    C    5  S      Val( 2S)     0.94039      -0.14740
    59    C    5  S      Ryd( 3S)     0.00165       0.56028
    60    C    5  px     Val( 2p)     1.12449      -0.06554
    61    C    5  px     Ryd( 3p)     0.00351       0.83875
    62    C    5  py     Val( 2p)     1.15740      -0.07013
    63    C    5  py     Ryd( 3p)     0.00468       0.91175
    64    C    5  pz     Val( 2p)     1.08107      -0.12176
    65    C    5  pz     Ryd( 3p)     0.00135       0.55967
    66    C    5  dxy    Ryd( 3d)     0.00073       2.49509
    67    C    5  dxz    Ryd( 3d)     0.00045       1.91606
    68    C    5  dyz    Ryd( 3d)     0.00043       1.91823
    69    C    5  dx2y2  Ryd( 3d)     0.00057       2.47392
    70    C    5  dz2    Ryd( 3d)     0.00041       2.22171

    71    C    6  S      Cor( 1S)     1.99865     -10.14148
    72    C    6  S      Val( 2S)     0.80809      -0.11591
    73    C    6  S      Ryd( 3S)     0.00198       0.59853
    74    C    6  px     Val( 2p)     0.76305      -0.02927
    75    C    6  px     Ryd( 3p)     0.00793       0.82480
    76    C    6  py     Val( 2p)     1.09257      -0.06837
    77    C    6  py     Ryd( 3p)     0.00589       0.86433
    78    C    6  pz     Val( 2p)     0.95585      -0.12553
    79    C    6  pz     Ryd( 3p)     0.00082       0.57345
    80    C    6  dxy    Ryd( 3d)     0.00164       2.43526
    81    C    6  dxz    Ryd( 3d)     0.00230       1.89209
    82    C    6  dyz    Ryd( 3d)     0.00074       1.88994
    83    C    6  dx2y2  Ryd( 3d)     0.00198       2.38096
    84    C    6  dz2    Ryd( 3d)     0.00070       2.16463

    85    O    7  S      Cor( 1S)     1.99962     -18.97760
    86    O    7  S      Val( 2S)     1.56854      -0.84662
    87    O    7  S      Ryd( 3S)     0.00059       1.57146
    88    O    7  px     Val( 2p)     1.43687      -0.33144
    89    O    7  px     Ryd( 3p)     0.00099       1.33649
    90    O    7  py     Val( 2p)     1.69801      -0.34034
    91    O    7  py     Ryd( 3p)     0.00214       1.31158
    92    O    7  pz     Val( 2p)     1.82127      -0.32285
    93    O    7  pz     Ryd( 3p)     0.00197       1.08327
    94    O    7  dxy    Ryd( 3d)     0.00116       3.04763
    95    O    7  dxz    Ryd( 3d)     0.00049       2.72818
    96    O    7  dyz    Ryd( 3d)     0.00086       2.65968
    97    O    7  dx2y2  Ryd( 3d)     0.00119       3.08126
    98    O    7  dz2    Ryd( 3d)     0.00064       2.89963

    99    C    8  S      Cor( 1S)     1.99925     -10.15768
   100    C    8  S      Val( 2S)     1.08410      -0.26508
   101    C    8  S      Ryd( 3S)     0.00163       0.76468
   102    C    8  px     Val( 2p)     1.02330      -0.09876
   103    C    8  px     Ryd( 3p)     0.00300       0.66642
   104    C    8  py     Val( 2p)     0.92337      -0.08322
   105    C    8  py     Ryd( 3p)     0.00330       0.49732
   106    C    8  pz     Val( 2p)     1.20370      -0.10437
   107    C    8  pz     Ryd( 3p)     0.00033       0.52601
   108    C    8  dxy    Ryd( 3d)     0.00177       2.25083
   109    C    8  dxz    Ryd( 3d)     0.00055       2.01217
   110    C    8  dyz    Ryd( 3d)     0.00139       2.37104
   111    C    8  dx2y2  Ryd( 3d)     0.00118       2.20780
   112    C    8  dz2    Ryd( 3d)     0.00090       2.28135

   113    C    9  S      Cor( 1S)     1.99890     -10.06307
   114    C    9  S      Val( 2S)     0.94363      -0.14236
   115    C    9  S      Ryd( 3S)     0.00149       0.55717
   116    C    9  px     Val( 2p)     1.10050      -0.05203
   117    C    9  px     Ryd( 3p)     0.00525       0.74152
   118    C    9  py     Val( 2p)     1.16371      -0.06506
   119    C    9  py     Ryd( 3p)     0.00548       0.92398
   120    C    9  pz     Val( 2p)     1.03904      -0.11204
   121    C    9  pz     Ryd( 3p)     0.00116       0.55524
   122    C    9  dxy    Ryd( 3d)     0.00081       2.48973
   123    C    9  dxz    Ryd( 3d)     0.00049       1.93394
   124    C    9  dyz    Ryd( 3d)     0.00042       1.91213
   125    C    9  dx2y2  Ryd( 3d)     0.00053       2.45657
   126    C    9  dz2    Ryd( 3d)     0.00041       2.22364

   127    C   10  S      Cor( 1S)     1.99894     -10.06731
   128    C   10  S      Val( 2S)     0.93783      -0.13450
   129    C   10  S      Ryd( 3S)     0.00144       0.57057
   130    C   10  px     Val( 2p)     1.11422      -0.04938
   131    C   10  px     Ryd( 3p)     0.00499       0.83639
   132    C   10  py     Val( 2p)     1.15438      -0.05507
   133    C   10  py     Ryd( 3p)     0.00557       0.88126
   134    C   10  pz     Val( 2p)     0.93897      -0.10640
   135    C   10  pz     Ryd( 3p)     0.00070       0.55659
   136    C   10  dxy    Ryd( 3d)     0.00073       2.52051
   137    C   10  dxz    Ryd( 3d)     0.00064       1.92993
   138    C   10  dyz    Ryd( 3d)     0.00040       1.92043
   139    C   10  dx2y2  Ryd( 3d)     0.00070       2.45640
   140    C   10  dz2    Ryd( 3d)     0.00040       2.22739

   141    O   11  S      Cor( 1S)     1.99973     -18.86584
   142    O   11  S      Val( 2S)     1.69498      -0.85541
   143    O   11  S      Ryd( 3S)     0.00110       1.48641
   144    O   11  px     Val( 2p)     1.75543      -0.27690
   145    O   11  px     Ryd( 3p)     0.00173       1.12830
   146    O   11  py     Val( 2p)     1.69837      -0.29141
   147    O   11  py     Ryd( 3p)     0.00146       1.10717
   148    O   11  pz     Val( 2p)     1.45954      -0.24235
   149    O   11  pz     Ryd( 3p)     0.00056       1.06495
   150    O   11  dxy    Ryd( 3d)     0.00121       3.25687
   151    O   11  dxz    Ryd( 3d)     0.00074       2.73504
   152    O   11  dyz    Ryd( 3d)     0.00128       2.79432
   153    O   11  dx2y2  Ryd( 3d)     0.00156       2.99583
   154    O   11  dz2    Ryd( 3d)     0.00035       2.87676

   155    H   12  S      Val( 1S)     0.50900       0.07835
   156    H   12  S      Ryd( 2S)     0.00348       0.38328
   157    H   12  px     Ryd( 2p)     0.00229       2.44156
   158    H   12  py     Ryd( 2p)     0.00085       1.83364
   159    H   12  pz     Ryd( 2p)     0.00121       1.59634

   160    H   13  S      Val( 1S)     0.75635       0.08286
   161    H   13  S      Ryd( 2S)     0.00196       0.33694
   162    H   13  px     Ryd( 2p)     0.00027       2.09110
   163    H   13  py     Ryd( 2p)     0.00067       2.31661
   164    H   13  pz     Ryd( 2p)     0.00016       1.65870

   165    H   14  S      Val( 1S)     0.76796       0.06477
   166    H   14  S      Ryd( 2S)     0.00151       0.35368
   167    H   14  px     Ryd( 2p)     0.00028       2.12839
   168    H   14  py     Ryd( 2p)     0.00058       2.25761
   169    H   14  pz     Ryd( 2p)     0.00021       1.64776

   170    H   15  S      Val( 1S)     0.78734       0.04951
   171    H   15  S      Ryd( 2S)     0.00070       0.30368
   172    H   15  px     Ryd( 2p)     0.00064       2.25825
   173    H   15  py     Ryd( 2p)     0.00019       1.76492
   174    H   15  pz     Ryd( 2p)     0.00021       1.71599

   175    H   16  S      Val( 1S)     0.81072       0.02858
   176    H   16  S      Ryd( 2S)     0.00238       0.34761
   177    H   16  px     Ryd( 2p)     0.00017       1.73104
   178    H   16  py     Ryd( 2p)     0.00032       1.91623
   179    H   16  pz     Ryd( 2p)     0.00061       2.13167

   180    H   17  S      Val( 1S)     0.81072       0.02858
   181    H   17  S      Ryd( 2S)     0.00238       0.34761
   182    H   17  px     Ryd( 2p)     0.00017       1.73104
   183    H   17  py     Ryd( 2p)     0.00032       1.91623
   184    H   17  pz     Ryd( 2p)     0.00061       2.13167

   185    H   18  S      Val( 1S)     0.76001       0.07878
   186    H   18  S      Ryd( 2S)     0.00219       0.32564
   187    H   18  px     Ryd( 2p)     0.00025       2.06743
   188    H   18  py     Ryd( 2p)     0.00065       2.30156
   189    H   18  pz     Ryd( 2p)     0.00016       1.65597

   190    H   19  S      Val( 1S)     0.75115       0.09166
   191    H   19  S      Ryd( 2S)     0.00280       0.34316
   192    H   19  px     Ryd( 2p)     0.00039       2.14602
   193    H   19  py     Ryd( 2p)     0.00056       2.25482
   194    H   19  pz     Ryd( 2p)     0.00015       1.66400

 WARNING:  1 low occupancy (<1.9990e) core orbital  found on  C    3
           1 low occupancy (<1.9990e) core orbital  found on  C    4
           1 low occupancy (<1.9990e) core orbital  found on  C    5
           1 low occupancy (<1.9990e) core orbital  found on  C    6
           1 low occupancy (<1.9990e) core orbital  found on  C    9
           1 low occupancy (<1.9990e) core orbital  found on  C   10


 Summary of Natural Population Analysis:                  
                                                          
                                       Natural Population 
                Natural  -----------------------------------------------
    Atom  No    Charge         Core      Valence    Rydberg      Total
 -----------------------------------------------------------------------
      O    1   -0.70978      1.99970     6.70050    0.00958     8.70978
      C    2    0.84263      1.99921     3.10457    0.05359     5.15737
      C    3   -0.20997      1.99876     4.19320    0.01801     6.20997
      C    4   -0.16015      1.99895     4.14605    0.01516     6.16015
      C    5   -0.31604      1.99891     4.30335    0.01378     6.31604
      C    6    0.35778      1.99865     3.61957    0.02400     5.64222
      O    7   -0.53432      1.99962     6.52468    0.01002     8.53432
      C    8   -0.24779      1.99925     4.23447    0.01407     6.24779
      C    9   -0.26181      1.99890     4.24688    0.01603     6.26181
      C   10   -0.15992      1.99894     4.14540    0.01557     6.15992
      O   11   -0.61804      1.99973     6.60831    0.01000     8.61804
      H   12    0.48316      0.00000     0.50900    0.00784     0.51684
      H   13    0.24059      0.00000     0.75635    0.00306     0.75941
      H   14    0.22946      0.00000     0.76796    0.00258     0.77054
      H   15    0.21092      0.00000     0.78734    0.00174     0.78908
      H   16    0.18579      0.00000     0.81072    0.00349     0.81421
      H   17    0.18579      0.00000     0.81072    0.00349     0.81421
      H   18    0.23674      0.00000     0.76001    0.00325     0.76326
      H   19    0.24496      0.00000     0.75115    0.00389     0.75504
 =======================================================================
   * Total *   -0.00000     21.99062    57.78022    0.22915    80.00000

                                 Natural Population      
 --------------------------------------------------------
   Core                      21.99062 ( 99.9574% of  22)
   Valence                   57.78022 ( 99.6211% of  58)
   Natural Minimal Basis     79.77085 ( 99.7136% of  80)
   Natural Rydberg Basis      0.22915 (  0.2864% of  80)
 --------------------------------------------------------

    Atom  No          Natural Electron Configuration
 ----------------------------------------------------------------------------
      O    1      [core]2S( 1.68)2p( 5.02)
      C    2      [core]2S( 0.74)2p( 2.37)3p( 0.03)3d( 0.01)
      C    3      [core]2S( 0.89)2p( 3.31)3p( 0.01)
      C    4      [core]2S( 0.93)2p( 3.21)3p( 0.01)
      C    5      [core]2S( 0.94)2p( 3.36)3p( 0.01)
      C    6      [core]2S( 0.81)2p( 2.81)3p( 0.01)3d( 0.01)
      O    7      [core]2S( 1.57)2p( 4.96)3p( 0.01)
      C    8      [core]2S( 1.08)2p( 3.15)3p( 0.01)3d( 0.01)
      C    9      [core]2S( 0.94)2p( 3.30)3p( 0.01)
      C   10      [core]2S( 0.94)2p( 3.21)3p( 0.01)
      O   11      [core]2S( 1.69)2p( 4.91)3d( 0.01)
      H   12            1S( 0.51)
      H   13            1S( 0.76)
      H   14            1S( 0.77)
      H   15            1S( 0.79)
      H   16            1S( 0.81)
      H   17            1S( 0.81)
      H   18            1S( 0.76)
      H   19            1S( 0.75)


 NATURAL BOND ORBITAL ANALYSIS:

                       Occupancies       Lewis Structure    Low   High
           Occ.    -------------------  -----------------   occ   occ
  Cycle   Thresh.   Lewis   Non-Lewis     CR  BD  3C  LP    (L)   (NL)   Dev
 =============================================================================
   1(1)    1.90    76.14837   3.85163     11  22   0   7     6      5    0.49
   2(2)    1.90    76.14837   3.85163     11  22   0   7     6      5    0.49
   3(1)    1.80    76.24833   3.75167     11  20   0   9     3      4    0.49
   4(2)    1.80    76.24833   3.75167     11  20   0   9     3      4    0.49
   5(1)    1.70    76.90892   3.09108     11  21   0   8     2      4    0.44
   6(2)    1.70    76.90892   3.09108     11  21   0   8     2      4    0.44
   7(1)    1.60    77.38674   2.61326     11  22   0   7     1      4    0.49
   8(2)    1.60    77.51701   2.48299     11  22   0   7     1      4    0.38
   9(3)    1.60    78.03687   1.96313     11  23   0   6     0      4    0.44
  10(4)    1.60    77.38674   2.61326     11  22   0   7     1      4    0.49
  11(5)    1.60    77.51701   2.48299     11  22   0   7     1      4    0.38
  12(6)    1.60    78.03687   1.96313     11  23   0   6     0      4    0.44
  13(7)    1.60    77.38674   2.61326     11  22   0   7     1      4    0.49
  14(8)    1.60    77.51701   2.48299     11  22   0   7     1      4    0.38
  15(9)    1.60    78.03687   1.96313     11  23   0   6     0      4    0.44
  16(1)    1.50    78.03687   1.96313     11  23   0   6     0      4    0.44
  17(2)    1.50    77.94222   2.05778     11  23   0   6     0      4    0.49
  18(3)    1.50    77.51701   2.48299     11  22   0   7     1      4    0.38
  19(4)    1.50    78.03687   1.96313     11  23   0   6     0      4    0.44
  20(5)    1.50    77.94222   2.05778     11  23   0   6     0      4    0.49
  21(6)    1.50    77.51701   2.48299     11  22   0   7     1      4    0.38
  22(7)    1.50    78.03687   1.96313     11  23   0   6     0      4    0.44
  23(8)    1.50    77.94222   2.05778     11  23   0   6     0      4    0.49
  24(9)    1.50    77.51701   2.48299     11  22   0   7     1      4    0.38
  25(1)    1.60    78.03687   1.96313     11  23   0   6     0      4    0.44
 -----------------------------------------------------------------------------

 Structure accepted: RESONANCE keyword permits strongly delocalized structure

 WARNING:  1 low occupancy (<1.9990e) core orbital  found on  C    3
           1 low occupancy (<1.9990e) core orbital  found on  C    4
           1 low occupancy (<1.9990e) core orbital  found on  C    5
           1 low occupancy (<1.9990e) core orbital  found on  C    6
           1 low occupancy (<1.9990e) core orbital  found on  C    9
           1 low occupancy (<1.9990e) core orbital  found on  C   10

 --------------------------------------------------------
   Core                     21.99063 ( 99.957% of  22)
   Valence Lewis            56.04624 ( 96.631% of  58)
  ==================       ============================
   Total Lewis              78.03687 ( 97.546% of  80)
  -----------------------------------------------------
   Valence non-Lewis         1.79561 (  2.245% of  80)
   Rydberg non-Lewis         0.16751 (  0.209% of  80)
  ==================       ============================
   Total non-Lewis           1.96313 (  2.454% of  80)
 --------------------------------------------------------


       (Occupancy)   Bond orbital/ Coefficients/ Hybrids
 ---------------------------------------------------------------------------------
     1. (1.99491) BD ( 1) O   1 - C   2  
                ( 69.54%)   0.8339* O   1 s( 36.46%)p 1.74( 63.48%)d 0.00(  0.07%)
                                           -0.0001  0.6038 -0.0015 -0.2875 -0.0033
                                            0.7430  0.0017 -0.0000 -0.0000 -0.0063
                                            0.0000 -0.0000 -0.0204 -0.0144
                ( 30.46%)   0.5519* C   2 s( 26.42%)p 2.77( 73.24%)d 0.01(  0.33%)
                                           -0.0001  0.5139 -0.0126  0.3662  0.0247
                                           -0.7724 -0.0340  0.0000  0.0000 -0.0350
                                            0.0000 -0.0000 -0.0368 -0.0276
     2. (1.98672) BD ( 1) O   1 - H  12  
                ( 74.76%)   0.8647* O   1 s( 20.71%)p 3.82( 79.21%)d 0.00(  0.08%)
                                            0.0002  0.4549  0.0127  0.8890  0.0253
                                           -0.0251 -0.0228  0.0000  0.0000  0.0158
                                            0.0000  0.0000  0.0193 -0.0129
                ( 25.24%)   0.5024* H  12 s( 99.55%)p 0.00(  0.45%)
                                            0.9977 -0.0107 -0.0669 -0.0033 -0.0000
     3. (1.97143) BD ( 1) C   2 - C   3  
                ( 47.26%)   0.6874* C   2 s( 40.36%)p 1.48( 59.59%)d 0.00(  0.06%)
                                           -0.0001 -0.6348 -0.0248  0.7695 -0.0215
                                           -0.0570  0.0015  0.0000 -0.0000 -0.0030
                                            0.0000 -0.0000 -0.0217  0.0086
                ( 52.74%)   0.7262* C   3 s( 30.35%)p 2.29( 69.61%)d 0.00(  0.04%)
                                           -0.0001 -0.5509  0.0010 -0.8323  0.0046
                                            0.0573 -0.0003  0.0000  0.0000  0.0024
                                            0.0000 -0.0000 -0.0172  0.0113
     4. (1.99546) BD ( 1) C   2 - O  11  
                ( 33.55%)   0.5792* C   2 s( 32.90%)p 2.03( 66.86%)d 0.01(  0.24%)
                                            0.0001  0.5730 -0.0263  0.5199  0.0535
                                            0.6275  0.0406  0.0000  0.0000  0.0415
                                            0.0000  0.0000 -0.0079 -0.0239
                ( 66.45%)   0.8152* O  11 s( 43.61%)p 1.29( 56.30%)d 0.00(  0.09%)
                                           -0.0000  0.6600  0.0220 -0.4598 -0.0130
                                           -0.5924 -0.0199 -0.0000 -0.0000  0.0251
                                            0.0000  0.0000 -0.0073 -0.0135
     5. (1.98401) BD ( 2) C   2 - O  11  
                ( 30.36%)   0.5510* C   2 s(  0.00%)p 1.00( 99.57%)d 0.00(  0.43%)
                                            0.0000 -0.0000 -0.0000 -0.0000  0.0000
                                            0.0000  0.0000  0.9974 -0.0291 -0.0000
                                            0.0401  0.0515 -0.0000  0.0000
                ( 69.64%)   0.8345* O  11 s(  0.00%)p 1.00( 99.86%)d 0.00(  0.14%)
                                           -0.0000  0.0000 -0.0000 -0.0000 -0.0000
                                           -0.0000 -0.0000  0.9993  0.0056  0.0000
                                           -0.0226 -0.0301  0.0000 -0.0000
     6. (1.97145) BD ( 1) C   3 - C   4  
                ( 50.93%)   0.7136* C   3 s( 35.28%)p 1.83( 64.68%)d 0.00(  0.04%)
                                           -0.0001  0.5939  0.0057 -0.4394  0.0135
                                           -0.6733 -0.0128 -0.0000 -0.0000  0.0139
                                            0.0000  0.0000 -0.0054 -0.0119
                ( 49.07%)   0.7005* C   4 s( 35.47%)p 1.82( 64.48%)d 0.00(  0.05%)
                                            0.0001  0.5956  0.0031  0.4839  0.0189
                                            0.6404 -0.0130 -0.0000 -0.0000  0.0160
                                           -0.0000 -0.0000 -0.0064 -0.0126
     7. (1.65674) BD ( 2) C   3 - C   4  
                ( 55.64%)   0.7459* C   3 s(  0.00%)p 1.00( 99.98%)d 0.00(  0.02%)
                                           -0.0000  0.0000  0.0000  0.0000  0.0000
                                           -0.0000  0.0000  0.9999 -0.0000 -0.0000
                                           -0.0084 -0.0091  0.0000 -0.0000
                ( 44.36%)   0.6660* C   4 s(  0.00%)p 1.00( 99.95%)d 0.00(  0.05%)
                                            0.0000  0.0000  0.0000  0.0000  0.0000
                                           -0.0000 -0.0000  0.9998  0.0012  0.0000
                                            0.0036  0.0218  0.0000  0.0000
     8. (1.96861) BD ( 1) C   3 - C  10  
                ( 51.06%)   0.7146* C   3 s( 34.31%)p 1.91( 65.66%)d 0.00(  0.04%)
                                           -0.0002  0.5857  0.0036 -0.3369  0.0153
                                            0.7367  0.0101  0.0000  0.0000 -0.0115
                                           -0.0000  0.0000 -0.0095 -0.0120
                ( 48.94%)   0.6995* C  10 s( 34.97%)p 1.86( 64.99%)d 0.00(  0.05%)
                                            0.0001  0.5913  0.0041  0.3682  0.0209
                                           -0.7168  0.0091 -0.0000  0.0000 -0.0126
                                           -0.0000  0.0000 -0.0119 -0.0126
     9. (1.97247) BD ( 1) C   4 - C   5  
                ( 49.70%)   0.7050* C   4 s( 35.92%)p 1.78( 64.03%)d 0.00(  0.05%)
                                            0.0001  0.5992  0.0146 -0.7979 -0.0112
                                            0.0451 -0.0385  0.0000 -0.0000 -0.0048
                                           -0.0000  0.0000  0.0169 -0.0120
                ( 50.30%)   0.7093* C   5 s( 36.52%)p 1.74( 63.43%)d 0.00(  0.04%)
                                           -0.0001  0.6042  0.0131  0.7919  0.0063
                                           -0.0768 -0.0359 -0.0000 -0.0000  0.0002
                                           -0.0000  0.0000  0.0163 -0.0120
    10. (1.97815) BD ( 1) C   4 - H  13  
                ( 62.18%)   0.7885* C   4 s( 28.52%)p 2.50( 71.44%)d 0.00(  0.03%)
                                            0.0003 -0.5339  0.0146 -0.3572  0.0061
                                            0.7660 -0.0049  0.0000 -0.0000  0.0114
                                            0.0000 -0.0000  0.0092  0.0101
                ( 37.82%)   0.6150* H  13 s( 99.90%)p 0.00(  0.10%)
                                           -0.9995  0.0025  0.0141 -0.0276 -0.0000
    11. (1.97722) BD ( 1) C   5 - C   6  
                ( 49.96%)   0.7068* C   5 s( 34.49%)p 1.90( 65.46%)d 0.00(  0.05%)
                                           -0.0000  0.5873  0.0052 -0.3788 -0.0261
                                            0.7144 -0.0037  0.0000  0.0000 -0.0143
                                           -0.0000  0.0000 -0.0105 -0.0126
                ( 50.04%)   0.7074* C   6 s( 38.38%)p 1.60( 61.58%)d 0.00(  0.04%)
                                           -0.0000  0.6194 -0.0087  0.2713 -0.0113
                                           -0.7363 -0.0023 -0.0000  0.0000 -0.0111
                                           -0.0000  0.0000 -0.0125 -0.0111
    12. (1.64264) BD ( 2) C   5 - C   6  
                ( 55.05%)   0.7419* C   5 s(  0.00%)p 1.00( 99.96%)d 0.00(  0.04%)
                                            0.0000 -0.0000  0.0000  0.0000 -0.0000
                                           -0.0000  0.0000  0.9997 -0.0098  0.0000
                                            0.0031  0.0201  0.0000  0.0000
                ( 44.95%)   0.6705* C   6 s(  0.00%)p 1.00( 99.95%)d 0.00(  0.05%)
                                            0.0000 -0.0000  0.0000  0.0000 -0.0000
                                           -0.0000 -0.0000  0.9998 -0.0042 -0.0000
                                            0.0155 -0.0153  0.0000 -0.0000
    13. (1.97598) BD ( 1) C   5 - H  14  
                ( 61.55%)   0.7845* C   5 s( 28.90%)p 2.46( 71.07%)d 0.00(  0.03%)
                                            0.0003 -0.5374  0.0137  0.4776 -0.0127
                                            0.6945  0.0057  0.0000  0.0000 -0.0132
                                            0.0000 -0.0000  0.0042  0.0103
                ( 38.45%)   0.6201* H  14 s( 99.91%)p 0.00(  0.09%)
                                           -0.9996  0.0013 -0.0156 -0.0255 -0.0000
    14. (1.99139) BD ( 1) C   6 - O   7  
                ( 31.75%)   0.5635* C   6 s( 24.54%)p 3.06( 75.19%)d 0.01(  0.28%)
                                           -0.0001  0.4951  0.0146 -0.8603 -0.0307
                                            0.0996  0.0290  0.0000  0.0000 -0.0109
                                           -0.0000  0.0000  0.0439 -0.0273
                ( 68.25%)   0.8261* O   7 s( 35.84%)p 1.79( 64.09%)d 0.00(  0.07%)
                                            0.0000  0.5987  0.0021  0.7897  0.0088
                                           -0.1312  0.0032 -0.0000 -0.0000 -0.0158
                                           -0.0000  0.0000  0.0151 -0.0135
    15. (1.97082) BD ( 1) C   6 - C   9  
                ( 50.63%)   0.7115* C   6 s( 36.75%)p 1.72( 63.21%)d 0.00(  0.04%)
                                           -0.0003  0.6062  0.0027  0.4280 -0.0449
                                            0.6684  0.0109  0.0000  0.0000  0.0149
                                            0.0000  0.0000 -0.0081 -0.0109
                ( 49.37%)   0.7027* C   9 s( 34.36%)p 1.91( 65.59%)d 0.00(  0.05%)
                                            0.0002  0.5861  0.0111 -0.4832 -0.0328
                                           -0.6491  0.0090  0.0000  0.0000  0.0169
                                           -0.0000  0.0000 -0.0067 -0.0126
    16. (1.99303) BD ( 1) O   7 - C   8  
                ( 68.97%)   0.8305* O   7 s( 30.03%)p 2.33( 69.91%)d 0.00(  0.06%)
                                            0.0001  0.5479  0.0037 -0.5231 -0.0195
                                           -0.6519  0.0098  0.0000  0.0000  0.0141
                                            0.0000  0.0000 -0.0160 -0.0131
                ( 31.03%)   0.5570* C   8 s( 21.69%)p 3.60( 78.00%)d 0.01(  0.31%)
                                            0.0001  0.4652  0.0233  0.5744  0.0021
                                            0.6686  0.0544 -0.0000  0.0000  0.0472
                                           -0.0000 -0.0000 -0.0070 -0.0285
    17. (1.99074) BD ( 1) C   8 - H  15  
                ( 60.67%)   0.7789* C   8 s( 25.85%)p 2.87( 74.10%)d 0.00(  0.05%)
                                           -0.0001  0.5082  0.0147 -0.7950  0.0167
                                            0.3299 -0.0021  0.0000 -0.0000 -0.0157
                                           -0.0000  0.0000  0.0127 -0.0087
                ( 39.33%)   0.6271* H  15 s( 99.91%)p 0.00(  0.09%)
                                            0.9996 -0.0009  0.0274 -0.0105 -0.0000
    18. (1.99506) BD ( 1) C   8 - H  16  
                ( 59.92%)   0.7741* C   8 s( 26.25%)p 2.81( 73.71%)d 0.00(  0.05%)
                                           -0.0001 -0.5121  0.0129 -0.1323  0.0220
                                            0.4684  0.0025  0.7069  0.0002  0.0058
                                            0.0045 -0.0166  0.0044 -0.0116
                ( 40.08%)   0.6331* H  16 s( 99.91%)p 0.00(  0.09%)
                                           -0.9996  0.0049  0.0016 -0.0163 -0.0242
    19. (1.99506) BD ( 1) C   8 - H  17  
                ( 59.92%)   0.7741* C   8 s( 26.25%)p 2.81( 73.71%)d 0.00(  0.05%)
                                           -0.0001 -0.5121  0.0129 -0.1323  0.0220
                                            0.4684  0.0025 -0.7069 -0.0002  0.0058
                                           -0.0045  0.0166  0.0044 -0.0116
                ( 40.08%)   0.6331* H  17 s( 99.91%)p 0.00(  0.09%)
                                           -0.9996  0.0049  0.0016 -0.0163  0.0242
    20. (1.97468) BD ( 1) C   9 - C  10  
                ( 50.08%)   0.7077* C   9 s( 36.71%)p 1.72( 63.25%)d 0.00(  0.04%)
                                           -0.0000  0.6058  0.0099  0.7931  0.0116
                                           -0.0433  0.0384 -0.0000  0.0000 -0.0055
                                           -0.0000  0.0000  0.0160 -0.0119
                ( 49.92%)   0.7065* C  10 s( 36.19%)p 1.76( 63.77%)d 0.00(  0.05%)
                                            0.0001  0.6014  0.0127 -0.7925 -0.0032
                                            0.0895  0.0403  0.0000  0.0000 -0.0008
                                           -0.0000 -0.0000  0.0178 -0.0119
    21. (1.70024) BD ( 2) C   9 - C  10  
                ( 53.53%)   0.7316* C   9 s(  0.00%)p 1.00( 99.95%)d 0.00(  0.05%)
                                           -0.0000 -0.0000 -0.0000  0.0000 -0.0000
                                           -0.0000  0.0000  0.9997 -0.0123 -0.0000
                                            0.0167 -0.0144  0.0000 -0.0000
                ( 46.47%)   0.6817* C  10 s(  0.00%)p 1.00( 99.94%)d 0.00(  0.06%)
                                            0.0000  0.0000  0.0000  0.0000  0.0000
                                           -0.0000  0.0000  0.9997 -0.0055  0.0000
                                           -0.0228 -0.0080 -0.0000  0.0000
    22. (1.97665) BD ( 1) C   9 - H  18  
                ( 61.94%)   0.7870* C   9 s( 28.86%)p 2.46( 71.11%)d 0.00(  0.03%)
                                           -0.0003  0.5370 -0.0165 -0.3685  0.0071
                                            0.7584 -0.0031  0.0000 -0.0000 -0.0117
                                           -0.0000  0.0000 -0.0072 -0.0100
                ( 38.06%)   0.6169* H  18 s( 99.91%)p 0.00(  0.09%)
                                            0.9995 -0.0023  0.0138 -0.0270 -0.0000
    23. (1.97751) BD ( 1) C  10 - H  19  
                ( 62.46%)   0.7903* C  10 s( 28.76%)p 2.48( 71.21%)d 0.00(  0.03%)
                                           -0.0003  0.5361 -0.0140  0.4845 -0.0073
                                            0.6908 -0.0039 -0.0000  0.0000  0.0137
                                           -0.0000 -0.0000 -0.0044 -0.0099
                ( 37.54%)   0.6127* H  19 s( 99.90%)p 0.00(  0.10%)
                                            0.9995 -0.0035 -0.0192 -0.0248 -0.0000
    24. (1.99970) CR ( 1) O   1           s(100.00%)p 0.00(  0.00%)
                                            1.0000 -0.0001 -0.0000 -0.0001 -0.0000
                                            0.0002  0.0000 -0.0000 -0.0000 -0.0000
                                           -0.0000 -0.0000 -0.0000  0.0000
    25. (1.99922) CR ( 1) C   2           s(100.00%)p 0.00(  0.00%)
                                            1.0000 -0.0001 -0.0000  0.0001 -0.0000
                                           -0.0001 -0.0000 -0.0000  0.0000 -0.0000
                                           -0.0000 -0.0000 -0.0000 -0.0000
    26. (1.99876) CR ( 1) C   3           s(100.00%)p 0.00(  0.00%)
                                            1.0000  0.0001  0.0000 -0.0002  0.0000
                                            0.0000 -0.0000  0.0000  0.0000  0.0000
                                           -0.0000 -0.0000 -0.0000 -0.0000
    27. (1.99895) CR ( 1) C   4           s(100.00%)p 0.00(  0.00%)
                                            1.0000  0.0000 -0.0000  0.0001 -0.0000
                                           -0.0003  0.0000 -0.0000  0.0000 -0.0000
                                           -0.0000 -0.0000 -0.0000 -0.0000
    28. (1.99891) CR ( 1) C   5           s(100.00%)p 0.00(  0.00%)
                                            1.0000  0.0002 -0.0000 -0.0001  0.0000
                                           -0.0002 -0.0000 -0.0000  0.0000  0.0000
                                           -0.0000 -0.0000 -0.0000 -0.0000
    29. (1.99865) CR ( 1) C   6           s(100.00%)p 0.00(  0.00%)
                                            1.0000  0.0002  0.0000  0.0001 -0.0000
                                            0.0002  0.0000 -0.0000  0.0000  0.0000
                                           -0.0000  0.0000  0.0000 -0.0000
    30. (1.99962) CR ( 1) O   7           s(100.00%)p 0.00(  0.00%)
                                            1.0000 -0.0002  0.0000  0.0001  0.0000
                                           -0.0001  0.0000 -0.0000  0.0000 -0.0000
                                           -0.0000  0.0000 -0.0000 -0.0000
    31. (1.99924) CR ( 1) C   8           s(100.00%)p 0.00(  0.00%)
                                            1.0000 -0.0001  0.0000 -0.0002  0.0000
                                            0.0000 -0.0000  0.0000 -0.0000 -0.0000
                                           -0.0000  0.0000  0.0000  0.0000
    32. (1.99891) CR ( 1) C   9           s(100.00%)p 0.00(  0.00%)
                                            1.0000  0.0001 -0.0000 -0.0000  0.0000
                                            0.0003 -0.0000  0.0000 -0.0000 -0.0000
                                            0.0000 -0.0000 -0.0000 -0.0000
    33. (1.99895) CR ( 1) C  10           s(100.00%)p 0.00(  0.00%)
                                            1.0000  0.0000 -0.0000  0.0002 -0.0000
                                            0.0003 -0.0000 -0.0000  0.0000  0.0000
                                            0.0000  0.0000 -0.0000 -0.0000
    34. (1.99973) CR ( 1) O  11           s(100.00%)p 0.00(  0.00%)
                                            1.0000 -0.0004  0.0000 -0.0002 -0.0000
                                           -0.0003 -0.0000 -0.0000 -0.0000  0.0000
                                            0.0000  0.0000 -0.0000 -0.0000
    35. (1.97577) LP ( 1) O   1           s( 42.81%)p 1.34( 57.15%)d 0.00(  0.04%)
                                            0.0002  0.6543 -0.0026 -0.3535  0.0046
                                           -0.6682  0.0075 -0.0000  0.0000 -0.0148
                                            0.0000 -0.0000  0.0104  0.0062
    36. (1.82566) LP ( 2) O   1           s(  0.00%)p 1.00( 99.93%)d 0.00(  0.07%)
                                            0.0000  0.0000 -0.0000 -0.0000  0.0000
                                            0.0000 -0.0000  0.9996 -0.0129 -0.0000
                                            0.0093  0.0244 -0.0000 -0.0000
    37. (1.96039) LP ( 1) O   7           s( 34.11%)p 1.93( 65.85%)d 0.00(  0.04%)
                                            0.0002  0.5841 -0.0029 -0.3186  0.0028
                                            0.7463 -0.0067  0.0000 -0.0000  0.0137
                                            0.0000 -0.0000  0.0121  0.0082
    38. (1.82231) LP ( 2) O   7           s(  0.00%)p 1.00( 99.94%)d 0.00(  0.06%)
                                           -0.0000  0.0000  0.0000  0.0000 -0.0000
                                           -0.0000  0.0000  0.9997 -0.0021 -0.0000
                                            0.0122 -0.0205 -0.0000 -0.0000
    39. (1.97504) LP ( 1) O  11           s( 56.41%)p 0.77( 43.57%)d 0.00(  0.02%)
                                            0.0005  0.7510 -0.0126  0.4017 -0.0009
                                            0.5238  0.0000  0.0000  0.0000 -0.0102
                                           -0.0000 -0.0000  0.0031  0.0073
    40. (1.84608) LP ( 2) O  11           s(  0.00%)p 1.00( 99.91%)d 0.00(  0.08%)
                                           -0.0001  0.0029  0.0020  0.7911 -0.0106
                                           -0.6108  0.0077  0.0000 -0.0000 -0.0078
                                           -0.0000  0.0000 -0.0280  0.0000
    41. (0.00157) RY*( 1) O   1           s( 75.31%)p 0.31( 23.15%)d 0.02(  1.54%)
                                            0.0000  0.0029  0.8678 -0.0027 -0.4811
                                           -0.0004  0.0077  0.0000  0.0000  0.0005
                                           -0.0000  0.0000  0.1241 -0.0002
    42. (0.00071) RY*( 2) O   1           s(  0.00%)p 1.00( 92.75%)d 0.08(  7.25%)
                                            0.0000  0.0000 -0.0000  0.0000 -0.0000
                                            0.0000  0.0000  0.0068  0.9630 -0.0000
                                           -0.0758  0.2583 -0.0000 -0.0000
    43. (0.00059) RY*( 3) O   1           s(  9.51%)p 7.76( 73.77%)d 1.76( 16.72%)
                                           -0.0000 -0.0004  0.3084  0.0005  0.5039
                                           -0.0005  0.6955  0.0000  0.0000  0.3112
                                           -0.0000  0.0000 -0.2475  0.0955
    44. (0.00010) RY*( 4) O   1           s( 11.10%)p 7.08( 78.61%)d 0.93( 10.29%)
    45. (0.00003) RY*( 5) O   1           s(  1.20%)p 9.98( 11.97%)d72.40( 86.83%)
    46. (0.00002) RY*( 6) O   1           s(  0.00%)p 1.00(  0.74%)d99.99( 99.26%)
    47. (0.00000) RY*( 7) O   1           s(  0.00%)p 1.00(  6.58%)d14.19( 93.42%)
    48. (0.00001) RY*( 8) O   1           s(  2.58%)p 4.51( 11.65%)d33.19( 85.76%)
    49. (0.00001) RY*( 9) O   1           s(  0.32%)p 3.22(  1.02%)d99.99( 98.67%)
    50. (0.02382) RY*( 1) C   2           s(  2.69%)p35.97( 96.89%)d 0.16(  0.42%)
                                           -0.0000  0.0300  0.1613  0.0232 -0.4285
                                            0.0575 -0.8840  0.0000 -0.0000 -0.0604
                                           -0.0000 -0.0000 -0.0233 -0.0018
    51. (0.01101) RY*( 2) C   2           s(  1.47%)p37.22( 54.53%)d30.04( 44.00%)
                                           -0.0000  0.0440  0.1128  0.0361 -0.6669
                                           -0.0322  0.3134  0.0000 -0.0000  0.2074
                                            0.0000  0.0000  0.6267  0.0654
    52. (0.00468) RY*( 3) C   2           s(  0.00%)p 1.00(  0.59%)d99.99( 99.41%)
                                            0.0000  0.0000  0.0000  0.0000 -0.0000
                                            0.0000  0.0000 -0.0618 -0.0451 -0.0000
                                            0.2725  0.9591 -0.0000 -0.0000
    53. (0.00330) RY*( 4) C   2           s( 48.79%)p 0.31( 15.08%)d 0.74( 36.13%)
                                           -0.0000  0.0112  0.6984  0.0078 -0.2778
                                            0.0032  0.2712  0.0000 -0.0000  0.1073
                                           -0.0000 -0.0000 -0.5909 -0.0257
    54. (0.00183) RY*( 5) C   2           s(  0.00%)p 1.00( 34.88%)d 1.87( 65.12%)
                                            0.0000 -0.0000  0.0000  0.0000  0.0000
                                           -0.0000 -0.0000 -0.0353 -0.5895  0.0000
                                            0.7679 -0.2481  0.0000  0.0000
    55. (0.00155) RY*( 6) C   2           s(  4.23%)p 3.92( 16.55%)d18.74( 79.22%)
                                            0.0000 -0.0221  0.2044  0.0022  0.3513
                                           -0.0448 -0.2003  0.0000  0.0000  0.8778
                                           -0.0000  0.0000  0.1416  0.0404
    56. (0.00094) RY*( 7) C   2           s( 42.69%)p 0.40( 17.23%)d 0.94( 40.08%)
                                            0.0000 -0.0083  0.6533  0.0372  0.4086
                                            0.0100 -0.0621  0.0000  0.0000 -0.4102
                                           -0.0000  0.0000  0.4735  0.0913
    57. (0.00007) RY*( 8) C   2           s(  0.00%)p 1.00( 64.96%)d 0.54( 35.04%)
    58. (0.00003) RY*( 9) C   2           s(  0.45%)p 0.07(  0.03%)d99.99( 99.52%)
    59. (0.00591) RY*( 1) C   3           s(  0.54%)p99.99( 95.27%)d 7.72(  4.19%)
                                            0.0000  0.0117  0.0727 -0.0169 -0.7886
                                           -0.0064  0.5749  0.0000 -0.0000 -0.0052
                                           -0.0000 -0.0000  0.2044 -0.0075
    60. (0.00557) RY*( 2) C   3           s(  2.02%)p47.75( 96.35%)d 0.81(  1.64%)
                                            0.0000  0.0058  0.1419 -0.0079 -0.5524
                                            0.0135 -0.8112  0.0000 -0.0000 -0.0821
                                           -0.0000  0.0000  0.0973 -0.0131
    61. (0.00226) RY*( 3) C   3           s( 95.62%)p 0.02(  1.88%)d 0.03(  2.51%)
                                           -0.0000 -0.0069  0.9778  0.0082  0.1190
                                            0.0019  0.0674  0.0000  0.0000  0.1382
                                            0.0000  0.0000 -0.0744 -0.0210
    62. (0.00126) RY*( 4) C   3           s(  0.00%)p 1.00( 99.80%)d 0.00(  0.20%)
                                            0.0000  0.0000 -0.0000 -0.0000 -0.0000
                                           -0.0000  0.0000  0.0004  0.9990 -0.0000
                                           -0.0014  0.0447  0.0000  0.0000
    63. (0.00068) RY*( 5) C   3           s(  0.00%)p 1.00(  0.20%)d99.99( 99.80%)
                                           -0.0000  0.0000 -0.0000  0.0000 -0.0000
                                            0.0000  0.0000  0.0102 -0.0441  0.0000
                                            0.1413  0.9889  0.0000  0.0000
    64. (0.00025) RY*( 6) C   3           s(  0.22%)p25.19(  5.53%)d99.99( 94.25%)
                                            0.0000 -0.0056  0.0465 -0.0155  0.2324
                                            0.0042 -0.0327 -0.0000 -0.0000 -0.0008
                                           -0.0000 -0.0000  0.9688 -0.0622
    65. (0.00023) RY*( 7) C   3           s(  0.00%)p 1.00(  0.01%)d99.99( 99.99%)
                                           -0.0000  0.0000 -0.0000  0.0000 -0.0000
                                            0.0000  0.0000  0.0070  0.0077  0.0000
                                            0.9899 -0.1412  0.0000  0.0000
    66. (0.00021) RY*( 8) C   3           s(  1.52%)p 0.67(  1.02%)d64.22( 97.46%)
                                           -0.0000 -0.0023  0.1232 -0.0023  0.0663
                                           -0.0188  0.0739  0.0000 -0.0000 -0.9855
                                            0.0000  0.0000 -0.0236 -0.0540
    67. (0.00004) RY*( 9) C   3           s(  0.15%)p 0.05(  0.01%)d99.99( 99.85%)
    68. (0.00569) RY*( 1) C   4           s(  0.71%)p99.99( 93.98%)d 7.43(  5.31%)
                                            0.0000 -0.0232  0.0813  0.0150  0.5529
                                           -0.0249 -0.7957 -0.0000 -0.0000  0.1736
                                            0.0000  0.0000  0.1495  0.0246
    69. (0.00312) RY*( 2) C   4           s(  2.05%)p46.96( 96.21%)d 0.85(  1.74%)
                                           -0.0000  0.0138  0.1425 -0.0233  0.8050
                                           -0.0055  0.5600 -0.0000 -0.0000 -0.1120
                                            0.0000  0.0000  0.0639 -0.0277
    70. (0.00098) RY*( 3) C   4           s(  0.00%)p 1.00( 48.87%)d 1.05( 51.13%)
                                           -0.0000  0.0000 -0.0000 -0.0000  0.0000
                                            0.0000 -0.0000 -0.0117  0.6990 -0.0000
                                            0.5919  0.4012  0.0000  0.0000
    71. (0.00088) RY*( 4) C   4           s( 95.52%)p 0.03(  2.79%)d 0.02(  1.69%)
                                            0.0000 -0.0042  0.9773  0.0169 -0.1656
                                           -0.0126  0.0042 -0.0000 -0.0000  0.0945
                                            0.0000  0.0000  0.0037 -0.0895
    72. (0.00075) RY*( 5) C   4           s(  0.00%)p 1.00( 47.05%)d 1.13( 52.95%)
                                           -0.0000  0.0000 -0.0000 -0.0000  0.0000
                                            0.0000  0.0000 -0.0049 -0.6859 -0.0000
                                            0.7137  0.1420  0.0000  0.0000
    73. (0.00013) RY*( 6) C   4           s(  0.24%)p 6.91(  1.68%)d99.99( 98.07%)
                                            0.0000 -0.0011  0.0494  0.0239 -0.1065
                                            0.0096 -0.0694 -0.0000  0.0000 -0.6523
                                           -0.0000  0.0000  0.7410  0.0784
    74. (0.00007) RY*( 7) C   4           s(  1.02%)p 4.69(  4.78%)d92.36( 94.20%)
    75. (0.00001) RY*( 8) C   4           s(  0.00%)p 1.00(  4.13%)d23.22( 95.87%)
    76. (0.00001) RY*( 9) C   4           s(  0.53%)p 1.13(  0.61%)d99.99( 98.86%)
    77. (0.00447) RY*( 1) C   5           s(  1.04%)p89.97( 93.60%)d 5.15(  5.36%)
                                            0.0000  0.0235  0.0993  0.0143  0.5318
                                            0.0145  0.8080 -0.0000 -0.0000  0.2252
                                           -0.0000 -0.0000 -0.0354 -0.0403
    78. (0.00219) RY*( 2) C   5           s(  0.64%)p99.99( 97.70%)d 2.61(  1.66%)
                                            0.0000  0.0097  0.0792  0.0168 -0.8326
                                           -0.0250  0.5318 -0.0000  0.0000  0.0391
                                           -0.0000 -0.0000  0.1221 -0.0138
    79. (0.00124) RY*( 3) C   5           s( 95.52%)p 0.01(  0.96%)d 0.04(  3.51%)
                                           -0.0000 -0.0070  0.9773 -0.0177  0.0310
                                           -0.0142 -0.0904 -0.0000 -0.0000 -0.1809
                                           -0.0000  0.0000  0.0239 -0.0431
    80. (0.00117) RY*( 4) C   5           s(  0.00%)p 1.00( 95.83%)d 0.04(  4.17%)
                                            0.0000 -0.0000  0.0000 -0.0000  0.0000
                                           -0.0000 -0.0000  0.0082  0.9789 -0.0000
                                            0.2008  0.0380  0.0000 -0.0000
    81. (0.00054) RY*( 5) C   5           s(  0.00%)p 1.00(  1.96%)d50.05( 98.04%)
                                            0.0000 -0.0000  0.0000 -0.0000  0.0000
                                           -0.0000  0.0000  0.0081 -0.1397 -0.0000
                                            0.7931 -0.5927  0.0000 -0.0000
    82. (0.00011) RY*( 6) C   5           s(  0.99%)p 3.49(  3.47%)d96.09( 95.53%)
                                           -0.0000 -0.0028  0.0997 -0.0185  0.0212
                                            0.0176 -0.1833  0.0000  0.0000  0.6933
                                            0.0000 -0.0000  0.6771  0.1269
    83. (0.00007) RY*( 7) C   5           s(  1.80%)p 2.04(  3.67%)d52.46( 94.52%)
    84. (0.00003) RY*( 8) C   5           s(  0.00%)p 1.00(  2.26%)d43.30( 97.74%)
    85. (0.00001) RY*( 9) C   5           s(  0.08%)p 7.52(  0.63%)d99.99( 99.29%)
    86. (0.00717) RY*( 1) C   6           s(  0.86%)p99.99( 95.35%)d 4.42(  3.79%)
                                           -0.0000 -0.0478  0.0793  0.0107 -0.7482
                                           -0.0288  0.6268 -0.0000  0.0000  0.1677
                                            0.0000 -0.0000 -0.0968  0.0200
    87. (0.00434) RY*( 2) C   6           s(  1.44%)p57.29( 82.74%)d10.95( 15.82%)
                                           -0.0000 -0.0079  0.1199 -0.0227 -0.5140
                                           -0.0103 -0.7500 -0.0000 -0.0000  0.3777
                                            0.0000 -0.0000 -0.1193  0.0365
    88. (0.00252) RY*( 3) C   6           s(  0.00%)p 1.00(  1.29%)d76.74( 98.71%)
                                            0.0000 -0.0000  0.0000  0.0000  0.0000
                                            0.0000  0.0000 -0.0182  0.1119 -0.0000
                                            0.9621 -0.2478  0.0000 -0.0000
    89. (0.00219) RY*( 4) C   6           s( 72.14%)p 0.06(  4.66%)d 0.32( 23.20%)
                                            0.0000 -0.0006  0.8494  0.0268  0.1909
                                           -0.0130  0.0962 -0.0000 -0.0000  0.3054
                                           -0.0000 -0.0000  0.3561 -0.1089
    90. (0.00086) RY*( 5) C   6           s(  0.00%)p 1.00( 15.67%)d 5.38( 84.33%)
                                           -0.0000  0.0000  0.0000 -0.0000 -0.0000
                                            0.0000  0.0000  0.0075 -0.3958  0.0000
                                            0.2721  0.8771  0.0000  0.0000
    91. (0.00073) RY*( 6) C   6           s(  0.00%)p 1.00( 83.09%)d 0.20( 16.91%)
                                           -0.0000 -0.0000 -0.0000  0.0000  0.0000
                                           -0.0000 -0.0000  0.0101  0.9115  0.0000
                                            0.0001  0.4112  0.0000  0.0000
    92. (0.00064) RY*( 7) C   6           s( 23.52%)p 0.01(  0.33%)d 3.24( 76.15%)
                                            0.0000  0.0029  0.4850 -0.0196 -0.0123
                                            0.0100 -0.0516  0.0000  0.0000 -0.4976
                                           -0.0000  0.0000 -0.7163 -0.0284
    93. (0.00023) RY*( 8) C   6           s(  1.05%)p16.04( 16.90%)d77.86( 82.05%)
                                           -0.0000 -0.0253  0.0995  0.0353 -0.3689
                                           -0.0010 -0.1780 -0.0000  0.0000 -0.6953
                                           -0.0000  0.0000  0.5724 -0.0974
    94. (0.00002) RY*( 9) C   6           s(  1.32%)p 0.03(  0.04%)d74.91( 98.64%)
    95. (0.00271) RY*( 1) O   7           s( 16.80%)p 4.43( 74.46%)d 0.52(  8.74%)
                                            0.0000 -0.0077  0.4098  0.0055 -0.2220
                                            0.0118  0.8337  0.0000  0.0000  0.2154
                                           -0.0000 -0.0000  0.1941 -0.0580
    96. (0.00202) RY*( 2) O   7           s(  0.00%)p 1.00( 97.23%)d 0.03(  2.77%)
                                            0.0000 -0.0000  0.0000 -0.0000  0.0000
                                            0.0000 -0.0000 -0.0018  0.9861 -0.0000
                                            0.0468 -0.1597 -0.0000 -0.0000
    97. (0.00035) RY*( 3) O   7           s(  1.00%)p60.17( 60.20%)d38.79( 38.80%)
                                            0.0000 -0.0054  0.0999 -0.0050 -0.7142
                                            0.0001 -0.3030  0.0000  0.0000 -0.2772
                                           -0.0000  0.0000  0.5432 -0.1271
    98. (0.00025) RY*( 4) O   7           s(  0.00%)p 1.00(  0.05%)d99.99( 99.95%)
                                            0.0000 -0.0000 -0.0000  0.0000 -0.0000
                                            0.0000 -0.0000 -0.0028  0.0220 -0.0000
                                            0.9145  0.4039  0.0000 -0.0000
    99. (0.00013) RY*( 5) O   7           s( 80.23%)p 0.23( 18.07%)d 0.02(  1.70%)
                                           -0.0000  0.0019  0.8957 -0.0074  0.2746
                                           -0.0022 -0.3245  0.0000 -0.0000 -0.1221
                                            0.0000  0.0000 -0.0448  0.0091
   100. (0.00008) RY*( 6) O   7           s(  1.78%)p19.28( 34.36%)d35.82( 63.85%)
   101. (0.00000) RY*( 7) O   7           s(  0.00%)p 1.00(  2.78%)d35.01( 97.22%)
   102. (0.00001) RY*( 8) O   7           s(  0.08%)p99.99( 11.22%)d99.99( 88.71%)
   103. (0.00001) RY*( 9) O   7           s(  0.13%)p13.87(  1.84%)d99.99( 98.03%)
   104. (0.00285) RY*( 1) C   8           s( 24.97%)p 2.07( 51.66%)d 0.94( 23.37%)
                                            0.0000  0.0023  0.4997  0.0117  0.6923
                                           -0.0478  0.1868 -0.0000 -0.0000  0.0649
                                           -0.0000 -0.0000  0.4771 -0.0431
   105. (0.00163) RY*( 2) C   8           s(  0.32%)p99.99( 98.40%)d 4.08(  1.29%)
                                            0.0000 -0.0259  0.0499 -0.0399 -0.3207
                                           -0.0331  0.9372  0.0000  0.0000  0.1062
                                           -0.0000 -0.0000  0.0270 -0.0295
   106. (0.00140) RY*( 3) C   8           s(  0.00%)p 1.00(  4.49%)d21.26( 95.51%)
                                            0.0000 -0.0000 -0.0000  0.0000  0.0000
                                           -0.0000 -0.0000  0.0147  0.2114  0.0000
                                            0.5815  0.7854  0.0000  0.0000
   107. (0.00041) RY*( 4) C   8           s(  6.47%)p 2.55( 16.51%)d11.91( 77.02%)
                                            0.0000 -0.0007  0.2543 -0.0102  0.3800
                                           -0.0218  0.1417 -0.0000 -0.0000 -0.0225
                                            0.0000  0.0000 -0.8762 -0.0447
   108. (0.00029) RY*( 5) C   8           s(  0.00%)p 1.00( 92.77%)d 0.08(  7.23%)
                                           -0.0000  0.0000  0.0000 -0.0000  0.0000
                                            0.0000 -0.0000 -0.0066  0.9632 -0.0000
                                            0.0127 -0.2686 -0.0000 -0.0000
   109. (0.00004) RY*( 6) C   8           s( 32.84%)p 0.41( 13.47%)d 1.63( 53.68%)
   110. (0.00000) RY*( 7) C   8           s( 32.87%)p 0.61( 20.06%)d 1.43( 47.07%)
   111. (0.00000) RY*( 8) C   8           s(  0.00%)p 1.00(  2.79%)d34.78( 97.21%)
   112. (0.00000) RY*( 9) C   8           s(  2.50%)p 0.13(  0.33%)d38.85( 97.17%)
   113. (0.00575) RY*( 1) C   9           s(  0.09%)p99.99( 95.67%)d44.91(  4.23%)
                                           -0.0000  0.0243  0.0188  0.0044  0.6842
                                           -0.0279 -0.6985 -0.0000 -0.0000 -0.1655
                                           -0.0000  0.0000 -0.1192 -0.0268
   114. (0.00302) RY*( 2) C   9           s(  0.35%)p99.99( 97.51%)d 6.17(  2.14%)
                                            0.0000  0.0113  0.0578  0.0322 -0.7180
                                            0.0108 -0.6771 -0.0000 -0.0000 -0.1338
                                           -0.0000  0.0000  0.0494 -0.0329
   115. (0.00097) RY*( 3) C   9           s( 97.19%)p 0.00(  0.24%)d 0.03(  2.57%)
                                            0.0000 -0.0050  0.9858 -0.0093  0.0362
                                            0.0222  0.0216  0.0000 -0.0000  0.1475
                                           -0.0000 -0.0000  0.0370 -0.0511
   116. (0.00098) RY*( 4) C   9           s(  0.00%)p 1.00( 94.09%)d 0.06(  5.91%)
                                           -0.0000  0.0000  0.0000  0.0000  0.0000
                                           -0.0000 -0.0000  0.0113  0.9699 -0.0000
                                           -0.1340 -0.2027 -0.0000 -0.0000
   117. (0.00050) RY*( 5) C   9           s(  0.00%)p 1.00(  3.95%)d24.31( 96.05%)
                                            0.0000 -0.0000  0.0000 -0.0000  0.0000
                                            0.0000 -0.0000 -0.0079  0.1986  0.0000
                                            0.9182  0.3426  0.0000 -0.0000
   118. (0.00014) RY*( 6) C   9           s(  1.52%)p 2.12(  3.21%)d62.83( 95.27%)
                                           -0.0000 -0.0024  0.1231 -0.0207  0.0280
                                           -0.0135  0.1754  0.0000  0.0000 -0.8939
                                           -0.0000  0.0000  0.3625  0.1489
   119. (0.00003) RY*( 7) C   9           s(  0.00%)p 1.00(  2.01%)d48.86( 97.99%)
   120. (0.00004) RY*( 8) C   9           s(  0.87%)p 2.63(  2.30%)d99.99( 96.83%)
   121. (0.00001) RY*( 9) C   9           s(  0.05%)p22.22(  1.11%)d99.99( 98.84%)
   122. (0.00602) RY*( 1) C  10           s(  0.26%)p99.99( 94.83%)d19.27(  4.92%)
                                            0.0000 -0.0222  0.0454  0.0173  0.7377
                                            0.0223  0.6350 -0.0000 -0.0000 -0.2069
                                            0.0000 -0.0000  0.0765  0.0228
   123. (0.00322) RY*( 2) C  10           s(  3.83%)p24.71( 94.61%)d 0.41(  1.56%)
                                           -0.0000  0.0149  0.1951 -0.0222  0.6375
                                            0.0089 -0.7343  0.0000 -0.0000  0.0869
                                           -0.0000 -0.0000  0.0838 -0.0315
   124. (0.00104) RY*( 3) C  10           s(  0.00%)p 1.00( 43.26%)d 1.31( 56.74%)
                                            0.0000  0.0000 -0.0000 -0.0000  0.0000
                                           -0.0000 -0.0000  0.0129  0.6576 -0.0000
                                            0.5792 -0.4815  0.0000 -0.0000
   125. (0.00094) RY*( 4) C  10           s( 93.07%)p 0.04(  3.97%)d 0.03(  2.96%)
                                            0.0000 -0.0056  0.9647  0.0193 -0.1769
                                            0.0108  0.0890  0.0000  0.0000 -0.1493
                                            0.0000 -0.0000  0.0069 -0.0854
   126. (0.00046) RY*( 5) C  10           s(  0.00%)p 1.00( 51.34%)d 0.95( 48.66%)
                                            0.0000  0.0000 -0.0000  0.0000 -0.0000
                                           -0.0000  0.0000  0.0102 -0.7165  0.0000
                                            0.6784 -0.1622  0.0000 -0.0000
   127. (0.00014) RY*( 6) C  10           s(  0.06%)p22.15(  1.37%)d99.99( 98.57%)
                                           -0.0000 -0.0025  0.0247  0.0219 -0.0777
                                           -0.0136  0.0834 -0.0000  0.0000  0.3333
                                           -0.0000 -0.0000  0.9349  0.0231
   128. (0.00007) RY*( 7) C  10           s(  2.50%)p 1.87(  4.67%)d37.17( 92.83%)
   129. (0.00001) RY*( 8) C  10           s(  0.00%)p 1.00(  5.45%)d17.35( 94.55%)
   130. (0.00001) RY*( 9) C  10           s(  0.37%)p 1.59(  0.59%)d99.99( 99.03%)
   131. (0.00213) RY*( 1) O  11           s(  2.57%)p37.55( 96.57%)d 0.33(  0.86%)
                                           -0.0000 -0.0019  0.1604  0.0117  0.7633
                                           -0.0010 -0.6188  0.0000 -0.0000 -0.0130
                                           -0.0000  0.0000 -0.0906  0.0150
   132. (0.00060) RY*( 2) O  11           s(  0.00%)p 1.00( 97.75%)d 0.02(  2.25%)
                                           -0.0000 -0.0000  0.0000  0.0000 -0.0000
                                            0.0000 -0.0000 -0.0110  0.9886 -0.0000
                                           -0.0617 -0.1368 -0.0000 -0.0000
   133. (0.00015) RY*( 3) O  11           s( 82.30%)p 0.09(  7.21%)d 0.13( 10.50%)
                                            0.0000 -0.0056  0.9072  0.0053 -0.2588
                                            0.0208 -0.0680  0.0000 -0.0000 -0.3073
                                            0.0000 -0.0000 -0.0769 -0.0678
   134. (0.00008) RY*( 4) O  11           s(  0.78%)p99.99( 82.48%)d21.46( 16.74%)
   135. (0.00001) RY*( 5) O  11           s( 13.37%)p 0.92( 12.34%)d 5.56( 74.29%)
   136. (0.00001) RY*( 6) O  11           s(  0.00%)p 1.00(  0.44%)d99.99( 99.56%)
   137. (0.00000) RY*( 7) O  11           s(  0.00%)p 1.00(  1.95%)d50.17( 98.05%)
   138. (0.00001) RY*( 8) O  11           s(  0.64%)p 1.83(  1.18%)d99.99( 98.18%)
   139. (0.00000) RY*( 9) O  11           s(  0.31%)p 1.44(  0.45%)d99.99( 99.24%)
   140. (0.00371) RY*( 1) H  12           s( 94.57%)p 0.06(  5.43%)
                                            0.0180  0.9723  0.1231 -0.1979  0.0000
   141. (0.00121) RY*( 2) H  12           s(  0.00%)p 1.00(100.00%)
                                            0.0000  0.0000 -0.0000  0.0000  1.0000
   142. (0.00072) RY*( 3) H  12           s(  3.88%)p24.79( 96.12%)
                                            0.0067  0.1968  0.0203  0.9802 -0.0000
   143. (0.00004) RY*( 4) H  12           s(  2.00%)p48.98( 98.00%)
   144. (0.00198) RY*( 1) H  13           s( 99.16%)p 0.01(  0.84%)
                                            0.0049  0.9958  0.0779 -0.0483 -0.0000
   145. (0.00016) RY*( 2) H  13           s(  0.00%)p 1.00(100.00%)
                                            0.0000 -0.0000  0.0000 -0.0000  1.0000
   146. (0.00010) RY*( 3) H  13           s(  0.40%)p99.99( 99.60%)
                                           -0.0062  0.0626 -0.9630 -0.2621  0.0000
   147. (0.00006) RY*( 4) H  13           s(  0.54%)p99.99( 99.46%)
   148. (0.00152) RY*( 1) H  14           s( 99.09%)p 0.01(  0.91%)
                                            0.0037  0.9954 -0.0838 -0.0457  0.0000
   149. (0.00021) RY*( 2) H  14           s(  0.00%)p 1.00(100.00%)
                                            0.0000 -0.0000  0.0000 -0.0000  1.0000
   150. (0.00008) RY*( 3) H  14           s(  0.48%)p99.99( 99.52%)
   151. (0.00006) RY*( 4) H  14           s(  0.52%)p99.99( 99.48%)
   152. (0.00072) RY*( 1) H  15           s( 97.54%)p 0.03(  2.46%)
                                            0.0054  0.9876 -0.1351  0.0796  0.0000
   153. (0.00021) RY*( 2) H  15           s(  0.00%)p 1.00(100.00%)
                                            0.0000 -0.0000  0.0000 -0.0000  1.0000
   154. (0.00010) RY*( 3) H  15           s(  1.59%)p61.95( 98.41%)
                                           -0.0197  0.1245  0.3655 -0.9222 -0.0000
   155. (0.00001) RY*( 4) H  15           s(  0.96%)p99.99( 99.04%)
   156. (0.00242) RY*( 1) H  16           s( 98.83%)p 0.01(  1.17%)
                                            0.0063  0.9941 -0.0175 -0.1060  0.0134
   157. (0.00022) RY*( 2) H  16           s(  0.28%)p99.99( 99.72%)
                                            0.0002  0.0528 -0.7114  0.5589 -0.4228
   158. (0.00014) RY*( 3) H  16           s(  0.25%)p99.99( 99.75%)
                                            0.0149  0.0476  0.6342  0.2507 -0.7297
   159. (0.00003) RY*( 4) H  16           s(  0.73%)p99.99( 99.27%)
   160. (0.00242) RY*( 1) H  17           s( 98.83%)p 0.01(  1.17%)
                                            0.0063  0.9941 -0.0175 -0.1060 -0.0134
   161. (0.00022) RY*( 2) H  17           s(  0.28%)p99.99( 99.72%)
                                            0.0002  0.0528 -0.7114  0.5589  0.4228
   162. (0.00014) RY*( 3) H  17           s(  0.25%)p99.99( 99.75%)
                                            0.0149  0.0476  0.6342  0.2507  0.7297
   163. (0.00003) RY*( 4) H  17           s(  0.73%)p99.99( 99.27%)
   164. (0.00221) RY*( 1) H  18           s( 99.41%)p 0.01(  0.59%)
                                            0.0046  0.9970 -0.0405  0.0653  0.0000
   165. (0.00016) RY*( 2) H  18           s(  0.00%)p 1.00(100.00%)
                                            0.0000 -0.0000  0.0000 -0.0000  1.0000
   166. (0.00009) RY*( 3) H  18           s(  0.07%)p99.99( 99.93%)
   167. (0.00006) RY*( 4) H  18           s(  0.61%)p99.99( 99.39%)
   168. (0.00283) RY*( 1) H  19           s( 99.21%)p 0.01(  0.79%)
                                            0.0055  0.9960  0.0880  0.0128  0.0000
   169. (0.00015) RY*( 2) H  19           s(  0.00%)p 1.00(100.00%)
                                            0.0000 -0.0000  0.0000 -0.0000  1.0000
   170. (0.00009) RY*( 3) H  19           s(  0.53%)p99.99( 99.47%)
   171. (0.00007) RY*( 4) H  19           s(  0.36%)p99.99( 99.64%)
   172. (0.09783) BD*( 1) O   1 - C   2  
                ( 30.46%)   0.5519* O   1 s( 36.46%)p 1.74( 63.48%)d 0.00(  0.07%)
                                            0.0001 -0.6038  0.0015  0.2875  0.0033
                                           -0.7430 -0.0017  0.0000  0.0000  0.0063
                                           -0.0000  0.0000  0.0204  0.0144
                ( 69.54%)  -0.8339* C   2 s( 26.42%)p 2.77( 73.24%)d 0.01(  0.33%)
                                            0.0001 -0.5139  0.0126 -0.3662 -0.0247
                                            0.7724  0.0340 -0.0000 -0.0000  0.0350
                                           -0.0000  0.0000  0.0368  0.0276
   173. (0.01308) BD*( 1) O   1 - H  12  
                ( 25.24%)   0.5024* O   1 s( 20.71%)p 3.82( 79.21%)d 0.00(  0.08%)
                                           -0.0002 -0.4549 -0.0127 -0.8890 -0.0253
                                            0.0251  0.0228 -0.0000 -0.0000 -0.0158
                                           -0.0000 -0.0000 -0.0193  0.0129
                ( 74.76%)  -0.8647* H  12 s( 99.55%)p 0.00(  0.45%)
                                           -0.9977  0.0107  0.0669  0.0033  0.0000
   174. (0.06694) BD*( 1) C   2 - C   3  
                ( 52.74%)   0.7262* C   2 s( 40.36%)p 1.48( 59.59%)d 0.00(  0.06%)
                                           -0.0001 -0.6348 -0.0248  0.7695 -0.0215
                                           -0.0570  0.0015  0.0000 -0.0000 -0.0030
                                            0.0000 -0.0000 -0.0217  0.0086
                ( 47.26%)  -0.6874* C   3 s( 30.35%)p 2.29( 69.61%)d 0.00(  0.04%)
                                           -0.0001 -0.5509  0.0010 -0.8323  0.0046
                                            0.0573 -0.0003  0.0000  0.0000  0.0024
                                            0.0000 -0.0000 -0.0172  0.0113
   175. (0.01969) BD*( 1) C   2 - O  11  
                ( 66.45%)   0.8152* C   2 s( 32.90%)p 2.03( 66.86%)d 0.01(  0.24%)
                                            0.0001  0.5730 -0.0263  0.5199  0.0535
                                            0.6275  0.0406  0.0000  0.0000  0.0415
                                            0.0000  0.0000 -0.0079 -0.0239
                ( 33.55%)  -0.5792* O  11 s( 43.61%)p 1.29( 56.30%)d 0.00(  0.09%)
                                           -0.0000  0.6600  0.0220 -0.4598 -0.0130
                                           -0.5924 -0.0199 -0.0000 -0.0000  0.0251
                                            0.0000  0.0000 -0.0073 -0.0135
   176. (0.26325) BD*( 2) C   2 - O  11  
                ( 69.64%)   0.8345* C   2 s(  0.00%)p 1.00( 99.57%)d 0.00(  0.43%)
                                            0.0000 -0.0000 -0.0000 -0.0000  0.0000
                                            0.0000  0.0000  0.9974 -0.0291 -0.0000
                                            0.0401  0.0515 -0.0000  0.0000
                ( 30.36%)  -0.5510* O  11 s(  0.00%)p 1.00( 99.86%)d 0.00(  0.14%)
                                           -0.0000  0.0000 -0.0000 -0.0000 -0.0000
                                           -0.0000 -0.0000  0.9993  0.0056  0.0000
                                           -0.0226 -0.0301  0.0000 -0.0000
   177. (0.02540) BD*( 1) C   3 - C   4  
                ( 49.07%)   0.7005* C   3 s( 35.28%)p 1.83( 64.68%)d 0.00(  0.04%)
                                            0.0001 -0.5939 -0.0057  0.4394 -0.0135
                                            0.6733  0.0128  0.0000  0.0000 -0.0139
                                           -0.0000 -0.0000  0.0054  0.0119
                ( 50.93%)  -0.7136* C   4 s( 35.47%)p 1.82( 64.48%)d 0.00(  0.05%)
                                           -0.0001 -0.5956 -0.0031 -0.4839 -0.0189
                                           -0.6404  0.0130  0.0000  0.0000 -0.0160
                                            0.0000  0.0000  0.0064  0.0126
   178. (0.37831) BD*( 2) C   3 - C   4  
                ( 44.36%)   0.6660* C   3 s(  0.00%)p 1.00( 99.98%)d 0.00(  0.02%)
                                            0.0000 -0.0000 -0.0000 -0.0000 -0.0000
                                            0.0000 -0.0000 -0.9999  0.0000  0.0000
                                            0.0084  0.0091 -0.0000  0.0000
                ( 55.64%)  -0.7459* C   4 s(  0.00%)p 1.00( 99.95%)d 0.00(  0.05%)
                                           -0.0000 -0.0000 -0.0000 -0.0000 -0.0000
                                            0.0000  0.0000 -0.9998 -0.0012 -0.0000
                                           -0.0036 -0.0218 -0.0000 -0.0000
   179. (0.02460) BD*( 1) C   3 - C  10  
                ( 48.94%)   0.6995* C   3 s( 34.31%)p 1.91( 65.66%)d 0.00(  0.04%)
                                            0.0002 -0.5857 -0.0036  0.3369 -0.0153
                                           -0.7367 -0.0101 -0.0000 -0.0000  0.0115
                                            0.0000 -0.0000  0.0095  0.0120
                ( 51.06%)  -0.7146* C  10 s( 34.97%)p 1.86( 64.99%)d 0.00(  0.05%)
                                           -0.0001 -0.5913 -0.0041 -0.3682 -0.0209
                                            0.7168 -0.0091  0.0000 -0.0000  0.0126
                                            0.0000 -0.0000  0.0119  0.0126
   180. (0.01609) BD*( 1) C   4 - C   5  
                ( 50.30%)   0.7093* C   4 s( 35.92%)p 1.78( 64.03%)d 0.00(  0.05%)
                                            0.0001  0.5992  0.0146 -0.7979 -0.0112
                                            0.0451 -0.0385  0.0000 -0.0000 -0.0048
                                           -0.0000  0.0000  0.0169 -0.0120
                ( 49.70%)  -0.7050* C   5 s( 36.52%)p 1.74( 63.43%)d 0.00(  0.04%)
                                           -0.0001  0.6042  0.0131  0.7919  0.0063
                                           -0.0768 -0.0359 -0.0000 -0.0000  0.0002
                                           -0.0000  0.0000  0.0163 -0.0120
   181. (0.01439) BD*( 1) C   4 - H  13  
                ( 37.82%)   0.6150* C   4 s( 28.52%)p 2.50( 71.44%)d 0.00(  0.03%)
                                           -0.0003  0.5339 -0.0146  0.3572 -0.0061
                                           -0.7660  0.0049 -0.0000  0.0000 -0.0114
                                           -0.0000  0.0000 -0.0092 -0.0101
                ( 62.18%)  -0.7885* H  13 s( 99.90%)p 0.00(  0.10%)
                                            0.9995 -0.0025 -0.0141  0.0276  0.0000
   182. (0.03180) BD*( 1) C   5 - C   6  
                ( 50.04%)   0.7074* C   5 s( 34.49%)p 1.90( 65.46%)d 0.00(  0.05%)
                                           -0.0000  0.5873  0.0052 -0.3788 -0.0261
                                            0.7144 -0.0037  0.0000  0.0000 -0.0143
                                           -0.0000  0.0000 -0.0105 -0.0126
                ( 49.96%)  -0.7068* C   6 s( 38.38%)p 1.60( 61.58%)d 0.00(  0.04%)
                                           -0.0000  0.6194 -0.0087  0.2713 -0.0113
                                           -0.7363 -0.0023 -0.0000  0.0000 -0.0111
                                           -0.0000  0.0000 -0.0125 -0.0111
   183. (0.39451) BD*( 2) C   5 - C   6  
                ( 44.95%)   0.6705* C   5 s(  0.00%)p 1.00( 99.96%)d 0.00(  0.04%)
                                           -0.0000  0.0000 -0.0000 -0.0000  0.0000
                                            0.0000 -0.0000 -0.9997  0.0098 -0.0000
                                           -0.0031 -0.0201 -0.0000 -0.0000
                ( 55.05%)  -0.7419* C   6 s(  0.00%)p 1.00( 99.95%)d 0.00(  0.05%)
                                           -0.0000  0.0000 -0.0000 -0.0000  0.0000
                                            0.0000  0.0000 -0.9998  0.0042  0.0000
                                           -0.0155  0.0153 -0.0000  0.0000
   184. (0.01449) BD*( 1) C   5 - H  14  
                ( 38.45%)   0.6201* C   5 s( 28.90%)p 2.46( 71.07%)d 0.00(  0.03%)
                                           -0.0003  0.5374 -0.0137 -0.4776  0.0127
                                           -0.6945 -0.0057 -0.0000 -0.0000  0.0132
                                           -0.0000  0.0000 -0.0042 -0.0103
                ( 61.55%)  -0.7845* H  14 s( 99.91%)p 0.00(  0.09%)
                                            0.9996 -0.0013  0.0156  0.0255  0.0000
   185. (0.03112) BD*( 1) C   6 - O   7  
                ( 68.25%)   0.8261* C   6 s( 24.54%)p 3.06( 75.19%)d 0.01(  0.28%)
                                           -0.0001  0.4951  0.0146 -0.8603 -0.0307
                                            0.0996  0.0290  0.0000  0.0000 -0.0109
                                           -0.0000  0.0000  0.0439 -0.0273
                ( 31.75%)  -0.5635* O   7 s( 35.84%)p 1.79( 64.09%)d 0.00(  0.07%)
                                            0.0000  0.5987  0.0021  0.7897  0.0088
                                           -0.1312  0.0032 -0.0000 -0.0000 -0.0158
                                           -0.0000  0.0000  0.0151 -0.0135
   186. (0.02573) BD*( 1) C   6 - C   9  
                ( 49.37%)   0.7027* C   6 s( 36.75%)p 1.72( 63.21%)d 0.00(  0.04%)
                                            0.0003 -0.6062 -0.0027 -0.4280  0.0449
                                           -0.6684 -0.0109 -0.0000 -0.0000 -0.0149
                                           -0.0000 -0.0000  0.0081  0.0109
                ( 50.63%)  -0.7115* C   9 s( 34.36%)p 1.91( 65.59%)d 0.00(  0.05%)
                                           -0.0002 -0.5861 -0.0111  0.4832  0.0328
                                            0.6491 -0.0090 -0.0000 -0.0000 -0.0169
                                            0.0000 -0.0000  0.0067  0.0126
   187. (0.00885) BD*( 1) O   7 - C   8  
                ( 31.03%)   0.5570* O   7 s( 30.03%)p 2.33( 69.91%)d 0.00(  0.06%)
                                           -0.0001 -0.5479 -0.0037  0.5231  0.0195
                                            0.6519 -0.0098 -0.0000 -0.0000 -0.0141
                                           -0.0000 -0.0000  0.0160  0.0131
                ( 68.97%)  -0.8305* C   8 s( 21.69%)p 3.60( 78.00%)d 0.01(  0.31%)
                                           -0.0001 -0.4652 -0.0233 -0.5744 -0.0021
                                           -0.6686 -0.0544  0.0000 -0.0000 -0.0472
                                            0.0000  0.0000  0.0070  0.0285
   188. (0.00838) BD*( 1) C   8 - H  15  
                ( 39.33%)   0.6271* C   8 s( 25.85%)p 2.87( 74.10%)d 0.00(  0.05%)
                                            0.0001 -0.5082 -0.0147  0.7950 -0.0167
                                           -0.3299  0.0021 -0.0000  0.0000  0.0157
                                            0.0000 -0.0000 -0.0127  0.0087
                ( 60.67%)  -0.7789* H  15 s( 99.91%)p 0.00(  0.09%)
                                           -0.9996  0.0009 -0.0274  0.0105  0.0000
   189. (0.01954) BD*( 1) C   8 - H  16  
                ( 40.08%)   0.6331* C   8 s( 26.25%)p 2.81( 73.71%)d 0.00(  0.05%)
                                            0.0001  0.5121 -0.0129  0.1323 -0.0220
                                           -0.4684 -0.0025 -0.7069 -0.0002 -0.0058
                                           -0.0045  0.0166 -0.0044  0.0116
                ( 59.92%)  -0.7741* H  16 s( 99.91%)p 0.00(  0.09%)
                                            0.9996 -0.0049 -0.0016  0.0163  0.0242
   190. (0.01954) BD*( 1) C   8 - H  17  
                ( 40.08%)   0.6331* C   8 s( 26.25%)p 2.81( 73.71%)d 0.00(  0.05%)
                                            0.0001  0.5121 -0.0129  0.1323 -0.0220
                                           -0.4684 -0.0025  0.7069  0.0002 -0.0058
                                            0.0045 -0.0166 -0.0044  0.0116
                ( 59.92%)  -0.7741* H  17 s( 99.91%)p 0.00(  0.09%)
                                            0.9996 -0.0049 -0.0016  0.0163 -0.0242
   191. (0.01448) BD*( 1) C   9 - C  10  
                ( 49.92%)   0.7065* C   9 s( 36.71%)p 1.72( 63.25%)d 0.00(  0.04%)
                                            0.0000 -0.6058 -0.0099 -0.7931 -0.0116
                                            0.0433 -0.0384  0.0000 -0.0000  0.0055
                                            0.0000 -0.0000 -0.0160  0.0119
                ( 50.08%)  -0.7077* C  10 s( 36.19%)p 1.76( 63.77%)d 0.00(  0.05%)
                                           -0.0001 -0.6014 -0.0127  0.7925  0.0032
                                           -0.0895 -0.0403 -0.0000 -0.0000  0.0008
                                            0.0000  0.0000 -0.0178  0.0119
   192. (0.27856) BD*( 2) C   9 - C  10  
                ( 46.47%)   0.6817* C   9 s(  0.00%)p 1.00( 99.95%)d 0.00(  0.05%)
                                            0.0000  0.0000  0.0000 -0.0000  0.0000
                                            0.0000 -0.0000 -0.9997  0.0123  0.0000
                                           -0.0167  0.0144 -0.0000  0.0000
                ( 53.53%)  -0.7316* C  10 s(  0.00%)p 1.00( 99.94%)d 0.00(  0.06%)
                                           -0.0000 -0.0000 -0.0000 -0.0000 -0.0000
                                            0.0000 -0.0000 -0.9997  0.0055 -0.0000
                                            0.0228  0.0080  0.0000 -0.0000
   193. (0.01375) BD*( 1) C   9 - H  18  
                ( 38.06%)   0.6169* C   9 s( 28.86%)p 2.46( 71.11%)d 0.00(  0.03%)
                                            0.0003 -0.5370  0.0165  0.3685 -0.0071
                                           -0.7584  0.0031 -0.0000  0.0000  0.0117
                                            0.0000 -0.0000  0.0072  0.0100
                ( 61.94%)  -0.7870* H  18 s( 99.91%)p 0.00(  0.09%)
                                           -0.9995  0.0023 -0.0138  0.0270  0.0000
   194. (0.01530) BD*( 1) C  10 - H  19  
                ( 37.54%)   0.6127* C  10 s( 28.76%)p 2.48( 71.21%)d 0.00(  0.03%)
                                            0.0003 -0.5361  0.0140 -0.4845  0.0073
                                           -0.6908  0.0039  0.0000 -0.0000 -0.0137
                                            0.0000  0.0000  0.0044  0.0099
                ( 62.46%)  -0.7903* H  19 s( 99.90%)p 0.00(  0.10%)
                                           -0.9995  0.0035  0.0192  0.0248  0.0000


 NHO Directionality and "Bond Bending" (deviations from line of nuclear centers)

         [Thresholds for printing:  angular deviation  >  1.0 degree]
                                    hybrid p-character > 25.0%
                                    orbital occupancy  >  0.10e

                                Line of Centers        Hybrid 1              Hybrid 2
                                ---------------  -------------------   ------------------
                NBO               Theta   Phi    Theta   Phi    Dev    Theta   Phi    Dev
 ========================================================================================
     1. BD (   1) O   1 - C   2    90.0  110.4     --     --    --      90.0  295.9   5.5
     2. BD (   1) O   1 - H  12    90.0    4.4    90.0  357.0   7.4      --     --    --
     3. BD (   1) C   2 - C   3    90.0  177.3    90.0  175.8   1.5     90.0  356.1   1.2
     4. BD (   1) C   2 - O  11    90.0   52.3    90.0   49.4   2.9      --     --    --
     5. BD (   2) C   2 - O  11    90.0   52.3     0.0    0.0  90.0      0.0    0.0  90.0
     6. BD (   1) C   3 - C   4    90.0  234.8    90.0  238.2   3.4     90.0   51.3   3.5
     7. BD (   2) C   3 - C   4    90.0  234.8     0.0    0.0  90.0      0.0    0.0  90.0
     8. BD (   1) C   3 - C  10    90.0  115.7    90.0  113.3   2.4     90.0  298.8   3.1
     9. BD (   1) C   4 - C   5    90.0  175.6    90.0  179.5   3.9     90.0  352.0   3.7
    11. BD (   1) C   5 - C   6    90.0  115.3    90.0  119.7   4.4     90.0  289.4   5.9
    12. BD (   2) C   5 - C   6    90.0  115.3     0.0    0.0  90.0      0.0    0.0  90.0
    15. BD (   1) C   6 - C   9    90.0   55.0    90.0   60.6   5.6     90.0  231.1   3.9
    16. BD (   1) O   7 - C   8    90.0  231.7    90.0  229.8   1.9      --     --    --
    17. BD (   1) C   8 - H  15    90.0  158.2    90.0  157.2   1.0      --     --    --
    18. BD (   1) C   8 - H  16   144.4  282.3   145.6  283.2   1.3      --     --    --
    19. BD (   1) C   8 - H  17    35.6  282.3    34.4  283.2   1.3      --     --    --
    20. BD (   1) C   9 - C  10    90.0  355.1    90.0  359.7   4.5     90.0  170.7   4.4
    21. BD (   2) C   9 - C  10    90.0  355.1     0.0    0.0  90.0      0.0    0.0  90.0
    22. BD (   1) C   9 - H  18    90.0  116.8    90.0  115.6   1.2      --     --    --
    23. BD (   1) C  10 - H  19    90.0   54.2    90.0   55.2   1.1      --     --    --
    35. LP (   1) O   1             --     --     90.0  242.2   --       --     --    --
    36. LP (   2) O   1             --     --      0.0    0.0   --       --     --    --
    37. LP (   1) O   7             --     --     90.0  113.1   --       --     --    --
    38. LP (   2) O   7             --     --      0.0    0.0   --       --     --    --
    39. LP (   1) O  11             --     --     90.0   52.6   --       --     --    --
    40. LP (   2) O  11             --     --     90.0  322.3   --       --     --    --
   176. BD*(   2) C   2 - O  11    90.0   52.3     0.0    0.0  90.0      0.0    0.0  90.0
   178. BD*(   2) C   3 - C   4    90.0  234.8     0.0    0.0  90.0      0.0    0.0  90.0
   183. BD*(   2) C   5 - C   6    90.0  115.3     0.0    0.0  90.0      0.0    0.0  90.0
   192. BD*(   2) C   9 - C  10    90.0  355.1     0.0    0.0  90.0      0.0    0.0  90.0


 Second Order Perturbation Theory Analysis of Fock Matrix in NBO Basis

     Threshold for printing:   0.50 kcal/mol
                                                                              E(2)  E(j)-E(i) F(i,j)
         Donor NBO (i)                     Acceptor NBO (j)                 kcal/mol   a.u.    a.u. 
 ===================================================================================================

 within unit  1
   1. BD (   1) O   1 - C   2        / 60. RY*(   2) C   3                    0.56    1.96    0.030
   1. BD (   1) O   1 - C   2        /179. BD*(   1) C   3 - C  10            1.99    1.49    0.049
   2. BD (   1) O   1 - H  12        / 50. RY*(   1) C   2                    0.61    1.34    0.025
   2. BD (   1) O   1 - H  12        / 51. RY*(   2) C   2                    0.55    2.11    0.031
   2. BD (   1) O   1 - H  12        /174. BD*(   1) C   2 - C   3            5.04    1.18    0.070
   2. BD (   1) O   1 - H  12        /175. BD*(   1) C   2 - O  11            1.19    1.35    0.036
   3. BD (   1) C   2 - C   3        / 68. RY*(   1) C   4                    1.12    1.80    0.040
   3. BD (   1) C   2 - C   3        /122. RY*(   1) C  10                    1.16    1.80    0.041
   3. BD (   1) C   2 - C   3        /131. RY*(   1) O  11                    1.26    1.86    0.044
   3. BD (   1) C   2 - C   3        /173. BD*(   1) O   1 - H  12            2.95    1.06    0.050
   3. BD (   1) C   2 - C   3        /175. BD*(   1) C   2 - O  11            1.73    1.28    0.042
   3. BD (   1) C   2 - C   3        /177. BD*(   1) C   3 - C   4            3.22    1.23    0.056
   3. BD (   1) C   2 - C   3        /179. BD*(   1) C   3 - C  10            2.47    1.22    0.049
   3. BD (   1) C   2 - C   3        /180. BD*(   1) C   4 - C   5            2.20    1.24    0.047
   3. BD (   1) C   2 - C   3        /191. BD*(   1) C   9 - C  10            2.50    1.26    0.050
   4. BD (   1) C   2 - O  11        / 50. RY*(   1) C   2                    1.71    1.68    0.048
   4. BD (   1) C   2 - O  11        / 60. RY*(   2) C   3                    1.03    2.10    0.042
   4. BD (   1) C   2 - O  11        /174. BD*(   1) C   2 - C   3            2.28    1.52    0.053
   4. BD (   1) C   2 - O  11        /177. BD*(   1) C   3 - C   4            1.43    1.64    0.043
   5. BD (   2) C   2 - O  11        / 42. RY*(   2) O   1                    0.60    1.46    0.027
   5. BD (   2) C   2 - O  11        / 62. RY*(   4) C   3                    0.60    1.01    0.022
   5. BD (   2) C   2 - O  11        /176. BD*(   2) C   2 - O  11            0.88    0.40    0.018
   5. BD (   2) C   2 - O  11        /178. BD*(   2) C   3 - C   4            4.34    0.41    0.042
   6. BD (   1) C   3 - C   4        / 77. RY*(   1) C   5                    1.03    1.83    0.039
   6. BD (   1) C   3 - C   4        / 78. RY*(   2) C   5                    1.03    1.45    0.035
   6. BD (   1) C   3 - C   4        /122. RY*(   1) C  10                    0.75    1.82    0.033
   6. BD (   1) C   3 - C   4        /174. BD*(   1) C   2 - C   3            2.47    1.13    0.048
   6. BD (   1) C   3 - C   4        /175. BD*(   1) C   2 - O  11            2.28    1.30    0.049
   6. BD (   1) C   3 - C   4        /179. BD*(   1) C   3 - C  10            4.96    1.24    0.070
   6. BD (   1) C   3 - C   4        /180. BD*(   1) C   4 - C   5            3.30    1.26    0.058
   6. BD (   1) C   3 - C   4        /181. BD*(   1) C   4 - H  13            1.52    1.15    0.038
   6. BD (   1) C   3 - C   4        /184. BD*(   1) C   5 - H  14            2.49    1.14    0.048
   6. BD (   1) C   3 - C   4        /194. BD*(   1) C  10 - H  19            2.36    1.16    0.047
   7. BD (   2) C   3 - C   4        / 54. RY*(   5) C   2                    1.14    1.63    0.042
   7. BD (   2) C   3 - C   4        / 80. RY*(   4) C   5                    1.91    0.86    0.040
   7. BD (   2) C   3 - C   4        /124. RY*(   3) C  10                    1.54    1.59    0.049
   7. BD (   2) C   3 - C   4        /176. BD*(   2) C   2 - O  11           23.99    0.27    0.073
   7. BD (   2) C   3 - C   4        /178. BD*(   2) C   3 - C   4            1.02    0.29    0.015
   7. BD (   2) C   3 - C   4        /183. BD*(   2) C   5 - C   6           16.49    0.27    0.061
   7. BD (   2) C   3 - C   4        /192. BD*(   2) C   9 - C  10           22.06    0.29    0.073
   8. BD (   1) C   3 - C  10        / 50. RY*(   1) C   2                    1.48    1.28    0.039
   8. BD (   1) C   3 - C  10        / 68. RY*(   1) C   4                    0.70    1.81    0.032
   8. BD (   1) C   3 - C  10        /114. RY*(   2) C   9                    1.99    1.38    0.047
   8. BD (   1) C   3 - C  10        /172. BD*(   1) O   1 - C   2            2.26    1.03    0.044
   8. BD (   1) C   3 - C  10        /174. BD*(   1) C   2 - C   3            2.53    1.12    0.048
   8. BD (   1) C   3 - C  10        /177. BD*(   1) C   3 - C   4            4.97    1.24    0.070
   8. BD (   1) C   3 - C  10        /181. BD*(   1) C   4 - H  13            2.66    1.14    0.049
   8. BD (   1) C   3 - C  10        /191. BD*(   1) C   9 - C  10            3.16    1.27    0.057
   8. BD (   1) C   3 - C  10        /193. BD*(   1) C   9 - H  18            2.74    1.14    0.050
   8. BD (   1) C   3 - C  10        /194. BD*(   1) C  10 - H  19            1.40    1.15    0.036
   9. BD (   1) C   4 - C   5        / 59. RY*(   1) C   3                    2.06    1.81    0.055
   9. BD (   1) C   4 - C   5        / 87. RY*(   2) C   6                    1.67    1.83    0.050
   9. BD (   1) C   4 - C   5        /174. BD*(   1) C   2 - C   3            3.61    1.14    0.058
   9. BD (   1) C   4 - C   5        /177. BD*(   1) C   3 - C   4            3.82    1.26    0.062
   9. BD (   1) C   4 - C   5        /181. BD*(   1) C   4 - H  13            1.40    1.16    0.036
   9. BD (   1) C   4 - C   5        /182. BD*(   1) C   5 - C   6            3.66    1.24    0.060
   9. BD (   1) C   4 - C   5        /184. BD*(   1) C   5 - H  14            1.80    1.15    0.041
   9. BD (   1) C   4 - C   5        /185. BD*(   1) C   6 - O   7            4.91    1.07    0.065
  10. BD (   1) C   4 - H  13        / 59. RY*(   1) C   3                    0.55    1.63    0.027
  10. BD (   1) C   4 - H  13        / 77. RY*(   1) C   5                    0.58    1.65    0.028
  10. BD (   1) C   4 - H  13        /177. BD*(   1) C   3 - C   4            1.01    1.08    0.030
  10. BD (   1) C   4 - H  13        /179. BD*(   1) C   3 - C  10            4.48    1.07    0.062
  10. BD (   1) C   4 - H  13        /180. BD*(   1) C   4 - C   5            1.04    1.09    0.030
  10. BD (   1) C   4 - H  13        /182. BD*(   1) C   5 - C   6            4.09    1.06    0.059
  11. BD (   1) C   5 - C   6        / 68. RY*(   1) C   4                    0.63    1.84    0.030
  11. BD (   1) C   5 - C   6        / 69. RY*(   2) C   4                    1.62    1.41    0.043
  11. BD (   1) C   5 - C   6        /113. RY*(   1) C   9                    1.26    1.80    0.043
  11. BD (   1) C   5 - C   6        /180. BD*(   1) C   4 - C   5            3.53    1.28    0.060
  11. BD (   1) C   5 - C   6        /181. BD*(   1) C   4 - H  13            2.29    1.17    0.046
  11. BD (   1) C   5 - C   6        /184. BD*(   1) C   5 - H  14            1.50    1.16    0.037
  11. BD (   1) C   5 - C   6        /185. BD*(   1) C   6 - O   7            0.58    1.08    0.022
  11. BD (   1) C   5 - C   6        /186. BD*(   1) C   6 - C   9            4.68    1.25    0.068
  11. BD (   1) C   5 - C   6        /193. BD*(   1) C   9 - H  18            2.06    1.17    0.044
  12. BD (   2) C   5 - C   6        / 72. RY*(   5) C   4                    1.75    1.54    0.051
  12. BD (   2) C   5 - C   6        / 96. RY*(   2) O   7                    0.71    1.37    0.031
  12. BD (   2) C   5 - C   6        /116. RY*(   4) C   9                    2.02    0.89    0.042
  12. BD (   2) C   5 - C   6        /178. BD*(   2) C   3 - C   4           24.76    0.30    0.077
  12. BD (   2) C   5 - C   6        /183. BD*(   2) C   5 - C   6            1.07    0.28    0.016
  12. BD (   2) C   5 - C   6        /192. BD*(   2) C   9 - C  10           14.55    0.30    0.061
  13. BD (   1) C   5 - H  14        / 68. RY*(   1) C   4                    0.73    1.66    0.031
  13. BD (   1) C   5 - H  14        / 86. RY*(   1) C   6                    0.87    1.37    0.031
  13. BD (   1) C   5 - H  14        /177. BD*(   1) C   3 - C   4            3.82    1.09    0.058
  13. BD (   1) C   5 - H  14        /180. BD*(   1) C   4 - C   5            1.25    1.10    0.033
  13. BD (   1) C   5 - H  14        /182. BD*(   1) C   5 - C   6            0.91    1.07    0.028
  13. BD (   1) C   5 - H  14        /185. BD*(   1) C   6 - O   7            0.61    0.90    0.021
  13. BD (   1) C   5 - H  14        /186. BD*(   1) C   6 - C   9            4.08    1.07    0.059
  14. BD (   1) C   6 - O   7        /105. RY*(   2) C   8                    1.12    1.51    0.037
  14. BD (   1) C   6 - O   7        /180. BD*(   1) C   4 - C   5            1.20    1.50    0.038
  14. BD (   1) C   6 - O   7        /182. BD*(   1) C   5 - C   6            1.05    1.47    0.035
  14. BD (   1) C   6 - O   7        /186. BD*(   1) C   6 - C   9            0.90    1.47    0.033
  14. BD (   1) C   6 - O   7        /188. BD*(   1) C   8 - H  15            0.65    1.36    0.026
  14. BD (   1) C   6 - O   7        /191. BD*(   1) C   9 - C  10            1.53    1.51    0.043
  15. BD (   1) C   6 - C   9        / 77. RY*(   1) C   5                    0.67    1.83    0.032
  15. BD (   1) C   6 - C   9        / 78. RY*(   2) C   5                    0.58    1.45    0.026
  15. BD (   1) C   6 - C   9        / 95. RY*(   1) O   7                    0.81    1.96    0.036
  15. BD (   1) C   6 - C   9        /122. RY*(   1) C  10                    0.56    1.83    0.029
  15. BD (   1) C   6 - C   9        /123. RY*(   2) C  10                    1.77    1.40    0.045
  15. BD (   1) C   6 - C   9        /182. BD*(   1) C   5 - C   6            4.42    1.24    0.066
  15. BD (   1) C   6 - C   9        /184. BD*(   1) C   5 - H  14            2.58    1.15    0.049
  15. BD (   1) C   6 - C   9        /185. BD*(   1) C   6 - O   7            0.85    1.07    0.027
  15. BD (   1) C   6 - C   9        /187. BD*(   1) O   7 - C   8            3.48    0.98    0.052
  15. BD (   1) C   6 - C   9        /191. BD*(   1) C   9 - C  10            3.13    1.28    0.057
  15. BD (   1) C   6 - C   9        /193. BD*(   1) C   9 - H  18            1.27    1.15    0.034
  15. BD (   1) C   6 - C   9        /194. BD*(   1) C  10 - H  19            2.55    1.17    0.049
  16. BD (   1) O   7 - C   8        / 86. RY*(   1) C   6                    0.98    1.69    0.036
  16. BD (   1) O   7 - C   8        / 87. RY*(   2) C   6                    1.40    1.99    0.047
  16. BD (   1) O   7 - C   8        /186. BD*(   1) C   6 - C   9            2.96    1.39    0.057
  17. BD (   1) C   8 - H  15        / 95. RY*(   1) O   7                    0.58    1.80    0.029
  17. BD (   1) C   8 - H  15        /185. BD*(   1) C   6 - O   7            3.73    0.90    0.052
  18. BD (   1) C   8 - H  16        / 96. RY*(   2) O   7                    0.53    1.64    0.026
  19. BD (   1) C   8 - H  17        / 96. RY*(   2) O   7                    0.53    1.64    0.026
  20. BD (   1) C   9 - C  10        / 60. RY*(   2) C   3                    1.87    1.72    0.051
  20. BD (   1) C   9 - C  10        / 86. RY*(   1) C   6                    1.71    1.54    0.046
  20. BD (   1) C   9 - C  10        /174. BD*(   1) C   2 - C   3            3.08    1.14    0.053
  20. BD (   1) C   9 - C  10        /179. BD*(   1) C   3 - C  10            3.64    1.25    0.060
  20. BD (   1) C   9 - C  10        /185. BD*(   1) C   6 - O   7            3.61    1.07    0.056
  20. BD (   1) C   9 - C  10        /186. BD*(   1) C   6 - C   9            3.08    1.24    0.055
  20. BD (   1) C   9 - C  10        /193. BD*(   1) C   9 - H  18            1.77    1.16    0.041
  20. BD (   1) C   9 - C  10        /194. BD*(   1) C  10 - H  19            1.52    1.17    0.038
  21. BD (   2) C   9 - C  10        / 62. RY*(   4) C   3                    1.12    0.89    0.031
  21. BD (   2) C   9 - C  10        / 91. RY*(   6) C   6                    1.37    1.05    0.037
  21. BD (   2) C   9 - C  10        /116. RY*(   4) C   9                    0.52    0.88    0.021
  21. BD (   2) C   9 - C  10        /178. BD*(   2) C   3 - C   4           16.16    0.29    0.062
  21. BD (   2) C   9 - C  10        /183. BD*(   2) C   5 - C   6           23.48    0.28    0.074
  22. BD (   1) C   9 - H  18        /122. RY*(   1) C  10                    0.61    1.65    0.028
  22. BD (   1) C   9 - H  18        /179. BD*(   1) C   3 - C  10            3.92    1.07    0.058
  22. BD (   1) C   9 - H  18        /182. BD*(   1) C   5 - C   6            4.47    1.05    0.061
  22. BD (   1) C   9 - H  18        /185. BD*(   1) C   6 - O   7            1.16    0.88    0.029
  22. BD (   1) C   9 - H  18        /186. BD*(   1) C   6 - C   9            0.71    1.06    0.024
  22. BD (   1) C   9 - H  18        /191. BD*(   1) C   9 - C  10            1.30    1.10    0.034
  23. BD (   1) C  10 - H  19        / 59. RY*(   1) C   3                    0.87    1.62    0.034
  23. BD (   1) C  10 - H  19        /113. RY*(   1) C   9                    0.61    1.60    0.028
  23. BD (   1) C  10 - H  19        /177. BD*(   1) C   3 - C   4            4.47    1.07    0.062
  23. BD (   1) C  10 - H  19        /179. BD*(   1) C   3 - C  10            0.94    1.07    0.028
  23. BD (   1) C  10 - H  19        /186. BD*(   1) C   6 - C   9            4.07    1.05    0.058
  23. BD (   1) C  10 - H  19        /191. BD*(   1) C   9 - C  10            1.13    1.10    0.032
  24. CR (   1) O   1                / 50. RY*(   1) C   2                    1.37   19.59    0.147
  24. CR (   1) O   1                / 51. RY*(   2) C   2                    1.79   20.36    0.171
  24. CR (   1) O   1                / 53. RY*(   4) C   2                    0.74   20.16    0.109
  25. CR (   1) C   2                / 59. RY*(   1) C   3                    0.63   11.32    0.076
  25. CR (   1) C   2                /172. BD*(   1) O   1 - C   2            0.53   10.56    0.068
  25. CR (   1) C   2                /177. BD*(   1) C   3 - C   4            0.97   10.77    0.092
  25. CR (   1) C   2                /179. BD*(   1) C   3 - C  10            0.76   10.76    0.081
  26. CR (   1) C   3                / 51. RY*(   2) C   2                    0.98   11.44    0.095
  26. CR (   1) C   3                / 69. RY*(   2) C   4                    1.63   10.78    0.118
  26. CR (   1) C   3                /123. RY*(   2) C  10                    1.69   10.78    0.121
  26. CR (   1) C   3                /175. BD*(   1) C   2 - O  11            0.69   10.68    0.077
  26. CR (   1) C   3                /180. BD*(   1) C   4 - C   5            0.92   10.64    0.089
  26. CR (   1) C   3                /181. BD*(   1) C   4 - H  13            0.68   10.54    0.076
  26. CR (   1) C   3                /191. BD*(   1) C   9 - C  10            0.90   10.66    0.088
  26. CR (   1) C   3                /194. BD*(   1) C  10 - H  19            0.62   10.54    0.072
  27. CR (   1) C   4                / 60. RY*(   2) C   3                    1.68   11.10    0.122
  27. CR (   1) C   4                / 78. RY*(   2) C   5                    1.08   10.83    0.097
  27. CR (   1) C   4                / 79. RY*(   3) C   5                    0.64   10.69    0.074
  27. CR (   1) C   4                /144. RY*(   1) H  13                    0.76   10.44    0.080
  27. CR (   1) C   4                /174. BD*(   1) C   2 - C   3            1.07   10.52    0.096
  27. CR (   1) C   4                /179. BD*(   1) C   3 - C  10            1.13   10.63    0.098
  27. CR (   1) C   4                /182. BD*(   1) C   5 - C   6            1.06   10.62    0.096
  27. CR (   1) C   4                /184. BD*(   1) C   5 - H  14            0.72   10.53    0.078
  28. CR (   1) C   5                / 69. RY*(   2) C   4                    0.98   10.78    0.092
  28. CR (   1) C   5                / 71. RY*(   4) C   4                    0.89   10.68    0.087
  28. CR (   1) C   5                / 86. RY*(   1) C   6                    1.65   10.91    0.120
  28. CR (   1) C   5                / 87. RY*(   2) C   6                    0.52   11.21    0.068
  28. CR (   1) C   5                /148. RY*(   1) H  14                    0.75   10.46    0.079
  28. CR (   1) C   5                /177. BD*(   1) C   3 - C   4            1.10   10.64    0.097
  28. CR (   1) C   5                /181. BD*(   1) C   4 - H  13            0.66   10.54    0.075
  28. CR (   1) C   5                /185. BD*(   1) C   6 - O   7            0.89   10.44    0.086
  28. CR (   1) C   5                /186. BD*(   1) C   6 - C   9            1.13   10.62    0.098
  29. CR (   1) C   6                / 78. RY*(   2) C   5                    1.18   10.90    0.101
  29. CR (   1) C   6                /114. RY*(   2) C   9                    1.56   10.85    0.116
  29. CR (   1) C   6                /180. BD*(   1) C   4 - C   5            0.82   10.72    0.084
  29. CR (   1) C   6                /182. BD*(   1) C   5 - C   6            0.68   10.69    0.076
  29. CR (   1) C   6                /184. BD*(   1) C   5 - H  14            0.75   10.60    0.080
  29. CR (   1) C   6                /185. BD*(   1) C   6 - O   7            0.77   10.52    0.081
  29. CR (   1) C   6                /186. BD*(   1) C   6 - C   9            0.77   10.69    0.082
  29. CR (   1) C   6                /187. BD*(   1) O   7 - C   8            1.47   10.43    0.111
  29. CR (   1) C   6                /191. BD*(   1) C   9 - C  10            0.86   10.73    0.086
  29. CR (   1) C   6                /193. BD*(   1) C   9 - H  18            0.60   10.61    0.071
  30. CR (   1) O   7                / 86. RY*(   1) C   6                    2.41   19.82    0.196
  30. CR (   1) O   7                / 93. RY*(   8) C   6                    0.86   21.09    0.121
  30. CR (   1) O   7                /104. RY*(   1) C   8                    0.81   20.03    0.114
  30. CR (   1) O   7                /105. RY*(   2) C   8                    0.80   19.56    0.112
  30. CR (   1) O   7                /182. BD*(   1) C   5 - C   6            0.66   19.52    0.102
  31. CR (   1) C   8                /152. RY*(   1) H  15                    0.72   10.54    0.078
  31. CR (   1) C   8                /156. RY*(   1) H  16                    0.62   10.53    0.072
  31. CR (   1) C   8                /160. RY*(   1) H  17                    0.62   10.53    0.072
  31. CR (   1) C   8                /185. BD*(   1) C   6 - O   7            1.45   10.53    0.111
  31. CR (   1) C   8                /187. BD*(   1) O   7 - C   8            0.79   10.44    0.081
  32. CR (   1) C   9                / 87. RY*(   2) C   6                    1.07   11.21    0.098
  32. CR (   1) C   9                / 89. RY*(   4) C   6                    0.65   11.12    0.076
  32. CR (   1) C   9                /123. RY*(   2) C  10                    0.80   10.78    0.083
  32. CR (   1) C   9                /125. RY*(   4) C  10                    0.96   10.70    0.090
  32. CR (   1) C   9                /164. RY*(   1) H  18                    0.73   10.42    0.078
  32. CR (   1) C   9                /179. BD*(   1) C   3 - C  10            1.09   10.62    0.096
  32. CR (   1) C   9                /182. BD*(   1) C   5 - C   6            1.32   10.61    0.106
  32. CR (   1) C   9                /185. BD*(   1) C   6 - O   7            0.58   10.44    0.070
  32. CR (   1) C   9                /194. BD*(   1) C  10 - H  19            0.71   10.54    0.078
  33. CR (   1) C  10                / 59. RY*(   1) C   3                    1.05   11.18    0.097
  33. CR (   1) C  10                /113. RY*(   1) C   9                    0.55   11.17    0.070
  33. CR (   1) C  10                /114. RY*(   2) C   9                    0.86   10.77    0.086
  33. CR (   1) C  10                /115. RY*(   3) C   9                    0.59   10.67    0.071
  33. CR (   1) C  10                /168. RY*(   1) H  19                    0.78   10.44    0.080
  33. CR (   1) C  10                /174. BD*(   1) C   2 - C   3            0.92   10.51    0.089
  33. CR (   1) C  10                /177. BD*(   1) C   3 - C   4            1.16   10.64    0.100
  33. CR (   1) C  10                /186. BD*(   1) C   6 - C   9            1.02   10.61    0.093
  33. CR (   1) C  10                /193. BD*(   1) C   9 - H  18            0.75   10.53    0.080
  34. CR (   1) O  11                / 50. RY*(   1) C   2                    6.74   19.47    0.325
  34. CR (   1) O  11                /174. BD*(   1) C   2 - C   3            0.85   19.31    0.116
  35. LP (   1) O   1                / 50. RY*(   1) C   2                    3.12    1.20    0.054
  35. LP (   1) O   1                / 53. RY*(   4) C   2                    1.55    1.76    0.047
  35. LP (   1) O   1                /142. RY*(   3) H  12                    0.66    2.38    0.036
  35. LP (   1) O   1                /175. BD*(   1) C   2 - O  11            6.47    1.21    0.079
  36. LP (   2) O   1                / 52. RY*(   3) C   2                    1.94    2.25    0.062
  36. LP (   2) O   1                / 54. RY*(   5) C   2                    0.52    1.71    0.028
  36. LP (   2) O   1                / 57. RY*(   8) C   2                    0.72    1.31    0.029
  36. LP (   2) O   1                /141. RY*(   2) H  12                    1.77    1.93    0.055
  36. LP (   2) O   1                /176. BD*(   2) C   2 - O  11           44.70    0.35    0.114
  37. LP (   1) O   7                / 86. RY*(   1) C   6                    3.08    1.37    0.058
  37. LP (   1) O   7                / 87. RY*(   2) C   6                    0.75    1.67    0.032
  37. LP (   1) O   7                /104. RY*(   1) C   8                    1.75    1.57    0.047
  37. LP (   1) O   7                /182. BD*(   1) C   5 - C   6            7.64    1.07    0.081
  37. LP (   1) O   7                /186. BD*(   1) C   6 - C   9            0.75    1.07    0.025
  37. LP (   1) O   7                /188. BD*(   1) C   8 - H  15            2.34    0.96    0.043
  37. LP (   1) O   7                /189. BD*(   1) C   8 - H  16            1.35    0.94    0.032
  37. LP (   1) O   7                /190. BD*(   1) C   8 - H  17            1.35    0.94    0.032
  38. LP (   2) O   7                / 88. RY*(   3) C   6                    2.35    2.21    0.067
  38. LP (   2) O   7                /106. RY*(   3) C   8                    1.27    2.40    0.052
  38. LP (   2) O   7                /183. BD*(   2) C   5 - C   6           33.44    0.34    0.101
  38. LP (   2) O   7                /189. BD*(   1) C   8 - H  16            5.75    0.74    0.061
  38. LP (   2) O   7                /190. BD*(   1) C   8 - H  17            5.75    0.74    0.061
  39. LP (   1) O  11                / 50. RY*(   1) C   2                   13.80    1.26    0.118
  39. LP (   1) O  11                /172. BD*(   1) O   1 - C   2            1.20    1.01    0.032
  39. LP (   1) O  11                /174. BD*(   1) C   2 - C   3            2.67    1.10    0.049
  40. LP (   2) O  11                / 51. RY*(   2) C   2                    3.49    1.63    0.070
  40. LP (   2) O  11                / 53. RY*(   4) C   2                    1.90    1.43    0.048
  40. LP (   2) O  11                /138. RY*(   8) O  11                    0.57    3.25    0.040
  40. LP (   2) O  11                /172. BD*(   1) O   1 - C   2           32.66    0.62    0.128
  40. LP (   2) O  11                /174. BD*(   1) C   2 - C   3           17.10    0.70    0.100
 176. BD*(   2) C   2 - O  11        / 52. RY*(   3) C   2                    2.06    1.90    0.153
 176. BD*(   2) C   2 - O  11        / 57. RY*(   8) C   2                    0.95    0.96    0.074
 176. BD*(   2) C   2 - O  11        /132. RY*(   2) O  11                    1.64    1.07    0.103
 176. BD*(   2) C   2 - O  11        /178. BD*(   2) C   3 - C   4          139.37    0.02    0.073
 178. BD*(   2) C   3 - C   4        / 62. RY*(   4) C   3                    1.78    0.60    0.067
 178. BD*(   2) C   3 - C   4        / 70. RY*(   3) C   4                    2.10    1.22    0.104
 178. BD*(   2) C   3 - C   4        / 80. RY*(   4) C   5                    0.80    0.57    0.044
 183. BD*(   2) C   5 - C   6        / 72. RY*(   5) C   4                    0.53    1.25    0.052
 183. BD*(   2) C   5 - C   6        / 80. RY*(   4) C   5                    2.47    0.59    0.076
 183. BD*(   2) C   5 - C   6        / 81. RY*(   5) C   5                    0.51    1.88    0.062
 183. BD*(   2) C   5 - C   6        / 88. RY*(   3) C   6                    0.64    1.86    0.069
 183. BD*(   2) C   5 - C   6        / 90. RY*(   5) C   6                    0.62    1.66    0.064
 183. BD*(   2) C   5 - C   6        /116. RY*(   4) C   9                    0.91    0.61    0.047
 183. BD*(   2) C   5 - C   6        /178. BD*(   2) C   3 - C   4          235.72    0.01    0.083
 183. BD*(   2) C   5 - C   6        /192. BD*(   2) C   9 - C  10          150.32    0.02    0.082
 192. BD*(   2) C   9 - C  10        /116. RY*(   4) C   9                    1.64    0.59    0.074
 192. BD*(   2) C   9 - C  10        /117. RY*(   5) C   9                    0.55    1.84    0.076
 192. BD*(   2) C   9 - C  10        /126. RY*(   5) C  10                    1.81    1.17    0.110


 Natural Bond Orbitals (Summary):

                                                            Principal Delocalizations
           NBO                        Occupancy    Energy   (geminal,vicinal,remote)
 ====================================================================================
 Molecular unit  1  (C8H8O3)
     1. BD (   1) O   1 - C   2          1.99491    -0.93042  179(v),60(v)
     2. BD (   1) O   1 - H  12          1.98672    -0.73179  174(v),175(v),50(v),51(v)
     3. BD (   1) C   2 - C   3          1.97143    -0.66209  177(g),173(v),191(v),179(g)
                                                    180(v),175(g),131(v),122(v)
                                                    68(v)
     4. BD (   1) C   2 - O  11          1.99546    -1.07196  174(g),50(g),177(v),60(v)
     5. BD (   2) C   2 - O  11          1.98401    -0.37803  178(v),176(g),42(v),62(v)
     6. BD (   1) C   3 - C   4          1.97145    -0.68408  179(g),180(g),174(g),184(v)
                                                    194(v),175(v),181(g),77(v)
                                                    78(v),122(v)
     7. BD (   2) C   3 - C   4          1.65674    -0.25326  176(v),192(v),183(v),80(v)
                                                    124(v),54(v),178(g)
     8. BD (   1) C   3 - C  10          1.96861    -0.67403  177(g),191(g),193(v),181(v)
                                                    174(g),172(v),114(v),50(v)
                                                    194(g),68(v)
     9. BD (   1) C   4 - C   5          1.97247    -0.68930  185(v),177(g),174(v),182(g)
                                                    59(v),184(g),87(v),181(g)
    10. BD (   1) C   4 - H  13          1.97815    -0.51113  179(v),182(v),180(g),177(g)
                                                    77(v),59(v)
    11. BD (   1) C   5 - C   6          1.97722    -0.70105  186(g),180(g),181(v),193(v)
                                                    69(v),184(g),113(v),68(v)
                                                    185(g)
    12. BD (   2) C   5 - C   6          1.64264    -0.26579  178(v),192(v),116(v),72(v)
                                                    183(g),96(v)
    13. BD (   1) C   5 - H  14          1.97598    -0.52078  186(v),177(v),180(g),182(g)
                                                    86(v),68(v),185(v)
    14. BD (   1) C   6 - O   7          1.99139    -0.92057  191(v),180(v),105(v),182(g)
                                                    186(g),188(v)
    15. BD (   1) C   6 - C   9          1.97082    -0.68872  182(g),187(v),191(g),184(v)
                                                    194(v),123(v),193(g),185(g)
                                                    95(v),77(v),78(v),122(v)
    16. BD (   1) O   7 - C   8          1.99303    -0.84001  186(v),87(v),86(v)
    17. BD (   1) C   8 - H  15          1.99074    -0.52722  185(v),95(v)
    18. BD (   1) C   8 - H  16          1.99506    -0.53086  96(v),185(v)
    19. BD (   1) C   8 - H  17          1.99506    -0.53086  96(v),185(v)
    20. BD (   1) C   9 - C  10          1.97468    -0.69184  179(g),185(v),174(v),186(g)
                                                    60(v),193(g),86(v),194(g)
    21. BD (   2) C   9 - C  10          1.70024    -0.25648  183(v),178(v),91(v),62(v)
                                                    116(g)
    22. BD (   1) C   9 - H  18          1.97665    -0.50827  182(v),179(v),191(g),185(v)
                                                    186(g),122(v)
    23. BD (   1) C  10 - H  19          1.97751    -0.50477  177(v),186(v),191(g),179(g)
                                                    59(v),113(v)
    24. CR (   1) O   1                  1.99970   -18.98651  51(v),50(v),53(v)
    25. CR (   1) C   2                  1.99922   -10.20316  177(v),179(v),59(v),172(g)
    26. CR (   1) C   3                  1.99876   -10.06573  123(v),69(v),51(v),180(v)
                                                    191(v),175(v),181(v),194(v)
                                                    179(g)
    27. CR (   1) C   4                  1.99895   -10.07133  60(v),179(v),174(v),182(v)
                                                    78(v),144(v),184(v),79(v)
    28. CR (   1) C   5                  1.99891   -10.06850  86(v),186(v),177(v),69(v)
                                                    185(v),71(v),148(v),181(v)
                                                    87(v)
    29. CR (   1) C   6                  1.99865   -10.14179  114(v),187(v),78(v),191(v)
                                                    180(v),185(g),186(g),184(v)
                                                    182(g),193(v)
    30. CR (   1) O   7                  1.99962   -18.97827  86(v),93(v),104(v),105(v)
                                                    182(v)
    31. CR (   1) C   8                  1.99924   -10.15756  185(v),187(g),152(v),156(v)
                                                    160(v)
    32. CR (   1) C   9                  1.99891   -10.06317  182(v),179(v),87(v),125(v)
                                                    123(v),164(v),194(v),89(v)
                                                    185(v)
    33. CR (   1) C  10                  1.99895   -10.06738  177(v),59(v),186(v),174(v)
                                                    114(v),168(v),193(v),115(v)
                                                    113(v)
    34. CR (   1) O  11                  1.99973   -18.86735  50(v),174(v)
    35. LP (   1) O   1                  1.97577    -0.58999  175(v),50(v),53(v),142(v)
    36. LP (   2) O   1                  1.82566    -0.33069  176(v),52(v),141(v),57(v)
                                                    54(v)
    37. LP (   1) O   7                  1.96039    -0.52157  182(v),86(v),188(v),104(v)
                                                    189(v),190(v),87(v),186(v)
    38. LP (   2) O   7                  1.82231    -0.32346  183(v),189(v),190(v),88(v)
                                                    106(v)
    39. LP (   1) O  11                  1.97504    -0.65261  50(v),174(v),172(v)
    40. LP (   2) O  11                  1.84608    -0.25729  172(v),174(v),51(v),53(v)
                                                    138(g)
    41. RY*(   1) O   1                  0.00157     1.49029   
    42. RY*(   2) O   1                  0.00071     1.08112   
    43. RY*(   3) O   1                  0.00059     1.62004   
    44. RY*(   4) O   1                  0.00010     1.26803   
    45. RY*(   5) O   1                  0.00003     2.74849   
    46. RY*(   6) O   1                  0.00002     2.73075   
    47. RY*(   7) O   1                  0.00000     2.61610   
    48. RY*(   8) O   1                  0.00001     3.06810   
    49. RY*(   9) O   1                  0.00001     2.97720   
    50. RY*(   1) C   2                  0.02382     0.60567   
    51. RY*(   2) C   2                  0.01101     1.37391   
    52. RY*(   3) C   2                  0.00468     1.92004   
    53. RY*(   4) C   2                  0.00330     1.17470   
    54. RY*(   5) C   2                  0.00183     1.37787   
    55. RY*(   6) C   2                  0.00155     2.03970   
    56. RY*(   7) C   2                  0.00094     1.33897   
    57. RY*(   8) C   2                  0.00007     0.97924   
    58. RY*(   9) C   2                  0.00003     2.11425   
    59. RY*(   1) C   3                  0.00591     1.11610   
    60. RY*(   2) C   3                  0.00557     1.03179   
    61. RY*(   3) C   3                  0.00226     0.59372   
    62. RY*(   4) C   3                  0.00126     0.63592   
    63. RY*(   5) C   3                  0.00068     1.91537   
    64. RY*(   6) C   3                  0.00025     2.30201   
    65. RY*(   7) C   3                  0.00023     1.88599   
    66. RY*(   8) C   3                  0.00021     2.40539   
    67. RY*(   9) C   3                  0.00004     2.20647   
    68. RY*(   1) C   4                  0.00569     1.13537   
    69. RY*(   2) C   4                  0.00312     0.71109   
    70. RY*(   3) C   4                  0.00098     1.25134   
    71. RY*(   4) C   4                  0.00088     0.61556   
    72. RY*(   5) C   4                  0.00075     1.27316   
    73. RY*(   6) C   4                  0.00013     2.39304   
    74. RY*(   7) C   4                  0.00007     2.39219   
    75. RY*(   8) C   4                  0.00001     1.87096   
    76. RY*(   9) C   4                  0.00001     2.21418   
    77. RY*(   1) C   5                  0.00447     1.14276   
    78. RY*(   2) C   5                  0.00219     0.76222   
    79. RY*(   3) C   5                  0.00124     0.62172   
    80. RY*(   4) C   5                  0.00117     0.60549   
    81. RY*(   5) C   5                  0.00054     1.90033   
    82. RY*(   6) C   5                  0.00011     2.34938   
    83. RY*(   7) C   5                  0.00007     2.39255   
    84. RY*(   8) C   5                  0.00003     1.88864   
    85. RY*(   9) C   5                  0.00001     2.21780   
    86. RY*(   1) C   6                  0.00717     0.84575   
    87. RY*(   2) C   6                  0.00434     1.14566   
    88. RY*(   3) C   6                  0.00252     1.88242   
    89. RY*(   4) C   6                  0.00219     1.05344   
    90. RY*(   5) C   6                  0.00086     1.67663   
    91. RY*(   6) C   6                  0.00073     0.79569   
    92. RY*(   7) C   6                  0.00064     1.93708   
    93. RY*(   8) C   6                  0.00023     2.11034   
    94. RY*(   9) C   6                  0.00002     2.15902   
    95. RY*(   1) O   7                  0.00271     1.27350   
    96. RY*(   2) O   7                  0.00202     1.10674   
    97. RY*(   3) O   7                  0.00035     2.29901   
    98. RY*(   4) O   7                  0.00025     2.73071   
    99. RY*(   5) O   7                  0.00013     1.65612   
   100. RY*(   6) O   7                  0.00008     2.39271   
   101. RY*(   7) O   7                  0.00000     2.63428   
   102. RY*(   8) O   7                  0.00001     2.76320   
   103. RY*(   9) O   7                  0.00001     2.85879   
   104. RY*(   1) C   8                  0.00285     1.04856   
   105. RY*(   2) C   8                  0.00163     0.58459   
   106. RY*(   3) C   8                  0.00140     2.07549   
   107. RY*(   4) C   8                  0.00041     1.84334   
   108. RY*(   5) C   8                  0.00029     0.64684   
   109. RY*(   6) C   8                  0.00004     1.50016   
   110. RY*(   7) C   8                  0.00000     1.43491   
   111. RY*(   8) C   8                  0.00000     2.18181   
   112. RY*(   9) C   8                  0.00000     2.22893   
   113. RY*(   1) C   9                  0.00575     1.09973   
   114. RY*(   2) C   9                  0.00302     0.70339   
   115. RY*(   3) C   9                  0.00097     0.60259   
   116. RY*(   4) C   9                  0.00098     0.62604   
   117. RY*(   5) C   9                  0.00050     1.88062   
   118. RY*(   6) C   9                  0.00014     2.34424   
   119. RY*(   7) C   9                  0.00003     1.89542   
   120. RY*(   8) C   9                  0.00004     2.39688   
   121. RY*(   9) C   9                  0.00001     2.22974   
   122. RY*(   1) C  10                  0.00602     1.13749   
   123. RY*(   2) C  10                  0.00322     0.71334   
   124. RY*(   3) C  10                  0.00104     1.33672   
   125. RY*(   4) C  10                  0.00094     0.63204   
   126. RY*(   5) C  10                  0.00046     1.21071   
   127. RY*(   6) C  10                  0.00014     2.40673   
   128. RY*(   7) C  10                  0.00007     2.36447   
   129. RY*(   8) C  10                  0.00001     1.85910   
   130. RY*(   9) C  10                  0.00001     2.22432   
   131. RY*(   1) O  11                  0.00213     1.19838   
   132. RY*(   2) O  11                  0.00060     1.08786   
   133. RY*(   3) O  11                  0.00015     1.75198   
   134. RY*(   4) O  11                  0.00008     1.35210   
   135. RY*(   5) O  11                  0.00001     2.67802   
   136. RY*(   6) O  11                  0.00001     2.73266   
   137. RY*(   7) O  11                  0.00000     2.77305   
   138. RY*(   8) O  11                  0.00001     2.98900   
   139. RY*(   9) O  11                  0.00000     2.87450   
   140. RY*(   1) H  12                  0.00371     0.48773   
   141. RY*(   2) H  12                  0.00121     1.59634   
   142. RY*(   3) H  12                  0.00072     1.79101   
   143. RY*(   4) H  12                  0.00004     2.34639   
   144. RY*(   1) H  13                  0.00198     0.36846   
   145. RY*(   2) H  13                  0.00016     1.65870   
   146. RY*(   3) H  13                  0.00010     2.02176   
   147. RY*(   4) H  13                  0.00006     2.34522   
   148. RY*(   1) H  14                  0.00152     0.39027   
   149. RY*(   2) H  14                  0.00021     1.64776   
   150. RY*(   3) H  14                  0.00008     2.03078   
   151. RY*(   4) H  14                  0.00006     2.31013   
   152. RY*(   1) H  15                  0.00072     0.38683   
   153. RY*(   2) H  15                  0.00021     1.71599   
   154. RY*(   3) H  15                  0.00010     1.94844   
   155. RY*(   4) H  15                  0.00001     1.98362   
   156. RY*(   1) H  16                  0.00242     0.37284   
   157. RY*(   2) H  16                  0.00022     1.76416   
   158. RY*(   3) H  16                  0.00014     1.85275   
   159. RY*(   4) H  16                  0.00003     2.12781   
   160. RY*(   1) H  17                  0.00242     0.37284   
   161. RY*(   2) H  17                  0.00022     1.76416   
   162. RY*(   3) H  17                  0.00014     1.85275   
   163. RY*(   4) H  17                  0.00003     2.12781   
   164. RY*(   1) H  18                  0.00221     0.35402   
   165. RY*(   2) H  18                  0.00016     1.65597   
   166. RY*(   3) H  18                  0.00009     2.00729   
   167. RY*(   4) H  18                  0.00006     2.32432   
   168. RY*(   1) H  19                  0.00283     0.36869   
   169. RY*(   2) H  19                  0.00015     1.66400   
   170. RY*(   3) H  19                  0.00009     2.00507   
   171. RY*(   4) H  19                  0.00007     2.36060   
   172. BD*(   1) O   1 - C   2          0.09783     0.35775   
   173. BD*(   1) O   1 - H  12          0.01308     0.39619   
   174. BD*(   1) C   2 - C   3          0.06694     0.44652   
   175. BD*(   1) C   2 - O  11          0.01969     0.61808   
   176. BD*(   2) C   2 - O  11          0.26325     0.01737  178(v),52(g),132(g),57(g)
   177. BD*(   1) C   3 - C   4          0.02540     0.56843   
   178. BD*(   2) C   3 - C   4          0.37831     0.03295  192(v),183(v),176(v),70(g)
                                                    62(g),80(v)
   179. BD*(   1) C   3 - C  10          0.02460     0.56046   
   180. BD*(   1) C   4 - C   5          0.01609     0.57879   
   181. BD*(   1) C   4 - H  13          0.01439     0.47039   
   182. BD*(   1) C   5 - C   6          0.03180     0.54630   
   183. BD*(   2) C   5 - C   6          0.39451     0.01875  178(v),192(v),80(g),116(v)
                                                    88(g),90(g),72(v),81(g)
   184. BD*(   1) C   5 - H  14          0.01449     0.45744   
   185. BD*(   1) C   6 - O   7          0.03112     0.37641   
   186. BD*(   1) C   6 - C   9          0.02573     0.54754   
   187. BD*(   1) O   7 - C   8          0.00885     0.28720   
   188. BD*(   1) C   8 - H  15          0.00838     0.43955   
   189. BD*(   1) C   8 - H  16          0.01954     0.41505   
   190. BD*(   1) C   8 - H  17          0.01954     0.41505   
   191. BD*(   1) C   9 - C  10          0.01448     0.59299   
   192. BD*(   2) C   9 - C  10          0.27856     0.03770  178(v),183(v),126(g),116(g)
                                                    117(g)
   193. BD*(   1) C   9 - H  18          0.01375     0.46613   
   194. BD*(   1) C  10 - H  19          0.01530     0.47724   
       -------------------------------
              Total Lewis   78.03687  ( 97.5461%)
        Valence non-Lewis    1.79561  (  2.2445%)
        Rydberg non-Lewis    0.16751  (  0.2094%)
       -------------------------------
            Total unit  1   80.00000  (100.0000%)
           Charge unit  1    0.00000
 Unable to Open any file for archive entry.
 1\1\GINC-COMPUTE-0-1\SP\RB3LYP\def2SVP\C8H8O3\ZAHRT2\13-Mar-2021\0\\# 
 b3lyp/def2svp geom=NewRedundant pop=NBO\\94\\0,1\O,0,3.6612645511,0.31
 38630605,-0.6268668312\C,0,3.0318401918,-0.4605834336,0.2871261657\C,0
 ,1.5566310074,-0.3245983154,0.2487555161\C,0,0.9029369517,0.5260185458
 ,-0.6515375548\C,0,-0.4885628473,0.6276840028,-0.6579986801\C,0,-1.245
 1680223,-0.1324298126,0.2497556074\O,0,-2.5933653931,-0.1066476048,0.3
 247655061\C,0,-3.3185924757,0.7278246138,-0.5519755571\C,0,-0.59214616
 37,-0.9892944897,1.1570826045\C,0,0.7900802944,-1.0817749979,1.1539929
 727\O,0,3.6431236103,-1.1803714666,1.0444612635\H,0,4.6112195983,0.145
 8936463,-0.5123116849\H,0,1.4923544582,1.1148954555,-1.3550456445\H,0,
 -0.9717636007,1.2969770217,-1.3687769038\H,0,-4.3801104776,0.585690051
 1,-0.3113819649\H,0,-3.057161434,1.791682584,-0.4123513321\H,0,-3.1492
 825054,0.4547945722,-1.6085850516\H,0,-1.2033223712,-1.5683818254,1.85
 13258343\H,0,1.3100246282,-1.7412416028,1.850960019\\Version=ES64L-G16
 RevC.01\State=1-A\HF=-534.962726\RMSD=4.295e-09\Dipole=-0.8846208,0.75
 23088,-0.7726389\Quadrupole=4.3745108,-2.373004,-2.0015068,0.4158216,-
 1.0628548,-1.1713758\PG=C01 [X(C8H8O3)]\\@
 The archive entry for this job was punched.


 WHEN ALL ELSE FAILS, LOOK AT THE SCHRODINGER EQUATION.
     -- RUSSELL T. PACK, APRIL 1978
 File lengths (MBytes):  RWF=     23 Int=      0 D2E=      0 Chk=      3 Scr=      1
 Normal termination of Gaussian 16
