# Supplementary material for: Machine-Learning-Guided Discovery of Electrochemical Reactions
Source: J Am Chem Soc. 2022 Dec 2;144(49):22599–610. doi: 10.1021/jacs.2c08997 (PMC9756344; doi:10.1021/jacs.2c08997)
Supplement: Supplementary file 4 — ja2c08997_si_004.zip [file ja2c08997_si_004.zip › Reactivity Prediction/Nlogs_notimes/95.log]

 Entering Gaussian System, Link 0=g16
 Input=95.com
 Output=95.log
 Initial command:
  
 Copyright (c) 1988-2019, Gaussian, Inc.  All Rights Reserved.
  
 This is part of the Gaussian(R) 16 program.  It is based on
 the Gaussian(R) 09 system (copyright 2009, Gaussian, Inc.),
 the Gaussian(R) 03 system (copyright 2003, Gaussian, Inc.),
 the Gaussian(R) 98 system (copyright 1998, Gaussian, Inc.),
 the Gaussian(R) 94 system (copyright 1995, Gaussian, Inc.),
 the Gaussian 92(TM) system (copyright 1992, Gaussian, Inc.),
 the Gaussian 90(TM) system (copyright 1990, Gaussian, Inc.),
 the Gaussian 88(TM) system (copyright 1988, Gaussian, Inc.),
 the Gaussian 86(TM) system (copyright 1986, Carnegie Mellon
 University), and the Gaussian 82(TM) system (copyright 1983,
 Carnegie Mellon University). Gaussian is a federally registered
 trademark of Gaussian, Inc.
  
 This software contains proprietary and confidential information,
 including trade secrets, belonging to Gaussian, Inc.
  
 This software is provided under written license and may be
 used, copied, transmitted, or stored only in accord with that
 written license.
  
 The following legend is applicable only to US Government
 contracts under FAR:
  
                    RESTRICTED RIGHTS LEGEND
  
 Use, reproduction and disclosure by the US Government is
 subject to restrictions as set forth in subparagraphs (a)
 and (c) of the Commercial Computer Software - Restricted
 Rights clause in FAR 52.227-19.
  
 Gaussian, Inc.
 340 Quinnipiac St., Bldg. 40, Wallingford CT 06492
  
  
 ---------------------------------------------------------------
 Warning -- This program may not be used in any manner that
 competes with the business of Gaussian, Inc. or will provide
 assistance to any competitor of Gaussian, Inc.  The licensee
 of this program is prohibited from giving any competitor of
 Gaussian, Inc. access to this program.  By using this program,
 the user acknowledges that Gaussian, Inc. is engaged in the
 business of creating and licensing software in the field of
 computational chemistry and represents and warrants to the
 licensee that it is not a competitor of Gaussian, Inc. and that
 it will not use this program in any manner prohibited above.
 ---------------------------------------------------------------
  

 Cite this work as:
 Gaussian 16, Revision C.01,
 M. J. Frisch, G. W. Trucks, H. B. Schlegel, G. E. Scuseria, 
 M. A. Robb, J. R. Cheeseman, G. Scalmani, V. Barone, 
 G. A. Petersson, H. Nakatsuji, X. Li, M. Caricato, A. V. Marenich, 
 J. Bloino, B. G. Janesko, R. Gomperts, B. Mennucci, H. P. Hratchian, 
 J. V. Ortiz, A. F. Izmaylov, J. L. Sonnenberg, D. Williams-Young, 
 F. Ding, F. Lipparini, F. Egidi, J. Goings, B. Peng, A. Petrone, 
 T. Henderson, D. Ranasinghe, V. G. Zakrzewski, J. Gao, N. Rega, 
 G. Zheng, W. Liang, M. Hada, M. Ehara, K. Toyota, R. Fukuda, 
 J. Hasegawa, M. Ishida, T. Nakajima, Y. Honda, O. Kitao, H. Nakai, 
 T. Vreven, K. Throssell, J. A. Montgomery, Jr., J. E. Peralta, 
 F. Ogliaro, M. J. Bearpark, J. J. Heyd, E. N. Brothers, K. N. Kudin, 
 V. N. Staroverov, T. A. Keith, R. Kobayashi, J. Normand, 
 K. Raghavachari, A. P. Rendell, J. C. Burant, S. S. Iyengar, 
 J. Tomasi, M. Cossi, J. M. Millam, M. Klene, C. Adamo, R. Cammi, 
 J. W. Ochterski, R. L. Martin, K. Morokuma, O. Farkas, 
 J. B. Foresman, and D. J. Fox, Gaussian, Inc., Wallingford CT, 2019.
 
 ******************************************
 Gaussian 16:  ES64L-G16RevC.01  3-Jul-2019
                13-Mar-2021 
 ******************************************
 %nprocshared=16
 Will use up to   16 processors via shared memory.
 %mem=7GB
 -----------------------------------------
 # b3lyp/def2svp geom=NewRedundant pop=NBO
 -----------------------------------------
 1/29=4000,38=1,172=1/1;
 2/12=2,17=6,18=5,40=1/2;
 3/5=43,7=101,11=2,25=1,30=1,74=-5/1,2,3;
 4//1;
 5/5=2,38=5/2;
 6/7=2,8=2,9=2,10=2,28=1,40=1/1,7;
 99/5=1,9=1/99;
 --
 95
 --
 Symbolic Z-matrix:
 Charge =  0 Multiplicity = 1
 O                     2.70688  -1.38839  -0.42458 
 S                     2.21299  -0.62048   0.8368 
 O                     2.86036   0.79489   0.78842 
 Na                    3.75894   0.38062  -1.16068 
 C                     0.48264  -0.2407    0.37216 
 C                    -0.09659   0.95511   0.80245 
 C                    -1.42918   1.22465   0.47811 
 C                    -2.16989   0.30136  -0.26786 
 C                    -1.57796  -0.89141  -0.69743 
 C                    -0.24583  -1.16755  -0.37676 
 H                     0.51034   1.66626   1.3668 
 H                    -1.8913    2.15996   0.80466 
 H                    -3.21208   0.5141   -0.51891 
 H                    -2.15615  -1.60692  -1.28797 
 H                     0.24683  -2.08151  -0.71522 
 
                          Input orientation:                          
 ---------------------------------------------------------------------
 Center     Atomic      Atomic             Coordinates (Angstroms)
 Number     Number       Type             X           Y           Z
 ---------------------------------------------------------------------
      1          8           0        2.706881   -1.388385   -0.424577
      2         16           0        2.212991   -0.620478    0.836798
      3          8           0        2.860355    0.794886    0.788424
      4         11           0        3.758942    0.380625   -1.160681
      5          6           0        0.482638   -0.240698    0.372161
      6          6           0       -0.096587    0.955106    0.802450
      7          6           0       -1.429182    1.224654    0.478113
      8          6           0       -2.169894    0.301355   -0.267859
      9          6           0       -1.577963   -0.891411   -0.697433
     10          6           0       -0.245832   -1.167548   -0.376756
     11          1           0        0.510340    1.666263    1.366798
     12          1           0       -1.891297    2.159959    0.804657
     13          1           0       -3.212076    0.514096   -0.518906
     14          1           0       -2.156147   -1.606915   -1.287971
     15          1           0        0.246831   -2.081507   -0.715216
 ---------------------------------------------------------------------
                    Distance matrix (angstroms):
                    1          2          3          4          5
     1  O    0.000000
     2  S    1.557136   0.000000
     3  O    2.502319   1.557138   0.000000
     4  Na   2.185882   2.717001   2.185882   0.000000
     5  C    2.626639   1.831459   2.626643   3.670125   0.000000
     6  C    3.854475   2.796032   2.961313   4.364518   1.396638
     7  C    4.974921   4.098608   4.322166   5.505875   2.411127
     8  C    5.163596   4.612995   5.163595   5.996208   2.781973
     9  C    4.322190   4.098610   4.974941   5.505927   2.411127
    10  C    2.961346   2.796034   3.854503   4.364584   1.396636
    11  H    4.167096   2.899846   2.572234   4.312126   2.150946
    12  H    5.936751   4.957524   4.943874   6.241297   3.403789
    13  H    6.217908   5.705834   6.217907   7.001770   3.874870
    14  H    4.943910   4.957527   5.936781   6.241378   3.403788
    15  H    2.572301   2.899851   4.167143   4.312245   2.150947
                    6          7          8          9         10
     6  C    0.000000
     7  C    1.397733   0.000000
     8  C    2.423128   1.399146   0.000000
     9  C    2.802454   2.425237   1.399145   0.000000
    10  C    2.432788   2.802453   2.423128   1.397734   0.000000
    11  H    1.092060   2.178652   3.423263   3.894066   3.412075
    12  H    2.161634   1.093151   2.163866   3.415452   3.895587
    13  H    3.412732   2.162787   1.092898   2.162787   3.412732
    14  H    3.895587   3.415452   2.163866   1.093151   2.161634
    15  H    3.412076   3.894067   3.423262   2.178651   1.092060
                   11         12         13         14         15
    11  H    0.000000
    12  H    2.515472   0.000000
    13  H    4.328943   2.491012   0.000000
    14  H    4.987148   4.317243   2.491011   0.000000
    15  H    4.295346   4.987148   4.328941   2.515471   0.000000
 Stoichiometry    C6H5NaO2S
 Framework group  C1[X(C6H5NaO2S)]
 Deg. of freedom    39
 Full point group                 C1      NOp   1
 Largest Abelian subgroup         C1      NOp   1
 Largest concise Abelian subgroup C1      NOp   1
                         Standard orientation:                         
 ---------------------------------------------------------------------
 Center     Atomic      Atomic             Coordinates (Angstroms)
 Number     Number       Type             X           Y           Z
 ---------------------------------------------------------------------
      1          8           0       -1.782953   -1.251173   -0.173458
      2         16           0       -1.222184   -0.000054   -0.911640
      3          8           0       -1.782960    1.251146   -0.173596
      4         11           0       -2.737631    0.000067    1.343468
      5          6           0        0.520037   -0.000020   -0.346920
      6          6           0        1.178072    1.216388   -0.152141
      7          6           0        2.518972    1.212639    0.242359
      8          6           0        3.189531    0.000034    0.436133
      9          6           0        2.519012   -1.212598    0.242391
     10          6           0        1.178112   -1.216400   -0.152110
     11          1           0        0.625081    2.147655   -0.291910
     12          1           0        3.042544    2.158653    0.403324
     13          1           0        4.238370    0.000055    0.743319
     14          1           0        3.042615   -2.158590    0.403383
     15          1           0        0.625153   -2.147691   -0.291852
 ---------------------------------------------------------------------
 Rotational constants (GHZ):           2.3482753           0.6785615           0.6249258
 Standard basis: def2SVP (5D, 7F)
 There are   180 symmetry adapted cartesian basis functions of A   symmetry.
 There are   170 symmetry adapted basis functions of A   symmetry.
   170 basis functions,   306 primitive gaussians,   180 cartesian basis functions
    42 alpha electrons       42 beta electrons
       nuclear repulsion energy       622.3270040418 Hartrees.
 NAtoms=   15 NActive=   15 NUniq=   15 SFac= 1.00D+00 NAtFMM=   60 NAOKFM=F Big=F
 Integral buffers will be    131072 words long.
 Raffenetti 2 integral format.
 Two-electron integral symmetry is turned on.
 One-electron integrals computed using PRISM.
   1 Symmetry operations used in ECPInt.
 ECPInt:  NShTT=    3081 NPrTT=   12411 LenC2=    2996 LenP2D=    9044.
 LDataN:  DoStor=T MaxTD1= 4 Len=   56
 NBasis=   170 RedAO= T EigKep=  3.04D-04  NBF=   170
 NBsUse=   170 1.00D-06 EigRej= -1.00D+00 NBFU=   170
 ExpMin= 2.80D-02 ExpMax= 9.18D+03 ExpMxC= 1.38D+03 IAcc=3 IRadAn=         5 AccDes= 0.00D+00
 Harris functional with IExCor=  402 and IRadAn=       5 diagonalized for initial guess.
 HarFok:  IExCor=  402 AccDes= 0.00D+00 IRadAn=         5 IDoV= 1 UseB2=F ITyADJ=14
 ICtDFT=  3500011 ScaDFX=  1.000000  1.000000  1.000000  1.000000
 FoFCou: FMM=F IPFlag=           0 FMFlag=      100000 FMFlg1=           0
         NFxFlg=           0 DoJE=T BraDBF=F KetDBF=T FulRan=T
         wScrn=  0.000000 ICntrl=       500 IOpCl=  0 I1Cent=   200000004 NGrid=           0
         NMat0=    1 NMatS0=      1 NMatT0=    0 NMatD0=    1 NMtDS0=    0 NMtDT0=    0
 Petite list used in FoFCou.
 Requested convergence on RMS density matrix=1.00D-08 within 128 cycles.
 Requested convergence on MAX density matrix=1.00D-06.
 Requested convergence on             energy=1.00D-06.
 No special actions if energy rises.
 SCF Done:  E(RB3LYP) =  -942.158297104     A.U. after   13 cycles
            NFock= 13  Conv=0.35D-08     -V/T= 2.0057

 **********************************************************************

            Population analysis using the SCF Density.

 **********************************************************************

 Orbital symmetries:
       Occupied  (A) (A) (A) (A) (A) (A) (A) (A) (A) (A) (A) (A)
                 (A) (A) (A) (A) (A) (A) (A) (A) (A) (A) (A) (A)
                 (A) (A) (A) (A) (A) (A) (A) (A) (A) (A) (A) (A)
                 (A) (A) (A) (A) (A) (A)
       Virtual   (A) (A) (A) (A) (A) (A) (A) (A) (A) (A) (A) (A)
                 (A) (A) (A) (A) (A) (A) (A) (A) (A) (A) (A) (A)
                 (A) (A) (A) (A) (A) (A) (A) (A) (A) (A) (A) (A)
                 (A) (A) (A) (A) (A) (A) (A) (A) (A) (A) (A) (A)
                 (A) (A) (A) (A) (A) (A) (A) (A) (A) (A) (A) (A)
                 (A) (A) (A) (A) (A) (A) (A) (A) (A) (A) (A) (A)
                 (A) (A) (A) (A) (A) (A) (A) (A) (A) (A) (A) (A)
                 (A) (A) (A) (A) (A) (A) (A) (A) (A) (A) (A) (A)
                 (A) (A) (A) (A) (A) (A) (A) (A) (A) (A) (A) (A)
                 (A) (A) (A) (A) (A) (A) (A) (A) (A) (A) (A) (A)
                 (A) (A) (A) (A) (A) (A) (A) (A)
 The electronic state is 1-A.
 Alpha  occ. eigenvalues --  -88.94858 -38.47505 -19.07361 -19.07351 -10.18894
 Alpha  occ. eigenvalues --  -10.18817 -10.18810 -10.18701 -10.18680 -10.18646
 Alpha  occ. eigenvalues --   -8.02544  -5.99411  -5.99298  -5.98654  -2.22803
 Alpha  occ. eigenvalues --   -1.16258  -1.16193  -1.15960  -1.00492  -0.90020
 Alpha  occ. eigenvalues --   -0.84353  -0.74107  -0.73414  -0.62927  -0.59580
 Alpha  occ. eigenvalues --   -0.56117  -0.50690  -0.45114  -0.44486  -0.42662
 Alpha  occ. eigenvalues --   -0.41803  -0.40035  -0.39617  -0.36020  -0.35614
 Alpha  occ. eigenvalues --   -0.34181  -0.29089  -0.26656  -0.25081  -0.24990
 Alpha  occ. eigenvalues --   -0.24835  -0.20283
 Alpha virt. eigenvalues --   -0.04793  -0.01299  -0.00564   0.03187   0.03828
 Alpha virt. eigenvalues --    0.05874   0.06719   0.09987   0.10129   0.11167
 Alpha virt. eigenvalues --    0.11812   0.13389   0.14988   0.16406   0.16698
 Alpha virt. eigenvalues --    0.19070   0.26833   0.27246   0.28144   0.29081
 Alpha virt. eigenvalues --    0.29458   0.31360   0.31960   0.34891   0.36062
 Alpha virt. eigenvalues --    0.38223   0.42218   0.43575   0.43635   0.44514
 Alpha virt. eigenvalues --    0.46954   0.48377   0.50644   0.51957   0.52207
 Alpha virt. eigenvalues --    0.54706   0.55309   0.59425   0.60853   0.61642
 Alpha virt. eigenvalues --    0.63888   0.66144   0.66839   0.66879   0.68438
 Alpha virt. eigenvalues --    0.68929   0.70528   0.73332   0.73874   0.74677
 Alpha virt. eigenvalues --    0.75892   0.77862   0.79372   0.82298   0.85587
 Alpha virt. eigenvalues --    0.89834   0.91093   0.97228   1.01335   1.02240
 Alpha virt. eigenvalues --    1.07793   1.10879   1.13991   1.15798   1.17312
 Alpha virt. eigenvalues --    1.17789   1.18672   1.23377   1.23921   1.25227
 Alpha virt. eigenvalues --    1.25648   1.28060   1.29000   1.30129   1.31194
 Alpha virt. eigenvalues --    1.35942   1.46894   1.52164   1.62109   1.66908
 Alpha virt. eigenvalues --    1.69880   1.71298   1.75218   1.75501   1.75836
 Alpha virt. eigenvalues --    1.76473   1.79878   1.81843   1.85141   1.88541
 Alpha virt. eigenvalues --    1.94023   1.95323   1.98312   1.98661   2.04158
 Alpha virt. eigenvalues --    2.10541   2.14050   2.15448   2.20801   2.27556
 Alpha virt. eigenvalues --    2.30385   2.31185   2.31601   2.35632   2.36490
 Alpha virt. eigenvalues --    2.53188   2.59869   2.61662   2.64748   2.66765
 Alpha virt. eigenvalues --    2.68647   2.70175   2.70428   2.71894   2.72186
 Alpha virt. eigenvalues --    2.72443   2.74531   2.82434   2.86122   2.87063
 Alpha virt. eigenvalues --    2.88894   2.92850   3.01899   3.11313   3.19987
 Alpha virt. eigenvalues --    3.20640   3.31595   3.60228
          Condensed to atoms (all electrons):
               1          2          3          4          5          6
     1  O    8.348496   0.229624  -0.051712   0.133787  -0.053299   0.004293
     2  S    0.229624  14.772019   0.229626  -0.022719   0.121454  -0.047712
     3  O   -0.051712   0.229626   8.348492   0.133786  -0.053298   0.000279
     4  Na   0.133787  -0.022719   0.133786  10.186136  -0.006877  -0.001711
     5  C   -0.053299   0.121454  -0.053298  -0.006877   5.812076   0.202621
     6  C    0.004293  -0.047712   0.000279  -0.001711   0.202621   5.151184
     7  C   -0.000030   0.002527   0.001021   0.000164   0.117446   0.230792
     8  C   -0.000025   0.000185  -0.000025  -0.000993  -0.192694   0.117655
     9  C    0.001021   0.002526  -0.000030   0.000164   0.117447  -0.147962
    10  C    0.000280  -0.047710   0.004293  -0.001711   0.202605   0.074577
    11  H    0.000449  -0.006977   0.019398   0.000973  -0.080341   0.432267
    12  H    0.000001  -0.000103  -0.000004   0.000146   0.017590  -0.078913
    13  H    0.000000   0.000017   0.000000  -0.000017  -0.001660   0.015079
    14  H   -0.000004  -0.000103   0.000001   0.000146   0.017590  -0.002140
    15  H    0.019396  -0.006976   0.000449   0.000973  -0.080343   0.014717
               7          8          9         10         11         12
     1  O   -0.000030  -0.000025   0.001021   0.000280   0.000449   0.000001
     2  S    0.002527   0.000185   0.002526  -0.047710  -0.006977  -0.000103
     3  O    0.001021  -0.000025  -0.000030   0.004293   0.019398  -0.000004
     4  Na   0.000164  -0.000993   0.000164  -0.001711   0.000973   0.000146
     5  C    0.117446  -0.192694   0.117447   0.202605  -0.080341   0.017590
     6  C    0.230792   0.117655  -0.147962   0.074577   0.432267  -0.078913
     7  C    5.127393   0.231984   0.105102  -0.147963  -0.063232   0.442939
     8  C    0.231984   5.159487   0.231986   0.117653   0.013930  -0.079226
     9  C    0.105102   0.231986   5.127382   0.230802  -0.001810   0.015715
    10  C   -0.147963   0.117653   0.230802   5.151185   0.014717  -0.002140
    11  H   -0.063232   0.013930  -0.001810   0.014717   0.692355  -0.012419
    12  H    0.442939  -0.079226   0.015715  -0.002140  -0.012419   0.727283
    13  H   -0.073625   0.437035  -0.073625   0.015079  -0.000261  -0.013644
    14  H    0.015715  -0.079226   0.442939  -0.078913   0.000042  -0.000303
    15  H   -0.001810   0.013931  -0.063231   0.432268  -0.000331   0.000042
              13         14         15
     1  O    0.000000  -0.000004   0.019396
     2  S    0.000017  -0.000103  -0.006976
     3  O    0.000000   0.000001   0.000449
     4  Na  -0.000017   0.000146   0.000973
     5  C   -0.001660   0.017590  -0.080343
     6  C    0.015079  -0.002140   0.014717
     7  C   -0.073625   0.015715  -0.001810
     8  C    0.437035  -0.079226   0.013931
     9  C   -0.073625   0.442939  -0.063231
    10  C    0.015079  -0.078913   0.432268
    11  H   -0.000261   0.000042  -0.000331
    12  H   -0.013644  -0.000303   0.000042
    13  H    0.726718  -0.013644  -0.000261
    14  H   -0.013644   0.727282  -0.012419
    15  H   -0.000261  -0.012419   0.692359
 Mulliken charges:
               1
     1  O   -0.632278
     2  S    0.774321
     3  O   -0.632278
     4  Na   0.577754
     5  C   -0.140317
     6  C    0.034974
     7  C    0.011577
     8  C    0.028343
     9  C    0.011575
    10  C    0.034976
    11  H   -0.008761
    12  H   -0.016965
    13  H   -0.017192
    14  H   -0.016964
    15  H   -0.008763
 Sum of Mulliken charges =  -0.00000
 Mulliken charges with hydrogens summed into heavy atoms:
               1
     1  O   -0.632278
     2  S    0.774321
     3  O   -0.632278
     4  Na   0.577754
     5  C   -0.140317
     6  C    0.026213
     7  C   -0.005388
     8  C    0.011151
     9  C   -0.005390
    10  C    0.026213
 Electronic spatial extent (au):  <R**2>=           1794.1693
 Charge=             -0.0000 electrons
 Dipole moment (field-independent basis, Debye):
    X=             -2.0108    Y=              0.0002    Z=              4.6869  Tot=              5.1000
 Quadrupole moment (field-independent basis, Debye-Ang):
   XX=            -46.7878   YY=            -68.4134   ZZ=            -57.6002
   XY=             -0.0008   XZ=            -13.5015   YZ=              0.0009
 Traceless Quadrupole moment (field-independent basis, Debye-Ang):
   XX=             10.8127   YY=            -10.8129   ZZ=              0.0002
   XY=             -0.0008   XZ=            -13.5015   YZ=              0.0009
 Octapole moment (field-independent basis, Debye-Ang**2):
  XXX=            -95.2998  YYY=              0.0009  ZZZ=             27.8579  XYY=              5.8049
  XXY=              0.0024  XXZ=             56.0853  XZZ=            -46.7193  YZZ=              0.0008
  YYZ=              5.4887  XYZ=             -0.0022
 Hexadecapole moment (field-independent basis, Debye-Ang**3):
 XXXX=          -1299.7326 YYYY=           -431.8155 ZZZZ=           -182.0696 XXXY=             -0.0085
 XXXZ=           -147.5972 YYYX=             -0.0030 YYYZ=              0.0019 ZZZX=            -89.2778
 ZZZY=              0.0018 XXYY=           -349.1058 XXZZ=           -237.9384 YYZZ=           -108.6093
 XXYZ=              0.0053 YYXZ=            -15.3025 ZZXY=             -0.0025
 N-N= 6.223270040418D+02 E-N=-3.472603594746D+03  KE= 9.367905625540D+02
 ******************************Gaussian NBO Version 3.1******************************
             N A T U R A L   A T O M I C   O R B I T A L   A N D
          N A T U R A L   B O N D   O R B I T A L   A N A L Y S I S
 ******************************Gaussian NBO Version 3.1******************************
       /RESON  / : Allow strongly delocalized NBO set

 Analyzing the SCF density

 Job title: 95                                                              

 Storage needed:     87560 in NPA,    116353 in NBO ( 939522821 available)


 NATURAL POPULATIONS:  Natural atomic orbital occupancies 
                                                          
   NAO  Atom  No  lang   Type(AO)    Occupancy      Energy
 ----------------------------------------------------------
     1    O    1  S      Cor( 1S)     1.99987     -18.88785
     2    O    1  S      Val( 2S)     1.84732      -0.91173
     3    O    1  S      Ryd( 3S)     0.00210       1.50128
     4    O    1  px     Val( 2p)     1.80374      -0.25532
     5    O    1  px     Ryd( 3p)     0.00094       1.11593
     6    O    1  py     Val( 2p)     1.62939      -0.27371
     7    O    1  py     Ryd( 3p)     0.00063       1.07296
     8    O    1  pz     Val( 2p)     1.78225      -0.26223
     9    O    1  pz     Ryd( 3p)     0.00067       1.08018
    10    O    1  dxy    Ryd( 3d)     0.00107       2.83813
    11    O    1  dxz    Ryd( 3d)     0.00030       2.74353
    12    O    1  dyz    Ryd( 3d)     0.00109       2.91337
    13    O    1  dx2y2  Ryd( 3d)     0.00097       2.82235
    14    O    1  dz2    Ryd( 3d)     0.00049       2.75070

    15    S    2  S      Cor( 1S)     1.99999     -88.14970
    16    S    2  S      Cor( 2S)     1.99915      -8.61138
    17    S    2  S      Val( 3S)     1.49848      -0.61529
    18    S    2  S      Ryd( 4S)     0.01532       0.64402
    19    S    2  px     Cor( 2p)     1.99988      -5.98474
    20    S    2  px     Val( 3p)     0.88325      -0.14873
    21    S    2  px     Ryd( 4p)     0.00812       0.77715
    22    S    2  py     Cor( 2p)     1.99992      -5.98421
    23    S    2  py     Val( 3p)     0.66238      -0.11405
    24    S    2  py     Ryd( 4p)     0.01326       0.80296
    25    S    2  pz     Cor( 2p)     1.99991      -5.98007
    26    S    2  pz     Val( 3p)     1.35458      -0.19905
    27    S    2  pz     Ryd( 4p)     0.00483       0.77647
    28    S    2  dxy    Ryd( 3d)     0.01675       0.90147
    29    S    2  dxz    Ryd( 3d)     0.00992       0.80974
    30    S    2  dyz    Ryd( 3d)     0.01841       0.94964
    31    S    2  dx2y2  Ryd( 3d)     0.02784       0.89676
    32    S    2  dz2    Ryd( 3d)     0.02016       0.75142

    33    O    3  S      Cor( 1S)     1.99987     -18.88785
    34    O    3  S      Val( 2S)     1.84733      -0.91173
    35    O    3  S      Ryd( 3S)     0.00210       1.50129
    36    O    3  px     Val( 2p)     1.80374      -0.25532
    37    O    3  px     Ryd( 3p)     0.00094       1.11594
    38    O    3  py     Val( 2p)     1.62936      -0.27372
    39    O    3  py     Ryd( 3p)     0.00063       1.07297
    40    O    3  pz     Val( 2p)     1.78228      -0.26223
    41    O    3  pz     Ryd( 3p)     0.00067       1.08018
    42    O    3  dxy    Ryd( 3d)     0.00107       2.83815
    43    O    3  dxz    Ryd( 3d)     0.00030       2.74351
    44    O    3  dyz    Ryd( 3d)     0.00109       2.91333
    45    O    3  dx2y2  Ryd( 3d)     0.00097       2.82238
    46    O    3  dz2    Ryd( 3d)     0.00049       2.75071

    47   Na    4  S      Cor( 1S)     2.00000     -38.38485
    48   Na    4  S      Cor( 2S)     1.99986      -2.31449
    49   Na    4  S      Val( 3S)     0.09294      -0.02028
    50   Na    4  S      Ryd( 4S)     0.00141       0.13260
    51   Na    4  px     Cor( 2p)     1.99966      -1.16057
    52   Na    4  px     Ryd( 3p)     0.01275       0.09212
    53   Na    4  py     Cor( 2p)     1.99947      -1.15735
    54   Na    4  py     Ryd( 3p)     0.00448       0.08043
    55   Na    4  pz     Cor( 2p)     1.99928      -1.15871
    56   Na    4  pz     Ryd( 3p)     0.00718       0.11644
    57   Na    4  dxy    Ryd( 3d)     0.00269       0.38149
    58   Na    4  dxz    Ryd( 3d)     0.00152       0.42761
    59   Na    4  dyz    Ryd( 3d)     0.00197       0.44579
    60   Na    4  dx2y2  Ryd( 3d)     0.00151       0.40050
    61   Na    4  dz2    Ryd( 3d)     0.00424       0.41626

    62    C    5  S      Cor( 1S)     1.99873     -10.06147
    63    C    5  S      Val( 2S)     0.95529      -0.16740
    64    C    5  S      Ryd( 3S)     0.00376       0.56017
    65    C    5  px     Val( 2p)     1.10716      -0.12779
    66    C    5  px     Ryd( 3p)     0.00863       0.99575
    67    C    5  py     Val( 2p)     1.10680      -0.05907
    68    C    5  py     Ryd( 3p)     0.00819       0.85647
    69    C    5  pz     Val( 2p)     1.04888      -0.11446
    70    C    5  pz     Ryd( 3p)     0.00302       0.65622
    71    C    5  dxy    Ryd( 3d)     0.00078       2.38032
    72    C    5  dxz    Ryd( 3d)     0.00061       1.93696
    73    C    5  dyz    Ryd( 3d)     0.00063       1.97687
    74    C    5  dx2y2  Ryd( 3d)     0.00107       2.31018
    75    C    5  dz2    Ryd( 3d)     0.00047       2.12219

    76    C    6  S      Cor( 1S)     1.99884     -10.05103
    77    C    6  S      Val( 2S)     0.94107      -0.12823
    78    C    6  S      Ryd( 3S)     0.00168       0.56714
    79    C    6  px     Val( 2p)     1.10016      -0.04501
    80    C    6  px     Ryd( 3p)     0.00571       0.77496
    81    C    6  py     Val( 2p)     1.17779      -0.05363
    82    C    6  py     Ryd( 3p)     0.00631       0.90551
    83    C    6  pz     Val( 2p)     0.98672      -0.09268
    84    C    6  pz     Ryd( 3p)     0.00137       0.58115
    85    C    6  dxy    Ryd( 3d)     0.00077       2.47011
    86    C    6  dxz    Ryd( 3d)     0.00050       2.04180
    87    C    6  dyz    Ryd( 3d)     0.00045       1.97371
    88    C    6  dx2y2  Ryd( 3d)     0.00068       2.42455
    89    C    6  dz2    Ryd( 3d)     0.00042       2.16732

    90    C    7  S      Cor( 1S)     1.99893     -10.05727
    91    C    7  S      Val( 2S)     0.94429      -0.13377
    92    C    7  S      Ryd( 3S)     0.00121       0.57248
    93    C    7  px     Val( 2p)     1.08954      -0.04218
    94    C    7  px     Ryd( 3p)     0.00436       0.72420
    95    C    7  py     Val( 2p)     1.16102      -0.04852
    96    C    7  py     Ryd( 3p)     0.00575       0.93176
    97    C    7  pz     Val( 2p)     1.01022      -0.09468
    98    C    7  pz     Ryd( 3p)     0.00115       0.57650
    99    C    7  dxy    Ryd( 3d)     0.00075       2.45303
   100    C    7  dxz    Ryd( 3d)     0.00050       2.03909
   101    C    7  dyz    Ryd( 3d)     0.00043       1.96942
   102    C    7  dx2y2  Ryd( 3d)     0.00070       2.41460
   103    C    7  dz2    Ryd( 3d)     0.00042       2.16401

   104    C    8  S      Cor( 1S)     1.99894     -10.05808
   105    C    8  S      Val( 2S)     0.94690      -0.13683
   106    C    8  S      Ryd( 3S)     0.00136       0.56683
   107    C    8  px     Val( 2p)     1.17501      -0.05665
   108    C    8  px     Ryd( 3p)     0.00553       0.98438
   109    C    8  py     Val( 2p)     1.07236      -0.03525
   110    C    8  py     Ryd( 3p)     0.00401       0.64478
   111    C    8  pz     Val( 2p)     1.01097      -0.09646
   112    C    8  pz     Ryd( 3p)     0.00135       0.59796
   113    C    8  dxy    Ryd( 3d)     0.00068       2.38992
   114    C    8  dxz    Ryd( 3d)     0.00039       2.02419
   115    C    8  dyz    Ryd( 3d)     0.00058       1.97927
   116    C    8  dx2y2  Ryd( 3d)     0.00075       2.47812
   117    C    8  dz2    Ryd( 3d)     0.00037       2.15837

   118    C    9  S      Cor( 1S)     1.99893     -10.05727
   119    C    9  S      Val( 2S)     0.94429      -0.13377
   120    C    9  S      Ryd( 3S)     0.00121       0.57248
   121    C    9  px     Val( 2p)     1.08955      -0.04218
   122    C    9  px     Ryd( 3p)     0.00436       0.72421
   123    C    9  py     Val( 2p)     1.16101      -0.04852
   124    C    9  py     Ryd( 3p)     0.00575       0.93175
   125    C    9  pz     Val( 2p)     1.01022      -0.09468
   126    C    9  pz     Ryd( 3p)     0.00115       0.57650
   127    C    9  dxy    Ryd( 3d)     0.00075       2.45303
   128    C    9  dxz    Ryd( 3d)     0.00050       2.03909
   129    C    9  dyz    Ryd( 3d)     0.00043       1.96942
   130    C    9  dx2y2  Ryd( 3d)     0.00070       2.41459
   131    C    9  dz2    Ryd( 3d)     0.00042       2.16401

   132    C   10  S      Cor( 1S)     1.99884     -10.05103
   133    C   10  S      Val( 2S)     0.94107      -0.12823
   134    C   10  S      Ryd( 3S)     0.00168       0.56714
   135    C   10  px     Val( 2p)     1.10016      -0.04501
   136    C   10  px     Ryd( 3p)     0.00571       0.77495
   137    C   10  py     Val( 2p)     1.17779      -0.05363
   138    C   10  py     Ryd( 3p)     0.00631       0.90552
   139    C   10  pz     Val( 2p)     0.98672      -0.09268
   140    C   10  pz     Ryd( 3p)     0.00137       0.58115
   141    C   10  dxy    Ryd( 3d)     0.00077       2.47011
   142    C   10  dxz    Ryd( 3d)     0.00050       2.04180
   143    C   10  dyz    Ryd( 3d)     0.00045       1.97371
   144    C   10  dx2y2  Ryd( 3d)     0.00068       2.42455
   145    C   10  dz2    Ryd( 3d)     0.00042       2.16732

   146    H   11  S      Val( 1S)     0.75300       0.10093
   147    H   11  S      Ryd( 2S)     0.00362       0.35300
   148    H   11  px     Ryd( 2p)     0.00037       2.08552
   149    H   11  py     Ryd( 2p)     0.00060       2.28525
   150    H   11  pz     Ryd( 2p)     0.00016       1.70574

   151    H   12  S      Val( 1S)     0.77539       0.08370
   152    H   12  S      Ryd( 2S)     0.00169       0.32741
   153    H   12  px     Ryd( 2p)     0.00026       2.04200
   154    H   12  py     Ryd( 2p)     0.00063       2.28070
   155    H   12  pz     Ryd( 2p)     0.00019       1.68986

   156    H   13  S      Val( 1S)     0.77612       0.08224
   157    H   13  S      Ryd( 2S)     0.00162       0.32586
   158    H   13  px     Ryd( 2p)     0.00076       2.32402
   159    H   13  py     Ryd( 2p)     0.00009       1.97362
   160    H   13  pz     Ryd( 2p)     0.00023       1.71102

   161    H   14  S      Val( 1S)     0.77539       0.08370
   162    H   14  S      Ryd( 2S)     0.00169       0.32741
   163    H   14  px     Ryd( 2p)     0.00026       2.04201
   164    H   14  py     Ryd( 2p)     0.00063       2.28069
   165    H   14  pz     Ryd( 2p)     0.00019       1.68986

   166    H   15  S      Val( 1S)     0.75300       0.10092
   167    H   15  S      Ryd( 2S)     0.00362       0.35300
   168    H   15  px     Ryd( 2p)     0.00037       2.08551
   169    H   15  py     Ryd( 2p)     0.00060       2.28527
   170    H   15  pz     Ryd( 2p)     0.00016       1.70574

 WARNING:  1 low occupancy (<1.9990e) core orbital  found on  C    5
           1 low occupancy (<1.9990e) core orbital  found on  C    6
           1 low occupancy (<1.9990e) core orbital  found on  C    7
           1 low occupancy (<1.9990e) core orbital  found on  C    8
           1 low occupancy (<1.9990e) core orbital  found on  C    9
           1 low occupancy (<1.9990e) core orbital  found on  C   10


 Summary of Natural Population Analysis:                  
                                                          
                                       Natural Population 
                Natural  -----------------------------------------------
    Atom  No    Charge         Core      Valence    Rydberg      Total
 -----------------------------------------------------------------------
      O    1   -1.07081      1.99987     7.06270    0.00824     9.07081
      S    2    1.46785      9.99885     4.39869    0.13461    14.53215
      O    3   -1.07081      1.99987     7.06270    0.00824     9.07081
     Na    4    0.87106      9.99826     0.09294    0.03774    10.12894
      C    5   -0.24402      1.99873     4.21813    0.02715     6.24402
      C    6   -0.22246      1.99884     4.20573    0.01788     6.22246
      C    7   -0.21925      1.99893     4.20507    0.01526     6.21925
      C    8   -0.21920      1.99894     4.20524    0.01502     6.21920
      C    9   -0.21925      1.99893     4.20507    0.01526     6.21925
      C   10   -0.22246      1.99884     4.20573    0.01788     6.22246
      H   11    0.24225      0.00000     0.75300    0.00475     0.75775
      H   12    0.22183      0.00000     0.77539    0.00278     0.77817
      H   13    0.22118      0.00000     0.77612    0.00270     0.77882
      H   14    0.22183      0.00000     0.77539    0.00278     0.77817
      H   15    0.24225      0.00000     0.75300    0.00475     0.75775
 =======================================================================
   * Total *    0.00000     35.99007    47.69491    0.31502    84.00000

                                 Natural Population      
 --------------------------------------------------------
   Core                      35.99007 ( 99.9724% of  36)
   Valence                   47.69491 ( 99.3644% of  48)
   Natural Minimal Basis     83.68498 ( 99.6250% of  84)
   Natural Rydberg Basis      0.31502 (  0.3750% of  84)
 --------------------------------------------------------

    Atom  No          Natural Electron Configuration
 ----------------------------------------------------------------------------
      O    1      [core]2S( 1.85)2p( 5.22)
      S    2      [core]3S( 1.50)3p( 2.90)4S( 0.02)3d( 0.09)4p( 0.03)
      O    3      [core]2S( 1.85)2p( 5.22)
     Na    4      [core]3S( 0.09)3p( 0.02)3d( 0.01)
      C    5      [core]2S( 0.96)2p( 3.26)3p( 0.02)
      C    6      [core]2S( 0.94)2p( 3.26)3p( 0.01)
      C    7      [core]2S( 0.94)2p( 3.26)3p( 0.01)
      C    8      [core]2S( 0.95)2p( 3.26)3p( 0.01)
      C    9      [core]2S( 0.94)2p( 3.26)3p( 0.01)
      C   10      [core]2S( 0.94)2p( 3.26)3p( 0.01)
      H   11            1S( 0.75)
      H   12            1S( 0.78)
      H   13            1S( 0.78)
      H   14            1S( 0.78)
      H   15            1S( 0.75)


 NATURAL BOND ORBITAL ANALYSIS:

                       Occupancies       Lewis Structure    Low   High
           Occ.    -------------------  -----------------   occ   occ
  Cycle   Thresh.   Lewis   Non-Lewis     CR  BD  3C  LP    (L)   (NL)   Dev
 =============================================================================
   1(1)    1.90    79.77700   4.22300     18  16   0   8     8      8    0.43
   2(2)    1.90    79.77700   4.22300     18  16   0   8     8      8    0.43
   3(1)    1.80    80.11758   3.88242     18  14   0  10     3      6    0.43
   4(2)    1.80    80.11758   3.88242     18  14   0  10     3      6    0.43
   5(1)    1.70    80.11758   3.88242     18  14   0  10     3      6    0.43
   6(2)    1.70    80.11758   3.88242     18  14   0  10     3      6    0.43
   7(1)    1.60    82.04987   1.95013     18  17   0   7     0      6    0.43
   8(2)    1.60    82.04987   1.95013     18  17   0   7     0      6    0.43
   9(1)    1.50    82.04987   1.95013     18  17   0   7     0      6    0.43
  10(2)    1.50    82.04987   1.95013     18  17   0   7     0      6    0.43
  11(1)    1.60    82.04987   1.95013     18  17   0   7     0      6    0.43
 -----------------------------------------------------------------------------

 Structure accepted: RESONANCE keyword permits strongly delocalized structure

 WARNING:  1 low occupancy (<1.9990e) core orbital  found on  C    5
           1 low occupancy (<1.9990e) core orbital  found on  C    6
           1 low occupancy (<1.9990e) core orbital  found on  C    7
           1 low occupancy (<1.9990e) core orbital  found on  C    8
           1 low occupancy (<1.9990e) core orbital  found on  C    9
           1 low occupancy (<1.9990e) core orbital  found on  C   10

 --------------------------------------------------------
   Core                     35.99008 ( 99.972% of  36)
   Valence Lewis            46.05978 ( 95.958% of  48)
  ==================       ============================
   Total Lewis              82.04987 ( 97.678% of  84)
  -----------------------------------------------------
   Valence non-Lewis         1.69878 (  2.022% of  84)
   Rydberg non-Lewis         0.25135 (  0.299% of  84)
  ==================       ============================
   Total non-Lewis           1.95013 (  2.322% of  84)
 --------------------------------------------------------


       (Occupancy)   Bond orbital/ Coefficients/ Hybrids
 ---------------------------------------------------------------------------------
     1. (1.98312) BD ( 1) O   1 - S   2  
                ( 66.52%)   0.8156* O   1 s( 21.27%)p 3.70( 78.61%)d 0.01(  0.12%)
                                           -0.0000  0.4603  0.0285  0.3257 -0.0005
                                            0.6899  0.0087 -0.4516 -0.0030  0.0172
                                           -0.0098 -0.0208 -0.0168 -0.0081
                ( 33.48%)   0.5787* S   2 s( 15.36%)p 5.44( 83.55%)d 0.07(  1.08%)
                                            0.0000  0.0003  0.3856 -0.0706  0.0000
                                           -0.3481 -0.0408  0.0001 -0.6979 -0.0719
                                           -0.0002  0.4695  0.0054  0.0441 -0.0279
                                           -0.0763 -0.0474 -0.0067
     2. (1.98312) BD ( 1) S   2 - O   3  
                ( 33.48%)   0.5787* S   2 s( 15.36%)p 5.44( 83.55%)d 0.07(  1.08%)
                                            0.0000  0.0003  0.3856 -0.0706  0.0000
                                           -0.3481 -0.0408 -0.0001  0.6979  0.0719
                                           -0.0002  0.4695  0.0054 -0.0441 -0.0279
                                            0.0763 -0.0474 -0.0067
                ( 66.52%)   0.8156* O   3 s( 21.27%)p 3.70( 78.61%)d 0.01(  0.12%)
                                           -0.0000  0.4603  0.0285  0.3257 -0.0005
                                           -0.6900 -0.0087 -0.4516 -0.0030 -0.0172
                                           -0.0098  0.0208 -0.0168 -0.0081
     3. (1.97085) BD ( 1) S   2 - C   5  
                ( 45.27%)   0.6728* S   2 s( 15.87%)p 5.22( 82.80%)d 0.08(  1.34%)
                                            0.0000  0.0003  0.3977 -0.0219 -0.0002
                                            0.8521  0.0286 -0.0000  0.0000 -0.0000
                                           -0.0001  0.3169 -0.0257  0.0000  0.0670
                                            0.0000  0.0872 -0.0358
                ( 54.73%)   0.7398* C   5 s( 23.66%)p 3.22( 76.28%)d 0.00(  0.06%)
                                           -0.0001  0.4863 -0.0107 -0.8308  0.0294
                                           -0.0000  0.0000 -0.2674  0.0151 -0.0001
                                            0.0125  0.0003  0.0190 -0.0085
     4. (1.97568) BD ( 1) C   5 - C   6  
                ( 50.55%)   0.7110* C   5 s( 38.15%)p 1.62( 61.81%)d 0.00(  0.04%)
                                           -0.0001  0.6176  0.0082  0.3310 -0.0086
                                            0.7064  0.0275  0.0929 -0.0040  0.0133
                                            0.0031  0.0027 -0.0090 -0.0108
                ( 49.45%)   0.7032* C   6 s( 35.13%)p 1.85( 64.83%)d 0.00(  0.05%)
                                            0.0000  0.5926  0.0097 -0.4033 -0.0276
                                           -0.6846  0.0100 -0.1262 -0.0078  0.0141
                                            0.0039  0.0044 -0.0101 -0.0117
     5. (1.97569) BD ( 1) C   5 - C  10  
                ( 50.55%)   0.7110* C   5 s( 38.15%)p 1.62( 61.81%)d 0.00(  0.04%)
                                           -0.0001  0.6176  0.0082  0.3308 -0.0086
                                           -0.7064 -0.0275  0.0937 -0.0040 -0.0133
                                            0.0031 -0.0027 -0.0090 -0.0108
                ( 49.45%)   0.7032* C  10 s( 35.13%)p 1.85( 64.83%)d 0.00(  0.05%)
                                            0.0000  0.5926  0.0097 -0.4039 -0.0276
                                            0.6846 -0.0100 -0.1243 -0.0078 -0.0141
                                            0.0039 -0.0044 -0.0101 -0.0117
     6. (1.66567) BD ( 2) C   5 - C  10  
                ( 52.84%)   0.7269* C   5 s(  0.03%)p99.99( 99.94%)d 1.14(  0.03%)
                                            0.0003  0.0155 -0.0051 -0.2977  0.0048
                                            0.0006 -0.0003  0.9543  0.0067  0.0028
                                            0.0125 -0.0096 -0.0037  0.0058
                ( 47.16%)   0.6868* C  10 s(  0.00%)p 1.00( 99.95%)d 0.00(  0.05%)
                                           -0.0000 -0.0029 -0.0012 -0.2849 -0.0043
                                            0.0081 -0.0035  0.9582 -0.0029 -0.0065
                                            0.0005  0.0213  0.0001 -0.0001
     7. (1.97410) BD ( 1) C   6 - C   7  
                ( 50.27%)   0.7090* C   6 s( 36.01%)p 1.78( 63.95%)d 0.00(  0.04%)
                                           -0.0000  0.6000  0.0112  0.7654  0.0078
                                            0.0271  0.0408  0.2263  0.0025 -0.0019
                                            0.0102 -0.0007  0.0157 -0.0092
                ( 49.73%)   0.7052* C   7 s( 35.80%)p 1.79( 64.16%)d 0.00(  0.04%)
                                            0.0001  0.5983  0.0068 -0.7672 -0.0085
                                            0.0297  0.0384 -0.2248 -0.0023  0.0012
                                            0.0102  0.0003  0.0158 -0.0094
     8. (1.65635) BD ( 2) C   6 - C   7  
                ( 49.02%)   0.7002* C   6 s(  0.00%)p 1.00( 99.95%)d 0.00(  0.05%)
                                           -0.0001 -0.0024 -0.0008 -0.2813  0.0001
                                           -0.0132  0.0012  0.9592 -0.0079  0.0032
                                            0.0156 -0.0115 -0.0053  0.0086
                ( 50.98%)   0.7140* C   7 s(  0.00%)p 1.00( 99.96%)d 0.00(  0.04%)
                                           -0.0000 -0.0014 -0.0005 -0.2825  0.0032
                                           -0.0085  0.0002  0.9589 -0.0114  0.0034
                                           -0.0150 -0.0105  0.0047 -0.0083
     9. (1.97752) BD ( 1) C   6 - H  11  
                ( 62.47%)   0.7904* C   6 s( 28.79%)p 2.47( 71.18%)d 0.00(  0.03%)
                                           -0.0003  0.5363 -0.0158 -0.4132  0.0067
                                            0.7273 -0.0058 -0.1098  0.0030 -0.0125
                                            0.0031 -0.0034 -0.0064 -0.0089
                ( 37.53%)   0.6126* H  11 s( 99.90%)p 0.00(  0.10%)
                                            0.9995 -0.0049  0.0176 -0.0259  0.0027
    10. (1.97788) BD ( 1) C   7 - C   8  
                ( 49.99%)   0.7070* C   7 s( 35.77%)p 1.79( 64.19%)d 0.00(  0.04%)
                                            0.0000  0.5980  0.0095  0.4065  0.0381
                                           -0.6796  0.0090  0.1146  0.0112 -0.0137
                                            0.0029 -0.0039 -0.0104 -0.0111
                ( 50.01%)   0.7072* C   8 s( 35.79%)p 1.79( 64.16%)d 0.00(  0.04%)
                                            0.0000  0.5982  0.0082 -0.3605  0.0263
                                            0.7063  0.0287 -0.1058  0.0077 -0.0150
                                            0.0035 -0.0043 -0.0079 -0.0110
    11. (1.98022) BD ( 1) C   7 - H  12  
                ( 61.26%)   0.7827* C   7 s( 28.33%)p 2.53( 71.63%)d 0.00(  0.03%)
                                           -0.0003  0.5321 -0.0134  0.4057 -0.0040
                                            0.7318 -0.0063  0.1268 -0.0015  0.0123
                                            0.0027  0.0038 -0.0078 -0.0090
                ( 38.74%)   0.6224* H  12 s( 99.91%)p 0.00(  0.09%)
                                            0.9995 -0.0021 -0.0143 -0.0261 -0.0043
    12. (1.97788) BD ( 1) C   8 - C   9  
                ( 50.01%)   0.7072* C   8 s( 35.79%)p 1.79( 64.16%)d 0.00(  0.04%)
                                            0.0000  0.5982  0.0082 -0.3603  0.0263
                                           -0.7064 -0.0287 -0.1062  0.0077  0.0150
                                            0.0035  0.0043 -0.0079 -0.0110
                ( 49.99%)   0.7070* C   9 s( 35.77%)p 1.79( 64.19%)d 0.00(  0.04%)
                                            0.0000  0.5980  0.0095  0.4063  0.0381
                                            0.6796 -0.0090  0.1154  0.0112  0.0137
                                            0.0028  0.0039 -0.0104 -0.0111
    13. (1.66326) BD ( 2) C   8 - C   9  
                ( 49.78%)   0.7055* C   8 s(  0.00%)p 1.00( 99.96%)d 0.00(  0.04%)
                                           -0.0000  0.0007 -0.0003 -0.2811  0.0034
                                           -0.0003 -0.0002  0.9594 -0.0115  0.0028
                                           -0.0154 -0.0099  0.0050 -0.0083
                ( 50.22%)   0.7087* C   9 s(  0.00%)p 1.00( 99.96%)d 0.00(  0.04%)
                                            0.0000 -0.0009 -0.0004 -0.2796  0.0030
                                            0.0049  0.0003  0.9598 -0.0105 -0.0060
                                           -0.0006  0.0200  0.0002 -0.0004
    14. (1.98041) BD ( 1) C   8 - H  13  
                ( 61.21%)   0.7824* C   8 s( 28.33%)p 2.53( 71.64%)d 0.00(  0.03%)
                                           -0.0003  0.5321 -0.0133  0.8123 -0.0074
                                            0.0000 -0.0000  0.2376 -0.0025 -0.0000
                                            0.0087  0.0000  0.0136 -0.0076
                ( 38.79%)   0.6228* H  13 s( 99.91%)p 0.00(  0.09%)
                                            0.9995 -0.0019 -0.0289 -0.0000 -0.0084
    15. (1.97410) BD ( 1) C   9 - C  10  
                ( 49.73%)   0.7052* C   9 s( 35.80%)p 1.79( 64.16%)d 0.00(  0.04%)
                                            0.0001  0.5983  0.0068 -0.7678 -0.0085
                                           -0.0297 -0.0384 -0.2229 -0.0023 -0.0012
                                            0.0102 -0.0003  0.0158 -0.0094
                ( 50.27%)   0.7090* C  10 s( 36.01%)p 1.78( 63.95%)d 0.00(  0.04%)
                                           -0.0000  0.6000  0.0112  0.7645  0.0078
                                           -0.0270 -0.0409  0.2293  0.0025  0.0019
                                            0.0102  0.0007  0.0157 -0.0092
    16. (1.98022) BD ( 1) C   9 - H  14  
                ( 61.26%)   0.7827* C   9 s( 28.34%)p 2.53( 71.63%)d 0.00(  0.03%)
                                            0.0003 -0.5321  0.0134 -0.4069  0.0040
                                            0.7318 -0.0063 -0.1228  0.0014  0.0123
                                           -0.0028  0.0039  0.0078  0.0090
                ( 38.74%)   0.6224* H  14 s( 99.91%)p 0.00(  0.09%)
                                           -0.9995  0.0021  0.0143 -0.0261  0.0043
    17. (1.97753) BD ( 1) C  10 - H  15  
                ( 62.47%)   0.7904* C  10 s( 28.79%)p 2.47( 71.18%)d 0.00(  0.03%)
                                            0.0003 -0.5363  0.0157  0.4118 -0.0067
                                            0.7273 -0.0058  0.1147 -0.0030 -0.0125
                                           -0.0030 -0.0033  0.0064  0.0089
                ( 37.53%)   0.6126* H  15 s( 99.90%)p 0.00(  0.10%)
                                           -0.9995  0.0049 -0.0175 -0.0259 -0.0027
    18. (1.99987) CR ( 1) O   1           s(100.00%)p 0.00(  0.00%)
                                            1.0000 -0.0001  0.0000  0.0001 -0.0000
                                            0.0001  0.0000  0.0001 -0.0000  0.0000
                                            0.0000  0.0000 -0.0000 -0.0000
    19. (1.99999) CR ( 1) S   2           s(100.00%)
                                            1.0000 -0.0000 -0.0000  0.0000  0.0000
                                           -0.0000  0.0000  0.0000 -0.0000  0.0000
                                            0.0000 -0.0000  0.0000 -0.0000 -0.0000
                                            0.0000  0.0000  0.0000
    20. (1.99914) CR ( 2) S   2           s(100.00%)p 0.00(  0.00%)
                                           -0.0000  1.0000 -0.0000  0.0001  0.0000
                                           -0.0001  0.0000  0.0000 -0.0000  0.0000
                                            0.0000 -0.0007  0.0000 -0.0000 -0.0000
                                            0.0000  0.0000  0.0000
    21. (1.99988) CR ( 3) S   2           s(  0.00%)p 1.00(100.00%)
                                            0.0000  0.0000 -0.0000 -0.0000  1.0000
                                            0.0002  0.0000 -0.0000  0.0000 -0.0000
                                           -0.0000  0.0002 -0.0000  0.0000  0.0000
                                            0.0000  0.0000 -0.0000
    22. (1.99992) CR ( 4) S   2           s(  0.00%)p 1.00(100.00%)
                                            0.0000  0.0000  0.0000 -0.0000 -0.0000
                                            0.0000 -0.0000  1.0000  0.0001  0.0000
                                           -0.0000  0.0000 -0.0000 -0.0000  0.0000
                                            0.0000 -0.0000 -0.0000
    23. (1.99991) CR ( 5) S   2           s(  0.00%)p 1.00(100.00%)
                                            0.0000  0.0000  0.0000 -0.0000 -0.0000
                                            0.0000 -0.0000 -0.0000  0.0000 -0.0000
                                            1.0000  0.0003 -0.0000  0.0000  0.0000
                                           -0.0000 -0.0000 -0.0000
    24. (1.99987) CR ( 1) O   3           s(100.00%)p 0.00(  0.00%)
                                            1.0000 -0.0001  0.0000  0.0001 -0.0000
                                           -0.0001 -0.0000  0.0001 -0.0000 -0.0000
                                            0.0000 -0.0000 -0.0000 -0.0000
    25. (2.00000) CR ( 1)Na   4           s(100.00%)
                                            1.0000  0.0000  0.0000  0.0000  0.0000
                                            0.0000  0.0000  0.0000  0.0000  0.0000
                                            0.0000  0.0000  0.0000  0.0000  0.0000
    26. (1.99986) CR ( 2)Na   4           s(100.00%)
                                            0.0000  1.0000  0.0000  0.0000  0.0000
                                            0.0000  0.0000  0.0000  0.0000  0.0000
                                            0.0000  0.0000  0.0000  0.0000  0.0000
    27. (1.99966) CR ( 3)Na   4           s(  0.00%)p 1.00(100.00%)
                                            0.0000  0.0000  0.0000  0.0000  1.0000
                                            0.0000  0.0000  0.0000  0.0000  0.0000
                                            0.0000  0.0000  0.0000  0.0000  0.0000
    28. (1.99947) CR ( 4)Na   4           s(  0.00%)p 1.00(100.00%)
                                            0.0000  0.0000  0.0000  0.0000  0.0000
                                            0.0000  1.0000  0.0000  0.0000  0.0000
                                            0.0000  0.0000  0.0000  0.0000  0.0000
    29. (1.99928) CR ( 5)Na   4           s(  0.00%)p 1.00(100.00%)
                                            0.0000  0.0000  0.0000  0.0000  0.0000
                                            0.0000  0.0000  0.0000  1.0000  0.0000
                                            0.0000  0.0000  0.0000  0.0000  0.0000
    30. (1.99873) CR ( 1) C   5           s(100.00%)p 0.00(  0.00%)
                                            1.0000  0.0001  0.0000  0.0001 -0.0000
                                           -0.0000  0.0000 -0.0003 -0.0000 -0.0000
                                           -0.0000  0.0000  0.0000 -0.0000
    31. (1.99885) CR ( 1) C   6           s(100.00%)p 0.00(  0.00%)
                                            1.0000  0.0002 -0.0000 -0.0001  0.0000
                                            0.0003 -0.0000  0.0000  0.0000 -0.0000
                                            0.0000 -0.0000 -0.0000 -0.0000
    32. (1.99893) CR ( 1) C   7           s(100.00%)p 0.00(  0.00%)
                                            1.0000  0.0001 -0.0000  0.0001 -0.0000
                                            0.0002 -0.0000  0.0001 -0.0000  0.0000
                                           -0.0000  0.0000 -0.0000 -0.0000
    33. (1.99894) CR ( 1) C   8           s(100.00%)p 0.00(  0.00%)
                                            1.0000  0.0001 -0.0000  0.0003 -0.0000
                                            0.0000 -0.0000  0.0001 -0.0000  0.0000
                                            0.0000 -0.0000  0.0000 -0.0000
    34. (1.99893) CR ( 1) C   9           s(100.00%)p 0.00(  0.00%)
                                            1.0000  0.0001 -0.0000  0.0002 -0.0000
                                           -0.0002  0.0000  0.0000 -0.0000 -0.0000
                                            0.0000 -0.0000 -0.0000 -0.0000
    35. (1.99885) CR ( 1) C  10           s(100.00%)p 0.00(  0.00%)
                                            1.0000  0.0002 -0.0000 -0.0001  0.0000
                                           -0.0003  0.0000  0.0000  0.0000  0.0000
                                            0.0000  0.0000 -0.0000 -0.0000
    36. (1.97773) LP ( 1) O   1           s( 78.61%)p 0.27( 21.38%)d 0.00(  0.00%)
                                            0.0001  0.8866 -0.0088 -0.1277  0.0007
                                           -0.3817 -0.0108  0.2273 -0.0009 -0.0019
                                           -0.0019  0.0032  0.0035  0.0022
    37. (1.90206) LP ( 2) O   1           s(  0.01%)p99.99( 99.94%)d 3.96(  0.05%)
                                            0.0002  0.0103  0.0049 -0.5624  0.0059
                                           -0.2560  0.0017 -0.7858  0.0032 -0.0133
                                           -0.0016 -0.0151  0.0019  0.0102
    38. (1.83165) LP ( 3) O   1           s(  0.18%)p99.99( 99.77%)d 0.32(  0.06%)
                                           -0.0000  0.0415 -0.0057 -0.7487  0.0028
                                            0.5581 -0.0003  0.3545 -0.0006 -0.0124
                                            0.0084  0.0036 -0.0167 -0.0072
    39. (1.96331) LP ( 1) S   2           s( 54.27%)p 0.84( 45.72%)d 0.00(  0.02%)
                                           -0.0000 -0.0004  0.7360  0.0316  0.0001
                                           -0.0924 -0.0006  0.0000 -0.0000  0.0000
                                            0.0002 -0.6685  0.0413 -0.0000 -0.0085
                                            0.0000  0.0054  0.0076
    40. (1.97773) LP ( 1) O   3           s( 78.61%)p 0.27( 21.38%)d 0.00(  0.00%)
                                            0.0001  0.8866 -0.0088 -0.1277  0.0007
                                            0.3818  0.0108  0.2272 -0.0009  0.0019
                                           -0.0019 -0.0032  0.0035  0.0022
    41. (1.90206) LP ( 2) O   3           s(  0.01%)p99.99( 99.94%)d 3.97(  0.05%)
                                            0.0002  0.0103  0.0049 -0.5624  0.0059
                                            0.2559 -0.0017 -0.7859  0.0032  0.0133
                                           -0.0016  0.0151  0.0019  0.0102
    42. (1.83165) LP ( 3) O   3           s(  0.18%)p99.99( 99.77%)d 0.32(  0.06%)
                                           -0.0000  0.0415 -0.0057 -0.7487  0.0028
                                           -0.5580  0.0003  0.3546 -0.0006  0.0124
                                            0.0084 -0.0036 -0.0167 -0.0072
    43. (0.09756) LP*( 1)Na   4           s( 94.85%)p 0.04(  4.26%)d 0.01(  0.88%)
                                            0.0000  0.0000  0.9739  0.0003  0.0000
                                            0.1990  0.0000 -0.0000  0.0000 -0.0551
                                           -0.0000 -0.0809 -0.0000 -0.0080 -0.0474
    44. (0.00145) RY*( 1) O   1           s(  3.53%)p24.87( 87.85%)d 2.44(  8.62%)
                                            0.0000 -0.0032  0.1879 -0.0020 -0.6380
                                           -0.0007 -0.2861  0.0022 -0.6241 -0.1511
                                           -0.0049 -0.1050 -0.0448  0.2243
    45. (0.00121) RY*( 2) O   1           s( 75.20%)p 0.26( 19.54%)d 0.07(  5.26%)
                                            0.0000 -0.0083  0.8671 -0.0124  0.3971
                                           -0.0176 -0.1717  0.0216 -0.0860  0.1509
                                           -0.1385 -0.1009 -0.0191 -0.0081
    46. (0.00027) RY*( 3) O   1           s( 11.25%)p 5.45( 61.33%)d 2.44( 27.42%)
                                           -0.0000  0.0000  0.3354 -0.0075 -0.4311
                                           -0.0257  0.6329  0.0089  0.1616  0.0805
                                            0.1662 -0.0310 -0.3963 -0.2866
    47. (0.00011) RY*( 4) O   1           s(  6.69%)p11.15( 74.55%)d 2.81( 18.77%)
                                            0.0000  0.0029  0.2586 -0.0014 -0.4270
                                            0.0124 -0.3132 -0.0019  0.6818 -0.0927
                                            0.0584  0.1963  0.3321  0.1639
    48. (0.00004) RY*( 5) O   1           s(  0.26%)p99.99( 29.68%)d99.99( 70.06%)
    49. (0.00001) RY*( 6) O   1           s(  0.31%)p12.65(  3.92%)d99.99( 95.77%)
    50. (0.00002) RY*( 7) O   1           s(  0.66%)p11.46(  7.52%)d99.99( 91.82%)
    51. (0.00001) RY*( 8) O   1           s(  1.73%)p 5.35(  9.27%)d51.34( 89.00%)
    52. (0.00000) RY*( 9) O   1           s(  0.30%)p22.14(  6.64%)d99.99( 93.06%)
    53. (0.03659) RY*( 1) S   2           s(  0.22%)p87.32( 19.19%)d99.99( 80.59%)
                                            0.0000  0.0000  0.0117  0.0454 -0.0000
                                           -0.1123  0.4124  0.0000  0.0000 -0.0000
                                           -0.0000  0.0341 -0.0894  0.0000 -0.1205
                                            0.0001  0.8877  0.0587
    54. (0.02857) RY*( 2) S   2           s( 22.84%)p 0.18(  4.07%)d 3.20( 73.09%)
                                           -0.0000 -0.0000  0.0250  0.4772  0.0000
                                            0.0348 -0.1557  0.0000  0.0000  0.0000
                                            0.0000  0.0633  0.1060 -0.0000 -0.1555
                                            0.0001 -0.0165  0.8405
    55. (0.02388) RY*( 3) S   2           s(  0.00%)p 1.00( 38.95%)d 1.57( 61.05%)
                                            0.0000  0.0000  0.0000  0.0000  0.0000
                                           -0.0000  0.0000 -0.0000 -0.1597  0.6033
                                           -0.0000  0.0000 -0.0000 -0.2870  0.0000
                                            0.7267 -0.0000 -0.0001
    56. (0.01725) RY*( 4) S   2           s(  0.00%)p 1.00(  0.10%)d99.99( 99.90%)
                                           -0.0000 -0.0000  0.0000  0.0000 -0.0000
                                            0.0000 -0.0000  0.0000  0.0183 -0.0251
                                            0.0000 -0.0000  0.0000  0.9209 -0.0001
                                            0.3886 -0.0000 -0.0000
    57. (0.00385) RY*( 5) S   2           s(  3.30%)p 5.27( 17.38%)d24.08( 79.33%)
                                            0.0000  0.0000  0.0138  0.1810 -0.0000
                                           -0.0802  0.3723  0.0000  0.0000  0.0000
                                           -0.0000  0.0342  0.1659  0.0001  0.8818
                                           -0.0000 -0.0645  0.1075
    58. (0.00335) RY*( 6) S   2           s(  0.00%)p 1.00( 62.51%)d 0.60( 37.49%)
                                            0.0000  0.0000 -0.0000 -0.0000  0.0000
                                            0.0000 -0.0000 -0.0000 -0.0044  0.7906
                                           -0.0000 -0.0000 -0.0000  0.2563 -0.0000
                                           -0.5560  0.0000  0.0000
    59. (0.00175) RY*( 7) S   2           s( 33.14%)p 1.38( 45.75%)d 0.64( 21.11%)
                                           -0.0000 -0.0000  0.0418  0.5742  0.0000
                                           -0.0095  0.4852  0.0000  0.0000 -0.0000
                                            0.0000  0.0429 -0.4692 -0.0000 -0.2331
                                           -0.0000 -0.3219 -0.2305
    60. (0.00028) RY*( 8) S   2           s( 31.23%)p 1.30( 40.47%)d 0.91( 28.30%)
                                            0.0000 -0.0000  0.0065  0.5588 -0.0000
                                           -0.0463 -0.6263  0.0000  0.0000 -0.0000
                                            0.0000  0.0298 -0.0973  0.0000  0.2301
                                           -0.0000  0.3014 -0.3731
    61. (0.00005) RY*( 9) S   2           s(  8.41%)p 9.03( 75.98%)d 1.86( 15.61%)
    62. (0.00145) RY*( 1) O   3           s(  3.53%)p24.86( 87.85%)d 2.44(  8.62%)
                                            0.0000 -0.0032  0.1880 -0.0020 -0.6380
                                            0.0007  0.2860  0.0022 -0.6242  0.1511
                                           -0.0049  0.1051 -0.0448  0.2242
    63. (0.00121) RY*( 2) O   3           s( 75.20%)p 0.26( 19.55%)d 0.07(  5.26%)
                                            0.0000 -0.0083  0.8671 -0.0124  0.3971
                                            0.0176  0.1717  0.0216 -0.0860 -0.1510
                                           -0.1385  0.1009 -0.0192 -0.0081
    64. (0.00027) RY*( 3) O   3           s( 11.25%)p 5.45( 61.33%)d 2.44( 27.42%)
                                           -0.0000  0.0000  0.3354 -0.0075 -0.4311
                                            0.0257 -0.6329  0.0089  0.1617 -0.0805
                                            0.1662  0.0309 -0.3963 -0.2866
    65. (0.00011) RY*( 4) O   3           s(  6.69%)p11.15( 74.55%)d 2.81( 18.77%)
                                            0.0000  0.0029  0.2586 -0.0014 -0.4270
                                           -0.0124  0.3133 -0.0019  0.6818  0.0927
                                            0.0584 -0.1962  0.3321  0.1639
    66. (0.00004) RY*( 5) O   3           s(  0.26%)p99.99( 29.68%)d99.99( 70.06%)
    67. (0.00001) RY*( 6) O   3           s(  0.31%)p12.65(  3.92%)d99.99( 95.77%)
    68. (0.00002) RY*( 7) O   3           s(  0.66%)p11.46(  7.52%)d99.99( 91.82%)
    69. (0.00001) RY*( 8) O   3           s(  1.73%)p 5.35(  9.27%)d51.33( 89.00%)
    70. (0.00000) RY*( 9) O   3           s(  0.30%)p22.14(  6.64%)d99.99( 93.06%)
    71. (0.02105) RY*( 1)Na   4           s(  1.86%)p38.90( 72.34%)d13.87( 25.80%)
                                           -0.0000 -0.0000  0.1329  0.0306 -0.0000
                                           -0.6419 -0.0000 -0.0000 -0.0000 -0.5581
                                            0.0000  0.1774  0.0000 -0.2225  0.4207
    72. (0.00603) RY*( 2)Na   4           s(  0.00%)p 1.00( 73.69%)d 0.36( 26.31%)
                                            0.0000  0.0000  0.0000 -0.0000  0.0000
                                           -0.0000  0.0000  0.8584  0.0000 -0.0000
                                            0.3070 -0.0000 -0.4109  0.0000  0.0000
    73. (0.00298) RY*( 3)Na   4           s(  0.00%)p 1.00(  0.15%)d99.99( 99.85%)
                                            0.0000  0.0000  0.0000 -0.0001  0.0000
                                           -0.0000  0.0000 -0.0392  0.0000  0.0000
                                            0.8380 -0.0000  0.5442 -0.0000 -0.0000
    74. (0.00218) RY*( 4)Na   4           s( 58.62%)p 0.28( 16.48%)d 0.42( 24.90%)
                                            0.0000  0.0000 -0.0866  0.7608  0.0000
                                            0.2523  0.0000 -0.0000  0.0000 -0.3181
                                            0.0001  0.0049 -0.0000 -0.4102 -0.2841
    75. (0.00043) RY*( 5)Na   4           s( 25.38%)p 0.89( 22.58%)d 2.05( 52.04%)
                                            0.0000  0.0000  0.1282  0.4872  0.0000
                                           -0.2420  0.0000  0.0000  0.0000  0.4089
                                            0.0000  0.6075  0.0000  0.3864  0.0453
    76. (0.00018) RY*( 6)Na   4           s( 11.01%)p 0.83(  9.12%)d 7.25( 79.87%)
                                            0.0000  0.0000 -0.0377  0.3297  0.0000
                                            0.2656  0.0000  0.0000  0.0000  0.1437
                                           -0.0000 -0.3780  0.0001  0.1113  0.8021
    77. (0.00013) RY*( 7)Na   4           s(  0.00%)p 1.00( 26.16%)d 2.82( 73.84%)
                                            0.0000  0.0000  0.0000 -0.0000  0.0000
                                           -0.0000  0.0000  0.5114  0.0000 -0.0000
                                           -0.4510  0.0000  0.7314 -0.0000 -0.0001
    78. (0.00011) RY*( 8)Na   4           s(  4.06%)p13.96( 56.71%)d 9.66( 39.23%)
                                            0.0000  0.0000  0.0890  0.1808  0.0000
                                           -0.5629  0.0000  0.0000  0.0000  0.5003
                                           -0.0000 -0.5199 -0.0000 -0.3014 -0.1766
    79. (0.00003) RY*( 9)Na   4           s(  4.21%)p 4.40( 18.51%)d18.36( 77.28%)
    80. (0.00851) RY*( 1) C   5           s(  5.96%)p15.17( 90.42%)d 0.61(  3.62%)
                                           -0.0000  0.0026  0.2442 -0.0404 -0.9350
                                           -0.0000  0.0003 -0.0036 -0.1683 -0.0014
                                           -0.1346  0.0049 -0.1114 -0.0750
    81. (0.00714) RY*( 2) C   5           s(  0.00%)p 1.00( 99.76%)d 0.00(  0.24%)
                                           -0.0000 -0.0000 -0.0000 -0.0000  0.0002
                                           -0.0397  0.9980  0.0001 -0.0000  0.0472
                                            0.0000 -0.0144  0.0000  0.0000
    82. (0.00341) RY*( 3) C   5           s( 77.48%)p 0.21( 15.98%)d 0.08(  6.54%)
                                           -0.0000 -0.0077  0.8802  0.0018  0.1384
                                            0.0000  0.0001  0.0031  0.3750 -0.0007
                                            0.0439  0.0026  0.2243 -0.1147
    83. (0.00224) RY*( 4) C   5           s(  8.92%)p 9.77( 87.15%)d 0.44(  3.93%)
                                           -0.0000 -0.0012  0.2987 -0.0109  0.2450
                                            0.0000  0.0007  0.0058 -0.9007 -0.0076
                                           -0.0771  0.0258  0.1367 -0.1181
    84. (0.00074) RY*( 5) C   5           s(  0.04%)p 3.93(  0.17%)d99.99( 99.78%)
                                           -0.0000 -0.0001  0.0209  0.0018  0.0045
                                           -0.0011 -0.0282 -0.0100 -0.0282  0.3049
                                            0.0175 -0.9507 -0.0237  0.0105
    85. (0.00041) RY*( 6) C   5           s(  6.50%)p 0.38(  2.44%)d14.00( 91.06%)
                                           -0.0000 -0.0011  0.2550 -0.0170  0.1437
                                            0.0002  0.0014 -0.0110 -0.0577 -0.0194
                                            0.1697  0.0301 -0.9104  0.2271
    86. (0.00037) RY*( 7) C   5           s(  0.00%)p 1.00(  0.20%)d99.99( 99.80%)
                                           -0.0000 -0.0000  0.0021 -0.0002  0.0015
                                           -0.0175 -0.0412  0.0002  0.0002  0.9508
                                            0.0006  0.3064 -0.0089  0.0017
    87. (0.00013) RY*( 8) C   5           s(  0.08%)p51.91(  4.01%)d99.99( 95.91%)
                                            0.0000  0.0005  0.0278  0.0087 -0.1570
                                           -0.0000  0.0004 -0.0080 -0.1236 -0.0039
                                            0.8347  0.0162  0.2573  0.4426
    88. (0.00002) RY*( 9) C   5           s(  1.02%)p 0.03(  0.03%)d96.59( 98.95%)
    89. (0.00723) RY*( 1) C   6           s(  0.06%)p99.99( 95.35%)d72.67(  4.58%)
                                           -0.0000  0.0241 -0.0069  0.0108  0.6902
                                           -0.0277 -0.6710  0.0051  0.1611 -0.1745
                                           -0.0237 -0.0322 -0.1143 -0.0267
    90. (0.00340) RY*( 2) C   6           s(  2.06%)p46.64( 96.00%)d 0.95(  1.95%)
                                            0.0000  0.0125  0.1429  0.0279 -0.6803
                                            0.0100 -0.6984  0.0084 -0.0917 -0.1207
                                            0.0361 -0.0379  0.0458 -0.0062
    91. (0.00124) RY*( 3) C   6           s( 67.31%)p 0.44( 29.75%)d 0.04(  2.94%)
                                            0.0000 -0.0060  0.8204 -0.0152 -0.0017
                                            0.0137  0.0799  0.0002  0.5391  0.1439
                                            0.0128 -0.0562  0.0342 -0.0650
    92. (0.00102) RY*( 4) C   6           s( 27.85%)p 2.34( 65.18%)d 0.25(  6.96%)
                                            0.0000 -0.0025  0.5278 -0.0054  0.2092
                                            0.0116  0.0013 -0.0066 -0.7797 -0.0016
                                            0.1135  0.2354  0.0269  0.0243
    93. (0.00064) RY*( 5) C   6           s(  0.21%)p17.92(  3.73%)d99.99( 96.06%)
                                            0.0000  0.0003  0.0457 -0.0039  0.0400
                                            0.0004 -0.0171  0.0095 -0.1880  0.1039
                                           -0.7288 -0.3958  0.2781 -0.4297
    94. (0.00014) RY*( 6) C   6           s(  0.06%)p29.59(  1.83%)d99.99( 98.11%)
                                           -0.0000 -0.0026  0.0247 -0.0209  0.0650
                                           -0.0146  0.1045 -0.0061  0.0497 -0.5985
                                            0.2154 -0.1507  0.7388  0.0896
    95. (0.00007) RY*( 7) C   6           s(  2.37%)p 1.78(  4.22%)d39.42( 93.41%)
    96. (0.00002) RY*( 8) C   6           s(  0.03%)p88.43(  2.93%)d99.99( 97.04%)
    97. (0.00001) RY*( 9) C   6           s(  0.12%)p 9.47(  1.10%)d99.99( 98.78%)
    98. (0.00556) RY*( 1) C   7           s(  0.12%)p99.99( 92.87%)d59.62(  7.02%)
                                           -0.0000  0.0282  0.0196 -0.0154 -0.4609
                                           -0.0266 -0.8328 -0.0047 -0.1471  0.2221
                                           -0.0095  0.0648 -0.1220 -0.0408
    99. (0.00266) RY*( 2) C   7           s(  0.00%)p 1.00( 98.63%)d 0.01(  1.37%)
                                           -0.0000 -0.0015  0.0056 -0.0302  0.8269
                                            0.0201 -0.4985 -0.0087  0.2292  0.0518
                                            0.0298  0.0136  0.0994  0.0077
   100. (0.00091) RY*( 3) C   7           s( 93.73%)p 0.01(  1.17%)d 0.05(  5.10%)
                                           -0.0000 -0.0037  0.9682  0.0085  0.0061
                                            0.0178 -0.0218  0.0024 -0.1037 -0.1677
                                            0.0894 -0.0337  0.0937 -0.0706
   101. (0.00067) RY*( 4) C   7           s(  1.01%)p89.27( 89.87%)d 9.06(  9.12%)
                                           -0.0000 -0.0001  0.1003 -0.0010 -0.2635
                                            0.0021 -0.0193  0.0049  0.9105  0.0194
                                           -0.2201 -0.1307  0.0748 -0.1403
   102. (0.00065) RY*( 5) C   7           s(  0.00%)p 1.00(  2.82%)d34.40( 97.17%)
                                            0.0000 -0.0000  0.0069 -0.0030 -0.0479
                                            0.0003 -0.0010  0.0108  0.1607  0.1301
                                            0.7099 -0.4997 -0.2196  0.3911
   103. (0.00014) RY*( 6) C   7           s(  0.01%)p 1.00(  1.43%)d68.78( 98.56%)
                                           -0.0000  0.0005  0.0099 -0.0221  0.0928
                                            0.0136 -0.0685 -0.0064  0.0175 -0.4817
                                           -0.2395 -0.1408 -0.8213 -0.0422
   104. (0.00005) RY*( 7) C   7           s(  5.16%)p 0.98(  5.03%)d17.42( 89.81%)
   105. (0.00000) RY*( 8) C   7           s(  0.01%)p 1.00(  5.99%)d15.70( 94.01%)
   106. (0.00000) RY*( 9) C   7           s(  0.06%)p39.55(  2.26%)d99.99( 97.68%)
   107. (0.00517) RY*( 1) C   8           s(  0.24%)p99.99( 92.49%)d29.75(  7.27%)
                                           -0.0000  0.0270  0.0414 -0.0290 -0.9192
                                           -0.0000  0.0000 -0.0086 -0.2810 -0.0002
                                            0.0894  0.0008  0.2540 -0.0128
   108. (0.00261) RY*( 2) C   8           s(  0.00%)p 1.00( 98.50%)d 0.02(  1.50%)
                                            0.0000 -0.0000  0.0000 -0.0001  0.0002
                                           -0.0376  0.9918  0.0002 -0.0005  0.1159
                                            0.0001  0.0389 -0.0001  0.0001
   109. (0.00106) RY*( 3) C   8           s( 95.99%)p 0.00(  0.05%)d 0.04(  3.96%)
                                            0.0000 -0.0042  0.9797  0.0194 -0.0035
                                            0.0000 -0.0000  0.0061 -0.0110 -0.0008
                                           -0.0076  0.0027 -0.1830 -0.0777
   110. (0.00075) RY*( 4) C   8           s(  0.02%)p99.99( 73.90%)d99.99( 26.09%)
                                            0.0000  0.0003  0.0124 -0.0004 -0.2493
                                           -0.0001  0.0028  0.0016  0.8227  0.1291
                                           -0.1799 -0.4439  0.0656 -0.1024
   111. (0.00066) RY*( 5) C   8           s(  0.00%)p 1.00( 20.10%)d 3.98( 79.90%)
                                            0.0000  0.0002  0.0034 -0.0035 -0.1291
                                            0.0001 -0.0042  0.0119  0.4291 -0.2475
                                           -0.0940  0.8514  0.0347 -0.0532
   112. (0.00014) RY*( 6) C   8           s(  0.00%)p 1.00(  1.54%)d63.87( 98.46%)
                                           -0.0000  0.0000  0.0000 -0.0000 -0.0000
                                            0.0269 -0.1212  0.0000  0.0000  0.9530
                                           -0.0000  0.2764 -0.0000 -0.0000
   113. (0.00005) RY*( 7) C   8           s(  3.79%)p 1.37(  5.19%)d24.05( 91.03%)
   114. (0.00000) RY*( 8) C   8           s(  0.01%)p99.99(  4.77%)d99.99( 95.22%)
   115. (0.00000) RY*( 9) C   8           s(  0.04%)p82.77(  3.54%)d99.99( 96.42%)
   116. (0.00556) RY*( 1) C   9           s(  0.12%)p99.99( 92.87%)d59.63(  7.02%)
                                           -0.0000  0.0282  0.0196 -0.0153 -0.4610
                                            0.0266  0.8328 -0.0050 -0.1469 -0.2221
                                           -0.0095 -0.0648 -0.1220 -0.0408
   117. (0.00266) RY*( 2) C   9           s(  0.00%)p 1.00( 98.63%)d 0.01(  1.37%)
                                           -0.0000 -0.0015  0.0056 -0.0301  0.8268
                                           -0.0201  0.4986 -0.0089  0.2295 -0.0517
                                            0.0292 -0.0139  0.0996  0.0073
   118. (0.00091) RY*( 3) C   9           s( 93.47%)p 0.01(  1.36%)d 0.06(  5.17%)
                                            0.0000 -0.0037  0.9668  0.0085  0.0088
                                           -0.0177  0.0218  0.0025 -0.1126  0.1730
                                            0.0605  0.0125  0.1025 -0.0864
   119. (0.00074) RY*( 4) C   9           s(  1.03%)p50.91( 52.36%)d45.32( 46.61%)
                                            0.0000 -0.0002  0.1014  0.0012 -0.2026
                                           -0.0022  0.0135 -0.0016  0.6945 -0.1085
                                            0.4153  0.4714 -0.1193  0.2129
   120. (0.00060) RY*( 5) C   9           s(  0.25%)p99.99( 40.11%)d99.99( 59.63%)
                                           -0.0000  0.0000  0.0503 -0.0031 -0.1750
                                           -0.0010  0.0135  0.0106  0.6084  0.0640
                                           -0.6203 -0.2132  0.1922 -0.3535
   121. (0.00014) RY*( 6) C   9           s(  0.01%)p 1.00(  1.43%)d68.73( 98.56%)
                                           -0.0000  0.0005  0.0099 -0.0220  0.0930
                                           -0.0136  0.0685 -0.0065  0.0169  0.4814
                                           -0.2376  0.1418 -0.8219 -0.0412
   122. (0.00005) RY*( 7) C   9           s(  5.16%)p 0.98(  5.03%)d17.42( 89.81%)
   123. (0.00000) RY*( 8) C   9           s(  0.01%)p 1.00(  6.01%)d15.63( 93.98%)
   124. (0.00000) RY*( 9) C   9           s(  0.06%)p39.43(  2.26%)d99.99( 97.69%)
   125. (0.00725) RY*( 1) C  10           s(  0.06%)p99.99( 95.35%)d72.13(  4.59%)
                                           -0.0000  0.0241 -0.0074  0.0095  0.6922
                                            0.0278  0.6700  0.0092  0.1568  0.1751
                                           -0.0205  0.0295 -0.1154 -0.0248
   126. (0.00340) RY*( 2) C  10           s(  2.06%)p46.58( 96.00%)d 0.94(  1.94%)
                                            0.0000  0.0126  0.1430  0.0281 -0.6800
                                           -0.0100  0.6994  0.0077 -0.0862  0.1195
                                            0.0287  0.0432  0.0480 -0.0106
   127. (0.00128) RY*( 3) C  10           s( 45.54%)p 1.05( 47.90%)d 0.14(  6.56%)
                                            0.0000 -0.0052  0.6748 -0.0116 -0.0395
                                           -0.0105 -0.0765 -0.0051  0.6865 -0.1497
                                           -0.0835  0.1467  0.0522 -0.1094
   128. (0.00108) RY*( 4) C  10           s( 49.54%)p 0.81( 40.08%)d 0.21( 10.37%)
                                            0.0000 -0.0039  0.7039 -0.0111  0.1902
                                           -0.0145 -0.0209  0.0020 -0.6032 -0.0222
                                            0.1884 -0.2549  0.0061  0.0523
   129. (0.00061) RY*( 5) C  10           s(  0.29%)p36.87( 10.69%)d99.99( 89.02%)
                                            0.0000  0.0004  0.0538  0.0012  0.0737
                                           -0.0009  0.0185 -0.0085 -0.3179 -0.0933
                                           -0.7062  0.3616  0.2794 -0.4171
   130. (0.00014) RY*( 6) C  10           s(  0.06%)p29.64(  1.84%)d99.99( 98.09%)
                                           -0.0000 -0.0026  0.0248 -0.0210  0.0645
                                            0.0146 -0.1046 -0.0057  0.0513  0.5993
                                            0.2179  0.1491  0.7374  0.0912
   131. (0.00007) RY*( 7) C  10           s(  2.37%)p 1.78(  4.22%)d39.43( 93.41%)
   132. (0.00002) RY*( 8) C  10           s(  0.03%)p88.27(  2.91%)d99.99( 97.06%)
   133. (0.00001) RY*( 9) C  10           s(  0.12%)p 9.47(  1.10%)d99.99( 98.78%)
   134. (0.00365) RY*( 1) H  11           s( 99.53%)p 0.00(  0.47%)
                                            0.0065  0.9976 -0.0616  0.0223  0.0205
   135. (0.00017) RY*( 2) H  11           s(  0.23%)p99.99( 99.77%)
                                           -0.0039  0.0481  0.5509  0.1283 -0.8233
   136. (0.00011) RY*( 3) H  11           s(  0.12%)p99.99( 99.88%)
                                           -0.0101  0.0331  0.7971  0.2043  0.5672
   137. (0.00007) RY*( 4) H  11           s(  0.22%)p99.99( 99.78%)
   138. (0.00171) RY*( 1) H  12           s( 99.20%)p 0.01(  0.80%)
                                            0.0048  0.9960  0.0490  0.0727  0.0166
   139. (0.00018) RY*( 2) H  12           s(  0.00%)p 1.00(100.00%)
                                            0.0001  0.0018  0.2793  0.0066 -0.9602
   140. (0.00009) RY*( 3) H  12           s(  0.00%)p 1.00(100.00%)
   141. (0.00006) RY*( 4) H  12           s(  0.88%)p99.99( 99.12%)
   142. (0.00163) RY*( 1) H  13           s( 99.21%)p 0.01(  0.79%)
                                            0.0045  0.9960  0.0855  0.0000  0.0243
   143. (0.00018) RY*( 2) H  13           s(  0.00%)p 1.00(100.00%)
                                           -0.0000  0.0006 -0.2794  0.0000  0.9602
   144. (0.00009) RY*( 3) H  13           s(  0.00%)p 1.00(100.00%)
   145. (0.00006) RY*( 4) H  13           s(  0.88%)p99.99( 99.12%)
   146. (0.00171) RY*( 1) H  14           s( 99.20%)p 0.01(  0.80%)
                                            0.0048  0.9960  0.0490 -0.0727  0.0166
   147. (0.00018) RY*( 2) H  14           s(  0.00%)p 1.00(100.00%)
                                            0.0001  0.0018  0.2793 -0.0066 -0.9602
   148. (0.00009) RY*( 3) H  14           s(  0.00%)p 1.00(100.00%)
   149. (0.00006) RY*( 4) H  14           s(  0.88%)p99.99( 99.12%)
   150. (0.00365) RY*( 1) H  15           s( 99.53%)p 0.00(  0.47%)
                                            0.0065  0.9976 -0.0616 -0.0223  0.0205
   151. (0.00017) RY*( 2) H  15           s(  0.23%)p99.99( 99.77%)
                                           -0.0039  0.0481  0.5508 -0.1283 -0.8233
   152. (0.00011) RY*( 3) H  15           s(  0.12%)p99.99( 99.88%)
                                           -0.0101  0.0330  0.7972 -0.2043  0.5671
   153. (0.00007) RY*( 4) H  15           s(  0.22%)p99.99( 99.78%)
   154. (0.11140) BD*( 1) O   1 - S   2  
                ( 33.48%)   0.5787* O   1 s( 21.27%)p 3.70( 78.61%)d 0.01(  0.12%)
                                            0.0000 -0.4603 -0.0285 -0.3257  0.0005
                                           -0.6899 -0.0087  0.4516  0.0030 -0.0172
                                            0.0098  0.0208  0.0168  0.0081
                ( 66.52%)  -0.8156* S   2 s( 15.36%)p 5.44( 83.55%)d 0.07(  1.08%)
                                           -0.0000 -0.0003 -0.3856  0.0706 -0.0000
                                            0.3481  0.0408 -0.0001  0.6979  0.0719
                                            0.0002 -0.4695 -0.0054 -0.0441  0.0279
                                            0.0763  0.0474  0.0067
   155. (0.11140) BD*( 1) S   2 - O   3  
                ( 66.52%)   0.8156* S   2 s( 15.36%)p 5.44( 83.55%)d 0.07(  1.08%)
                                            0.0000  0.0003  0.3856 -0.0706  0.0000
                                           -0.3481 -0.0408 -0.0001  0.6979  0.0719
                                           -0.0002  0.4695  0.0054 -0.0441 -0.0279
                                            0.0763 -0.0474 -0.0067
                ( 33.48%)  -0.5787* O   3 s( 21.27%)p 3.70( 78.61%)d 0.01(  0.12%)
                                           -0.0000  0.4603  0.0285  0.3257 -0.0005
                                           -0.6900 -0.0087 -0.4516 -0.0030 -0.0172
                                           -0.0098  0.0208 -0.0168 -0.0081
   156. (0.15706) BD*( 1) S   2 - C   5  
                ( 54.73%)   0.7398* S   2 s( 15.87%)p 5.22( 82.80%)d 0.08(  1.34%)
                                            0.0000  0.0003  0.3977 -0.0219 -0.0002
                                            0.8521  0.0286 -0.0000  0.0000 -0.0000
                                           -0.0001  0.3169 -0.0257  0.0000  0.0670
                                            0.0000  0.0872 -0.0358
                ( 45.27%)  -0.6728* C   5 s( 23.66%)p 3.22( 76.28%)d 0.00(  0.06%)
                                           -0.0001  0.4863 -0.0107 -0.8308  0.0294
                                           -0.0000  0.0000 -0.2674  0.0151 -0.0001
                                            0.0125  0.0003  0.0190 -0.0085
   157. (0.02555) BD*( 1) C   5 - C   6  
                ( 49.45%)   0.7032* C   5 s( 38.15%)p 1.62( 61.81%)d 0.00(  0.04%)
                                            0.0001 -0.6176 -0.0082 -0.3310  0.0086
                                           -0.7064 -0.0275 -0.0929  0.0040 -0.0133
                                           -0.0031 -0.0027  0.0090  0.0108
                ( 50.55%)  -0.7110* C   6 s( 35.13%)p 1.85( 64.83%)d 0.00(  0.05%)
                                           -0.0000 -0.5926 -0.0097  0.4033  0.0276
                                            0.6846 -0.0100  0.1262  0.0078 -0.0141
                                           -0.0039 -0.0044  0.0101  0.0117
   158. (0.02556) BD*( 1) C   5 - C  10  
                ( 49.45%)   0.7032* C   5 s( 38.15%)p 1.62( 61.81%)d 0.00(  0.04%)
                                            0.0001 -0.6176 -0.0082 -0.3308  0.0086
                                            0.7064  0.0275 -0.0937  0.0040  0.0133
                                           -0.0031  0.0027  0.0090  0.0108
                ( 50.55%)  -0.7110* C  10 s( 35.13%)p 1.85( 64.83%)d 0.00(  0.05%)
                                           -0.0000 -0.5926 -0.0097  0.4039  0.0276
                                           -0.6846  0.0100  0.1243  0.0078  0.0141
                                           -0.0039  0.0044  0.0101  0.0117
   159. (0.35970) BD*( 2) C   5 - C  10  
                ( 47.16%)   0.6868* C   5 s(  0.03%)p99.99( 99.94%)d 1.14(  0.03%)
                                           -0.0003 -0.0155  0.0051  0.2977 -0.0048
                                           -0.0006  0.0003 -0.9543 -0.0067 -0.0028
                                           -0.0125  0.0096  0.0037 -0.0058
                ( 52.84%)  -0.7269* C  10 s(  0.00%)p 1.00( 99.95%)d 0.00(  0.05%)
                                            0.0000  0.0029  0.0012  0.2849  0.0043
                                           -0.0081  0.0035 -0.9582  0.0029  0.0065
                                           -0.0005 -0.0213 -0.0001  0.0001
   160. (0.01924) BD*( 1) C   6 - C   7  
                ( 49.73%)   0.7052* C   6 s( 36.01%)p 1.78( 63.95%)d 0.00(  0.04%)
                                            0.0000 -0.6000 -0.0112 -0.7654 -0.0078
                                           -0.0271 -0.0408 -0.2263 -0.0025  0.0019
                                           -0.0102  0.0007 -0.0157  0.0092
                ( 50.27%)  -0.7090* C   7 s( 35.80%)p 1.79( 64.16%)d 0.00(  0.04%)
                                           -0.0001 -0.5983 -0.0068  0.7672  0.0085
                                           -0.0297 -0.0384  0.2248  0.0023 -0.0012
                                           -0.0102 -0.0003 -0.0158  0.0094
   161. (0.32118) BD*( 2) C   6 - C   7  
                ( 50.98%)   0.7140* C   6 s(  0.00%)p 1.00( 99.95%)d 0.00(  0.05%)
                                           -0.0001 -0.0024 -0.0008 -0.2813  0.0001
                                           -0.0132  0.0012  0.9592 -0.0079  0.0032
                                            0.0156 -0.0115 -0.0053  0.0086
                ( 49.02%)  -0.7002* C   7 s(  0.00%)p 1.00( 99.96%)d 0.00(  0.04%)
                                           -0.0000 -0.0014 -0.0005 -0.2825  0.0032
                                           -0.0085  0.0002  0.9589 -0.0114  0.0034
                                           -0.0150 -0.0105  0.0047 -0.0083
   162. (0.01851) BD*( 1) C   6 - H  11  
                ( 37.53%)   0.6126* C   6 s( 28.79%)p 2.47( 71.18%)d 0.00(  0.03%)
                                            0.0003 -0.5363  0.0158  0.4132 -0.0067
                                           -0.7273  0.0058  0.1098 -0.0030  0.0125
                                           -0.0031  0.0034  0.0064  0.0089
                ( 62.47%)  -0.7904* H  11 s( 99.90%)p 0.00(  0.10%)
                                           -0.9995  0.0049 -0.0176  0.0259 -0.0027
   163. (0.01788) BD*( 1) C   7 - C   8  
                ( 50.01%)   0.7072* C   7 s( 35.77%)p 1.79( 64.19%)d 0.00(  0.04%)
                                            0.0000  0.5980  0.0095  0.4065  0.0381
                                           -0.6796  0.0090  0.1146  0.0112 -0.0137
                                            0.0029 -0.0039 -0.0104 -0.0111
                ( 49.99%)  -0.7070* C   8 s( 35.79%)p 1.79( 64.16%)d 0.00(  0.04%)
                                            0.0000  0.5982  0.0082 -0.3605  0.0263
                                            0.7063  0.0287 -0.1058  0.0077 -0.0150
                                            0.0035 -0.0043 -0.0079 -0.0110
   164. (0.01476) BD*( 1) C   7 - H  12  
                ( 38.74%)   0.6224* C   7 s( 28.33%)p 2.53( 71.63%)d 0.00(  0.03%)
                                            0.0003 -0.5321  0.0134 -0.4057  0.0040
                                           -0.7318  0.0063 -0.1268  0.0015 -0.0123
                                           -0.0027 -0.0038  0.0078  0.0090
                ( 61.26%)  -0.7827* H  12 s( 99.91%)p 0.00(  0.09%)
                                           -0.9995  0.0021  0.0143  0.0261  0.0043
   165. (0.01788) BD*( 1) C   8 - C   9  
                ( 49.99%)   0.7070* C   8 s( 35.79%)p 1.79( 64.16%)d 0.00(  0.04%)
                                           -0.0000 -0.5982 -0.0082  0.3603 -0.0263
                                            0.7064  0.0287  0.1062 -0.0077 -0.0150
                                           -0.0035 -0.0043  0.0079  0.0110
                ( 50.01%)  -0.7072* C   9 s( 35.77%)p 1.79( 64.19%)d 0.00(  0.04%)
                                           -0.0000 -0.5980 -0.0095 -0.4063 -0.0381
                                           -0.6796  0.0090 -0.1154 -0.0112 -0.0137
                                           -0.0028 -0.0039  0.0104  0.0111
   166. (0.33440) BD*( 2) C   8 - C   9  
                ( 50.22%)   0.7087* C   8 s(  0.00%)p 1.00( 99.96%)d 0.00(  0.04%)
                                           -0.0000  0.0007 -0.0003 -0.2811  0.0034
                                           -0.0003 -0.0002  0.9594 -0.0115  0.0028
                                           -0.0154 -0.0099  0.0050 -0.0083
                ( 49.78%)  -0.7055* C   9 s(  0.00%)p 1.00( 99.96%)d 0.00(  0.04%)
                                            0.0000 -0.0009 -0.0004 -0.2796  0.0030
                                            0.0049  0.0003  0.9598 -0.0105 -0.0060
                                           -0.0006  0.0200  0.0002 -0.0004
   167. (0.01418) BD*( 1) C   8 - H  13  
                ( 38.79%)   0.6228* C   8 s( 28.33%)p 2.53( 71.64%)d 0.00(  0.03%)
                                            0.0003 -0.5321  0.0133 -0.8123  0.0074
                                           -0.0000  0.0000 -0.2376  0.0025  0.0000
                                           -0.0087 -0.0000 -0.0136  0.0076
                ( 61.21%)  -0.7824* H  13 s( 99.91%)p 0.00(  0.09%)
                                           -0.9995  0.0019  0.0289  0.0000  0.0084
   168. (0.01923) BD*( 1) C   9 - C  10  
                ( 50.27%)   0.7090* C   9 s( 35.80%)p 1.79( 64.16%)d 0.00(  0.04%)
                                            0.0001  0.5983  0.0068 -0.7678 -0.0085
                                           -0.0297 -0.0384 -0.2229 -0.0023 -0.0012
                                            0.0102 -0.0003  0.0158 -0.0094
                ( 49.73%)  -0.7052* C  10 s( 36.01%)p 1.78( 63.95%)d 0.00(  0.04%)
                                           -0.0000  0.6000  0.0112  0.7645  0.0078
                                           -0.0270 -0.0409  0.2293  0.0025  0.0019
                                            0.0102  0.0007  0.0157 -0.0092
   169. (0.01476) BD*( 1) C   9 - H  14  
                ( 38.74%)   0.6224* C   9 s( 28.34%)p 2.53( 71.63%)d 0.00(  0.03%)
                                           -0.0003  0.5321 -0.0134  0.4069 -0.0040
                                           -0.7318  0.0063  0.1228 -0.0014 -0.0123
                                            0.0028 -0.0039 -0.0078 -0.0090
                ( 61.26%)  -0.7827* H  14 s( 99.91%)p 0.00(  0.09%)
                                            0.9995 -0.0021 -0.0143  0.0261 -0.0043
   170. (0.01853) BD*( 1) C  10 - H  15  
                ( 37.53%)   0.6126* C  10 s( 28.79%)p 2.47( 71.18%)d 0.00(  0.03%)
                                           -0.0003  0.5363 -0.0157 -0.4118  0.0067
                                           -0.7273  0.0058 -0.1147  0.0030  0.0125
                                            0.0030  0.0033 -0.0064 -0.0089
                ( 62.47%)  -0.7904* H  15 s( 99.90%)p 0.00(  0.10%)
                                            0.9995 -0.0049  0.0175  0.0259  0.0027


 NHO Directionality and "Bond Bending" (deviations from line of nuclear centers)

         [Thresholds for printing:  angular deviation  >  1.0 degree]
                                    hybrid p-character > 25.0%
                                    orbital occupancy  >  0.10e

                                Line of Centers        Hybrid 1              Hybrid 2
                                ---------------  -------------------   ------------------
                NBO               Theta   Phi    Theta   Phi    Dev    Theta   Phi    Dev
 ========================================================================================
     1. BD (   1) O   1 - S   2   118.3   65.9   120.5   65.0   2.4     61.2  243.2   2.4
     2. BD (   1) S   2 - O   3    61.7  114.1    61.2  116.8   2.4    120.5  295.0   2.4
     4. BD (   1) C   5 - C   6    82.0   61.6    83.7   66.3   5.0     99.5  237.4   4.4
     5. BD (   1) C   5 - C  10    82.0  298.4    83.6  293.7   5.0     99.4  122.6   4.4
     6. BD (   2) C   5 - C  10    82.0  298.4    16.9  179.9  90.2    163.2  359.1  90.4
     7. BD (   1) C   6 - C   7    73.6  359.8    73.6    5.0   5.0    106.3  175.0   4.7
     8. BD (   2) C   6 - C   7    73.6  359.8   163.5    2.4  89.9    163.6    1.7  90.0
     9. BD (   1) C   6 - H  11    97.4  120.7    97.4  119.4   1.3      --     --    --
    10. BD (   1) C   7 - C   8    82.0  298.9    81.1  303.5   4.6     96.9  114.5   4.6
    12. BD (   1) C   8 - C   9    98.0  241.1    97.0  245.6   4.6     81.1   56.5   4.6
    13. BD (   2) C   8 - C   9    98.0  241.1    16.3  180.1  89.9    163.8  358.9  90.2
    15. BD (   1) C   9 - C  10   106.4  180.2   106.1  185.0   4.7     73.4  355.0   5.0
    17. BD (   1) C  10 - H  15    97.4  239.3    97.7  240.7   1.4      --     --    --
    37. LP (   2) O   1             --     --    142.0  204.6   --       --     --    --
    38. LP (   3) O   1             --     --     69.2  143.2   --       --     --    --
    39. LP (   1) S   2             --     --    171.6  180.0   --       --     --    --
    41. LP (   2) O   3             --     --    142.0  155.5   --       --     --    --
    42. LP (   3) O   3             --     --     69.2  216.8   --       --     --    --
   154. BD*(   1) O   1 - S   2   118.3   65.9   120.5   65.0   2.4     61.2  243.2   2.4
   155. BD*(   1) S   2 - O   3    61.7  114.1    61.2  116.8   2.4    120.5  295.0   2.4
   159. BD*(   2) C   5 - C  10    82.0  298.4    16.9  179.9  90.2    163.2  359.1  90.4
   161. BD*(   2) C   6 - C   7    73.6  359.8   163.5    2.4  89.9    163.6    1.7  90.0
   166. BD*(   2) C   8 - C   9    98.0  241.1    16.3  180.1  89.9    163.8  358.9  90.2


 Second Order Perturbation Theory Analysis of Fock Matrix in NBO Basis

     Threshold for printing:   0.50 kcal/mol
    (Intermolecular threshold: 0.05 kcal/mol)
                                                                              E(2)  E(j)-E(i) F(i,j)
         Donor NBO (i)                     Acceptor NBO (j)                 kcal/mol   a.u.    a.u. 
 ===================================================================================================

 within unit  1
   1. BD (   1) O   1 - S   2        /154. BD*(   1) O   1 - S   2            0.59    1.02    0.022
   1. BD (   1) O   1 - S   2        /155. BD*(   1) S   2 - O   3            2.16    1.02    0.043
   1. BD (   1) O   1 - S   2        /157. BD*(   1) C   5 - C   6            0.98    1.37    0.033
   2. BD (   1) S   2 - O   3        /154. BD*(   1) O   1 - S   2            2.16    1.02    0.043
   2. BD (   1) S   2 - O   3        /155. BD*(   1) S   2 - O   3            0.59    1.02    0.022
   2. BD (   1) S   2 - O   3        /158. BD*(   1) C   5 - C  10            0.98    1.37    0.033
   3. BD (   1) S   2 - C   5        / 89. RY*(   1) C   6                    1.64    1.71    0.048
   3. BD (   1) S   2 - C   5        /125. RY*(   1) C  10                    1.64    1.71    0.048
   3. BD (   1) S   2 - C   5        /154. BD*(   1) O   1 - S   2            1.62    0.82    0.033
   3. BD (   1) S   2 - C   5        /155. BD*(   1) S   2 - O   3            1.62    0.82    0.033
   3. BD (   1) S   2 - C   5        /157. BD*(   1) C   5 - C   6            0.63    1.18    0.024
   3. BD (   1) S   2 - C   5        /158. BD*(   1) C   5 - C  10            0.63    1.18    0.024
   3. BD (   1) S   2 - C   5        /160. BD*(   1) C   6 - C   7            3.12    1.18    0.054
   3. BD (   1) S   2 - C   5        /168. BD*(   1) C   9 - C  10            3.12    1.18    0.054
   4. BD (   1) C   5 - C   6        / 98. RY*(   1) C   7                    0.95    1.86    0.038
   4. BD (   1) C   5 - C   6        / 99. RY*(   2) C   7                    1.27    1.35    0.037
   4. BD (   1) C   5 - C   6        /125. RY*(   1) C  10                    0.95    1.81    0.037
   4. BD (   1) C   5 - C   6        /158. BD*(   1) C   5 - C  10            4.84    1.27    0.070
   4. BD (   1) C   5 - C   6        /160. BD*(   1) C   6 - C   7            3.31    1.27    0.058
   4. BD (   1) C   5 - C   6        /162. BD*(   1) C   6 - H  11            1.74    1.17    0.040
   4. BD (   1) C   5 - C   6        /164. BD*(   1) C   7 - H  12            2.49    1.16    0.048
   4. BD (   1) C   5 - C   6        /170. BD*(   1) C  10 - H  15            2.39    1.17    0.047
   5. BD (   1) C   5 - C  10        / 89. RY*(   1) C   6                    0.95    1.81    0.037
   5. BD (   1) C   5 - C  10        /116. RY*(   1) C   9                    0.95    1.86    0.038
   5. BD (   1) C   5 - C  10        /117. RY*(   2) C   9                    1.27    1.35    0.037
   5. BD (   1) C   5 - C  10        /157. BD*(   1) C   5 - C   6            4.84    1.27    0.070
   5. BD (   1) C   5 - C  10        /162. BD*(   1) C   6 - H  11            2.39    1.17    0.047
   5. BD (   1) C   5 - C  10        /168. BD*(   1) C   9 - C  10            3.31    1.27    0.058
   5. BD (   1) C   5 - C  10        /169. BD*(   1) C   9 - H  14            2.49    1.16    0.048
   5. BD (   1) C   5 - C  10        /170. BD*(   1) C  10 - H  15            1.74    1.17    0.040
   6. BD (   2) C   5 - C  10        / 57. RY*(   5) S   2                    1.09    0.93    0.031
   6. BD (   2) C   5 - C  10        / 91. RY*(   3) C   6                    0.65    0.86    0.023
   6. BD (   2) C   5 - C  10        / 92. RY*(   4) C   6                    1.77    0.90    0.039
   6. BD (   2) C   5 - C  10        /120. RY*(   5) C   9                    1.35    1.62    0.046
   6. BD (   2) C   5 - C  10        /154. BD*(   1) O   1 - S   2            1.19    0.47    0.022
   6. BD (   2) C   5 - C  10        /155. BD*(   1) S   2 - O   3            1.62    0.47    0.026
   6. BD (   2) C   5 - C  10        /161. BD*(   2) C   6 - C   7           21.02    0.29    0.070
   6. BD (   2) C   5 - C  10        /166. BD*(   2) C   8 - C   9           19.34    0.29    0.067
   7. BD (   1) C   6 - C   7        / 80. RY*(   1) C   5                    1.06    1.70    0.038
   7. BD (   1) C   6 - C   7        / 81. RY*(   2) C   5                    1.24    1.52    0.039
   7. BD (   1) C   6 - C   7        /107. RY*(   1) C   8                    0.85    1.85    0.036
   7. BD (   1) C   6 - C   7        /108. RY*(   2) C   8                    1.24    1.34    0.036
   7. BD (   1) C   6 - C   7        /156. BD*(   1) S   2 - C   5            3.67    0.86    0.052
   7. BD (   1) C   6 - C   7        /157. BD*(   1) C   5 - C   6            4.04    1.25    0.064
   7. BD (   1) C   6 - C   7        /162. BD*(   1) C   6 - H  11            1.61    1.16    0.039
   7. BD (   1) C   6 - C   7        /163. BD*(   1) C   7 - C   8            3.10    1.25    0.056
   7. BD (   1) C   6 - C   7        /164. BD*(   1) C   7 - H  12            1.38    1.15    0.036
   7. BD (   1) C   6 - C   7        /167. BD*(   1) C   8 - H  13            2.53    1.15    0.048
   8. BD (   2) C   6 - C   7        / 83. RY*(   4) C   5                    1.00    0.91    0.030
   8. BD (   2) C   6 - C   7        /111. RY*(   5) C   8                    1.06    1.90    0.044
   8. BD (   2) C   6 - C   7        /159. BD*(   2) C   5 - C  10           20.30    0.28    0.068
   8. BD (   2) C   6 - C   7        /166. BD*(   2) C   8 - C   9           21.30    0.28    0.069
   9. BD (   1) C   6 - H  11        / 80. RY*(   1) C   5                    1.04    1.52    0.036
   9. BD (   1) C   6 - H  11        / 98. RY*(   1) C   7                    0.66    1.67    0.030
   9. BD (   1) C   6 - H  11        /157. BD*(   1) C   5 - C   6            1.20    1.08    0.032
   9. BD (   1) C   6 - H  11        /158. BD*(   1) C   5 - C  10            4.52    1.08    0.062
   9. BD (   1) C   6 - H  11        /160. BD*(   1) C   6 - C   7            0.96    1.08    0.029
   9. BD (   1) C   6 - H  11        /163. BD*(   1) C   7 - C   8            3.62    1.08    0.056
  10. BD (   1) C   7 - C   8        / 90. RY*(   2) C   6                    1.82    1.38    0.045
  10. BD (   1) C   7 - C   8        /116. RY*(   1) C   9                    0.87    1.85    0.036
  10. BD (   1) C   7 - C   8        /117. RY*(   2) C   9                    1.27    1.34    0.037
  10. BD (   1) C   7 - C   8        /160. BD*(   1) C   6 - C   7            3.21    1.26    0.057
  10. BD (   1) C   7 - C   8        /162. BD*(   1) C   6 - H  11            2.64    1.16    0.049
  10. BD (   1) C   7 - C   8        /164. BD*(   1) C   7 - H  12            1.38    1.15    0.036
  10. BD (   1) C   7 - C   8        /165. BD*(   1) C   8 - C   9            3.12    1.25    0.056
  10. BD (   1) C   7 - C   8        /167. BD*(   1) C   8 - H  13            1.37    1.15    0.036
  10. BD (   1) C   7 - C   8        /169. BD*(   1) C   9 - H  14            2.57    1.15    0.049
  11. BD (   1) C   7 - H  12        / 89. RY*(   1) C   6                    0.66    1.62    0.029
  11. BD (   1) C   7 - H  12        /107. RY*(   1) C   8                    0.66    1.68    0.030
  11. BD (   1) C   7 - H  12        /157. BD*(   1) C   5 - C   6            3.87    1.08    0.058
  11. BD (   1) C   7 - H  12        /160. BD*(   1) C   6 - C   7            0.85    1.09    0.027
  11. BD (   1) C   7 - H  12        /163. BD*(   1) C   7 - C   8            0.82    1.08    0.027
  11. BD (   1) C   7 - H  12        /165. BD*(   1) C   8 - C   9            3.79    1.08    0.057
  12. BD (   1) C   8 - C   9        / 98. RY*(   1) C   7                    0.87    1.85    0.036
  12. BD (   1) C   8 - C   9        / 99. RY*(   2) C   7                    1.27    1.34    0.037
  12. BD (   1) C   8 - C   9        /126. RY*(   2) C  10                    1.82    1.38    0.045
  12. BD (   1) C   8 - C   9        /163. BD*(   1) C   7 - C   8            3.12    1.25    0.056
  12. BD (   1) C   8 - C   9        /164. BD*(   1) C   7 - H  12            2.57    1.15    0.049
  12. BD (   1) C   8 - C   9        /167. BD*(   1) C   8 - H  13            1.37    1.15    0.036
  12. BD (   1) C   8 - C   9        /168. BD*(   1) C   9 - C  10            3.21    1.26    0.057
  12. BD (   1) C   8 - C   9        /169. BD*(   1) C   9 - H  14            1.38    1.15    0.036
  12. BD (   1) C   8 - C   9        /170. BD*(   1) C  10 - H  15            2.64    1.16    0.049
  13. BD (   2) C   8 - C   9        /101. RY*(   4) C   7                    1.14    0.91    0.032
  13. BD (   2) C   8 - C   9        /102. RY*(   5) C   7                    0.60    2.15    0.035
  13. BD (   2) C   8 - C   9        /120. RY*(   5) C   9                    0.52    1.62    0.028
  13. BD (   2) C   8 - C   9        /129. RY*(   5) C  10                    0.86    2.04    0.041
  13. BD (   2) C   8 - C   9        /159. BD*(   2) C   5 - C  10           21.69    0.28    0.070
  13. BD (   2) C   8 - C   9        /161. BD*(   2) C   6 - C   7           19.77    0.29    0.068
  14. BD (   1) C   8 - H  13        / 98. RY*(   1) C   7                    0.68    1.68    0.030
  14. BD (   1) C   8 - H  13        /116. RY*(   1) C   9                    0.68    1.68    0.030
  14. BD (   1) C   8 - H  13        /160. BD*(   1) C   6 - C   7            3.80    1.09    0.057
  14. BD (   1) C   8 - H  13        /163. BD*(   1) C   7 - C   8            0.83    1.08    0.027
  14. BD (   1) C   8 - H  13        /165. BD*(   1) C   8 - C   9            0.83    1.08    0.027
  14. BD (   1) C   8 - H  13        /168. BD*(   1) C   9 - C  10            3.80    1.09    0.057
  15. BD (   1) C   9 - C  10        / 80. RY*(   1) C   5                    1.06    1.70    0.038
  15. BD (   1) C   9 - C  10        / 81. RY*(   2) C   5                    1.24    1.52    0.039
  15. BD (   1) C   9 - C  10        /107. RY*(   1) C   8                    0.85    1.85    0.036
  15. BD (   1) C   9 - C  10        /108. RY*(   2) C   8                    1.23    1.34    0.036
  15. BD (   1) C   9 - C  10        /156. BD*(   1) S   2 - C   5            3.67    0.86    0.052
  15. BD (   1) C   9 - C  10        /158. BD*(   1) C   5 - C  10            4.04    1.25    0.064
  15. BD (   1) C   9 - C  10        /165. BD*(   1) C   8 - C   9            3.10    1.25    0.056
  15. BD (   1) C   9 - C  10        /167. BD*(   1) C   8 - H  13            2.53    1.15    0.048
  15. BD (   1) C   9 - C  10        /169. BD*(   1) C   9 - H  14            1.38    1.15    0.036
  15. BD (   1) C   9 - C  10        /170. BD*(   1) C  10 - H  15            1.61    1.16    0.039
  16. BD (   1) C   9 - H  14        /107. RY*(   1) C   8                    0.66    1.68    0.030
  16. BD (   1) C   9 - H  14        /125. RY*(   1) C  10                    0.66    1.62    0.029
  16. BD (   1) C   9 - H  14        /158. BD*(   1) C   5 - C  10            3.87    1.08    0.058
  16. BD (   1) C   9 - H  14        /163. BD*(   1) C   7 - C   8            3.79    1.08    0.057
  16. BD (   1) C   9 - H  14        /165. BD*(   1) C   8 - C   9            0.82    1.08    0.027
  16. BD (   1) C   9 - H  14        /168. BD*(   1) C   9 - C  10            0.85    1.09    0.027
  17. BD (   1) C  10 - H  15        / 80. RY*(   1) C   5                    1.03    1.52    0.036
  17. BD (   1) C  10 - H  15        /116. RY*(   1) C   9                    0.66    1.67    0.030
  17. BD (   1) C  10 - H  15        /157. BD*(   1) C   5 - C   6            4.52    1.08    0.062
  17. BD (   1) C  10 - H  15        /158. BD*(   1) C   5 - C  10            1.20    1.08    0.032
  17. BD (   1) C  10 - H  15        /165. BD*(   1) C   8 - C   9            3.62    1.08    0.056
  17. BD (   1) C  10 - H  15        /168. BD*(   1) C   9 - C  10            0.96    1.08    0.029
  18. CR (   1) O   1                / 55. RY*(   3) S   2                    1.17   19.61    0.136
  20. CR (   2) S   2                / 80. RY*(   1) C   5                    1.23    9.64    0.097
  20. CR (   2) S   2                /154. BD*(   1) O   1 - S   2            1.03    8.84    0.088
  20. CR (   2) S   2                /155. BD*(   1) S   2 - O   3            1.03    8.84    0.088
  20. CR (   2) S   2                /157. BD*(   1) C   5 - C   6            0.77    9.19    0.076
  20. CR (   2) S   2                /158. BD*(   1) C   5 - C  10            0.77    9.19    0.076
  24. CR (   1) O   3                / 55. RY*(   3) S   2                    1.17   19.61    0.136
  30. CR (   1) C   5                / 90. RY*(   2) C   6                    1.88   10.77    0.127
  30. CR (   1) C   5                /126. RY*(   2) C  10                    1.88   10.77    0.127
  30. CR (   1) C   5                /156. BD*(   1) S   2 - C   5            0.90   10.25    0.089
  30. CR (   1) C   5                /157. BD*(   1) C   5 - C   6            0.50   10.64    0.066
  30. CR (   1) C   5                /158. BD*(   1) C   5 - C  10            0.50   10.64    0.066
  30. CR (   1) C   5                /160. BD*(   1) C   6 - C   7            0.89   10.65    0.087
  30. CR (   1) C   5                /162. BD*(   1) C   6 - H  11            0.72   10.55    0.078
  30. CR (   1) C   5                /168. BD*(   1) C   9 - C  10            0.89   10.65    0.087
  30. CR (   1) C   5                /170. BD*(   1) C  10 - H  15            0.72   10.55    0.078
  31. CR (   1) C   6                / 81. RY*(   2) C   5                    1.91   10.90    0.129
  31. CR (   1) C   6                / 82. RY*(   3) C   5                    0.58   10.76    0.071
  31. CR (   1) C   6                / 99. RY*(   2) C   7                    1.44   10.72    0.111
  31. CR (   1) C   6                /100. RY*(   3) C   7                    0.55   10.71    0.068
  31. CR (   1) C   6                /134. RY*(   1) H  11                    0.79   10.42    0.081
  31. CR (   1) C   6                /156. BD*(   1) S   2 - C   5            0.77   10.24    0.082
  31. CR (   1) C   6                /157. BD*(   1) C   5 - C   6            0.53   10.63    0.067
  31. CR (   1) C   6                /158. BD*(   1) C   5 - C  10            1.32   10.63    0.106
  31. CR (   1) C   6                /163. BD*(   1) C   7 - C   8            0.96   10.63    0.091
  31. CR (   1) C   6                /164. BD*(   1) C   7 - H  12            0.68   10.53    0.076
  32. CR (   1) C   7                / 90. RY*(   2) C   6                    0.86   10.77    0.086
  32. CR (   1) C   7                / 91. RY*(   3) C   6                    0.68   10.67    0.076
  32. CR (   1) C   7                /108. RY*(   2) C   8                    1.47   10.72    0.112
  32. CR (   1) C   7                /109. RY*(   3) C   8                    0.53   10.69    0.067
  32. CR (   1) C   7                /138. RY*(   1) H  12                    0.67   10.42    0.075
  32. CR (   1) C   7                /157. BD*(   1) C   5 - C   6            1.07   10.64    0.096
  32. CR (   1) C   7                /162. BD*(   1) C   6 - H  11            0.75   10.54    0.080
  32. CR (   1) C   7                /165. BD*(   1) C   8 - C   9            0.97   10.64    0.091
  32. CR (   1) C   7                /167. BD*(   1) C   8 - H  13            0.69   10.53    0.076
  33. CR (   1) C   8                / 99. RY*(   2) C   7                    1.50   10.72    0.113
  33. CR (   1) C   8                /100. RY*(   3) C   7                    0.53   10.72    0.067
  33. CR (   1) C   8                /117. RY*(   2) C   9                    1.50   10.72    0.113
  33. CR (   1) C   8                /118. RY*(   3) C   9                    0.53   10.72    0.067
  33. CR (   1) C   8                /142. RY*(   1) H  13                    0.68   10.42    0.075
  33. CR (   1) C   8                /160. BD*(   1) C   6 - C   7            0.97   10.64    0.091
  33. CR (   1) C   8                /164. BD*(   1) C   7 - H  12            0.69   10.53    0.076
  33. CR (   1) C   8                /168. BD*(   1) C   9 - C  10            0.97   10.64    0.091
  33. CR (   1) C   8                /169. BD*(   1) C   9 - H  14            0.69   10.53    0.076
  34. CR (   1) C   9                /108. RY*(   2) C   8                    1.47   10.72    0.112
  34. CR (   1) C   9                /109. RY*(   3) C   8                    0.53   10.69    0.067
  34. CR (   1) C   9                /126. RY*(   2) C  10                    0.86   10.77    0.086
  34. CR (   1) C   9                /127. RY*(   3) C  10                    0.52   10.72    0.067
  34. CR (   1) C   9                /146. RY*(   1) H  14                    0.67   10.42    0.075
  34. CR (   1) C   9                /158. BD*(   1) C   5 - C  10            1.07   10.64    0.096
  34. CR (   1) C   9                /163. BD*(   1) C   7 - C   8            0.97   10.64    0.091
  34. CR (   1) C   9                /167. BD*(   1) C   8 - H  13            0.69   10.53    0.076
  34. CR (   1) C   9                /170. BD*(   1) C  10 - H  15            0.75   10.54    0.080
  35. CR (   1) C  10                / 81. RY*(   2) C   5                    1.91   10.90    0.129
  35. CR (   1) C  10                / 82. RY*(   3) C   5                    0.58   10.76    0.071
  35. CR (   1) C  10                /117. RY*(   2) C   9                    1.44   10.72    0.111
  35. CR (   1) C  10                /118. RY*(   3) C   9                    0.55   10.72    0.068
  35. CR (   1) C  10                /150. RY*(   1) H  15                    0.79   10.42    0.081
  35. CR (   1) C  10                /156. BD*(   1) S   2 - C   5            0.77   10.24    0.082
  35. CR (   1) C  10                /157. BD*(   1) C   5 - C   6            1.32   10.63    0.106
  35. CR (   1) C  10                /158. BD*(   1) C   5 - C  10            0.53   10.63    0.067
  35. CR (   1) C  10                /165. BD*(   1) C   8 - C   9            0.96   10.63    0.091
  35. CR (   1) C  10                /169. BD*(   1) C   9 - H  14            0.68   10.53    0.076
  36. LP (   1) O   1                / 55. RY*(   3) S   2                    0.69    1.49    0.029
  36. LP (   1) O   1                / 58. RY*(   6) S   2                    1.01    1.79    0.038
  36. LP (   1) O   1                / 59. RY*(   7) S   2                    0.97    1.59    0.035
  37. LP (   2) O   1                / 54. RY*(   2) S   2                    4.77    0.86    0.058
  37. LP (   2) O   1                / 55. RY*(   3) S   2                    0.78    0.97    0.025
  37. LP (   2) O   1                / 56. RY*(   4) S   2                    3.25    1.10    0.054
  37. LP (   2) O   1                /155. BD*(   1) S   2 - O   3            3.04    0.48    0.034
  37. LP (   2) O   1                /156. BD*(   1) S   2 - C   5            8.49    0.43    0.055
  38. LP (   3) O   1                / 53. RY*(   1) S   2                    4.50    1.02    0.063
  38. LP (   3) O   1                / 54. RY*(   2) S   2                    1.05    0.87    0.028
  38. LP (   3) O   1                / 56. RY*(   4) S   2                    0.89    1.11    0.029
  38. LP (   3) O   1                / 57. RY*(   5) S   2                    1.06    0.94    0.030
  38. LP (   3) O   1                /155. BD*(   1) S   2 - O   3           16.60    0.49    0.081
  38. LP (   3) O   1                /156. BD*(   1) S   2 - C   5            4.92    0.44    0.042
  39. LP (   1) S   2                / 80. RY*(   1) C   5                    0.88    1.55    0.033
  39. LP (   1) S   2                /157. BD*(   1) C   5 - C   6            0.90    1.10    0.028
  39. LP (   1) S   2                /158. BD*(   1) C   5 - C  10            0.90    1.10    0.028
  39. LP (   1) S   2                /159. BD*(   2) C   5 - C  10            2.28    0.56    0.035
  40. LP (   1) O   3                / 55. RY*(   3) S   2                    0.69    1.49    0.029
  40. LP (   1) O   3                / 58. RY*(   6) S   2                    1.01    1.79    0.038
  40. LP (   1) O   3                / 59. RY*(   7) S   2                    0.97    1.59    0.035
  41. LP (   2) O   3                / 54. RY*(   2) S   2                    4.77    0.86    0.058
  41. LP (   2) O   3                / 55. RY*(   3) S   2                    0.78    0.97    0.025
  41. LP (   2) O   3                / 56. RY*(   4) S   2                    3.25    1.10    0.054
  41. LP (   2) O   3                /154. BD*(   1) O   1 - S   2            3.04    0.48    0.034
  41. LP (   2) O   3                /156. BD*(   1) S   2 - C   5            8.49    0.43    0.055
  42. LP (   3) O   3                / 53. RY*(   1) S   2                    4.50    1.02    0.063
  42. LP (   3) O   3                / 54. RY*(   2) S   2                    1.05    0.87    0.028
  42. LP (   3) O   3                / 56. RY*(   4) S   2                    0.89    1.11    0.029
  42. LP (   3) O   3                / 57. RY*(   5) S   2                    1.06    0.94    0.030
  42. LP (   3) O   3                /154. BD*(   1) O   1 - S   2           16.60    0.49    0.081
  42. LP (   3) O   3                /156. BD*(   1) S   2 - C   5            4.92    0.44    0.042
 154. BD*(   1) O   1 - S   2        / 53. RY*(   1) S   2                    2.32    0.53    0.115
 154. BD*(   1) O   1 - S   2        / 55. RY*(   3) S   2                    7.11    0.50    0.204
 154. BD*(   1) O   1 - S   2        / 57. RY*(   5) S   2                    0.79    0.46    0.071
 155. BD*(   1) S   2 - O   3        / 53. RY*(   1) S   2                    2.32    0.53    0.115
 155. BD*(   1) S   2 - O   3        / 55. RY*(   3) S   2                    7.11    0.50    0.204
 155. BD*(   1) S   2 - O   3        / 57. RY*(   5) S   2                    0.79    0.46    0.071
 156. BD*(   1) S   2 - C   5        / 53. RY*(   1) S   2                    4.16    0.58    0.140
 156. BD*(   1) S   2 - C   5        / 54. RY*(   2) S   2                    2.65    0.42    0.098
 156. BD*(   1) S   2 - C   5        / 57. RY*(   5) S   2                    1.63    0.50    0.090
 156. BD*(   1) S   2 - C   5        / 82. RY*(   3) C   5                    0.90    0.53    0.069
 156. BD*(   1) S   2 - C   5        /160. BD*(   1) C   6 - C   7            0.69    0.40    0.050
 156. BD*(   1) S   2 - C   5        /162. BD*(   1) C   6 - H  11            0.97    0.30    0.052
 156. BD*(   1) S   2 - C   5        /168. BD*(   1) C   9 - C  10            0.69    0.40    0.050
 156. BD*(   1) S   2 - C   5        /170. BD*(   1) C  10 - H  15            0.97    0.30    0.052
 159. BD*(   2) C   5 - C  10        / 83. RY*(   4) C   5                    1.69    0.63    0.068
 159. BD*(   2) C   5 - C  10        / 92. RY*(   4) C   6                    0.57    0.61    0.039
 159. BD*(   2) C   5 - C  10        /120. RY*(   5) C   9                    0.55    1.34    0.057
 159. BD*(   2) C   5 - C  10        /127. RY*(   3) C  10                    1.97    0.62    0.073
 159. BD*(   2) C   5 - C  10        /128. RY*(   4) C  10                    1.99    0.67    0.077
 159. BD*(   2) C   5 - C  10        /154. BD*(   1) O   1 - S   2            1.36    0.19    0.029
 159. BD*(   2) C   5 - C  10        /155. BD*(   1) S   2 - O   3            1.02    0.19    0.025
 161. BD*(   2) C   6 - C   7        / 91. RY*(   3) C   6                    0.58    0.57    0.040
 161. BD*(   2) C   6 - C   7        / 92. RY*(   4) C   6                    1.30    0.61    0.063
 161. BD*(   2) C   6 - C   7        / 93. RY*(   5) C   6                    0.57    1.85    0.072
 161. BD*(   2) C   6 - C   7        /101. RY*(   4) C   7                    3.05    0.62    0.097
 166. BD*(   2) C   8 - C   9        /110. RY*(   4) C   8                    2.60    0.86    0.103
 166. BD*(   2) C   8 - C   9        /119. RY*(   4) C   9                    1.87    1.15    0.101

 from unit  1 to unit  2
   1. BD (   1) O   1 - S   2        / 43. LP*(   1)Na   4                    0.15    0.80    0.010
   1. BD (   1) O   1 - S   2        / 72. RY*(   2)Na   4                    0.18    1.04    0.012
   1. BD (   1) O   1 - S   2        / 74. RY*(   4)Na   4                    0.12    1.00    0.010
   1. BD (   1) O   1 - S   2        / 75. RY*(   5)Na   4                    0.12    1.03    0.010
   1. BD (   1) O   1 - S   2        / 77. RY*(   7)Na   4                    0.06    1.10    0.007
   2. BD (   1) S   2 - O   3        / 43. LP*(   1)Na   4                    0.15    0.80    0.010
   2. BD (   1) S   2 - O   3        / 72. RY*(   2)Na   4                    0.18    1.04    0.012
   2. BD (   1) S   2 - O   3        / 74. RY*(   4)Na   4                    0.12    1.00    0.010
   2. BD (   1) S   2 - O   3        / 75. RY*(   5)Na   4                    0.12    1.03    0.010
   2. BD (   1) S   2 - O   3        / 77. RY*(   7)Na   4                    0.06    1.10    0.007
   3. BD (   1) S   2 - C   5        / 71. RY*(   1)Na   4                    0.13    0.79    0.009
  18. CR (   1) O   1                / 43. LP*(   1)Na   4                    0.48   18.90    0.088
  20. CR (   2) S   2                / 43. LP*(   1)Na   4                    0.56    8.62    0.063
  24. CR (   1) O   3                / 43. LP*(   1)Na   4                    0.48   18.90    0.088
  36. LP (   1) O   1                / 43. LP*(   1)Na   4                    3.88    0.77    0.050
  36. LP (   1) O   1                / 71. RY*(   1)Na   4                    0.07    0.96    0.007
  36. LP (   1) O   1                / 72. RY*(   2)Na   4                    0.43    1.02    0.019
  36. LP (   1) O   1                / 74. RY*(   4)Na   4                    0.06    0.97    0.007
  36. LP (   1) O   1                / 75. RY*(   5)Na   4                    0.05    1.00    0.006
  37. LP (   2) O   1                / 43. LP*(   1)Na   4                    1.25    0.26    0.016
  37. LP (   2) O   1                / 71. RY*(   1)Na   4                    1.46    0.45    0.023
  37. LP (   2) O   1                / 73. RY*(   3)Na   4                    0.71    0.59    0.019
  37. LP (   2) O   1                / 75. RY*(   5)Na   4                    0.07    0.49    0.006
  37. LP (   2) O   1                / 76. RY*(   6)Na   4                    0.13    0.64    0.008
  37. LP (   2) O   1                / 79. RY*(   9)Na   4                    0.08    0.59    0.006
  38. LP (   3) O   1                / 43. LP*(   1)Na   4                    2.99    0.27    0.026
  38. LP (   3) O   1                / 71. RY*(   1)Na   4                    0.55    0.46    0.015
  38. LP (   3) O   1                / 72. RY*(   2)Na   4                    0.22    0.51    0.010
  38. LP (   3) O   1                / 73. RY*(   3)Na   4                    0.15    0.60    0.009
  38. LP (   3) O   1                / 74. RY*(   4)Na   4                    0.07    0.47    0.005
  38. LP (   3) O   1                / 75. RY*(   5)Na   4                    0.10    0.50    0.007
  38. LP (   3) O   1                / 78. RY*(   8)Na   4                    0.07    0.44    0.005
  39. LP (   1) S   2                / 43. LP*(   1)Na   4                    1.19    0.53    0.023
  40. LP (   1) O   3                / 43. LP*(   1)Na   4                    3.88    0.77    0.050
  40. LP (   1) O   3                / 71. RY*(   1)Na   4                    0.07    0.96    0.007
  40. LP (   1) O   3                / 72. RY*(   2)Na   4                    0.43    1.02    0.019
  40. LP (   1) O   3                / 74. RY*(   4)Na   4                    0.06    0.97    0.007
  40. LP (   1) O   3                / 75. RY*(   5)Na   4                    0.05    1.00    0.006
  41. LP (   2) O   3                / 43. LP*(   1)Na   4                    1.25    0.26    0.016
  41. LP (   2) O   3                / 71. RY*(   1)Na   4                    1.46    0.45    0.023
  41. LP (   2) O   3                / 73. RY*(   3)Na   4                    0.71    0.59    0.019
  41. LP (   2) O   3                / 75. RY*(   5)Na   4                    0.07    0.49    0.006
  41. LP (   2) O   3                / 76. RY*(   6)Na   4                    0.13    0.64    0.008
  41. LP (   2) O   3                / 79. RY*(   9)Na   4                    0.08    0.59    0.006
  42. LP (   3) O   3                / 43. LP*(   1)Na   4                    2.99    0.27    0.026
  42. LP (   3) O   3                / 71. RY*(   1)Na   4                    0.55    0.46    0.015
  42. LP (   3) O   3                / 72. RY*(   2)Na   4                    0.22    0.51    0.010
  42. LP (   3) O   3                / 73. RY*(   3)Na   4                    0.15    0.60    0.009
  42. LP (   3) O   3                / 74. RY*(   4)Na   4                    0.07    0.47    0.005
  42. LP (   3) O   3                / 75. RY*(   5)Na   4                    0.10    0.50    0.007
  42. LP (   3) O   3                / 78. RY*(   8)Na   4                    0.07    0.44    0.005
 154. BD*(   1) O   1 - S   2        / 72. RY*(   2)Na   4                    1.34    0.03    0.023
 154. BD*(   1) O   1 - S   2        / 76. RY*(   6)Na   4                    0.10    0.16    0.015
 154. BD*(   1) O   1 - S   2        / 79. RY*(   9)Na   4                    0.06    0.11    0.010
 155. BD*(   1) S   2 - O   3        / 72. RY*(   2)Na   4                    1.34    0.03    0.023
 155. BD*(   1) S   2 - O   3        / 76. RY*(   6)Na   4                    0.10    0.16    0.015
 155. BD*(   1) S   2 - O   3        / 79. RY*(   9)Na   4                    0.06    0.11    0.010
 156. BD*(   1) S   2 - C   5        / 71. RY*(   1)Na   4                    0.23    0.01    0.005

 from unit  2 to unit  1
  26. CR (   2)Na   4                / 59. RY*(   7) S   2                    0.06    3.14    0.012
  26. CR (   2)Na   4                /154. BD*(   1) O   1 - S   2            0.20    2.54    0.020
  26. CR (   2)Na   4                /155. BD*(   1) S   2 - O   3            0.20    2.54    0.020
  29. CR (   5)Na   4                /154. BD*(   1) O   1 - S   2            0.05    1.39    0.008
  29. CR (   5)Na   4                /155. BD*(   1) S   2 - O   3            0.05    1.39    0.008

 within unit  2
       None above threshold


 Natural Bond Orbitals (Summary):

                                                            Principal Delocalizations
           NBO                        Occupancy    Energy   (geminal,vicinal,remote)
 ====================================================================================
 Molecular unit  1  (C6H5O2S)
     1. BD (   1) O   1 - S   2          1.98312    -0.78883  155(g),157(v),154(g),72(r)
                                                    43(r),74(r),75(r),77(r)
     2. BD (   1) S   2 - O   3          1.98312    -0.78883  154(g),158(v),155(g),72(r)
                                                    43(r),74(r),75(r),77(r)
     3. BD (   1) S   2 - C   5          1.97085    -0.59297  168(v),160(v),154(g),155(g)
                                                    89(v),125(v),158(g),157(g)
                                                    71(r),43(r)
     4. BD (   1) C   5 - C   6          1.97568    -0.68515  158(g),160(g),164(v),170(v)
                                                    162(g),99(v),98(v),125(v)
     5. BD (   1) C   5 - C  10          1.97569    -0.68515  157(g),168(g),169(v),162(v)
                                                    170(g),117(v),116(v),89(v)
     6. BD (   2) C   5 - C  10          1.66567    -0.24698  161(v),166(v),92(v),155(v)
                                                    120(v),154(v),57(v),91(v)
     7. BD (   1) C   6 - C   7          1.97410    -0.67171  157(g),156(v),163(g),167(v)
                                                    162(g),164(g),108(v),81(v)
                                                    80(v),107(v)
     8. BD (   2) C   6 - C   7          1.65635    -0.24136  166(v),159(v),111(v),83(v)
     9. BD (   1) C   6 - H  11          1.97752    -0.49402  158(v),163(v),157(g),80(v)
                                                    160(g),98(v)
    10. BD (   1) C   7 - C   8          1.97788    -0.67254  160(g),165(g),162(v),169(v)
                                                    90(v),164(g),167(g),117(v)
                                                    116(v)
    11. BD (   1) C   7 - H  12          1.98022    -0.49970  157(v),165(v),160(g),163(g)
                                                    107(v),89(v)
    12. BD (   1) C   8 - C   9          1.97788    -0.67255  168(g),163(g),170(v),164(v)
                                                    126(v),169(g),167(g),99(v)
                                                    98(v)
    13. BD (   2) C   8 - C   9          1.66326    -0.24287  159(v),161(v),101(v),129(v)
                                                    102(v),120(g)
    14. BD (   1) C   8 - H  13          1.98041    -0.50116  160(v),168(v),163(g),165(g)
                                                    98(v),116(v)
    15. BD (   1) C   9 - C  10          1.97410    -0.67170  158(g),156(v),165(g),167(v)
                                                    170(g),169(g),108(v),81(v)
                                                    80(v),107(v)
    16. BD (   1) C   9 - H  14          1.98022    -0.49970  158(v),163(v),168(g),165(g)
                                                    107(v),125(v)
    17. BD (   1) C  10 - H  15          1.97753    -0.49402  157(v),165(v),158(g),80(v)
                                                    168(g),116(v)
    18. CR (   1) O   1                  1.99987   -18.88816  55(v),43(r)
    19. CR (   1) S   2                  1.99999   -88.14972   
    20. CR (   2) S   2                  1.99914    -8.61139  80(v),154(g),155(g),158(v)
                                                    157(v),43(r)
    21. CR (   3) S   2                  1.99988    -5.98468   
    22. CR (   4) S   2                  1.99992    -5.98419   
    23. CR (   5) S   2                  1.99991    -5.97998   
    24. CR (   1) O   3                  1.99987   -18.88816  55(v),43(r)
    30. CR (   1) C   5                  1.99873   -10.06164  90(v),126(v),156(g),160(v)
                                                    168(v),170(v),162(v),157(g)
                                                    158(g)
    31. CR (   1) C   6                  1.99885   -10.05132  81(v),99(v),158(v),163(v)
                                                    156(v),134(v),164(v),82(v)
                                                    100(v),157(g)
    32. CR (   1) C   7                  1.99893   -10.05744  108(v),157(v),165(v),90(v)
                                                    162(v),167(v),91(v),138(v)
                                                    109(v)
    33. CR (   1) C   8                  1.99894   -10.05828  99(v),117(v),160(v),168(v)
                                                    164(v),169(v),142(v),100(v)
                                                    118(v)
    34. CR (   1) C   9                  1.99893   -10.05744  108(v),158(v),163(v),126(v)
                                                    170(v),167(v),146(v),109(v)
                                                    127(v)
    35. CR (   1) C  10                  1.99885   -10.05132  81(v),117(v),157(v),165(v)
                                                    156(v),150(v),169(v),82(v)
                                                    118(v),158(g)
    36. LP (   1) O   1                  1.97773    -0.76415  43(r),58(v),59(v),55(v)
                                                    72(r),71(r),74(r),75(r)
    37. LP (   2) O   1                  1.90206    -0.25048  156(v),54(v),56(v),155(v)
                                                    71(r),43(r),55(v),73(r)
                                                    76(r),79(r),75(r)
    38. LP (   3) O   1                  1.83165    -0.25934  155(v),156(v),53(v),43(r)
                                                    57(v),54(v),56(v),71(r)
                                                    72(r),73(r),75(r),74(r)
                                                    78(r)
    39. LP (   1) S   2                  1.96331    -0.52072  159(v),43(r),158(v),157(v)
                                                    80(v)
    40. LP (   1) O   3                  1.97773    -0.76415  43(r),58(v),59(v),55(v)
                                                    72(r),71(r),74(r),75(r)
    41. LP (   2) O   3                  1.90206    -0.25048  156(v),54(v),56(v),154(v)
                                                    71(r),43(r),55(v),73(r)
                                                    159(r),76(r),79(r),75(r)
    42. LP (   3) O   3                  1.83165    -0.25934  154(v),156(v),53(v),43(r)
                                                    57(v),54(v),56(v),71(r)
                                                    72(r),73(r),75(r),74(r)
                                                    78(r)
    44. RY*(   1) O   1                  0.00145     1.21025   
    45. RY*(   2) O   1                  0.00121     1.37636   
    46. RY*(   3) O   1                  0.00027     1.49657   
    47. RY*(   4) O   1                  0.00011     1.50077   
    48. RY*(   5) O   1                  0.00004     2.30367   
    49. RY*(   6) O   1                  0.00001     2.70070   
    50. RY*(   7) O   1                  0.00002     2.79503   
    51. RY*(   8) O   1                  0.00001     2.76318   
    52. RY*(   9) O   1                  0.00000     2.69088   
    53. RY*(   1) S   2                  0.03659     0.75910   
    54. RY*(   2) S   2                  0.02857     0.60680   
    55. RY*(   3) S   2                  0.02388     0.72163   
    56. RY*(   4) S   2                  0.01725     0.84771   
    57. RY*(   5) S   2                  0.00385     0.68564   
    58. RY*(   6) S   2                  0.00335     1.02359   
    59. RY*(   7) S   2                  0.00175     0.82897   
    60. RY*(   8) S   2                  0.00028     0.98130   
    61. RY*(   9) S   2                  0.00005     0.75254   
    62. RY*(   1) O   3                  0.00145     1.21026   
    63. RY*(   2) O   3                  0.00121     1.37637   
    64. RY*(   3) O   3                  0.00027     1.49657   
    65. RY*(   4) O   3                  0.00011     1.50078   
    66. RY*(   5) O   3                  0.00004     2.30367   
    67. RY*(   6) O   3                  0.00001     2.70068   
    68. RY*(   7) O   3                  0.00002     2.79503   
    69. RY*(   8) O   3                  0.00001     2.76320   
    70. RY*(   9) O   3                  0.00000     2.69088   
    80. RY*(   1) C   5                  0.00851     1.02991   
    81. RY*(   2) C   5                  0.00714     0.84764   
    82. RY*(   3) C   5                  0.00341     0.71264   
    83. RY*(   4) C   5                  0.00224     0.66566   
    84. RY*(   5) C   5                  0.00074     1.93463   
    85. RY*(   6) C   5                  0.00041     2.05565   
    86. RY*(   7) C   5                  0.00037     2.41905   
    87. RY*(   8) C   5                  0.00013     1.92662   
    88. RY*(   9) C   5                  0.00002     2.19022   
    89. RY*(   1) C   6                  0.00723     1.12169   
    90. RY*(   2) C   6                  0.00340     0.71039   
    91. RY*(   3) C   6                  0.00124     0.61319   
    92. RY*(   4) C   6                  0.00102     0.65403   
    93. RY*(   5) C   6                  0.00064     1.89166   
    94. RY*(   6) C   6                  0.00014     2.40994   
    95. RY*(   7) C   6                  0.00007     2.35312   
    96. RY*(   8) C   6                  0.00002     1.92215   
    97. RY*(   9) C   6                  0.00001     2.21478   
    98. RY*(   1) C   7                  0.00556     1.17624   
    99. RY*(   2) C   7                  0.00266     0.66602   
   100. RY*(   3) C   7                  0.00091     0.66355   
   101. RY*(   4) C   7                  0.00067     0.66740   
   102. RY*(   5) C   7                  0.00065     1.90420   
   103. RY*(   6) C   7                  0.00014     2.39759   
   104. RY*(   7) C   7                  0.00005     2.27127   
   105. RY*(   8) C   7                  0.00000     1.87935   
   106. RY*(   9) C   7                  0.00000     2.20396   
   107. RY*(   1) C   8                  0.00517     1.18007   
   108. RY*(   2) C   8                  0.00261     0.66613   
   109. RY*(   3) C   8                  0.00106     0.63509   
   110. RY*(   4) C   8                  0.00075     0.90496   
   111. RY*(   5) C   8                  0.00066     1.66028   
   112. RY*(   6) C   8                  0.00014     2.39362   
   113. RY*(   7) C   8                  0.00005     2.28360   
   114. RY*(   8) C   8                  0.00000     1.96873   
   115. RY*(   9) C   8                  0.00000     2.11566   
   116. RY*(   1) C   9                  0.00556     1.17624   
   117. RY*(   2) C   9                  0.00266     0.66602   
   118. RY*(   3) C   9                  0.00091     0.66437   
   119. RY*(   4) C   9                  0.00074     1.19455   
   120. RY*(   5) C   9                  0.00060     1.37639   
   121. RY*(   6) C   9                  0.00014     2.39756   
   122. RY*(   7) C   9                  0.00005     2.27128   
   123. RY*(   8) C   9                  0.00000     1.87851   
   124. RY*(   9) C   9                  0.00000     2.20455   
   125. RY*(   1) C  10                  0.00725     1.12135   
   126. RY*(   2) C  10                  0.00340     0.71055   
   127. RY*(   3) C  10                  0.00128     0.65906   
   128. RY*(   4) C  10                  0.00108     0.70501   
   129. RY*(   5) C  10                  0.00061     1.79433   
   130. RY*(   6) C  10                  0.00014     2.40957   
   131. RY*(   7) C  10                  0.00007     2.35308   
   132. RY*(   8) C  10                  0.00002     1.92258   
   133. RY*(   9) C  10                  0.00001     2.21456   
   134. RY*(   1) H  11                  0.00365     0.36942   
   135. RY*(   2) H  11                  0.00017     1.70526   
   136. RY*(   3) H  11                  0.00011     2.00284   
   137. RY*(   4) H  11                  0.00007     2.34181   
   138. RY*(   1) H  12                  0.00171     0.36364   
   139. RY*(   2) H  12                  0.00018     1.65527   
   140. RY*(   3) H  12                  0.00009     1.97502   
   141. RY*(   4) H  12                  0.00006     2.33715   
   142. RY*(   1) H  13                  0.00163     0.36207   
   143. RY*(   2) H  13                  0.00018     1.65360   
   144. RY*(   3) H  13                  0.00009     1.97362   
   145. RY*(   4) H  13                  0.00006     2.33640   
   146. RY*(   1) H  14                  0.00171     0.36364   
   147. RY*(   2) H  14                  0.00018     1.65527   
   148. RY*(   3) H  14                  0.00009     1.97502   
   149. RY*(   4) H  14                  0.00006     2.33715   
   150. RY*(   1) H  15                  0.00365     0.36941   
   151. RY*(   2) H  15                  0.00017     1.70525   
   152. RY*(   3) H  15                  0.00011     2.00285   
   153. RY*(   4) H  15                  0.00007     2.34182   
   154. BD*(   1) O   1 - S   2          0.11140     0.22654  155(g),55(g),53(g),72(r)
                                                    57(g),74(r),43(r),76(r)
                                                    79(r),78(r)
   155. BD*(   1) S   2 - O   3          0.11140     0.22654  154(g),55(g),53(g),72(r)
                                                    57(g),74(r),43(r),76(r)
                                                    79(r),78(r)
   156. BD*(   1) S   2 - C   5          0.15706     0.18396  53(g),54(g),57(g),82(g)
                                                    170(v),162(v),168(v),160(v)
                                                    78(r),71(r)
   157. BD*(   1) C   5 - C   6          0.02555     0.58223   
   158. BD*(   1) C   5 - C  10          0.02556     0.58224   
   159. BD*(   2) C   5 - C  10          0.35970     0.03970  166(v),161(v),128(g),127(g)
                                                    83(g),154(v),155(v),92(v)
                                                    120(v)
   160. BD*(   1) C   6 - C   7          0.01924     0.58573   
   161. BD*(   2) C   6 - C   7          0.32118     0.04446  166(v),159(v),101(g),92(g)
                                                    91(g),93(g)
   162. BD*(   1) C   6 - H  11          0.01851     0.48594   
   163. BD*(   1) C   7 - C   8          0.01788     0.58108   
   164. BD*(   1) C   7 - H  12          0.01476     0.47569   
   165. BD*(   1) C   8 - C   9          0.01788     0.58109   
   166. BD*(   2) C   8 - C   9          0.33440     0.04172  159(v),161(v),110(g),119(g)
   167. BD*(   1) C   8 - H  13          0.01418     0.47524   
   168. BD*(   1) C   9 - C  10          0.01923     0.58571   
   169. BD*(   1) C   9 - H  14          0.01476     0.47569   
   170. BD*(   1) C  10 - H  15          0.01853     0.48592   
       -------------------------------
              Total Lewis   72.05161  ( 97.5370%)
        Valence non-Lewis    1.60122  (  2.1676%)
        Rydberg non-Lewis    0.21824  (  0.2954%)
       -------------------------------
            Total unit  1   73.87106  (100.0000%)
           Charge unit  1   -0.87106

 Molecular unit  2  (Na)
    25. CR (   1)Na   4                  2.00000   -38.38485   
    26. CR (   2)Na   4                  1.99986    -2.31449  154(r),155(r),59(r)
    27. CR (   3)Na   4                  1.99966    -1.16057   
    28. CR (   4)Na   4                  1.99947    -1.15735   
    29. CR (   5)Na   4                  1.99928    -1.15871  154(r),155(r)
    43. LP*(   1)Na   4                  0.09756     0.01079   
    71. RY*(   1)Na   4                  0.02105     0.19794   
    72. RY*(   2)Na   4                  0.00603     0.25533   
    73. RY*(   3)Na   4                  0.00298     0.33980   
    74. RY*(   4)Na   4                  0.00218     0.20772   
    75. RY*(   5)Na   4                  0.00043     0.23835   
    76. RY*(   6)Na   4                  0.00018     0.39117   
    77. RY*(   7)Na   4                  0.00013     0.31259   
    78. RY*(   8)Na   4                  0.00011     0.18273   
    79. RY*(   9)Na   4                  0.00003     0.33656   
       -------------------------------
              Total Lewis    9.99826  ( 98.7099%)
        Valence non-Lewis    0.09756  (  0.9632%)
        Rydberg non-Lewis    0.03311  (  0.3269%)
       -------------------------------
            Total unit  2   10.12894  (100.0000%)
           Charge unit  2    0.87106
 Unable to Open any file for archive entry.
 1\1\GINC-COMPUTE-0-1\SP\RB3LYP\def2SVP\C6H5Na1O2S1\ZAHRT2\13-Mar-2021\
 0\\# b3lyp/def2svp geom=NewRedundant pop=NBO\\95\\0,1\O,0,2.7068810856
 ,-1.3883852571,-0.4245766422\S,0,2.2129908087,-0.6204784953,0.83679779
 62\O,0,2.8603554206,0.7948864195,0.7884235203\Na,0,3.7589420862,0.3806
 249198,-1.1606807814\C,0,0.4826376118,-0.240698239,0.3721606384\C,0,-0
 .0965872971,0.9551055094,0.8024495606\C,0,-1.4291815539,1.2246536082,0
 .4781126617\C,0,-2.1698942085,0.301355062,-0.2678587508\C,0,-1.5779630
 61,-0.8914109612,-0.6974333396\C,0,-0.2458318098,-1.1675478849,-0.3767
 555847\H,0,0.5103399283,1.6662627906,1.3667976179\H,0,-1.8912973455,2.
 1599592146,0.804656974\H,0,-3.2120756971,0.5140961908,-0.5189060349\H,
 0,-2.1561473169,-1.606915467,-1.2879712987\H,0,0.2468313488,-2.0815074
 103,-0.7152163368\\Version=ES64L-G16RevC.01\State=1-A\HF=-942.1582971\
 RMSD=3.450e-09\Dipole=0.8169417,0.8458389,-1.6257855\Quadrupole=8.2745
 587,-6.6820233,-1.5925354,3.9295255,-9.1366379,-2.9396072\PG=C01 [X(C6
 H5Na1O2S1)]\\@
 The archive entry for this job was punched.


 AND THIS OUR LIFE, EXEMPT FROM PUBLIC HAUNT,
 FINDS TONGUES IN TREES, BOOKS IN THE RUNNING BROOKS,
 SERMONS IN STONES, AND GOOD IN EVERYTHING.
 I WOULD NOT CHANGE IT. -- W. SHAKESPEARE
 AS YOU LIKE IT, ACT II, SCENE 1.
 File lengths (MBytes):  RWF=     19 Int=      0 D2E=      0 Chk=      3 Scr=      1
 Normal termination of Gaussian 16
