# Supplementary material for: Machine-Learning-Guided Discovery of Electrochemical Reactions
Source: J Am Chem Soc. 2022 Dec 2;144(49):22599–610. doi: 10.1021/jacs.2c08997 (PMC9756344; doi:10.1021/jacs.2c08997)
Supplement: Supplementary file 4 — ja2c08997_si_004.zip [file ja2c08997_si_004.zip › Reactivity Prediction/Nlogs_notimes/96.log]

 Entering Gaussian System, Link 0=g16
 Input=96.com
 Output=96.log
 Initial command:
  
 Copyright (c) 1988-2019, Gaussian, Inc.  All Rights Reserved.
  
 This is part of the Gaussian(R) 16 program.  It is based on
 the Gaussian(R) 09 system (copyright 2009, Gaussian, Inc.),
 the Gaussian(R) 03 system (copyright 2003, Gaussian, Inc.),
 the Gaussian(R) 98 system (copyright 1998, Gaussian, Inc.),
 the Gaussian(R) 94 system (copyright 1995, Gaussian, Inc.),
 the Gaussian 92(TM) system (copyright 1992, Gaussian, Inc.),
 the Gaussian 90(TM) system (copyright 1990, Gaussian, Inc.),
 the Gaussian 88(TM) system (copyright 1988, Gaussian, Inc.),
 the Gaussian 86(TM) system (copyright 1986, Carnegie Mellon
 University), and the Gaussian 82(TM) system (copyright 1983,
 Carnegie Mellon University). Gaussian is a federally registered
 trademark of Gaussian, Inc.
  
 This software contains proprietary and confidential information,
 including trade secrets, belonging to Gaussian, Inc.
  
 This software is provided under written license and may be
 used, copied, transmitted, or stored only in accord with that
 written license.
  
 The following legend is applicable only to US Government
 contracts under FAR:
  
                    RESTRICTED RIGHTS LEGEND
  
 Use, reproduction and disclosure by the US Government is
 subject to restrictions as set forth in subparagraphs (a)
 and (c) of the Commercial Computer Software - Restricted
 Rights clause in FAR 52.227-19.
  
 Gaussian, Inc.
 340 Quinnipiac St., Bldg. 40, Wallingford CT 06492
  
  
 ---------------------------------------------------------------
 Warning -- This program may not be used in any manner that
 competes with the business of Gaussian, Inc. or will provide
 assistance to any competitor of Gaussian, Inc.  The licensee
 of this program is prohibited from giving any competitor of
 Gaussian, Inc. access to this program.  By using this program,
 the user acknowledges that Gaussian, Inc. is engaged in the
 business of creating and licensing software in the field of
 computational chemistry and represents and warrants to the
 licensee that it is not a competitor of Gaussian, Inc. and that
 it will not use this program in any manner prohibited above.
 ---------------------------------------------------------------
  

 Cite this work as:
 Gaussian 16, Revision C.01,
 M. J. Frisch, G. W. Trucks, H. B. Schlegel, G. E. Scuseria, 
 M. A. Robb, J. R. Cheeseman, G. Scalmani, V. Barone, 
 G. A. Petersson, H. Nakatsuji, X. Li, M. Caricato, A. V. Marenich, 
 J. Bloino, B. G. Janesko, R. Gomperts, B. Mennucci, H. P. Hratchian, 
 J. V. Ortiz, A. F. Izmaylov, J. L. Sonnenberg, D. Williams-Young, 
 F. Ding, F. Lipparini, F. Egidi, J. Goings, B. Peng, A. Petrone, 
 T. Henderson, D. Ranasinghe, V. G. Zakrzewski, J. Gao, N. Rega, 
 G. Zheng, W. Liang, M. Hada, M. Ehara, K. Toyota, R. Fukuda, 
 J. Hasegawa, M. Ishida, T. Nakajima, Y. Honda, O. Kitao, H. Nakai, 
 T. Vreven, K. Throssell, J. A. Montgomery, Jr., J. E. Peralta, 
 F. Ogliaro, M. J. Bearpark, J. J. Heyd, E. N. Brothers, K. N. Kudin, 
 V. N. Staroverov, T. A. Keith, R. Kobayashi, J. Normand, 
 K. Raghavachari, A. P. Rendell, J. C. Burant, S. S. Iyengar, 
 J. Tomasi, M. Cossi, J. M. Millam, M. Klene, C. Adamo, R. Cammi, 
 J. W. Ochterski, R. L. Martin, K. Morokuma, O. Farkas, 
 J. B. Foresman, and D. J. Fox, Gaussian, Inc., Wallingford CT, 2019.
 
 ******************************************
 Gaussian 16:  ES64L-G16RevC.01  3-Jul-2019
                13-Mar-2021 
 ******************************************
 %nprocshared=16
 Will use up to   16 processors via shared memory.
 %mem=7GB
 -----------------------------------------
 # b3lyp/def2svp geom=NewRedundant pop=NBO
 -----------------------------------------
 1/29=4000,38=1,172=1/1;
 2/12=2,17=6,18=5,40=1/2;
 3/5=43,7=101,11=2,25=1,30=1,74=-5/1,2,3;
 4//1;
 5/5=2,38=5/2;
 6/7=2,8=2,9=2,10=2,28=1,40=1/1,7;
 99/5=1,9=1/99;
 --
 96
 --
 Symbolic Z-matrix:
 Charge =  0 Multiplicity = 1
 C                     3.95067   0.68353   0.05977 
 C                     2.60925   0.81033  -0.66016 
 C                     1.42443   0.33046   0.1798 
 C                     0.08313   0.44914  -0.54328 
 C                    -1.13047   0.02248   0.29887 
 C                    -2.45246   0.20369  -0.46955 
 C                    -3.69642  -0.16171   0.338 
 C                    -0.98254  -1.40642   0.7839 
 O                    -0.89366  -2.28522  -0.24153 
 O                    -0.94931  -1.76215   1.93546 
 H                     4.78422   1.03493  -0.56861 
 H                     4.15765  -0.36414   0.33472 
 H                     3.96097   1.27485   0.99048 
 H                     2.63821   0.23713  -1.6044 
 H                     2.44301   1.86274  -0.95346 
 H                     1.38583   0.90384   1.12383 
 H                     1.59621  -0.72028   0.47564 
 H                     0.10531  -0.15416  -1.46658 
 H                    -0.07354   1.49545  -0.85859 
 H                    -1.16421   0.62902   1.21807 
 H                    -2.40981  -0.40062  -1.39092 
 H                    -2.51092   1.25763  -0.79042 
 H                    -4.61391   0.02826  -0.24031 
 H                    -3.69882  -1.22673   0.62106 
 H                    -3.75645   0.42495   1.26908 
 H                    -0.80635  -3.16701   0.15913 
 
                          Input orientation:                          
 ---------------------------------------------------------------------
 Center     Atomic      Atomic             Coordinates (Angstroms)
 Number     Number       Type             X           Y           Z
 ---------------------------------------------------------------------
      1          6           0        3.950672    0.683531    0.059771
      2          6           0        2.609246    0.810329   -0.660158
      3          6           0        1.424426    0.330459    0.179797
      4          6           0        0.083133    0.449145   -0.543284
      5          6           0       -1.130466    0.022480    0.298870
      6          6           0       -2.452455    0.203689   -0.469551
      7          6           0       -3.696424   -0.161711    0.338002
      8          6           0       -0.982541   -1.406424    0.783897
      9          8           0       -0.893661   -2.285221   -0.241529
     10          8           0       -0.949310   -1.762148    1.935461
     11          1           0        4.784220    1.034933   -0.568605
     12          1           0        4.157654   -0.364137    0.334716
     13          1           0        3.960967    1.274852    0.990481
     14          1           0        2.638209    0.237129   -1.604397
     15          1           0        2.443006    1.862739   -0.953463
     16          1           0        1.385826    0.903839    1.123831
     17          1           0        1.596214   -0.720277    0.475643
     18          1           0        0.105305   -0.154158   -1.466582
     19          1           0       -0.073540    1.495446   -0.858589
     20          1           0       -1.164214    0.629022    1.218070
     21          1           0       -2.409811   -0.400616   -1.390919
     22          1           0       -2.510918    1.257625   -0.790423
     23          1           0       -4.613915    0.028262   -0.240311
     24          1           0       -3.698818   -1.226729    0.621061
     25          1           0       -3.756455    0.424952    1.269078
     26          1           0       -0.806350   -3.167011    0.159134
 ---------------------------------------------------------------------
                    Distance matrix (angstroms):
                    1          2          3          4          5
     1  C    0.000000
     2  C    1.527679   0.000000
     3  C    2.553622   1.529574   0.000000
     4  C    3.921284   2.554478   1.528397   0.000000
     5  C    5.129534   3.940289   2.576141   1.537560   0.000000
     6  C    6.442862   5.101486   3.932929   2.548508   1.539794
     7  C    7.698697   6.457760   5.146880   3.928723   2.572859
     8  C    5.406373   4.460966   3.029058   2.517976   1.516212
     9  O    5.689625   4.693403   3.520344   2.919236   2.381930
    10  O    5.788730   5.100804   3.618838   3.478496   2.428198
    11  H    1.101427   2.188457   3.513489   4.737510   6.063091
    12  H    1.102744   2.183280   2.824358   4.246649   5.302354
    13  H    1.102717   2.183470   2.825443   4.251097   5.288615
    14  H    2.165939   1.104981   2.159937   2.774765   4.227459
    15  H    2.165694   1.105093   2.160941   2.781276   4.210059
    16  H    2.785533   2.165206   1.105195   2.164031   2.790892
    17  H    2.772562   2.158479   1.105026   2.166834   2.831557
    18  H    4.221176   2.801833   2.164601   1.103152   2.162210
    19  H    4.206765   2.775986   2.163178   1.103952   2.150914
    20  H    5.244682   4.218959   2.805033   2.165780   1.101799
    21  H    6.613292   5.214531   4.207493   2.766831   2.161278
    22  H    6.542520   5.141315   4.157872   2.728337   2.148905
    23  H    8.594857   7.277496   6.060476   4.725589   3.524935
    24  H    7.904356   6.751503   5.372819   4.297373   2.874155
    25  H    7.805709   6.662778   5.294997   4.245901   2.828269
    26  H    6.120933   5.306295   4.148384   3.789612   3.208961
                    6          7          8          9         10
     6  C    0.000000
     7  C    1.527455   0.000000
     8  C    2.514804   3.018823   0.000000
     9  O    2.945591   3.563795   1.353396   0.000000
    10  O    3.450803   3.558077   1.205714   2.239640   0.000000
    11  H    7.284933   8.612504   6.406638   6.585493   6.853275
    12  H    6.683024   7.856687   5.264003   5.434924   5.531537
    13  H    6.664163   7.818254   5.627628   6.144866   5.850400
    14  H    5.215732   6.637738   4.638431   4.549040   5.421992
    15  H    5.191547   6.592336   5.043830   5.370826   5.743997
    16  H    4.214437   5.251876   3.325964   4.150948   3.635807
    17  H    4.258969   5.323810   2.686223   3.027021   3.113882
    18  H    2.768440   4.208293   2.795752   2.653322   3.907908
    19  H    2.734817   4.159723   3.456138   3.917499   4.380138
    20  H    2.165303   2.794972   2.089151   3.270542   2.505699
    21  H    1.102688   2.168321   2.789009   2.677974   3.879644
    22  H    1.103249   2.166398   3.451315   3.933010   4.357533
    23  H    2.180650   1.101056   4.036607   4.380924   4.622648
    24  H    2.188367   1.101995   2.727080   3.119836   3.094206
    25  H    2.184537   1.102125   3.359157   4.221677   3.620433
    26  H    3.803489   4.173290   1.876444   0.972475   2.269233
                   11         12         13         14         15
    11  H    0.000000
    12  H    1.779317   0.000000
    13  H    1.779341   1.776231   0.000000
    14  H    2.512910   2.535822   3.091916   0.000000
    15  H    2.512899   3.091666   2.535495   1.761938   0.000000
    16  H    3.798764   3.148570   2.605146   3.075093   2.520371
    17  H    3.786106   2.589917   3.136504   2.515739   3.071054
    18  H    4.910452   4.439628   4.790131   2.566652   3.129858
    19  H    4.888148   4.773366   4.443531   3.081099   2.544977
    20  H    6.224214   5.485340   5.170723   4.751665   4.387443
    21  H    7.381808   6.790489   7.004647   5.092622   5.372521
    22  H    7.301907   6.954560   6.712467   5.312013   4.993407
    23  H    9.457594   8.799150   8.751996   7.382253   7.326256
    24  H    8.859591   7.908869   8.066393   6.874115   7.053081
    25  H    8.757413   8.008046   7.769076   7.013121   6.740937
    26  H    7.031388   5.703356   6.568760   5.153950   6.090532
                   16         17         18         19         20
    16  H    0.000000
    17  H    1.761296   0.000000
    18  H    3.077228   2.513073   0.000000
    19  H    2.531746   3.078583   1.767154   0.000000
    20  H    2.566537   3.160976   3.071223   2.500554   0.000000
    21  H    4.736289   4.431080   2.528295   3.055584   3.068956
    22  H    4.355933   4.731126   3.048762   2.449902   2.498559
    23  H    6.214854   6.295919   4.879349   4.811434   3.793181
    24  H    5.535856   5.321184   4.469901   4.768883   3.197570
    25  H    5.166574   5.531017   4.767850   4.385976   2.600761
    26  H    4.723145   3.443690   3.542789   4.828175   3.957181
                   21         22         23         24         25
    21  H    0.000000
    22  H    1.766517   0.000000
    23  H    2.523074   2.497308   0.000000
    24  H    2.528253   3.094416   1.776054   0.000000
    25  H    3.093637   2.546811   1.780690   1.775190   0.000000
    26  H    3.553406   4.835765   4.986670   3.513466   4.778838
                   26
    26  H    0.000000
 Stoichiometry    C8H16O2
 Framework group  C1[X(C8H16O2)]
 Deg. of freedom    72
 Full point group                 C1      NOp   1
 Largest Abelian subgroup         C1      NOp   1
 Largest concise Abelian subgroup C1      NOp   1
                         Standard orientation:                         
 ---------------------------------------------------------------------
 Center     Atomic      Atomic             Coordinates (Angstroms)
 Number     Number       Type             X           Y           Z
 ---------------------------------------------------------------------
      1          6           0        4.228333    0.183750   -0.250040
      2          6           0        3.029466   -0.606337    0.271770
      3          6           0        1.691247   -0.105406   -0.273972
      4          6           0        0.490859   -0.890118    0.254511
      5          6           0       -0.862620   -0.440310   -0.319820
      6          6           0       -2.025142   -1.294297    0.218893
      7          6           0       -3.390060   -0.920266   -0.355753
      8          6           0       -1.107418    1.031543   -0.050341
      9          8           0       -1.136744    1.308345    1.274122
     10          8           0       -1.267814    1.885988   -0.885771
     11          1           0        5.176596   -0.198060    0.160031
     12          1           0        4.151568    1.249743    0.021640
     13          1           0        4.293394    0.129539   -1.349500
     14          1           0        3.007947   -0.563812    1.375722
     15          1           0        3.148449   -1.674656    0.015313
     16          1           0        1.703516   -0.150635   -1.378173
     17          1           0        1.577792    0.964120   -0.020352
     18          1           0        0.453610   -0.814023    1.354405
     19          1           0        0.619669   -1.961286    0.020596
     20          1           0       -0.835400   -0.524028   -1.418097
     21          1           0       -2.043029   -1.211227    1.318303
     22          1           0       -1.799078   -2.349520   -0.010366
     23          1           0       -4.177291   -1.588411    0.026575
     24          1           0       -3.674071    0.110854   -0.090196
     25          1           0       -3.394109   -0.988295   -1.455769
     26          1           0       -1.301089    2.263699    1.351559
 ---------------------------------------------------------------------
 Rotational constants (GHZ):           2.1942986           0.6162135           0.5436845
 Standard basis: def2SVP (5D, 7F)
 There are   230 symmetry adapted cartesian basis functions of A   symmetry.
 There are   220 symmetry adapted basis functions of A   symmetry.
   220 basis functions,   362 primitive gaussians,   230 cartesian basis functions
    40 alpha electrons       40 beta electrons
       nuclear repulsion energy       558.6386418989 Hartrees.
 NAtoms=   26 NActive=   26 NUniq=   26 SFac= 1.00D+00 NAtFMM=   60 NAOKFM=F Big=F
 Integral buffers will be    131072 words long.
 Raffenetti 2 integral format.
 Two-electron integral symmetry is turned on.
 One-electron integrals computed using PRISM.
   1 Symmetry operations used in ECPInt.
 ECPInt:  NShTT=    5886 NPrTT=   20278 LenC2=    5659 LenP2D=   15115.
 LDataN:  DoStor=T MaxTD1= 4 Len=   56
 NBasis=   220 RedAO= T EigKep=  9.34D-04  NBF=   220
 NBsUse=   220 1.00D-06 EigRej= -1.00D+00 NBFU=   220
 ExpMin= 1.22D-01 ExpMax= 2.27D+03 ExpMxC= 3.41D+02 IAcc=3 IRadAn=         5 AccDes= 0.00D+00
 Harris functional with IExCor=  402 and IRadAn=       5 diagonalized for initial guess.
 HarFok:  IExCor=  402 AccDes= 0.00D+00 IRadAn=         5 IDoV= 1 UseB2=F ITyADJ=14
 ICtDFT=  3500011 ScaDFX=  1.000000  1.000000  1.000000  1.000000
 FoFCou: FMM=F IPFlag=           0 FMFlag=      100000 FMFlg1=           0
         NFxFlg=           0 DoJE=T BraDBF=F KetDBF=T FulRan=T
         wScrn=  0.000000 ICntrl=       500 IOpCl=  0 I1Cent=   200000004 NGrid=           0
         NMat0=    1 NMatS0=      1 NMatT0=    0 NMatD0=    1 NMtDS0=    0 NMtDT0=    0
 Petite list used in FoFCou.
 Requested convergence on RMS density matrix=1.00D-08 within 128 cycles.
 Requested convergence on MAX density matrix=1.00D-06.
 Requested convergence on             energy=1.00D-06.
 No special actions if energy rises.
 Integral accuracy reduced to 1.0D-05 until final iterations.
 Initial convergence to 1.0D-05 achieved.  Increase integral accuracy.
 SCF Done:  E(RB3LYP) =  -464.629599654     A.U. after   13 cycles
            NFock= 13  Conv=0.79D-08     -V/T= 2.0109

 **********************************************************************

            Population analysis using the SCF Density.

 **********************************************************************

 Orbital symmetries:
       Occupied  (A) (A) (A) (A) (A) (A) (A) (A) (A) (A) (A) (A)
                 (A) (A) (A) (A) (A) (A) (A) (A) (A) (A) (A) (A)
                 (A) (A) (A) (A) (A) (A) (A) (A) (A) (A) (A) (A)
                 (A) (A) (A) (A)
       Virtual   (A) (A) (A) (A) (A) (A) (A) (A) (A) (A) (A) (A)
                 (A) (A) (A) (A) (A) (A) (A) (A) (A) (A) (A) (A)
                 (A) (A) (A) (A) (A) (A) (A) (A) (A) (A) (A) (A)
                 (A) (A) (A) (A) (A) (A) (A) (A) (A) (A) (A) (A)
                 (A) (A) (A) (A) (A) (A) (A) (A) (A) (A) (A) (A)
                 (A) (A) (A) (A) (A) (A) (A) (A) (A) (A) (A) (A)
                 (A) (A) (A) (A) (A) (A) (A) (A) (A) (A) (A) (A)
                 (A) (A) (A) (A) (A) (A) (A) (A) (A) (A) (A) (A)
                 (A) (A) (A) (A) (A) (A) (A) (A) (A) (A) (A) (A)
                 (A) (A) (A) (A) (A) (A) (A) (A) (A) (A) (A) (A)
                 (A) (A) (A) (A) (A) (A) (A) (A) (A) (A) (A) (A)
                 (A) (A) (A) (A) (A) (A) (A) (A) (A) (A) (A) (A)
                 (A) (A) (A) (A) (A) (A) (A) (A) (A) (A) (A) (A)
                 (A) (A) (A) (A) (A) (A) (A) (A) (A) (A) (A) (A)
                 (A) (A) (A) (A) (A) (A) (A) (A) (A) (A) (A) (A)
 The electronic state is 1-A.
 Alpha  occ. eigenvalues --  -19.18056 -19.12139 -10.31143 -10.19938 -10.19206
 Alpha  occ. eigenvalues --  -10.18891 -10.18363 -10.18270 -10.18221 -10.17860
 Alpha  occ. eigenvalues --   -1.09529  -1.00186  -0.82087  -0.78193  -0.73434
 Alpha  occ. eigenvalues --   -0.68812  -0.63489  -0.60992  -0.58126  -0.57271
 Alpha  occ. eigenvalues --   -0.49366  -0.47495  -0.47239  -0.46157  -0.44353
 Alpha  occ. eigenvalues --   -0.43098  -0.42281  -0.41071  -0.40170  -0.38276
 Alpha  occ. eigenvalues --   -0.37900  -0.36688  -0.35536  -0.34637  -0.33963
 Alpha  occ. eigenvalues --   -0.33305  -0.32604  -0.32283  -0.31640  -0.27150
 Alpha virt. eigenvalues --    0.00881   0.04197   0.06103   0.06679   0.08137
 Alpha virt. eigenvalues --    0.08448   0.10318   0.10842   0.11400   0.13406
 Alpha virt. eigenvalues --    0.14051   0.14769   0.15218   0.15869   0.16108
 Alpha virt. eigenvalues --    0.17209   0.18008   0.20156   0.20419   0.22324
 Alpha virt. eigenvalues --    0.23505   0.25643   0.26613   0.27220   0.31752
 Alpha virt. eigenvalues --    0.33369   0.39659   0.41118   0.41645   0.42857
 Alpha virt. eigenvalues --    0.43520   0.44864   0.46862   0.48270   0.50175
 Alpha virt. eigenvalues --    0.52983   0.53437   0.54551   0.55718   0.58758
 Alpha virt. eigenvalues --    0.60610   0.62087   0.62867   0.63754   0.64096
 Alpha virt. eigenvalues --    0.64169   0.65073   0.65568   0.66146   0.67154
 Alpha virt. eigenvalues --    0.67200   0.67570   0.68058   0.68555   0.69045
 Alpha virt. eigenvalues --    0.69751   0.70270   0.71376   0.71551   0.72050
 Alpha virt. eigenvalues --    0.72635   0.73606   0.74260   0.76439   0.78106
 Alpha virt. eigenvalues --    0.86794   0.89197   0.92891   0.94153   0.96995
 Alpha virt. eigenvalues --    0.99667   1.00606   1.01891   1.02576   1.04510
 Alpha virt. eigenvalues --    1.06157   1.11571   1.13717   1.15423   1.18533
 Alpha virt. eigenvalues --    1.21966   1.24472   1.26878   1.32889   1.35527
 Alpha virt. eigenvalues --    1.36287   1.37248   1.38205   1.39280   1.41017
 Alpha virt. eigenvalues --    1.46545   1.49646   1.53671   1.54071   1.55941
 Alpha virt. eigenvalues --    1.57504   1.63038   1.63800   1.69160   1.71874
 Alpha virt. eigenvalues --    1.74178   1.74569   1.75425   1.76066   1.76657
 Alpha virt. eigenvalues --    1.77473   1.78099   1.78512   1.78821   1.79527
 Alpha virt. eigenvalues --    1.79857   1.81647   1.83174   1.83754   1.84881
 Alpha virt. eigenvalues --    1.86536   1.86623   1.88161   1.89240   1.89776
 Alpha virt. eigenvalues --    1.91834   1.92102   1.94824   1.95260   1.97416
 Alpha virt. eigenvalues --    1.98729   2.00436   2.03267   2.04855   2.05901
 Alpha virt. eigenvalues --    2.07203   2.12883   2.14643   2.16775   2.21070
 Alpha virt. eigenvalues --    2.23943   2.28829   2.33232   2.35398   2.38996
 Alpha virt. eigenvalues --    2.39884   2.40874   2.41290   2.43170   2.44854
 Alpha virt. eigenvalues --    2.49584   2.50751   2.52551   2.53002   2.56261
 Alpha virt. eigenvalues --    2.58001   2.58594   2.59019   2.63099   2.66694
 Alpha virt. eigenvalues --    2.68497   2.71579   2.77741   2.82180   2.83790
 Alpha virt. eigenvalues --    2.86800   2.88405   2.89168   2.90208   2.93764
 Alpha virt. eigenvalues --    2.95570   2.96093   2.97171   2.99013   3.01929
 Alpha virt. eigenvalues --    3.03767   3.04959   3.07894   3.09235   3.12457
 Alpha virt. eigenvalues --    3.21512   3.25114   3.52678   3.65487   3.77344
          Condensed to atoms (all electrons):
               1          2          3          4          5          6
     1  C    4.505121   0.432177  -0.049430   0.007462  -0.000431   0.000006
     2  C    0.432177   4.576263   0.415499  -0.030733   0.006803  -0.000211
     3  C   -0.049430   0.415499   4.699716   0.359009  -0.039663   0.007774
     4  C    0.007462  -0.030733   0.359009   4.731681   0.293599  -0.029420
     5  C   -0.000431   0.006803  -0.039663   0.293599   5.261398   0.338781
     6  C    0.000006  -0.000211   0.007774  -0.029420   0.338781   4.627880
     7  C   -0.000000   0.000005  -0.000359   0.009327  -0.059803   0.421815
     8  C    0.000001   0.000287   0.001785  -0.024454   0.206702  -0.029907
     9  O    0.000001  -0.000056  -0.003799   0.007806  -0.143544   0.007418
    10  O    0.000001   0.000015   0.001549  -0.001271  -0.086063  -0.002198
    11  H    0.370755  -0.010509   0.007633  -0.000488   0.000012  -0.000000
    12  H    0.383562  -0.019805  -0.008479   0.000480  -0.000003   0.000000
    13  H    0.383695  -0.019998  -0.008372   0.000474   0.000009   0.000000
    14  H   -0.023581   0.363871  -0.022745  -0.007403   0.000878  -0.000004
    15  H   -0.023094   0.363516  -0.022157  -0.007456   0.000081  -0.000007
    16  H   -0.004699  -0.025513   0.358690  -0.023156  -0.000194   0.000371
    17  H   -0.004159  -0.025352   0.359088  -0.013528  -0.021855   0.000347
    18  H    0.000224  -0.007042  -0.022575   0.356208  -0.009619  -0.008765
    19  H    0.000251  -0.006872  -0.024384   0.360134  -0.019037  -0.009195
    20  H   -0.000007   0.000385  -0.011767  -0.007768   0.326570  -0.013251
    21  H    0.000000   0.000002   0.000273  -0.009687  -0.011897   0.362931
    22  H    0.000000  -0.000021   0.000417  -0.009954  -0.018011   0.365757
    23  H    0.000000  -0.000000   0.000011  -0.000406   0.008499  -0.009781
    24  H    0.000000   0.000000  -0.000001   0.000368  -0.018944  -0.014043
    25  H    0.000000   0.000000  -0.000015   0.000391  -0.003557  -0.020546
    26  H   -0.000000   0.000001  -0.000205  -0.000867   0.017755  -0.000796
               7          8          9         10         11         12
     1  C   -0.000000   0.000001   0.000001   0.000001   0.370755   0.383562
     2  C    0.000005   0.000287  -0.000056   0.000015  -0.010509  -0.019805
     3  C   -0.000359   0.001785  -0.003799   0.001549   0.007633  -0.008479
     4  C    0.009327  -0.024454   0.007806  -0.001271  -0.000488   0.000480
     5  C   -0.059803   0.206702  -0.143544  -0.086063   0.000012  -0.000003
     6  C    0.421815  -0.029907   0.007418  -0.002198  -0.000000   0.000000
     7  C    4.528269   0.004878  -0.003382   0.001942   0.000000   0.000000
     8  C    0.004878   4.678543   0.363572   0.715587   0.000000  -0.000006
     9  O   -0.003382   0.363572   7.725495  -0.084915  -0.000000  -0.000002
    10  O    0.001942   0.715587  -0.084915   7.645380  -0.000000  -0.000001
    11  H    0.000000   0.000000  -0.000000  -0.000000   0.686014  -0.024814
    12  H    0.000000  -0.000006  -0.000002  -0.000001  -0.024814   0.682478
    13  H    0.000000  -0.000004   0.000000  -0.000000  -0.024982  -0.026412
    14  H    0.000000  -0.000276  -0.000001  -0.000001  -0.006170  -0.009491
    15  H    0.000000   0.000099  -0.000002  -0.000001  -0.006154   0.008853
    16  H   -0.000012  -0.005629   0.000121   0.000113  -0.000071  -0.001907
    17  H    0.000006   0.019575   0.002295  -0.000536  -0.000094   0.008281
    18  H    0.000155  -0.018123   0.009455   0.000155   0.000008  -0.000063
    19  H    0.000282   0.009533  -0.000093  -0.000195   0.000008   0.000039
    20  H   -0.008964  -0.023332   0.006211   0.008651   0.000000   0.000003
    21  H   -0.025012  -0.016237   0.008585   0.000133   0.000000   0.000000
    22  H   -0.024958   0.009019  -0.000095  -0.000202   0.000000  -0.000000
    23  H    0.369930  -0.000210  -0.000029   0.000022  -0.000000  -0.000000
    24  H    0.381623   0.016284   0.001656  -0.000404  -0.000000   0.000000
    25  H    0.381549  -0.004253   0.000083   0.000069  -0.000000   0.000000
    26  H   -0.000224  -0.006500   0.296779   0.010964   0.000000  -0.000000
              13         14         15         16         17         18
     1  C    0.383695  -0.023581  -0.023094  -0.004699  -0.004159   0.000224
     2  C   -0.019998   0.363871   0.363516  -0.025513  -0.025352  -0.007042
     3  C   -0.008372  -0.022745  -0.022157   0.358690   0.359088  -0.022575
     4  C    0.000474  -0.007403  -0.007456  -0.023156  -0.013528   0.356208
     5  C    0.000009   0.000878   0.000081  -0.000194  -0.021855  -0.009619
     6  C    0.000000  -0.000004  -0.000007   0.000371   0.000347  -0.008765
     7  C    0.000000   0.000000   0.000000  -0.000012   0.000006   0.000155
     8  C   -0.000004  -0.000276   0.000099  -0.005629   0.019575  -0.018123
     9  O    0.000000  -0.000001  -0.000002   0.000121   0.002295   0.009455
    10  O   -0.000000  -0.000001  -0.000001   0.000113  -0.000536   0.000155
    11  H   -0.024982  -0.006170  -0.006154  -0.000071  -0.000094   0.000008
    12  H   -0.026412  -0.009491   0.008853  -0.001907   0.008281  -0.000063
    13  H    0.682566   0.008794  -0.009371   0.007994  -0.001820   0.000035
    14  H    0.008794   0.727544  -0.034108   0.010120  -0.011010   0.008672
    15  H   -0.009371  -0.034108   0.728957  -0.011789   0.009770  -0.001980
    16  H    0.007994   0.010120  -0.011789   0.725219  -0.032256   0.009669
    17  H   -0.001820  -0.011010   0.009770  -0.032256   0.708242  -0.010467
    18  H    0.000035   0.008672  -0.001980   0.009669  -0.010467   0.702810
    19  H   -0.000055  -0.002004   0.009068  -0.010229   0.009712  -0.028327
    20  H   -0.000007   0.000010  -0.000038   0.007604  -0.001012   0.008728
    21  H   -0.000000  -0.000010   0.000004   0.000024  -0.000019   0.009069
    22  H    0.000000   0.000005  -0.000008  -0.000044  -0.000004  -0.001653
    23  H   -0.000000   0.000000   0.000000   0.000000   0.000000   0.000014
    24  H   -0.000000  -0.000000  -0.000000   0.000001  -0.000007  -0.000027
    25  H   -0.000000  -0.000000   0.000000  -0.000004   0.000001   0.000028
    26  H    0.000000   0.000004   0.000000  -0.000003   0.000153  -0.000459
              19         20         21         22         23         24
     1  C    0.000251  -0.000007   0.000000   0.000000   0.000000   0.000000
     2  C   -0.006872   0.000385   0.000002  -0.000021  -0.000000   0.000000
     3  C   -0.024384  -0.011767   0.000273   0.000417   0.000011  -0.000001
     4  C    0.360134  -0.007768  -0.009687  -0.009954  -0.000406   0.000368
     5  C   -0.019037   0.326570  -0.011897  -0.018011   0.008499  -0.018944
     6  C   -0.009195  -0.013251   0.362931   0.365757  -0.009781  -0.014043
     7  C    0.000282  -0.008964  -0.025012  -0.024958   0.369930   0.381623
     8  C    0.009533  -0.023332  -0.016237   0.009019  -0.000210   0.016284
     9  O   -0.000093   0.006211   0.008585  -0.000095  -0.000029   0.001656
    10  O   -0.000195   0.008651   0.000133  -0.000202   0.000022  -0.000404
    11  H    0.000008   0.000000   0.000000   0.000000  -0.000000  -0.000000
    12  H    0.000039   0.000003   0.000000  -0.000000  -0.000000   0.000000
    13  H   -0.000055  -0.000007  -0.000000   0.000000  -0.000000  -0.000000
    14  H   -0.002004   0.000010  -0.000010   0.000005   0.000000  -0.000000
    15  H    0.009068  -0.000038   0.000004  -0.000008   0.000000  -0.000000
    16  H   -0.010229   0.007604   0.000024  -0.000044   0.000000   0.000001
    17  H    0.009712  -0.001012  -0.000019  -0.000004   0.000000  -0.000007
    18  H   -0.028327   0.008728   0.009069  -0.001653   0.000014  -0.000027
    19  H    0.720130  -0.010254  -0.001625   0.009354  -0.000010   0.000012
    20  H   -0.010254   0.713956   0.008893  -0.010387   0.000016  -0.000946
    21  H   -0.001625   0.008893   0.697679  -0.027352  -0.005631  -0.008408
    22  H    0.009354  -0.010387  -0.027352   0.712697  -0.006465   0.008408
    23  H   -0.000010   0.000016  -0.005631  -0.006465   0.678786  -0.023028
    24  H    0.000012  -0.000946  -0.008408   0.008408  -0.023028   0.661493
    25  H   -0.000044   0.007167   0.008348  -0.008121  -0.023625  -0.024283
    26  H    0.000081  -0.000810  -0.000468   0.000082   0.000002   0.000200
              25         26
     1  C    0.000000  -0.000000
     2  C    0.000000   0.000001
     3  C   -0.000015  -0.000205
     4  C    0.000391  -0.000867
     5  C   -0.003557   0.017755
     6  C   -0.020546  -0.000796
     7  C    0.381549  -0.000224
     8  C   -0.004253  -0.006500
     9  O    0.000083   0.296779
    10  O    0.000069   0.010964
    11  H   -0.000000   0.000000
    12  H    0.000000  -0.000000
    13  H   -0.000000   0.000000
    14  H   -0.000000   0.000004
    15  H    0.000000   0.000000
    16  H   -0.000004  -0.000003
    17  H    0.000001   0.000153
    18  H    0.000028  -0.000459
    19  H   -0.000044   0.000081
    20  H    0.007167  -0.000810
    21  H    0.008348  -0.000468
    22  H   -0.008121   0.000082
    23  H   -0.023625   0.000002
    24  H   -0.024283   0.000200
    25  H    0.673968  -0.000003
    26  H   -0.000003   0.507352
 Mulliken charges:
               1
     1  C    0.022146
     2  C   -0.012713
     3  C    0.002509
     4  C    0.039652
     5  C   -0.028466
     6  C    0.005045
     7  C    0.022932
     8  C    0.103065
     9  O   -0.193560
    10  O   -0.208795
    11  H    0.008852
    12  H    0.007288
    13  H    0.007454
    14  H   -0.003096
    15  H   -0.004184
    16  H   -0.004422
    17  H    0.004649
    18  H    0.003872
    19  H   -0.006279
    20  H    0.000353
    21  H    0.010407
    22  H    0.001533
    23  H    0.011904
    24  H    0.020044
    25  H    0.012848
    26  H    0.176963
 Sum of Mulliken charges =  -0.00000
 Mulliken charges with hydrogens summed into heavy atoms:
               1
     1  C    0.045740
     2  C   -0.019993
     3  C    0.002736
     4  C    0.037245
     5  C   -0.028114
     6  C    0.016985
     7  C    0.067728
     8  C    0.103065
     9  O   -0.016597
    10  O   -0.208795
 Electronic spatial extent (au):  <R**2>=           2231.6952
 Charge=             -0.0000 electrons
 Dipole moment (field-independent basis, Debye):
    X=              0.2361    Y=             -1.0231    Z=              1.3061  Tot=              1.6758
 Quadrupole moment (field-independent basis, Debye-Ang):
   XX=            -62.8564   YY=            -62.9300   ZZ=            -65.3745
   XY=              1.0806   XZ=             -2.2311   YZ=              5.9055
 Traceless Quadrupole moment (field-independent basis, Debye-Ang):
   XX=              0.8639   YY=              0.7903   ZZ=             -1.6542
   XY=              1.0806   XZ=             -2.2311   YZ=              5.9055
 Octapole moment (field-independent basis, Debye-Ang**2):
  XXX=            -15.6561  YYY=             17.8588  ZZZ=              2.9285  XYY=             -5.4826
  XXY=              2.0700  XXZ=              5.5655  XZZ=             -1.7719  YZZ=              3.6236
  YYZ=             15.7575  XYZ=             -7.2004
 Hexadecapole moment (field-independent basis, Debye-Ang**3):
 XXXX=          -2287.8011 YYYY=           -478.9701 ZZZZ=           -223.8634 XXXY=            -21.8131
 XXXZ=             -5.4425 YYYX=            -21.2266 YYYZ=             43.1228 ZZZX=             -5.1474
 ZZZY=             11.7370 XXYY=           -459.0295 XXZZ=           -419.3318 YYZZ=           -116.6929
 XXYZ=             12.5534 YYXZ=            -21.8987 ZZXY=             -5.6545
 N-N= 5.586386418989D+02 E-N=-2.197071151919D+03  KE= 4.596083397282D+02
 ******************************Gaussian NBO Version 3.1******************************
             N A T U R A L   A T O M I C   O R B I T A L   A N D
          N A T U R A L   B O N D   O R B I T A L   A N A L Y S I S
 ******************************Gaussian NBO Version 3.1******************************
       /RESON  / : Allow strongly delocalized NBO set

 Analyzing the SCF density

 Job title: 96                                                              

 Storage needed:    147474 in NPA,    194950 in NBO ( 939520456 available)
 GSVD:  LWork=       28408 too small for GESVD, short by       10694 words or       10694 for optimal perf.


 NATURAL POPULATIONS:  Natural atomic orbital occupancies 
                                                          
   NAO  Atom  No  lang   Type(AO)    Occupancy      Energy
 ----------------------------------------------------------
     1    C    1  S      Cor( 1S)     1.99925     -10.06196
     2    C    1  S      Val( 2S)     1.08808      -0.22738
     3    C    1  S      Ryd( 3S)     0.00038       0.87199
     4    C    1  px     Val( 2p)     1.14119      -0.06484
     5    C    1  px     Ryd( 3p)     0.00238       0.58536
     6    C    1  py     Val( 2p)     1.18207      -0.06719
     7    C    1  py     Ryd( 3p)     0.00135       0.57133
     8    C    1  pz     Val( 2p)     1.20252      -0.06843
     9    C    1  pz     Ryd( 3p)     0.00141       0.58748
    10    C    1  dxy    Ryd( 3d)     0.00044       2.23237
    11    C    1  dxz    Ryd( 3d)     0.00038       2.19629
    12    C    1  dyz    Ryd( 3d)     0.00020       2.14705
    13    C    1  dx2y2  Ryd( 3d)     0.00073       2.34775
    14    C    1  dz2    Ryd( 3d)     0.00082       2.44455

    15    C    2  S      Cor( 1S)     1.99914     -10.06118
    16    C    2  S      Val( 2S)     1.01329      -0.20429
    17    C    2  S      Ryd( 3S)     0.00124       0.91218
    18    C    2  px     Val( 2p)     1.04054      -0.06364
    19    C    2  px     Ryd( 3p)     0.00224       0.62162
    20    C    2  py     Val( 2p)     1.16847      -0.06759
    21    C    2  py     Ryd( 3p)     0.00216       0.65568
    22    C    2  pz     Val( 2p)     1.18481      -0.06732
    23    C    2  pz     Ryd( 3p)     0.00228       0.67373
    24    C    2  dxy    Ryd( 3d)     0.00061       2.19604
    25    C    2  dxz    Ryd( 3d)     0.00051       2.14044
    26    C    2  dyz    Ryd( 3d)     0.00023       2.11321
    27    C    2  dx2y2  Ryd( 3d)     0.00090       2.32748
    28    C    2  dz2    Ryd( 3d)     0.00100       2.46367

    29    C    3  S      Cor( 1S)     1.99913     -10.05758
    30    C    3  S      Val( 2S)     1.00735      -0.19962
    31    C    3  S      Ryd( 3S)     0.00186       0.92449
    32    C    3  px     Val( 2p)     1.04580      -0.06542
    33    C    3  px     Ryd( 3p)     0.00337       0.73045
    34    C    3  py     Val( 2p)     1.17057      -0.06948
    35    C    3  py     Ryd( 3p)     0.00226       0.68609
    36    C    3  pz     Val( 2p)     1.18840      -0.07045
    37    C    3  pz     Ryd( 3p)     0.00282       0.71623
    38    C    3  dxy    Ryd( 3d)     0.00062       2.21287
    39    C    3  dxz    Ryd( 3d)     0.00053       2.15081
    40    C    3  dyz    Ryd( 3d)     0.00022       2.11376
    41    C    3  dx2y2  Ryd( 3d)     0.00083       2.34278
    42    C    3  dz2    Ryd( 3d)     0.00100       2.46769

    43    C    4  S      Cor( 1S)     1.99912     -10.06272
    44    C    4  S      Val( 2S)     1.00216      -0.20053
    45    C    4  S      Ryd( 3S)     0.00179       0.94953
    46    C    4  px     Val( 2p)     1.02959      -0.06840
    47    C    4  px     Ryd( 3p)     0.00324       0.72258
    48    C    4  py     Val( 2p)     1.17852      -0.07853
    49    C    4  py     Ryd( 3p)     0.00395       0.73365
    50    C    4  pz     Val( 2p)     1.19325      -0.07696
    51    C    4  pz     Ryd( 3p)     0.00307       0.72476
    52    C    4  dxy    Ryd( 3d)     0.00055       2.19858
    53    C    4  dxz    Ryd( 3d)     0.00053       2.15660
    54    C    4  dyz    Ryd( 3d)     0.00022       2.11395
    55    C    4  dx2y2  Ryd( 3d)     0.00087       2.34911
    56    C    4  dz2    Ryd( 3d)     0.00098       2.47321

    57    C    5  S      Cor( 1S)     1.99892     -10.07122
    58    C    5  S      Val( 2S)     0.96277      -0.19360
    59    C    5  S      Ryd( 3S)     0.00271       0.95248
    60    C    5  px     Val( 2p)     1.07012      -0.08896
    61    C    5  px     Ryd( 3p)     0.00302       0.74123
    62    C    5  py     Val( 2p)     1.07595      -0.10390
    63    C    5  py     Ryd( 3p)     0.00291       0.69514
    64    C    5  pz     Val( 2p)     1.20997      -0.08863
    65    C    5  pz     Ryd( 3p)     0.00614       0.87341
    66    C    5  dxy    Ryd( 3d)     0.00061       2.16531
    67    C    5  dxz    Ryd( 3d)     0.00065       2.12577
    68    C    5  dyz    Ryd( 3d)     0.00033       2.09177
    69    C    5  dx2y2  Ryd( 3d)     0.00101       2.24708
    70    C    5  dz2    Ryd( 3d)     0.00109       2.47747

    71    C    6  S      Cor( 1S)     1.99913     -10.06871
    72    C    6  S      Val( 2S)     1.01007      -0.20839
    73    C    6  S      Ryd( 3S)     0.00141       0.92955
    74    C    6  px     Val( 2p)     1.03885      -0.07282
    75    C    6  px     Ryd( 3p)     0.00268       0.64769
    76    C    6  py     Val( 2p)     1.16472      -0.07761
    77    C    6  py     Ryd( 3p)     0.00330       0.66917
    78    C    6  pz     Val( 2p)     1.19133      -0.07634
    79    C    6  pz     Ryd( 3p)     0.00266       0.67899
    80    C    6  dxy    Ryd( 3d)     0.00065       2.20060
    81    C    6  dxz    Ryd( 3d)     0.00052       2.14753
    82    C    6  dyz    Ryd( 3d)     0.00024       2.11079
    83    C    6  dx2y2  Ryd( 3d)     0.00081       2.31679
    84    C    6  dz2    Ryd( 3d)     0.00099       2.46647

    85    C    7  S      Cor( 1S)     1.99925     -10.06515
    86    C    7  S      Val( 2S)     1.08676      -0.23036
    87    C    7  S      Ryd( 3S)     0.00047       0.88165
    88    C    7  px     Val( 2p)     1.11525      -0.06759
    89    C    7  px     Ryd( 3p)     0.00204       0.56474
    90    C    7  py     Val( 2p)     1.21422      -0.07346
    91    C    7  py     Ryd( 3p)     0.00185       0.61353
    92    C    7  pz     Val( 2p)     1.20214      -0.07225
    93    C    7  pz     Ryd( 3p)     0.00159       0.58560
    94    C    7  dxy    Ryd( 3d)     0.00060       2.31348
    95    C    7  dxz    Ryd( 3d)     0.00040       2.17796
    96    C    7  dyz    Ryd( 3d)     0.00018       2.15978
    97    C    7  dx2y2  Ryd( 3d)     0.00054       2.27473
    98    C    7  dz2    Ryd( 3d)     0.00083       2.44662

    99    C    8  S      Cor( 1S)     1.99925     -10.20248
   100    C    8  S      Val( 2S)     0.75335      -0.13153
   101    C    8  S      Ryd( 3S)     0.00882       0.59697
   102    C    8  px     Val( 2p)     0.76232      -0.12406
   103    C    8  px     Ryd( 3p)     0.00421       0.62513
   104    C    8  py     Val( 2p)     0.88958      -0.03308
   105    C    8  py     Ryd( 3p)     0.01542       0.62110
   106    C    8  pz     Val( 2p)     0.67544       0.00565
   107    C    8  pz     Ryd( 3p)     0.01911       0.64120
   108    C    8  dxy    Ryd( 3d)     0.00191       1.97154
   109    C    8  dxz    Ryd( 3d)     0.00340       1.92647
   110    C    8  dyz    Ryd( 3d)     0.00292       2.38370
   111    C    8  dx2y2  Ryd( 3d)     0.00171       2.17954
   112    C    8  dz2    Ryd( 3d)     0.00493       2.32642

   113    O    9  S      Cor( 1S)     1.99968     -18.98637
   114    O    9  S      Val( 2S)     1.67744      -0.90187
   115    O    9  S      Ryd( 3S)     0.00220       1.47706
   116    O    9  px     Val( 2p)     1.81277      -0.33317
   117    O    9  px     Ryd( 3p)     0.00111       1.02607
   118    O    9  py     Val( 2p)     1.58430      -0.32455
   119    O    9  py     Ryd( 3p)     0.00179       1.24350
   120    O    9  pz     Val( 2p)     1.63125      -0.35642
   121    O    9  pz     Ryd( 3p)     0.00123       1.07305
   122    O    9  dxy    Ryd( 3d)     0.00036       2.79167
   123    O    9  dxz    Ryd( 3d)     0.00099       2.71881
   124    O    9  dyz    Ryd( 3d)     0.00086       2.91102
   125    O    9  dx2y2  Ryd( 3d)     0.00076       3.14340
   126    O    9  dz2    Ryd( 3d)     0.00139       3.20639

   127    O   10  S      Cor( 1S)     1.99970     -18.86423
   128    O   10  S      Val( 2S)     1.68948      -0.86377
   129    O   10  S      Ryd( 3S)     0.00111       1.51138
   130    O   10  px     Val( 2p)     1.44150      -0.24706
   131    O   10  px     Ryd( 3p)     0.00051       1.09819
   132    O   10  py     Val( 2p)     1.72348      -0.29148
   133    O   10  py     Ryd( 3p)     0.00181       1.10764
   134    O   10  pz     Val( 2p)     1.73984      -0.29200
   135    O   10  pz     Ryd( 3p)     0.00183       1.10157
   136    O   10  dxy    Ryd( 3d)     0.00099       2.78859
   137    O   10  dxz    Ryd( 3d)     0.00103       2.78327
   138    O   10  dyz    Ryd( 3d)     0.00120       3.25360
   139    O   10  dx2y2  Ryd( 3d)     0.00069       2.88335
   140    O   10  dz2    Ryd( 3d)     0.00130       2.94681

   141    H   11  S      Val( 1S)     0.78173       0.07591
   142    H   11  S      Ryd( 2S)     0.00138       0.35275
   143    H   11  px     Ryd( 2p)     0.00055       2.22132
   144    H   11  py     Ryd( 2p)     0.00022       1.83360
   145    H   11  pz     Ryd( 2p)     0.00025       1.85463

   146    H   12  S      Val( 1S)     0.78919       0.07129
   147    H   12  S      Ryd( 2S)     0.00173       0.36936
   148    H   12  px     Ryd( 2p)     0.00015       1.76713
   149    H   12  py     Ryd( 2p)     0.00066       2.33799
   150    H   12  pz     Ryd( 2p)     0.00022       1.80384

   151    H   13  S      Val( 1S)     0.78900       0.07145
   152    H   13  S      Ryd( 2S)     0.00175       0.36667
   153    H   13  px     Ryd( 2p)     0.00016       1.77284
   154    H   13  py     Ryd( 2p)     0.00019       1.76077
   155    H   13  pz     Ryd( 2p)     0.00069       2.37357

   156    H   14  S      Val( 1S)     0.78684       0.07560
   157    H   14  S      Ryd( 2S)     0.00276       0.37469
   158    H   14  px     Ryd( 2p)     0.00013       1.80954
   159    H   14  py     Ryd( 2p)     0.00018       1.81132
   160    H   14  pz     Ryd( 2p)     0.00070       2.37462

   161    H   15  S      Val( 1S)     0.78780       0.07474
   162    H   15  S      Ryd( 2S)     0.00275       0.37421
   163    H   15  px     Ryd( 2p)     0.00014       1.82678
   164    H   15  py     Ryd( 2p)     0.00067       2.33735
   165    H   15  pz     Ryd( 2p)     0.00021       1.83658

   166    H   16  S      Val( 1S)     0.78345       0.07529
   167    H   16  S      Ryd( 2S)     0.00290       0.38866
   168    H   16  px     Ryd( 2p)     0.00012       1.88867
   169    H   16  py     Ryd( 2p)     0.00019       1.82486
   170    H   16  pz     Ryd( 2p)     0.00071       2.37936

   171    H   17  S      Val( 1S)     0.78444       0.07467
   172    H   17  S      Ryd( 2S)     0.00282       0.42073
   173    H   17  px     Ryd( 2p)     0.00014       1.88745
   174    H   17  py     Ryd( 2p)     0.00066       2.35187
   175    H   17  pz     Ryd( 2p)     0.00022       1.85917

   176    H   18  S      Val( 1S)     0.77340       0.07760
   177    H   18  S      Ryd( 2S)     0.00304       0.40065
   178    H   18  px     Ryd( 2p)     0.00012       1.88637
   179    H   18  py     Ryd( 2p)     0.00020       1.86747
   180    H   18  pz     Ryd( 2p)     0.00070       2.38478

   181    H   19  S      Val( 1S)     0.77754       0.07183
   182    H   19  S      Ryd( 2S)     0.00266       0.38753
   183    H   19  px     Ryd( 2p)     0.00013       1.88216
   184    H   19  py     Ryd( 2p)     0.00066       2.34867
   185    H   19  pz     Ryd( 2p)     0.00022       1.88031

   186    H   20  S      Val( 1S)     0.75311       0.08507
   187    H   20  S      Ryd( 2S)     0.00368       0.38447
   188    H   20  px     Ryd( 2p)     0.00009       1.89389
   189    H   20  py     Ryd( 2p)     0.00016       1.87602
   190    H   20  pz     Ryd( 2p)     0.00072       2.38459

   191    H   21  S      Val( 1S)     0.77411       0.07875
   192    H   21  S      Ryd( 2S)     0.00294       0.38477
   193    H   21  px     Ryd( 2p)     0.00013       1.84882
   194    H   21  py     Ryd( 2p)     0.00019       1.83019
   195    H   21  pz     Ryd( 2p)     0.00071       2.37866

   196    H   22  S      Val( 1S)     0.77727       0.07364
   197    H   22  S      Ryd( 2S)     0.00248       0.37208
   198    H   22  px     Ryd( 2p)     0.00014       1.84160
   199    H   22  py     Ryd( 2p)     0.00066       2.33054
   200    H   22  pz     Ryd( 2p)     0.00021       1.86087

   201    H   23  S      Val( 1S)     0.77802       0.07388
   202    H   23  S      Ryd( 2S)     0.00131       0.35120
   203    H   23  px     Ryd( 2p)     0.00042       2.07484
   204    H   23  py     Ryd( 2p)     0.00036       1.99250
   205    H   23  pz     Ryd( 2p)     0.00024       1.84471

   206    H   24  S      Val( 1S)     0.78543       0.07122
   207    H   24  S      Ryd( 2S)     0.00164       0.38860
   208    H   24  px     Ryd( 2p)     0.00020       1.83683
   209    H   24  py     Ryd( 2p)     0.00062       2.30576
   210    H   24  pz     Ryd( 2p)     0.00022       1.80187

   211    H   25  S      Val( 1S)     0.78460       0.07143
   212    H   25  S      Ryd( 2S)     0.00175       0.36666
   213    H   25  px     Ryd( 2p)     0.00014       1.76437
   214    H   25  py     Ryd( 2p)     0.00020       1.78996
   215    H   25  pz     Ryd( 2p)     0.00069       2.37433

   216    H   26  S      Val( 1S)     0.51104       0.07374
   217    H   26  S      Ryd( 2S)     0.00391       0.37629
   218    H   26  px     Ryd( 2p)     0.00123       1.63587
   219    H   26  py     Ryd( 2p)     0.00224       2.40183
   220    H   26  pz     Ryd( 2p)     0.00090       1.81326

 WARNING:  1 low occupancy (<1.9990e) core orbital  found on  C    5


 Summary of Natural Population Analysis:                  
                                                          
                                       Natural Population 
                Natural  -----------------------------------------------
    Atom  No    Charge         Core      Valence    Rydberg      Total
 -----------------------------------------------------------------------
      C    1   -0.62119      1.99925     4.61386    0.00808     6.62119
      C    2   -0.41741      1.99914     4.40710    0.01116     6.41741
      C    3   -0.42476      1.99913     4.41212    0.01352     6.42476
      C    4   -0.41783      1.99912     4.40352    0.01519     6.41783
      C    5   -0.33621      1.99892     4.31881    0.01848     6.33621
      C    6   -0.41736      1.99913     4.40497    0.01325     6.41736
      C    7   -0.62613      1.99925     4.61837    0.00850     6.62613
      C    8    0.85763      1.99925     3.08068    0.06243     5.14237
      O    9   -0.71614      1.99968     6.70577    0.01069     8.71614
      O   10   -0.60446      1.99970     6.59430    0.01046     8.60446
      H   11    0.21587      0.00000     0.78173    0.00240     0.78413
      H   12    0.20804      0.00000     0.78919    0.00277     0.79196
      H   13    0.20822      0.00000     0.78900    0.00278     0.79178
      H   14    0.20938      0.00000     0.78684    0.00378     0.79062
      H   15    0.20842      0.00000     0.78780    0.00378     0.79158
      H   16    0.21264      0.00000     0.78345    0.00391     0.78736
      H   17    0.21172      0.00000     0.78444    0.00383     0.78828
      H   18    0.22253      0.00000     0.77340    0.00407     0.77747
      H   19    0.21879      0.00000     0.77754    0.00367     0.78121
      H   20    0.24224      0.00000     0.75311    0.00466     0.75776
      H   21    0.22193      0.00000     0.77411    0.00396     0.77807
      H   22    0.21923      0.00000     0.77727    0.00350     0.78077
      H   23    0.21965      0.00000     0.77802    0.00233     0.78035
      H   24    0.21190      0.00000     0.78543    0.00268     0.78810
      H   25    0.21261      0.00000     0.78460    0.00278     0.78739
      H   26    0.48069      0.00000     0.51104    0.00827     0.51931
 =======================================================================
   * Total *    0.00000     19.99259    59.77647    0.23094    80.00000

                                 Natural Population      
 --------------------------------------------------------
   Core                      19.99259 ( 99.9629% of  20)
   Valence                   59.77647 ( 99.6274% of  60)
   Natural Minimal Basis     79.76906 ( 99.7113% of  80)
   Natural Rydberg Basis      0.23094 (  0.2887% of  80)
 --------------------------------------------------------

    Atom  No          Natural Electron Configuration
 ----------------------------------------------------------------------------
      C    1      [core]2S( 1.09)2p( 3.53)3p( 0.01)
      C    2      [core]2S( 1.01)2p( 3.39)3p( 0.01)
      C    3      [core]2S( 1.01)2p( 3.40)3p( 0.01)
      C    4      [core]2S( 1.00)2p( 3.40)3p( 0.01)
      C    5      [core]2S( 0.96)2p( 3.36)3p( 0.01)
      C    6      [core]2S( 1.01)2p( 3.39)3p( 0.01)
      C    7      [core]2S( 1.09)2p( 3.53)3p( 0.01)
      C    8      [core]2S( 0.75)2p( 2.33)3S( 0.01)3p( 0.04)3d( 0.01)
      O    9      [core]2S( 1.68)2p( 5.03)
      O   10      [core]2S( 1.69)2p( 4.90)3d( 0.01)
      H   11            1S( 0.78)
      H   12            1S( 0.79)
      H   13            1S( 0.79)
      H   14            1S( 0.79)
      H   15            1S( 0.79)
      H   16            1S( 0.78)
      H   17            1S( 0.78)
      H   18            1S( 0.77)
      H   19            1S( 0.78)
      H   20            1S( 0.75)
      H   21            1S( 0.77)
      H   22            1S( 0.78)
      H   23            1S( 0.78)
      H   24            1S( 0.79)
      H   25            1S( 0.78)
      H   26            1S( 0.51)


 NATURAL BOND ORBITAL ANALYSIS:

                       Occupancies       Lewis Structure    Low   High
           Occ.    -------------------  -----------------   occ   occ
  Cycle   Thresh.   Lewis   Non-Lewis     CR  BD  3C  LP    (L)   (NL)   Dev
 =============================================================================
   1(1)    1.90    78.65419   1.34581     10  28   0   2     5      4    0.16
   2(2)    1.90    77.94451   2.05549     10  28   0   2     2      2    1.02
   3(3)    1.90    78.65419   1.34581     10  28   0   2     5      4    0.16
   4(1)    1.80    79.11539   0.88461     10  26   0   4     0      2    0.16
   5(2)    1.80    79.11539   0.88461     10  26   0   4     0      2    0.16
   6(1)    1.70    79.11539   0.88461     10  26   0   4     0      2    0.16
   7(2)    1.70    79.11539   0.88461     10  26   0   4     0      2    0.16
   8(1)    1.60    79.11539   0.88461     10  26   0   4     0      2    0.16
   9(2)    1.60    79.11539   0.88461     10  26   0   4     0      2    0.16
  10(1)    1.50    77.71320   2.28680     10  25   0   5     1      4    0.96
  11(2)    1.50    79.11539   0.88461     10  26   0   4     0      2    0.16
  12(3)    1.50    77.90105   2.09895     10  26   0   4     2      4    0.74
  13(4)    1.50    79.11539   0.88461     10  26   0   4     0      2    0.16
 -----------------------------------------------------------------------------

 Structure accepted: RESONANCE keyword permits strongly delocalized structure

 WARNING:  1 low occupancy (<1.9990e) core orbital  found on  C    5

 --------------------------------------------------------
   Core                     19.99258 ( 99.963% of  20)
   Valence Lewis            59.12281 ( 98.538% of  60)
  ==================       ============================
   Total Lewis              79.11539 ( 98.894% of  80)
  -----------------------------------------------------
   Valence non-Lewis         0.70796 (  0.885% of  80)
   Rydberg non-Lewis         0.17666 (  0.221% of  80)
  ==================       ============================
   Total non-Lewis           0.88461 (  1.106% of  80)
 --------------------------------------------------------


       (Occupancy)   Bond orbital/ Coefficients/ Hybrids
 ---------------------------------------------------------------------------------
     1. (1.98785) BD ( 1) C   1 - C   2  
                ( 49.55%)   0.7040* C   1 s( 30.10%)p 2.32( 69.86%)d 0.00(  0.04%)
                                            0.0004  0.5486  0.0048 -0.6533  0.0064
                                           -0.4347 -0.0097  0.2876  0.0085  0.0141
                                           -0.0093 -0.0061  0.0063 -0.0066
                ( 50.45%)   0.7102* C   2 s( 28.07%)p 2.56( 71.88%)d 0.00(  0.04%)
                                            0.0002  0.5296  0.0156  0.6669  0.0137
                                            0.4368 -0.0071 -0.2881  0.0073  0.0148
                                           -0.0099 -0.0067  0.0056 -0.0065
     2. (1.98858) BD ( 1) C   1 - H  11  
                ( 60.82%)   0.7799* C   1 s( 23.47%)p 3.26( 76.49%)d 0.00(  0.04%)
                                            0.0000  0.4844  0.0030  0.7523  0.0007
                                           -0.3040  0.0101  0.3262 -0.0081 -0.0111
                                            0.0116 -0.0042  0.0106 -0.0056
                ( 39.18%)   0.6259* H  11 s( 99.92%)p 0.00(  0.08%)
                                            0.9996 -0.0007 -0.0246  0.0091 -0.0100
     3. (1.98894) BD ( 1) C   1 - H  12  
                ( 60.56%)   0.7782* C   1 s( 23.20%)p 3.31( 76.76%)d 0.00(  0.04%)
                                            0.0000  0.4816 -0.0034 -0.0627  0.0156
                                            0.8461  0.0021  0.2180 -0.0047 -0.0031
                                           -0.0003  0.0085 -0.0167 -0.0083
                ( 39.44%)   0.6280* H  12 s( 99.92%)p 0.00(  0.08%)
                                            0.9996 -0.0020  0.0006 -0.0271 -0.0066
     4. (1.98895) BD ( 1) C   1 - H  13  
                ( 60.57%)   0.7783* C   1 s( 23.21%)p 3.31( 76.75%)d 0.00(  0.04%)
                                           -0.0000 -0.4817  0.0034 -0.0502 -0.0149
                                            0.0456 -0.0066  0.8733 -0.0008  0.0006
                                            0.0015 -0.0018  0.0001 -0.0206
                ( 39.43%)   0.6279* H  13 s( 99.92%)p 0.00(  0.08%)
                                           -0.9996  0.0020  0.0030 -0.0009 -0.0278
     5. (1.98007) BD ( 1) C   2 - C   3  
                ( 49.62%)   0.7044* C   2 s( 28.44%)p 2.51( 71.52%)d 0.00(  0.04%)
                                            0.0003  0.5333  0.0038 -0.7379  0.0007
                                            0.2794  0.0012 -0.3043 -0.0017 -0.0105
                                            0.0113 -0.0045  0.0114 -0.0062
                ( 50.38%)   0.7098* C   3 s( 28.49%)p 2.51( 71.47%)d 0.00(  0.04%)
                                            0.0003  0.5336  0.0109  0.7386 -0.0016
                                           -0.2794  0.0019  0.3018 -0.0017 -0.0105
                                            0.0115 -0.0044  0.0111 -0.0060
     6. (1.97745) BD ( 1) C   2 - H  14  
                ( 60.71%)   0.7792* C   2 s( 21.76%)p 3.59( 78.20%)d 0.00(  0.05%)
                                           -0.0001  0.4663 -0.0086 -0.0132  0.0081
                                            0.0376 -0.0111  0.8833 -0.0044  0.0000
                                           -0.0009  0.0018 -0.0005  0.0213
                ( 39.29%)   0.6268* H  14 s( 99.92%)p 0.00(  0.08%)
                                            0.9996 -0.0041 -0.0001 -0.0002 -0.0284
     7. (1.97737) BD ( 1) C   2 - H  15  
                ( 60.66%)   0.7789* C   2 s( 21.74%)p 3.60( 78.21%)d 0.00(  0.05%)
                                            0.0001 -0.4662  0.0085 -0.0992 -0.0064
                                            0.8537 -0.0030  0.2082 -0.0125  0.0037
                                            0.0011 -0.0086  0.0173  0.0085
                ( 39.34%)   0.6272* H  15 s( 99.92%)p 0.00(  0.08%)
                                           -0.9996  0.0041  0.0036 -0.0276 -0.0056
     8. (1.97987) BD ( 1) C   3 - C   4  
                ( 49.65%)   0.7047* C   3 s( 28.24%)p 2.54( 71.72%)d 0.00(  0.04%)
                                            0.0003  0.5313  0.0086 -0.6667  0.0050
                                           -0.4334 -0.0026  0.2912  0.0014  0.0145
                                           -0.0101 -0.0066  0.0064 -0.0067
                ( 50.35%)   0.7095* C   4 s( 28.64%)p 2.49( 71.32%)d 0.00(  0.04%)
                                            0.0003  0.5351  0.0088  0.6589  0.0024
                                            0.4384 -0.0056 -0.2946 -0.0001  0.0143
                                           -0.0100 -0.0068  0.0052 -0.0065
     9. (1.97743) BD ( 1) C   3 - H  16  
                ( 60.90%)   0.7804* C   3 s( 21.62%)p 3.62( 78.34%)d 0.00(  0.05%)
                                            0.0002 -0.4649  0.0077 -0.0103 -0.0005
                                            0.0404 -0.0116  0.8840 -0.0005  0.0000
                                            0.0001 -0.0018  0.0002 -0.0211
                ( 39.10%)   0.6253* H  16 s( 99.92%)p 0.00(  0.08%)
                                           -0.9996  0.0044  0.0005  0.0001 -0.0285
    10. (1.97557) BD ( 1) C   3 - H  17  
                ( 60.82%)   0.7799* C   3 s( 21.68%)p 3.61( 78.27%)d 0.00(  0.05%)
                                           -0.0001  0.4656 -0.0084 -0.0960  0.0042
                                            0.8553  0.0011  0.2045 -0.0117 -0.0044
                                           -0.0010  0.0085 -0.0169 -0.0087
                ( 39.18%)   0.6259* H  17 s( 99.92%)p 0.00(  0.08%)
                                            0.9996 -0.0044  0.0020 -0.0274 -0.0052
    11. (1.96216) BD ( 1) C   4 - C   5  
                ( 48.76%)   0.6983* C   4 s( 27.85%)p 2.59( 72.10%)d 0.00(  0.05%)
                                            0.0005  0.5277  0.0045 -0.7434  0.0028
                                            0.2603 -0.0136 -0.3168 -0.0038 -0.0105
                                            0.0120 -0.0043  0.0120 -0.0064
                ( 51.24%)   0.7158* C   5 s( 27.36%)p 2.65( 72.61%)d 0.00(  0.04%)
                                            0.0001  0.5230  0.0079  0.7500 -0.0046
                                           -0.2452 -0.0112  0.3210 -0.0126 -0.0049
                                            0.0136 -0.0028  0.0120 -0.0051
    12. (1.97744) BD ( 1) C   4 - H  18  
                ( 61.41%)   0.7836* C   4 s( 21.79%)p 3.59( 78.17%)d 0.00(  0.04%)
                                           -0.0002  0.4667 -0.0068 -0.0238  0.0040
                                            0.0590 -0.0132  0.8817  0.0021 -0.0003
                                           -0.0018  0.0030 -0.0005  0.0207
                ( 38.59%)   0.6212* H  18 s( 99.92%)p 0.00(  0.08%)
                                            0.9996 -0.0048  0.0011 -0.0016 -0.0288
    13. (1.97603) BD ( 1) C   4 - H  19  
                ( 61.14%)   0.7819* C   4 s( 21.71%)p 3.60( 78.25%)d 0.00(  0.04%)
                                            0.0002 -0.4659  0.0035 -0.1094 -0.0012
                                            0.8577 -0.0014  0.1862 -0.0130  0.0036
                                            0.0008 -0.0079  0.0171  0.0086
                ( 38.86%)   0.6234* H  19 s( 99.92%)p 0.00(  0.08%)
                                           -0.9996  0.0040  0.0035 -0.0277 -0.0052
    14. (1.96165) BD ( 1) C   5 - C   6  
                ( 51.46%)   0.7174* C   5 s( 27.11%)p 2.69( 72.85%)d 0.00(  0.04%)
                                            0.0001  0.5206  0.0080 -0.6457  0.0069
                                           -0.4697 -0.0081  0.3011 -0.0140  0.0114
                                           -0.0116 -0.0063  0.0073 -0.0058
                ( 48.54%)   0.6967* C   6 s( 27.83%)p 2.59( 72.13%)d 0.00(  0.05%)
                                            0.0005  0.5275 -0.0012  0.6312  0.0028
                                            0.4830 -0.0114 -0.2990 -0.0051  0.0157
                                           -0.0095 -0.0076  0.0035 -0.0068
    15. (1.96862) BD ( 1) C   5 - C   8  
                ( 51.81%)   0.7198* C   5 s( 24.23%)p 3.12( 75.71%)d 0.00(  0.06%)
                                            0.0002  0.4923  0.0008 -0.1387 -0.0026
                                            0.8426  0.0104  0.1663 -0.0079 -0.0062
                                           -0.0015  0.0089 -0.0183 -0.0116
                ( 48.19%)   0.6942* C   8 s( 40.97%)p 1.44( 58.98%)d 0.00(  0.05%)
                                            0.0001  0.6389  0.0382  0.1243 -0.0041
                                           -0.7398  0.0224 -0.1624 -0.0154 -0.0057
                                           -0.0005  0.0028 -0.0165 -0.0139
    16. (1.96480) BD ( 1) C   5 - H  20  
                ( 62.34%)   0.7895* C   5 s( 21.28%)p 3.70( 78.67%)d 0.00(  0.04%)
                                            0.0004 -0.4613  0.0079 -0.0264 -0.0003
                                            0.0907  0.0049  0.8819 -0.0042 -0.0000
                                            0.0005 -0.0005  0.0004 -0.0206
                ( 37.66%)   0.6137* H  20 s( 99.91%)p 0.00(  0.09%)
                                           -0.9996  0.0051  0.0005 -0.0014 -0.0295
    17. (1.98803) BD ( 1) C   6 - C   7  
                ( 50.66%)   0.7117* C   6 s( 28.17%)p 2.55( 71.79%)d 0.00(  0.04%)
                                            0.0002  0.5305  0.0147 -0.7557 -0.0141
                                            0.2107 -0.0165 -0.3192  0.0060 -0.0087
                                            0.0126 -0.0038  0.0123 -0.0058
                ( 49.34%)   0.7024* C   7 s( 29.83%)p 2.35( 70.13%)d 0.00(  0.04%)
                                            0.0004  0.5462  0.0037  0.7487 -0.0048
                                           -0.2037 -0.0140  0.3145  0.0095 -0.0072
                                            0.0119 -0.0031  0.0133 -0.0061
    18. (1.97771) BD ( 1) C   6 - H  21  
                ( 61.35%)   0.7833* C   6 s( 22.04%)p 3.53( 77.91%)d 0.00(  0.04%)
                                           -0.0001  0.4694 -0.0074 -0.0242 -0.0055
                                            0.0636 -0.0157  0.8799 -0.0010 -0.0004
                                           -0.0003  0.0036 -0.0006  0.0208
                ( 38.65%)   0.6217* H  21 s( 99.92%)p 0.00(  0.08%)
                                            0.9996 -0.0044  0.0005 -0.0015 -0.0289
    19. (1.97591) BD ( 1) C   6 - H  22  
                ( 61.13%)   0.7818* C   6 s( 21.93%)p 3.56( 78.03%)d 0.00(  0.04%)
                                            0.0002 -0.4682  0.0039 -0.1701  0.0089
                                            0.8469 -0.0024  0.1838 -0.0139  0.0077
                                            0.0017 -0.0078  0.0158  0.0085
                ( 38.87%)   0.6235* H  22 s( 99.92%)p 0.00(  0.08%)
                                           -0.9996  0.0036  0.0053 -0.0275 -0.0049
    20. (1.98750) BD ( 1) C   7 - H  23  
                ( 60.99%)   0.7809* C   7 s( 23.46%)p 3.26( 76.50%)d 0.00(  0.04%)
                                           -0.0000 -0.4843 -0.0046  0.6248  0.0032
                                            0.5316 -0.0096 -0.3030  0.0079 -0.0152
                                            0.0093  0.0074 -0.0017  0.0060
                ( 39.01%)   0.6246* H  23 s( 99.92%)p 0.00(  0.08%)
                                           -0.9996  0.0006 -0.0208 -0.0166  0.0091
    21. (1.98750) BD ( 1) C   7 - H  24  
                ( 60.72%)   0.7793* C   7 s( 23.38%)p 3.28( 76.58%)d 0.00(  0.04%)
                                            0.0000  0.4835 -0.0040 -0.2193 -0.0177
                                            0.8197 -0.0035  0.2134 -0.0057 -0.0074
                                           -0.0025  0.0082 -0.0150 -0.0084
                ( 39.28%)   0.6267* H  24 s( 99.92%)p 0.00(  0.08%)
                                            0.9996 -0.0020  0.0090 -0.0256 -0.0059
    22. (1.98886) BD ( 1) C   7 - H  25  
                ( 60.78%)   0.7796* C   7 s( 23.29%)p 3.29( 76.67%)d 0.00(  0.04%)
                                           -0.0000 -0.4826  0.0033  0.0006  0.0170
                                            0.0577 -0.0016  0.8735  0.0007 -0.0003
                                            0.0007 -0.0022  0.0003 -0.0204
                ( 39.22%)   0.6262* H  25 s( 99.92%)p 0.00(  0.08%)
                                           -0.9996  0.0019 -0.0017 -0.0013 -0.0281
    23. (1.99533) BD ( 1) C   8 - O   9  
                ( 29.97%)   0.5475* C   8 s( 25.95%)p 2.84( 73.71%)d 0.01(  0.34%)
                                           -0.0001  0.5089 -0.0231 -0.0317 -0.0031
                                            0.2521  0.0194  0.8183  0.0504  0.0001
                                           -0.0028  0.0239 -0.0005  0.0531
                ( 70.03%)   0.8368* O   9 s( 37.28%)p 1.68( 62.66%)d 0.00(  0.07%)
                                           -0.0001  0.6105 -0.0033  0.0187  0.0002
                                           -0.1690 -0.0009 -0.7731 -0.0012 -0.0006
                                            0.0006 -0.0001 -0.0017  0.0255
    24. (1.99628) BD ( 1) C   8 - O  10  
                ( 32.95%)   0.5741* C   8 s( 33.03%)p 2.02( 66.72%)d 0.01(  0.24%)
                                            0.0001  0.5728 -0.0473 -0.1123 -0.0098
                                            0.5955  0.0553 -0.5432 -0.0423 -0.0084
                                            0.0080 -0.0428 -0.0212  0.0061
                ( 67.05%)   0.8188* O  10 s( 45.16%)p 1.21( 54.75%)d 0.00(  0.09%)
                                           -0.0000  0.6717 -0.0211  0.0966  0.0026
                                           -0.5211 -0.0139  0.5159  0.0167 -0.0041
                                            0.0048 -0.0257 -0.0105  0.0067
    25. (1.99116) BD ( 2) C   8 - O  10  
                ( 31.10%)   0.5577* C   8 s(  0.00%)p 1.00( 99.56%)d 0.00(  0.43%)
                                            0.0000  0.0016 -0.0002  0.9824 -0.0375
                                            0.1698 -0.0063 -0.0152 -0.0000  0.0462
                                           -0.0430 -0.0083 -0.0172  0.0011
                ( 68.90%)   0.8300* O  10 s(  0.00%)p 1.00( 99.85%)d 0.00(  0.15%)
                                            0.0000  0.0006 -0.0000  0.9846  0.0057
                                            0.1698  0.0010 -0.0137 -0.0000 -0.0252
                                            0.0266  0.0050  0.0094 -0.0007
    26. (1.98618) BD ( 1) O   9 - H  26  
                ( 74.71%)   0.8643* O   9 s( 20.47%)p 3.88( 79.45%)d 0.00(  0.08%)
                                            0.0002  0.4522  0.0145 -0.1472 -0.0034
                                            0.8630  0.0220  0.1643  0.0254 -0.0078
                                            0.0015 -0.0089 -0.0215 -0.0138
                ( 25.29%)   0.5029* H  26 s( 99.56%)p 0.00(  0.44%)
                                            0.9977 -0.0120  0.0112 -0.0653 -0.0073
    27. (1.99925) CR ( 1) C   1           s(100.00%)p 0.00(  0.00%)
                                            1.0000 -0.0002 -0.0000  0.0002 -0.0000
                                            0.0002  0.0000 -0.0001 -0.0000 -0.0000
                                            0.0000  0.0000 -0.0000  0.0000
    28. (1.99914) CR ( 1) C   2           s(100.00%)p 0.00(  0.00%)
                                            1.0000 -0.0002 -0.0000  0.0001 -0.0000
                                           -0.0003  0.0000  0.0002 -0.0000 -0.0000
                                           -0.0000  0.0000 -0.0000  0.0000
    29. (1.99912) CR ( 1) C   3           s(100.00%)p 0.00(  0.00%)
                                            1.0000 -0.0002 -0.0000 -0.0000 -0.0000
                                            0.0003  0.0000 -0.0003 -0.0000 -0.0000
                                           -0.0000  0.0000 -0.0000  0.0000
    30. (1.99912) CR ( 1) C   4           s(100.00%)p 0.00(  0.00%)
                                            1.0000 -0.0003 -0.0000  0.0002 -0.0000
                                           -0.0004  0.0000  0.0004  0.0000  0.0000
                                           -0.0000  0.0000 -0.0000  0.0000
    31. (1.99892) CR ( 1) C   5           s(100.00%)p 0.00(  0.00%)
                                            1.0000 -0.0000 -0.0000  0.0000  0.0000
                                           -0.0002 -0.0000 -0.0004  0.0000  0.0000
                                           -0.0000 -0.0000  0.0000  0.0000
    32. (1.99913) CR ( 1) C   6           s(100.00%)p 0.00(  0.00%)
                                            1.0000 -0.0003 -0.0000 -0.0002 -0.0000
                                           -0.0004  0.0000  0.0003  0.0000 -0.0000
                                            0.0000  0.0000 -0.0000  0.0000
    33. (1.99925) CR ( 1) C   7           s(100.00%)p 0.00(  0.00%)
                                            1.0000 -0.0002 -0.0000 -0.0003  0.0000
                                            0.0001  0.0000 -0.0001 -0.0000  0.0000
                                           -0.0000  0.0000 -0.0000  0.0000
    34. (1.99926) CR ( 1) C   8           s(100.00%)p 0.00(  0.00%)
                                            1.0000 -0.0001 -0.0000 -0.0000  0.0000
                                            0.0001 -0.0000  0.0001  0.0000  0.0000
                                           -0.0000  0.0000  0.0000  0.0000
    35. (1.99968) CR ( 1) O   9           s(100.00%)p 0.00(  0.00%)
                                            1.0000 -0.0002 -0.0000  0.0000  0.0000
                                           -0.0001 -0.0000 -0.0002 -0.0000  0.0000
                                            0.0000 -0.0000  0.0000  0.0000
    36. (1.99970) CR ( 1) O  10           s(100.00%)p 0.00(  0.00%)
                                            1.0000 -0.0004 -0.0000  0.0001 -0.0000
                                           -0.0003 -0.0000  0.0003 -0.0000 -0.0000
                                            0.0000 -0.0000 -0.0000  0.0000
    37. (1.97521) LP ( 1) O   9           s( 42.24%)p 1.37( 57.72%)d 0.00(  0.04%)
                                            0.0002  0.6499 -0.0014  0.0856 -0.0010
                                           -0.4422  0.0049  0.6118 -0.0051  0.0012
                                           -0.0032  0.0173  0.0027 -0.0079
    38. (1.82074) LP ( 2) O   9           s(  0.00%)p 1.00( 99.93%)d 0.00(  0.07%)
                                           -0.0000  0.0004 -0.0000 -0.9848  0.0139
                                           -0.1709  0.0023  0.0139 -0.0002 -0.0118
                                            0.0224  0.0041  0.0046 -0.0005
    39. (1.97200) LP ( 1) O  10           s( 54.86%)p 0.82( 45.12%)d 0.00(  0.02%)
                                            0.0006  0.7405  0.0127 -0.0875  0.0003
                                            0.4664 -0.0013 -0.4754  0.0002  0.0023
                                           -0.0020  0.0107  0.0060 -0.0044
    40. (1.84760) LP ( 2) O  10           s(  0.01%)p 1.00( 99.91%)d 0.00(  0.08%)
                                           -0.0000  0.0072  0.0012 -0.1097  0.0013
                                            0.6933 -0.0087  0.7115 -0.0088  0.0048
                                            0.0004  0.0003  0.0134  0.0253
    41. (0.00316) RY*( 1) C   1           s(  6.05%)p14.23( 86.10%)d 1.30(  7.85%)
                                           -0.0000  0.0115  0.2457 -0.0161 -0.7396
                                            0.0082  0.3950 -0.0083 -0.3971 -0.0617
                                            0.0862  0.0813  0.2245 -0.1012
    42. (0.00149) RY*( 2) C   1           s(  0.00%)p 1.00( 75.87%)d 0.32( 24.13%)
                                           -0.0000 -0.0000  0.0005 -0.0011 -0.0686
                                            0.0086  0.5485  0.0105  0.6730 -0.1645
                                           -0.2502 -0.1004  0.2226  0.3033
    43. (0.00038) RY*( 3) C   1           s( 11.20%)p 7.89( 88.38%)d 0.04(  0.42%)
                                            0.0000  0.0120  0.3345  0.0134 -0.5040
                                            0.0106 -0.6397 -0.0073  0.4693  0.0170
                                           -0.0165 -0.0443 -0.0392  0.0106
    44. (0.00013) RY*( 4) C   1           s( 66.59%)p 0.17( 11.31%)d 0.33( 22.10%)
                                            0.0000 -0.0062  0.8160  0.0025  0.2571
                                           -0.0029  0.1791  0.0026 -0.1221  0.0820
                                           -0.1176 -0.2127 -0.3647  0.1488
    45. (0.00002) RY*( 5) C   1           s(  0.32%)p 1.03(  0.33%)d99.99( 99.35%)
    46. (0.00000) RY*( 6) C   1           s(  0.71%)p15.48( 10.99%)d99.99( 88.30%)
    47. (0.00000) RY*( 7) C   1           s(  2.44%)p 1.03(  2.52%)d38.94( 95.04%)
    48. (0.00000) RY*( 8) C   1           s( 11.06%)p 1.46( 16.10%)d 6.59( 72.84%)
    49. (0.00000) RY*( 9) C   1           s(  1.66%)p 5.14(  8.52%)d54.10( 89.82%)
    50. (0.00331) RY*( 1) C   2           s( 16.17%)p 4.71( 76.20%)d 0.47(  7.62%)
                                            0.0000  0.0026  0.4022 -0.0040 -0.6389
                                           -0.0106 -0.5391  0.0051  0.2512  0.1437
                                           -0.0760  0.0533  0.2023 -0.0777
    51. (0.00305) RY*( 2) C   2           s(  0.20%)p99.99( 87.38%)d63.14( 12.42%)
                                           -0.0000  0.0004  0.0444 -0.0028 -0.1348
                                            0.0138  0.5355  0.0186  0.7539 -0.0393
                                           -0.0270  0.0722 -0.1433 -0.3101
    52. (0.00105) RY*( 3) C   2           s( 13.32%)p 4.82( 64.20%)d 1.69( 22.48%)
                                            0.0000 -0.0149  0.3646 -0.0057  0.6894
                                           -0.0104 -0.2822  0.0076  0.2948 -0.1148
                                            0.1593  0.1197  0.3802 -0.1654
    53. (0.00034) RY*( 4) C   2           s( 45.70%)p 1.05( 48.11%)d 0.14(  6.19%)
                                            0.0000  0.0064  0.6760  0.0046 -0.1154
                                           -0.0139  0.5213  0.0122 -0.4423 -0.0392
                                            0.0184  0.0183  0.2133 -0.1193
    54. (0.00034) RY*( 5) C   2           s(  0.09%)p 0.94(  0.09%)d99.99( 99.82%)
                                           -0.0000  0.0003  0.0304 -0.0000 -0.0041
                                            0.0005  0.0231  0.0018 -0.0179  0.6085
                                            0.7653  0.1007 -0.1753 -0.0366
    55. (0.00013) RY*( 6) C   2           s( 20.60%)p 0.40(  8.32%)d 3.45( 71.08%)
                                           -0.0000 -0.0058  0.4538 -0.0204  0.2544
                                            0.0002 -0.0877 -0.0025  0.1019  0.2854
                                           -0.3353 -0.2430 -0.6191  0.2730
    56. (0.00008) RY*( 7) C   2           s(  3.58%)p 0.91(  3.26%)d26.00( 93.16%)
    57. (0.00001) RY*( 8) C   2           s(  0.32%)p 2.08(  0.67%)d99.99( 99.00%)
    58. (0.00000) RY*( 9) C   2           s(  0.01%)p99.99( 11.95%)d99.99( 88.04%)
    59. (0.00362) RY*( 1) C   3           s(  1.21%)p76.25( 92.07%)d 5.56(  6.72%)
                                            0.0000  0.0008  0.1099 -0.0060 -0.6659
                                           -0.0064 -0.3370 -0.0100 -0.6030 -0.1113
                                            0.0942  0.0607 -0.0535 -0.1984
    60. (0.00340) RY*( 2) C   3           s( 11.99%)p 6.72( 80.53%)d 0.62(  7.48%)
                                            0.0000 -0.0072  0.3462  0.0048  0.6500
                                           -0.0032  0.0145 -0.0116 -0.6184  0.1081
                                           -0.0905  0.0696  0.0207 -0.2229
    61. (0.00302) RY*( 3) C   3           s( 29.59%)p 2.07( 61.34%)d 0.31(  9.08%)
                                           -0.0000 -0.0047  0.5439 -0.0070 -0.3074
                                            0.0131  0.7202  0.0027 -0.0056  0.0343
                                            0.0290  0.0397  0.2901  0.0548
    62. (0.00048) RY*( 4) C   3           s( 50.01%)p 0.97( 48.65%)d 0.03(  1.34%)
                                            0.0000  0.0031  0.7072  0.0002  0.0138
                                            0.0155 -0.5406 -0.0145  0.4400  0.0194
                                           -0.0034  0.0040  0.0553 -0.0996
    63. (0.00035) RY*( 5) C   3           s(  0.00%)p 1.00(  0.02%)d99.99( 99.98%)
                                            0.0000 -0.0001  0.0006 -0.0001 -0.0099
                                           -0.0010  0.0105 -0.0013  0.0057 -0.6394
                                           -0.7519 -0.0679  0.1332 -0.0569
    64. (0.00015) RY*( 6) C   3           s(  6.74%)p 0.29(  1.94%)d13.55( 91.32%)
                                           -0.0000 -0.0005  0.2596  0.0031 -0.0234
                                           -0.0092  0.1070  0.0088 -0.0849 -0.0639
                                           -0.0906 -0.2971 -0.7997  0.4161
    65. (0.00007) RY*( 7) C   3           s(  0.31%)p12.77(  3.91%)d99.99( 95.78%)
    66. (0.00001) RY*( 8) C   3           s(  0.05%)p10.21(  0.53%)d99.99( 99.41%)
    67. (0.00001) RY*( 9) C   3           s(  0.09%)p99.99( 11.20%)d99.99( 88.72%)
    68. (0.00461) RY*( 1) C   4           s(  1.27%)p72.50( 92.26%)d 5.08(  6.46%)
                                           -0.0000  0.0089  0.1125 -0.0084 -0.1633
                                            0.0167  0.7266  0.0096  0.6063 -0.0436
                                           -0.0058  0.0212 -0.1451 -0.2030
    69. (0.00344) RY*( 2) C   4           s(  3.59%)p25.48( 91.57%)d 1.34(  4.83%)
                                            0.0000 -0.0051  0.1895 -0.0027 -0.7920
                                           -0.0025 -0.4516  0.0020  0.2908  0.1419
                                           -0.1229  0.0312  0.0733 -0.0821
    70. (0.00322) RY*( 3) C   4           s( 29.67%)p 2.10( 62.19%)d 0.27(  8.14%)
                                            0.0000 -0.0121  0.5445  0.0024  0.5279
                                           -0.0046 -0.3527  0.0054  0.4677 -0.0160
                                            0.0695  0.0904  0.2222 -0.1370
    71. (0.00088) RY*( 4) C   4           s( 59.08%)p 0.54( 31.80%)d 0.15(  9.12%)
                                            0.0000  0.0060  0.7686 -0.0010 -0.1626
                                           -0.0118  0.2899  0.0054 -0.4554 -0.1359
                                           -0.1478 -0.0776  0.1033  0.1849
    72. (0.00028) RY*( 5) C   4           s(  3.68%)p 0.42(  1.56%)d25.73( 94.76%)
                                            0.0000  0.0012  0.1919  0.0004 -0.0568
                                            0.0003  0.0342  0.0029 -0.1058  0.5461
                                            0.7586  0.0492 -0.2669  0.0156
    73. (0.00014) RY*( 6) C   4           s(  1.33%)p 6.23(  8.28%)d68.10( 90.40%)
                                           -0.0000 -0.0037  0.1152 -0.0047  0.0767
                                            0.0108 -0.1900 -0.0124  0.2012 -0.1422
                                           -0.1386 -0.2959 -0.7501  0.4629
    74. (0.00006) RY*( 7) C   4           s(  0.28%)p15.42(  4.34%)d99.99( 95.38%)
    75. (0.00004) RY*( 8) C   4           s(  1.11%)p 7.14(  7.91%)d82.18( 90.98%)
    76. (0.00001) RY*( 9) C   4           s(  0.00%)p 1.00(  0.25%)d99.99( 99.75%)
    77. (0.00697) RY*( 1) C   5           s( 10.71%)p 8.10( 86.79%)d 0.23(  2.50%)
                                            0.0000 -0.0132  0.3270  0.0018 -0.0513
                                           -0.0015  0.3434 -0.0191 -0.8643  0.0199
                                            0.0028 -0.0025  0.0617 -0.1441
    78. (0.00314) RY*( 2) C   5           s(  0.38%)p99.99( 94.63%)d13.26(  5.00%)
                                           -0.0000 -0.0012  0.0614 -0.0128 -0.9580
                                           -0.0021 -0.1678 -0.0007  0.0126 -0.1140
                                            0.1877  0.0291  0.0291  0.0052
    79. (0.00263) RY*( 3) C   5           s( 38.96%)p 1.39( 53.98%)d 0.18(  7.06%)
                                           -0.0000  0.0083  0.6242  0.0006 -0.0559
                                           -0.0011  0.5730  0.0015  0.4564  0.0693
                                            0.0066 -0.0468  0.1961  0.1583
    80. (0.00173) RY*( 4) C   5           s( 46.67%)p 0.97( 45.17%)d 0.17(  8.15%)
                                            0.0000 -0.0081  0.6831 -0.0013  0.1569
                                            0.0096 -0.6526 -0.0138  0.0306 -0.0191
                                           -0.0171  0.0810 -0.0503 -0.2679
    81. (0.00046) RY*( 5) C   5           s(  0.00%)p 1.00(  0.01%)d99.99( 99.98%)
                                            0.0000  0.0001  0.0047  0.0018 -0.0105
                                           -0.0008  0.0045 -0.0002  0.0032  0.8144
                                            0.4798  0.0832 -0.3152 -0.0091
    82. (0.00039) RY*( 6) C   5           s(  1.26%)p 2.13(  2.68%)d76.19( 96.06%)
                                            0.0000  0.0020  0.1123  0.0037 -0.0197
                                           -0.0204  0.1562  0.0014  0.0402 -0.3057
                                            0.0007 -0.3306 -0.8704 -0.0168
    83. (0.00019) RY*( 7) C   5           s(  0.95%)p10.86( 10.28%)d93.81( 88.77%)
                                           -0.0000 -0.0041  0.0972 -0.0035  0.0474
                                            0.0214 -0.2665  0.0107 -0.1701  0.0810
                                            0.0875 -0.6269  0.1519  0.6764
    84. (0.00014) RY*( 8) C   5           s(  0.00%)p 1.00(  5.03%)d18.87( 94.97%)
                                            0.0000 -0.0002  0.0055  0.0189 -0.2204
                                            0.0030 -0.0372  0.0005  0.0014  0.4575
                                           -0.8455 -0.1003 -0.1239 -0.0102
    85. (0.00006) RY*( 9) C   5           s(  1.07%)p 1.47(  1.58%)d90.58( 97.34%)
    86. (0.00411) RY*( 1) C   6           s(  1.91%)p47.70( 91.28%)d 3.56(  6.80%)
                                           -0.0000  0.0091  0.1380  0.0011 -0.1834
                                            0.0210  0.7345  0.0121  0.5823 -0.0355
                                            0.0027  0.0205 -0.1563 -0.2048
    87. (0.00347) RY*( 2) C   6           s( 10.99%)p 7.43( 81.70%)d 0.66(  7.31%)
                                            0.0000 -0.0002  0.3316  0.0031  0.7252
                                           -0.0045 -0.2586  0.0070  0.4735 -0.0047
                                            0.0748  0.0888  0.1958 -0.1457
    88. (0.00102) RY*( 3) C   6           s( 29.30%)p 1.60( 46.89%)d 0.81( 23.81%)
                                            0.0000 -0.0166  0.5411  0.0109 -0.5708
                                           -0.0092 -0.3413  0.0086  0.1620  0.2988
                                           -0.1924  0.0711  0.2875 -0.1551
    89. (0.00082) RY*( 4) C   6           s( 43.32%)p 1.07( 46.50%)d 0.24( 10.18%)
                                           -0.0000  0.0133  0.6580  0.0008  0.2097
                                           -0.0096  0.3990  0.0023 -0.5116  0.1753
                                            0.1602 -0.0320 -0.0132  0.2104
    90. (0.00028) RY*( 5) C   6           s(  3.47%)p 0.63(  2.19%)d27.21( 94.35%)
                                           -0.0000  0.0030  0.1862 -0.0009  0.0725
                                            0.0007  0.0672  0.0024 -0.1099 -0.5988
                                           -0.7254 -0.2131  0.1125 -0.0235
    91. (0.00016) RY*( 6) C   6           s(  8.39%)p 1.94( 16.32%)d 8.97( 75.29%)
                                            0.0000 -0.0100  0.2895  0.0207 -0.2214
                                            0.0089 -0.2569 -0.0080  0.2182 -0.5307
                                            0.4046 -0.1233 -0.3292  0.4289
    92. (0.00007) RY*( 7) C   6           s(  0.01%)p 1.00(  7.24%)d12.82( 92.76%)
    93. (0.00004) RY*( 8) C   6           s(  2.64%)p 2.93(  7.74%)d33.96( 89.62%)
    94. (0.00001) RY*( 9) C   6           s(  0.00%)p 1.00(  0.28%)d99.99( 99.71%)
    95. (0.00310) RY*( 1) C   7           s(  7.63%)p11.25( 85.80%)d 0.86(  6.58%)
                                           -0.0000  0.0136  0.2758  0.0152  0.5995
                                            0.0127  0.5319 -0.0074 -0.4638  0.1411
                                           -0.1163  0.0516  0.1199 -0.1236
    96. (0.00156) RY*( 2) C   7           s(  0.06%)p99.99( 77.76%)d99.99( 22.18%)
                                           -0.0000  0.0022  0.0238  0.0005 -0.0607
                                            0.0102  0.6169  0.0086  0.6270  0.2907
                                            0.2248  0.0126  0.0944  0.2786
    97. (0.00047) RY*( 3) C   7           s( 15.57%)p 5.37( 83.57%)d 0.05(  0.85%)
                                            0.0000  0.0120  0.3945 -0.0157  0.6278
                                            0.0071 -0.4388 -0.0086  0.4986 -0.0536
                                            0.0229 -0.0426 -0.0564  0.0110
    98. (0.00017) RY*( 4) C   7           s( 55.18%)p 0.27( 15.03%)d 0.54( 29.79%)
                                            0.0000 -0.0072  0.7428  0.0003 -0.3337
                                           -0.0050  0.1088  0.0052 -0.1644 -0.2935
                                            0.2231 -0.1436 -0.2996  0.2273
    99. (0.00001) RY*( 5) C   7           s(  7.66%)p 1.87( 14.36%)d10.17( 77.97%)
   100. (0.00001) RY*( 6) C   7           s(  4.40%)p 2.23(  9.83%)d19.50( 85.77%)
   101. (0.00001) RY*( 7) C   7           s(  5.37%)p 0.67(  3.57%)d16.95( 91.06%)
   102. (0.00000) RY*( 8) C   7           s(  1.79%)p 0.40(  0.72%)d54.38( 97.48%)
   103. (0.00001) RY*( 9) C   7           s(  2.37%)p 4.00(  9.48%)d37.16( 88.15%)
   104. (0.02450) RY*( 1) C   8           s(  5.18%)p18.16( 94.11%)d 0.14(  0.71%)
                                           -0.0000  0.0436  0.2234 -0.0053  0.1116
                                            0.0280 -0.5769 -0.0679  0.7684  0.0081
                                           -0.0103  0.0638  0.0215  0.0485
   105. (0.01342) RY*( 2) C   8           s( 13.23%)p 4.28( 56.56%)d 2.28( 30.21%)
                                            0.0000  0.0381  0.3617 -0.0073  0.0970
                                            0.0475 -0.5542  0.0485 -0.4944 -0.0795
                                           -0.0043 -0.0266 -0.2160 -0.4984
   106. (0.00443) RY*( 3) C   8           s( 37.35%)p 0.18(  6.61%)d 1.50( 56.05%)
                                            0.0000 -0.0002  0.6111  0.0346  0.1658
                                            0.0292  0.0755 -0.0079 -0.1754 -0.1318
                                            0.4945 -0.0016  0.3105  0.4496
   107. (0.00437) RY*( 4) C   8           s( 16.63%)p 0.18(  2.97%)d 4.84( 80.40%)
                                            0.0000 -0.0000  0.4078 -0.0545 -0.1151
                                            0.0062  0.0081 -0.0040 -0.1156  0.3267
                                           -0.7415 -0.1980  0.0432  0.3262
   108. (0.00341) RY*( 5) C   8           s(  0.35%)p99.99( 81.43%)d52.29( 18.22%)
                                           -0.0000  0.0006  0.0590 -0.0348 -0.8856
                                           -0.0039 -0.1688 -0.0004 -0.0184  0.2814
                                            0.3097  0.0284 -0.0586  0.0528
   109. (0.00173) RY*( 6) C   8           s(  6.77%)p 0.91(  6.14%)d12.86( 87.09%)
                                           -0.0000  0.0010  0.2602 -0.0073 -0.0596
                                            0.0346  0.2329 -0.0314  0.0368 -0.0153
                                           -0.1577  0.9068 -0.0938 -0.1217
   110. (0.00106) RY*( 7) C   8           s( 20.44%)p 1.90( 38.90%)d 1.99( 40.66%)
                                            0.0000 -0.0200  0.4517 -0.0042 -0.0990
                                            0.0217  0.5135  0.0258  0.3382 -0.0700
                                            0.0634 -0.3580 -0.2287 -0.4660
   111. (0.00015) RY*( 8) C   8           s(  0.00%)p 1.00( 14.20%)d 6.04( 85.79%)
                                            0.0000 -0.0013  0.0064  0.0166 -0.3715
                                            0.0025 -0.0605 -0.0002  0.0072 -0.8431
                                           -0.2780 -0.0442  0.2599  0.0189
   112. (0.00004) RY*( 9) C   8           s(  0.10%)p 0.98(  0.10%)d99.99( 99.80%)
   113. (0.00247) RY*( 1) O   9           s( 71.59%)p 0.38( 26.98%)d 0.02(  1.43%)
                                            0.0000  0.0033  0.8461  0.0004  0.0778
                                           -0.0029 -0.5104 -0.0024 -0.0563 -0.0201
                                           -0.0094  0.0535 -0.0573 -0.0875
   114. (0.00079) RY*( 2) O   9           s(  0.05%)p99.99( 93.99%)d99.99(  5.96%)
                                            0.0000 -0.0001  0.0225  0.0084  0.9516
                                            0.0010  0.1833 -0.0002 -0.0285 -0.0261
                                           -0.2364 -0.0538  0.0096  0.0051
   115. (0.00064) RY*( 3) O   9           s( 15.78%)p 4.33( 68.39%)d 1.00( 15.83%)
                                            0.0000 -0.0021  0.3973  0.0008 -0.1492
                                           -0.0066  0.6302 -0.0007 -0.5143  0.0411
                                            0.0726 -0.3656  0.1266  0.0406
   116. (0.00010) RY*( 4) O   9           s(  9.86%)p 7.59( 74.89%)d 1.55( 15.25%)
                                            0.0000 -0.0143  0.3137  0.0054 -0.0826
                                           -0.0322  0.5189 -0.0168  0.6866 -0.0295
                                           -0.0417  0.2289 -0.0869 -0.2999
   117. (0.00002) RY*( 5) O   9           s(  0.11%)p99.99( 18.19%)d99.99( 81.70%)
   118. (0.00001) RY*( 6) O   9           s(  2.23%)p 3.02(  6.74%)d40.76( 91.03%)
   119. (0.00001) RY*( 7) O   9           s(  0.01%)p45.60(  0.46%)d99.99( 99.53%)
   120. (0.00000) RY*( 8) O   9           s(  0.38%)p12.22(  4.59%)d99.99( 95.04%)
   121. (0.00000) RY*( 9) O   9           s(  0.00%)p 1.00(  6.01%)d15.64( 93.99%)
   122. (0.00279) RY*( 1) O  10           s(  3.90%)p24.50( 95.44%)d 0.17(  0.67%)
                                            0.0000  0.0014  0.1974  0.0020  0.1053
                                           -0.0116 -0.6892 -0.0027 -0.6843 -0.0166
                                           -0.0019  0.0065 -0.0468 -0.0644
   123. (0.00050) RY*( 2) O  10           s(  0.03%)p99.99( 97.62%)d84.09(  2.36%)
                                           -0.0000  0.0002  0.0167 -0.0099  0.9726
                                           -0.0020  0.1725  0.0006 -0.0190 -0.0087
                                            0.1510  0.0253  0.0034 -0.0051
   124. (0.00014) RY*( 3) O  10           s( 82.69%)p 0.10(  7.92%)d 0.11(  9.39%)
                                           -0.0000  0.0053  0.9093  0.0019 -0.0647
                                           -0.0091  0.2730  0.0181 -0.0057 -0.0151
                                            0.0368 -0.2404 -0.0223 -0.1845
   125. (0.00008) RY*( 4) O  10           s(  0.68%)p99.99( 79.44%)d29.04( 19.88%)
   126. (0.00001) RY*( 5) O  10           s(  9.18%)p 1.79( 16.41%)d 8.11( 74.41%)
   127. (0.00000) RY*( 6) O  10           s(  0.00%)p 1.00(  2.43%)d40.24( 97.57%)
   128. (0.00000) RY*( 7) O  10           s(  0.04%)p 6.64(  0.29%)d99.99( 99.67%)
   129. (0.00001) RY*( 8) O  10           s(  0.10%)p 2.58(  0.27%)d99.99( 99.63%)
   130. (0.00000) RY*( 9) O  10           s(  3.35%)p 0.16(  0.55%)d28.69( 96.10%)
   131. (0.00141) RY*( 1) H  11           s( 97.80%)p 0.02(  2.20%)
                                            0.0045  0.9889  0.1476  0.0000  0.0163
   132. (0.00020) RY*( 2) H  11           s(  0.00%)p 1.00(100.00%)
                                            0.0000  0.0007  0.0805 -0.6316 -0.7711
   133. (0.00013) RY*( 3) H  11           s(  0.07%)p99.99( 99.93%)
                                            0.0073  0.0248 -0.2325 -0.7639  0.6014
   134. (0.00003) RY*( 4) H  11           s(  2.22%)p44.13( 97.78%)
   135. (0.00176) RY*( 1) H  12           s( 98.35%)p 0.02(  1.65%)
                                            0.0051  0.9917  0.0392  0.1216 -0.0141
   136. (0.00021) RY*( 2) H  12           s(  0.02%)p99.99( 99.98%)
                                            0.0004  0.0139  0.5079 -0.1795  0.8424
   137. (0.00013) RY*( 3) H  12           s(  0.09%)p99.99( 99.91%)
                                            0.0066  0.0293 -0.8435  0.0938  0.5281
   138. (0.00003) RY*( 4) H  12           s(  1.62%)p60.68( 98.38%)
   139. (0.00178) RY*( 1) H  13           s( 98.38%)p 0.02(  1.62%)
                                            0.0051  0.9918  0.0491  0.0415 -0.1101
   140. (0.00021) RY*( 2) H  13           s(  0.02%)p99.99( 99.98%)
                                            0.0004  0.0132  0.5883 -0.8048  0.0776
   141. (0.00013) RY*( 3) H  13           s(  0.09%)p99.99( 99.91%)
                                            0.0066  0.0291 -0.7575 -0.5816 -0.2949
   142. (0.00003) RY*( 4) H  13           s(  1.60%)p61.63( 98.40%)
   143. (0.00278) RY*( 1) H  14           s( 99.52%)p 0.00(  0.48%)
                                            0.0059  0.9976 -0.0004 -0.0260  0.0644
   144. (0.00018) RY*( 2) H  14           s(  0.03%)p99.99( 99.97%)
                                            0.0037  0.0180 -0.0856  0.9889  0.1197
   145. (0.00013) RY*( 3) H  14           s(  0.00%)p 1.00(100.00%)
                                            0.0009  0.0007  0.9962  0.0826  0.0291
   146. (0.00004) RY*( 4) H  14           s(  0.53%)p99.99( 99.47%)
   147. (0.00278) RY*( 1) H  15           s( 99.51%)p 0.00(  0.49%)
                                            0.0059  0.9975  0.0066 -0.0683  0.0123
   148. (0.00019) RY*( 2) H  15           s(  0.03%)p99.99( 99.97%)
                                            0.0035  0.0176  0.0495  0.0838 -0.9951
   149. (0.00013) RY*( 3) H  15           s(  0.00%)p 1.00(100.00%)
                                            0.0005 -0.0005  0.9935  0.0984  0.0577
   150. (0.00004) RY*( 4) H  15           s(  0.53%)p99.99( 99.47%)
   151. (0.00293) RY*( 1) H  16           s( 99.61%)p 0.00(  0.39%)
                                            0.0061  0.9981 -0.0016  0.0215 -0.0582
   152. (0.00019) RY*( 2) H  16           s(  0.03%)p99.99( 99.97%)
                                            0.0028  0.0156  0.1066 -0.9891 -0.1004
   153. (0.00012) RY*( 3) H  16           s(  0.00%)p 1.00(100.00%)
                                           -0.0005  0.0013  0.9940  0.1037  0.0341
   154. (0.00004) RY*( 4) H  16           s(  0.44%)p99.99( 99.56%)
   155. (0.00285) RY*( 1) H  17           s( 99.58%)p 0.00(  0.42%)
                                            0.0059  0.9979 -0.0194  0.0594 -0.0168
   156. (0.00019) RY*( 2) H  17           s(  0.05%)p99.99( 99.95%)
                                            0.0034  0.0213  0.0260 -0.0668  0.9972
   157. (0.00013) RY*( 3) H  17           s(  0.02%)p99.99( 99.98%)
                                           -0.0005  0.0156  0.9979  0.0580 -0.0225
   158. (0.00005) RY*( 4) H  17           s(  0.43%)p99.99( 99.57%)
   159. (0.00307) RY*( 1) H  18           s( 99.71%)p 0.00(  0.29%)
                                            0.0062  0.9985 -0.0161 -0.0090  0.0510
   160. (0.00020) RY*( 2) H  18           s(  0.00%)p 1.00(100.00%)
                                            0.0047  0.0004 -0.1951  0.9753  0.1035
   161. (0.00012) RY*( 3) H  18           s(  0.03%)p99.99( 99.97%)
                                            0.0002  0.0161  0.9806  0.1932  0.0281
   162. (0.00004) RY*( 4) H  18           s(  0.35%)p99.99( 99.65%)
   163. (0.00269) RY*( 1) H  19           s( 99.38%)p 0.01(  0.62%)
                                            0.0059  0.9969 -0.0042 -0.0730  0.0287
   164. (0.00019) RY*( 2) H  19           s(  0.11%)p99.99( 99.89%)
                                            0.0040  0.0322  0.0156  0.0474 -0.9982
   165. (0.00012) RY*( 3) H  19           s(  0.01%)p99.99( 99.99%)
                                            0.0006  0.0110  0.9946  0.1014  0.0207
   166. (0.00004) RY*( 4) H  19           s(  0.58%)p99.99( 99.42%)
   167. (0.00371) RY*( 1) H  20           s( 99.82%)p 0.00(  0.18%)
                                            0.0064  0.9991 -0.0020  0.0069 -0.0417
   168. (0.00016) RY*( 2) H  20           s(  0.01%)p99.99( 99.99%)
                                           -0.0009  0.0105  0.1401 -0.9867  0.0819
   169. (0.00009) RY*( 3) H  20           s(  0.00%)p 1.00(100.00%)
   170. (0.00004) RY*( 4) H  20           s(  0.25%)p99.99( 99.75%)
   171. (0.00296) RY*( 1) H  21           s( 99.68%)p 0.00(  0.32%)
                                            0.0060  0.9984  0.0156 -0.0007  0.0546
   172. (0.00019) RY*( 2) H  21           s(  0.00%)p 1.00(100.00%)
                                            0.0048 -0.0029 -0.1649  0.9798  0.1128
   173. (0.00012) RY*( 3) H  21           s(  0.02%)p99.99( 99.98%)
                                            0.0008  0.0143 -0.9855 -0.1679  0.0183
   174. (0.00004) RY*( 4) H  21           s(  0.38%)p99.99( 99.62%)
   175. (0.00251) RY*( 1) H  22           s( 99.32%)p 0.01(  0.68%)
                                            0.0056  0.9966  0.0301 -0.0717  0.0266
   176. (0.00019) RY*( 2) H  22           s(  0.09%)p99.99( 99.91%)
                                            0.0041  0.0295 -0.0325  0.0262 -0.9987
   177. (0.00012) RY*( 3) H  22           s(  0.01%)p99.99( 99.99%)
                                            0.0017  0.0104 -0.9672 -0.2524  0.0252
   178. (0.00004) RY*( 4) H  22           s(  0.66%)p99.99( 99.34%)
   179. (0.00134) RY*( 1) H  23           s( 97.65%)p 0.02(  2.35%)
                                            0.0046  0.9882 -0.1438 -0.0504  0.0160
   180. (0.00020) RY*( 2) H  23           s(  0.00%)p 1.00(100.00%)
                                            0.0002  0.0013  0.1347 -0.6078 -0.7826
   181. (0.00013) RY*( 3) H  23           s(  0.06%)p99.99( 99.94%)
                                            0.0068  0.0234  0.4593 -0.6612  0.5926
   182. (0.00003) RY*( 4) H  23           s(  2.37%)p41.27( 97.63%)
   183. (0.00167) RY*( 1) H  24           s( 98.62%)p 0.01(  1.38%)
                                            0.0049  0.9930 -0.0576  0.1010 -0.0178
   184. (0.00022) RY*( 2) H  24           s(  0.05%)p99.99( 99.95%)
                                            0.0002  0.0218 -0.4853 -0.3499  0.8010
   185. (0.00014) RY*( 3) H  24           s(  0.03%)p99.99( 99.97%)
                                            0.0063  0.0153  0.7179  0.3636  0.5934
   186. (0.00004) RY*( 4) H  24           s(  1.39%)p71.13( 98.61%)
   187. (0.00178) RY*( 1) H  25           s( 98.55%)p 0.01(  1.45%)
                                            0.0050  0.9927 -0.0554  0.0132 -0.1063
   188. (0.00021) RY*( 2) H  25           s(  0.00%)p 1.00(100.00%)
                                           -0.0004  0.0047 -0.2840 -0.9560  0.0730
   189. (0.00013) RY*( 3) H  25           s(  0.06%)p99.99( 99.94%)
                                            0.0069  0.0241  0.9122 -0.2927 -0.2857
   190. (0.00003) RY*( 4) H  25           s(  1.47%)p67.16( 98.53%)
   191. (0.00413) RY*( 1) H  26           s( 95.97%)p 0.04(  4.03%)
                                            0.0195  0.9794 -0.0159  0.0956  0.1758
   192. (0.00120) RY*( 2) H  26           s(  0.00%)p 1.00(100.00%)
                                            0.0001  0.0008  0.9852  0.1711 -0.0088
   193. (0.00079) RY*( 3) H  26           s(  2.51%)p38.87( 97.49%)
                                            0.0058  0.1583 -0.0369  0.1616 -0.9734
   194. (0.00003) RY*( 4) H  26           s(  1.97%)p49.85( 98.03%)
   195. (0.00706) BD*( 1) C   1 - C   2  
                ( 50.45%)   0.7102* C   1 s( 30.10%)p 2.32( 69.86%)d 0.00(  0.04%)
                                            0.0004  0.5486  0.0048 -0.6533  0.0064
                                           -0.4347 -0.0097  0.2876  0.0085  0.0141
                                           -0.0093 -0.0061  0.0063 -0.0066
                ( 49.55%)  -0.7040* C   2 s( 28.07%)p 2.56( 71.88%)d 0.00(  0.04%)
                                            0.0002  0.5296  0.0156  0.6669  0.0137
                                            0.4368 -0.0071 -0.2881  0.0073  0.0148
                                           -0.0099 -0.0067  0.0056 -0.0065
   196. (0.00545) BD*( 1) C   1 - H  11  
                ( 39.18%)   0.6259* C   1 s( 23.47%)p 3.26( 76.49%)d 0.00(  0.04%)
                                           -0.0000 -0.4844 -0.0030 -0.7523 -0.0007
                                            0.3040 -0.0101 -0.3262  0.0081  0.0111
                                           -0.0116  0.0042 -0.0106  0.0056
                ( 60.82%)  -0.7799* H  11 s( 99.92%)p 0.00(  0.08%)
                                           -0.9996  0.0007  0.0246 -0.0091  0.0100
   197. (0.00899) BD*( 1) C   1 - H  12  
                ( 39.44%)   0.6280* C   1 s( 23.20%)p 3.31( 76.76%)d 0.00(  0.04%)
                                           -0.0000 -0.4816  0.0034  0.0627 -0.0156
                                           -0.8461 -0.0021 -0.2180  0.0047  0.0031
                                            0.0003 -0.0085  0.0167  0.0083
                ( 60.56%)  -0.7782* H  12 s( 99.92%)p 0.00(  0.08%)
                                           -0.9996  0.0020 -0.0006  0.0271  0.0066
   198. (0.00900) BD*( 1) C   1 - H  13  
                ( 39.43%)   0.6279* C   1 s( 23.21%)p 3.31( 76.75%)d 0.00(  0.04%)
                                            0.0000  0.4817 -0.0034  0.0502  0.0149
                                           -0.0456  0.0066 -0.8733  0.0008 -0.0006
                                           -0.0015  0.0018 -0.0001  0.0206
                ( 60.57%)  -0.7783* H  13 s( 99.92%)p 0.00(  0.08%)
                                            0.9996 -0.0020 -0.0030  0.0009  0.0278
   199. (0.01476) BD*( 1) C   2 - C   3  
                ( 50.38%)   0.7098* C   2 s( 28.44%)p 2.51( 71.52%)d 0.00(  0.04%)
                                            0.0003  0.5333  0.0038 -0.7379  0.0007
                                            0.2794  0.0012 -0.3043 -0.0017 -0.0105
                                            0.0113 -0.0045  0.0114 -0.0062
                ( 49.62%)  -0.7044* C   3 s( 28.49%)p 2.51( 71.47%)d 0.00(  0.04%)
                                            0.0003  0.5336  0.0109  0.7386 -0.0016
                                           -0.2794  0.0019  0.3018 -0.0017 -0.0105
                                            0.0115 -0.0044  0.0111 -0.0060
   200. (0.01739) BD*( 1) C   2 - H  14  
                ( 39.29%)   0.6268* C   2 s( 21.76%)p 3.59( 78.20%)d 0.00(  0.05%)
                                            0.0001 -0.4663  0.0086  0.0132 -0.0081
                                           -0.0376  0.0111 -0.8833  0.0044 -0.0000
                                            0.0009 -0.0018  0.0005 -0.0213
                ( 60.71%)  -0.7792* H  14 s( 99.92%)p 0.00(  0.08%)
                                           -0.9996  0.0041  0.0001  0.0002  0.0284
   201. (0.01745) BD*( 1) C   2 - H  15  
                ( 39.34%)   0.6272* C   2 s( 21.74%)p 3.60( 78.21%)d 0.00(  0.05%)
                                           -0.0001  0.4662 -0.0085  0.0992  0.0064
                                           -0.8537  0.0030 -0.2082  0.0125 -0.0037
                                           -0.0011  0.0086 -0.0173 -0.0085
                ( 60.66%)  -0.7789* H  15 s( 99.92%)p 0.00(  0.08%)
                                            0.9996 -0.0041 -0.0036  0.0276  0.0056
   202. (0.01311) BD*( 1) C   3 - C   4  
                ( 50.35%)   0.7095* C   3 s( 28.24%)p 2.54( 71.72%)d 0.00(  0.04%)
                                            0.0003  0.5313  0.0086 -0.6667  0.0050
                                           -0.4334 -0.0026  0.2912  0.0014  0.0145
                                           -0.0101 -0.0066  0.0064 -0.0067
                ( 49.65%)  -0.7047* C   4 s( 28.64%)p 2.49( 71.32%)d 0.00(  0.04%)
                                            0.0003  0.5351  0.0088  0.6589  0.0024
                                            0.4384 -0.0056 -0.2946 -0.0001  0.0143
                                           -0.0100 -0.0068  0.0052 -0.0065
   203. (0.01790) BD*( 1) C   3 - H  16  
                ( 39.10%)   0.6253* C   3 s( 21.62%)p 3.62( 78.34%)d 0.00(  0.05%)
                                           -0.0002  0.4649 -0.0077  0.0103  0.0005
                                           -0.0404  0.0116 -0.8840  0.0005 -0.0000
                                           -0.0001  0.0018 -0.0002  0.0211
                ( 60.90%)  -0.7804* H  16 s( 99.92%)p 0.00(  0.08%)
                                            0.9996 -0.0044 -0.0005 -0.0001  0.0285
   204. (0.01817) BD*( 1) C   3 - H  17  
                ( 39.18%)   0.6259* C   3 s( 21.68%)p 3.61( 78.27%)d 0.00(  0.05%)
                                            0.0001 -0.4656  0.0084  0.0960 -0.0042
                                           -0.8553 -0.0011 -0.2045  0.0117  0.0044
                                            0.0010 -0.0085  0.0169  0.0087
                ( 60.82%)  -0.7799* H  17 s( 99.92%)p 0.00(  0.08%)
                                           -0.9996  0.0044 -0.0020  0.0274  0.0052
   205. (0.01995) BD*( 1) C   4 - C   5  
                ( 51.24%)   0.7158* C   4 s( 27.85%)p 2.59( 72.10%)d 0.00(  0.05%)
                                            0.0005  0.5277  0.0045 -0.7434  0.0028
                                            0.2603 -0.0136 -0.3168 -0.0038 -0.0105
                                            0.0120 -0.0043  0.0120 -0.0064
                ( 48.76%)  -0.6983* C   5 s( 27.36%)p 2.65( 72.61%)d 0.00(  0.04%)
                                            0.0001  0.5230  0.0079  0.7500 -0.0046
                                           -0.2452 -0.0112  0.3210 -0.0126 -0.0049
                                            0.0136 -0.0028  0.0120 -0.0051
   206. (0.01767) BD*( 1) C   4 - H  18  
                ( 38.59%)   0.6212* C   4 s( 21.79%)p 3.59( 78.17%)d 0.00(  0.04%)
                                            0.0002 -0.4667  0.0068  0.0238 -0.0040
                                           -0.0590  0.0132 -0.8817 -0.0021  0.0003
                                            0.0018 -0.0030  0.0005 -0.0207
                ( 61.41%)  -0.7836* H  18 s( 99.92%)p 0.00(  0.08%)
                                           -0.9996  0.0048 -0.0011  0.0016  0.0288
   207. (0.01688) BD*( 1) C   4 - H  19  
                ( 38.86%)   0.6234* C   4 s( 21.71%)p 3.60( 78.25%)d 0.00(  0.04%)
                                           -0.0002  0.4659 -0.0035  0.1094  0.0012
                                           -0.8577  0.0014 -0.1862  0.0130 -0.0036
                                           -0.0008  0.0079 -0.0171 -0.0086
                ( 61.14%)  -0.7819* H  19 s( 99.92%)p 0.00(  0.08%)
                                            0.9996 -0.0040 -0.0035  0.0277  0.0052
   208. (0.02239) BD*( 1) C   5 - C   6  
                ( 48.54%)   0.6967* C   5 s( 27.11%)p 2.69( 72.85%)d 0.00(  0.04%)
                                           -0.0001 -0.5206 -0.0080  0.6457 -0.0069
                                            0.4697  0.0081 -0.3011  0.0140 -0.0114
                                            0.0116  0.0063 -0.0073  0.0058
                ( 51.46%)  -0.7174* C   6 s( 27.83%)p 2.59( 72.13%)d 0.00(  0.05%)
                                           -0.0005 -0.5275  0.0012 -0.6312 -0.0028
                                           -0.4830  0.0114  0.2990  0.0051 -0.0157
                                            0.0095  0.0076 -0.0035  0.0068
   209. (0.06866) BD*( 1) C   5 - C   8  
                ( 48.19%)   0.6942* C   5 s( 24.23%)p 3.12( 75.71%)d 0.00(  0.06%)
                                           -0.0002 -0.4923 -0.0008  0.1387  0.0026
                                           -0.8426 -0.0104 -0.1663  0.0079  0.0062
                                            0.0015 -0.0089  0.0183  0.0116
                ( 51.81%)  -0.7198* C   8 s( 40.97%)p 1.44( 58.98%)d 0.00(  0.05%)
                                           -0.0001 -0.6389 -0.0382 -0.1243  0.0041
                                            0.7398 -0.0224  0.1624  0.0154  0.0057
                                            0.0005 -0.0028  0.0165  0.0139
   210. (0.02202) BD*( 1) C   5 - H  20  
                ( 37.66%)   0.6137* C   5 s( 21.28%)p 3.70( 78.67%)d 0.00(  0.04%)
                                           -0.0004  0.4613 -0.0079  0.0264  0.0003
                                           -0.0907 -0.0049 -0.8819  0.0042  0.0000
                                           -0.0005  0.0005 -0.0004  0.0206
                ( 62.34%)  -0.7895* H  20 s( 99.91%)p 0.00(  0.09%)
                                            0.9996 -0.0051 -0.0005  0.0014  0.0295
   211. (0.00728) BD*( 1) C   6 - C   7  
                ( 49.34%)   0.7024* C   6 s( 28.17%)p 2.55( 71.79%)d 0.00(  0.04%)
                                           -0.0002 -0.5305 -0.0147  0.7557  0.0141
                                           -0.2107  0.0165  0.3192 -0.0060  0.0087
                                           -0.0126  0.0038 -0.0123  0.0058
                ( 50.66%)  -0.7117* C   7 s( 29.83%)p 2.35( 70.13%)d 0.00(  0.04%)
                                           -0.0004 -0.5462 -0.0037 -0.7487  0.0048
                                            0.2037  0.0140 -0.3145 -0.0095  0.0072
                                           -0.0119  0.0031 -0.0133  0.0061
   212. (0.01691) BD*( 1) C   6 - H  21  
                ( 38.65%)   0.6217* C   6 s( 22.04%)p 3.53( 77.91%)d 0.00(  0.04%)
                                            0.0001 -0.4694  0.0074  0.0242  0.0055
                                           -0.0636  0.0157 -0.8799  0.0010  0.0004
                                            0.0003 -0.0036  0.0006 -0.0208
                ( 61.35%)  -0.7833* H  21 s( 99.92%)p 0.00(  0.08%)
                                           -0.9996  0.0044 -0.0005  0.0015  0.0289
   213. (0.01602) BD*( 1) C   6 - H  22  
                ( 38.87%)   0.6235* C   6 s( 21.93%)p 3.56( 78.03%)d 0.00(  0.04%)
                                           -0.0002  0.4682 -0.0039  0.1701 -0.0089
                                           -0.8469  0.0024 -0.1838  0.0139 -0.0077
                                           -0.0017  0.0078 -0.0158 -0.0085
                ( 61.13%)  -0.7818* H  22 s( 99.92%)p 0.00(  0.08%)
                                            0.9996 -0.0036 -0.0053  0.0275  0.0049
   214. (0.00538) BD*( 1) C   7 - H  23  
                ( 39.01%)   0.6246* C   7 s( 23.46%)p 3.26( 76.50%)d 0.00(  0.04%)
                                            0.0000  0.4843  0.0046 -0.6248 -0.0032
                                           -0.5316  0.0096  0.3030 -0.0079  0.0152
                                           -0.0093 -0.0074  0.0017 -0.0060
                ( 60.99%)  -0.7809* H  23 s( 99.92%)p 0.00(  0.08%)
                                            0.9996 -0.0006  0.0208  0.0166 -0.0091
   215. (0.00895) BD*( 1) C   7 - H  24  
                ( 39.28%)   0.6267* C   7 s( 23.38%)p 3.28( 76.58%)d 0.00(  0.04%)
                                           -0.0000 -0.4835  0.0040  0.2193  0.0177
                                           -0.8197  0.0035 -0.2134  0.0057  0.0074
                                            0.0025 -0.0082  0.0150  0.0084
                ( 60.72%)  -0.7793* H  24 s( 99.92%)p 0.00(  0.08%)
                                           -0.9996  0.0020 -0.0090  0.0256  0.0059
   216. (0.00862) BD*( 1) C   7 - H  25  
                ( 39.22%)   0.6262* C   7 s( 23.29%)p 3.29( 76.67%)d 0.00(  0.04%)
                                            0.0000  0.4826 -0.0033 -0.0006 -0.0170
                                           -0.0577  0.0016 -0.8735 -0.0007  0.0003
                                           -0.0007  0.0022 -0.0003  0.0204
                ( 60.78%)  -0.7796* H  25 s( 99.92%)p 0.00(  0.08%)
                                            0.9996 -0.0019  0.0017  0.0013  0.0281
   217. (0.10548) BD*( 1) C   8 - O   9  
                ( 70.03%)   0.8368* C   8 s( 25.95%)p 2.84( 73.71%)d 0.01(  0.34%)
                                           -0.0001  0.5089 -0.0231 -0.0317 -0.0031
                                            0.2521  0.0194  0.8183  0.0504  0.0001
                                           -0.0028  0.0239 -0.0005  0.0531
                ( 29.97%)  -0.5475* O   9 s( 37.28%)p 1.68( 62.66%)d 0.00(  0.07%)
                                           -0.0001  0.6105 -0.0033  0.0187  0.0002
                                           -0.1690 -0.0009 -0.7731 -0.0012 -0.0006
                                            0.0006 -0.0001 -0.0017  0.0255
   218. (0.02385) BD*( 1) C   8 - O  10  
                ( 67.05%)   0.8188* C   8 s( 33.03%)p 2.02( 66.72%)d 0.01(  0.24%)
                                            0.0001  0.5728 -0.0473 -0.1123 -0.0098
                                            0.5955  0.0553 -0.5432 -0.0423 -0.0084
                                            0.0080 -0.0428 -0.0212  0.0061
                ( 32.95%)  -0.5741* O  10 s( 45.16%)p 1.21( 54.75%)d 0.00(  0.09%)
                                           -0.0000  0.6717 -0.0211  0.0966  0.0026
                                           -0.5211 -0.0139  0.5159  0.0167 -0.0041
                                            0.0048 -0.0257 -0.0105  0.0067
   219. (0.20409) BD*( 2) C   8 - O  10  
                ( 68.90%)   0.8300* C   8 s(  0.00%)p 1.00( 99.56%)d 0.00(  0.43%)
                                            0.0000  0.0016 -0.0002  0.9824 -0.0375
                                            0.1698 -0.0063 -0.0152 -0.0000  0.0462
                                           -0.0430 -0.0083 -0.0172  0.0011
                ( 31.10%)  -0.5577* O  10 s(  0.00%)p 1.00( 99.85%)d 0.00(  0.15%)
                                            0.0000  0.0006 -0.0000  0.9846  0.0057
                                            0.1698  0.0010 -0.0137 -0.0000 -0.0252
                                            0.0266  0.0050  0.0094 -0.0007
   220. (0.01452) BD*( 1) O   9 - H  26  
                ( 25.29%)   0.5029* O   9 s( 20.47%)p 3.88( 79.45%)d 0.00(  0.08%)
                                           -0.0002 -0.4522 -0.0145  0.1472  0.0034
                                           -0.8630 -0.0220 -0.1643 -0.0254  0.0078
                                           -0.0015  0.0089  0.0215  0.0138
                ( 74.71%)  -0.8643* H  26 s( 99.56%)p 0.00(  0.44%)
                                           -0.9977  0.0120 -0.0112  0.0653  0.0073


 NHO Directionality and "Bond Bending" (deviations from line of nuclear centers)

         [Thresholds for printing:  angular deviation  >  1.0 degree]
                                    hybrid p-character > 25.0%
                                    orbital occupancy  >  0.10e

                                Line of Centers        Hybrid 1              Hybrid 2
                                ---------------  -------------------   ------------------
                NBO               Theta   Phi    Theta   Phi    Dev    Theta   Phi    Dev
 ========================================================================================
     1. BD (   1) C   1 - C   2    70.0  213.4    69.3  214.5   1.2    109.2   32.3   1.3
    12. BD (   1) C   4 - H  18     4.4  116.1     3.2  113.4   1.2      --     --    --
    13. BD (   1) C   4 - H  19   102.2  276.9   101.3  277.4   1.0      --     --    --
    15. BD (   1) C   5 - C   8    79.8   99.4     --     --    --     103.7  279.5   3.5
    16. BD (   1) C   5 - H  20   175.4  288.0   173.5  285.6   1.9      --     --    --
    17. BD (   1) C   6 - C   7   112.1  164.7   111.5  165.8   1.2     67.3  343.7   1.1
    18. BD (   1) C   6 - H  21     4.4  102.2     3.7  121.8   1.6      --     --    --
    19. BD (   1) C   6 - H  22   102.0  282.1   101.2  280.8   1.5      --     --    --
    23. BD (   1) C   8 - O   9    11.9   96.0    17.5   97.3   5.6      --     --    --
    24. BD (   1) C   8 - O  10   133.9  100.6   131.5  100.6   2.4      --     --    --
    25. BD (   2) C   8 - O  10   133.9  100.6    90.9    9.8  90.0     90.8    9.8  89.9
    26. BD (   1) O   9 - H  26    85.4   99.8    78.1   99.7   7.4      --     --    --
    37. LP (   1) O   9             --     --     36.3  281.0   --       --     --    --
    38. LP (   2) O   9             --     --     89.2  189.8   --       --     --    --
    39. LP (   1) O  10             --     --    135.1  100.6   --       --     --    --
    40. LP (   2) O  10             --     --     44.6   99.0   --       --     --    --
   217. BD*(   1) C   8 - O   9    11.9   96.0    17.5   97.3   5.6      --     --    --
   219. BD*(   2) C   8 - O  10   133.9  100.6    90.9    9.8  90.0     90.8    9.8  89.9


 Second Order Perturbation Theory Analysis of Fock Matrix in NBO Basis

     Threshold for printing:   0.50 kcal/mol
                                                                              E(2)  E(j)-E(i) F(i,j)
         Donor NBO (i)                     Acceptor NBO (j)                 kcal/mol   a.u.    a.u. 
 ===================================================================================================

 within unit  1
   1. BD (   1) C   1 - C   2        / 60. RY*(   2) C   3                    0.81    1.49    0.031
   1. BD (   1) C   1 - C   2        /196. BD*(   1) C   1 - H  11            0.59    1.04    0.022
   1. BD (   1) C   1 - C   2        /199. BD*(   1) C   2 - C   3            1.15    1.00    0.030
   1. BD (   1) C   1 - C   2        /200. BD*(   1) C   2 - H  14            0.58    1.04    0.022
   1. BD (   1) C   1 - C   2        /201. BD*(   1) C   2 - H  15            0.58    1.04    0.022
   1. BD (   1) C   1 - C   2        /202. BD*(   1) C   3 - C   4            2.30    1.00    0.043
   2. BD (   1) C   1 - H  11        /199. BD*(   1) C   2 - C   3            3.39    0.89    0.049
   3. BD (   1) C   1 - H  12        /201. BD*(   1) C   2 - H  15            3.15    0.93    0.048
   4. BD (   1) C   1 - H  13        /200. BD*(   1) C   2 - H  14            3.14    0.93    0.048
   5. BD (   1) C   2 - C   3        / 41. RY*(   1) C   1                    1.18    1.40    0.036
   5. BD (   1) C   2 - C   3        / 70. RY*(   3) C   4                    1.22    1.48    0.038
   5. BD (   1) C   2 - C   3        /195. BD*(   1) C   1 - C   2            0.95    0.99    0.028
   5. BD (   1) C   2 - C   3        /196. BD*(   1) C   1 - H  11            1.70    1.04    0.038
   5. BD (   1) C   2 - C   3        /200. BD*(   1) C   2 - H  14            0.55    1.03    0.021
   5. BD (   1) C   2 - C   3        /201. BD*(   1) C   2 - H  15            0.55    1.03    0.021
   5. BD (   1) C   2 - C   3        /202. BD*(   1) C   3 - C   4            1.34    1.00    0.033
   5. BD (   1) C   2 - C   3        /203. BD*(   1) C   3 - H  16            0.61    1.03    0.022
   5. BD (   1) C   2 - C   3        /204. BD*(   1) C   3 - H  17            0.65    1.03    0.023
   5. BD (   1) C   2 - C   3        /205. BD*(   1) C   4 - C   5            2.38    0.98    0.043
   6. BD (   1) C   2 - H  14        / 42. RY*(   2) C   1                    0.50    1.47    0.024
   6. BD (   1) C   2 - H  14        / 60. RY*(   2) C   3                    0.62    1.37    0.026
   6. BD (   1) C   2 - H  14        /198. BD*(   1) C   1 - H  13            3.22    0.92    0.049
   6. BD (   1) C   2 - H  14        /203. BD*(   1) C   3 - H  16            3.32    0.92    0.049
   7. BD (   1) C   2 - H  15        / 59. RY*(   1) C   3                    0.66    1.38    0.027
   7. BD (   1) C   2 - H  15        /197. BD*(   1) C   1 - H  12            3.21    0.92    0.049
   7. BD (   1) C   2 - H  15        /204. BD*(   1) C   3 - H  17            3.27    0.92    0.049
   8. BD (   1) C   3 - C   4        / 50. RY*(   1) C   2                    1.07    1.46    0.035
   8. BD (   1) C   3 - C   4        / 77. RY*(   1) C   5                    1.16    1.57    0.038
   8. BD (   1) C   3 - C   4        /195. BD*(   1) C   1 - C   2            2.09    1.00    0.041
   8. BD (   1) C   3 - C   4        /199. BD*(   1) C   2 - C   3            1.20    1.00    0.031
   8. BD (   1) C   3 - C   4        /203. BD*(   1) C   3 - H  16            0.59    1.04    0.022
   8. BD (   1) C   3 - C   4        /204. BD*(   1) C   3 - H  17            0.64    1.04    0.023
   8. BD (   1) C   3 - C   4        /205. BD*(   1) C   4 - C   5            1.28    0.98    0.032
   8. BD (   1) C   3 - C   4        /206. BD*(   1) C   4 - H  18            0.65    1.04    0.023
   8. BD (   1) C   3 - C   4        /207. BD*(   1) C   4 - H  19            0.76    1.03    0.025
   8. BD (   1) C   3 - C   4        /208. BD*(   1) C   5 - C   6            2.08    0.98    0.040
   9. BD (   1) C   3 - H  16        / 51. RY*(   2) C   2                    0.53    1.47    0.025
   9. BD (   1) C   3 - H  16        /200. BD*(   1) C   2 - H  14            3.12    0.92    0.048
   9. BD (   1) C   3 - H  16        /206. BD*(   1) C   4 - H  18            3.21    0.92    0.048
  10. BD (   1) C   3 - H  17        /201. BD*(   1) C   2 - H  15            3.14    0.92    0.048
  10. BD (   1) C   3 - H  17        /207. BD*(   1) C   4 - H  19            3.23    0.92    0.049
  10. BD (   1) C   3 - H  17        /219. BD*(   2) C   8 - O  10            0.52    0.49    0.015
  11. BD (   1) C   4 - C   5        / 61. RY*(   3) C   3                    0.55    1.55    0.026
  11. BD (   1) C   4 - C   5        / 87. RY*(   2) C   6                    1.25    1.43    0.038
  11. BD (   1) C   4 - C   5        /108. RY*(   5) C   8                    0.66    1.45    0.028
  11. BD (   1) C   4 - C   5        /199. BD*(   1) C   2 - C   3            1.90    1.00    0.039
  11. BD (   1) C   4 - C   5        /202. BD*(   1) C   3 - C   4            1.12    1.00    0.030
  11. BD (   1) C   4 - C   5        /206. BD*(   1) C   4 - H  18            0.59    1.04    0.022
  11. BD (   1) C   4 - C   5        /207. BD*(   1) C   4 - H  19            0.59    1.03    0.022
  11. BD (   1) C   4 - C   5        /208. BD*(   1) C   5 - C   6            1.54    0.98    0.035
  11. BD (   1) C   4 - C   5        /209. BD*(   1) C   5 - C   8            0.99    0.98    0.028
  11. BD (   1) C   4 - C   5        /210. BD*(   1) C   5 - H  20            0.89    1.04    0.027
  11. BD (   1) C   4 - C   5        /211. BD*(   1) C   6 - C   7            2.21    0.99    0.042
  11. BD (   1) C   4 - C   5        /218. BD*(   1) C   8 - O  10            2.25    1.21    0.047
  11. BD (   1) C   4 - C   5        /219. BD*(   2) C   8 - O  10            2.52    0.61    0.036
  12. BD (   1) C   4 - H  18        / 59. RY*(   1) C   3                    0.79    1.38    0.030
  12. BD (   1) C   4 - H  18        /203. BD*(   1) C   3 - H  16            3.13    0.92    0.048
  12. BD (   1) C   4 - H  18        /210. BD*(   1) C   5 - H  20            3.24    0.93    0.049
  13. BD (   1) C   4 - H  19        /204. BD*(   1) C   3 - H  17            3.25    0.92    0.049
  13. BD (   1) C   4 - H  19        /209. BD*(   1) C   5 - C   8            3.76    0.87    0.052
  14. BD (   1) C   5 - C   6        / 69. RY*(   2) C   4                    1.24    1.40    0.038
  14. BD (   1) C   5 - C   6        / 95. RY*(   1) C   7                    0.96    1.41    0.033
  14. BD (   1) C   5 - C   6        /108. RY*(   5) C   8                    0.54    1.45    0.025
  14. BD (   1) C   5 - C   6        /202. BD*(   1) C   3 - C   4            2.22    1.00    0.042
  14. BD (   1) C   5 - C   6        /205. BD*(   1) C   4 - C   5            1.61    0.98    0.036
  14. BD (   1) C   5 - C   6        /209. BD*(   1) C   5 - C   8            0.98    0.98    0.028
  14. BD (   1) C   5 - C   6        /210. BD*(   1) C   5 - H  20            0.86    1.04    0.027
  14. BD (   1) C   5 - C   6        /211. BD*(   1) C   6 - C   7            0.88    0.99    0.027
  14. BD (   1) C   5 - C   6        /212. BD*(   1) C   6 - H  21            0.53    1.04    0.021
  14. BD (   1) C   5 - C   6        /213. BD*(   1) C   6 - H  22            0.55    1.04    0.021
  14. BD (   1) C   5 - C   6        /214. BD*(   1) C   7 - H  23            1.57    1.04    0.036
  14. BD (   1) C   5 - C   6        /218. BD*(   1) C   8 - O  10            2.09    1.21    0.045
  14. BD (   1) C   5 - C   6        /219. BD*(   2) C   8 - O  10            2.88    0.61    0.039
  15. BD (   1) C   5 - C   8        / 68. RY*(   1) C   4                    1.24    1.61    0.040
  15. BD (   1) C   5 - C   8        / 86. RY*(   1) C   6                    1.25    1.56    0.040
  15. BD (   1) C   5 - C   8        /113. RY*(   1) O   9                    0.56    2.08    0.031
  15. BD (   1) C   5 - C   8        /122. RY*(   1) O  10                    1.81    1.81    0.051
  15. BD (   1) C   5 - C   8        /205. BD*(   1) C   4 - C   5            1.44    1.03    0.034
  15. BD (   1) C   5 - C   8        /207. BD*(   1) C   4 - H  19            1.78    1.08    0.039
  15. BD (   1) C   5 - C   8        /208. BD*(   1) C   5 - C   6            1.36    1.02    0.033
  15. BD (   1) C   5 - C   8        /213. BD*(   1) C   6 - H  22            1.76    1.08    0.039
  15. BD (   1) C   5 - C   8        /218. BD*(   1) C   8 - O  10            1.50    1.26    0.039
  15. BD (   1) C   5 - C   8        /220. BD*(   1) O   9 - H  26            3.14    1.03    0.051
  16. BD (   1) C   5 - H  20        /205. BD*(   1) C   4 - C   5            0.64    0.87    0.021
  16. BD (   1) C   5 - H  20        /206. BD*(   1) C   4 - H  18            3.13    0.92    0.048
  16. BD (   1) C   5 - H  20        /208. BD*(   1) C   5 - C   6            0.59    0.86    0.020
  16. BD (   1) C   5 - H  20        /212. BD*(   1) C   6 - H  21            3.05    0.93    0.048
  16. BD (   1) C   5 - H  20        /217. BD*(   1) C   8 - O   9            5.38    0.83    0.061
  17. BD (   1) C   6 - C   7        / 77. RY*(   1) C   5                    1.04    1.57    0.036
  17. BD (   1) C   6 - C   7        /205. BD*(   1) C   4 - C   5            2.17    0.99    0.041
  17. BD (   1) C   6 - C   7        /208. BD*(   1) C   5 - C   6            1.16    0.98    0.030
  17. BD (   1) C   6 - C   7        /212. BD*(   1) C   6 - H  21            0.60    1.05    0.022
  17. BD (   1) C   6 - C   7        /213. BD*(   1) C   6 - H  22            0.71    1.04    0.024
  17. BD (   1) C   6 - C   7        /214. BD*(   1) C   7 - H  23            0.63    1.05    0.023
  17. BD (   1) C   6 - C   7        /215. BD*(   1) C   7 - H  24            0.50    1.04    0.021
  18. BD (   1) C   6 - H  21        /210. BD*(   1) C   5 - H  20            3.29    0.93    0.049
  18. BD (   1) C   6 - H  21        /216. BD*(   1) C   7 - H  25            3.13    0.92    0.048
  19. BD (   1) C   6 - H  22        / 96. RY*(   2) C   7                    0.57    1.44    0.026
  19. BD (   1) C   6 - H  22        /209. BD*(   1) C   5 - C   8            3.77    0.87    0.052
  19. BD (   1) C   6 - H  22        /215. BD*(   1) C   7 - H  24            3.25    0.93    0.049
  20. BD (   1) C   7 - H  23        /208. BD*(   1) C   5 - C   6            3.74    0.87    0.051
  21. BD (   1) C   7 - H  24        /213. BD*(   1) C   6 - H  22            3.12    0.93    0.048
  22. BD (   1) C   7 - H  25        /212. BD*(   1) C   6 - H  21            3.14    0.93    0.048
  23. BD (   1) C   8 - O   9        / 77. RY*(   1) C   5                    0.62    1.92    0.031
  23. BD (   1) C   8 - O   9        /210. BD*(   1) C   5 - H  20            1.08    1.39    0.035
  24. BD (   1) C   8 - O  10        / 77. RY*(   1) C   5                    0.81    2.07    0.037
  24. BD (   1) C   8 - O  10        /104. RY*(   1) C   8                    2.15    1.69    0.054
  24. BD (   1) C   8 - O  10        /209. BD*(   1) C   5 - C   8            1.89    1.49    0.048
  25. BD (   2) C   8 - O  10        /114. RY*(   2) O   9                    0.57    1.48    0.026
  25. BD (   2) C   8 - O  10        /205. BD*(   1) C   4 - C   5            1.38    0.78    0.029
  25. BD (   2) C   8 - O  10        /208. BD*(   1) C   5 - C   6            1.49    0.77    0.030
  25. BD (   2) C   8 - O  10        /219. BD*(   2) C   8 - O  10            0.71    0.40    0.016
  26. BD (   1) O   9 - H  26        /104. RY*(   1) C   8                    1.03    1.33    0.033
  26. BD (   1) O   9 - H  26        /105. RY*(   2) C   8                    1.06    1.83    0.039
  26. BD (   1) O   9 - H  26        /209. BD*(   1) C   5 - C   8            4.93    1.13    0.067
  26. BD (   1) O   9 - H  26        /218. BD*(   1) C   8 - O  10            1.23    1.35    0.037
  27. CR (   1) C   1                /131. RY*(   1) H  11                    0.63   10.49    0.072
  27. CR (   1) C   1                /135. RY*(   1) H  12                    0.63   10.49    0.073
  27. CR (   1) C   1                /139. RY*(   1) H  13                    0.63   10.48    0.073
  28. CR (   1) C   2                / 43. RY*(   3) C   1                    1.25   10.61    0.103
  28. CR (   1) C   2                / 62. RY*(   4) C   3                    0.52   10.81    0.067
  28. CR (   1) C   2                /143. RY*(   1) H  14                    0.59   10.46    0.070
  28. CR (   1) C   2                /147. RY*(   1) H  15                    0.59   10.46    0.070
  29. CR (   1) C   3                / 53. RY*(   4) C   2                    0.72   10.86    0.079
  29. CR (   1) C   3                / 69. RY*(   2) C   4                    0.79   10.87    0.083
  29. CR (   1) C   3                /151. RY*(   1) H  16                    0.61   10.46    0.071
  29. CR (   1) C   3                /155. RY*(   1) H  17                    0.63   10.50    0.072
  30. CR (   1) C   4                / 62. RY*(   4) C   3                    0.69   10.81    0.077
  30. CR (   1) C   4                / 78. RY*(   2) C   5                    0.58   10.92    0.071
  30. CR (   1) C   4                / 80. RY*(   4) C   5                    0.51   11.00    0.067
  30. CR (   1) C   4                /159. RY*(   1) H  18                    0.64   10.48    0.073
  30. CR (   1) C   4                /163. RY*(   1) H  19                    0.59   10.47    0.070
  31. CR (   1) C   5                / 71. RY*(   4) C   4                    0.59   11.04    0.072
  31. CR (   1) C   5                / 89. RY*(   4) C   6                    0.81   10.97    0.084
  31. CR (   1) C   5                /105. RY*(   2) C   8                    0.83   11.16    0.086
  31. CR (   1) C   5                /110. RY*(   7) C   8                    0.59   11.45    0.073
  31. CR (   1) C   5                /167. RY*(   1) H  20                    0.66   10.47    0.074
  31. CR (   1) C   5                /218. BD*(   1) C   8 - O  10            0.71   10.69    0.078
  32. CR (   1) C   6                / 78. RY*(   2) C   5                    0.73   10.92    0.080
  32. CR (   1) C   6                / 97. RY*(   3) C   7                    1.23   10.64    0.102
  32. CR (   1) C   6                /171. RY*(   1) H  21                    0.64   10.47    0.073
  32. CR (   1) C   6                /175. RY*(   1) H  22                    0.59   10.47    0.070
  33. CR (   1) C   7                / 87. RY*(   2) C   6                    0.58   10.91    0.071
  33. CR (   1) C   7                / 88. RY*(   3) C   6                    0.54   11.15    0.069
  33. CR (   1) C   7                /179. RY*(   1) H  23                    0.63   10.49    0.073
  33. CR (   1) C   7                /183. RY*(   1) H  24                    0.66   10.50    0.074
  33. CR (   1) C   7                /187. RY*(   1) H  25                    0.64   10.48    0.073
  34. CR (   1) C   8                / 79. RY*(   3) C   5                    0.86   11.15    0.088
  34. CR (   1) C   8                /217. BD*(   1) C   8 - O   9            0.56   10.55    0.071
  35. CR (   1) O   9                /104. RY*(   1) C   8                    1.32   19.58    0.145
  35. CR (   1) O   9                /105. RY*(   2) C   8                    2.75   20.08    0.210
  36. CR (   1) O  10                /104. RY*(   1) C   8                    8.07   19.46    0.356
  36. CR (   1) O  10                /209. BD*(   1) C   5 - C   8            0.86   19.26    0.117
  37. LP (   1) O   9                /104. RY*(   1) C   8                    2.95    1.19    0.053
  37. LP (   1) O   9                /105. RY*(   2) C   8                    0.96    1.68    0.036
  37. LP (   1) O   9                /106. RY*(   3) C   8                    0.52    2.06    0.029
  37. LP (   1) O   9                /193. RY*(   3) H  26                    0.73    2.37    0.037
  37. LP (   1) O   9                /218. BD*(   1) C   8 - O  10            6.57    1.21    0.080
  38. LP (   2) O   9                /106. RY*(   3) C   8                    0.72    1.80    0.034
  38. LP (   2) O   9                /107. RY*(   4) C   8                    1.61    2.07    0.054
  38. LP (   2) O   9                /111. RY*(   8) C   8                    0.58    2.07    0.032
  38. LP (   2) O   9                /192. RY*(   2) H  26                    1.78    1.95    0.055
  38. LP (   2) O   9                /219. BD*(   2) C   8 - O  10           45.86    0.35    0.114
  39. LP (   1) O  10                /104. RY*(   1) C   8                   16.55    1.25    0.128
  39. LP (   1) O  10                /209. BD*(   1) C   5 - C   8            2.66    1.04    0.047
  39. LP (   1) O  10                /217. BD*(   1) C   8 - O   9            1.35    1.00    0.033
  40. LP (   2) O  10                /105. RY*(   2) C   8                    3.36    1.35    0.062
  40. LP (   2) O  10                /106. RY*(   3) C   8                    1.31    1.73    0.044
  40. LP (   2) O  10                /107. RY*(   4) C   8                    0.50    1.99    0.029
  40. LP (   2) O  10                /110. RY*(   7) C   8                    1.19    1.64    0.041
  40. LP (   2) O  10                /209. BD*(   1) C   5 - C   8           17.55    0.65    0.098
  40. LP (   2) O  10                /217. BD*(   1) C   8 - O   9           33.86    0.61    0.130
 217. BD*(   1) C   8 - O   9        /105. RY*(   2) C   8                    2.64    0.74    0.162
 217. BD*(   1) C   8 - O   9        /110. RY*(   7) C   8                    0.94    1.03    0.120
 217. BD*(   1) C   8 - O   9        /113. RY*(   1) O   9                    1.12    1.10    0.135
 217. BD*(   1) C   8 - O   9        /205. BD*(   1) C   4 - C   5            0.82    0.04    0.021
 217. BD*(   1) C   8 - O   9        /208. BD*(   1) C   5 - C   6            0.74    0.04    0.018
 217. BD*(   1) C   8 - O   9        /210. BD*(   1) C   5 - H  20            0.90    0.10    0.033
 217. BD*(   1) C   8 - O   9        /218. BD*(   1) C   8 - O  10            0.62    0.27    0.045
 217. BD*(   1) C   8 - O   9        /220. BD*(   1) O   9 - H  26            1.70    0.04    0.029
 219. BD*(   2) C   8 - O  10        /106. RY*(   3) C   8                    0.53    1.45    0.076
 219. BD*(   2) C   8 - O  10        /107. RY*(   4) C   8                    1.10    1.71    0.120
 219. BD*(   2) C   8 - O  10        /111. RY*(   8) C   8                    0.58    1.71    0.088
 219. BD*(   2) C   8 - O  10        /123. RY*(   2) O  10                    1.37    1.10    0.108
 219. BD*(   2) C   8 - O  10        /205. BD*(   1) C   4 - C   5            0.80    0.38    0.046
 219. BD*(   2) C   8 - O  10        /208. BD*(   1) C   5 - C   6            0.89    0.37    0.048


 Natural Bond Orbitals (Summary):

                                                            Principal Delocalizations
           NBO                        Occupancy    Energy   (geminal,vicinal,remote)
 ====================================================================================
 Molecular unit  1  (C8H16O2)
     1. BD (   1) C   1 - C   2          1.98785    -0.58902  202(v),199(g),60(v),196(g)
                                                    201(g),200(g)
     2. BD (   1) C   1 - H  11          1.98858    -0.47945  199(v)
     3. BD (   1) C   1 - H  12          1.98894    -0.47880  201(v)
     4. BD (   1) C   1 - H  13          1.98895    -0.47876  200(v)
     5. BD (   1) C   2 - C   3          1.98007    -0.58460  205(v),196(v),202(g),70(v)
                                                    41(v),195(g),204(g),203(g)
                                                    201(g),200(g)
     6. BD (   1) C   2 - H  14          1.97745    -0.47017  203(v),198(v),60(v),42(v)
     7. BD (   1) C   2 - H  15          1.97737    -0.47035  204(v),197(v),59(v)
     8. BD (   1) C   3 - C   4          1.97987    -0.58907  195(v),208(v),205(g),199(g)
                                                    77(v),50(v),207(g),206(g)
                                                    204(g),203(g)
     9. BD (   1) C   3 - H  16          1.97743    -0.47072  206(v),200(v),51(v)
    10. BD (   1) C   3 - H  17          1.97557    -0.47204  207(v),201(v),219(r)
    11. BD (   1) C   4 - C   5          1.96216    -0.58873  219(v),218(v),211(v),199(v)
                                                    208(g),87(v),202(g),209(g)
                                                    210(g),108(v),207(g),206(g)
                                                    61(v)
    12. BD (   1) C   4 - H  18          1.97744    -0.47532  210(v),203(v),59(v)
    13. BD (   1) C   4 - H  19          1.97603    -0.47625  209(v),204(v)
    14. BD (   1) C   5 - C   6          1.96165    -0.58773  219(v),202(v),218(v),205(g)
                                                    214(v),69(v),209(g),95(v)
                                                    211(g),210(g),213(g),108(v)
                                                    212(g)
    15. BD (   1) C   5 - C   8          1.96862    -0.63490  220(v),122(v),207(v),213(v)
                                                    218(g),205(g),208(g),86(v)
                                                    68(v),113(v)
    16. BD (   1) C   5 - H  20          1.96480    -0.47630  217(v),206(v),212(v),205(g)
                                                    208(g)
    17. BD (   1) C   6 - C   7          1.98803    -0.59566  205(v),208(g),77(v),213(g)
                                                    214(g),212(g),215(g)
    18. BD (   1) C   6 - H  21          1.97771    -0.47695  210(v),216(v)
    19. BD (   1) C   6 - H  22          1.97591    -0.47759  209(v),215(v),96(v)
    20. BD (   1) C   7 - H  23          1.98750    -0.48282  208(v)
    21. BD (   1) C   7 - H  24          1.98750    -0.48342  213(v)
    22. BD (   1) C   7 - H  25          1.98886    -0.48209  212(v)
    23. BD (   1) C   8 - O   9          1.99533    -0.93971  210(v),77(v)
    24. BD (   1) C   8 - O  10          1.99628    -1.09307  104(g),209(g),77(v)
    25. BD (   2) C   8 - O  10          1.99116    -0.38475  208(v),205(v),219(g),114(v)
    26. BD (   1) O   9 - H  26          1.98618    -0.73395  209(v),218(v),105(v),104(v)
    27. CR (   1) C   1                  1.99925   -10.06160  135(v),139(v),131(v)
    28. CR (   1) C   2                  1.99914   -10.06091  43(v),143(v),147(v),62(v)
    29. CR (   1) C   3                  1.99912   -10.05730  69(v),53(v),155(v),151(v)
    30. CR (   1) C   4                  1.99912   -10.06232  62(v),159(v),163(v),78(v)
                                                    80(v)
    31. CR (   1) C   5                  1.99892   -10.07120  105(v),89(v),218(v),167(v)
                                                    71(v),110(v)
    32. CR (   1) C   6                  1.99913   -10.06835  97(v),78(v),171(v),175(v)
    33. CR (   1) C   7                  1.99925   -10.06481  183(v),187(v),179(v),87(v)
                                                    88(v)
    34. CR (   1) C   8                  1.99926   -10.20242  79(v),217(g)
    35. CR (   1) O   9                  1.99968   -18.98703  105(v),104(v)
    36. CR (   1) O  10                  1.99970   -18.86599  104(v),209(v)
    37. LP (   1) O   9                  1.97521    -0.59058  218(v),104(v),105(v),193(v)
                                                    106(v)
    38. LP (   2) O   9                  1.82074    -0.33449  219(v),192(v),107(v),106(v)
                                                    111(v)
    39. LP (   1) O  10                  1.97200    -0.64997  104(v),209(v),217(v)
    40. LP (   2) O  10                  1.84760    -0.26124  217(v),209(v),105(v),106(v)
                                                    110(v),107(v)
    41. RY*(   1) C   1                  0.00316     0.81527   
    42. RY*(   2) C   1                  0.00149     0.99876   
    43. RY*(   3) C   1                  0.00038     0.54541   
    44. RY*(   4) C   1                  0.00013     1.13004   
    45. RY*(   5) C   1                  0.00002     2.29940   
    46. RY*(   6) C   1                  0.00000     1.97538   
    47. RY*(   7) C   1                  0.00000     2.10911   
    48. RY*(   8) C   1                  0.00000     1.88264   
    49. RY*(   9) C   1                  0.00000     2.21341   
    50. RY*(   1) C   2                  0.00331     0.86810   
    51. RY*(   2) C   2                  0.00305     1.00188   
    52. RY*(   3) C   2                  0.00105     1.00056   
    53. RY*(   4) C   2                  0.00034     0.80236   
    54. RY*(   5) C   2                  0.00034     2.03959   
    55. RY*(   6) C   2                  0.00013     1.81704   
    56. RY*(   7) C   2                  0.00008     2.14344   
    57. RY*(   8) C   2                  0.00001     2.19262   
    58. RY*(   9) C   2                  0.00000     2.22181   
    59. RY*(   1) C   3                  0.00362     0.90671   
    60. RY*(   2) C   3                  0.00340     0.90144   
    61. RY*(   3) C   3                  0.00302     0.95958   
    62. RY*(   4) C   3                  0.00048     0.75206   
    63. RY*(   5) C   3                  0.00035     2.04880   
    64. RY*(   6) C   3                  0.00015     2.10712   
    65. RY*(   7) C   3                  0.00007     2.21248   
    66. RY*(   8) C   3                  0.00001     2.20006   
    67. RY*(   9) C   3                  0.00001     2.24189   
    68. RY*(   1) C   4                  0.00461     0.97457   
    69. RY*(   2) C   4                  0.00344     0.81178   
    70. RY*(   3) C   4                  0.00322     0.89797   
    71. RY*(   4) C   4                  0.00088     0.96418   
    72. RY*(   5) C   4                  0.00028     1.98716   
    73. RY*(   6) C   4                  0.00014     2.08902   
    74. RY*(   7) C   4                  0.00006     2.20190   
    75. RY*(   8) C   4                  0.00004     2.29132   
    76. RY*(   9) C   4                  0.00001     2.19023   
    77. RY*(   1) C   5                  0.00697     0.97647   
    78. RY*(   2) C   5                  0.00314     0.85505   
    79. RY*(   3) C   5                  0.00263     0.94957   
    80. RY*(   4) C   5                  0.00173     0.94157   
    81. RY*(   5) C   5                  0.00046     2.02903   
    82. RY*(   6) C   5                  0.00039     2.11169   
    83. RY*(   7) C   5                  0.00019     2.05376   
    84. RY*(   8) C   5                  0.00014     2.14025   
    85. RY*(   9) C   5                  0.00006     2.29940   
    86. RY*(   1) C   6                  0.00411     0.92799   
    87. RY*(   2) C   6                  0.00347     0.84406   
    88. RY*(   3) C   6                  0.00102     1.08579   
    89. RY*(   4) C   6                  0.00082     0.89388   
    90. RY*(   5) C   6                  0.00028     1.97064   
    91. RY*(   6) C   6                  0.00016     1.85188   
    92. RY*(   7) C   6                  0.00007     2.14815   
    93. RY*(   8) C   6                  0.00004     2.25720   
    94. RY*(   9) C   6                  0.00001     2.17285   
    95. RY*(   1) C   7                  0.00310     0.81934   
    96. RY*(   2) C   7                  0.00156     0.96562   
    97. RY*(   3) C   7                  0.00047     0.56957   
    98. RY*(   4) C   7                  0.00017     1.23576   
    99. RY*(   5) C   7                  0.00001     1.94787   
   100. RY*(   6) C   7                  0.00001     1.96609   
   101. RY*(   7) C   7                  0.00001     2.14695   
   102. RY*(   8) C   7                  0.00000     2.14782   
   103. RY*(   9) C   7                  0.00001     2.20470   
   104. RY*(   1) C   8                  0.02450     0.59738   
   105. RY*(   2) C   8                  0.01342     1.09231   
   106. RY*(   3) C   8                  0.00443     1.46871   
   107. RY*(   4) C   8                  0.00437     1.73291   
   108. RY*(   5) C   8                  0.00341     0.86195   
   109. RY*(   6) C   8                  0.00173     2.18685   
   110. RY*(   7) C   8                  0.00106     1.37857   
   111. RY*(   8) C   8                  0.00015     1.73156   
   112. RY*(   9) C   8                  0.00004     2.16580   
   113. RY*(   1) O   9                  0.00247     1.44851   
   114. RY*(   2) O   9                  0.00079     1.09045   
   115. RY*(   3) O   9                  0.00064     1.62349   
   116. RY*(   4) O   9                  0.00010     1.34356   
   117. RY*(   5) O   9                  0.00002     2.60897   
   118. RY*(   6) O   9                  0.00001     2.96091   
   119. RY*(   7) O   9                  0.00001     2.77855   
   120. RY*(   8) O   9                  0.00000     3.09075   
   121. RY*(   9) O   9                  0.00000     2.64253   
   122. RY*(   1) O  10                  0.00279     1.17836   
   123. RY*(   2) O  10                  0.00050     1.12131   
   124. RY*(   3) O  10                  0.00014     1.75337   
   125. RY*(   4) O  10                  0.00008     1.41429   
   126. RY*(   5) O  10                  0.00001     2.70570   
   127. RY*(   6) O  10                  0.00000     2.73744   
   128. RY*(   7) O  10                  0.00000     2.77019   
   129. RY*(   8) O  10                  0.00001     2.86942   
   130. RY*(   9) O  10                  0.00000     2.91626   
   131. RY*(   1) H  11                  0.00141     0.42547   
   132. RY*(   2) H  11                  0.00020     1.78661   
   133. RY*(   3) H  11                  0.00013     1.79166   
   134. RY*(   4) H  11                  0.00003     2.25118   
   135. RY*(   1) H  12                  0.00176     0.42389   
   136. RY*(   2) H  12                  0.00021     1.79411   
   137. RY*(   3) H  12                  0.00013     1.78428   
   138. RY*(   4) H  12                  0.00003     2.26843   
   139. RY*(   1) H  13                  0.00178     0.42071   
   140. RY*(   2) H  13                  0.00021     1.79424   
   141. RY*(   3) H  13                  0.00013     1.78347   
   142. RY*(   4) H  13                  0.00003     2.26778   
   143. RY*(   1) H  14                  0.00278     0.39701   
   144. RY*(   2) H  14                  0.00018     1.82011   
   145. RY*(   3) H  14                  0.00013     1.81526   
   146. RY*(   4) H  14                  0.00004     2.32920   
   147. RY*(   1) H  15                  0.00278     0.39683   
   148. RY*(   2) H  15                  0.00019     1.82332   
   149. RY*(   3) H  15                  0.00013     1.81675   
   150. RY*(   4) H  15                  0.00004     2.32946   
   151. RY*(   1) H  16                  0.00293     0.40749   
   152. RY*(   2) H  16                  0.00019     1.83933   
   153. RY*(   3) H  16                  0.00012     1.88591   
   154. RY*(   4) H  16                  0.00004     2.34012   
   155. RY*(   1) H  17                  0.00285     0.43967   
   156. RY*(   2) H  17                  0.00019     1.84357   
   157. RY*(   3) H  17                  0.00013     1.88275   
   158. RY*(   4) H  17                  0.00005     2.34477   
   159. RY*(   1) H  18                  0.00307     0.41565   
   160. RY*(   2) H  18                  0.00020     1.88152   
   161. RY*(   3) H  18                  0.00012     1.88756   
   162. RY*(   4) H  18                  0.00004     2.34566   
   163. RY*(   1) H  19                  0.00269     0.41255   
   164. RY*(   2) H  19                  0.00019     1.87081   
   165. RY*(   3) H  19                  0.00012     1.87351   
   166. RY*(   4) H  19                  0.00004     2.33324   
   167. RY*(   1) H  20                  0.00371     0.39504   
   168. RY*(   2) H  20                  0.00016     1.86870   
   169. RY*(   3) H  20                  0.00009     1.89670   
   170. RY*(   4) H  20                  0.00004     2.36921   
   171. RY*(   1) H  21                  0.00296     0.40124   
   172. RY*(   2) H  21                  0.00019     1.85912   
   173. RY*(   3) H  21                  0.00012     1.83742   
   174. RY*(   4) H  21                  0.00004     2.33584   
   175. RY*(   1) H  22                  0.00251     0.39963   
   176. RY*(   2) H  22                  0.00019     1.85571   
   177. RY*(   3) H  22                  0.00012     1.81856   
   178. RY*(   4) H  22                  0.00004     2.32271   
   179. RY*(   1) H  23                  0.00134     0.42821   
   180. RY*(   2) H  23                  0.00020     1.79089   
   181. RY*(   3) H  23                  0.00013     1.78765   
   182. RY*(   4) H  23                  0.00003     2.24912   
   183. RY*(   1) H  24                  0.00167     0.43625   
   184. RY*(   2) H  24                  0.00022     1.80735   
   185. RY*(   3) H  24                  0.00014     1.80368   
   186. RY*(   4) H  24                  0.00004     2.27822   
   187. RY*(   1) H  25                  0.00178     0.41635   
   188. RY*(   2) H  25                  0.00021     1.80765   
   189. RY*(   3) H  25                  0.00013     1.79863   
   190. RY*(   4) H  25                  0.00003     2.26500   
   191. RY*(   1) H  26                  0.00413     0.46097   
   192. RY*(   2) H  26                  0.00120     1.61288   
   193. RY*(   3) H  26                  0.00079     1.78260   
   194. RY*(   4) H  26                  0.00003     2.33742   
   195. BD*(   1) C   1 - C   2          0.00706     0.40993   
   196. BD*(   1) C   1 - H  11          0.00545     0.45434   
   197. BD*(   1) C   1 - H  12          0.00899     0.44808   
   198. BD*(   1) C   1 - H  13          0.00900     0.44821   
   199. BD*(   1) C   2 - C   3          0.01476     0.41115   
   200. BD*(   1) C   2 - H  14          0.01739     0.44995   
   201. BD*(   1) C   2 - H  15          0.01745     0.44919   
   202. BD*(   1) C   3 - C   4          0.01311     0.41205   
   203. BD*(   1) C   3 - H  16          0.01790     0.44644   
   204. BD*(   1) C   3 - H  17          0.01817     0.44742   
   205. BD*(   1) C   4 - C   5          0.01995     0.39481   
   206. BD*(   1) C   4 - H  18          0.01767     0.44657   
   207. BD*(   1) C   4 - H  19          0.01688     0.44342   
   208. BD*(   1) C   5 - C   6          0.02239     0.38781   
   209. BD*(   1) C   5 - C   8          0.06866     0.39200   
   210. BD*(   1) C   5 - H  20          0.02202     0.45187   
   211. BD*(   1) C   6 - C   7          0.00728     0.40349   
   212. BD*(   1) C   6 - H  21          0.01691     0.45073   
   213. BD*(   1) C   6 - H  22          0.01602     0.44794   
   214. BD*(   1) C   7 - H  23          0.00538     0.45153   
   215. BD*(   1) C   7 - H  24          0.00895     0.44871   
   216. BD*(   1) C   7 - H  25          0.00862     0.44736   
   217. BD*(   1) C   8 - O   9          0.10548     0.35230  105(g),220(g),113(g),110(g)
                                                    210(v),205(v),208(v),218(g)
   218. BD*(   1) C   8 - O  10          0.02385     0.62058   
   219. BD*(   2) C   8 - O  10          0.20409     0.01812  123(g),107(g),208(v),205(v)
                                                    111(g),106(g)
   220. BD*(   1) O   9 - H  26          0.01452     0.39070   
       -------------------------------
              Total Lewis   79.11539  ( 98.8942%)
        Valence non-Lewis    0.70796  (  0.8849%)
        Rydberg non-Lewis    0.17666  (  0.2208%)
       -------------------------------
            Total unit  1   80.00000  (100.0000%)
           Charge unit  1    0.00000
 Unable to Open any file for archive entry.
 1\1\GINC-COMPUTE-0-6\SP\RB3LYP\def2SVP\C8H16O2\ZAHRT2\13-Mar-2021\0\\#
  b3lyp/def2svp geom=NewRedundant pop=NBO\\96\\0,1\C,0,3.9506723196,0.6
 835312089,0.059771399\C,0,2.6092455032,0.8103287296,-0.6601584934\C,0,
 1.4244260408,0.330459273,0.1797966367\C,0,0.0831334306,0.449144688,-0.
 5432843383\C,0,-1.1304655556,0.0224799631,0.2988702657\C,0,-2.45245506
 88,0.2036887915,-0.4695509632\C,0,-3.6964244379,-0.1617110074,0.338001
 9137\C,0,-0.9825412948,-1.4064236873,0.7838965094\O,0,-0.8936605167,-2
 .2852208861,-0.2415288948\O,0,-0.9493103538,-1.7621480224,1.9354612212
 \H,0,4.784219867,1.0349325654,-0.5686050851\H,0,4.1576535124,-0.364136
 9818,0.3347160966\H,0,3.9609672564,1.2748519308,0.9904805837\H,0,2.638
 2091487,0.2371291666,-1.6043970423\H,0,2.4430063636,1.8627390086,-0.95
 34630824\H,0,1.3858262903,0.9038388854,1.1238312213\H,0,1.5962135952,-
 0.7202766152,0.4756425143\H,0,0.105305197,-0.1541581288,-1.4665818683\
 H,0,-0.0735397064,1.4954457525,-0.8585887325\H,0,-1.1642140548,0.62902
 24717,1.2180702443\H,0,-2.4098114507,-0.4006158597,-1.3909189005\H,0,-
 2.510918499,1.2576252979,-0.7904228845\H,0,-4.6139145162,0.0282619617,
 -0.2403112653\H,0,-3.6988180174,-1.2267291617,0.6210613347\H,0,-3.7564
 547537,0.4249519897,1.2690777608\H,0,-0.8063502991,-3.167011334,0.1591
 338494\\Version=ES64L-G16RevC.01\State=1-A\HF=-464.6295997\RMSD=7.925e
 -09\Dipole=0.0053193,0.1137312,-0.6494161\Quadrupole=0.99784,3.7944762
 ,-4.7923162,-0.4725285,0.9032673,1.8947765\PG=C01 [X(C8H16O2)]\\@
 The archive entry for this job was punched.


 PATIENCE IS THE ABILITY TO IDLE YOUR MOTOR WHEN
 YOU FEEL LIKE STRIPPING YOUR GEARS.
 File lengths (MBytes):  RWF=     32 Int=      0 D2E=      0 Chk=      4 Scr=      1
 Normal termination of Gaussian 16
