# Supplementary material for: Machine-Learning-Guided Discovery of Electrochemical Reactions
Source: J Am Chem Soc. 2022 Dec 2;144(49):22599–610. doi: 10.1021/jacs.2c08997 (PMC9756344; doi:10.1021/jacs.2c08997)
Supplement: Supplementary file 4 — ja2c08997_si_004.zip [file ja2c08997_si_004.zip › Reactivity Prediction/Nlogs_notimes/99.log]

 Entering Gaussian System, Link 0=g16
 Input=99.com
 Output=99.log
 Initial command:
  
 Copyright (c) 1988-2019, Gaussian, Inc.  All Rights Reserved.
  
 This is part of the Gaussian(R) 16 program.  It is based on
 the Gaussian(R) 09 system (copyright 2009, Gaussian, Inc.),
 the Gaussian(R) 03 system (copyright 2003, Gaussian, Inc.),
 the Gaussian(R) 98 system (copyright 1998, Gaussian, Inc.),
 the Gaussian(R) 94 system (copyright 1995, Gaussian, Inc.),
 the Gaussian 92(TM) system (copyright 1992, Gaussian, Inc.),
 the Gaussian 90(TM) system (copyright 1990, Gaussian, Inc.),
 the Gaussian 88(TM) system (copyright 1988, Gaussian, Inc.),
 the Gaussian 86(TM) system (copyright 1986, Carnegie Mellon
 University), and the Gaussian 82(TM) system (copyright 1983,
 Carnegie Mellon University). Gaussian is a federally registered
 trademark of Gaussian, Inc.
  
 This software contains proprietary and confidential information,
 including trade secrets, belonging to Gaussian, Inc.
  
 This software is provided under written license and may be
 used, copied, transmitted, or stored only in accord with that
 written license.
  
 The following legend is applicable only to US Government
 contracts under FAR:
  
                    RESTRICTED RIGHTS LEGEND
  
 Use, reproduction and disclosure by the US Government is
 subject to restrictions as set forth in subparagraphs (a)
 and (c) of the Commercial Computer Software - Restricted
 Rights clause in FAR 52.227-19.
  
 Gaussian, Inc.
 340 Quinnipiac St., Bldg. 40, Wallingford CT 06492
  
  
 ---------------------------------------------------------------
 Warning -- This program may not be used in any manner that
 competes with the business of Gaussian, Inc. or will provide
 assistance to any competitor of Gaussian, Inc.  The licensee
 of this program is prohibited from giving any competitor of
 Gaussian, Inc. access to this program.  By using this program,
 the user acknowledges that Gaussian, Inc. is engaged in the
 business of creating and licensing software in the field of
 computational chemistry and represents and warrants to the
 licensee that it is not a competitor of Gaussian, Inc. and that
 it will not use this program in any manner prohibited above.
 ---------------------------------------------------------------
  

 Cite this work as:
 Gaussian 16, Revision C.01,
 M. J. Frisch, G. W. Trucks, H. B. Schlegel, G. E. Scuseria, 
 M. A. Robb, J. R. Cheeseman, G. Scalmani, V. Barone, 
 G. A. Petersson, H. Nakatsuji, X. Li, M. Caricato, A. V. Marenich, 
 J. Bloino, B. G. Janesko, R. Gomperts, B. Mennucci, H. P. Hratchian, 
 J. V. Ortiz, A. F. Izmaylov, J. L. Sonnenberg, D. Williams-Young, 
 F. Ding, F. Lipparini, F. Egidi, J. Goings, B. Peng, A. Petrone, 
 T. Henderson, D. Ranasinghe, V. G. Zakrzewski, J. Gao, N. Rega, 
 G. Zheng, W. Liang, M. Hada, M. Ehara, K. Toyota, R. Fukuda, 
 J. Hasegawa, M. Ishida, T. Nakajima, Y. Honda, O. Kitao, H. Nakai, 
 T. Vreven, K. Throssell, J. A. Montgomery, Jr., J. E. Peralta, 
 F. Ogliaro, M. J. Bearpark, J. J. Heyd, E. N. Brothers, K. N. Kudin, 
 V. N. Staroverov, T. A. Keith, R. Kobayashi, J. Normand, 
 K. Raghavachari, A. P. Rendell, J. C. Burant, S. S. Iyengar, 
 J. Tomasi, M. Cossi, J. M. Millam, M. Klene, C. Adamo, R. Cammi, 
 J. W. Ochterski, R. L. Martin, K. Morokuma, O. Farkas, 
 J. B. Foresman, and D. J. Fox, Gaussian, Inc., Wallingford CT, 2019.
 
 ******************************************
 Gaussian 16:  ES64L-G16RevC.01  3-Jul-2019
                13-Mar-2021 
 ******************************************
 %nprocshared=16
 Will use up to   16 processors via shared memory.
 %mem=7GB
 -----------------------------------------
 # b3lyp/def2svp geom=NewRedundant pop=NBO
 -----------------------------------------
 1/29=4000,38=1,172=1/1;
 2/12=2,17=6,18=5,40=1/2;
 3/5=43,7=101,11=2,25=1,30=1,74=-5/1,2,3;
 4//1;
 5/5=2,38=5/2;
 6/7=2,8=2,9=2,10=2,28=1,40=1/1,7;
 99/5=1,9=1/99;
 --
 99
 --
 Symbolic Z-matrix:
 Charge =  0 Multiplicity = 1
 C                    -2.685    -0.58456  -0.27291 
 C                    -1.46013   0.24156  -0.03744 
 C                    -1.3972    1.58939   0.23362 
 N                    -0.07868   1.98265   0.38871 
 C                     0.74414   0.89126   0.2203 
 C                    -0.09501  -0.22972  -0.05113 
 C                     0.49605  -1.48814  -0.26622 
 C                     1.88159  -1.60363  -0.20813 
 C                     2.69425  -0.48114   0.06205 
 C                     2.13919   0.7775    0.27929 
 H                    -2.77096  -1.40082   0.46488 
 H                    -2.66952  -1.05662  -1.27037 
 H                    -3.59927   0.02405  -0.20564 
 H                    -2.20655   2.31125   0.32951 
 H                     0.23051   2.92218   0.59316 
 H                    -0.12615  -2.36187  -0.47592 
 H                     2.35219  -2.57569  -0.37346 
 H                     3.77949  -0.60192   0.10153 
 H                     2.77105   1.64426   0.48817 
 
                          Input orientation:                          
 ---------------------------------------------------------------------
 Center     Atomic      Atomic             Coordinates (Angstroms)
 Number     Number       Type             X           Y           Z
 ---------------------------------------------------------------------
      1          6           0       -2.685005   -0.584564   -0.272914
      2          6           0       -1.460133    0.241562   -0.037439
      3          6           0       -1.397196    1.589394    0.233624
      4          7           0       -0.078678    1.982652    0.388713
      5          6           0        0.744143    0.891257    0.220303
      6          6           0       -0.095008   -0.229715   -0.051128
      7          6           0        0.496051   -1.488145   -0.266220
      8          6           0        1.881587   -1.603631   -0.208134
      9          6           0        2.694253   -0.481138    0.062050
     10          6           0        2.139195    0.777501    0.279288
     11          1           0       -2.770958   -1.400816    0.464878
     12          1           0       -2.669517   -1.056621   -1.270368
     13          1           0       -3.599275    0.024049   -0.205641
     14          1           0       -2.206547    2.311250    0.329508
     15          1           0        0.230513    2.922180    0.593163
     16          1           0       -0.126153   -2.361868   -0.475922
     17          1           0        2.352187   -2.575686   -0.373458
     18          1           0        3.779495   -0.601924    0.101529
     19          1           0        2.771045    1.644264    0.488169
 ---------------------------------------------------------------------
                    Distance matrix (angstroms):
                    1          2          3          4          5
     1  C    0.000000
     2  C    1.496075   0.000000
     3  C    2.577038   1.376259   0.000000
     4  N    3.717698   2.263055   1.384627   0.000000
     5  C    3.765682   2.312438   2.252311   1.377149   0.000000
     6  C    2.623583   1.444249   2.255202   2.255725   1.426334
     7  C    3.306905   2.621237   3.647667   3.578503   2.441272
     8  C    4.679365   3.821121   4.597932   4.130410   2.775212
     9  C    5.390669   4.217952   4.588736   3.723723   2.389862
    10  C    5.043119   3.652767   3.628679   2.526524   1.400924
    11  H    1.103627   2.160553   3.298796   4.324584   4.203493
    12  H    1.103627   2.160556   3.298816   4.324601   4.203499
    13  H    1.100375   2.156740   2.737226   4.072343   4.449579
    14  H    2.996259   2.230559   1.088723   2.153905   3.276412
    15  H    4.641938   3.231356   2.134251   1.010007   2.127790
    16  H    3.122138   2.957975   4.210876   4.429977   3.438745
    17  H    5.417378   4.752219   5.636871   5.221921   3.867564
    18  H    6.475358   5.308906   5.622940   4.652742   3.384828
    19  H    5.942676   4.488509   4.176367   2.871467   2.178785
                    6          7          8          9         10
     6  C    0.000000
     7  C    1.406862   0.000000
     8  C    2.412306   1.391553   0.000000
     9  C    2.802856   2.440065   1.411884   0.000000
    10  C    2.472917   2.851430   2.444121   1.392643   0.000000
    11  H    2.966218   3.348952   4.705343   5.556673   5.374859
    12  H    2.966212   3.348932   4.705327   5.556667   5.374862
    13  H    3.516839   4.366016   5.717446   6.319443   5.808001
    14  H    3.325655   4.700460   5.685788   5.646840   4.608728
    15  H    3.233500   4.501113   4.883757   4.234934   2.888119
    16  H    2.174280   1.092934   2.162788   3.432382   3.944335
    17  H    3.405326   2.153947   1.092561   2.166520   3.422763
    18  H    3.895332   3.420764   2.168262   1.092656   2.150581
    19  H    3.466540   3.944197   3.438720   2.169057   1.092769
                   11         12         13         14         15
    11  H    0.000000
    12  H    1.771959   0.000000
    13  H    1.779311   1.779309   0.000000
    14  H    3.757169   3.757193   2.730817   0.000000
    15  H    5.264370   5.264388   4.868729   2.526264   0.000000
    16  H    2.967107   2.967072   4.222349   5.178300   5.402899
    17  H    5.322570   5.322548   6.496668   6.719997   5.971800
    18  H    6.608985   6.608979   7.411642   6.661175   5.025563
    19  H    6.323517   6.323523   6.609648   5.024586   2.845768
                   16         17         18         19
    16  H    0.000000
    17  H    2.489656   0.000000
    18  H    4.322607   2.481644   0.000000
    19  H    5.037095   4.327335   2.492353   0.000000
 Stoichiometry    C9H9N
 Framework group  C1[X(C9H9N)]
 Deg. of freedom    51
 Full point group                 C1      NOp   1
 Largest Abelian subgroup         C1      NOp   1
 Largest concise Abelian subgroup C1      NOp   1
                         Standard orientation:                         
 ---------------------------------------------------------------------
 Center     Atomic      Atomic             Coordinates (Angstroms)
 Number     Number       Type             X           Y           Z
 ---------------------------------------------------------------------
      1          6           0       -2.627858   -1.323385    0.000005
      2          6           0       -1.610087   -0.226853   -0.000005
      3          6           0       -1.839591    1.130135    0.000000
      4          7           0       -0.636926    1.816276    0.000000
      5          6           0        0.402181    0.912510   -0.000001
      6          6           0       -0.175276   -0.391703   -0.000003
      7          6           0        0.673570   -1.513631   -0.000003
      8          6           0        2.051505   -1.319425    0.000000
      9          6           0        2.602771   -0.019609    0.000002
     10          6           0        1.789035    1.110562    0.000002
     11          1           0       -2.523213   -1.973046    0.885997
     12          1           0       -2.523199   -1.973080   -0.885961
     13          1           0       -3.652047   -0.921063   -0.000013
     14          1           0       -2.785770    1.668710   -0.000004
     15          1           0       -0.537816    2.821408   -0.000004
     16          1           0        0.254591   -2.523066   -0.000007
     17          1           0        2.720899   -2.182907    0.000001
     18          1           0        3.688607    0.102284    0.000004
     19          1           0        2.218937    2.115216    0.000002
 ---------------------------------------------------------------------
 Rotational constants (GHZ):           2.5942365           1.2619393           0.8535048
 Standard basis: def2SVP (5D, 7F)
 There are   195 symmetry adapted cartesian basis functions of A   symmetry.
 There are   185 symmetry adapted basis functions of A   symmetry.
   185 basis functions,   313 primitive gaussians,   195 cartesian basis functions
    35 alpha electrons       35 beta electrons
       nuclear repulsion energy       482.2728867923 Hartrees.
 NAtoms=   19 NActive=   19 NUniq=   19 SFac= 1.00D+00 NAtFMM=   60 NAOKFM=F Big=F
 Integral buffers will be    131072 words long.
 Raffenetti 2 integral format.
 Two-electron integral symmetry is turned on.
 One-electron integrals computed using PRISM.
   1 Symmetry operations used in ECPInt.
 ECPInt:  NShTT=    3828 NPrTT=   13852 LenC2=    3783 LenP2D=   10748.
 LDataN:  DoStor=T MaxTD1= 4 Len=   56
 NBasis=   185 RedAO= T EigKep=  2.76D-04  NBF=   185
 NBsUse=   185 1.00D-06 EigRej= -1.00D+00 NBFU=   185
 ExpMin= 1.22D-01 ExpMax= 1.71D+03 ExpMxC= 2.58D+02 IAcc=3 IRadAn=         5 AccDes= 0.00D+00
 Harris functional with IExCor=  402 and IRadAn=       5 diagonalized for initial guess.
 HarFok:  IExCor=  402 AccDes= 0.00D+00 IRadAn=         5 IDoV= 1 UseB2=F ITyADJ=14
 ICtDFT=  3500011 ScaDFX=  1.000000  1.000000  1.000000  1.000000
 FoFCou: FMM=F IPFlag=           0 FMFlag=      100000 FMFlg1=           0
         NFxFlg=           0 DoJE=T BraDBF=F KetDBF=T FulRan=T
         wScrn=  0.000000 ICntrl=       500 IOpCl=  0 I1Cent=   200000004 NGrid=           0
         NMat0=    1 NMatS0=      1 NMatT0=    0 NMatD0=    1 NMtDS0=    0 NMtDT0=    0
 Petite list used in FoFCou.
 Requested convergence on RMS density matrix=1.00D-08 within 128 cycles.
 Requested convergence on MAX density matrix=1.00D-06.
 Requested convergence on             energy=1.00D-06.
 No special actions if energy rises.
 Integral accuracy reduced to 1.0D-05 until final iterations.
 Initial convergence to 1.0D-05 achieved.  Increase integral accuracy.
 SCF Done:  E(RB3LYP) =  -402.852565312     A.U. after   14 cycles
            NFock= 14  Conv=0.36D-08     -V/T= 2.0116

 **********************************************************************

            Population analysis using the SCF Density.

 **********************************************************************

 Orbital symmetries:
       Occupied  (A) (A) (A) (A) (A) (A) (A) (A) (A) (A) (A) (A)
                 (A) (A) (A) (A) (A) (A) (A) (A) (A) (A) (A) (A)
                 (A) (A) (A) (A) (A) (A) (A) (A) (A) (A) (A)
       Virtual   (A) (A) (A) (A) (A) (A) (A) (A) (A) (A) (A) (A)
                 (A) (A) (A) (A) (A) (A) (A) (A) (A) (A) (A) (A)
                 (A) (A) (A) (A) (A) (A) (A) (A) (A) (A) (A) (A)
                 (A) (A) (A) (A) (A) (A) (A) (A) (A) (A) (A) (A)
                 (A) (A) (A) (A) (A) (A) (A) (A) (A) (A) (A) (A)
                 (A) (A) (A) (A) (A) (A) (A) (A) (A) (A) (A) (A)
                 (A) (A) (A) (A) (A) (A) (A) (A) (A) (A) (A) (A)
                 (A) (A) (A) (A) (A) (A) (A) (A) (A) (A) (A) (A)
                 (A) (A) (A) (A) (A) (A) (A) (A) (A) (A) (A) (A)
                 (A) (A) (A) (A) (A) (A) (A) (A) (A) (A) (A) (A)
                 (A) (A) (A) (A) (A) (A) (A) (A) (A) (A) (A) (A)
                 (A) (A) (A) (A) (A) (A) (A) (A) (A) (A) (A) (A)
                 (A) (A) (A) (A) (A) (A)
 The electronic state is 1-A.
 Alpha  occ. eigenvalues --  -14.36805 -10.21338 -10.21298 -10.18506 -10.18403
 Alpha  occ. eigenvalues --  -10.18040 -10.18010 -10.17646 -10.17526 -10.17470
 Alpha  occ. eigenvalues --   -0.96673  -0.82645  -0.78453  -0.72402  -0.71598
 Alpha  occ. eigenvalues --   -0.68148  -0.61410  -0.58290  -0.55217  -0.53175
 Alpha  occ. eigenvalues --   -0.47936  -0.46564  -0.43661  -0.42837  -0.42604
 Alpha  occ. eigenvalues --   -0.40949  -0.39538  -0.39048  -0.37399  -0.34851
 Alpha  occ. eigenvalues --   -0.33241  -0.33099  -0.27046  -0.22203  -0.20149
 Alpha virt. eigenvalues --   -0.01236   0.02367   0.05389   0.06585   0.06817
 Alpha virt. eigenvalues --    0.08201   0.10464   0.11033   0.13807   0.14680
 Alpha virt. eigenvalues --    0.14771   0.15963   0.18136   0.20911   0.23254
 Alpha virt. eigenvalues --    0.24843   0.26937   0.28558   0.30801   0.32281
 Alpha virt. eigenvalues --    0.33544   0.35395   0.37728   0.39506   0.41324
 Alpha virt. eigenvalues --    0.43655   0.43944   0.44615   0.45103   0.48398
 Alpha virt. eigenvalues --    0.48803   0.49282   0.51200   0.53120   0.53369
 Alpha virt. eigenvalues --    0.54672   0.54991   0.56607   0.58856   0.61664
 Alpha virt. eigenvalues --    0.63904   0.63943   0.64100   0.65943   0.67151
 Alpha virt. eigenvalues --    0.67591   0.67733   0.68775   0.69074   0.69479
 Alpha virt. eigenvalues --    0.72017   0.74167   0.74256   0.74583   0.77305
 Alpha virt. eigenvalues --    0.78754   0.80565   0.81100   0.82850   0.87211
 Alpha virt. eigenvalues --    0.88988   0.92852   0.98998   0.99236   1.06278
 Alpha virt. eigenvalues --    1.10583   1.12334   1.13352   1.18489   1.21260
 Alpha virt. eigenvalues --    1.24547   1.26229   1.26342   1.28322   1.30323
 Alpha virt. eigenvalues --    1.30461   1.32511   1.33008   1.36411   1.41654
 Alpha virt. eigenvalues --    1.52946   1.53597   1.54188   1.56859   1.67053
 Alpha virt. eigenvalues --    1.67929   1.68361   1.69774   1.70500   1.71242
 Alpha virt. eigenvalues --    1.74946   1.76708   1.77436   1.77718   1.78034
 Alpha virt. eigenvalues --    1.78081   1.81287   1.81637   1.82794   1.86273
 Alpha virt. eigenvalues --    1.89892   1.91511   1.94005   1.96209   1.97641
 Alpha virt. eigenvalues --    1.99112   1.99552   2.00493   2.04633   2.11355
 Alpha virt. eigenvalues --    2.11786   2.12636   2.13562   2.16125   2.19094
 Alpha virt. eigenvalues --    2.19114   2.20560   2.23375   2.29857   2.30875
 Alpha virt. eigenvalues --    2.32007   2.33061   2.36667   2.39530   2.45404
 Alpha virt. eigenvalues --    2.46483   2.47981   2.55575   2.59352   2.60678
 Alpha virt. eigenvalues --    2.67228   2.68404   2.68417   2.72499   2.73557
 Alpha virt. eigenvalues --    2.76504   2.77051   2.77999   2.82108   2.87614
 Alpha virt. eigenvalues --    2.90913   2.93739   2.98064   3.01368   3.08128
 Alpha virt. eigenvalues --    3.16350   3.21111   3.36521   3.55200   3.64002
          Condensed to atoms (all electrons):
               1          2          3          4          5          6
     1  C    4.517648   0.445698  -0.088319   0.004734   0.019746  -0.074004
     2  C    0.445698   5.097195   0.464357  -0.049854  -0.059420   0.366268
     3  C   -0.088319   0.464357   4.994614   0.371242  -0.118931  -0.025951
     4  N    0.004734  -0.049854   0.371242   6.172810   0.424389  -0.096756
     5  C    0.019746  -0.059420  -0.118931   0.424389   5.299106   0.181733
     6  C   -0.074004   0.366268  -0.025951  -0.096756   0.181733   5.337238
     7  C   -0.014671  -0.111609   0.018682   0.008217   0.049677   0.287661
     8  C   -0.000553   0.013976  -0.000095  -0.000100  -0.161198   0.102115
     9  C    0.000037   0.000290  -0.000434   0.005900   0.137944  -0.149223
    10  C   -0.000361   0.018695   0.007945  -0.084449   0.223419   0.029479
    11  H    0.363108  -0.010368   0.003672  -0.000025  -0.000311  -0.007625
    12  H    0.363106  -0.010367   0.003672  -0.000026  -0.000311  -0.007626
    13  H    0.360847  -0.002356  -0.013023   0.000009  -0.000507   0.010058
    14  H   -0.007606  -0.049666   0.408665  -0.038701   0.003838   0.013827
    15  H   -0.000255   0.008145  -0.032958   0.361863  -0.023218   0.014401
    16  H    0.006897  -0.022451  -0.000546  -0.000141   0.017777  -0.071470
    17  H   -0.000003  -0.000435   0.000020   0.000010  -0.001589   0.016396
    18  H   -0.000000   0.000020   0.000008  -0.000144   0.015803  -0.001200
    19  H    0.000008  -0.000575  -0.000198  -0.009553  -0.086835   0.018533
               7          8          9         10         11         12
     1  C   -0.014671  -0.000553   0.000037  -0.000361   0.363108   0.363106
     2  C   -0.111609   0.013976   0.000290   0.018695  -0.010368  -0.010367
     3  C    0.018682  -0.000095  -0.000434   0.007945   0.003672   0.003672
     4  N    0.008217  -0.000100   0.005900  -0.084449  -0.000025  -0.000026
     5  C    0.049677  -0.161198   0.137944   0.223419  -0.000311  -0.000311
     6  C    0.287661   0.102115  -0.149223   0.029479  -0.007625  -0.007626
     7  C    5.176955   0.290145   0.095810  -0.127189   0.004352   0.004353
     8  C    0.290145   5.088690   0.247950   0.094615   0.000060   0.000060
     9  C    0.095810   0.247950   5.092569   0.272443  -0.000004  -0.000004
    10  C   -0.127189   0.094615   0.272443   5.233063  -0.000007  -0.000007
    11  H    0.004352   0.000060  -0.000004  -0.000007   0.681283  -0.030668
    12  H    0.004353   0.000060  -0.000004  -0.000007  -0.030668   0.681284
    13  H    0.000077   0.000008   0.000000   0.000013  -0.022041  -0.022041
    14  H   -0.000342   0.000012   0.000012  -0.000442  -0.000040  -0.000040
    15  H   -0.000378   0.000020  -0.000341  -0.014360   0.000011   0.000011
    16  H    0.440451  -0.078320   0.015290  -0.002215   0.000888   0.000888
    17  H   -0.074022   0.435379  -0.076430   0.015973   0.000003   0.000003
    18  H    0.015066  -0.072387   0.432743  -0.072596  -0.000000  -0.000000
    19  H   -0.002315   0.015634  -0.077832   0.445291   0.000000   0.000000
              13         14         15         16         17         18
     1  C    0.360847  -0.007606  -0.000255   0.006897  -0.000003  -0.000000
     2  C   -0.002356  -0.049666   0.008145  -0.022451  -0.000435   0.000020
     3  C   -0.013023   0.408665  -0.032958  -0.000546   0.000020   0.000008
     4  N    0.000009  -0.038701   0.361863  -0.000141   0.000010  -0.000144
     5  C   -0.000507   0.003838  -0.023218   0.017777  -0.001589   0.015803
     6  C    0.010058   0.013827   0.014401  -0.071470   0.016396  -0.001200
     7  C    0.000077  -0.000342  -0.000378   0.440451  -0.074022   0.015066
     8  C    0.000008   0.000012   0.000020  -0.078320   0.435379  -0.072387
     9  C    0.000000   0.000012  -0.000341   0.015290  -0.076430   0.432743
    10  C    0.000013  -0.000442  -0.014360  -0.002215   0.015973  -0.072596
    11  H   -0.022041  -0.000040   0.000011   0.000888   0.000003  -0.000000
    12  H   -0.022041  -0.000040   0.000011   0.000888   0.000003  -0.000000
    13  H    0.686221   0.005234  -0.000010  -0.000198  -0.000000  -0.000000
    14  H    0.005234   0.687065  -0.005605   0.000002  -0.000000  -0.000000
    15  H   -0.000010  -0.005605   0.575808   0.000019  -0.000001  -0.000006
    16  H   -0.000198   0.000002   0.000019   0.744116  -0.013873  -0.000325
    17  H   -0.000000  -0.000000  -0.000001  -0.013873   0.740302  -0.013857
    18  H   -0.000000  -0.000000  -0.000006  -0.000325  -0.013857   0.734485
    19  H   -0.000000   0.000003   0.004212   0.000034  -0.000288  -0.014296
              19
     1  C    0.000008
     2  C   -0.000575
     3  C   -0.000198
     4  N   -0.009553
     5  C   -0.086835
     6  C    0.018533
     7  C   -0.002315
     8  C    0.015634
     9  C   -0.077832
    10  C    0.445291
    11  H    0.000000
    12  H    0.000000
    13  H   -0.000000
    14  H    0.000003
    15  H    0.004212
    16  H    0.000034
    17  H   -0.000288
    18  H   -0.014296
    19  H    0.756645
 Mulliken charges:
               1
     1  C    0.103942
     2  C   -0.097542
     3  C    0.007578
     4  N   -0.069426
     5  C    0.078889
     6  C    0.056147
     7  C   -0.060918
     8  C    0.023989
     9  C    0.003279
    10  C   -0.039312
    11  H    0.017714
    12  H    0.017713
    13  H   -0.002291
    14  H   -0.016215
    15  H    0.112643
    16  H   -0.036824
    17  H   -0.027586
    18  H   -0.023313
    19  H   -0.048467
 Sum of Mulliken charges =  -0.00000
 Mulliken charges with hydrogens summed into heavy atoms:
               1
     1  C    0.137078
     2  C   -0.097542
     3  C   -0.008637
     4  N    0.043217
     5  C    0.078889
     6  C    0.056147
     7  C   -0.097742
     8  C   -0.003597
     9  C   -0.020034
    10  C   -0.087779
 Electronic spatial extent (au):  <R**2>=           1355.6530
 Charge=             -0.0000 electrons
 Dipole moment (field-independent basis, Debye):
    X=             -0.9505    Y=              1.8962    Z=             -0.0000  Tot=              2.1211
 Quadrupole moment (field-independent basis, Debye-Ang):
   XX=            -54.9179   YY=            -48.5319   ZZ=            -63.4332
   XY=             -1.0198   XZ=              0.0000   YZ=             -0.0000
 Traceless Quadrupole moment (field-independent basis, Debye-Ang):
   XX=              0.7097   YY=              7.0957   ZZ=             -7.8055
   XY=             -1.0198   XZ=              0.0000   YZ=             -0.0000
 Octapole moment (field-independent basis, Debye-Ang**2):
  XXX=             -3.2930  YYY=             26.3693  ZZZ=              0.0001  XYY=             -4.2179
  XXY=              5.4352  XXZ=              0.0000  XZZ=             -3.8275  YZZ=              0.7806
  YYZ=             -0.0001  XYZ=              0.0000
 Hexadecapole moment (field-independent basis, Debye-Ang**3):
 XXXX=          -1137.4507 YYYY=           -507.8214 ZZZZ=            -75.2712 XXXY=            -17.8806
 XXXZ=              0.0003 YYYX=            -18.2732 YYYZ=             -0.0000 ZZZX=             -0.0001
 ZZZY=             -0.0001 XXYY=           -282.1820 XXZZ=           -230.0588 YYZZ=           -118.8190
 XXYZ=             -0.0001 YYXZ=              0.0001 ZZXY=              3.4387
 N-N= 4.822728867923D+02 E-N=-1.897039378656D+03  KE= 3.982264190534D+02
 ******************************Gaussian NBO Version 3.1******************************
             N A T U R A L   A T O M I C   O R B I T A L   A N D
          N A T U R A L   B O N D   O R B I T A L   A N A L Y S I S
 ******************************Gaussian NBO Version 3.1******************************
       /RESON  / : Allow strongly delocalized NBO set

 Analyzing the SCF density

 Job title: 99                                                              

 Storage needed:    103962 in NPA,    137830 in NBO ( 939522101 available)
 GSVD:  LWork=       21751 too small for GESVD, short by        2504 words or        2504 for optimal perf.


 NATURAL POPULATIONS:  Natural atomic orbital occupancies 
                                                          
   NAO  Atom  No  lang   Type(AO)    Occupancy      Energy
 ----------------------------------------------------------
     1    C    1  S      Cor( 1S)     1.99922     -10.06356
     2    C    1  S      Val( 2S)     1.07726      -0.21823
     3    C    1  S      Ryd( 3S)     0.00032       0.89585
     4    C    1  px     Val( 2p)     1.16729      -0.06585
     5    C    1  px     Ryd( 3p)     0.00228       0.57286
     6    C    1  py     Val( 2p)     1.16097      -0.06493
     7    C    1  py     Ryd( 3p)     0.00190       0.53008
     8    C    1  pz     Val( 2p)     1.22274      -0.07145
     9    C    1  pz     Ryd( 3p)     0.00091       0.58442
    10    C    1  dxy    Ryd( 3d)     0.00061       2.32240
    11    C    1  dxz    Ryd( 3d)     0.00017       2.05293
    12    C    1  dyz    Ryd( 3d)     0.00088       2.43860
    13    C    1  dx2y2  Ryd( 3d)     0.00043       2.29518
    14    C    1  dz2    Ryd( 3d)     0.00047       2.32262

    15    C    2  S      Cor( 1S)     1.99885     -10.04359
    16    C    2  S      Val( 2S)     0.85243      -0.09092
    17    C    2  S      Ryd( 3S)     0.00125       0.56531
    18    C    2  px     Val( 2p)     1.06598      -0.03414
    19    C    2  px     Ryd( 3p)     0.00391       0.93169
    20    C    2  py     Val( 2p)     1.08766      -0.04920
    21    C    2  py     Ryd( 3p)     0.00477       0.97689
    22    C    2  pz     Val( 2p)     1.08653      -0.08421
    23    C    2  pz     Ryd( 3p)     0.00233       0.63797
    24    C    2  dxy    Ryd( 3d)     0.00064       2.37953
    25    C    2  dxz    Ryd( 3d)     0.00053       1.93179
    26    C    2  dyz    Ryd( 3d)     0.00100       1.94745
    27    C    2  dx2y2  Ryd( 3d)     0.00096       2.51175
    28    C    2  dz2    Ryd( 3d)     0.00042       2.22720

    29    C    3  S      Cor( 1S)     1.99890     -10.08861
    30    C    3  S      Val( 2S)     0.90541      -0.13112
    31    C    3  S      Ryd( 3S)     0.00163       0.50227
    32    C    3  px     Val( 2p)     0.98413      -0.02507
    33    C    3  px     Ryd( 3p)     0.00479       0.84875
    34    C    3  py     Val( 2p)     1.03149      -0.03871
    35    C    3  py     Ryd( 3p)     0.00504       0.61025
    36    C    3  pz     Val( 2p)     1.06114      -0.11410
    37    C    3  pz     Ryd( 3p)     0.00290       0.52497
    38    C    3  dxy    Ryd( 3d)     0.00138       2.48718
    39    C    3  dxz    Ryd( 3d)     0.00077       1.91644
    40    C    3  dyz    Ryd( 3d)     0.00107       1.94700
    41    C    3  dx2y2  Ryd( 3d)     0.00086       2.43956
    42    C    3  dz2    Ryd( 3d)     0.00057       2.21439

    43    N    4  S      Cor( 1S)     1.99910     -14.20830
    44    N    4  S      Val( 2S)     1.21767      -0.49188
    45    N    4  S      Ryd( 3S)     0.00023       1.11987
    46    N    4  px     Val( 2p)     1.31436      -0.24221
    47    N    4  px     Ryd( 3p)     0.00158       1.12208
    48    N    4  py     Val( 2p)     1.39936      -0.25256
    49    N    4  py     Ryd( 3p)     0.00269       1.37051
    50    N    4  pz     Val( 2p)     1.63650      -0.25367
    51    N    4  pz     Ryd( 3p)     0.00200       0.81474
    52    N    4  dxy    Ryd( 3d)     0.00064       2.88144
    53    N    4  dxz    Ryd( 3d)     0.00069       2.28538
    54    N    4  dyz    Ryd( 3d)     0.00028       2.33519
    55    N    4  dx2y2  Ryd( 3d)     0.00076       2.85330
    56    N    4  dz2    Ryd( 3d)     0.00047       2.65564

    57    C    5  S      Cor( 1S)     1.99882     -10.08065
    58    C    5  S      Val( 2S)     0.79974      -0.07483
    59    C    5  S      Ryd( 3S)     0.00312       0.58223
    60    C    5  px     Val( 2p)     1.01331      -0.02955
    61    C    5  px     Ryd( 3p)     0.00429       0.99860
    62    C    5  py     Val( 2p)     0.96253      -0.02876
    63    C    5  py     Ryd( 3p)     0.00691       0.89106
    64    C    5  pz     Val( 2p)     1.02645      -0.09864
    65    C    5  pz     Ryd( 3p)     0.00149       0.60869
    66    C    5  dxy    Ryd( 3d)     0.00142       2.46475
    67    C    5  dxz    Ryd( 3d)     0.00115       1.94012
    68    C    5  dyz    Ryd( 3d)     0.00092       1.89840
    69    C    5  dx2y2  Ryd( 3d)     0.00092       2.44260
    70    C    5  dz2    Ryd( 3d)     0.00056       2.19993

    71    C    6  S      Cor( 1S)     1.99881     -10.03579
    72    C    6  S      Val( 2S)     0.84276      -0.06952
    73    C    6  S      Ryd( 3S)     0.00222       0.60339
    74    C    6  px     Val( 2p)     1.09181      -0.04056
    75    C    6  px     Ryd( 3p)     0.00478       1.10689
    76    C    6  py     Val( 2p)     1.09112      -0.04575
    77    C    6  py     Ryd( 3p)     0.00549       1.04103
    78    C    6  pz     Val( 2p)     1.05492      -0.08298
    79    C    6  pz     Ryd( 3p)     0.00071       0.65817
    80    C    6  dxy    Ryd( 3d)     0.00082       2.48999
    81    C    6  dxz    Ryd( 3d)     0.00081       1.93509
    82    C    6  dyz    Ryd( 3d)     0.00053       1.93491
    83    C    6  dx2y2  Ryd( 3d)     0.00073       2.45680
    84    C    6  dz2    Ryd( 3d)     0.00044       2.24133

    85    C    7  S      Cor( 1S)     1.99890     -10.04586
    86    C    7  S      Val( 2S)     0.92778      -0.11243
    87    C    7  S      Ryd( 3S)     0.00120       0.57325
    88    C    7  px     Val( 2p)     1.09340      -0.02800
    89    C    7  px     Ryd( 3p)     0.00387       0.74278
    90    C    7  py     Val( 2p)     1.16707      -0.03700
    91    C    7  py     Ryd( 3p)     0.00551       0.96535
    92    C    7  pz     Val( 2p)     1.00505      -0.08953
    93    C    7  pz     Ryd( 3p)     0.00125       0.57411
    94    C    7  dxy    Ryd( 3d)     0.00077       2.48945
    95    C    7  dxz    Ryd( 3d)     0.00064       1.95031
    96    C    7  dyz    Ryd( 3d)     0.00036       1.94278
    97    C    7  dx2y2  Ryd( 3d)     0.00067       2.50536
    98    C    7  dz2    Ryd( 3d)     0.00041       2.24321

    99    C    8  S      Cor( 1S)     1.99895     -10.04541
   100    C    8  S      Val( 2S)     0.93957      -0.12234
   101    C    8  S      Ryd( 3S)     0.00114       0.58418
   102    C    8  px     Val( 2p)     1.11283      -0.02873
   103    C    8  px     Ryd( 3p)     0.00474       0.79983
   104    C    8  py     Val( 2p)     1.14114      -0.03521
   105    C    8  py     Ryd( 3p)     0.00546       0.89785
   106    C    8  pz     Val( 2p)     1.03704      -0.08971
   107    C    8  pz     Ryd( 3p)     0.00125       0.57374
   108    C    8  dxy    Ryd( 3d)     0.00075       2.53399
   109    C    8  dxz    Ryd( 3d)     0.00054       1.94875
   110    C    8  dyz    Ryd( 3d)     0.00040       1.93252
   111    C    8  dx2y2  Ryd( 3d)     0.00068       2.44100
   112    C    8  dz2    Ryd( 3d)     0.00039       2.24379

   113    C    9  S      Cor( 1S)     1.99897     -10.05055
   114    C    9  S      Val( 2S)     0.94035      -0.12687
   115    C    9  S      Ryd( 3S)     0.00107       0.57841
   116    C    9  px     Val( 2p)     1.18309      -0.04326
   117    C    9  px     Ryd( 3p)     0.00604       1.02934
   118    C    9  py     Val( 2p)     1.06827      -0.02611
   119    C    9  py     Ryd( 3p)     0.00407       0.66081
   120    C    9  pz     Val( 2p)     1.02131      -0.09217
   121    C    9  pz     Ryd( 3p)     0.00130       0.57065
   122    C    9  dxy    Ryd( 3d)     0.00068       2.43460
   123    C    9  dxz    Ryd( 3d)     0.00033       1.92178
   124    C    9  dyz    Ryd( 3d)     0.00066       1.95118
   125    C    9  dx2y2  Ryd( 3d)     0.00075       2.53095
   126    C    9  dz2    Ryd( 3d)     0.00039       2.23833

   127    C   10  S      Cor( 1S)     1.99889     -10.05163
   128    C   10  S      Val( 2S)     0.93129      -0.12214
   129    C   10  S      Ryd( 3S)     0.00131       0.54272
   130    C   10  px     Val( 2p)     1.07955      -0.03322
   131    C   10  px     Ryd( 3p)     0.00391       0.68085
   132    C   10  py     Val( 2p)     1.18342      -0.05496
   133    C   10  py     Ryd( 3p)     0.00535       0.98203
   134    C   10  pz     Val( 2p)     1.04932      -0.09825
   135    C   10  pz     Ryd( 3p)     0.00112       0.56520
   136    C   10  dxy    Ryd( 3d)     0.00057       2.49274
   137    C   10  dxz    Ryd( 3d)     0.00059       1.94905
   138    C   10  dyz    Ryd( 3d)     0.00042       1.93013
   139    C   10  dx2y2  Ryd( 3d)     0.00080       2.47807
   140    C   10  dz2    Ryd( 3d)     0.00042       2.23876

   141    H   11  S      Val( 1S)     0.77477       0.07290
   142    H   11  S      Ryd( 2S)     0.00195       0.36587
   143    H   11  px     Ryd( 2p)     0.00019       1.76154
   144    H   11  py     Ryd( 2p)     0.00035       1.99879
   145    H   11  pz     Ryd( 2p)     0.00054       2.16924

   146    H   12  S      Val( 1S)     0.77477       0.07290
   147    H   12  S      Ryd( 2S)     0.00195       0.36587
   148    H   12  px     Ryd( 2p)     0.00019       1.76154
   149    H   12  py     Ryd( 2p)     0.00035       1.99882
   150    H   12  pz     Ryd( 2p)     0.00054       2.16922

   151    H   13  S      Val( 1S)     0.77697       0.07168
   152    H   13  S      Ryd( 2S)     0.00138       0.36058
   153    H   13  px     Ryd( 2p)     0.00062       2.30417
   154    H   13  py     Ryd( 2p)     0.00020       1.84962
   155    H   13  pz     Ryd( 2p)     0.00020       1.76049

   156    H   14  S      Val( 1S)     0.78258       0.06496
   157    H   14  S      Ryd( 2S)     0.00087       0.29455
   158    H   14  px     Ryd( 2p)     0.00068       2.28615
   159    H   14  py     Ryd( 2p)     0.00022       2.02802
   160    H   14  pz     Ryd( 2p)     0.00024       1.64123

   161    H   15  S      Val( 1S)     0.58387       0.09180
   162    H   15  S      Ryd( 2S)     0.00252       0.35839
   163    H   15  px     Ryd( 2p)     0.00020       1.88839
   164    H   15  py     Ryd( 2p)     0.00134       2.39907
   165    H   15  pz     Ryd( 2p)     0.00064       1.63918

   166    H   16  S      Val( 1S)     0.77653       0.08671
   167    H   16  S      Ryd( 2S)     0.00160       0.35664
   168    H   16  px     Ryd( 2p)     0.00019       2.08154
   169    H   16  py     Ryd( 2p)     0.00070       2.33477
   170    H   16  pz     Ryd( 2p)     0.00020       1.67355

   171    H   17  S      Val( 1S)     0.77770       0.09189
   172    H   17  S      Ryd( 2S)     0.00159       0.33430
   173    H   17  px     Ryd( 2p)     0.00035       2.14778
   174    H   17  py     Ryd( 2p)     0.00053       2.24675
   175    H   17  pz     Ryd( 2p)     0.00020       1.66518

   176    H   18  S      Val( 1S)     0.77740       0.08907
   177    H   18  S      Ryd( 2S)     0.00157       0.33139
   178    H   18  px     Ryd( 2p)     0.00079       2.38590
   179    H   18  py     Ryd( 2p)     0.00010       1.99814
   180    H   18  pz     Ryd( 2p)     0.00020       1.66109

   181    H   19  S      Val( 1S)     0.77684       0.07366
   182    H   19  S      Ryd( 2S)     0.00166       0.32280
   183    H   19  px     Ryd( 2p)     0.00021       2.05596
   184    H   19  py     Ryd( 2p)     0.00068       2.32357
   185    H   19  pz     Ryd( 2p)     0.00021       1.66279

 WARNING:  1 low occupancy (<1.9990e) core orbital  found on  C    2
           1 low occupancy (<1.9990e) core orbital  found on  C    3
           1 low occupancy (<1.9990e) core orbital  found on  C    5
           1 low occupancy (<1.9990e) core orbital  found on  C    6
           1 low occupancy (<1.9990e) core orbital  found on  C    7
           1 low occupancy (<1.9990e) core orbital  found on  C    8
           1 low occupancy (<1.9990e) core orbital  found on  C    9
           1 low occupancy (<1.9990e) core orbital  found on  C   10


 Summary of Natural Population Analysis:                  
                                                          
                                       Natural Population 
                Natural  -----------------------------------------------
    Atom  No    Charge         Core      Valence    Rydberg      Total
 -----------------------------------------------------------------------
      C    1   -0.63545      1.99922     4.62825    0.00798     6.63545
      C    2   -0.10728      1.99885     4.09260    0.01583     6.10728
      C    3   -0.00007      1.99890     3.98217    0.01900     6.00007
      N    4   -0.57633      1.99910     5.56789    0.00934     7.57633
      C    5    0.17838      1.99882     3.80203    0.02077     5.82162
      C    6   -0.09596      1.99881     4.08061    0.01653     6.09596
      C    7   -0.20687      1.99890     4.19330    0.01467     6.20687
      C    8   -0.24487      1.99895     4.23058    0.01534     6.24487
      C    9   -0.22727      1.99897     4.21302    0.01528     6.22727
      C   10   -0.25696      1.99889     4.24357    0.01449     6.25696
      H   11    0.22222      0.00000     0.77477    0.00302     0.77778
      H   12    0.22222      0.00000     0.77477    0.00302     0.77778
      H   13    0.22064      0.00000     0.77697    0.00239     0.77936
      H   14    0.21542      0.00000     0.78258    0.00200     0.78458
      H   15    0.41142      0.00000     0.58387    0.00470     0.58858
      H   16    0.22079      0.00000     0.77653    0.00268     0.77921
      H   17    0.21962      0.00000     0.77770    0.00268     0.78038
      H   18    0.21994      0.00000     0.77740    0.00266     0.78006
      H   19    0.22040      0.00000     0.77684    0.00276     0.77960
 =======================================================================
   * Total *    0.00000     19.98941    49.83544    0.17515    70.00000

                                 Natural Population      
 --------------------------------------------------------
   Core                      19.98941 ( 99.9470% of  20)
   Valence                   49.83544 ( 99.6709% of  50)
   Natural Minimal Basis     69.82485 ( 99.7498% of  70)
   Natural Rydberg Basis      0.17515 (  0.2502% of  70)
 --------------------------------------------------------

    Atom  No          Natural Electron Configuration
 ----------------------------------------------------------------------------
      C    1      [core]2S( 1.08)2p( 3.55)3p( 0.01)
      C    2      [core]2S( 0.85)2p( 3.24)3p( 0.01)
      C    3      [core]2S( 0.91)2p( 3.08)3p( 0.01)
      N    4      [core]2S( 1.22)2p( 4.35)3p( 0.01)
      C    5      [core]2S( 0.80)2p( 3.00)3p( 0.01)
      C    6      [core]2S( 0.84)2p( 3.24)3p( 0.01)
      C    7      [core]2S( 0.93)2p( 3.27)3p( 0.01)
      C    8      [core]2S( 0.94)2p( 3.29)3p( 0.01)
      C    9      [core]2S( 0.94)2p( 3.27)3p( 0.01)
      C   10      [core]2S( 0.93)2p( 3.31)3p( 0.01)
      H   11            1S( 0.77)
      H   12            1S( 0.77)
      H   13            1S( 0.78)
      H   14            1S( 0.78)
      H   15            1S( 0.58)
      H   16            1S( 0.78)
      H   17            1S( 0.78)
      H   18            1S( 0.78)
      H   19            1S( 0.78)


 NATURAL BOND ORBITAL ANALYSIS:

                       Occupancies       Lewis Structure    Low   High
           Occ.    -------------------  -----------------   occ   occ
  Cycle   Thresh.   Lewis   Non-Lewis     CR  BD  3C  LP    (L)   (NL)   Dev
 =============================================================================
   1(1)    1.90    65.42776   4.57224     10  20   0   5     5      4    0.58
   2(2)    1.90    65.42776   4.57224     10  20   0   5     5      4    0.58
   3(1)    1.80    66.41341   3.58659     10  22   0   3     3      4    0.49
   4(2)    1.80    66.41341   3.58659     10  22   0   3     3      4    0.49
   5(1)    1.70    67.79293   2.20707     10  24   0   1     1      4    0.37
   6(2)    1.70    67.79293   2.20707     10  24   0   1     1      4    0.37
   7(1)    1.60    67.91930   2.08070     10  24   0   1     0      4    0.49
   8(2)    1.60    67.54712   2.45288     10  23   0   2     1      4    0.37
   9(3)    1.60    67.91930   2.08070     10  24   0   1     0      4    0.49
  10(4)    1.60    67.54712   2.45288     10  23   0   2     1      4    0.37
  11(5)    1.60    67.91930   2.08070     10  24   0   1     0      4    0.49
  12(6)    1.60    67.54712   2.45288     10  23   0   2     1      4    0.37
  13(7)    1.60    67.91930   2.08070     10  24   0   1     0      4    0.49
  14(8)    1.60    67.54712   2.45288     10  23   0   2     1      4    0.37
  15(9)    1.60    67.91930   2.08070     10  24   0   1     0      4    0.49
  16(1)    1.50    67.91930   2.08070     10  24   0   1     0      4    0.49
  17(2)    1.50    68.07534   1.92466     10  24   0   1     0      4    0.37
  18(3)    1.50    67.91930   2.08070     10  24   0   1     0      4    0.49
  19(4)    1.50    68.07534   1.92466     10  24   0   1     0      4    0.37
 -----------------------------------------------------------------------------

 Structure accepted: RESONANCE keyword permits strongly delocalized structure

 WARNING:  1 low occupancy (<1.9990e) core orbital  found on  C    2
           1 low occupancy (<1.9990e) core orbital  found on  C    3
           1 low occupancy (<1.9990e) core orbital  found on  C    5
           1 low occupancy (<1.9990e) core orbital  found on  C    6
           1 low occupancy (<1.9990e) core orbital  found on  C    7
           1 low occupancy (<1.9990e) core orbital  found on  C    8
           1 low occupancy (<1.9990e) core orbital  found on  C    9
           1 low occupancy (<1.9990e) core orbital  found on  C   10

 --------------------------------------------------------
   Core                     19.98943 ( 99.947% of  20)
   Valence Lewis            48.08591 ( 96.172% of  50)
  ==================       ============================
   Total Lewis              68.07534 ( 97.250% of  70)
  -----------------------------------------------------
   Valence non-Lewis         1.79812 (  2.569% of  70)
   Rydberg non-Lewis         0.12654 (  0.181% of  70)
  ==================       ============================
   Total non-Lewis           1.92466 (  2.750% of  70)
 --------------------------------------------------------


       (Occupancy)   Bond orbital/ Coefficients/ Hybrids
 ---------------------------------------------------------------------------------
     1. (1.98154) BD ( 1) C   1 - C   2  
                ( 49.17%)   0.7012* C   1 s( 30.60%)p 2.27( 69.36%)d 0.00(  0.05%)
                                            0.0004  0.5531  0.0042  0.5664 -0.0010
                                            0.6106  0.0054 -0.0000 -0.0000  0.0185
                                           -0.0000 -0.0000 -0.0014 -0.0108
                ( 50.83%)   0.7129* C   2 s( 34.31%)p 1.91( 65.66%)d 0.00(  0.03%)
                                           -0.0001  0.5857 -0.0001 -0.5538 -0.0028
                                           -0.5915  0.0062  0.0000 -0.0000  0.0141
                                           -0.0000 -0.0000 -0.0004 -0.0108
     2. (1.98027) BD ( 1) C   1 - H  11  
                ( 61.20%)   0.7823* C   1 s( 23.02%)p 3.34( 76.94%)d 0.00(  0.04%)
                                            0.0000 -0.4797  0.0019 -0.0841  0.0128
                                            0.5123  0.0043 -0.7069  0.0027  0.0033
                                           -0.0037  0.0158  0.0054 -0.0096
                ( 38.80%)   0.6229* H  11 s( 99.92%)p 0.00(  0.08%)
                                           -0.9996  0.0028  0.0016 -0.0163  0.0230
     3. (1.98027) BD ( 1) C   1 - H  12  
                ( 61.20%)   0.7823* C   1 s( 23.02%)p 3.34( 76.94%)d 0.00(  0.04%)
                                            0.0000 -0.4797  0.0019 -0.0841  0.0128
                                            0.5123  0.0043  0.7069 -0.0027  0.0033
                                            0.0037 -0.0158  0.0054 -0.0096
                ( 38.80%)   0.6229* H  12 s( 99.92%)p 0.00(  0.08%)
                                           -0.9996  0.0028  0.0016 -0.0163 -0.0230
     4. (1.98779) BD ( 1) C   1 - H  13  
                ( 61.01%)   0.7811* C   1 s( 23.35%)p 3.28( 76.61%)d 0.00(  0.04%)
                                            0.0000 -0.4832 -0.0007  0.8151  0.0008
                                           -0.3187  0.0150  0.0000 -0.0000  0.0128
                                           -0.0000  0.0000 -0.0122  0.0092
                ( 38.99%)   0.6244* H  13 s( 99.92%)p 0.00(  0.08%)
                                           -0.9996  0.0005 -0.0264  0.0093 -0.0000
     5. (1.97168) BD ( 1) C   2 - C   3  
                ( 50.78%)   0.7126* C   2 s( 33.73%)p 1.96( 66.23%)d 0.00(  0.05%)
                                            0.0000  0.5807  0.0088 -0.2212 -0.0319
                                            0.7825  0.0046  0.0000  0.0000 -0.0036
                                           -0.0000  0.0000 -0.0174 -0.0119
                ( 49.22%)   0.7016* C   3 s( 39.93%)p 1.50( 60.02%)d 0.00(  0.04%)
                                            0.0001  0.6319 -0.0040  0.0629 -0.0362
                                           -0.7713 -0.0007 -0.0000 -0.0000 -0.0088
                                           -0.0000  0.0000 -0.0153 -0.0116
     6. (1.85164) BD ( 2) C   2 - C   3  
                ( 50.79%)   0.7127* C   2 s(  0.00%)p 1.00( 99.93%)d 0.00(  0.07%)
                                           -0.0000 -0.0000  0.0000  0.0000 -0.0000
                                            0.0000 -0.0000  0.9996 -0.0074 -0.0000
                                            0.0027  0.0265  0.0000  0.0000
                ( 49.21%)   0.7015* C   3 s(  0.00%)p 1.00( 99.93%)d 0.00(  0.07%)
                                            0.0000  0.0000 -0.0000 -0.0000  0.0000
                                           -0.0000 -0.0000  0.9994 -0.0238 -0.0000
                                            0.0113 -0.0233 -0.0000 -0.0000
     7. (1.96017) BD ( 1) C   2 - C   6  
                ( 49.29%)   0.7020* C   2 s( 31.86%)p 2.14( 68.09%)d 0.00(  0.05%)
                                           -0.0001  0.5644 -0.0077  0.8022 -0.0106
                                           -0.1921 -0.0215  0.0000 -0.0000 -0.0022
                                            0.0000 -0.0000  0.0164 -0.0136
                ( 50.71%)   0.7121* C   6 s( 33.59%)p 1.98( 66.37%)d 0.00(  0.04%)
                                            0.0000  0.5796 -0.0019 -0.8141  0.0153
                                           -0.0110 -0.0249 -0.0000 -0.0000 -0.0047
                                            0.0000  0.0000  0.0143 -0.0123
     8. (1.98385) BD ( 1) C   3 - N   4  
                ( 36.48%)   0.6040* C   3 s( 27.13%)p 2.68( 72.71%)d 0.01(  0.16%)
                                           -0.0001  0.5204  0.0217  0.6999  0.0103
                                            0.4825  0.0654  0.0000  0.0000  0.0289
                                           -0.0000 -0.0000  0.0156 -0.0218
                ( 63.52%)   0.7970* N   4 s( 35.40%)p 1.82( 64.57%)d 0.00(  0.03%)
                                            0.0000  0.5950  0.0025 -0.7437  0.0167
                                           -0.3026 -0.0282  0.0000 -0.0000  0.0123
                                            0.0000  0.0000  0.0059 -0.0116
     9. (1.98448) BD ( 1) C   3 - H  14  
                ( 60.95%)   0.7807* C   3 s( 32.78%)p 2.05( 67.19%)d 0.00(  0.03%)
                                            0.0003 -0.5725  0.0060  0.7090 -0.0025
                                           -0.4113 -0.0020  0.0000 -0.0000  0.0151
                                           -0.0000  0.0000 -0.0049  0.0090
                ( 39.05%)   0.6249* H  14 s( 99.90%)p 0.00(  0.10%)
                                           -0.9995  0.0015 -0.0278  0.0138 -0.0000
    10. (1.98390) BD ( 1) N   4 - C   5  
                ( 62.32%)   0.7894* N   4 s( 36.68%)p 1.73( 63.29%)d 0.00(  0.03%)
                                           -0.0000  0.6056 -0.0025  0.6634 -0.0134
                                           -0.4385 -0.0196 -0.0000  0.0000 -0.0138
                                           -0.0000  0.0000  0.0013 -0.0123
                ( 37.68%)   0.6138* C   5 s( 27.22%)p 2.67( 72.64%)d 0.00(  0.14%)
                                           -0.0001  0.5215  0.0173 -0.5764  0.0059
                                            0.6260  0.0475  0.0000  0.0000 -0.0306
                                           -0.0000  0.0000  0.0019 -0.0203
    11. (1.99051) BD ( 1) N   4 - H  15  
                ( 71.22%)   0.8439* N   4 s( 27.78%)p 2.60( 72.20%)d 0.00(  0.03%)
                                            0.0002  0.5270  0.0013  0.0778  0.0027
                                            0.8461 -0.0088 -0.0000 -0.0000  0.0027
                                           -0.0000 -0.0000 -0.0131 -0.0087
                ( 28.78%)   0.5364* H  15 s( 99.78%)p 0.00(  0.22%)
                                            0.9989 -0.0049 -0.0046 -0.0465  0.0000
    12. (1.95408) BD ( 1) C   5 - C   6  
                ( 50.01%)   0.7072* C   5 s( 33.74%)p 1.96( 66.21%)d 0.00(  0.04%)
                                            0.0001 -0.5807  0.0142  0.2968 -0.0101
                                            0.7575 -0.0132  0.0000  0.0000 -0.0143
                                           -0.0000 -0.0000  0.0086  0.0129
                ( 49.99%)   0.7070* C   6 s( 29.95%)p 2.34( 70.00%)d 0.00(  0.05%)
                                            0.0000 -0.5472  0.0020 -0.3797 -0.0026
                                           -0.7455  0.0052 -0.0000 -0.0000 -0.0120
                                           -0.0000 -0.0000  0.0129  0.0140
    13. (1.58326) BD ( 2) C   5 - C   6  
                ( 48.68%)   0.6977* C   5 s(  0.00%)p 1.00( 99.98%)d 0.00(  0.02%)
                                           -0.0000 -0.0000  0.0000 -0.0000 -0.0000
                                           -0.0000  0.0000  0.9999  0.0010  0.0000
                                           -0.0045 -0.0151 -0.0000 -0.0000
                ( 51.32%)   0.7164* C   6 s(  0.00%)p 1.00( 99.97%)d 0.00(  0.03%)
                                           -0.0000  0.0000 -0.0000 -0.0000  0.0000
                                           -0.0000 -0.0000  0.9998  0.0110 -0.0000
                                            0.0095  0.0137 -0.0000  0.0000
    14. (1.97301) BD ( 1) C   5 - C  10  
                ( 51.27%)   0.7160* C   5 s( 38.75%)p 1.58( 61.22%)d 0.00(  0.03%)
                                           -0.0001  0.6225  0.0057  0.7607 -0.0161
                                            0.1795  0.0312  0.0000  0.0000  0.0064
                                            0.0000  0.0000  0.0135 -0.0109
                ( 48.73%)   0.6981* C  10 s( 34.70%)p 1.88( 65.25%)d 0.00(  0.05%)
                                            0.0001  0.5890  0.0078 -0.8049 -0.0101
                                           -0.0607  0.0301 -0.0000 -0.0000  0.0043
                                            0.0000  0.0000  0.0176 -0.0133
    15. (1.97108) BD ( 1) C   6 - C   7  
                ( 51.41%)   0.7170* C   6 s( 36.34%)p 1.75( 63.62%)d 0.00(  0.04%)
                                           -0.0000  0.6028  0.0064  0.4385 -0.0160
                                           -0.6659 -0.0157 -0.0000 -0.0000 -0.0151
                                            0.0000 -0.0000 -0.0030 -0.0110
                ( 48.59%)   0.6970* C   7 s( 35.17%)p 1.84( 64.78%)d 0.00(  0.05%)
                                            0.0001  0.5931  0.0033 -0.5161 -0.0228
                                            0.6170 -0.0153 -0.0000 -0.0000 -0.0169
                                            0.0000  0.0000 -0.0054 -0.0130
    16. (1.97634) BD ( 1) C   7 - C   8  
                ( 50.40%)   0.7100* C   7 s( 36.34%)p 1.75( 63.61%)d 0.00(  0.04%)
                                            0.0000  0.6027  0.0134  0.7922  0.0162
                                            0.0830 -0.0372  0.0000 -0.0000  0.0067
                                            0.0000  0.0000  0.0155 -0.0116
                ( 49.60%)   0.7042* C   8 s( 36.20%)p 1.76( 63.75%)d 0.00(  0.04%)
                                            0.0001  0.6017  0.0078 -0.7862 -0.0062
                                           -0.1331 -0.0399 -0.0000 -0.0000  0.0033
                                            0.0000  0.0000  0.0169 -0.0118
    17. (1.73023) BD ( 2) C   7 - C   8  
                ( 48.87%)   0.6990* C   7 s(  0.00%)p 1.00( 99.95%)d 0.00(  0.05%)
                                           -0.0000  0.0000 -0.0000 -0.0000  0.0000
                                           -0.0000  0.0000  0.9997 -0.0096 -0.0000
                                            0.0189  0.0117 -0.0000  0.0000
                ( 51.13%)   0.7151* C   8 s(  0.00%)p 1.00( 99.96%)d 0.00(  0.04%)
                                            0.0000  0.0000 -0.0000 -0.0000  0.0000
                                           -0.0000  0.0000  0.9997 -0.0138  0.0000
                                           -0.0197  0.0063  0.0000 -0.0000
    18. (1.97946) BD ( 1) C   7 - H  16  
                ( 61.20%)   0.7823* C   7 s( 28.39%)p 2.52( 71.58%)d 0.00(  0.03%)
                                            0.0003 -0.5326  0.0138  0.3232 -0.0073
                                            0.7819 -0.0011  0.0000  0.0000 -0.0109
                                           -0.0000 -0.0000  0.0105  0.0101
                ( 38.80%)   0.6229* H  16 s( 99.91%)p 0.00(  0.09%)
                                           -0.9996  0.0017 -0.0108 -0.0278 -0.0000
    19. (1.97678) BD ( 1) C   8 - C   9  
                ( 49.88%)   0.7062* C   8 s( 35.44%)p 1.82( 64.52%)d 0.00(  0.04%)
                                            0.0000  0.5952  0.0079  0.3318  0.0399
                                            0.7304 -0.0036  0.0000  0.0000  0.0111
                                            0.0000  0.0000 -0.0131 -0.0120
                ( 50.12%)   0.7080* C   9 s( 35.81%)p 1.79( 64.14%)d 0.00(  0.04%)
                                            0.0001  0.5984  0.0063 -0.2944  0.0307
                                           -0.7438 -0.0254 -0.0000  0.0000  0.0132
                                            0.0000  0.0000 -0.0104 -0.0119
    20. (1.97967) BD ( 1) C   8 - H  17  
                ( 61.10%)   0.7817* C   8 s( 28.26%)p 2.54( 71.71%)d 0.00(  0.03%)
                                            0.0003 -0.5314  0.0131 -0.5195  0.0043
                                            0.6687 -0.0048 -0.0000 -0.0000  0.0143
                                           -0.0000  0.0000  0.0036  0.0099
                ( 38.90%)   0.6237* H  17 s( 99.91%)p 0.00(  0.09%)
                                           -0.9996  0.0017  0.0182 -0.0236  0.0000
    21. (1.97373) BD ( 1) C   9 - C  10  
                ( 49.34%)   0.7024* C   9 s( 35.95%)p 1.78( 64.01%)d 0.00(  0.04%)
                                            0.0001  0.5995  0.0087 -0.4499  0.0242
                                            0.6603  0.0324 -0.0000  0.0000 -0.0169
                                            0.0000  0.0000 -0.0042 -0.0120
                ( 50.66%)   0.7118* C  10 s( 36.56%)p 1.73( 63.40%)d 0.00(  0.04%)
                                           -0.0000  0.6045  0.0116  0.4897  0.0364
                                           -0.6266  0.0145 -0.0000  0.0000 -0.0143
                                           -0.0000  0.0000 -0.0076 -0.0116
    22. (1.73679) BD ( 2) C   9 - C  10  
                ( 49.00%)   0.7000* C   9 s(  0.00%)p 1.00( 99.95%)d 0.00(  0.05%)
                                            0.0000 -0.0000  0.0000 -0.0000  0.0000
                                           -0.0000 -0.0000  0.9997 -0.0125  0.0000
                                           -0.0184  0.0112  0.0000 -0.0000
                ( 51.00%)   0.7141* C  10 s(  0.00%)p 1.00( 99.95%)d 0.00(  0.05%)
                                            0.0000  0.0000 -0.0000 -0.0000  0.0000
                                           -0.0000 -0.0000  0.9997 -0.0122  0.0000
                                            0.0028 -0.0212 -0.0000 -0.0000
    23. (1.97949) BD ( 1) C   9 - H  18  
                ( 61.10%)   0.7817* C   9 s( 28.14%)p 2.55( 71.83%)d 0.00(  0.03%)
                                           -0.0003  0.5303 -0.0126  0.8424 -0.0065
                                            0.0929 -0.0011  0.0000 -0.0000  0.0036
                                            0.0000  0.0000  0.0145 -0.0098
                ( 38.90%)   0.6237* H  18 s( 99.91%)p 0.00(  0.09%)
                                            0.9996 -0.0016 -0.0297 -0.0032 -0.0000
    24. (1.97910) BD ( 1) C  10 - H  19  
                ( 61.18%)   0.7822* C  10 s( 28.66%)p 2.49( 71.31%)d 0.00(  0.03%)
                                           -0.0003  0.5351 -0.0158  0.3325  0.0065
                                            0.7761 -0.0067  0.0000  0.0000  0.0101
                                           -0.0000 -0.0000 -0.0109 -0.0103
                ( 38.82%)   0.6231* H  19 s( 99.91%)p 0.00(  0.09%)
                                            0.9995 -0.0018 -0.0130 -0.0270  0.0000
    25. (1.99922) CR ( 1) C   1           s(100.00%)p 0.00(  0.00%)
                                            1.0000 -0.0002 -0.0000 -0.0002 -0.0000
                                           -0.0003 -0.0000  0.0000  0.0000 -0.0000
                                            0.0000  0.0000  0.0000  0.0000
    26. (1.99885) CR ( 1) C   2           s(100.00%)
                                            1.0000  0.0001 -0.0000  0.0000 -0.0000
                                           -0.0000 -0.0000  0.0000 -0.0000  0.0000
                                            0.0000  0.0000  0.0000 -0.0000
    27. (1.99890) CR ( 1) C   3           s(100.00%)p 0.00(  0.00%)
                                            1.0000  0.0002  0.0000 -0.0002  0.0000
                                            0.0003  0.0000 -0.0000  0.0000 -0.0000
                                           -0.0000  0.0000  0.0000 -0.0000
    28. (1.99910) CR ( 1) N   4           s(100.00%)p 0.00(  0.00%)
                                            1.0000 -0.0001 -0.0000 -0.0000 -0.0000
                                           -0.0002  0.0000  0.0000  0.0000 -0.0000
                                           -0.0000 -0.0000  0.0000  0.0000
    29. (1.99882) CR ( 1) C   5           s(100.00%)
                                            1.0000  0.0002  0.0000 -0.0000  0.0000
                                           -0.0000  0.0000  0.0000  0.0000 -0.0000
                                            0.0000  0.0000 -0.0000 -0.0000
    30. (1.99881) CR ( 1) C   6           s(100.00%)
                                            1.0000  0.0000  0.0000  0.0001 -0.0000
                                           -0.0000  0.0000  0.0000  0.0000 -0.0000
                                            0.0000  0.0000 -0.0000 -0.0000
    31. (1.99890) CR ( 1) C   7           s(100.00%)p 0.00(  0.00%)
                                            1.0000  0.0001 -0.0000 -0.0001  0.0000
                                           -0.0003  0.0000 -0.0000 -0.0000  0.0000
                                            0.0000  0.0000 -0.0000 -0.0000
    32. (1.99896) CR ( 1) C   8           s(100.00%)p 0.00(  0.00%)
                                            1.0000  0.0001 -0.0000  0.0002 -0.0000
                                           -0.0002  0.0000 -0.0000  0.0000 -0.0000
                                            0.0000 -0.0000 -0.0000 -0.0000
    33. (1.99897) CR ( 1) C   9           s(100.00%)p 0.00(  0.00%)
                                            1.0000  0.0001 -0.0000  0.0003 -0.0000
                                            0.0000 -0.0000  0.0000 -0.0000  0.0000
                                            0.0000  0.0000  0.0000 -0.0000
    34. (1.99890) CR ( 1) C  10           s(100.00%)p 0.00(  0.00%)
                                            1.0000  0.0001 -0.0000  0.0002  0.0000
                                            0.0002 -0.0000 -0.0000  0.0000  0.0000
                                           -0.0000  0.0000 -0.0000 -0.0000
    35. (1.63680) LP ( 1) N   4           s(  0.00%)p 1.00( 99.99%)d 0.00(  0.01%)
                                           -0.0000  0.0000 -0.0000  0.0000  0.0000
                                            0.0000  0.0000  0.9999  0.0110 -0.0000
                                           -0.0004 -0.0080 -0.0000 -0.0000
    36. (0.00327) RY*( 1) C   1           s(  0.02%)p99.99( 94.37%)d99.99(  5.60%)
                                           -0.0000  0.0042  0.0150  0.0137  0.7271
                                           -0.0093 -0.6440  0.0000  0.0000  0.0010
                                            0.0000  0.0000  0.2364 -0.0108
    37. (0.00136) RY*( 2) C   1           s(  0.00%)p 1.00( 66.63%)d 0.50( 33.37%)
                                           -0.0000  0.0000  0.0000  0.0000  0.0000
                                            0.0000  0.0000  0.0125  0.8162 -0.0000
                                            0.3038  0.4913 -0.0000 -0.0000
    38. (0.00067) RY*( 3) C   1           s( 40.74%)p 1.44( 58.81%)d 0.01(  0.45%)
                                            0.0000  0.0109  0.6382 -0.0083  0.5119
                                           -0.0103  0.5709 -0.0000 -0.0000 -0.0277
                                           -0.0000 -0.0000 -0.0604 -0.0112
    39. (0.00006) RY*( 4) C   1           s( 40.53%)p 0.77( 31.10%)d 0.70( 28.37%)
    40. (0.00002) RY*( 5) C   1           s(  0.00%)p 1.00( 31.06%)d 2.22( 68.94%)
    41. (0.00001) RY*( 6) C   1           s(  0.00%)p 1.00(  2.36%)d41.39( 97.64%)
    42. (0.00001) RY*( 7) C   1           s( 15.10%)p 0.57(  8.57%)d 5.06( 76.33%)
    43. (0.00001) RY*( 8) C   1           s(  2.12%)p 2.71(  5.74%)d43.40( 92.13%)
    44. (0.00001) RY*( 9) C   1           s(  1.51%)p 0.99(  1.49%)d64.16( 96.99%)
    45. (0.00501) RY*( 1) C   2           s(  8.32%)p10.13( 84.29%)d 0.89(  7.38%)
                                            0.0000  0.0089  0.2884  0.0226  0.2337
                                            0.0029  0.8876  0.0000  0.0000  0.2587
                                            0.0000 -0.0000  0.0682 -0.0475
    46. (0.00284) RY*( 2) C   2           s(  0.45%)p99.99( 94.94%)d10.20(  4.61%)
                                            0.0000  0.0222  0.0635 -0.0015  0.9340
                                            0.0181 -0.2768  0.0000  0.0000  0.0859
                                           -0.0000 -0.0000 -0.1968 -0.0013
    47. (0.00261) RY*( 3) C   2           s(  0.00%)p 1.00( 86.34%)d 0.16( 13.66%)
                                            0.0000 -0.0000 -0.0000  0.0000 -0.0000
                                           -0.0000  0.0000  0.0167  0.9290 -0.0000
                                           -0.0476 -0.3665  0.0000  0.0000
    48. (0.00077) RY*( 4) C   2           s( 83.93%)p 0.11(  9.15%)d 0.08(  6.92%)
                                           -0.0000 -0.0065  0.9161 -0.0035 -0.0938
                                           -0.0050 -0.2875  0.0000  0.0000 -0.0317
                                            0.0000 -0.0000  0.2401 -0.1028
    49. (0.00054) RY*( 5) C   2           s(  0.00%)p 1.00(  1.30%)d75.73( 98.70%)
                                            0.0000  0.0000 -0.0000  0.0000  0.0000
                                            0.0000  0.0000  0.0075 -0.1139  0.0000
                                            0.9066 -0.4063 -0.0000 -0.0000
    50. (0.00030) RY*( 6) C   2           s(  0.00%)p 1.00( 12.43%)d 7.05( 87.57%)
                                           -0.0000  0.0000  0.0000 -0.0000  0.0000
                                            0.0000 -0.0000 -0.0207  0.3519  0.0000
                                            0.4193  0.8366  0.0000 -0.0000
    51. (0.00026) RY*( 7) C   2           s(  6.10%)p 0.74(  4.52%)d14.65( 89.38%)
                                            0.0000 -0.0051  0.2469  0.0196 -0.2070
                                           -0.0217  0.0381 -0.0000  0.0000  0.0410
                                           -0.0000  0.0000 -0.9418  0.0718
    52. (0.00009) RY*( 8) C   2           s(  0.30%)p22.82(  6.92%)d99.99( 92.78%)
    53. (0.00001) RY*( 9) C   2           s(  0.99%)p 0.21(  0.21%)d99.41( 98.80%)
    54. (0.00424) RY*( 1) C   3           s(  3.95%)p20.52( 81.05%)d 3.80( 15.00%)
                                           -0.0000  0.0217  0.1976  0.0143  0.8492
                                           -0.0218 -0.2978 -0.0000 -0.0000 -0.3115
                                           -0.0000 -0.0000  0.2240 -0.0528
    55. (0.00242) RY*( 2) C   3           s(  0.00%)p 1.00( 79.44%)d 0.26( 20.56%)
                                           -0.0000  0.0000  0.0000  0.0000 -0.0000
                                            0.0000 -0.0000  0.0224  0.8910  0.0000
                                            0.3850  0.2395  0.0000 -0.0000
    56. (0.00218) RY*( 3) C   3           s(  1.98%)p48.50( 95.83%)d 1.11(  2.19%)
                                           -0.0000  0.0239  0.1385  0.0368 -0.3769
                                            0.0376 -0.9019 -0.0000 -0.0000  0.0300
                                           -0.0000 -0.0000  0.1434 -0.0206
    57. (0.00120) RY*( 4) C   3           s(  0.00%)p 1.00( 14.56%)d 5.87( 85.44%)
                                            0.0000 -0.0000  0.0002 -0.0000 -0.0000
                                           -0.0000  0.0000 -0.0069  0.3815  0.0000
                                           -0.3503 -0.8554 -0.0000 -0.0000
    58. (0.00113) RY*( 5) C   3           s( 92.52%)p 0.05(  4.37%)d 0.03(  3.11%)
                                            0.0000 -0.0155  0.9617 -0.0298 -0.1030
                                           -0.0132  0.1791  0.0000 -0.0001  0.1046
                                            0.0000  0.0001 -0.0965 -0.1041
    59. (0.00018) RY*( 6) C   3           s(  0.02%)p99.99(  1.96%)d99.99( 98.02%)
                                            0.0000  0.0071  0.0112  0.0291 -0.0415
                                            0.0315 -0.1268 -0.0000 -0.0000 -0.5752
                                            0.0000  0.0000 -0.8020  0.0787
    60. (0.00005) RY*( 7) C   3           s(  0.33%)p50.34( 16.78%)d99.99( 82.89%)
    61. (0.00001) RY*( 8) C   3           s(  0.00%)p 1.00(  6.07%)d15.48( 93.93%)
    62. (0.00001) RY*( 9) C   3           s(  1.36%)p 0.06(  0.09%)d72.41( 98.55%)
    63. (0.00197) RY*( 1) N   4           s(  0.00%)p 1.00( 91.36%)d 0.09(  8.64%)
                                            0.0000  0.0000 -0.0000 -0.0000  0.0000
                                           -0.0000  0.0000 -0.0082  0.9558  0.0000
                                            0.0549  0.2888 -0.0000 -0.0000
    64. (0.00174) RY*( 2) N   4           s(  0.98%)p73.78( 72.29%)d27.28( 26.73%)
                                           -0.0000 -0.0247  0.0959  0.0021 -0.2333
                                            0.0157 -0.8174 -0.0000  0.0000 -0.0839
                                            0.0000  0.0000  0.5094  0.0267
    65. (0.00106) RY*( 3) N   4           s(  0.14%)p99.99( 91.02%)d65.15(  8.84%)
                                           -0.0000  0.0109  0.0352 -0.0157 -0.9220
                                           -0.0007  0.2449 -0.0000  0.0000  0.2968
                                           -0.0000  0.0000  0.0141 -0.0121
    66. (0.00069) RY*( 4) N   4           s(  0.00%)p 1.00(  0.17%)d99.99( 99.83%)
                                           -0.0000  0.0000  0.0000  0.0000 -0.0000
                                           -0.0000  0.0000  0.0004 -0.0408 -0.0000
                                            0.9977 -0.0549 -0.0000 -0.0000
    67. (0.00020) RY*( 5) N   4           s( 92.71%)p 0.00(  0.21%)d 0.08(  7.08%)
                                            0.0000 -0.0055  0.9628  0.0041  0.0430
                                           -0.0035 -0.0155 -0.0000  0.0000  0.0324
                                           -0.0000 -0.0000 -0.1707 -0.2015
    68. (0.00008) RY*( 6) N   4           s(  0.02%)p99.99(  9.35%)d99.99( 90.63%)
    69. (0.00007) RY*( 7) N   4           s(  4.32%)p 5.77( 24.89%)d16.40( 70.79%)
    70. (0.00003) RY*( 8) N   4           s(  1.99%)p 1.09(  2.17%)d48.18( 95.84%)
    71. (0.00001) RY*( 9) N   4           s(  0.00%)p 1.00(  8.48%)d10.79( 91.52%)
    72. (0.00557) RY*( 1) C   5           s( 21.88%)p 3.21( 70.17%)d 0.36(  7.95%)
                                            0.0000  0.0271  0.4670 -0.0171 -0.5570
                                           -0.0018 -0.6254 -0.0000  0.0000 -0.0063
                                            0.0000 -0.0000  0.2741 -0.0660
    73. (0.00422) RY*( 2) C   5           s(  0.19%)p99.99( 89.99%)d51.93(  9.82%)
                                            0.0000  0.0343 -0.0268  0.0143  0.6796
                                            0.0143 -0.6615  0.0000  0.0000 -0.2984
                                           -0.0000  0.0000 -0.0951 -0.0126
    74. (0.00192) RY*( 3) C   5           s( 77.28%)p 0.26( 19.92%)d 0.04(  2.80%)
                                           -0.0000 -0.0210  0.8788  0.0121  0.3141
                                           -0.0251  0.3159 -0.0000 -0.0000 -0.0155
                                            0.0000 -0.0000 -0.1522 -0.0677
    75. (0.00176) RY*( 4) C   5           s(  0.00%)p 1.00( 57.72%)d 0.73( 42.28%)
                                           -0.0000 -0.0000  0.0000  0.0000  0.0000
                                           -0.0000  0.0000  0.0010  0.7598  0.0000
                                           -0.5793  0.2952 -0.0000 -0.0000
    76. (0.00128) RY*( 5) C   5           s(  0.00%)p 1.00( 31.06%)d 2.22( 68.94%)
                                            0.0000  0.0000  0.0000  0.0000 -0.0000
                                            0.0000 -0.0000  0.0104 -0.5573 -0.0000
                                           -0.3463  0.7546 -0.0000  0.0000
    77. (0.00076) RY*( 6) C   5           s(  0.00%)p 1.00( 11.24%)d 7.90( 88.76%)
                                            0.0000 -0.0000  0.0000 -0.0000  0.0000
                                           -0.0000  0.0000  0.0118  0.3350 -0.0000
                                            0.7379  0.5858 -0.0000  0.0000
    78. (0.00023) RY*( 7) C   5           s(  0.05%)p99.99(  7.24%)d99.99( 92.71%)
                                            0.0000  0.0193  0.0126 -0.0122  0.0897
                                            0.0363 -0.2508  0.0000 -0.0000  0.8824
                                            0.0000  0.0000 -0.3825  0.0457
    79. (0.00017) RY*( 8) C   5           s(  0.01%)p99.99( 12.50%)d99.99( 87.48%)
                                            0.0000 -0.0046  0.0106 -0.0100  0.3465
                                            0.0021  0.0695  0.0000 -0.0000  0.3562
                                           -0.0000  0.0000  0.8636  0.0456
    80. (0.00002) RY*( 9) C   5           s(  0.87%)p 0.13(  0.11%)d99.99( 99.02%)
    81. (0.00606) RY*( 1) C   6           s(  9.00%)p 9.65( 86.90%)d 0.46(  4.10%)
                                            0.0000  0.0169  0.2995  0.0037  0.5875
                                           -0.0067  0.7237 -0.0000  0.0000 -0.1689
                                            0.0000 -0.0000  0.1048 -0.0387
    82. (0.00382) RY*( 2) C   6           s(  0.02%)p99.99( 91.99%)d99.99(  7.99%)
                                           -0.0000  0.0149  0.0024 -0.0240 -0.7528
                                            0.0073  0.5938  0.0000 -0.0000 -0.1934
                                           -0.0000  0.0000 -0.2055 -0.0141
    83. (0.00182) RY*( 3) C   6           s( 89.99%)p 0.11(  9.45%)d 0.01(  0.56%)
                                           -0.0000 -0.0096  0.9486 -0.0045 -0.1786
                                            0.0093 -0.2500 -0.0000  0.0000 -0.0186
                                           -0.0000  0.0000 -0.0347 -0.0640
    84. (0.00093) RY*( 4) C   6           s(  0.00%)p 1.00( 12.04%)d 7.30( 87.96%)
                                           -0.0000 -0.0000  0.0000 -0.0000 -0.0000
                                            0.0000 -0.0000  0.0016 -0.3470  0.0000
                                            0.8388 -0.4195 -0.0000 -0.0000
    85. (0.00062) RY*( 5) C   6           s(  0.00%)p 1.00( 72.98%)d 0.37( 27.02%)
                                            0.0000  0.0000 -0.0000 -0.0000 -0.0000
                                           -0.0000  0.0000 -0.0170  0.8541 -0.0000
                                            0.4673  0.2277  0.0000  0.0000
    86. (0.00051) RY*( 6) C   6           s(  0.00%)p 1.00( 15.00%)d 5.66( 85.00%)
                                            0.0000 -0.0000  0.0000  0.0000 -0.0000
                                            0.0000 -0.0000 -0.0104 -0.3872 -0.0000
                                            0.2793  0.8786 -0.0000  0.0000
    87. (0.00016) RY*( 7) C   6           s(  0.08%)p44.76(  3.75%)d99.99( 96.16%)
                                           -0.0000  0.0031  0.0288 -0.0139  0.1763
                                           -0.0183  0.0769 -0.0000  0.0000  0.4687
                                           -0.0000  0.0000 -0.8605 -0.0374
    88. (0.00010) RY*( 8) C   6           s(  0.42%)p18.56(  7.85%)d99.99( 91.73%)
    89. (0.00002) RY*( 9) C   6           s(  0.60%)p 0.11(  0.07%)d99.99( 99.33%)
    90. (0.00518) RY*( 1) C   7           s(  0.37%)p99.99( 92.61%)d19.08(  7.02%)
                                            0.0000 -0.0252  0.0551 -0.0094 -0.4932
                                           -0.0255 -0.8259 -0.0000 -0.0000 -0.1883
                                           -0.0000 -0.0000  0.1842  0.0286
    91. (0.00266) RY*( 2) C   7           s(  2.14%)p44.72( 95.68%)d 1.02(  2.18%)
                                            0.0000  0.0149  0.1455  0.0249 -0.8380
                                           -0.0092  0.5038  0.0000 -0.0000  0.1136
                                            0.0000 -0.0000  0.0925 -0.0193
    92. (0.00119) RY*( 3) C   7           s(  0.00%)p 1.00( 86.35%)d 0.16( 13.65%)
                                            0.0000  0.0000  0.0000 -0.0000 -0.0000
                                           -0.0000  0.0000  0.0110  0.9292 -0.0000
                                           -0.2672  0.2553  0.0000 -0.0000
    93. (0.00074) RY*( 4) C   7           s( 95.45%)p 0.03(  2.48%)d 0.02(  2.07%)
                                            0.0000 -0.0039  0.9770 -0.0153  0.1561
                                           -0.0133  0.0027 -0.0000 -0.0000 -0.1295
                                            0.0000 -0.0000  0.0118 -0.0617
    94. (0.00069) RY*( 5) C   7           s(  0.00%)p 1.00( 11.44%)d 7.74( 88.56%)
                                           -0.0000  0.0000 -0.0000  0.0000 -0.0000
                                            0.0000 -0.0000 -0.0102  0.3381  0.0000
                                            0.8937 -0.2948 -0.0000  0.0000
    95. (0.00010) RY*( 6) C   7           s(  1.17%)p 2.63(  3.06%)d82.17( 95.77%)
    96. (0.00005) RY*( 7) C   7           s(  0.91%)p 4.89(  4.47%)d99.99( 94.61%)
    97. (0.00002) RY*( 8) C   7           s(  0.00%)p 1.00(  2.26%)d43.18( 97.74%)
    98. (0.00001) RY*( 9) C   7           s(  0.06%)p28.16(  1.72%)d99.99( 98.22%)
    99. (0.00533) RY*( 1) C   8           s(  0.14%)p99.99( 93.25%)d48.38(  6.62%)
                                           -0.0000  0.0281  0.0240 -0.0195 -0.5529
                                            0.0221  0.7911  0.0000  0.0000 -0.2497
                                           -0.0000 -0.0000 -0.0528 -0.0320
   100. (0.00265) RY*( 2) C   8           s(  0.01%)p 1.00( 98.65%)d 0.01(  1.34%)
                                           -0.0000 -0.0010  0.0095 -0.0293  0.8125
                                           -0.0252  0.5700 -0.0000  0.0000 -0.0165
                                            0.0000 -0.0000  0.1148 -0.0010
   101. (0.00101) RY*( 3) C   8           s(  0.00%)p 1.00( 92.18%)d 0.08(  7.82%)
                                           -0.0000 -0.0000 -0.0000 -0.0000 -0.0000
                                            0.0000 -0.0000  0.0115  0.9600 -0.0000
                                            0.0018  0.2796  0.0000  0.0000
   102. (0.00085) RY*( 4) C   8           s( 94.69%)p 0.00(  0.13%)d 0.05(  5.17%)
                                            0.0000 -0.0037  0.9731  0.0128 -0.0277
                                           -0.0149  0.0131  0.0000  0.0000  0.1901
                                            0.0000  0.0000  0.0770 -0.0984
   103. (0.00069) RY*( 5) C   8           s(  0.00%)p 1.00(  2.66%)d36.55( 97.34%)
                                           -0.0000  0.0000 -0.0000 -0.0000  0.0000
                                            0.0000  0.0000  0.0103 -0.1629 -0.0000
                                            0.8166  0.5536 -0.0000  0.0000
   104. (0.00014) RY*( 6) C   8           s(  0.06%)p22.04(  1.38%)d99.99( 98.55%)
                                           -0.0000  0.0000  0.0250 -0.0207  0.0860
                                           -0.0166  0.0757 -0.0000  0.0000  0.2571
                                           -0.0000  0.0000 -0.9587 -0.0198
   105. (0.00005) RY*( 7) C   8           s(  5.14%)p 0.96(  4.93%)d17.50( 89.93%)
   106. (0.00000) RY*( 8) C   8           s(  0.00%)p 1.00(  5.20%)d18.24( 94.80%)
   107. (0.00000) RY*( 9) C   8           s(  0.06%)p29.80(  1.68%)d99.99( 98.26%)
   108. (0.00532) RY*( 1) C   9           s(  0.15%)p99.99( 93.24%)d45.57(  6.61%)
                                           -0.0000  0.0282  0.0256 -0.0298 -0.9493
                                           -0.0007 -0.1740 -0.0000 -0.0000  0.0463
                                            0.0000  0.0000  0.2503 -0.0369
   109. (0.00258) RY*( 2) C   9           s(  0.19%)p99.99( 98.42%)d 7.34(  1.39%)
                                           -0.0000 -0.0017  0.0435 -0.0019  0.1750
                                            0.0381 -0.9758 -0.0000 -0.0000 -0.1178
                                           -0.0000  0.0000  0.0026 -0.0014
   110. (0.00108) RY*( 3) C   9           s(  0.00%)p 1.00( 94.43%)d 0.06(  5.57%)
                                           -0.0000 -0.0000 -0.0000 -0.0000 -0.0000
                                           -0.0000 -0.0000  0.0096  0.9717 -0.0000
                                           -0.2068 -0.1137  0.0000 -0.0000
   111. (0.00081) RY*( 4) C   9           s( 93.38%)p 0.00(  0.40%)d 0.07(  6.22%)
                                            0.0000 -0.0037  0.9663  0.0195 -0.0372
                                           -0.0027  0.0474 -0.0000  0.0000 -0.0953
                                           -0.0000  0.0000 -0.2029 -0.1091
   112. (0.00078) RY*( 5) C   9           s(  0.00%)p 1.00(  0.72%)d99.99( 99.28%)
                                           -0.0000  0.0000 -0.0000 -0.0000  0.0000
                                           -0.0000  0.0000 -0.0127  0.0838 -0.0000
                                           -0.1488  0.9852  0.0000  0.0000
   113. (0.00014) RY*( 6) C   9           s(  0.23%)p 5.79(  1.34%)d99.99( 98.43%)
                                           -0.0000 -0.0004  0.0480 -0.0024  0.0074
                                            0.0260 -0.1124 -0.0000  0.0000  0.9630
                                           -0.0000  0.0000 -0.2371 -0.0270
   114. (0.00005) RY*( 7) C   9           s(  6.08%)p 0.80(  4.89%)d14.65( 89.03%)
   115. (0.00000) RY*( 8) C   9           s(  0.00%)p 1.00(  4.90%)d19.42( 95.10%)
   116. (0.00000) RY*( 9) C   9           s(  0.08%)p23.03(  1.73%)d99.99( 98.19%)
   117. (0.00497) RY*( 1) C  10           s(  0.22%)p99.99( 93.53%)d28.39(  6.25%)
                                            0.0000 -0.0249  0.0398  0.0165  0.1654
                                            0.0227  0.9524  0.0000  0.0000 -0.1742
                                            0.0000 -0.0000  0.1775  0.0252
   118. (0.00263) RY*( 2) C  10           s(  1.48%)p65.06( 96.15%)d 1.60(  2.37%)
                                            0.0000  0.0139  0.1208  0.0279 -0.9645
                                           -0.0107  0.1741  0.0000 -0.0000 -0.0751
                                           -0.0000  0.0000 -0.1318 -0.0260
   119. (0.00099) RY*( 3) C  10           s(  0.00%)p 1.00( 76.94%)d 0.30( 23.06%)
                                            0.0000 -0.0000  0.0000 -0.0000  0.0000
                                            0.0000 -0.0000  0.0129  0.8771  0.0000
                                           -0.4784  0.0420  0.0000 -0.0000
   120. (0.00083) RY*( 4) C  10           s( 95.39%)p 0.02(  1.72%)d 0.03(  2.89%)
                                            0.0000 -0.0037  0.9767  0.0045  0.0890
                                            0.0211 -0.0938 -0.0000 -0.0000 -0.0495
                                            0.0000  0.0000  0.1558 -0.0464
   121. (0.00068) RY*( 5) C  10           s(  0.00%)p 1.00( 19.53%)d 4.12( 80.47%)
                                           -0.0000 -0.0000  0.0000  0.0000 -0.0000
                                            0.0000 -0.0000 -0.0065  0.4419 -0.0000
                                            0.7695 -0.4611 -0.0000  0.0000
   122. (0.00010) RY*( 6) C  10           s(  1.98%)p 1.96(  3.88%)d47.65( 94.14%)
   123. (0.00004) RY*( 7) C  10           s(  0.92%)p 3.14(  2.90%)d99.99( 96.17%)
   124. (0.00001) RY*( 8) C  10           s(  0.00%)p 1.00(  3.58%)d26.96( 96.42%)
   125. (0.00001) RY*( 9) C  10           s(  0.10%)p18.91(  1.85%)d99.99( 98.05%)
   126. (0.00199) RY*( 1) H  11           s( 98.28%)p 0.02(  1.72%)
                                            0.0055  0.9913 -0.0560 -0.1112  0.0415
   127. (0.00022) RY*( 2) H  11           s(  0.01%)p 1.00( 99.99%)
                                            0.0009  0.0082 -0.6453  0.5822  0.4946
   128. (0.00015) RY*( 3) H  11           s(  0.39%)p99.99( 99.61%)
                                            0.0076  0.0623  0.7523  0.3773  0.5364
   129. (0.00004) RY*( 4) H  11           s(  1.40%)p70.31( 98.60%)
   130. (0.00199) RY*( 1) H  12           s( 98.28%)p 0.02(  1.72%)
                                            0.0055  0.9913 -0.0559 -0.1112 -0.0415
   131. (0.00022) RY*( 2) H  12           s(  0.01%)p 1.00( 99.99%)
                                            0.0009  0.0082 -0.6453  0.5821 -0.4946
   132. (0.00015) RY*( 3) H  12           s(  0.39%)p99.99( 99.61%)
                                            0.0076  0.0623  0.7523  0.3773 -0.5364
   133. (0.00004) RY*( 4) H  12           s(  1.40%)p70.32( 98.60%)
   134. (0.00141) RY*( 1) H  13           s( 97.39%)p 0.03(  2.61%)
                                            0.0045  0.9869 -0.1600 -0.0220  0.0000
   135. (0.00020) RY*( 2) H  13           s(  0.00%)p 1.00(100.00%)
                                           -0.0000 -0.0000 -0.0000  0.0000  1.0000
   136. (0.00013) RY*( 3) H  13           s(  0.13%)p99.99( 99.87%)
                                            0.0070  0.0357  0.0840  0.9958 -0.0000
   137. (0.00003) RY*( 4) H  13           s(  2.55%)p38.14( 97.45%)
   138. (0.00088) RY*( 1) H  14           s( 98.95%)p 0.01(  1.05%)
                                            0.0038  0.9947 -0.0355  0.0960  0.0000
   139. (0.00024) RY*( 2) H  14           s(  0.00%)p 1.00(100.00%)
                                           -0.0000 -0.0000  0.0000 -0.0000  1.0000
   140. (0.00007) RY*( 3) H  14           s(  1.03%)p96.05( 98.97%)
   141. (0.00003) RY*( 4) H  14           s(  0.11%)p99.99( 99.89%)
   142. (0.00254) RY*( 1) H  15           s( 99.39%)p 0.01(  0.61%)
                                            0.0085  0.9969  0.0123  0.0769 -0.0000
   143. (0.00064) RY*( 2) H  15           s(  0.00%)p 1.00(100.00%)
                                           -0.0000 -0.0000 -0.0000  0.0000  1.0000
   144. (0.00019) RY*( 3) H  15           s(  0.00%)p 1.00(100.00%)
                                            0.0002  0.0043 -0.9947  0.1023 -0.0000
   145. (0.00004) RY*( 4) H  15           s(  0.82%)p99.99( 99.18%)
   146. (0.00161) RY*( 1) H  16           s( 99.12%)p 0.01(  0.88%)
                                            0.0045  0.9956 -0.0404 -0.0845  0.0000
   147. (0.00020) RY*( 2) H  16           s(  0.00%)p 1.00(100.00%)
                                           -0.0000 -0.0000 -0.0000 -0.0000  1.0000
   148. (0.00009) RY*( 3) H  16           s(  0.04%)p99.99( 99.96%)
   149. (0.00006) RY*( 4) H  16           s(  0.93%)p99.99( 99.07%)
   150. (0.00161) RY*( 1) H  17           s( 99.07%)p 0.01(  0.93%)
                                            0.0045  0.9953  0.0657 -0.0707 -0.0000
   151. (0.00020) RY*( 2) H  17           s(  0.00%)p 1.00(100.00%)
                                           -0.0000  0.0000 -0.0000 -0.0000  1.0000
   152. (0.00009) RY*( 3) H  17           s(  0.01%)p99.99( 99.99%)
   153. (0.00006) RY*( 4) H  17           s(  1.01%)p98.13( 98.99%)
   154. (0.00158) RY*( 1) H  18           s( 99.05%)p 0.01(  0.95%)
                                            0.0045  0.9952  0.0973  0.0046  0.0000
   155. (0.00020) RY*( 2) H  18           s(  0.00%)p 1.00(100.00%)
                                            0.0000  0.0000 -0.0000 -0.0000  1.0000
   156. (0.00009) RY*( 3) H  18           s(  0.00%)p 1.00(100.00%)
   157. (0.00006) RY*( 4) H  18           s(  1.04%)p95.61( 98.96%)
   158. (0.00168) RY*( 1) H  19           s( 98.88%)p 0.01(  1.12%)
                                            0.0049  0.9944  0.0535  0.0915  0.0000
   159. (0.00021) RY*( 2) H  19           s(  0.00%)p 1.00(100.00%)
                                           -0.0000 -0.0000 -0.0000 -0.0000  1.0000
   160. (0.00009) RY*( 3) H  19           s(  0.06%)p99.99( 99.94%)
   161. (0.00005) RY*( 4) H  19           s(  1.15%)p85.84( 98.85%)
   162. (0.01763) BD*( 1) C   1 - C   2  
                ( 50.83%)   0.7129* C   1 s( 30.60%)p 2.27( 69.36%)d 0.00(  0.05%)
                                            0.0004  0.5531  0.0042  0.5664 -0.0010
                                            0.6106  0.0054 -0.0000 -0.0000  0.0185
                                           -0.0000 -0.0000 -0.0014 -0.0108
                ( 49.17%)  -0.7012* C   2 s( 34.31%)p 1.91( 65.66%)d 0.00(  0.03%)
                                           -0.0001  0.5857 -0.0001 -0.5538 -0.0028
                                           -0.5915  0.0062  0.0000 -0.0000  0.0141
                                           -0.0000 -0.0000 -0.0004 -0.0108
   163. (0.01162) BD*( 1) C   1 - H  11  
                ( 38.80%)   0.6229* C   1 s( 23.02%)p 3.34( 76.94%)d 0.00(  0.04%)
                                           -0.0000  0.4797 -0.0019  0.0841 -0.0128
                                           -0.5123 -0.0043  0.7069 -0.0027 -0.0033
                                            0.0037 -0.0158 -0.0054  0.0096
                ( 61.20%)  -0.7823* H  11 s( 99.92%)p 0.00(  0.08%)
                                            0.9996 -0.0028 -0.0016  0.0163 -0.0230
   164. (0.01162) BD*( 1) C   1 - H  12  
                ( 38.80%)   0.6229* C   1 s( 23.02%)p 3.34( 76.94%)d 0.00(  0.04%)
                                           -0.0000  0.4797 -0.0019  0.0841 -0.0128
                                           -0.5123 -0.0043 -0.7069  0.0027 -0.0033
                                           -0.0037  0.0158 -0.0054  0.0096
                ( 61.20%)  -0.7823* H  12 s( 99.92%)p 0.00(  0.08%)
                                            0.9996 -0.0028 -0.0016  0.0163  0.0230
   165. (0.00433) BD*( 1) C   1 - H  13  
                ( 38.99%)   0.6244* C   1 s( 23.35%)p 3.28( 76.61%)d 0.00(  0.04%)
                                           -0.0000  0.4832  0.0007 -0.8151 -0.0008
                                            0.3187 -0.0150 -0.0000  0.0000 -0.0128
                                            0.0000 -0.0000  0.0122 -0.0092
                ( 61.01%)  -0.7811* H  13 s( 99.92%)p 0.00(  0.08%)
                                            0.9996 -0.0005  0.0264 -0.0093  0.0000
   166. (0.01888) BD*( 1) C   2 - C   3  
                ( 49.22%)   0.7016* C   2 s( 33.73%)p 1.96( 66.23%)d 0.00(  0.05%)
                                           -0.0000 -0.5807 -0.0088  0.2212  0.0319
                                           -0.7825 -0.0046 -0.0000 -0.0000  0.0036
                                            0.0000 -0.0000  0.0174  0.0119
                ( 50.78%)  -0.7126* C   3 s( 39.93%)p 1.50( 60.02%)d 0.00(  0.04%)
                                           -0.0001 -0.6319  0.0040 -0.0629  0.0362
                                            0.7713  0.0007  0.0000  0.0000  0.0088
                                            0.0000 -0.0000  0.0153  0.0116
   167. (0.29755) BD*( 2) C   2 - C   3  
                ( 49.21%)   0.7015* C   2 s(  0.00%)p 1.00( 99.93%)d 0.00(  0.07%)
                                            0.0000  0.0000 -0.0000 -0.0000  0.0000
                                           -0.0000  0.0000 -0.9996  0.0074  0.0000
                                           -0.0027 -0.0265 -0.0000 -0.0000
                ( 50.79%)  -0.7127* C   3 s(  0.00%)p 1.00( 99.93%)d 0.00(  0.07%)
                                           -0.0000 -0.0000  0.0000  0.0000 -0.0000
                                            0.0000  0.0000 -0.9994  0.0238  0.0000
                                           -0.0113  0.0233  0.0000  0.0000
   168. (0.03280) BD*( 1) C   2 - C   6  
                ( 50.71%)   0.7121* C   2 s( 31.86%)p 2.14( 68.09%)d 0.00(  0.05%)
                                           -0.0001  0.5644 -0.0077  0.8022 -0.0106
                                           -0.1921 -0.0215  0.0000 -0.0000 -0.0022
                                            0.0000 -0.0000  0.0164 -0.0136
                ( 49.29%)  -0.7020* C   6 s( 33.59%)p 1.98( 66.37%)d 0.00(  0.04%)
                                            0.0000  0.5796 -0.0019 -0.8141  0.0153
                                           -0.0110 -0.0249 -0.0000 -0.0000 -0.0047
                                            0.0000  0.0000  0.0143 -0.0123
   169. (0.01367) BD*( 1) C   3 - N   4  
                ( 63.52%)   0.7970* C   3 s( 27.13%)p 2.68( 72.71%)d 0.01(  0.16%)
                                           -0.0001  0.5204  0.0217  0.6999  0.0103
                                            0.4825  0.0654  0.0000  0.0000  0.0289
                                           -0.0000 -0.0000  0.0156 -0.0218
                ( 36.48%)  -0.6040* N   4 s( 35.40%)p 1.82( 64.57%)d 0.00(  0.03%)
                                            0.0000  0.5950  0.0025 -0.7437  0.0167
                                           -0.3026 -0.0282  0.0000 -0.0000  0.0123
                                            0.0000  0.0000  0.0059 -0.0116
   170. (0.01379) BD*( 1) C   3 - H  14  
                ( 39.05%)   0.6249* C   3 s( 32.78%)p 2.05( 67.19%)d 0.00(  0.03%)
                                           -0.0003  0.5725 -0.0060 -0.7090  0.0025
                                            0.4113  0.0020 -0.0000  0.0000 -0.0151
                                            0.0000 -0.0000  0.0049 -0.0090
                ( 60.95%)  -0.7807* H  14 s( 99.90%)p 0.00(  0.10%)
                                            0.9995 -0.0015  0.0278 -0.0138  0.0000
   171. (0.02773) BD*( 1) N   4 - C   5  
                ( 37.68%)   0.6138* N   4 s( 36.68%)p 1.73( 63.29%)d 0.00(  0.03%)
                                            0.0000 -0.6056  0.0025 -0.6634  0.0134
                                            0.4385  0.0196  0.0000 -0.0000  0.0138
                                            0.0000 -0.0000 -0.0013  0.0123
                ( 62.32%)  -0.7894* C   5 s( 27.22%)p 2.67( 72.64%)d 0.00(  0.14%)
                                            0.0001 -0.5215 -0.0173  0.5764 -0.0059
                                           -0.6260 -0.0475 -0.0000 -0.0000  0.0306
                                            0.0000 -0.0000 -0.0019  0.0203
   172. (0.01735) BD*( 1) N   4 - H  15  
                ( 28.78%)   0.5364* N   4 s( 27.78%)p 2.60( 72.20%)d 0.00(  0.03%)
                                           -0.0002 -0.5270 -0.0013 -0.0778 -0.0027
                                           -0.8461  0.0088  0.0000  0.0000 -0.0027
                                            0.0000  0.0000  0.0131  0.0087
                ( 71.22%)  -0.8439* H  15 s( 99.78%)p 0.00(  0.22%)
                                           -0.9989  0.0049  0.0046  0.0465 -0.0000
   173. (0.03054) BD*( 1) C   5 - C   6  
                ( 49.99%)   0.7070* C   5 s( 33.74%)p 1.96( 66.21%)d 0.00(  0.04%)
                                           -0.0001  0.5807 -0.0142 -0.2968  0.0101
                                           -0.7575  0.0132 -0.0000 -0.0000  0.0143
                                            0.0000  0.0000 -0.0086 -0.0129
                ( 50.01%)  -0.7072* C   6 s( 29.95%)p 2.34( 70.00%)d 0.00(  0.05%)
                                           -0.0000  0.5472 -0.0020  0.3797  0.0026
                                            0.7455 -0.0052  0.0000  0.0000  0.0120
                                            0.0000  0.0000 -0.0129 -0.0140
   174. (0.49787) BD*( 2) C   5 - C   6  
                ( 51.32%)   0.7164* C   5 s(  0.00%)p 1.00( 99.98%)d 0.00(  0.02%)
                                           -0.0000 -0.0000  0.0000 -0.0000 -0.0000
                                           -0.0000  0.0000  0.9999  0.0010  0.0000
                                           -0.0045 -0.0151 -0.0000 -0.0000
                ( 48.68%)  -0.6977* C   6 s(  0.00%)p 1.00( 99.97%)d 0.00(  0.03%)
                                           -0.0000  0.0000 -0.0000 -0.0000  0.0000
                                           -0.0000 -0.0000  0.9998  0.0110 -0.0000
                                            0.0095  0.0137 -0.0000  0.0000
   175. (0.02420) BD*( 1) C   5 - C  10  
                ( 48.73%)   0.6981* C   5 s( 38.75%)p 1.58( 61.22%)d 0.00(  0.03%)
                                            0.0001 -0.6225 -0.0057 -0.7607  0.0161
                                           -0.1795 -0.0312 -0.0000 -0.0000 -0.0064
                                           -0.0000 -0.0000 -0.0135  0.0109
                ( 51.27%)  -0.7160* C  10 s( 34.70%)p 1.88( 65.25%)d 0.00(  0.05%)
                                           -0.0001 -0.5890 -0.0078  0.8049  0.0101
                                            0.0607 -0.0301  0.0000  0.0000 -0.0043
                                           -0.0000 -0.0000 -0.0176  0.0133
   176. (0.02569) BD*( 1) C   6 - C   7  
                ( 48.59%)   0.6970* C   6 s( 36.34%)p 1.75( 63.62%)d 0.00(  0.04%)
                                            0.0000 -0.6028 -0.0064 -0.4385  0.0160
                                            0.6659  0.0157  0.0000  0.0000  0.0151
                                           -0.0000  0.0000  0.0030  0.0110
                ( 51.41%)  -0.7170* C   7 s( 35.17%)p 1.84( 64.78%)d 0.00(  0.05%)
                                           -0.0001 -0.5931 -0.0033  0.5161  0.0228
                                           -0.6170  0.0153  0.0000  0.0000  0.0169
                                           -0.0000 -0.0000  0.0054  0.0130
   177. (0.01554) BD*( 1) C   7 - C   8  
                ( 49.60%)   0.7042* C   7 s( 36.34%)p 1.75( 63.61%)d 0.00(  0.04%)
                                           -0.0000 -0.6027 -0.0134 -0.7922 -0.0162
                                           -0.0830  0.0372 -0.0000  0.0000 -0.0067
                                           -0.0000 -0.0000 -0.0155  0.0116
                ( 50.40%)  -0.7100* C   8 s( 36.20%)p 1.76( 63.75%)d 0.00(  0.04%)
                                           -0.0001 -0.6017 -0.0078  0.7862  0.0062
                                            0.1331  0.0399  0.0000  0.0000 -0.0033
                                           -0.0000 -0.0000 -0.0169  0.0118
   178. (0.31269) BD*( 2) C   7 - C   8  
                ( 51.13%)   0.7151* C   7 s(  0.00%)p 1.00( 99.95%)d 0.00(  0.05%)
                                           -0.0000  0.0000 -0.0000 -0.0000  0.0000
                                           -0.0000  0.0000  0.9997 -0.0096 -0.0000
                                            0.0189  0.0117 -0.0000  0.0000
                ( 48.87%)  -0.6990* C   8 s(  0.00%)p 1.00( 99.96%)d 0.00(  0.04%)
                                            0.0000  0.0000 -0.0000 -0.0000  0.0000
                                           -0.0000  0.0000  0.9997 -0.0138  0.0000
                                           -0.0197  0.0063  0.0000 -0.0000
   179. (0.01498) BD*( 1) C   7 - H  16  
                ( 38.80%)   0.6229* C   7 s( 28.39%)p 2.52( 71.58%)d 0.00(  0.03%)
                                           -0.0003  0.5326 -0.0138 -0.3232  0.0073
                                           -0.7819  0.0011 -0.0000 -0.0000  0.0109
                                            0.0000  0.0000 -0.0105 -0.0101
                ( 61.20%)  -0.7823* H  16 s( 99.91%)p 0.00(  0.09%)
                                            0.9996 -0.0017  0.0108  0.0278  0.0000
   180. (0.01757) BD*( 1) C   8 - C   9  
                ( 50.12%)   0.7080* C   8 s( 35.44%)p 1.82( 64.52%)d 0.00(  0.04%)
                                            0.0000  0.5952  0.0079  0.3318  0.0399
                                            0.7304 -0.0036  0.0000  0.0000  0.0111
                                            0.0000  0.0000 -0.0131 -0.0120
                ( 49.88%)  -0.7062* C   9 s( 35.81%)p 1.79( 64.14%)d 0.00(  0.04%)
                                            0.0001  0.5984  0.0063 -0.2944  0.0307
                                           -0.7438 -0.0254 -0.0000  0.0000  0.0132
                                            0.0000  0.0000 -0.0104 -0.0119
   181. (0.01365) BD*( 1) C   8 - H  17  
                ( 38.90%)   0.6237* C   8 s( 28.26%)p 2.54( 71.71%)d 0.00(  0.03%)
                                           -0.0003  0.5314 -0.0131  0.5195 -0.0043
                                           -0.6687  0.0048  0.0000  0.0000 -0.0143
                                            0.0000 -0.0000 -0.0036 -0.0099
                ( 61.10%)  -0.7817* H  17 s( 99.91%)p 0.00(  0.09%)
                                            0.9996 -0.0017 -0.0182  0.0236 -0.0000
   182. (0.01531) BD*( 1) C   9 - C  10  
                ( 50.66%)   0.7118* C   9 s( 35.95%)p 1.78( 64.01%)d 0.00(  0.04%)
                                            0.0001  0.5995  0.0087 -0.4499  0.0242
                                            0.6603  0.0324 -0.0000  0.0000 -0.0169
                                            0.0000  0.0000 -0.0042 -0.0120
                ( 49.34%)  -0.7024* C  10 s( 36.56%)p 1.73( 63.40%)d 0.00(  0.04%)
                                           -0.0000  0.6045  0.0116  0.4897  0.0364
                                           -0.6266  0.0145 -0.0000  0.0000 -0.0143
                                           -0.0000  0.0000 -0.0076 -0.0116
   183. (0.33471) BD*( 2) C   9 - C  10  
                ( 51.00%)   0.7141* C   9 s(  0.00%)p 1.00( 99.95%)d 0.00(  0.05%)
                                            0.0000 -0.0000  0.0000 -0.0000  0.0000
                                           -0.0000 -0.0000  0.9997 -0.0125  0.0000
                                           -0.0184  0.0112  0.0000 -0.0000
                ( 49.00%)  -0.7000* C  10 s(  0.00%)p 1.00( 99.95%)d 0.00(  0.05%)
                                            0.0000  0.0000 -0.0000 -0.0000  0.0000
                                           -0.0000 -0.0000  0.9997 -0.0122  0.0000
                                            0.0028 -0.0212 -0.0000 -0.0000
   184. (0.01331) BD*( 1) C   9 - H  18  
                ( 38.90%)   0.6237* C   9 s( 28.14%)p 2.55( 71.83%)d 0.00(  0.03%)
                                            0.0003 -0.5303  0.0126 -0.8424  0.0065
                                           -0.0929  0.0011 -0.0000  0.0000 -0.0036
                                           -0.0000 -0.0000 -0.0145  0.0098
                ( 61.10%)  -0.7817* H  18 s( 99.91%)p 0.00(  0.09%)
                                           -0.9996  0.0016  0.0297  0.0032  0.0000
   185. (0.01511) BD*( 1) C  10 - H  19  
                ( 38.82%)   0.6231* C  10 s( 28.66%)p 2.49( 71.31%)d 0.00(  0.03%)
                                            0.0003 -0.5351  0.0158 -0.3325 -0.0065
                                           -0.7761  0.0067 -0.0000 -0.0000 -0.0101
                                            0.0000  0.0000  0.0109  0.0103
                ( 61.18%)  -0.7822* H  19 s( 99.91%)p 0.00(  0.09%)
                                           -0.9995  0.0018  0.0130  0.0270 -0.0000


 NHO Directionality and "Bond Bending" (deviations from line of nuclear centers)

         [Thresholds for printing:  angular deviation  >  1.0 degree]
                                    hybrid p-character > 25.0%
                                    orbital occupancy  >  0.10e

                                Line of Centers        Hybrid 1              Hybrid 2
                                ---------------  -------------------   ------------------
                NBO               Theta   Phi    Theta   Phi    Dev    Theta   Phi    Dev
 ========================================================================================
     4. BD (   1) C   1 - H  13    90.0  158.6    90.0  159.6   1.0      --     --    --
     5. BD (   1) C   2 - C   3    90.0   99.6    90.0  107.8   8.2     90.0  272.0   7.6
     6. BD (   2) C   2 - C   3    90.0   99.6     0.0    0.0  90.0      0.0    0.0  90.0
     7. BD (   1) C   2 - C   6    90.0  353.4    90.0  344.9   8.5     90.0  182.6   9.1
     8. BD (   1) C   3 - N   4    90.0   29.7    90.0   37.6   7.9     90.0  204.5   5.2
    10. BD (   1) N   4 - C   5    90.0  319.0    90.0  324.8   5.8     90.0  130.3   8.7
    12. BD (   1) C   5 - C   6    90.0  246.1    90.0  248.9   2.8     90.0   62.7   3.4
    13. BD (   2) C   5 - C   6    90.0  246.1     0.0    0.0  90.0      0.0    0.0  90.0
    14. BD (   1) C   5 - C  10    90.0    8.1    90.0   15.8   7.7     90.0  182.2   6.0
    15. BD (   1) C   6 - C   7    90.0  307.1    90.0  301.8   5.3     90.0  131.8   4.7
    16. BD (   1) C   7 - C   8    90.0    8.0    90.0    3.2   4.8     90.0  192.3   4.3
    17. BD (   2) C   7 - C   8    90.0    8.0     0.0    0.0  90.0      0.0    0.0  90.0
    19. BD (   1) C   8 - C   9    90.0   67.0    90.0   62.9   4.1     90.0  251.1   4.1
    21. BD (   1) C   9 - C  10    90.0  125.8    90.0  121.6   4.2     90.0  310.7   4.9
    22. BD (   2) C   9 - C  10    90.0  125.8     0.0    0.0  90.0      0.0    0.0  90.0
    35. LP (   1) N   4             --     --      0.0    0.0   --       --     --    --
   167. BD*(   2) C   2 - C   3    90.0   99.6     0.0    0.0  90.0      0.0    0.0  90.0
   174. BD*(   2) C   5 - C   6    90.0  246.1     0.0    0.0  90.0      0.0    0.0  90.0
   178. BD*(   2) C   7 - C   8    90.0    8.0     0.0    0.0  90.0      0.0    0.0  90.0
   183. BD*(   2) C   9 - C  10    90.0  125.8     0.0    0.0  90.0      0.0    0.0  90.0


 Second Order Perturbation Theory Analysis of Fock Matrix in NBO Basis

     Threshold for printing:   0.50 kcal/mol
                                                                              E(2)  E(j)-E(i) F(i,j)
         Donor NBO (i)                     Acceptor NBO (j)                 kcal/mol   a.u.    a.u. 
 ===================================================================================================

 within unit  1
   1. BD (   1) C   1 - C   2        / 54. RY*(   1) C   3                    0.62    1.81    0.030
   1. BD (   1) C   1 - C   2        / 81. RY*(   1) C   6                    0.79    1.70    0.033
   1. BD (   1) C   1 - C   2        /163. BD*(   1) C   1 - H  11            0.60    1.06    0.023
   1. BD (   1) C   1 - C   2        /164. BD*(   1) C   1 - H  12            0.60    1.06    0.023
   1. BD (   1) C   1 - C   2        /165. BD*(   1) C   1 - H  13            0.63    1.06    0.023
   1. BD (   1) C   1 - C   2        /166. BD*(   1) C   2 - C   3            3.79    1.23    0.061
   1. BD (   1) C   1 - C   2        /168. BD*(   1) C   2 - C   6            3.39    1.16    0.056
   1. BD (   1) C   1 - C   2        /169. BD*(   1) C   3 - N   4            1.58    1.07    0.037
   1. BD (   1) C   1 - C   2        /173. BD*(   1) C   5 - C   6            1.60    1.16    0.039
   2. BD (   1) C   1 - H  11        / 47. RY*(   3) C   2                    1.01    1.30    0.032
   2. BD (   1) C   1 - H  11        /162. BD*(   1) C   1 - C   2            0.57    0.93    0.021
   2. BD (   1) C   1 - H  11        /166. BD*(   1) C   2 - C   3            2.49    1.09    0.046
   2. BD (   1) C   1 - H  11        /167. BD*(   2) C   2 - C   3            3.76    0.53    0.043
   3. BD (   1) C   1 - H  12        / 47. RY*(   3) C   2                    1.01    1.30    0.032
   3. BD (   1) C   1 - H  12        /162. BD*(   1) C   1 - C   2            0.57    0.93    0.021
   3. BD (   1) C   1 - H  12        /166. BD*(   1) C   2 - C   3            2.49    1.09    0.046
   3. BD (   1) C   1 - H  12        /167. BD*(   2) C   2 - C   3            3.76    0.53    0.043
   4. BD (   1) C   1 - H  13        / 45. RY*(   1) C   2                    0.51    1.63    0.026
   4. BD (   1) C   1 - H  13        /162. BD*(   1) C   1 - C   2            0.59    0.94    0.021
   4. BD (   1) C   1 - H  13        /168. BD*(   1) C   2 - C   6            5.17    1.02    0.065
   5. BD (   1) C   2 - C   3        / 36. RY*(   1) C   1                    0.69    1.40    0.028
   5. BD (   1) C   2 - C   3        / 65. RY*(   3) N   4                    0.91    2.01    0.038
   5. BD (   1) C   2 - C   3        / 81. RY*(   1) C   6                    1.00    1.76    0.038
   5. BD (   1) C   2 - C   3        /162. BD*(   1) C   1 - C   2            3.33    1.13    0.055
   5. BD (   1) C   2 - C   3        /168. BD*(   1) C   2 - C   6            3.21    1.22    0.056
   5. BD (   1) C   2 - C   3        /169. BD*(   1) C   3 - N   4            1.07    1.13    0.031
   5. BD (   1) C   2 - C   3        /170. BD*(   1) C   3 - H  14            2.19    1.14    0.045
   5. BD (   1) C   2 - C   3        /172. BD*(   1) N   4 - H  15            3.34    1.10    0.054
   5. BD (   1) C   2 - C   3        /176. BD*(   1) C   6 - C   7            5.41    1.26    0.074
   6. BD (   2) C   2 - C   3        / 37. RY*(   2) C   1                    0.74    1.39    0.030
   6. BD (   2) C   2 - C   3        / 63. RY*(   1) N   4                    1.33    1.17    0.037
   6. BD (   2) C   2 - C   3        / 84. RY*(   4) C   6                    0.96    2.04    0.041
   6. BD (   2) C   2 - C   3        /163. BD*(   1) C   1 - H  11            2.93    0.70    0.042
   6. BD (   2) C   2 - C   3        /164. BD*(   1) C   1 - H  12            2.93    0.70    0.042
   6. BD (   2) C   2 - C   3        /167. BD*(   2) C   2 - C   3            1.28    0.30    0.018
   6. BD (   2) C   2 - C   3        /174. BD*(   2) C   5 - C   6           15.59    0.30    0.067
   7. BD (   1) C   2 - C   6        / 36. RY*(   1) C   1                    0.83    1.34    0.030
   7. BD (   1) C   2 - C   6        / 56. RY*(   3) C   3                    0.52    1.18    0.022
   7. BD (   1) C   2 - C   6        / 73. RY*(   2) C   5                    0.96    1.69    0.036
   7. BD (   1) C   2 - C   6        / 90. RY*(   1) C   7                    0.83    1.80    0.035
   7. BD (   1) C   2 - C   6        /162. BD*(   1) C   1 - C   2            2.55    1.07    0.047
   7. BD (   1) C   2 - C   6        /165. BD*(   1) C   1 - H  13            1.03    1.07    0.030
   7. BD (   1) C   2 - C   6        /166. BD*(   1) C   2 - C   3            3.08    1.23    0.055
   7. BD (   1) C   2 - C   6        /169. BD*(   1) C   3 - N   4            1.11    1.07    0.031
   7. BD (   1) C   2 - C   6        /170. BD*(   1) C   3 - H  14            5.13    1.08    0.067
   7. BD (   1) C   2 - C   6        /171. BD*(   1) N   4 - C   5            0.91    1.09    0.028
   7. BD (   1) C   2 - C   6        /173. BD*(   1) C   5 - C   6            2.89    1.17    0.052
   7. BD (   1) C   2 - C   6        /175. BD*(   1) C   5 - C  10            4.16    1.20    0.063
   7. BD (   1) C   2 - C   6        /176. BD*(   1) C   6 - C   7            5.22    1.20    0.071
   7. BD (   1) C   2 - C   6        /177. BD*(   1) C   7 - C   8            1.47    1.22    0.038
   8. BD (   1) C   3 - N   4        / 46. RY*(   2) C   2                    1.71    1.71    0.048
   8. BD (   1) C   3 - N   4        / 72. RY*(   1) C   5                    1.87    1.80    0.052
   8. BD (   1) C   3 - N   4        /162. BD*(   1) C   1 - C   2            4.17    1.22    0.064
   8. BD (   1) C   3 - N   4        /166. BD*(   1) C   2 - C   3            1.41    1.38    0.039
   8. BD (   1) C   3 - N   4        /171. BD*(   1) N   4 - C   5            2.43    1.24    0.049
   8. BD (   1) C   3 - N   4        /172. BD*(   1) N   4 - H  15            1.11    1.20    0.033
   8. BD (   1) C   3 - N   4        /175. BD*(   1) C   5 - C  10            4.62    1.35    0.071
   9. BD (   1) C   3 - H  14        / 45. RY*(   1) C   2                    0.72    1.68    0.031
   9. BD (   1) C   3 - H  14        /166. BD*(   1) C   2 - C   3            1.94    1.14    0.042
   9. BD (   1) C   3 - H  14        /168. BD*(   1) C   2 - C   6            2.59    1.07    0.047
   9. BD (   1) C   3 - H  14        /171. BD*(   1) N   4 - C   5            3.00    1.00    0.049
  10. BD (   1) N   4 - C   5        / 56. RY*(   3) C   3                    1.62    1.35    0.042
  10. BD (   1) N   4 - C   5        / 82. RY*(   2) C   6                    0.52    2.05    0.029
  10. BD (   1) N   4 - C   5        /169. BD*(   1) C   3 - N   4            2.18    1.24    0.046
  10. BD (   1) N   4 - C   5        /170. BD*(   1) C   3 - H  14            2.32    1.25    0.048
  10. BD (   1) N   4 - C   5        /172. BD*(   1) N   4 - H  15            1.32    1.21    0.036
  10. BD (   1) N   4 - C   5        /173. BD*(   1) C   5 - C   6            1.46    1.33    0.040
  10. BD (   1) N   4 - C   5        /175. BD*(   1) C   5 - C  10            2.69    1.37    0.054
  10. BD (   1) N   4 - C   5        /176. BD*(   1) C   6 - C   7            2.65    1.37    0.054
  10. BD (   1) N   4 - C   5        /182. BD*(   1) C   9 - C  10            1.03    1.38    0.034
  11. BD (   1) N   4 - H  15        / 54. RY*(   1) C   3                    0.60    1.86    0.030
  11. BD (   1) N   4 - H  15        / 72. RY*(   1) C   5                    0.71    1.69    0.031
  11. BD (   1) N   4 - H  15        /166. BD*(   1) C   2 - C   3            1.47    1.28    0.039
  11. BD (   1) N   4 - H  15        /171. BD*(   1) N   4 - C   5            0.72    1.14    0.026
  11. BD (   1) N   4 - H  15        /173. BD*(   1) C   5 - C   6            2.02    1.21    0.044
  12. BD (   1) C   5 - C   6        / 45. RY*(   1) C   2                    1.47    1.78    0.046
  12. BD (   1) C   5 - C   6        / 90. RY*(   1) C   7                    0.80    1.81    0.034
  12. BD (   1) C   5 - C   6        /117. RY*(   1) C  10                    1.13    1.77    0.040
  12. BD (   1) C   5 - C   6        /118. RY*(   2) C  10                    0.54    1.31    0.024
  12. BD (   1) C   5 - C   6        /162. BD*(   1) C   1 - C   2            4.73    1.08    0.064
  12. BD (   1) C   5 - C   6        /168. BD*(   1) C   2 - C   6            2.79    1.17    0.051
  12. BD (   1) C   5 - C   6        /171. BD*(   1) N   4 - C   5            1.19    1.10    0.032
  12. BD (   1) C   5 - C   6        /172. BD*(   1) N   4 - H  15            4.28    1.06    0.060
  12. BD (   1) C   5 - C   6        /175. BD*(   1) C   5 - C  10            4.80    1.21    0.068
  12. BD (   1) C   5 - C   6        /176. BD*(   1) C   6 - C   7            4.05    1.21    0.063
  12. BD (   1) C   5 - C   6        /179. BD*(   1) C   7 - H  16            2.80    1.11    0.050
  12. BD (   1) C   5 - C   6        /185. BD*(   1) C  10 - H  19            2.68    1.09    0.049
  13. BD (   2) C   5 - C   6        / 47. RY*(   3) C   2                    0.67    1.05    0.026
  13. BD (   2) C   5 - C   6        / 63. RY*(   1) N   4                    1.19    1.15    0.037
  13. BD (   2) C   5 - C   6        / 92. RY*(   3) C   7                    2.23    0.98    0.047
  13. BD (   2) C   5 - C   6        /119. RY*(   3) C  10                    2.10    1.10    0.048
  13. BD (   2) C   5 - C   6        /167. BD*(   2) C   2 - C   3           19.00    0.28    0.067
  13. BD (   2) C   5 - C   6        /174. BD*(   2) C   5 - C   6            0.63    0.27    0.012
  13. BD (   2) C   5 - C   6        /178. BD*(   2) C   7 - C   8           20.20    0.28    0.069
  13. BD (   2) C   5 - C   6        /183. BD*(   2) C   9 - C  10           19.35    0.27    0.066
  14. BD (   1) C   5 - C  10        / 64. RY*(   2) N   4                    0.56    2.56    0.034
  14. BD (   1) C   5 - C  10        / 82. RY*(   2) C   6                    0.99    1.95    0.039
  14. BD (   1) C   5 - C  10        /108. RY*(   1) C   9                    1.10    1.86    0.041
  14. BD (   1) C   5 - C  10        /109. RY*(   2) C   9                    1.10    1.36    0.035
  14. BD (   1) C   5 - C  10        /168. BD*(   1) C   2 - C   6            1.68    1.22    0.040
  14. BD (   1) C   5 - C  10        /169. BD*(   1) C   3 - N   4            1.66    1.13    0.039
  14. BD (   1) C   5 - C  10        /171. BD*(   1) N   4 - C   5            2.59    1.15    0.049
  14. BD (   1) C   5 - C  10        /173. BD*(   1) C   5 - C   6            5.02    1.23    0.070
  14. BD (   1) C   5 - C  10        /182. BD*(   1) C   9 - C  10            3.30    1.27    0.058
  14. BD (   1) C   5 - C  10        /184. BD*(   1) C   9 - H  18            2.50    1.16    0.048
  14. BD (   1) C   5 - C  10        /185. BD*(   1) C  10 - H  19            1.44    1.14    0.036
  15. BD (   1) C   6 - C   7        / 45. RY*(   1) C   2                    0.78    1.81    0.034
  15. BD (   1) C   6 - C   7        / 99. RY*(   1) C   8                    1.05    1.84    0.040
  15. BD (   1) C   6 - C   7        /100. RY*(   2) C   8                    1.21    1.34    0.036
  15. BD (   1) C   6 - C   7        /166. BD*(   1) C   2 - C   3            0.90    1.27    0.030
  15. BD (   1) C   6 - C   7        /168. BD*(   1) C   2 - C   6            5.64    1.20    0.073
  15. BD (   1) C   6 - C   7        /171. BD*(   1) N   4 - C   5            1.90    1.13    0.041
  15. BD (   1) C   6 - C   7        /173. BD*(   1) C   5 - C   6            4.26    1.21    0.064
  15. BD (   1) C   6 - C   7        /177. BD*(   1) C   7 - C   8            3.41    1.26    0.059
  15. BD (   1) C   6 - C   7        /179. BD*(   1) C   7 - H  16            1.40    1.14    0.036
  15. BD (   1) C   6 - C   7        /181. BD*(   1) C   8 - H  17            2.53    1.14    0.048
  16. BD (   1) C   7 - C   8        / 81. RY*(   1) C   6                    2.52    1.75    0.060
  16. BD (   1) C   7 - C   8        /108. RY*(   1) C   9                    0.70    1.84    0.032
  16. BD (   1) C   7 - C   8        /109. RY*(   2) C   9                    1.35    1.34    0.038
  16. BD (   1) C   7 - C   8        /168. BD*(   1) C   2 - C   6            4.81    1.20    0.068
  16. BD (   1) C   7 - C   8        /176. BD*(   1) C   6 - C   7            3.91    1.25    0.062
  16. BD (   1) C   7 - C   8        /179. BD*(   1) C   7 - H  16            1.58    1.14    0.038
  16. BD (   1) C   7 - C   8        /180. BD*(   1) C   8 - C   9            3.12    1.24    0.056
  16. BD (   1) C   7 - C   8        /181. BD*(   1) C   8 - H  17            1.46    1.15    0.037
  16. BD (   1) C   7 - C   8        /184. BD*(   1) C   9 - H  18            2.28    1.15    0.046
  17. BD (   2) C   7 - C   8        / 85. RY*(   5) C   6                    0.78    1.23    0.030
  17. BD (   2) C   7 - C   8        /110. RY*(   3) C   9                    1.84    0.87    0.038
  17. BD (   2) C   7 - C   8        /174. BD*(   2) C   5 - C   6           17.05    0.28    0.066
  17. BD (   2) C   7 - C   8        /183. BD*(   2) C   9 - C  10           19.86    0.28    0.068
  18. BD (   1) C   7 - H  16        / 82. RY*(   2) C   6                    0.54    1.76    0.028
  18. BD (   1) C   7 - H  16        / 99. RY*(   1) C   8                    0.69    1.68    0.030
  18. BD (   1) C   7 - H  16        /173. BD*(   1) C   5 - C   6            4.39    1.04    0.060
  18. BD (   1) C   7 - H  16        /176. BD*(   1) C   6 - C   7            1.05    1.08    0.030
  18. BD (   1) C   7 - H  16        /177. BD*(   1) C   7 - C   8            1.04    1.10    0.030
  18. BD (   1) C   7 - H  16        /180. BD*(   1) C   8 - C   9            3.84    1.07    0.057
  19. BD (   1) C   8 - C   9        / 90. RY*(   1) C   7                    0.60    1.84    0.030
  19. BD (   1) C   8 - C   9        / 91. RY*(   2) C   7                    1.48    1.36    0.040
  19. BD (   1) C   8 - C   9        /118. RY*(   2) C  10                    1.58    1.34    0.041
  19. BD (   1) C   8 - C   9        /177. BD*(   1) C   7 - C   8            3.21    1.26    0.057
  19. BD (   1) C   8 - C   9        /179. BD*(   1) C   7 - H  16            2.69    1.13    0.049
  19. BD (   1) C   8 - C   9        /181. BD*(   1) C   8 - H  17            1.30    1.14    0.034
  19. BD (   1) C   8 - C   9        /182. BD*(   1) C   9 - C  10            3.17    1.25    0.056
  19. BD (   1) C   8 - C   9        /184. BD*(   1) C   9 - H  18            1.32    1.14    0.035
  19. BD (   1) C   8 - C   9        /185. BD*(   1) C  10 - H  19            2.76    1.12    0.050
  20. BD (   1) C   8 - H  17        / 90. RY*(   1) C   7                    0.64    1.67    0.029
  20. BD (   1) C   8 - H  17        /108. RY*(   1) C   9                    0.65    1.67    0.029
  20. BD (   1) C   8 - H  17        /176. BD*(   1) C   6 - C   7            4.03    1.07    0.059
  20. BD (   1) C   8 - H  17        /177. BD*(   1) C   7 - C   8            0.95    1.09    0.029
  20. BD (   1) C   8 - H  17        /180. BD*(   1) C   8 - C   9            0.76    1.06    0.025
  20. BD (   1) C   8 - H  17        /182. BD*(   1) C   9 - C  10            3.80    1.08    0.057
  21. BD (   1) C   9 - C  10        / 72. RY*(   1) C   5                    1.53    1.69    0.046
  21. BD (   1) C   9 - C  10        / 73. RY*(   2) C   5                    0.85    1.74    0.034
  21. BD (   1) C   9 - C  10        / 99. RY*(   1) C   8                    0.75    1.85    0.034
  21. BD (   1) C   9 - C  10        /100. RY*(   2) C   8                    1.32    1.34    0.038
  21. BD (   1) C   9 - C  10        /171. BD*(   1) N   4 - C   5            6.51    1.14    0.077
  21. BD (   1) C   9 - C  10        /175. BD*(   1) C   5 - C  10            3.97    1.25    0.063
  21. BD (   1) C   9 - C  10        /180. BD*(   1) C   8 - C   9            3.07    1.24    0.055
  21. BD (   1) C   9 - C  10        /181. BD*(   1) C   8 - H  17            2.21    1.15    0.045
  21. BD (   1) C   9 - C  10        /184. BD*(   1) C   9 - H  18            1.35    1.15    0.035
  21. BD (   1) C   9 - C  10        /185. BD*(   1) C  10 - H  19            1.72    1.13    0.039
  22. BD (   2) C   9 - C  10        / 77. RY*(   6) C   5                    0.82    2.02    0.039
  22. BD (   2) C   9 - C  10        /101. RY*(   3) C   8                    1.92    0.90    0.040
  22. BD (   2) C   9 - C  10        /119. RY*(   3) C  10                    0.51    1.11    0.023
  22. BD (   2) C   9 - C  10        /174. BD*(   2) C   5 - C   6           19.13    0.29    0.070
  22. BD (   2) C   9 - C  10        /178. BD*(   2) C   7 - C   8           17.29    0.30    0.065
  23. BD (   1) C   9 - H  18        / 99. RY*(   1) C   8                    0.66    1.68    0.030
  23. BD (   1) C   9 - H  18        /117. RY*(   1) C  10                    0.62    1.64    0.028
  23. BD (   1) C   9 - H  18        /175. BD*(   1) C   5 - C  10            3.99    1.07    0.058
  23. BD (   1) C   9 - H  18        /177. BD*(   1) C   7 - C   8            3.72    1.09    0.057
  23. BD (   1) C   9 - H  18        /180. BD*(   1) C   8 - C   9            0.76    1.07    0.025
  23. BD (   1) C   9 - H  18        /182. BD*(   1) C   9 - C  10            0.86    1.09    0.027
  24. BD (   1) C  10 - H  19        / 73. RY*(   2) C   5                    0.78    1.58    0.031
  24. BD (   1) C  10 - H  19        /108. RY*(   1) C   9                    0.68    1.68    0.030
  24. BD (   1) C  10 - H  19        /173. BD*(   1) C   5 - C   6            4.38    1.05    0.061
  24. BD (   1) C  10 - H  19        /175. BD*(   1) C   5 - C  10            0.87    1.08    0.027
  24. BD (   1) C  10 - H  19        /180. BD*(   1) C   8 - C   9            3.67    1.08    0.056
  24. BD (   1) C  10 - H  19        /182. BD*(   1) C   9 - C  10            1.21    1.10    0.033
  25. CR (   1) C   1                / 48. RY*(   4) C   2                    0.70   10.80    0.077
  25. CR (   1) C   1                /126. RY*(   1) H  11                    0.61   10.48    0.071
  25. CR (   1) C   1                /130. RY*(   1) H  12                    0.61   10.48    0.071
  25. CR (   1) C   1                /134. RY*(   1) H  13                    0.62   10.50    0.072
  25. CR (   1) C   1                /166. BD*(   1) C   2 - C   3            1.06   10.67    0.095
  25. CR (   1) C   1                /168. BD*(   1) C   2 - C   6            0.94   10.60    0.090
  26. CR (   1) C   2                / 38. RY*(   3) C   1                    1.34   10.68    0.107
  26. CR (   1) C   2                / 56. RY*(   3) C   3                    1.43   10.61    0.110
  26. CR (   1) C   2                / 83. RY*(   3) C   6                    0.67   10.68    0.075
  26. CR (   1) C   2                /166. BD*(   1) C   2 - C   3            0.70   10.65    0.077
  26. CR (   1) C   2                /170. BD*(   1) C   3 - H  14            1.16   10.51    0.099
  26. CR (   1) C   2                /173. BD*(   1) C   5 - C   6            0.56   10.59    0.069
  26. CR (   1) C   2                /176. BD*(   1) C   6 - C   7            1.69   10.63    0.120
  27. CR (   1) C   3                / 45. RY*(   1) C   2                    1.58   11.24    0.119
  27. CR (   1) C   3                / 46. RY*(   2) C   2                    0.60   11.03    0.073
  27. CR (   1) C   3                /138. RY*(   1) H  14                    0.80   10.42    0.081
  27. CR (   1) C   3                /162. BD*(   1) C   1 - C   2            1.57   10.54    0.115
  27. CR (   1) C   3                /166. BD*(   1) C   2 - C   3            1.00   10.70    0.093
  27. CR (   1) C   3                /168. BD*(   1) C   2 - C   6            0.71   10.63    0.078
  27. CR (   1) C   3                /171. BD*(   1) N   4 - C   5            1.13   10.56    0.098
  27. CR (   1) C   3                /172. BD*(   1) N   4 - H  15            0.91   10.52    0.088
  28. CR (   1) N   4                / 56. RY*(   3) C   3                    1.37   14.77    0.127
  28. CR (   1) N   4                / 58. RY*(   5) C   3                    0.64   14.77    0.087
  28. CR (   1) N   4                / 73. RY*(   2) C   5                    2.13   15.28    0.161
  28. CR (   1) N   4                / 74. RY*(   3) C   5                    0.55   14.91    0.081
  28. CR (   1) N   4                / 78. RY*(   7) C   5                    0.51   16.59    0.082
  28. CR (   1) N   4                /175. BD*(   1) C   5 - C  10            1.08   14.79    0.114
  29. CR (   1) C   5                / 81. RY*(   1) C   6                    1.63   11.17    0.121
  29. CR (   1) C   5                /118. RY*(   2) C  10                    1.58   10.76    0.117
  29. CR (   1) C   5                /168. BD*(   1) C   2 - C   6            0.65   10.62    0.075
  29. CR (   1) C   5                /169. BD*(   1) C   3 - N   4            1.03   10.53    0.093
  29. CR (   1) C   5                /172. BD*(   1) N   4 - H  15            0.95   10.51    0.090
  29. CR (   1) C   5                /173. BD*(   1) C   5 - C   6            0.76   10.63    0.081
  29. CR (   1) C   5                /176. BD*(   1) C   6 - C   7            1.05   10.67    0.095
  29. CR (   1) C   5                /182. BD*(   1) C   9 - C  10            0.74   10.68    0.080
  29. CR (   1) C   5                /185. BD*(   1) C  10 - H  19            0.76   10.54    0.080
  30. CR (   1) C   6                / 46. RY*(   2) C   2                    1.37   10.98    0.109
  30. CR (   1) C   6                / 72. RY*(   1) C   5                    1.42   11.06    0.112
  30. CR (   1) C   6                / 91. RY*(   2) C   7                    1.53   10.74    0.114
  30. CR (   1) C   6                /162. BD*(   1) C   1 - C   2            1.22   10.49    0.102
  30. CR (   1) C   6                /166. BD*(   1) C   2 - C   3            0.50   10.65    0.065
  30. CR (   1) C   6                /173. BD*(   1) C   5 - C   6            0.50   10.58    0.066
  30. CR (   1) C   6                /175. BD*(   1) C   5 - C  10            1.25   10.62    0.104
  30. CR (   1) C   6                /177. BD*(   1) C   7 - C   8            0.82   10.64    0.084
  30. CR (   1) C   6                /179. BD*(   1) C   7 - H  16            0.69   10.51    0.076
  31. CR (   1) C   7                / 82. RY*(   2) C   6                    0.99   11.31    0.094
  31. CR (   1) C   7                / 83. RY*(   3) C   6                    0.79   10.69    0.082
  31. CR (   1) C   7                /100. RY*(   2) C   8                    1.54   10.72    0.115
  31. CR (   1) C   7                /102. RY*(   4) C   8                    0.59   10.72    0.071
  31. CR (   1) C   7                /146. RY*(   1) H  16                    0.68   10.44    0.075
  31. CR (   1) C   7                /168. BD*(   1) C   2 - C   6            1.71   10.59    0.121
  31. CR (   1) C   7                /173. BD*(   1) C   5 - C   6            1.01   10.59    0.093
  31. CR (   1) C   7                /180. BD*(   1) C   8 - C   9            1.01   10.62    0.093
  31. CR (   1) C   7                /181. BD*(   1) C   8 - H  17            0.69   10.53    0.076
  32. CR (   1) C   8                / 91. RY*(   2) C   7                    0.92   10.75    0.089
  32. CR (   1) C   8                / 93. RY*(   4) C   7                    0.86   10.67    0.086
  32. CR (   1) C   8                /109. RY*(   2) C   9                    1.43   10.72    0.111
  32. CR (   1) C   8                /150. RY*(   1) H  17                    0.66   10.42    0.074
  32. CR (   1) C   8                /176. BD*(   1) C   6 - C   7            1.07   10.63    0.096
  32. CR (   1) C   8                /179. BD*(   1) C   7 - H  16            0.76   10.52    0.080
  32. CR (   1) C   8                /182. BD*(   1) C   9 - C  10            0.99   10.64    0.092
  32. CR (   1) C   8                /184. BD*(   1) C   9 - H  18            0.65   10.53    0.074
  33. CR (   1) C   9                /100. RY*(   2) C   8                    1.41   10.73    0.110
  33. CR (   1) C   9                /118. RY*(   2) C  10                    0.81   10.73    0.083
  33. CR (   1) C   9                /120. RY*(   4) C  10                    0.79   10.66    0.082
  33. CR (   1) C   9                /154. RY*(   1) H  18                    0.66   10.42    0.074
  33. CR (   1) C   9                /175. BD*(   1) C   5 - C  10            1.03   10.63    0.094
  33. CR (   1) C   9                /177. BD*(   1) C   7 - C   8            0.98   10.65    0.091
  33. CR (   1) C   9                /181. BD*(   1) C   8 - H  17            0.64   10.54    0.073
  33. CR (   1) C   9                /185. BD*(   1) C  10 - H  19            0.79   10.51    0.081
  34. CR (   1) C  10                / 74. RY*(   3) C   5                    1.16   10.76    0.100
  34. CR (   1) C  10                /109. RY*(   2) C   9                    1.51   10.73    0.114
  34. CR (   1) C  10                /111. RY*(   4) C   9                    0.69   10.74    0.077
  34. CR (   1) C  10                /158. RY*(   1) H  19                    0.68   10.42    0.075
  34. CR (   1) C  10                /171. BD*(   1) N   4 - C   5            1.46   10.52    0.111
  34. CR (   1) C  10                /173. BD*(   1) C   5 - C   6            1.17   10.60    0.100
  34. CR (   1) C  10                /180. BD*(   1) C   8 - C   9            1.00   10.63    0.092
  34. CR (   1) C  10                /184. BD*(   1) C   9 - H  18            0.66   10.53    0.074
  35. LP (   1) N   4                / 55. RY*(   2) C   3                    3.41    1.05    0.059
  35. LP (   1) N   4                / 63. RY*(   1) N   4                    0.80    1.17    0.030
  35. LP (   1) N   4                / 75. RY*(   4) C   5                    2.68    1.42    0.061
  35. LP (   1) N   4                /143. RY*(   2) H  15                    1.05    1.89    0.044
  35. LP (   1) N   4                /167. BD*(   2) C   2 - C   3           33.37    0.31    0.092
  35. LP (   1) N   4                /174. BD*(   2) C   5 - C   6           35.55    0.30    0.096
 167. BD*(   2) C   2 - C   3        / 50. RY*(   6) C   2                    0.86    1.74    0.090
 167. BD*(   2) C   2 - C   3        / 55. RY*(   2) C   3                    0.85    0.74    0.058
 167. BD*(   2) C   2 - C   3        / 57. RY*(   4) C   3                    1.06    1.67    0.097
 167. BD*(   2) C   2 - C   3        /163. BD*(   1) C   1 - H  11            1.04    0.40    0.046
 167. BD*(   2) C   2 - C   3        /164. BD*(   1) C   1 - H  12            1.04    0.40    0.046
 174. BD*(   2) C   5 - C   6        / 63. RY*(   1) N   4                    0.64    0.87    0.042
 174. BD*(   2) C   5 - C   6        / 75. RY*(   4) C   5                    0.54    1.12    0.044
 174. BD*(   2) C   5 - C   6        / 76. RY*(   5) C   5                    1.39    1.45    0.080
 174. BD*(   2) C   5 - C   6        / 85. RY*(   5) C   6                    2.77    0.95    0.092
 174. BD*(   2) C   5 - C   6        / 92. RY*(   3) C   7                    1.08    0.70    0.049
 174. BD*(   2) C   5 - C   6        /119. RY*(   3) C  10                    1.07    0.82    0.053
 178. BD*(   2) C   7 - C   8        / 92. RY*(   3) C   7                    1.07    0.70    0.061
 178. BD*(   2) C   7 - C   8        / 94. RY*(   5) C   7                    0.83    1.74    0.086
 178. BD*(   2) C   7 - C   8        /101. RY*(   3) C   8                    1.91    0.61    0.077
 178. BD*(   2) C   7 - C   8        /103. RY*(   5) C   8                    0.54    1.86    0.072
 183. BD*(   2) C   9 - C  10        /101. RY*(   3) C   8                    0.58    0.62    0.041
 183. BD*(   2) C   9 - C  10        /110. RY*(   3) C   9                    2.47    0.58    0.083
 183. BD*(   2) C   9 - C  10        /119. RY*(   3) C  10                    0.70    0.82    0.052
 183. BD*(   2) C   9 - C  10        /121. RY*(   5) C  10                    1.12    1.63    0.093


 Natural Bond Orbitals (Summary):

                                                            Principal Delocalizations
           NBO                        Occupancy    Energy   (geminal,vicinal,remote)
 ====================================================================================
 Molecular unit  1  (C9H9N)
     1. BD (   1) C   1 - C   2          1.98154    -0.61549  166(g),168(g),173(v),169(v)
                                                    81(v),165(g),54(v),163(g)
                                                    164(g)
     2. BD (   1) C   1 - H  11          1.98027    -0.47808  167(v),166(v),47(v),162(g)
     3. BD (   1) C   1 - H  12          1.98027    -0.47808  167(v),166(v),47(v),162(g)
     4. BD (   1) C   1 - H  13          1.98779    -0.48234  168(v),162(g),45(v)
     5. BD (   1) C   2 - C   3          1.97168    -0.67627  176(v),172(v),162(g),168(g)
                                                    170(g),169(g),81(v),65(v)
                                                    36(v)
     6. BD (   2) C   2 - C   3          1.85164    -0.25047  174(v),163(v),164(v),63(v)
                                                    167(g),84(v),37(v)
     7. BD (   1) C   2 - C   6          1.96017    -0.61949  176(g),170(v),175(v),166(g)
                                                    173(g),162(g),177(v),169(v)
                                                    165(v),73(v),171(v),36(v)
                                                    90(v),56(v)
     8. BD (   1) C   3 - N   4          1.98385    -0.77046  175(v),162(v),171(g),72(v)
                                                    46(v),166(g),172(g)
     9. BD (   1) C   3 - H  14          1.98448    -0.53297  171(v),168(v),166(g),45(v)
    10. BD (   1) N   4 - C   5          1.98390    -0.78564  175(g),176(v),170(v),169(g)
                                                    56(v),173(g),172(g),182(v)
                                                    82(v)
    11. BD (   1) N   4 - H  15          1.99051    -0.66750  173(v),166(v),171(g),72(v)
                                                    54(v)
    12. BD (   1) C   5 - C   6          1.95408    -0.62854  175(g),162(v),172(v),176(g)
                                                    179(v),168(g),185(v),45(v)
                                                    171(g),117(v),90(v),118(v)
    13. BD (   2) C   5 - C   6          1.58326    -0.22628  178(v),167(v),183(v),92(v)
                                                    119(v),63(v),47(v),174(g)
    14. BD (   1) C   5 - C  10          1.97301    -0.67929  173(g),182(g),171(g),184(v)
                                                    168(v),169(v),185(g),108(v)
                                                    109(v),82(v),64(v)
    15. BD (   1) C   6 - C   7          1.97108    -0.65924  168(g),173(g),177(g),181(v)
                                                    171(v),179(g),100(v),99(v)
                                                    166(v),45(v)
    16. BD (   1) C   7 - C   8          1.97634    -0.66444  168(v),176(g),180(g),81(v)
                                                    184(v),179(g),181(g),109(v)
                                                    108(v)
    17. BD (   2) C   7 - C   8          1.73023    -0.23524  183(v),174(v),110(v),85(v)
    18. BD (   1) C   7 - H  16          1.97946    -0.49311  173(v),180(v),176(g),177(g)
                                                    99(v),82(v)
    19. BD (   1) C   8 - C   9          1.97678    -0.65475  177(g),182(g),185(v),179(v)
                                                    118(v),91(v),184(g),181(g)
                                                    90(v)
    20. BD (   1) C   8 - H  17          1.97967    -0.48850  176(v),182(v),177(g),180(g)
                                                    108(v),90(v)
    21. BD (   1) C   9 - C  10          1.97373    -0.66763  171(v),175(g),180(g),181(v)
                                                    185(g),72(v),184(g),100(v)
                                                    73(v),99(v)
    22. BD (   2) C   9 - C  10          1.73679    -0.24027  174(v),178(v),101(v),77(v)
                                                    119(g)
    23. BD (   1) C   9 - H  18          1.97949    -0.49165  175(v),177(v),182(g),180(g)
                                                    99(v),117(v)
    24. BD (   1) C  10 - H  19          1.97910    -0.50381  173(v),180(v),182(g),175(g)
                                                    73(v),108(v)
    25. CR (   1) C   1                  1.99922   -10.06329  166(v),168(v),48(v),134(v)
                                                    126(v),130(v)
    26. CR (   1) C   2                  1.99885   -10.04367  176(v),56(v),38(v),170(v)
                                                    166(g),83(v),173(v),82(v)
    27. CR (   1) C   3                  1.99890   -10.08892  162(v),45(v),171(v),166(g)
                                                    172(v),138(v),168(v),46(v)
    28. CR (   1) N   4                  1.99910   -14.20852  73(v),56(v),175(v),58(v)
                                                    74(v),78(v)
    29. CR (   1) C   5                  1.99882   -10.08089  81(v),118(v),176(v),169(v)
                                                    172(v),173(g),185(v),182(v)
                                                    168(v)
    30. CR (   1) C   6                  1.99881   -10.03581  91(v),72(v),46(v),175(v)
                                                    162(v),177(v),179(v),173(g)
                                                    166(v)
    31. CR (   1) C   7                  1.99890   -10.04603  168(v),100(v),173(v),180(v)
                                                    82(v),83(v),181(v),146(v)
                                                    102(v)
    32. CR (   1) C   8                  1.99896   -10.04557  109(v),176(v),182(v),91(v)
                                                    93(v),179(v),150(v),184(v)
    33. CR (   1) C   9                  1.99897   -10.05067  100(v),175(v),177(v),118(v)
                                                    185(v),120(v),154(v),181(v)
    34. CR (   1) C  10                  1.99890   -10.05181  109(v),171(v),173(v),74(v)
                                                    180(v),111(v),158(v),184(v)
    35. LP (   1) N   4                  1.63680    -0.25413  174(v),167(v),55(v),75(v)
                                                    143(v),63(g)
    36. RY*(   1) C   1                  0.00327     0.72498   
    37. RY*(   2) C   1                  0.00136     1.14427   
    38. RY*(   3) C   1                  0.00067     0.63507   
    39. RY*(   4) C   1                  0.00006     1.15331   
    40. RY*(   5) C   1                  0.00002     1.80589   
    41. RY*(   6) C   1                  0.00001     2.12153   
    42. RY*(   7) C   1                  0.00001     1.96880   
    43. RY*(   8) C   1                  0.00001     2.17303   
    44. RY*(   9) C   1                  0.00001     2.27263   
    45. RY*(   1) C   2                  0.00501     1.15002   
    46. RY*(   2) C   2                  0.00284     0.93952   
    47. RY*(   3) C   2                  0.00261     0.82126   
    48. RY*(   4) C   2                  0.00077     0.74067   
    49. RY*(   5) C   2                  0.00054     1.90750   
    50. RY*(   6) C   2                  0.00030     1.78810   
    51. RY*(   7) C   2                  0.00026     2.29051   
    52. RY*(   8) C   2                  0.00009     2.23219   
    53. RY*(   9) C   2                  0.00001     2.22832   
    54. RY*(   1) C   3                  0.00424     1.19385   
    55. RY*(   2) C   3                  0.00242     0.79511   
    56. RY*(   3) C   3                  0.00218     0.56309   
    57. RY*(   4) C   3                  0.00120     1.72393   
    58. RY*(   5) C   3                  0.00113     0.55980   
    59. RY*(   6) C   3                  0.00018     2.40011   
    60. RY*(   7) C   3                  0.00005     2.16171   
    61. RY*(   8) C   3                  0.00001     1.87081   
    62. RY*(   9) C   3                  0.00001     2.19694   
    63. RY*(   1) N   4                  0.00197     0.91892   
    64. RY*(   2) N   4                  0.00174     1.87642   
    65. RY*(   3) N   4                  0.00106     1.33038   
    66. RY*(   4) N   4                  0.00069     2.28292   
    67. RY*(   5) N   4                  0.00020     1.19311   
    68. RY*(   6) N   4                  0.00008     2.63915   
    69. RY*(   7) N   4                  0.00007     2.37594   
    70. RY*(   8) N   4                  0.00003     2.58004   
    71. RY*(   9) N   4                  0.00001     2.23394   
    72. RY*(   1) C   5                  0.00557     1.02595   
    73. RY*(   2) C   5                  0.00422     1.07250   
    74. RY*(   3) C   5                  0.00192     0.70404   
    75. RY*(   4) C   5                  0.00176     1.16449   
    76. RY*(   5) C   5                  0.00128     1.49943   
    77. RY*(   6) C   5                  0.00076     1.78262   
    78. RY*(   7) C   5                  0.00023     2.37650   
    79. RY*(   8) C   5                  0.00017     2.19090   
    80. RY*(   9) C   5                  0.00002     2.19450   
    81. RY*(   1) C   6                  0.00606     1.08643   
    82. RY*(   2) C   6                  0.00382     1.26591   
    83. RY*(   3) C   6                  0.00182     0.64109   
    84. RY*(   4) C   6                  0.00093     1.79378   
    85. RY*(   5) C   6                  0.00062     0.99307   
    86. RY*(   6) C   6                  0.00051     1.73955   
    87. RY*(   7) C   6                  0.00016     2.44783   
    88. RY*(   8) C   6                  0.00010     2.25290   
    89. RY*(   9) C   6                  0.00002     2.23675   
    90. RY*(   1) C   7                  0.00518     1.18069   
    91. RY*(   2) C   7                  0.00266     0.70197   
    92. RY*(   3) C   7                  0.00119     0.75106   
    93. RY*(   4) C   7                  0.00074     0.62711   
    94. RY*(   5) C   7                  0.00069     1.79760   
    95. RY*(   6) C   7                  0.00010     2.36487   
    96. RY*(   7) C   7                  0.00005     2.37937   
    97. RY*(   8) C   7                  0.00002     1.91880   
    98. RY*(   9) C   7                  0.00001     2.25042   
    99. RY*(   1) C   8                  0.00533     1.18511   
   100. RY*(   2) C   8                  0.00265     0.67708   
   101. RY*(   3) C   8                  0.00101     0.66413   
   102. RY*(   4) C   8                  0.00085     0.67672   
   103. RY*(   5) C   8                  0.00069     1.91834   
   104. RY*(   6) C   8                  0.00014     2.40164   
   105. RY*(   7) C   8                  0.00005     2.29212   
   106. RY*(   8) C   8                  0.00000     1.87348   
   107. RY*(   9) C   8                  0.00000     2.25190   
   108. RY*(   1) C   9                  0.00532     1.17989   
   109. RY*(   2) C   9                  0.00258     0.67605   
   110. RY*(   3) C   9                  0.00108     0.63009   
   111. RY*(   4) C   9                  0.00081     0.69099   
   112. RY*(   5) C   9                  0.00078     1.94208   
   113. RY*(   6) C   9                  0.00014     2.39368   
   114. RY*(   7) C   9                  0.00005     2.27118   
   115. RY*(   8) C   9                  0.00000     1.87214   
   116. RY*(   9) C   9                  0.00000     2.24473   
   117. RY*(   1) C  10                  0.00497     1.14550   
   118. RY*(   2) C  10                  0.00263     0.68156   
   119. RY*(   3) C  10                  0.00099     0.87034   
   120. RY*(   4) C  10                  0.00083     0.60478   
   121. RY*(   5) C  10                  0.00068     1.67391   
   122. RY*(   6) C  10                  0.00010     2.33243   
   123. RY*(   7) C  10                  0.00004     2.37633   
   124. RY*(   8) C  10                  0.00001     1.90081   
   125. RY*(   9) C  10                  0.00001     2.25903   
   126. RY*(   1) H  11                  0.00199     0.41539   
   127. RY*(   2) H  11                  0.00022     1.81320   
   128. RY*(   3) H  11                  0.00015     1.79158   
   129. RY*(   4) H  11                  0.00004     2.26720   
   130. RY*(   1) H  12                  0.00199     0.41539   
   131. RY*(   2) H  12                  0.00022     1.81320   
   132. RY*(   3) H  12                  0.00015     1.79158   
   133. RY*(   4) H  12                  0.00004     2.26720   
   134. RY*(   1) H  13                  0.00141     0.44156   
   135. RY*(   2) H  13                  0.00020     1.76049   
   136. RY*(   3) H  13                  0.00013     1.81811   
   137. RY*(   4) H  13                  0.00003     2.24746   
   138. RY*(   1) H  14                  0.00088     0.33123   
   139. RY*(   2) H  14                  0.00024     1.64123   
   140. RY*(   3) H  14                  0.00007     2.25898   
   141. RY*(   4) H  14                  0.00003     2.00929   
   142. RY*(   1) H  15                  0.00254     0.39349   
   143. RY*(   2) H  15                  0.00064     1.63918   
   144. RY*(   3) H  15                  0.00019     1.88470   
   145. RY*(   4) H  15                  0.00004     2.34723   
   146. RY*(   1) H  16                  0.00161     0.39449   
   147. RY*(   2) H  16                  0.00020     1.67355   
   148. RY*(   3) H  16                  0.00009     2.02849   
   149. RY*(   4) H  16                  0.00006     2.34139   
   150. RY*(   1) H  17                  0.00161     0.37550   
   151. RY*(   2) H  17                  0.00020     1.66518   
   152. RY*(   3) H  17                  0.00009     2.00076   
   153. RY*(   4) H  17                  0.00006     2.34388   
   154. RY*(   1) H  18                  0.00158     0.37311   
   155. RY*(   2) H  18                  0.00020     1.66109   
   156. RY*(   3) H  18                  0.00009     1.99315   
   157. RY*(   4) H  18                  0.00006     2.34049   
   158. RY*(   1) H  19                  0.00168     0.36944   
   159. RY*(   2) H  19                  0.00021     1.66279   
   160. RY*(   3) H  19                  0.00009     2.03836   
   161. RY*(   4) H  19                  0.00005     2.28582   
   162. BD*(   1) C   1 - C   2          0.01763     0.45434   
   163. BD*(   1) C   1 - H  11          0.01162     0.44631   
   164. BD*(   1) C   1 - H  12          0.01162     0.44631   
   165. BD*(   1) C   1 - H  13          0.00433     0.44923   
   166. BD*(   1) C   2 - C   3          0.01888     0.61009   
   167. BD*(   2) C   2 - C   3          0.29755     0.05106  174(v),57(g),163(v),164(v)
                                                    50(g),55(g),178(r),183(r)
   168. BD*(   1) C   2 - C   6          0.03280     0.54017   
   169. BD*(   1) C   3 - N   4          0.01367     0.45198   
   170. BD*(   1) C   3 - H  14          0.01379     0.46433   
   171. BD*(   1) N   4 - C   5          0.02773     0.47004   
   172. BD*(   1) N   4 - H  15          0.01735     0.42679   
   173. BD*(   1) C   5 - C   6          0.03054     0.54723   
   174. BD*(   2) C   5 - C   6          0.49787     0.04709  183(v),167(v),178(v),85(g)
                                                    76(g),92(v),119(v),63(v)
                                                    75(g)
   175. BD*(   1) C   5 - C  10          0.02420     0.58030   
   176. BD*(   1) C   6 - C   7          0.02569     0.58426   
   177. BD*(   1) C   7 - C   8          0.01554     0.60303   
   178. BD*(   2) C   7 - C   8          0.31269     0.05481  183(v),174(v),101(g),92(g)
                                                    94(g),167(r),103(g)
   179. BD*(   1) C   7 - H  16          0.01498     0.47700   
   180. BD*(   1) C   8 - C   9          0.01757     0.57553   
   181. BD*(   1) C   8 - H  17          0.01365     0.48549   
   182. BD*(   1) C   9 - C  10          0.01531     0.59438   
   183. BD*(   2) C   9 - C  10          0.33471     0.04849  174(v),178(v),110(g),121(g)
                                                    119(g),167(r),101(v)
   184. BD*(   1) C   9 - H  18          0.01331     0.48292   
   185. BD*(   1) C  10 - H  19          0.01511     0.46366   
       -------------------------------
              Total Lewis   68.07534  ( 97.2505%)
        Valence non-Lewis    1.79812  (  2.5687%)
        Rydberg non-Lewis    0.12654  (  0.1808%)
       -------------------------------
            Total unit  1   70.00000  (100.0000%)
           Charge unit  1    0.00000
 Unable to Open any file for archive entry.
 1\1\GINC-COMPUTE-0-10\SP\RB3LYP\def2SVP\C9H9N1\ZAHRT2\13-Mar-2021\0\\#
  b3lyp/def2svp geom=NewRedundant pop=NBO\\99\\0,1\C,0,-2.6850048484,-0
 .5845636055,-0.2729139207\C,0,-1.4601333655,0.2415615582,-0.0374389329
 \C,0,-1.3971960967,1.5893938636,0.2336243016\N,0,-0.0786783176,1.98265
 16447,0.3887126964\C,0,0.7441428527,0.8912569455,0.2203026918\C,0,-0.0
 950079691,-0.229715284,-0.0511279422\C,0,0.4960512783,-1.4881449509,-0
 .266220418\C,0,1.8815871175,-1.6036305039,-0.2081338313\C,0,2.69425324
 91,-0.4811376545,0.0620495776\C,0,2.1391945959,0.7775010158,0.27928811
 97\H,0,-2.7709582833,-1.4008164445,0.4648776421\H,0,-2.6695167725,-1.0
 566212113,-1.2703677818\H,0,-3.5992746787,0.024049331,-0.2056412807\H,
 0,-2.2065467739,2.3112497178,0.3295078286\H,0,0.2305132936,2.922180244
 3,0.593162948\H,0,-0.1261525887,-2.3618680215,-0.4759223348\H,0,2.3521
 873711,-2.5756864469,-0.3734575444\H,0,3.779494644,-0.6019242649,0.101
 5293348\H,0,2.7710452922,1.6442640671,0.4881688459\\Version=ES64L-G16R
 evC.01\State=1-A\HF=-402.8525653\RMSD=3.649e-09\Dipole=-0.2071827,0.79
 51389,0.1456253\Quadrupole=0.4063204,4.9475417,-5.3538621,0.2169949,0.
 4060301,2.1453631\PG=C01 [X(C9H9N1)]\\@
 The archive entry for this job was punched.


 IF I HAVE SEEN FARTHER, IT IS BY STANDING ON THE
 SHOULDERS OF GIANTS. -- SIR ISAAC NEWTON
 File lengths (MBytes):  RWF=     22 Int=      0 D2E=      0 Chk=      3 Scr=      1
 Normal termination of Gaussian 16
