# Supplementary material for: Machine-Learning-Guided Discovery of Electrochemical Reactions
Source: J Am Chem Soc. 2022 Dec 2;144(49):22599–610. doi: 10.1021/jacs.2c08997 (PMC9756344; doi:10.1021/jacs.2c08997)
Supplement: Supplementary file 4 — ja2c08997_si_004.zip [file ja2c08997_si_004.zip › Reactivity Prediction/Nlogs_notimes/19.log]

 Entering Gaussian System, Link 0=g16
 Input=19.com
 Output=19.log
 Initial command:
  
 Copyright (c) 1988-2019, Gaussian, Inc.  All Rights Reserved.
  
 This is part of the Gaussian(R) 16 program.  It is based on
 the Gaussian(R) 09 system (copyright 2009, Gaussian, Inc.),
 the Gaussian(R) 03 system (copyright 2003, Gaussian, Inc.),
 the Gaussian(R) 98 system (copyright 1998, Gaussian, Inc.),
 the Gaussian(R) 94 system (copyright 1995, Gaussian, Inc.),
 the Gaussian 92(TM) system (copyright 1992, Gaussian, Inc.),
 the Gaussian 90(TM) system (copyright 1990, Gaussian, Inc.),
 the Gaussian 88(TM) system (copyright 1988, Gaussian, Inc.),
 the Gaussian 86(TM) system (copyright 1986, Carnegie Mellon
 University), and the Gaussian 82(TM) system (copyright 1983,
 Carnegie Mellon University). Gaussian is a federally registered
 trademark of Gaussian, Inc.
  
 This software contains proprietary and confidential information,
 including trade secrets, belonging to Gaussian, Inc.
  
 This software is provided under written license and may be
 used, copied, transmitted, or stored only in accord with that
 written license.
  
 The following legend is applicable only to US Government
 contracts under FAR:
  
                    RESTRICTED RIGHTS LEGEND
  
 Use, reproduction and disclosure by the US Government is
 subject to restrictions as set forth in subparagraphs (a)
 and (c) of the Commercial Computer Software - Restricted
 Rights clause in FAR 52.227-19.
  
 Gaussian, Inc.
 340 Quinnipiac St., Bldg. 40, Wallingford CT 06492
  
  
 ---------------------------------------------------------------
 Warning -- This program may not be used in any manner that
 competes with the business of Gaussian, Inc. or will provide
 assistance to any competitor of Gaussian, Inc.  The licensee
 of this program is prohibited from giving any competitor of
 Gaussian, Inc. access to this program.  By using this program,
 the user acknowledges that Gaussian, Inc. is engaged in the
 business of creating and licensing software in the field of
 computational chemistry and represents and warrants to the
 licensee that it is not a competitor of Gaussian, Inc. and that
 it will not use this program in any manner prohibited above.
 ---------------------------------------------------------------
  

 Cite this work as:
 Gaussian 16, Revision C.01,
 M. J. Frisch, G. W. Trucks, H. B. Schlegel, G. E. Scuseria, 
 M. A. Robb, J. R. Cheeseman, G. Scalmani, V. Barone, 
 G. A. Petersson, H. Nakatsuji, X. Li, M. Caricato, A. V. Marenich, 
 J. Bloino, B. G. Janesko, R. Gomperts, B. Mennucci, H. P. Hratchian, 
 J. V. Ortiz, A. F. Izmaylov, J. L. Sonnenberg, D. Williams-Young, 
 F. Ding, F. Lipparini, F. Egidi, J. Goings, B. Peng, A. Petrone, 
 T. Henderson, D. Ranasinghe, V. G. Zakrzewski, J. Gao, N. Rega, 
 G. Zheng, W. Liang, M. Hada, M. Ehara, K. Toyota, R. Fukuda, 
 J. Hasegawa, M. Ishida, T. Nakajima, Y. Honda, O. Kitao, H. Nakai, 
 T. Vreven, K. Throssell, J. A. Montgomery, Jr., J. E. Peralta, 
 F. Ogliaro, M. J. Bearpark, J. J. Heyd, E. N. Brothers, K. N. Kudin, 
 V. N. Staroverov, T. A. Keith, R. Kobayashi, J. Normand, 
 K. Raghavachari, A. P. Rendell, J. C. Burant, S. S. Iyengar, 
 J. Tomasi, M. Cossi, J. M. Millam, M. Klene, C. Adamo, R. Cammi, 
 J. W. Ochterski, R. L. Martin, K. Morokuma, O. Farkas, 
 J. B. Foresman, and D. J. Fox, Gaussian, Inc., Wallingford CT, 2019.
 
 ******************************************
 Gaussian 16:  ES64L-G16RevC.01  3-Jul-2019
                13-Mar-2021 
 ******************************************
 %nprocshared=16
 Will use up to   16 processors via shared memory.
 %mem=7GB
 -----------------------------------------
 # b3lyp/def2svp geom=NewRedundant pop=NBO
 -----------------------------------------
 1/29=4000,38=1,172=1/1;
 2/12=2,17=6,18=5,40=1/2;
 3/5=43,7=101,11=2,25=1,30=1,74=-5/1,2,3;
 4//1;
 5/5=2,38=5/2;
 6/7=2,8=2,9=2,10=2,28=1,40=1/1,7;
 99/5=1,9=1/99;
 --
 19
 --
 Symbolic Z-matrix:
 Charge =  0 Multiplicity = 1
 C                     1.7639    0.20277  -0.00524 
 N                     0.39111   0.40375   0.26202 
 N                    -0.39111  -0.40375  -0.28861 
 C                    -1.7639   -0.20277  -0.02135 
 C                    -2.64604  -1.10461  -0.63559 
 C                    -4.02178  -0.98876  -0.43299 
 C                    -4.52139   0.02896   0.38438 
 C                    -3.64133   0.93159   0.9994 
 C                    -2.26858   0.82183   0.80169 
 C                     2.26858  -0.82183  -0.82828 
 C                     3.64133  -0.93159  -1.02599 
 C                     4.52139  -0.02896  -0.41097 
 C                     4.02178   0.98876   0.40639 
 C                     2.64604   1.10461   0.609 
 H                    -2.22214  -1.88736  -1.26754 
 H                    -4.70584  -1.69256  -0.91271 
 H                    -5.59815   0.12234   0.54502 
 H                    -4.03653   1.72582   1.63772 
 H                    -1.5627    1.5097    1.26746 
 H                     1.5627   -1.5097   -1.29405 
 H                     4.03653  -1.72582  -1.66431 
 H                     5.59815  -0.12234  -0.57161 
 H                     4.70584   1.69256   0.88612 
 H                     2.22214   1.88735   1.24095 
 
                          Input orientation:                          
 ---------------------------------------------------------------------
 Center     Atomic      Atomic             Coordinates (Angstroms)
 Number     Number       Type             X           Y           Z
 ---------------------------------------------------------------------
      1          6           0        1.763903    0.202770   -0.005243
      2          7           0        0.391111    0.403753    0.262019
      3          7           0       -0.391110   -0.403755   -0.288610
      4          6           0       -1.763903   -0.202771   -0.021349
      5          6           0       -2.646036   -1.104612   -0.635595
      6          6           0       -4.021784   -0.988756   -0.432986
      7          6           0       -4.521391    0.028957    0.384378
      8          6           0       -3.641326    0.931587    0.999397
      9          6           0       -2.268579    0.821831    0.801688
     10          6           0        2.268579   -0.821831   -0.828281
     11          6           0        3.641325   -0.931586   -1.025992
     12          6           0        4.521391   -0.028956   -0.410973
     13          6           0        4.021784    0.988756    0.406392
     14          6           0        2.646036    1.104611    0.609002
     15          1           0       -2.222136   -1.887355   -1.267539
     16          1           0       -4.705844   -1.692561   -0.912712
     17          1           0       -5.598147    0.122338    0.545015
     18          1           0       -4.036528    1.725824    1.637719
     19          1           0       -1.562700    1.509704    1.267455
     20          1           0        1.562700   -1.509704   -1.294048
     21          1           0        4.036528   -1.725822   -1.664314
     22          1           0        5.598146   -0.122336   -0.571611
     23          1           0        4.705845    1.692562    0.886118
     24          1           0        2.222136    1.887354    1.240947
 ---------------------------------------------------------------------
                    Distance matrix (angstroms):
                    1          2          3          4          5
     1  C    0.000000
     2  N    1.412935   0.000000
     3  N    2.256602   1.251851   0.000000
     4  C    3.551076   2.256602   1.412935   0.000000
     5  C    4.642645   3.507868   2.386690   1.403130   0.000000
     6  C    5.922574   4.679290   3.680335   2.425952   1.395405
     7  C    6.299757   4.928297   4.207062   2.796793   2.417080
     8  C    5.545897   4.133144   3.742459   2.419381   2.794621
     9  C    4.158761   2.745903   2.493131   1.407798   2.432990
    10  C    1.407798   2.493131   2.745903   4.158761   4.926514
    11  C    2.419381   3.742459   4.133144   5.545897   6.301846
    12  C    2.796793   4.207062   4.928297   6.299757   7.251172
    13  C    2.425952   3.680335   4.679290   5.922574   7.065957
    14  C    1.403130   2.386690   3.507868   4.642645   5.868195
    15  H    4.674454   3.797075   2.551867   2.144946   1.091665
    16  H    6.802457   5.635022   4.546147   3.415995   2.159928
    17  H    7.383024   6.002540   5.299522   3.889458   3.407961
    18  H    6.218041   4.821246   4.640573   3.411276   3.887517
    19  H    3.793960   2.459961   2.730437   2.152688   3.410258
    20  H    2.152688   2.730437   2.459960   3.793960   4.279150
    21  H    3.411276   4.640573   4.821245   6.218041   6.789759
    22  H    3.889458   5.299522   6.002540   7.383023   8.302741
    23  H    3.415995   4.546147   5.635022   6.802457   8.011862
    24  H    2.144946   2.551867   3.797075   4.674454   6.014347
                    6          7          8          9         10
     6  C    0.000000
     7  C    1.397651   0.000000
     8  C    2.425734   1.402678   0.000000
     9  C    2.806487   2.424450   1.391247   0.000000
    10  C    6.304982   6.949682   6.429764   5.093548   0.000000
    11  C    7.686233   8.339168   7.785282   6.429764   1.391247
    12  C    8.596949   9.077876   8.339168   6.949682   2.424450
    13  C    8.325509   8.596949   7.686233   6.304982   2.806487
    14  C    7.065957   7.251172   6.301846   4.926514   2.432990
    15  H    2.177773   3.418721   3.885812   3.409333   4.636249
    16  H    1.092437   2.163352   3.416945   3.898923   7.029074
    17  H    2.162391   1.092670   2.165755   3.411919   8.041317
    18  H    3.414231   2.164558   1.092910   2.154482   7.233677
    19  H    3.896266   3.424367   2.174111   1.090125   4.950441
    20  H    5.674441   6.496211   6.188835   4.950441   1.090125
    21  H    8.185098   8.972980   8.550241   7.233677   2.154482
    22  H    9.659864  10.165719   9.431154   8.041317   3.411919
    23  H    9.225020   9.389419   8.382551   7.029074   3.898923
    24  H    7.075351   7.047163   5.945756   4.636250   3.409333
                   11         12         13         14         15
    11  C    0.000000
    12  C    1.402678   0.000000
    13  C    2.425734   1.397651   0.000000
    14  C    2.794621   2.417080   1.395405   0.000000
    15  H    5.945756   7.047163   7.075351   6.014347   0.000000
    16  H    8.382551   9.389419   9.225020   8.011862   2.516477
    17  H    9.431154  10.165719   9.659864   8.302741   4.326854
    18  H    8.550241   8.972980   8.185099   6.789760   4.978715
    19  H    6.188835   6.496211   5.674441   4.279150   4.289646
    20  H    2.174111   3.424367   3.896266   3.410258   3.803723
    21  H    1.092910   2.164558   3.414231   3.887517   6.273308
    22  H    2.165755   1.092670   2.162391   3.407961   8.047137
    23  H    3.416945   2.163352   1.092437   2.159928   8.090176
    24  H    3.885812   3.418721   2.177773   1.091665   6.347636
                   16         17         18         19         20
    16  H    0.000000
    17  H    2.492996   0.000000
    18  H    4.317179   2.490747   0.000000
    19  H    4.988686   4.327994   2.510703   0.000000
    20  H    6.282795   7.571225   7.100371   5.044428   0.000000
    21  H    8.774685  10.056033   9.380380   7.100371   2.510703
    22  H   10.428527  11.254497  10.056033   7.571225   4.327994
    23  H   10.162418  10.428528   8.774685   6.282795   4.988686
    24  H    8.090176   8.047138   6.273309   3.803723   4.289646
                   21         22         23         24
    21  H    0.000000
    22  H    2.490747   0.000000
    23  H    4.317179   2.492996   0.000000
    24  H    4.978715   4.326854   2.516477   0.000000
 Stoichiometry    C12H10N2
 Framework group  C2[X(C12H10N2)]
 Deg. of freedom    34
 Full point group                 C2      NOp   2
 Largest Abelian subgroup         C2      NOp   2
 Largest concise Abelian subgroup C2      NOp   2
                         Standard orientation:                         
 ---------------------------------------------------------------------
 Center     Atomic      Atomic             Coordinates (Angstroms)
 Number     Number       Type             X           Y           Z
 ---------------------------------------------------------------------
      1          6           0       -0.127321   -1.770967   -0.000001
      2          7           0       -0.479289   -0.402573   -0.000002
      3          7           0        0.479289    0.402573   -0.000002
      4          6           0        0.127321    1.770967   -0.000001
      5          6           0        1.197263    2.678710   -0.000000
      6          6           0        0.952101    4.052410    0.000000
      7          6           0       -0.363456    4.524363    0.000001
      8          6           0       -1.434540    3.618667    0.000001
      9          6           0       -1.197263    2.247803    0.000000
     10          6           0        1.197263   -2.247803    0.000000
     11          6           0        1.434540   -3.618667    0.000001
     12          6           0        0.363456   -4.524363    0.000001
     13          6           0       -0.952101   -4.052410    0.000000
     14          6           0       -1.197263   -2.678710   -0.000000
     15          1           0        2.211952    2.276046   -0.000001
     16          1           0        1.787410    4.756454    0.000001
     17          1           0       -0.558736    5.599441    0.000002
     18          1           0       -2.461601    3.992293    0.000001
     19          1           0       -2.010964    1.522363   -0.000000
     20          1           0        2.010964   -1.522363   -0.000000
     21          1           0        2.461601   -3.992293    0.000001
     22          1           0        0.558736   -5.599441    0.000002
     23          1           0       -1.787410   -4.756454    0.000001
     24          1           0       -2.211952   -2.276046   -0.000001
 ---------------------------------------------------------------------
 Rotational constants (GHZ):           2.7258529           0.2919846           0.2637342
 Standard basis: def2SVP (5D, 7F)
 There are   130 symmetry adapted cartesian basis functions of A   symmetry.
 There are   130 symmetry adapted cartesian basis functions of B   symmetry.
 There are   123 symmetry adapted basis functions of A   symmetry.
 There are   123 symmetry adapted basis functions of B   symmetry.
   246 basis functions,   420 primitive gaussians,   260 cartesian basis functions
    48 alpha electrons       48 beta electrons
       nuclear repulsion energy       749.0099998488 Hartrees.
 NAtoms=   24 NActive=   24 NUniq=   12 SFac= 4.00D+00 NAtFMM=   60 NAOKFM=F Big=F
 Integral buffers will be    131072 words long.
 Raffenetti 2 integral format.
 Two-electron integral symmetry is turned on.
 One-electron integrals computed using PRISM.
   2 Symmetry operations used in ECPInt.
 ECPInt:  NShTT=    6555 NPrTT=   24083 LenC2=    5959 LenP2D=   15920.
 LDataN:  DoStor=T MaxTD1= 4 Len=   56
 NBasis=   246 RedAO= T EigKep=  2.90D-04  NBF=   123   123
 NBsUse=   246 1.00D-06 EigRej= -1.00D+00 NBFU=   123   123
 ExpMin= 1.22D-01 ExpMax= 1.71D+03 ExpMxC= 2.58D+02 IAcc=3 IRadAn=         5 AccDes= 0.00D+00
 Harris functional with IExCor=  402 and IRadAn=       5 diagonalized for initial guess.
 HarFok:  IExCor=  402 AccDes= 0.00D+00 IRadAn=         5 IDoV= 1 UseB2=F ITyADJ=14
 ICtDFT=  3500011 ScaDFX=  1.000000  1.000000  1.000000  1.000000
 FoFCou: FMM=F IPFlag=           0 FMFlag=      100000 FMFlg1=           0
         NFxFlg=           0 DoJE=T BraDBF=F KetDBF=T FulRan=T
         wScrn=  0.000000 ICntrl=       500 IOpCl=  0 I1Cent=   200000004 NGrid=           0
         NMat0=    1 NMatS0=      1 NMatT0=    0 NMatD0=    1 NMtDS0=    0 NMtDT0=    0
 Petite list used in FoFCou.
 Initial guess orbital symmetries:
       Occupied  (A) (B) (B) (A) (B) (A) (B) (A) (A) (B) (A) (B)
                 (A) (B) (A) (B) (A) (B) (A) (B) (A) (B) (A) (B)
                 (A) (B) (A) (B) (A) (B) (A) (B) (B) (A) (A) (A)
                 (B) (A) (B) (B) (A) (B) (A) (B) (B) (A) (A) (A)
       Virtual   (B) (B) (A) (A) (B) (B) (A) (A) (B) (B) (A) (A)
                 (B) (B) (A) (A) (B) (B) (A) (B) (A) (B) (A) (B)
                 (A) (B) (A) (B) (A) (B) (A) (B) (A) (A) (B) (A)
                 (B) (B) (A) (B) (B) (A) (B) (A) (B) (A) (B) (A)
                 (A) (B) (A) (B) (B) (A) (A) (B) (B) (A) (A) (B)
                 (B) (A) (A) (B) (A) (A) (B) (A) (B) (B) (A) (B)
                 (A) (B) (A) (B) (A) (B) (A) (B) (B) (A) (A) (B)
                 (B) (A) (A) (B) (B) (B) (A) (A) (A) (B) (A) (B)
                 (B) (A) (B) (A) (A) (B) (B) (A) (B) (B) (A) (A)
                 (B) (A) (A) (B) (B) (A) (A) (B) (A) (B) (B) (A)
                 (A) (B) (B) (A) (B) (A) (A) (A) (B) (B) (A) (A)
                 (A) (B) (B) (B) (A) (A) (B) (B) (A) (B) (A) (B)
                 (A) (B) (A) (B) (A) (B) (B) (A) (A) (B) (A) (B)
                 (A) (B) (A) (A) (B) (B) (B) (A) (B) (A) (A) (A)
                 (B) (B) (B) (A) (B) (A) (A) (B) (B) (A) (A) (A)
                 (B) (A) (B) (A) (B) (A) (B) (B) (A) (B) (A) (B)
                 (A) (B) (A) (B) (A) (B)
 The electronic state of the initial guess is 1-A.
 Requested convergence on RMS density matrix=1.00D-08 within 128 cycles.
 Requested convergence on MAX density matrix=1.00D-06.
 Requested convergence on             energy=1.00D-06.
 No special actions if energy rises.
 Integral accuracy reduced to 1.0D-05 until final iterations.
 Initial convergence to 1.0D-05 achieved.  Increase integral accuracy.
 SCF Done:  E(RB3LYP) =  -572.349547615     A.U. after   14 cycles
            NFock= 14  Conv=0.50D-08     -V/T= 2.0109

 **********************************************************************

            Population analysis using the SCF Density.

 **********************************************************************

 Orbital symmetries:
       Occupied  (A) (B) (A) (B) (B) (A) (A) (B) (B) (A) (A) (B)
                 (A) (B) (A) (B) (A) (B) (A) (B) (A) (B) (A) (B)
                 (A) (B) (A) (B) (A) (B) (A) (B) (A) (A) (B) (A)
                 (B) (B) (A) (B) (A) (A) (B) (B) (B) (A) (A) (A)
       Virtual   (B) (B) (A) (A) (B) (A) (B) (B) (A) (A) (B) (B)
                 (A) (A) (B) (B) (A) (A) (B) (B) (A) (A) (B) (B)
                 (A) (B) (A) (B) (A) (B) (B) (A) (A) (B) (A) (B)
                 (A) (A) (B) (B) (A) (B) (B) (A) (B) (B) (A) (A)
                 (B) (A) (A) (B) (B) (A) (A) (B) (B) (A) (A) (B)
                 (B) (A) (A) (B) (A) (B) (A) (B) (A) (B) (A) (A)
                 (B) (A) (B) (B) (A) (B) (A) (B) (B) (A) (A) (B)
                 (B) (A) (A) (B) (B) (A) (B) (A) (A) (A) (B) (B)
                 (B) (A) (B) (A) (B) (A) (A) (B) (B) (B) (A) (A)
                 (B) (A) (A) (B) (B) (A) (A) (B) (A) (B) (A) (B)
                 (B) (A) (A) (B) (B) (A) (A) (B) (A) (B) (A) (A)
                 (A) (B) (B) (B) (A) (B) (A) (B) (A) (B) (A) (B)
                 (A) (B) (A) (B) (B) (A) (B) (A) (A) (B) (A) (B)
                 (A) (B) (A) (A) (B) (B) (A) (B) (B) (A) (A) (A)
                 (B) (B) (B) (A) (B) (A) (A) (A) (B) (B) (A) (A)
                 (B) (A) (B) (A) (B) (A) (B) (B) (A) (B) (A) (B)
                 (A) (B) (A) (B) (A) (B)
 The electronic state is 1-A.
 Alpha  occ. eigenvalues --  -14.36659 -14.36630 -10.21879 -10.21876 -10.20105
 Alpha  occ. eigenvalues --  -10.20105 -10.19879 -10.19879 -10.19861 -10.19861
 Alpha  occ. eigenvalues --  -10.19764 -10.19764 -10.19511 -10.19511  -1.02628
 Alpha  occ. eigenvalues --   -0.86748  -0.84995  -0.79287  -0.74755  -0.74662
 Alpha  occ. eigenvalues --   -0.73690  -0.67526  -0.61797  -0.61194  -0.59656
 Alpha  occ. eigenvalues --   -0.56438  -0.53338  -0.50532  -0.48515  -0.47577
 Alpha  occ. eigenvalues --   -0.45507  -0.44361  -0.43526  -0.43462  -0.43064
 Alpha  occ. eigenvalues --   -0.42853  -0.39647  -0.38237  -0.36947  -0.36605
 Alpha  occ. eigenvalues --   -0.35607  -0.35104  -0.34864  -0.28210  -0.26414
 Alpha  occ. eigenvalues --   -0.26392  -0.23545  -0.22769
 Alpha virt. eigenvalues --   -0.08848  -0.01551  -0.01446  -0.00152   0.03826
 Alpha virt. eigenvalues --    0.06201   0.06315   0.09047   0.10308   0.10918
 Alpha virt. eigenvalues --    0.12419   0.13104   0.14363   0.14898   0.16018
 Alpha virt. eigenvalues --    0.16202   0.16722   0.23224   0.23296   0.26657
 Alpha virt. eigenvalues --    0.27370   0.28251   0.28421   0.28554   0.28928
 Alpha virt. eigenvalues --    0.31141   0.31968   0.34821   0.36446   0.39799
 Alpha virt. eigenvalues --    0.40263   0.40748   0.40841   0.41110   0.41652
 Alpha virt. eigenvalues --    0.44797   0.44977   0.46260   0.46483   0.48048
 Alpha virt. eigenvalues --    0.48220   0.48288   0.48846   0.50252   0.52485
 Alpha virt. eigenvalues --    0.53007   0.53040   0.53337   0.54165   0.56275
 Alpha virt. eigenvalues --    0.57465   0.58714   0.59378   0.59475   0.60262
 Alpha virt. eigenvalues --    0.61060   0.63127   0.63318   0.64045   0.65417
 Alpha virt. eigenvalues --    0.65990   0.67904   0.68481   0.68966   0.69495
 Alpha virt. eigenvalues --    0.71131   0.71436   0.71823   0.71937   0.73114
 Alpha virt. eigenvalues --    0.73972   0.74656   0.75009   0.79024   0.79069
 Alpha virt. eigenvalues --    0.81464   0.82012   0.82786   0.83623   0.88688
 Alpha virt. eigenvalues --    0.89302   0.91709   0.93813   0.95967   1.02531
 Alpha virt. eigenvalues --    1.03939   1.07821   1.09382   1.14773   1.15556
 Alpha virt. eigenvalues --    1.17135   1.18151   1.23842   1.23862   1.23863
 Alpha virt. eigenvalues --    1.24526   1.24570   1.25136   1.26898   1.27370
 Alpha virt. eigenvalues --    1.28454   1.29466   1.29780   1.30242   1.36354
 Alpha virt. eigenvalues --    1.40617   1.40764   1.43677   1.50928   1.52975
 Alpha virt. eigenvalues --    1.64690   1.65479   1.66541   1.67083   1.67415
 Alpha virt. eigenvalues --    1.68191   1.73121   1.73712   1.73865   1.74321
 Alpha virt. eigenvalues --    1.74464   1.74536   1.75088   1.75930   1.76921
 Alpha virt. eigenvalues --    1.77181   1.77838   1.78605   1.78767   1.79349
 Alpha virt. eigenvalues --    1.83521   1.86531   1.89194   1.89938   1.92045
 Alpha virt. eigenvalues --    1.93938   1.94104   1.97417   1.97417   1.97517
 Alpha virt. eigenvalues --    1.97570   1.99828   2.03137   2.07286   2.09921
 Alpha virt. eigenvalues --    2.12362   2.12815   2.13029   2.13575   2.13732
 Alpha virt. eigenvalues --    2.14618   2.16298   2.18027   2.19812   2.25413
 Alpha virt. eigenvalues --    2.26947   2.29007   2.30005   2.30114   2.30530
 Alpha virt. eigenvalues --    2.32416   2.34518   2.34643   2.34793   2.39818
 Alpha virt. eigenvalues --    2.47305   2.51951   2.54870   2.56094   2.59445
 Alpha virt. eigenvalues --    2.60902   2.60910   2.62153   2.63025   2.63613
 Alpha virt. eigenvalues --    2.70218   2.70729   2.71241   2.71269   2.72331
 Alpha virt. eigenvalues --    2.80813   2.81912   2.83825   2.86232   2.88173
 Alpha virt. eigenvalues --    2.89131   2.92940   2.94082   3.02695   3.08273
 Alpha virt. eigenvalues --    3.11175   3.11238   3.17740   3.19668   3.43715
 Alpha virt. eigenvalues --    3.46281   3.64361   3.67480
          Condensed to atoms (all electrons):
               1          2          3          4          5          6
     1  C    5.210875   0.387756  -0.080500   0.008376  -0.000459   0.000010
     2  N    0.387756   6.649999   0.282061  -0.080500   0.010884  -0.000497
     3  N   -0.080500   0.282061   6.649999   0.387756  -0.102476   0.009107
     4  C    0.008376  -0.080500   0.387756   5.210875   0.252539   0.137691
     5  C   -0.000459   0.010884  -0.102476   0.252539   5.219430   0.206987
     6  C    0.000010  -0.000497   0.009107   0.137691   0.206987   5.141745
     7  C    0.000003   0.000067  -0.000782  -0.172568   0.122543   0.220854
     8  C   -0.000011  -0.000399   0.009027   0.158359  -0.161463   0.124932
     9  C    0.001168  -0.014093  -0.079858   0.177543   0.045205  -0.155218
    10  C    0.177543  -0.079858  -0.014093   0.001168   0.000057  -0.000003
    11  C    0.158359   0.009027  -0.000399  -0.000011  -0.000003   0.000000
    12  C   -0.172568  -0.000782   0.000067   0.000003  -0.000000   0.000000
    13  C    0.137691   0.009107  -0.000497   0.000010   0.000000  -0.000000
    14  C    0.252539  -0.102476   0.010884  -0.000459   0.000026   0.000000
    15  H   -0.000279   0.000149   0.004057  -0.068437   0.424482  -0.080401
    16  H   -0.000000   0.000005  -0.000155   0.015428  -0.073946   0.441613
    17  H   -0.000000   0.000001   0.000010  -0.001810   0.014829  -0.072897
    18  H   -0.000000  -0.000001  -0.000133   0.014406  -0.001839   0.015084
    19  H   -0.000640   0.039842  -0.022976  -0.079378   0.016174  -0.002187
    20  H   -0.079378  -0.022976   0.039842  -0.000640  -0.000457   0.000006
    21  H    0.014406  -0.000133  -0.000001  -0.000000   0.000000  -0.000000
    22  H   -0.001810   0.000010   0.000001  -0.000000  -0.000000   0.000000
    23  H    0.015428  -0.000155   0.000005  -0.000000   0.000000  -0.000000
    24  H   -0.068437   0.004057   0.000149  -0.000279  -0.000002   0.000000
               7          8          9         10         11         12
     1  C    0.000003  -0.000011   0.001168   0.177543   0.158359  -0.172568
     2  N    0.000067  -0.000399  -0.014093  -0.079858   0.009027  -0.000782
     3  N   -0.000782   0.009027  -0.079858  -0.014093  -0.000399   0.000067
     4  C   -0.172568   0.158359   0.177543   0.001168  -0.000011   0.000003
     5  C    0.122543  -0.161463   0.045205   0.000057  -0.000003  -0.000000
     6  C    0.220854   0.124932  -0.155218  -0.000003   0.000000   0.000000
     7  C    5.141466   0.213557   0.117866   0.000000  -0.000000   0.000000
     8  C    0.213557   5.170300   0.181458  -0.000001   0.000000  -0.000000
     9  C    0.117866   0.181458   5.281116   0.000266  -0.000001   0.000000
    10  C    0.000000  -0.000001   0.000266   5.281116   0.181458   0.117866
    11  C   -0.000000   0.000000  -0.000001   0.181458   5.170300   0.213557
    12  C    0.000000  -0.000000   0.000000   0.117866   0.213557   5.141466
    13  C    0.000000   0.000000  -0.000003  -0.155218   0.124932   0.220854
    14  C   -0.000000  -0.000003   0.000057   0.045205  -0.161463   0.122543
    15  H    0.014847  -0.002990   0.022086  -0.000021  -0.000002  -0.000000
    16  H   -0.074627   0.014805  -0.001813   0.000000  -0.000000  -0.000000
    17  H    0.438356  -0.072623   0.015193   0.000000  -0.000000  -0.000000
    18  H   -0.075229   0.439579  -0.072464   0.000000  -0.000000   0.000000
    19  H    0.014348  -0.090038   0.451844   0.000275  -0.000005  -0.000000
    20  H   -0.000000  -0.000005   0.000275   0.451844  -0.090038   0.014348
    21  H    0.000000  -0.000000   0.000000  -0.072464   0.439579  -0.075229
    22  H   -0.000000  -0.000000   0.000000   0.015193  -0.072623   0.438356
    23  H   -0.000000  -0.000000   0.000000  -0.001813   0.014805  -0.074627
    24  H   -0.000000  -0.000002  -0.000021   0.022086  -0.002990   0.014847
              13         14         15         16         17         18
     1  C    0.137691   0.252539  -0.000279  -0.000000  -0.000000  -0.000000
     2  N    0.009107  -0.102476   0.000149   0.000005   0.000001  -0.000001
     3  N   -0.000497   0.010884   0.004057  -0.000155   0.000010  -0.000133
     4  C    0.000010  -0.000459  -0.068437   0.015428  -0.001810   0.014406
     5  C    0.000000   0.000026   0.424482  -0.073946   0.014829  -0.001839
     6  C   -0.000000   0.000000  -0.080401   0.441613  -0.072897   0.015084
     7  C    0.000000  -0.000000   0.014847  -0.074627   0.438356  -0.075229
     8  C    0.000000  -0.000003  -0.002990   0.014805  -0.072623   0.439579
     9  C   -0.000003   0.000057   0.022086  -0.001813   0.015193  -0.072464
    10  C   -0.155218   0.045205  -0.000021   0.000000   0.000000   0.000000
    11  C    0.124932  -0.161463  -0.000002  -0.000000  -0.000000  -0.000000
    12  C    0.220854   0.122543  -0.000000  -0.000000  -0.000000   0.000000
    13  C    5.141745   0.206987   0.000000  -0.000000   0.000000  -0.000000
    14  C    0.206987   5.219430  -0.000002   0.000000  -0.000000   0.000000
    15  H    0.000000  -0.000002   0.722064  -0.012972  -0.000240   0.000047
    16  H   -0.000000   0.000000  -0.012972   0.716670  -0.013272  -0.000326
    17  H    0.000000  -0.000000  -0.000240  -0.013272   0.716527  -0.013119
    18  H   -0.000000   0.000000   0.000047  -0.000326  -0.013119   0.716803
    19  H    0.000006  -0.000457   0.000013   0.000030  -0.000206  -0.011556
    20  H   -0.002187   0.016174   0.000978  -0.000000   0.000000   0.000000
    21  H    0.015084  -0.001839   0.000000   0.000000   0.000000  -0.000000
    22  H   -0.072897   0.014829   0.000000  -0.000000   0.000000   0.000000
    23  H    0.441613  -0.073946   0.000000   0.000000  -0.000000   0.000000
    24  H   -0.080401   0.424482   0.000002   0.000000   0.000000   0.000000
              19         20         21         22         23         24
     1  C   -0.000640  -0.079378   0.014406  -0.001810   0.015428  -0.068437
     2  N    0.039842  -0.022976  -0.000133   0.000010  -0.000155   0.004057
     3  N   -0.022976   0.039842  -0.000001   0.000001   0.000005   0.000149
     4  C   -0.079378  -0.000640  -0.000000  -0.000000  -0.000000  -0.000279
     5  C    0.016174  -0.000457   0.000000  -0.000000   0.000000  -0.000002
     6  C   -0.002187   0.000006  -0.000000   0.000000  -0.000000   0.000000
     7  C    0.014348  -0.000000   0.000000  -0.000000  -0.000000  -0.000000
     8  C   -0.090038  -0.000005  -0.000000  -0.000000  -0.000000  -0.000002
     9  C    0.451844   0.000275   0.000000   0.000000   0.000000  -0.000021
    10  C    0.000275   0.451844  -0.072464   0.015193  -0.001813   0.022086
    11  C   -0.000005  -0.090038   0.439579  -0.072623   0.014805  -0.002990
    12  C   -0.000000   0.014348  -0.075229   0.438356  -0.074627   0.014847
    13  C    0.000006  -0.002187   0.015084  -0.072897   0.441613  -0.080401
    14  C   -0.000457   0.016174  -0.001839   0.014829  -0.073946   0.424482
    15  H    0.000013   0.000978   0.000000   0.000000   0.000000   0.000002
    16  H    0.000030  -0.000000   0.000000  -0.000000   0.000000   0.000000
    17  H   -0.000206   0.000000   0.000000   0.000000  -0.000000   0.000000
    18  H   -0.011556   0.000000  -0.000000   0.000000   0.000000   0.000000
    19  H    0.700732   0.000073   0.000000   0.000000  -0.000000   0.000978
    20  H    0.000073   0.700732  -0.011556  -0.000206   0.000030   0.000013
    21  H    0.000000  -0.011556   0.716803  -0.013119  -0.000326   0.000047
    22  H    0.000000  -0.000206  -0.013119   0.716527  -0.013272  -0.000240
    23  H   -0.000000   0.000030  -0.000326  -0.013272   0.716670  -0.012972
    24  H    0.000978   0.000013   0.000047  -0.000240  -0.012972   0.722064
 Mulliken charges:
               1
     1  C    0.039927
     2  N   -0.091097
     3  N   -0.091097
     4  C    0.039927
     5  C    0.027489
     6  C    0.013171
     7  C    0.039299
     8  C    0.015518
     9  C    0.029392
    10  C    0.029392
    11  C    0.015518
    12  C    0.039299
    13  C    0.013171
    14  C    0.027489
    15  H   -0.023383
    16  H   -0.011440
    17  H   -0.010749
    18  H   -0.011254
    19  H   -0.016873
    20  H   -0.016873
    21  H   -0.011254
    22  H   -0.010749
    23  H   -0.011440
    24  H   -0.023383
 Sum of Mulliken charges =  -0.00000
 Mulliken charges with hydrogens summed into heavy atoms:
               1
     1  C    0.039927
     2  N   -0.091097
     3  N   -0.091097
     4  C    0.039927
     5  C    0.004106
     6  C    0.001730
     7  C    0.028550
     8  C    0.004264
     9  C    0.012519
    10  C    0.012519
    11  C    0.004264
    12  C    0.028550
    13  C    0.001730
    14  C    0.004106
 Electronic spatial extent (au):  <R**2>=           3927.7527
 Charge=             -0.0000 electrons
 Dipole moment (field-independent basis, Debye):
    X=              0.0000    Y=             -0.0000    Z=              0.0000  Tot=              0.0000
 Quadrupole moment (field-independent basis, Debye-Ang):
   XX=            -74.0009   YY=            -64.0414   ZZ=            -85.7655
   XY=             -0.3823   XZ=             -0.0000   YZ=              0.0000
 Traceless Quadrupole moment (field-independent basis, Debye-Ang):
   XX=              0.6017   YY=             10.5612   ZZ=            -11.1629
   XY=             -0.3823   XZ=             -0.0000   YZ=              0.0000
 Octapole moment (field-independent basis, Debye-Ang**2):
  XXX=             -0.0000  YYY=             -0.0000  ZZZ=             -0.0000  XYY=              0.0000
  XXY=              0.0000  XXZ=              0.0000  XZZ=              0.0000  YZZ=              0.0000
  YYZ=              0.0000  XYZ=             -0.0000
 Hexadecapole moment (field-independent basis, Debye-Ang**3):
 XXXX=           -578.6725 YYYY=          -4248.7690 ZZZZ=            -91.0420 XXXY=             65.6585
 XXXZ=             -0.0000 YYYX=             62.9099 YYYZ=              0.0000 ZZZX=              0.0000
 ZZZY=              0.0000 XXYY=           -812.7342 XXZZ=           -129.3161 YYZZ=           -895.3916
 XXYZ=              0.0000 YYXZ=             -0.0000 ZZXY=             27.2445
 N-N= 7.490099998488D+02 E-N=-2.823996867337D+03  KE= 5.661873405790D+02
 Symmetry A    KE= 2.870309625315D+02
 Symmetry B    KE= 2.791563780475D+02
 ******************************Gaussian NBO Version 3.1******************************
             N A T U R A L   A T O M I C   O R B I T A L   A N D
          N A T U R A L   B O N D   O R B I T A L   A N A L Y S I S
 ******************************Gaussian NBO Version 3.1******************************
       /RESON  / : Allow strongly delocalized NBO set

 Analyzing the SCF density

 Job title: 19                                                              

 Storage needed:    183546 in NPA,    243392 in NBO ( 939521024 available)
 GSVD:  LWork=       39716 too small for GESVD, short by         984 words or         984 for optimal perf.


 NATURAL POPULATIONS:  Natural atomic orbital occupancies 
                                                          
   NAO  Atom  No  lang   Type(AO)    Occupancy      Energy
 ----------------------------------------------------------
     1    C    1  S      Cor( 1S)     1.99882     -10.09186
     2    C    1  S      Val( 2S)     0.83185      -0.10451
     3    C    1  S      Ryd( 3S)     0.00241       0.53908
     4    C    1  px     Val( 2p)     1.09409      -0.05782
     5    C    1  px     Ryd( 3p)     0.00679       0.91989
     6    C    1  py     Val( 2p)     0.90871      -0.03645
     7    C    1  py     Ryd( 3p)     0.01125       0.90757
     8    C    1  pz     Val( 2p)     1.02032      -0.11107
     9    C    1  pz     Ryd( 3p)     0.00089       0.59918
    10    C    1  dxy    Ryd( 3d)     0.00142       2.45775
    11    C    1  dxz    Ryd( 3d)     0.00063       1.91301
    12    C    1  dyz    Ryd( 3d)     0.00084       1.88416
    13    C    1  dx2y2  Ryd( 3d)     0.00127       2.40912
    14    C    1  dz2    Ryd( 3d)     0.00051       2.17649

    15    N    2  S      Cor( 1S)     1.99933     -14.19515
    16    N    2  S      Val( 2S)     1.38066      -0.49758
    17    N    2  S      Ryd( 3S)     0.00949       1.08500
    18    N    2  px     Val( 2p)     1.55495      -0.20737
    19    N    2  px     Ryd( 3p)     0.00681       1.01353
    20    N    2  py     Val( 2p)     1.19974      -0.17496
    21    N    2  py     Ryd( 3p)     0.00475       1.21477
    22    N    2  pz     Val( 2p)     1.05469      -0.19696
    23    N    2  pz     Ryd( 3p)     0.00107       0.83731
    24    N    2  dxy    Ryd( 3d)     0.00176       2.84216
    25    N    2  dxz    Ryd( 3d)     0.00204       2.28582
    26    N    2  dyz    Ryd( 3d)     0.00070       2.30370
    27    N    2  dx2y2  Ryd( 3d)     0.00190       2.69284
    28    N    2  dz2    Ryd( 3d)     0.00082       2.60696

    29    N    3  S      Cor( 1S)     1.99933     -14.19515
    30    N    3  S      Val( 2S)     1.38066      -0.49758
    31    N    3  S      Ryd( 3S)     0.00949       1.08500
    32    N    3  px     Val( 2p)     1.55495      -0.20737
    33    N    3  px     Ryd( 3p)     0.00681       1.01353
    34    N    3  py     Val( 2p)     1.19974      -0.17496
    35    N    3  py     Ryd( 3p)     0.00475       1.21477
    36    N    3  pz     Val( 2p)     1.05469      -0.19696
    37    N    3  pz     Ryd( 3p)     0.00107       0.83731
    38    N    3  dxy    Ryd( 3d)     0.00176       2.84216
    39    N    3  dxz    Ryd( 3d)     0.00204       2.28582
    40    N    3  dyz    Ryd( 3d)     0.00070       2.30370
    41    N    3  dx2y2  Ryd( 3d)     0.00190       2.69284
    42    N    3  dz2    Ryd( 3d)     0.00082       2.60696

    43    C    4  S      Cor( 1S)     1.99882     -10.09186
    44    C    4  S      Val( 2S)     0.83185      -0.10451
    45    C    4  S      Ryd( 3S)     0.00241       0.53908
    46    C    4  px     Val( 2p)     1.09409      -0.05782
    47    C    4  px     Ryd( 3p)     0.00679       0.91989
    48    C    4  py     Val( 2p)     0.90871      -0.03645
    49    C    4  py     Ryd( 3p)     0.01125       0.90757
    50    C    4  pz     Val( 2p)     1.02032      -0.11107
    51    C    4  pz     Ryd( 3p)     0.00089       0.59918
    52    C    4  dxy    Ryd( 3d)     0.00142       2.45775
    53    C    4  dxz    Ryd( 3d)     0.00063       1.91301
    54    C    4  dyz    Ryd( 3d)     0.00084       1.88416
    55    C    4  dx2y2  Ryd( 3d)     0.00127       2.40912
    56    C    4  dz2    Ryd( 3d)     0.00051       2.17649

    57    C    5  S      Cor( 1S)     1.99890     -10.06461
    58    C    5  S      Val( 2S)     0.94525      -0.14128
    59    C    5  S      Ryd( 3S)     0.00148       0.57361
    60    C    5  px     Val( 2p)     1.17916      -0.06265
    61    C    5  px     Ryd( 3p)     0.00587       0.94881
    62    C    5  py     Val( 2p)     1.08811      -0.04723
    63    C    5  py     Ryd( 3p)     0.00477       0.74138
    64    C    5  pz     Val( 2p)     0.96776      -0.10815
    65    C    5  pz     Ryd( 3p)     0.00085       0.55606
    66    C    5  dxy    Ryd( 3d)     0.00079       2.47404
    67    C    5  dxz    Ryd( 3d)     0.00037       1.91228
    68    C    5  dyz    Ryd( 3d)     0.00056       1.93093
    69    C    5  dx2y2  Ryd( 3d)     0.00061       2.47244
    70    C    5  dz2    Ryd( 3d)     0.00040       2.21918

    71    C    6  S      Cor( 1S)     1.99894     -10.06780
    72    C    6  S      Val( 2S)     0.94508      -0.14500
    73    C    6  S      Ryd( 3S)     0.00111       0.56521
    74    C    6  px     Val( 2p)     1.14384      -0.05699
    75    C    6  px     Ryd( 3p)     0.00534       0.85980
    76    C    6  py     Val( 2p)     1.12053      -0.05162
    77    C    6  py     Ryd( 3p)     0.00482       0.79198
    78    C    6  pz     Val( 2p)     1.00093      -0.11011
    79    C    6  pz     Ryd( 3p)     0.00080       0.55150
    80    C    6  dxy    Ryd( 3d)     0.00077       2.51188
    81    C    6  dxz    Ryd( 3d)     0.00044       1.91669
    82    C    6  dyz    Ryd( 3d)     0.00048       1.92167
    83    C    6  dx2y2  Ryd( 3d)     0.00071       2.42601
    84    C    6  dz2    Ryd( 3d)     0.00039       2.22184

    85    C    7  S      Cor( 1S)     1.99894     -10.07061
    86    C    7  S      Val( 2S)     0.94932      -0.14931
    87    C    7  S      Ryd( 3S)     0.00124       0.55850
    88    C    7  px     Val( 2p)     1.07414      -0.04611
    89    C    7  px     Ryd( 3p)     0.00400       0.64615
    90    C    7  py     Val( 2p)     1.18730      -0.06313
    91    C    7  py     Ryd( 3p)     0.00589       0.99929
    92    C    7  pz     Val( 2p)     0.98036      -0.11064
    93    C    7  pz     Ryd( 3p)     0.00095       0.55198
    94    C    7  dxy    Ryd( 3d)     0.00071       2.42752
    95    C    7  dxz    Ryd( 3d)     0.00057       1.92828
    96    C    7  dyz    Ryd( 3d)     0.00036       1.90333
    97    C    7  dx2y2  Ryd( 3d)     0.00078       2.49936
    98    C    7  dz2    Ryd( 3d)     0.00039       2.21312

    99    C    8  S      Cor( 1S)     1.99895     -10.06816
   100    C    8  S      Val( 2S)     0.94530      -0.14455
   101    C    8  S      Ryd( 3S)     0.00115       0.57135
   102    C    8  px     Val( 2p)     1.17829      -0.06124
   103    C    8  px     Ryd( 3p)     0.00587       0.97428
   104    C    8  py     Val( 2p)     1.08480      -0.04544
   105    C    8  py     Ryd( 3p)     0.00425       0.68258
   106    C    8  pz     Val( 2p)     0.99643      -0.10967
   107    C    8  pz     Ryd( 3p)     0.00076       0.55266
   108    C    8  dxy    Ryd( 3d)     0.00075       2.45923
   109    C    8  dxz    Ryd( 3d)     0.00038       1.90626
   110    C    8  dyz    Ryd( 3d)     0.00057       1.93254
   111    C    8  dx2y2  Ryd( 3d)     0.00074       2.47919
   112    C    8  dz2    Ryd( 3d)     0.00039       2.22190

   113    C    9  S      Cor( 1S)     1.99890     -10.06150
   114    C    9  S      Val( 2S)     0.94621      -0.13846
   115    C    9  S      Ryd( 3S)     0.00204       0.55924
   116    C    9  px     Val( 2p)     1.15050      -0.05332
   117    C    9  px     Ryd( 3p)     0.00505       0.84124
   118    C    9  py     Val( 2p)     1.13530      -0.05318
   119    C    9  py     Ryd( 3p)     0.00396       0.91313
   120    C    9  pz     Val( 2p)     0.96387      -0.10597
   121    C    9  pz     Ryd( 3p)     0.00068       0.56468
   122    C    9  dxy    Ryd( 3d)     0.00069       2.52451
   123    C    9  dxz    Ryd( 3d)     0.00041       1.92205
   124    C    9  dyz    Ryd( 3d)     0.00050       1.92758
   125    C    9  dx2y2  Ryd( 3d)     0.00068       2.45193
   126    C    9  dz2    Ryd( 3d)     0.00040       2.22062

   127    C   10  S      Cor( 1S)     1.99890     -10.06150
   128    C   10  S      Val( 2S)     0.94621      -0.13846
   129    C   10  S      Ryd( 3S)     0.00204       0.55924
   130    C   10  px     Val( 2p)     1.15050      -0.05332
   131    C   10  px     Ryd( 3p)     0.00505       0.84124
   132    C   10  py     Val( 2p)     1.13530      -0.05318
   133    C   10  py     Ryd( 3p)     0.00396       0.91313
   134    C   10  pz     Val( 2p)     0.96387      -0.10597
   135    C   10  pz     Ryd( 3p)     0.00068       0.56468
   136    C   10  dxy    Ryd( 3d)     0.00069       2.52451
   137    C   10  dxz    Ryd( 3d)     0.00041       1.92205
   138    C   10  dyz    Ryd( 3d)     0.00050       1.92758
   139    C   10  dx2y2  Ryd( 3d)     0.00068       2.45193
   140    C   10  dz2    Ryd( 3d)     0.00040       2.22062

   141    C   11  S      Cor( 1S)     1.99895     -10.06816
   142    C   11  S      Val( 2S)     0.94530      -0.14455
   143    C   11  S      Ryd( 3S)     0.00115       0.57135
   144    C   11  px     Val( 2p)     1.17829      -0.06124
   145    C   11  px     Ryd( 3p)     0.00587       0.97428
   146    C   11  py     Val( 2p)     1.08480      -0.04544
   147    C   11  py     Ryd( 3p)     0.00425       0.68258
   148    C   11  pz     Val( 2p)     0.99643      -0.10967
   149    C   11  pz     Ryd( 3p)     0.00076       0.55266
   150    C   11  dxy    Ryd( 3d)     0.00075       2.45923
   151    C   11  dxz    Ryd( 3d)     0.00038       1.90626
   152    C   11  dyz    Ryd( 3d)     0.00057       1.93254
   153    C   11  dx2y2  Ryd( 3d)     0.00074       2.47919
   154    C   11  dz2    Ryd( 3d)     0.00039       2.22190

   155    C   12  S      Cor( 1S)     1.99894     -10.07061
   156    C   12  S      Val( 2S)     0.94932      -0.14931
   157    C   12  S      Ryd( 3S)     0.00124       0.55850
   158    C   12  px     Val( 2p)     1.07414      -0.04611
   159    C   12  px     Ryd( 3p)     0.00400       0.64615
   160    C   12  py     Val( 2p)     1.18730      -0.06313
   161    C   12  py     Ryd( 3p)     0.00589       0.99929
   162    C   12  pz     Val( 2p)     0.98036      -0.11064
   163    C   12  pz     Ryd( 3p)     0.00095       0.55198
   164    C   12  dxy    Ryd( 3d)     0.00071       2.42752
   165    C   12  dxz    Ryd( 3d)     0.00057       1.92828
   166    C   12  dyz    Ryd( 3d)     0.00036       1.90333
   167    C   12  dx2y2  Ryd( 3d)     0.00078       2.49936
   168    C   12  dz2    Ryd( 3d)     0.00039       2.21312

   169    C   13  S      Cor( 1S)     1.99894     -10.06780
   170    C   13  S      Val( 2S)     0.94508      -0.14500
   171    C   13  S      Ryd( 3S)     0.00111       0.56521
   172    C   13  px     Val( 2p)     1.14384      -0.05699
   173    C   13  px     Ryd( 3p)     0.00534       0.85980
   174    C   13  py     Val( 2p)     1.12053      -0.05162
   175    C   13  py     Ryd( 3p)     0.00482       0.79198
   176    C   13  pz     Val( 2p)     1.00093      -0.11011
   177    C   13  pz     Ryd( 3p)     0.00080       0.55150
   178    C   13  dxy    Ryd( 3d)     0.00077       2.51188
   179    C   13  dxz    Ryd( 3d)     0.00044       1.91669
   180    C   13  dyz    Ryd( 3d)     0.00048       1.92167
   181    C   13  dx2y2  Ryd( 3d)     0.00071       2.42601
   182    C   13  dz2    Ryd( 3d)     0.00039       2.22184

   183    C   14  S      Cor( 1S)     1.99890     -10.06461
   184    C   14  S      Val( 2S)     0.94525      -0.14128
   185    C   14  S      Ryd( 3S)     0.00148       0.57361
   186    C   14  px     Val( 2p)     1.17916      -0.06265
   187    C   14  px     Ryd( 3p)     0.00587       0.94881
   188    C   14  py     Val( 2p)     1.08811      -0.04723
   189    C   14  py     Ryd( 3p)     0.00477       0.74138
   190    C   14  pz     Val( 2p)     0.96776      -0.10815
   191    C   14  pz     Ryd( 3p)     0.00085       0.55606
   192    C   14  dxy    Ryd( 3d)     0.00079       2.47404
   193    C   14  dxz    Ryd( 3d)     0.00037       1.91228
   194    C   14  dyz    Ryd( 3d)     0.00056       1.93093
   195    C   14  dx2y2  Ryd( 3d)     0.00061       2.47244
   196    C   14  dz2    Ryd( 3d)     0.00040       2.21918

   197    H   15  S      Val( 1S)     0.76259       0.07997
   198    H   15  S      Ryd( 2S)     0.00319       0.33181
   199    H   15  px     Ryd( 2p)     0.00071       2.32664
   200    H   15  py     Ryd( 2p)     0.00021       2.04278
   201    H   15  pz     Ryd( 2p)     0.00016       1.65619

   202    H   16  S      Val( 1S)     0.77169       0.07607
   203    H   16  S      Ryd( 2S)     0.00159       0.31875
   204    H   16  px     Ryd( 2p)     0.00051       2.20655
   205    H   16  py     Ryd( 2p)     0.00039       2.13493
   206    H   16  pz     Ryd( 2p)     0.00017       1.64576

   207    H   17  S      Val( 1S)     0.77352       0.07434
   208    H   17  S      Ryd( 2S)     0.00160       0.31794
   209    H   17  px     Ryd( 2p)     0.00011       1.98006
   210    H   17  py     Ryd( 2p)     0.00080       2.35987
   211    H   17  pz     Ryd( 2p)     0.00018       1.64443

   212    H   18  S      Val( 1S)     0.77265       0.07665
   213    H   18  S      Ryd( 2S)     0.00172       0.32014
   214    H   18  px     Ryd( 2p)     0.00073       2.32879
   215    H   18  py     Ryd( 2p)     0.00017       2.01872
   216    H   18  pz     Ryd( 2p)     0.00017       1.64681

   217    H   19  S      Val( 1S)     0.75215       0.09060
   218    H   19  S      Ryd( 2S)     0.00362       0.36051
   219    H   19  px     Ryd( 2p)     0.00047       2.21195
   220    H   19  py     Ryd( 2p)     0.00048       2.18686
   221    H   19  pz     Ryd( 2p)     0.00015       1.66495

   222    H   20  S      Val( 1S)     0.75215       0.09060
   223    H   20  S      Ryd( 2S)     0.00362       0.36051
   224    H   20  px     Ryd( 2p)     0.00047       2.21195
   225    H   20  py     Ryd( 2p)     0.00048       2.18686
   226    H   20  pz     Ryd( 2p)     0.00015       1.66495

   227    H   21  S      Val( 1S)     0.77265       0.07665
   228    H   21  S      Ryd( 2S)     0.00172       0.32014
   229    H   21  px     Ryd( 2p)     0.00073       2.32879
   230    H   21  py     Ryd( 2p)     0.00017       2.01872
   231    H   21  pz     Ryd( 2p)     0.00017       1.64681

   232    H   22  S      Val( 1S)     0.77352       0.07434
   233    H   22  S      Ryd( 2S)     0.00160       0.31794
   234    H   22  px     Ryd( 2p)     0.00011       1.98006
   235    H   22  py     Ryd( 2p)     0.00080       2.35987
   236    H   22  pz     Ryd( 2p)     0.00018       1.64443

   237    H   23  S      Val( 1S)     0.77169       0.07607
   238    H   23  S      Ryd( 2S)     0.00159       0.31875
   239    H   23  px     Ryd( 2p)     0.00051       2.20655
   240    H   23  py     Ryd( 2p)     0.00039       2.13493
   241    H   23  pz     Ryd( 2p)     0.00017       1.64576

   242    H   24  S      Val( 1S)     0.76259       0.07997
   243    H   24  S      Ryd( 2S)     0.00319       0.33181
   244    H   24  px     Ryd( 2p)     0.00071       2.32664
   245    H   24  py     Ryd( 2p)     0.00021       2.04278
   246    H   24  pz     Ryd( 2p)     0.00016       1.65619

 WARNING:  1 low occupancy (<1.9990e) core orbital  found on  C    1
           1 low occupancy (<1.9990e) core orbital  found on  C    4
           1 low occupancy (<1.9990e) core orbital  found on  C    5
           1 low occupancy (<1.9990e) core orbital  found on  C    6
           1 low occupancy (<1.9990e) core orbital  found on  C    7
           1 low occupancy (<1.9990e) core orbital  found on  C    8
           1 low occupancy (<1.9990e) core orbital  found on  C    9
           1 low occupancy (<1.9990e) core orbital  found on  C   10
           1 low occupancy (<1.9990e) core orbital  found on  C   11
           1 low occupancy (<1.9990e) core orbital  found on  C   12
           1 low occupancy (<1.9990e) core orbital  found on  C   13
           1 low occupancy (<1.9990e) core orbital  found on  C   14


 Summary of Natural Population Analysis:                  
                                                          
                                       Natural Population 
                Natural  -----------------------------------------------
    Atom  No    Charge         Core      Valence    Rydberg      Total
 -----------------------------------------------------------------------
      C    1    0.12021      1.99882     3.85497    0.02601     5.87979
      N    2   -0.21870      1.99933     5.19003    0.02933     7.21870
      N    3   -0.21870      1.99933     5.19003    0.02933     7.21870
      C    4    0.12021      1.99882     3.85497    0.02601     5.87979
      C    5   -0.19488      1.99890     4.18029    0.01569     6.19488
      C    6   -0.22418      1.99894     4.21039    0.01486     6.22418
      C    7   -0.20496      1.99894     4.19113    0.01489     6.20496
      C    8   -0.21861      1.99895     4.20482    0.01484     6.21861
      C    9   -0.20917      1.99890     4.19587    0.01440     6.20917
      C   10   -0.20917      1.99890     4.19587    0.01440     6.20917
      C   11   -0.21861      1.99895     4.20482    0.01484     6.21861
      C   12   -0.20496      1.99894     4.19113    0.01489     6.20496
      C   13   -0.22418      1.99894     4.21039    0.01486     6.22418
      C   14   -0.19488      1.99890     4.18029    0.01569     6.19488
      H   15    0.23315      0.00000     0.76259    0.00427     0.76685
      H   16    0.22564      0.00000     0.77169    0.00267     0.77436
      H   17    0.22380      0.00000     0.77352    0.00268     0.77620
      H   18    0.22456      0.00000     0.77265    0.00279     0.77544
      H   19    0.24314      0.00000     0.75215    0.00471     0.75686
      H   20    0.24314      0.00000     0.75215    0.00471     0.75686
      H   21    0.22456      0.00000     0.77265    0.00279     0.77544
      H   22    0.22380      0.00000     0.77352    0.00268     0.77620
      H   23    0.22564      0.00000     0.77169    0.00267     0.77436
      H   24    0.23315      0.00000     0.76259    0.00427     0.76685
 =======================================================================
   * Total *   -0.00000     27.98555    67.72019    0.29426    96.00000

                                 Natural Population      
 --------------------------------------------------------
   Core                      27.98555 ( 99.9484% of  28)
   Valence                   67.72019 ( 99.5885% of  68)
   Natural Minimal Basis     95.70574 ( 99.6935% of  96)
   Natural Rydberg Basis      0.29426 (  0.3065% of  96)
 --------------------------------------------------------

    Atom  No          Natural Electron Configuration
 ----------------------------------------------------------------------------
      C    1      [core]2S( 0.83)2p( 3.02)3p( 0.02)
      N    2      [core]2S( 1.38)2p( 3.81)3S( 0.01)3p( 0.01)3d( 0.01)
      N    3      [core]2S( 1.38)2p( 3.81)3S( 0.01)3p( 0.01)3d( 0.01)
      C    4      [core]2S( 0.83)2p( 3.02)3p( 0.02)
      C    5      [core]2S( 0.95)2p( 3.24)3p( 0.01)
      C    6      [core]2S( 0.95)2p( 3.27)3p( 0.01)
      C    7      [core]2S( 0.95)2p( 3.24)3p( 0.01)
      C    8      [core]2S( 0.95)2p( 3.26)3p( 0.01)
      C    9      [core]2S( 0.95)2p( 3.25)3p( 0.01)
      C   10      [core]2S( 0.95)2p( 3.25)3p( 0.01)
      C   11      [core]2S( 0.95)2p( 3.26)3p( 0.01)
      C   12      [core]2S( 0.95)2p( 3.24)3p( 0.01)
      C   13      [core]2S( 0.95)2p( 3.27)3p( 0.01)
      C   14      [core]2S( 0.95)2p( 3.24)3p( 0.01)
      H   15            1S( 0.76)
      H   16            1S( 0.77)
      H   17            1S( 0.77)
      H   18            1S( 0.77)
      H   19            1S( 0.75)
      H   20            1S( 0.75)
      H   21            1S( 0.77)
      H   22            1S( 0.77)
      H   23            1S( 0.77)
      H   24            1S( 0.76)


 NATURAL BOND ORBITAL ANALYSIS:

                       Occupancies       Lewis Structure    Low   High
           Occ.    -------------------  -----------------   occ   occ
  Cycle   Thresh.   Lewis   Non-Lewis     CR  BD  3C  LP    (L)   (NL)   Dev
 =============================================================================
   1(1)    1.90    89.28922   6.71078     14  26   0   8     6      7    0.47
   2(2)    1.90    89.28922   6.71078     14  26   0   8     6      7    0.47
   3(1)    1.80    89.28922   6.71078     14  26   0   8     6      7    0.47
   4(2)    1.80    89.28922   6.71078     14  26   0   8     6      7    0.47
   5(1)    1.70    89.28922   6.71078     14  26   0   8     6      7    0.47
   6(2)    1.70    89.28922   6.71078     14  26   0   8     6      7    0.47
   7(1)    1.60    93.14372   2.85628     14  32   0   2     0      7    0.44
   8(2)    1.60    92.54509   3.45491     14  31   0   3     1      7    0.44
   9(3)    1.60    91.90562   4.09438     14  30   0   4     2      7    0.47
  10(4)    1.60    91.94646   4.05354     14  30   0   4     2      7    0.43
  11(5)    1.60    92.54509   3.45491     14  31   0   3     1      7    0.44
  12(6)    1.60    91.94646   4.05354     14  30   0   4     2      7    0.43
  13(7)    1.60    92.54509   3.45491     14  31   0   3     1      7    0.44
  14(8)    1.60    91.94646   4.05354     14  30   0   4     2      7    0.43
  15(9)    1.60    92.54509   3.45491     14  31   0   3     1      7    0.44
  16(1)    1.50    93.14372   2.85628     14  32   0   2     0      7    0.44
  17(2)    1.50    93.08138   2.91862     14  32   0   2     0      7    0.47
  18(3)    1.50    92.54509   3.45491     14  31   0   3     1      7    0.44
  19(4)    1.50    92.48275   3.51725     14  31   0   3     1      7    0.47
  20(5)    1.50    91.94646   4.05354     14  30   0   4     2      7    0.43
  21(6)    1.50    92.54509   3.45491     14  31   0   3     1      7    0.44
  22(7)    1.50    91.94646   4.05354     14  30   0   4     2      7    0.43
  23(8)    1.50    92.54509   3.45491     14  31   0   3     1      7    0.44
  24(9)    1.50    91.94646   4.05354     14  30   0   4     2      7    0.43
  25(1)    1.60    93.14372   2.85628     14  32   0   2     0      7    0.44
 -----------------------------------------------------------------------------

 Structure accepted: RESONANCE keyword permits strongly delocalized structure

 WARNING:  1 low occupancy (<1.9990e) core orbital  found on  C    1
           1 low occupancy (<1.9990e) core orbital  found on  C    4
           1 low occupancy (<1.9990e) core orbital  found on  C    5
           1 low occupancy (<1.9990e) core orbital  found on  C    6
           1 low occupancy (<1.9990e) core orbital  found on  C    7
           1 low occupancy (<1.9990e) core orbital  found on  C    8
           1 low occupancy (<1.9990e) core orbital  found on  C    9
           1 low occupancy (<1.9990e) core orbital  found on  C   10
           1 low occupancy (<1.9990e) core orbital  found on  C   11
           1 low occupancy (<1.9990e) core orbital  found on  C   12
           1 low occupancy (<1.9990e) core orbital  found on  C   13
           1 low occupancy (<1.9990e) core orbital  found on  C   14

 --------------------------------------------------------
   Core                     27.98557 ( 99.948% of  28)
   Valence Lewis            65.15815 ( 95.821% of  68)
  ==================       ============================
   Total Lewis              93.14372 ( 97.025% of  96)
  -----------------------------------------------------
   Valence non-Lewis         2.64837 (  2.759% of  96)
   Rydberg non-Lewis         0.20790 (  0.217% of  96)
  ==================       ============================
   Total non-Lewis           2.85628 (  2.975% of  96)
 --------------------------------------------------------


       (Occupancy)   Bond orbital/ Coefficients/ Hybrids
 ---------------------------------------------------------------------------------
     1. (1.97889) BD ( 1) C   1 - N   2  
                ( 40.18%)   0.6338* C   1 s( 27.41%)p 2.64( 72.46%)d 0.00(  0.13%)
                                            0.0001  0.5234  0.0118 -0.1759 -0.0223
                                            0.8324  0.0171 -0.0000 -0.0000 -0.0141
                                            0.0000 -0.0000 -0.0271 -0.0186
                ( 59.82%)   0.7735* N   2 s( 34.17%)p 1.92( 65.76%)d 0.00(  0.07%)
                                            0.0002  0.5841  0.0224  0.1870  0.0167
                                           -0.7888 -0.0063  0.0000 -0.0000 -0.0214
                                            0.0000 -0.0000 -0.0112 -0.0127
     2. (1.97491) BD ( 1) C   1 - C  10  
                ( 50.52%)   0.7108* C   1 s( 37.00%)p 1.70( 62.97%)d 0.00(  0.04%)
                                           -0.0000  0.6082 -0.0083  0.7617  0.0026
                                           -0.2217  0.0182  0.0000 -0.0000 -0.0100
                                            0.0000 -0.0000  0.0124 -0.0110
                ( 49.48%)   0.7034* C  10 s( 34.42%)p 1.90( 65.53%)d 0.00(  0.05%)
                                            0.0000  0.5867  0.0033 -0.7522  0.0066
                                            0.2982  0.0243 -0.0000 -0.0000 -0.0109
                                            0.0000 -0.0000  0.0140 -0.0127
     3. (1.97283) BD ( 1) C   1 - C  14  
                ( 50.61%)   0.7114* C   1 s( 35.38%)p 1.83( 64.58%)d 0.00(  0.04%)
                                            0.0001 -0.5948 -0.0006  0.6230  0.0140
                                            0.5065 -0.0299 -0.0000  0.0000 -0.0165
                                            0.0000  0.0000 -0.0037  0.0114
                ( 49.39%)   0.7028* C  14 s( 35.23%)p 1.84( 64.72%)d 0.00(  0.05%)
                                           -0.0001 -0.5936 -0.0056 -0.6004  0.0137
                                           -0.5347 -0.0244  0.0000  0.0000 -0.0173
                                            0.0000  0.0000 -0.0041  0.0125
     4. (1.61498) BD ( 2) C   1 - C  14  
                ( 52.10%)   0.7218* C   1 s(  0.00%)p 1.00( 99.98%)d 0.00(  0.02%)
                                           -0.0000  0.0000 -0.0000 -0.0000 -0.0000
                                            0.0000 -0.0000  0.9999 -0.0070 -0.0000
                                           -0.0106 -0.0105  0.0000  0.0000
                ( 47.90%)   0.6921* C  14 s(  0.00%)p 1.00( 99.95%)d 0.00(  0.05%)
                                            0.0000  0.0000 -0.0000 -0.0000 -0.0000
                                            0.0000  0.0000  0.9998 -0.0050  0.0000
                                            0.0212  0.0036 -0.0000  0.0000
     5. (1.98678) BD ( 1) N   2 - N   3  
                ( 50.00%)   0.7071* N   2 s( 31.45%)p 2.18( 68.42%)d 0.00(  0.13%)
                                           -0.0002  0.5589  0.0462  0.6086 -0.0318
                                            0.5583 -0.0323 -0.0000  0.0000  0.0284
                                           -0.0000 -0.0000  0.0140 -0.0171
                ( 50.00%)   0.7071* N   3 s( 31.45%)p 2.18( 68.42%)d 0.00(  0.13%)
                                           -0.0002  0.5589  0.0462 -0.6086  0.0318
                                           -0.5583  0.0323 -0.0000  0.0000  0.0284
                                            0.0000  0.0000  0.0140 -0.0171
     6. (1.90914) BD ( 2) N   2 - N   3  
                ( 50.00%)   0.7071* N   2 s(  0.00%)p 1.00( 99.77%)d 0.00(  0.23%)
                                           -0.0000 -0.0000 -0.0000 -0.0000 -0.0000
                                            0.0000  0.0000  0.9987 -0.0167  0.0000
                                            0.0457  0.0135  0.0000  0.0000
                ( 50.00%)   0.7071* N   3 s(  0.00%)p 1.00( 99.77%)d 0.00(  0.23%)
                                           -0.0000 -0.0000 -0.0000  0.0000  0.0000
                                           -0.0000 -0.0000  0.9987 -0.0167  0.0000
                                           -0.0457 -0.0135  0.0000  0.0000
     7. (1.97889) BD ( 1) N   3 - C   4  
                ( 59.82%)   0.7735* N   3 s( 34.17%)p 1.92( 65.76%)d 0.00(  0.07%)
                                            0.0002  0.5841  0.0224 -0.1870 -0.0167
                                            0.7888  0.0063  0.0000 -0.0000 -0.0214
                                           -0.0000  0.0000 -0.0112 -0.0127
                ( 40.18%)   0.6338* C   4 s( 27.41%)p 2.64( 72.46%)d 0.00(  0.13%)
                                            0.0001  0.5234  0.0118  0.1759  0.0223
                                           -0.8324 -0.0171 -0.0000 -0.0000 -0.0141
                                           -0.0000  0.0000 -0.0271 -0.0186
     8. (1.97283) BD ( 1) C   4 - C   5  
                ( 50.61%)   0.7114* C   4 s( 35.38%)p 1.83( 64.58%)d 0.00(  0.04%)
                                           -0.0001  0.5948  0.0006  0.6230  0.0140
                                            0.5065 -0.0299  0.0000 -0.0000  0.0165
                                            0.0000  0.0000  0.0037 -0.0114
                ( 49.39%)   0.7028* C   5 s( 35.23%)p 1.84( 64.72%)d 0.00(  0.05%)
                                            0.0001  0.5936  0.0056 -0.6004  0.0137
                                           -0.5347 -0.0244 -0.0000 -0.0000  0.0173
                                            0.0000  0.0000  0.0041 -0.0125
     9. (1.61498) BD ( 2) C   4 - C   5  
                ( 52.10%)   0.7218* C   4 s(  0.00%)p 1.00( 99.98%)d 0.00(  0.02%)
                                           -0.0000  0.0000 -0.0000  0.0000  0.0000
                                           -0.0000  0.0000  0.9999 -0.0070 -0.0000
                                            0.0106  0.0105  0.0000  0.0000
                ( 47.90%)   0.6921* C   5 s(  0.00%)p 1.00( 99.95%)d 0.00(  0.05%)
                                            0.0000  0.0000 -0.0000  0.0000  0.0000
                                           -0.0000 -0.0000  0.9998 -0.0050  0.0000
                                           -0.0212 -0.0036 -0.0000  0.0000
    10. (1.97491) BD ( 1) C   4 - C   9  
                ( 50.52%)   0.7108* C   4 s( 37.00%)p 1.70( 62.97%)d 0.00(  0.04%)
                                            0.0000 -0.6082  0.0083  0.7617  0.0026
                                           -0.2217  0.0182 -0.0000  0.0000  0.0100
                                            0.0000 -0.0000 -0.0124  0.0110
                ( 49.48%)   0.7034* C   9 s( 34.42%)p 1.90( 65.53%)d 0.00(  0.05%)
                                           -0.0000 -0.5867 -0.0033 -0.7522  0.0066
                                            0.2982  0.0243  0.0000  0.0000  0.0109
                                            0.0000 -0.0000 -0.0140  0.0127
    11. (1.97672) BD ( 1) C   5 - C   6  
                ( 50.18%)   0.7084* C   5 s( 36.08%)p 1.77( 63.88%)d 0.00(  0.04%)
                                            0.0000  0.6005  0.0131 -0.1101  0.0378
                                            0.7906  0.0158  0.0000 -0.0000 -0.0077
                                           -0.0000  0.0000 -0.0157 -0.0117
                ( 49.82%)   0.7059* C   6 s( 35.67%)p 1.80( 64.29%)d 0.00(  0.05%)
                                            0.0000  0.5972  0.0070  0.1676  0.0396
                                           -0.7831 -0.0026 -0.0000 -0.0000 -0.0045
                                           -0.0000  0.0000 -0.0170 -0.0121
    12. (1.97814) BD ( 1) C   5 - H  15  
                ( 61.88%)   0.7866* C   5 s( 28.61%)p 2.49( 71.36%)d 0.00(  0.03%)
                                           -0.0003  0.5347 -0.0145  0.7913 -0.0045
                                           -0.2956  0.0056 -0.0000  0.0000 -0.0103
                                           -0.0000  0.0000  0.0102 -0.0098
                ( 38.12%)   0.6174* H  15 s( 99.91%)p 0.00(  0.09%)
                                            0.9995 -0.0034 -0.0282  0.0120  0.0000
    13. (1.97778) BD ( 1) C   6 - C   7  
                ( 50.05%)   0.7074* C   6 s( 35.70%)p 1.80( 64.25%)d 0.00(  0.04%)
                                            0.0000  0.5975  0.0090 -0.7437  0.0022
                                            0.2964  0.0402  0.0000  0.0000 -0.0097
                                           -0.0000  0.0000  0.0144 -0.0119
                ( 49.95%)   0.7068* C   7 s( 35.81%)p 1.79( 64.15%)d 0.00(  0.04%)
                                            0.0000  0.5984  0.0085  0.7616  0.0235
                                           -0.2446  0.0321 -0.0000  0.0000 -0.0123
                                           -0.0000  0.0000  0.0124 -0.0118
    14. (1.65769) BD ( 2) C   6 - C   7  
                ( 50.77%)   0.7125* C   6 s(  0.00%)p 1.00( 99.95%)d 0.00(  0.05%)
                                            0.0000 -0.0000 -0.0000  0.0000 -0.0000
                                           -0.0000  0.0000  0.9997 -0.0111  0.0000
                                           -0.0206 -0.0051 -0.0000  0.0000
                ( 49.23%)   0.7016* C   7 s(  0.00%)p 1.00( 99.95%)d 0.00(  0.05%)
                                            0.0000 -0.0000  0.0000  0.0000 -0.0000
                                           -0.0000  0.0000  0.9997 -0.0116 -0.0000
                                            0.0139 -0.0164 -0.0000 -0.0000
    15. (1.98020) BD ( 1) C   6 - H  16  
                ( 61.44%)   0.7838* C   6 s( 28.54%)p 2.50( 71.43%)d 0.00(  0.03%)
                                           -0.0003  0.5340 -0.0135  0.6459 -0.0060
                                            0.5451 -0.0054  0.0000 -0.0000  0.0144
                                            0.0000  0.0000  0.0025 -0.0098
                ( 38.56%)   0.6210* H  16 s( 99.91%)p 0.00(  0.09%)
                                            0.9995 -0.0019 -0.0232 -0.0195 -0.0000
    16. (1.97797) BD ( 1) C   7 - C   8  
                ( 49.98%)   0.7070* C   7 s( 35.64%)p 1.80( 64.31%)d 0.00(  0.04%)
                                            0.0000  0.5970  0.0080 -0.6285 -0.0329
                                           -0.4966  0.0221 -0.0000  0.0000  0.0174
                                            0.0000  0.0000  0.0013 -0.0119
                ( 50.02%)   0.7072* C   8 s( 35.55%)p 1.81( 64.40%)d 0.00(  0.04%)
                                            0.0000  0.5962  0.0087  0.5950 -0.0162
                                            0.5370  0.0366  0.0000  0.0000  0.0168
                                            0.0000  0.0000  0.0044 -0.0119
    17. (1.98059) BD ( 1) C   7 - H  17  
                ( 61.35%)   0.7832* C   7 s( 28.46%)p 2.51( 71.51%)d 0.00(  0.03%)
                                           -0.0003  0.5333 -0.0134 -0.1513  0.0015
                                            0.8320 -0.0078  0.0000 -0.0000 -0.0052
                                           -0.0000  0.0000 -0.0139 -0.0097
                ( 38.65%)   0.6217* H  17 s( 99.91%)p 0.00(  0.09%)
                                            0.9995 -0.0019  0.0053 -0.0298 -0.0000
    18. (1.97563) BD ( 1) C   8 - C   9  
                ( 49.81%)   0.7058* C   8 s( 35.95%)p 1.78( 64.01%)d 0.00(  0.05%)
                                            0.0001  0.5995  0.0075  0.1132 -0.0361
                                           -0.7910 -0.0164 -0.0000  0.0000 -0.0075
                                           -0.0000  0.0000 -0.0159 -0.0120
                ( 50.19%)   0.7084* C   9 s( 36.39%)p 1.75( 63.56%)d 0.00(  0.04%)
                                           -0.0000  0.6031  0.0160 -0.1615 -0.0392
                                            0.7797  0.0017  0.0000  0.0000 -0.0036
                                           -0.0000  0.0000 -0.0169 -0.0116
    19. (1.67343) BD ( 2) C   8 - C   9  
                ( 51.18%)   0.7154* C   8 s(  0.00%)p 1.00( 99.95%)d 0.00(  0.05%)
                                           -0.0000 -0.0000 -0.0000  0.0000 -0.0000
                                           -0.0000  0.0000  0.9997 -0.0123 -0.0000
                                            0.0141 -0.0163 -0.0000 -0.0000
                ( 48.82%)   0.6987* C   9 s(  0.00%)p 1.00( 99.95%)d 0.00(  0.05%)
                                            0.0000 -0.0000 -0.0000  0.0000  0.0000
                                           -0.0000  0.0000  0.9997 -0.0055  0.0000
                                            0.0082  0.0213  0.0000  0.0000
    20. (1.98029) BD ( 1) C   8 - H  18  
                ( 61.41%)   0.7837* C   8 s( 28.41%)p 2.52( 71.56%)d 0.00(  0.03%)
                                            0.0003 -0.5328  0.0137  0.7947 -0.0076
                                           -0.2897  0.0036 -0.0000  0.0000  0.0095
                                            0.0000 -0.0000 -0.0112  0.0097
                ( 38.59%)   0.6212* H  18 s( 99.91%)p 0.00(  0.09%)
                                           -0.9995  0.0022 -0.0285  0.0102  0.0000
    21. (1.97698) BD ( 1) C   9 - H  19  
                ( 62.47%)   0.7904* C   9 s( 29.11%)p 2.43( 70.86%)d 0.00(  0.03%)
                                            0.0003 -0.5394  0.0141  0.6381 -0.0012
                                            0.5490 -0.0065  0.0000 -0.0000 -0.0141
                                           -0.0000 -0.0000 -0.0008  0.0098
                ( 37.53%)   0.6127* H  19 s( 99.90%)p 0.00(  0.10%)
                                           -0.9995  0.0051 -0.0223 -0.0218 -0.0000
    22. (1.97563) BD ( 1) C  10 - C  11  
                ( 50.19%)   0.7084* C  10 s( 36.39%)p 1.75( 63.56%)d 0.00(  0.04%)
                                           -0.0000  0.6031  0.0160  0.1615  0.0392
                                           -0.7797 -0.0017  0.0000  0.0000 -0.0036
                                            0.0000 -0.0000 -0.0169 -0.0116
                ( 49.81%)   0.7058* C  11 s( 35.95%)p 1.78( 64.01%)d 0.00(  0.05%)
                                            0.0001  0.5995  0.0075 -0.1132  0.0361
                                            0.7910  0.0164 -0.0000  0.0000 -0.0075
                                            0.0000 -0.0000 -0.0159 -0.0120
    23. (1.67343) BD ( 2) C  10 - C  11  
                ( 48.82%)   0.6987* C  10 s(  0.00%)p 1.00( 99.95%)d 0.00(  0.05%)
                                            0.0000 -0.0000 -0.0000 -0.0000 -0.0000
                                            0.0000 -0.0000  0.9997 -0.0055  0.0000
                                           -0.0082 -0.0213  0.0000  0.0000
                ( 51.18%)   0.7154* C  11 s(  0.00%)p 1.00( 99.95%)d 0.00(  0.05%)
                                           -0.0000 -0.0000 -0.0000 -0.0000  0.0000
                                            0.0000 -0.0000  0.9997 -0.0123 -0.0000
                                           -0.0141  0.0163 -0.0000 -0.0000
    24. (1.97698) BD ( 1) C  10 - H  20  
                ( 62.47%)   0.7904* C  10 s( 29.11%)p 2.43( 70.86%)d 0.00(  0.03%)
                                           -0.0003  0.5394 -0.0141  0.6381 -0.0012
                                            0.5490 -0.0065 -0.0000  0.0000  0.0141
                                           -0.0000 -0.0000  0.0008 -0.0098
                ( 37.53%)   0.6127* H  20 s( 99.90%)p 0.00(  0.10%)
                                            0.9995 -0.0051 -0.0223 -0.0218  0.0000
    25. (1.97797) BD ( 1) C  11 - C  12  
                ( 50.02%)   0.7072* C  11 s( 35.55%)p 1.81( 64.40%)d 0.00(  0.04%)
                                            0.0000  0.5962  0.0087 -0.5950  0.0162
                                           -0.5370 -0.0366  0.0000  0.0000  0.0168
                                           -0.0000 -0.0000  0.0044 -0.0119
                ( 49.98%)   0.7070* C  12 s( 35.64%)p 1.80( 64.31%)d 0.00(  0.04%)
                                            0.0000  0.5970  0.0080  0.6285  0.0329
                                            0.4966 -0.0221 -0.0000  0.0000  0.0174
                                           -0.0000 -0.0000  0.0013 -0.0119
    26. (1.98029) BD ( 1) C  11 - H  21  
                ( 61.41%)   0.7837* C  11 s( 28.41%)p 2.52( 71.56%)d 0.00(  0.03%)
                                           -0.0003  0.5328 -0.0137  0.7947 -0.0076
                                           -0.2897  0.0036  0.0000 -0.0000 -0.0095
                                            0.0000 -0.0000  0.0112 -0.0097
                ( 38.59%)   0.6212* H  21 s( 99.91%)p 0.00(  0.09%)
                                            0.9995 -0.0022 -0.0285  0.0102 -0.0000
    27. (1.97778) BD ( 1) C  12 - C  13  
                ( 49.95%)   0.7068* C  12 s( 35.81%)p 1.79( 64.15%)d 0.00(  0.04%)
                                            0.0000  0.5984  0.0085 -0.7616 -0.0235
                                            0.2446 -0.0321 -0.0000  0.0000 -0.0123
                                            0.0000 -0.0000  0.0124 -0.0118
                ( 50.05%)   0.7074* C  13 s( 35.70%)p 1.80( 64.25%)d 0.00(  0.04%)
                                            0.0000  0.5975  0.0090  0.7437 -0.0022
                                           -0.2964 -0.0402  0.0000  0.0000 -0.0097
                                            0.0000 -0.0000  0.0144 -0.0119
    28. (1.65769) BD ( 2) C  12 - C  13  
                ( 49.23%)   0.7016* C  12 s(  0.00%)p 1.00( 99.95%)d 0.00(  0.05%)
                                            0.0000 -0.0000  0.0000 -0.0000  0.0000
                                            0.0000 -0.0000  0.9997 -0.0116 -0.0000
                                           -0.0139  0.0164 -0.0000 -0.0000
                ( 50.77%)   0.7125* C  13 s(  0.00%)p 1.00( 99.95%)d 0.00(  0.05%)
                                            0.0000 -0.0000 -0.0000 -0.0000  0.0000
                                            0.0000 -0.0000  0.9997 -0.0111  0.0000
                                            0.0206  0.0051 -0.0000  0.0000
    29. (1.98059) BD ( 1) C  12 - H  22  
                ( 61.35%)   0.7832* C  12 s( 28.46%)p 2.51( 71.51%)d 0.00(  0.03%)
                                            0.0003 -0.5333  0.0134 -0.1513  0.0015
                                            0.8320 -0.0078 -0.0000  0.0000  0.0052
                                           -0.0000  0.0000  0.0139  0.0097
                ( 38.65%)   0.6217* H  22 s( 99.91%)p 0.00(  0.09%)
                                           -0.9995  0.0019  0.0053 -0.0298  0.0000
    30. (1.97672) BD ( 1) C  13 - C  14  
                ( 49.82%)   0.7059* C  13 s( 35.67%)p 1.80( 64.29%)d 0.00(  0.05%)
                                            0.0000  0.5972  0.0070 -0.1676 -0.0396
                                            0.7831  0.0026 -0.0000 -0.0000 -0.0045
                                            0.0000 -0.0000 -0.0170 -0.0121
                ( 50.18%)   0.7084* C  14 s( 36.08%)p 1.77( 63.88%)d 0.00(  0.04%)
                                            0.0000  0.6005  0.0131  0.1101 -0.0378
                                           -0.7906 -0.0158  0.0000 -0.0000 -0.0077
                                            0.0000 -0.0000 -0.0157 -0.0117
    31. (1.98020) BD ( 1) C  13 - H  23  
                ( 61.44%)   0.7838* C  13 s( 28.54%)p 2.50( 71.43%)d 0.00(  0.03%)
                                            0.0003 -0.5340  0.0135  0.6459 -0.0060
                                            0.5451 -0.0054 -0.0000  0.0000 -0.0144
                                            0.0000  0.0000 -0.0025  0.0098
                ( 38.56%)   0.6210* H  23 s( 99.91%)p 0.00(  0.09%)
                                           -0.9995  0.0019 -0.0232 -0.0195  0.0000
    32. (1.97814) BD ( 1) C  14 - H  24  
                ( 61.88%)   0.7866* C  14 s( 28.61%)p 2.49( 71.36%)d 0.00(  0.03%)
                                            0.0003 -0.5347  0.0145  0.7913 -0.0045
                                           -0.2956  0.0056  0.0000 -0.0000  0.0103
                                           -0.0000  0.0000 -0.0102  0.0098
                ( 38.12%)   0.6174* H  24 s( 99.91%)p 0.00(  0.09%)
                                           -0.9995  0.0034 -0.0282  0.0120 -0.0000
    33. (1.99881) CR ( 1) C   1           s(100.00%)p 0.00(  0.00%)
                                            1.0000  0.0000 -0.0000 -0.0000  0.0000
                                           -0.0002  0.0000  0.0000 -0.0000  0.0000
                                           -0.0000  0.0000  0.0000  0.0000
    34. (1.99933) CR ( 1) N   2           s(100.00%)p 0.00(  0.00%)
                                            1.0000 -0.0002  0.0000  0.0003 -0.0000
                                            0.0002 -0.0000  0.0000  0.0000  0.0000
                                            0.0000  0.0000  0.0000 -0.0000
    35. (1.99933) CR ( 1) N   3           s(100.00%)p 0.00(  0.00%)
                                            1.0000 -0.0002  0.0000 -0.0003  0.0000
                                           -0.0002  0.0000  0.0000  0.0000  0.0000
                                           -0.0000 -0.0000  0.0000 -0.0000
    36. (1.99881) CR ( 1) C   4           s(100.00%)p 0.00(  0.00%)
                                            1.0000  0.0000 -0.0000  0.0000 -0.0000
                                            0.0002 -0.0000  0.0000 -0.0000  0.0000
                                            0.0000 -0.0000  0.0000  0.0000
    37. (1.99890) CR ( 1) C   5           s(100.00%)p 0.00(  0.00%)
                                            1.0000  0.0001 -0.0000  0.0003 -0.0000
                                           -0.0001  0.0000 -0.0000  0.0000 -0.0000
                                           -0.0000  0.0000  0.0000 -0.0000
    38. (1.99894) CR ( 1) C   6           s(100.00%)p 0.00(  0.00%)
                                            1.0000  0.0001 -0.0000  0.0002 -0.0000
                                            0.0002 -0.0000 -0.0000  0.0000  0.0000
                                            0.0000  0.0000  0.0000 -0.0000
    39. (1.99895) CR ( 1) C   7           s(100.00%)p 0.00(  0.00%)
                                            1.0000  0.0001 -0.0000 -0.0001  0.0000
                                            0.0003 -0.0000  0.0000 -0.0000 -0.0000
                                           -0.0000  0.0000 -0.0000 -0.0000
    40. (1.99895) CR ( 1) C   8           s(100.00%)p 0.00(  0.00%)
                                            1.0000  0.0001 -0.0000 -0.0003  0.0000
                                            0.0001 -0.0000  0.0000 -0.0000 -0.0000
                                           -0.0000 -0.0000  0.0000 -0.0000
    41. (1.99890) CR ( 1) C   9           s(100.00%)p 0.00(  0.00%)
                                            1.0000  0.0002 -0.0000 -0.0002  0.0000
                                           -0.0002  0.0000 -0.0000  0.0000  0.0000
                                           -0.0000 -0.0000 -0.0000 -0.0000
    42. (1.99890) CR ( 1) C  10           s(100.00%)p 0.00(  0.00%)
                                            1.0000  0.0002 -0.0000  0.0002 -0.0000
                                            0.0002 -0.0000 -0.0000  0.0000  0.0000
                                            0.0000  0.0000 -0.0000 -0.0000
    43. (1.99895) CR ( 1) C  11           s(100.00%)p 0.00(  0.00%)
                                            1.0000  0.0001 -0.0000  0.0003 -0.0000
                                           -0.0001  0.0000  0.0000 -0.0000 -0.0000
                                            0.0000  0.0000  0.0000 -0.0000
    44. (1.99895) CR ( 1) C  12           s(100.00%)p 0.00(  0.00%)
                                            1.0000  0.0001 -0.0000  0.0001 -0.0000
                                           -0.0003  0.0000  0.0000 -0.0000 -0.0000
                                            0.0000 -0.0000 -0.0000 -0.0000
    45. (1.99894) CR ( 1) C  13           s(100.00%)p 0.00(  0.00%)
                                            1.0000  0.0001 -0.0000 -0.0002  0.0000
                                           -0.0002  0.0000 -0.0000  0.0000  0.0000
                                           -0.0000 -0.0000  0.0000 -0.0000
    46. (1.99890) CR ( 1) C  14           s(100.00%)p 0.00(  0.00%)
                                            1.0000  0.0001 -0.0000 -0.0003  0.0000
                                            0.0001 -0.0000 -0.0000  0.0000 -0.0000
                                            0.0000 -0.0000  0.0000 -0.0000
    47. (1.95409) LP ( 1) N   2           s( 34.62%)p 1.89( 65.32%)d 0.00(  0.05%)
                                            0.0003  0.5875 -0.0324 -0.7675 -0.0241
                                            0.2513  0.0217 -0.0000 -0.0000  0.0101
                                           -0.0000  0.0000 -0.0160  0.0127
    48. (1.95409) LP ( 1) N   3           s( 34.62%)p 1.89( 65.32%)d 0.00(  0.05%)
                                            0.0003  0.5875 -0.0324  0.7675  0.0241
                                           -0.2513 -0.0217 -0.0000 -0.0000  0.0101
                                            0.0000 -0.0000 -0.0160  0.0127
    49. (0.01059) RY*( 1) C   1           s(  2.67%)p34.33( 91.55%)d 2.17(  5.78%)
                                           -0.0000 -0.0334  0.1598  0.0109  0.0855
                                            0.0090  0.9529  0.0000 -0.0000  0.2385
                                           -0.0000  0.0000  0.0266  0.0151
    50. (0.00633) RY*( 2) C   1           s(  1.37%)p71.98( 98.28%)d 0.26(  0.35%)
                                           -0.0000  0.0218  0.1148 -0.0133  0.9850
                                            0.0089 -0.1107 -0.0000  0.0000  0.0223
                                           -0.0000  0.0000 -0.0543 -0.0098
    51. (0.00229) RY*( 3) C   1           s( 82.42%)p 0.06(  5.09%)d 0.15( 12.49%)
                                            0.0000 -0.0001  0.9078  0.0151 -0.1458
                                           -0.0188 -0.1705  0.0000  0.0000  0.1639
                                           -0.0000 -0.0000 -0.3031 -0.0784
    52. (0.00109) RY*( 4) C   1           s(  0.00%)p 1.00( 45.51%)d 1.20( 54.49%)
                                           -0.0000  0.0000 -0.0000 -0.0000 -0.0000
                                            0.0000  0.0000  0.0129  0.6745 -0.0000
                                            0.0433  0.7369 -0.0000 -0.0000
    53. (0.00074) RY*( 5) C   1           s(  0.00%)p 1.00(  7.95%)d11.57( 92.05%)
                                           -0.0000 -0.0000  0.0000 -0.0000  0.0000
                                            0.0000 -0.0000  0.0101 -0.2819  0.0000
                                            0.9378  0.2027 -0.0000  0.0000
    54. (0.00056) RY*( 6) C   1           s(  0.00%)p 1.00( 46.55%)d 1.15( 53.45%)
                                            0.0000 -0.0000 -0.0000  0.0000 -0.0000
                                           -0.0000  0.0000  0.0017  0.6823 -0.0000
                                            0.3444 -0.6448 -0.0000  0.0000
    55. (0.00044) RY*( 7) C   1           s( 11.61%)p 0.01(  0.08%)d 7.61( 88.31%)
                                           -0.0000  0.0017  0.3407 -0.0119  0.0129
                                            0.0155 -0.0168 -0.0000  0.0000 -0.2614
                                            0.0000 -0.0000  0.8996 -0.0736
    56. (0.00029) RY*( 8) C   1           s(  1.09%)p 4.52(  4.94%)d85.87( 93.96%)
                                            0.0000 -0.0139  0.1037 -0.0080  0.0165
                                           -0.0250  0.2201  0.0000 -0.0000 -0.9188
                                            0.0000 -0.0000 -0.3057 -0.0440
    57. (0.00002) RY*( 9) C   1           s(  1.06%)p 0.04(  0.04%)d92.98( 98.89%)
    58. (0.00939) RY*( 1) N   2           s( 50.42%)p 0.80( 40.36%)d 0.18(  9.22%)
                                            0.0000 -0.0106  0.7100 -0.0531  0.4795
                                            0.0165 -0.4129  0.0000 -0.0000  0.0566
                                           -0.0000 -0.0000 -0.2956 -0.0405
    59. (0.00319) RY*( 2) N   2           s(  3.75%)p24.58( 92.15%)d 1.09(  4.10%)
                                           -0.0000 -0.0265  0.1918 -0.0260 -0.8055
                                           -0.0269 -0.5208 -0.0000  0.0000 -0.1453
                                            0.0000  0.0000 -0.1391 -0.0235
    60. (0.00100) RY*( 3) N   2           s(  0.00%)p 1.00( 54.86%)d 0.82( 45.14%)
                                           -0.0000 -0.0000  0.0000 -0.0000 -0.0000
                                           -0.0000  0.0000 -0.0049  0.7407  0.0000
                                            0.1867  0.6454 -0.0000 -0.0000
    61. (0.00063) RY*( 4) N   2           s(  0.00%)p 1.00( 44.95%)d 1.22( 55.05%)
                                           -0.0000  0.0000 -0.0000  0.0000  0.0000
                                            0.0000 -0.0000 -0.0332 -0.6696 -0.0000
                                            0.2788  0.6876  0.0000  0.0000
    62. (0.00061) RY*( 5) N   2           s( 31.29%)p 1.99( 62.36%)d 0.20(  6.35%)
                                           -0.0000 -0.0154  0.5591 -0.0030 -0.3352
                                           -0.0118  0.7149 -0.0000 -0.0000  0.1946
                                            0.0000  0.0000 -0.1591 -0.0190
    63. (0.00021) RY*( 6) N   2           s(  9.81%)p 0.20(  1.99%)d 8.99( 88.20%)
                                           -0.0000 -0.0029  0.3131 -0.0405 -0.0418
                                           -0.0226 -0.1265  0.0000 -0.0000  0.2364
                                           -0.0000  0.0000  0.9085  0.0274
    64. (0.00008) RY*( 7) N   2           s(  4.46%)p 0.78(  3.50%)d20.63( 92.04%)
    65. (0.00002) RY*( 8) N   2           s(  0.03%)p 4.64(  0.15%)d99.99( 99.82%)
    66. (0.00001) RY*( 9) N   2           s(  0.00%)p 1.00(  0.42%)d99.99( 99.58%)
    67. (0.00939) RY*( 1) N   3           s( 50.42%)p 0.80( 40.36%)d 0.18(  9.22%)
                                            0.0000 -0.0106  0.7100  0.0531 -0.4795
                                           -0.0165  0.4129  0.0000 -0.0000  0.0566
                                            0.0000  0.0000 -0.2956 -0.0405
    68. (0.00319) RY*( 2) N   3           s(  3.75%)p24.58( 92.15%)d 1.09(  4.10%)
                                           -0.0000 -0.0265  0.1918  0.0260  0.8055
                                            0.0269  0.5208 -0.0000  0.0000 -0.1453
                                           -0.0000 -0.0000 -0.1391 -0.0235
    69. (0.00100) RY*( 3) N   3           s(  0.00%)p 1.00( 54.86%)d 0.82( 45.14%)
                                           -0.0000 -0.0000  0.0000  0.0000  0.0000
                                            0.0000 -0.0000 -0.0049  0.7407  0.0000
                                           -0.1867 -0.6454 -0.0000 -0.0000
    70. (0.00063) RY*( 4) N   3           s(  0.00%)p 1.00( 44.95%)d 1.22( 55.05%)
                                            0.0000 -0.0000  0.0000  0.0000  0.0000
                                            0.0000 -0.0000  0.0332  0.6696  0.0000
                                            0.2788  0.6876 -0.0000 -0.0000
    71. (0.00061) RY*( 5) N   3           s( 31.29%)p 1.99( 62.36%)d 0.20(  6.35%)
                                           -0.0000 -0.0154  0.5591  0.0030  0.3352
                                            0.0118 -0.7149 -0.0000 -0.0000  0.1946
                                           -0.0000 -0.0000 -0.1591 -0.0190
    72. (0.00021) RY*( 6) N   3           s(  9.81%)p 0.20(  1.99%)d 8.99( 88.20%)
                                           -0.0000 -0.0029  0.3131  0.0405  0.0418
                                            0.0226  0.1265  0.0000 -0.0000  0.2364
                                            0.0000 -0.0000  0.9085  0.0274
    73. (0.00008) RY*( 7) N   3           s(  4.46%)p 0.78(  3.50%)d20.63( 92.04%)
    74. (0.00002) RY*( 8) N   3           s(  0.03%)p 4.64(  0.15%)d99.99( 99.82%)
    75. (0.00001) RY*( 9) N   3           s(  0.00%)p 1.00(  0.42%)d99.99( 99.58%)
    76. (0.01059) RY*( 1) C   4           s(  2.67%)p34.33( 91.55%)d 2.17(  5.78%)
                                           -0.0000 -0.0334  0.1598 -0.0109 -0.0855
                                           -0.0090 -0.9529  0.0000 -0.0000  0.2385
                                            0.0000 -0.0000  0.0266  0.0151
    77. (0.00633) RY*( 2) C   4           s(  1.37%)p71.98( 98.28%)d 0.26(  0.35%)
                                           -0.0000  0.0218  0.1148  0.0133 -0.9850
                                           -0.0089  0.1107 -0.0000  0.0000  0.0223
                                            0.0000 -0.0000 -0.0543 -0.0098
    78. (0.00229) RY*( 3) C   4           s( 82.42%)p 0.06(  5.09%)d 0.15( 12.49%)
                                            0.0000 -0.0001  0.9078 -0.0151  0.1458
                                            0.0188  0.1705  0.0000  0.0000  0.1639
                                            0.0000  0.0000 -0.3031 -0.0784
    79. (0.00109) RY*( 4) C   4           s(  0.00%)p 1.00( 45.51%)d 1.20( 54.49%)
                                            0.0000 -0.0000  0.0000 -0.0000 -0.0000
                                            0.0000  0.0000 -0.0129 -0.6745  0.0000
                                            0.0433  0.7369  0.0000  0.0000
    80. (0.00074) RY*( 5) C   4           s(  0.00%)p 1.00(  7.95%)d11.57( 92.05%)
                                            0.0000  0.0000 -0.0000 -0.0000  0.0000
                                            0.0000 -0.0000 -0.0101  0.2819 -0.0000
                                            0.9378  0.2027  0.0000 -0.0000
    81. (0.00056) RY*( 6) C   4           s(  0.00%)p 1.00( 46.55%)d 1.15( 53.45%)
                                           -0.0000 -0.0000 -0.0000 -0.0000  0.0000
                                            0.0000 -0.0000  0.0017  0.6823 -0.0000
                                           -0.3444  0.6448 -0.0000  0.0000
    82. (0.00044) RY*( 7) C   4           s( 11.61%)p 0.01(  0.08%)d 7.61( 88.31%)
                                           -0.0000  0.0017  0.3407  0.0119 -0.0129
                                           -0.0155  0.0168 -0.0000  0.0000 -0.2614
                                           -0.0000  0.0000  0.8996 -0.0736
    83. (0.00029) RY*( 8) C   4           s(  1.09%)p 4.52(  4.94%)d85.87( 93.96%)
                                            0.0000 -0.0139  0.1037  0.0080 -0.0165
                                            0.0250 -0.2201  0.0000 -0.0000 -0.9188
                                           -0.0000  0.0000 -0.3057 -0.0440
    84. (0.00002) RY*( 9) C   4           s(  1.06%)p 0.04(  0.04%)d92.98( 98.89%)
    85. (0.00597) RY*( 1) C   5           s(  0.17%)p99.99( 95.34%)d26.89(  4.50%)
                                           -0.0000  0.0226  0.0341 -0.0258 -0.7608
                                            0.0043  0.6115  0.0000  0.0000 -0.1362
                                           -0.0000 -0.0000  0.1607 -0.0243
    86. (0.00299) RY*( 2) C   5           s(  0.97%)p99.59( 96.99%)d 2.09(  2.04%)
                                            0.0000  0.0146  0.0976  0.0034 -0.6029
                                            0.0297 -0.7781  0.0000 -0.0000 -0.1339
                                           -0.0000  0.0000 -0.0352 -0.0349
    87. (0.00102) RY*( 3) C   5           s( 97.44%)p 0.01(  0.87%)d 0.02(  1.70%)
                                            0.0000 -0.0064  0.9871  0.0182  0.0647
                                           -0.0146  0.0629 -0.0000 -0.0000  0.0931
                                            0.0000  0.0000 -0.0685 -0.0600
    88. (0.00085) RY*( 4) C   5           s(  0.00%)p 1.00( 70.90%)d 0.41( 29.10%)
                                            0.0000 -0.0000  0.0000  0.0000  0.0000
                                            0.0000 -0.0000 -0.0039  0.8420  0.0000
                                           -0.3098 -0.4416 -0.0000 -0.0000
    89. (0.00062) RY*( 5) C   5           s(  0.00%)p 1.00( 25.36%)d 2.94( 74.64%)
                                           -0.0000 -0.0000 -0.0000  0.0000  0.0000
                                           -0.0000 -0.0000  0.0089  0.5036  0.0000
                                            0.1577  0.8494  0.0000  0.0000
    90. (0.00015) RY*( 6) C   5           s(  0.43%)p 6.68(  2.90%)d99.99( 96.67%)
                                           -0.0000 -0.0027  0.0658 -0.0124  0.1603
                                           -0.0218  0.0517 -0.0000 -0.0000 -0.9469
                                           -0.0000  0.0000 -0.2383  0.1152
    91. (0.00004) RY*( 7) C   5           s(  0.96%)p 2.98(  2.86%)d99.99( 96.18%)
    92. (0.00002) RY*( 8) C   5           s(  0.00%)p 1.00(  3.78%)d25.44( 96.22%)
    93. (0.00001) RY*( 9) C   5           s(  0.11%)p10.05(  1.09%)d99.99( 98.80%)
    94. (0.00529) RY*( 1) C   6           s(  0.08%)p99.99( 92.79%)d85.09(  7.13%)
                                           -0.0000  0.0277 -0.0084 -0.0228 -0.7628
                                           -0.0223 -0.5874 -0.0000 -0.0000  0.2613
                                            0.0000 -0.0000  0.0409 -0.0362
    95. (0.00264) RY*( 2) C   6           s(  0.09%)p99.99( 98.41%)d17.46(  1.50%)
                                            0.0000 -0.0021  0.0293  0.0261 -0.6089
                                           -0.0266  0.7823 -0.0000  0.0000  0.0021
                                            0.0000  0.0000 -0.1224  0.0042
    96. (0.00082) RY*( 3) C   6           s( 93.09%)p 0.01(  0.57%)d 0.07(  6.33%)
                                            0.0000 -0.0025  0.9648  0.0152 -0.0355
                                            0.0115 -0.0641 -0.0000 -0.0000 -0.2278
                                           -0.0000  0.0000 -0.0089 -0.1066
    97. (0.00068) RY*( 4) C   6           s(  0.00%)p 1.00( 44.00%)d 1.27( 56.00%)
                                           -0.0000 -0.0000  0.0000 -0.0000  0.0000
                                            0.0000 -0.0000 -0.0028  0.6633  0.0000
                                           -0.6046  0.4409  0.0000  0.0000
    98. (0.00061) RY*( 5) C   6           s(  0.00%)p 1.00( 49.22%)d 1.03( 50.78%)
                                           -0.0000  0.0000 -0.0000 -0.0000 -0.0000
                                            0.0000  0.0000 -0.0107 -0.7015  0.0000
                                           -0.2973  0.6476  0.0000  0.0000
    99. (0.00013) RY*( 6) C   6           s(  0.02%)p82.12(  1.54%)d99.99( 98.45%)
                                            0.0000 -0.0006  0.0137 -0.0170  0.0704
                                            0.0212 -0.0983  0.0000 -0.0000  0.1334
                                            0.0000  0.0000 -0.9822 -0.0441
   100. (0.00004) RY*( 7) C   6           s(  6.74%)p 0.76(  5.10%)d13.09( 88.16%)
   101. (0.00000) RY*( 8) C   6           s(  0.00%)p 1.00(  6.82%)d13.65( 93.18%)
   102. (0.00000) RY*( 9) C   6           s(  0.07%)p21.63(  1.61%)d99.99( 98.31%)
   103. (0.00516) RY*( 1) C   7           s(  0.21%)p99.99( 92.28%)d36.22(  7.51%)
                                            0.0000  0.0270  0.0366  0.0054  0.1679
                                           -0.0302 -0.9454 -0.0000 -0.0000 -0.0956
                                            0.0000  0.0000 -0.2545 -0.0344
   104. (0.00255) RY*( 2) C   7           s(  0.00%)p 1.00( 98.55%)d 0.01(  1.45%)
                                            0.0000 -0.0002  0.0032 -0.0369  0.9768
                                           -0.0066  0.1732  0.0000 -0.0000  0.1132
                                            0.0000 -0.0000 -0.0412  0.0006
   105. (0.00093) RY*( 3) C   7           s( 95.27%)p 0.00(  0.07%)d 0.05(  4.66%)
                                            0.0000 -0.0042  0.9761 -0.0039 -0.0003
                                            0.0200 -0.0156  0.0000 -0.0000  0.0660
                                           -0.0000  0.0000  0.1832 -0.0933
   106. (0.00079) RY*( 4) C   7           s(  0.00%)p 1.00( 87.96%)d 0.14( 12.04%)
                                            0.0000 -0.0000  0.0000 -0.0000  0.0000
                                            0.0000 -0.0000  0.0037  0.9379 -0.0000
                                            0.2907 -0.1894  0.0000 -0.0000
   107. (0.00067) RY*( 5) C   7           s(  0.00%)p 1.00(  5.99%)d15.69( 94.01%)
                                           -0.0000  0.0000 -0.0000 -0.0000 -0.0000
                                            0.0000  0.0000 -0.0121 -0.2445 -0.0000
                                            0.9410  0.2335  0.0000 -0.0000
   108. (0.00014) RY*( 6) C   7           s(  0.00%)p 1.00(  1.50%)d65.54( 98.50%)
                                            0.0000 -0.0002  0.0008 -0.0266  0.1169
                                           -0.0049  0.0251  0.0000 -0.0000 -0.9343
                                           -0.0000  0.0000  0.3348  0.0010
   109. (0.00005) RY*( 7) C   7           s(  4.56%)p 1.21(  5.52%)d19.72( 89.92%)
   110. (0.00000) RY*( 8) C   7           s(  0.00%)p 1.00(  6.09%)d15.42( 93.91%)
   111. (0.00000) RY*( 9) C   7           s(  0.05%)p44.76(  2.12%)d99.99( 97.84%)
   112. (0.00525) RY*( 1) C   8           s(  0.12%)p99.99( 92.48%)d62.24(  7.40%)
                                           -0.0000  0.0276 -0.0207  0.0298  0.9151
                                           -0.0125 -0.2937 -0.0000 -0.0000 -0.1778
                                           -0.0000  0.0000  0.2026 -0.0373
   113. (0.00268) RY*( 2) C   8           s(  0.00%)p 1.00( 98.58%)d 0.01(  1.42%)
                                            0.0000  0.0011  0.0023  0.0147 -0.3048
                                            0.0341 -0.9442  0.0000 -0.0000  0.0861
                                            0.0000 -0.0000  0.0825 -0.0040
   114. (0.00085) RY*( 3) C   8           s( 93.84%)p 0.01(  0.61%)d 0.06(  5.55%)
                                            0.0000 -0.0025  0.9687 -0.0183  0.0731
                                            0.0049 -0.0196  0.0000 -0.0000  0.1514
                                            0.0000  0.0000 -0.1438 -0.1092
   115. (0.00068) RY*( 4) C   8           s(  0.00%)p 1.00( 18.83%)d 4.31( 81.17%)
                                           -0.0000 -0.0000 -0.0000  0.0000  0.0000
                                           -0.0000 -0.0000  0.0130  0.4337 -0.0000
                                            0.3943  0.8101  0.0000  0.0000
   116. (0.00058) RY*( 5) C   8           s(  0.00%)p 1.00( 74.08%)d 0.35( 25.92%)
                                           -0.0000 -0.0000  0.0000 -0.0000  0.0000
                                            0.0000 -0.0000  0.0012  0.8607 -0.0000
                                            0.0846 -0.5020 -0.0000 -0.0000
   117. (0.00014) RY*( 6) C   8           s(  0.07%)p20.48(  1.47%)d99.99( 98.46%)
                                            0.0000 -0.0010  0.0268  0.0089 -0.0474
                                            0.0254 -0.1083  0.0000 -0.0000 -0.7722
                                           -0.0000  0.0000 -0.6225 -0.0259
   118. (0.00004) RY*( 7) C   8           s(  5.93%)p 0.89(  5.31%)d14.96( 88.76%)
   119. (0.00000) RY*( 8) C   8           s(  0.00%)p 1.00(  7.14%)d13.01( 92.86%)
   120. (0.00000) RY*( 9) C   8           s(  0.13%)p12.55(  1.59%)d99.99( 98.28%)
   121. (0.00467) RY*( 1) C   9           s(  0.40%)p99.99( 93.77%)d14.53(  5.83%)
                                           -0.0000  0.0252  0.0581  0.0172  0.7371
                                            0.0192  0.6274  0.0000  0.0000  0.2385
                                            0.0000 -0.0000  0.0056 -0.0377
   122. (0.00318) RY*( 2) C   9           s( 13.33%)p 6.41( 85.44%)d 0.09(  1.24%)
                                            0.0000  0.0071  0.3650 -0.0190  0.5878
                                            0.0117 -0.7130  0.0000 -0.0000 -0.0294
                                           -0.0000  0.0000 -0.1068 -0.0091
   123. (0.00133) RY*( 3) C   9           s( 84.15%)p 0.16( 13.09%)d 0.03(  2.76%)
                                            0.0000 -0.0083  0.9173 -0.0054 -0.2474
                                           -0.0262  0.2626 -0.0000  0.0000 -0.1519
                                           -0.0000  0.0000  0.0621 -0.0268
   124. (0.00071) RY*( 4) C   9           s(  0.00%)p 1.00( 68.08%)d 0.47( 31.92%)
                                            0.0000 -0.0000  0.0000 -0.0000  0.0000
                                           -0.0000 -0.0000  0.0071  0.8251 -0.0000
                                            0.4775 -0.3019 -0.0000 -0.0000
   125. (0.00054) RY*( 5) C   9           s(  0.00%)p 1.00( 26.57%)d 2.76( 73.43%)
                                           -0.0000 -0.0000  0.0000 -0.0000  0.0000
                                            0.0000 -0.0000 -0.0097  0.5154  0.0000
                                           -0.4172  0.7485  0.0000  0.0000
   126. (0.00012) RY*( 6) C   9           s(  0.69%)p 3.70(  2.55%)d99.99( 96.76%)
                                           -0.0000 -0.0033  0.0830  0.0184 -0.1553
                                           -0.0189  0.0269 -0.0000  0.0000  0.4259
                                            0.0000  0.0000 -0.8812  0.0982
   127. (0.00006) RY*( 7) C   9           s(  1.45%)p 2.87(  4.16%)d65.04( 94.39%)
   128. (0.00001) RY*( 8) C   9           s(  0.00%)p 1.00(  5.40%)d17.53( 94.60%)
   129. (0.00001) RY*( 9) C   9           s(  0.06%)p18.74(  1.04%)d99.99( 98.90%)
   130. (0.00467) RY*( 1) C  10           s(  0.40%)p99.99( 93.77%)d14.53(  5.83%)
                                            0.0000  0.0252  0.0581 -0.0172 -0.7371
                                           -0.0192 -0.6274  0.0000  0.0000  0.2385
                                           -0.0000  0.0000  0.0056 -0.0377
   131. (0.00318) RY*( 2) C  10           s( 13.33%)p 6.41( 85.44%)d 0.09(  1.24%)
                                            0.0000  0.0071  0.3650  0.0190 -0.5878
                                           -0.0117  0.7130  0.0000 -0.0000 -0.0294
                                            0.0000 -0.0000 -0.1068 -0.0091
   132. (0.00133) RY*( 3) C  10           s( 84.15%)p 0.16( 13.09%)d 0.03(  2.76%)
                                           -0.0000 -0.0083  0.9173  0.0054  0.2474
                                            0.0262 -0.2626 -0.0000  0.0000 -0.1519
                                            0.0000 -0.0000  0.0621 -0.0268
   133. (0.00071) RY*( 4) C  10           s(  0.00%)p 1.00( 68.08%)d 0.47( 31.92%)
                                           -0.0000 -0.0000  0.0000  0.0000 -0.0000
                                            0.0000  0.0000  0.0071  0.8251 -0.0000
                                           -0.4775  0.3019 -0.0000 -0.0000
   134. (0.00054) RY*( 5) C  10           s(  0.00%)p 1.00( 26.57%)d 2.76( 73.43%)
                                           -0.0000  0.0000 -0.0000 -0.0000  0.0000
                                            0.0000 -0.0000  0.0097 -0.5154 -0.0000
                                           -0.4172  0.7485 -0.0000 -0.0000
   135. (0.00012) RY*( 6) C  10           s(  0.69%)p 3.70(  2.55%)d99.99( 96.76%)
                                           -0.0000 -0.0033  0.0830 -0.0184  0.1553
                                            0.0189 -0.0269 -0.0000  0.0000  0.4259
                                           -0.0000 -0.0000 -0.8812  0.0982
   136. (0.00006) RY*( 7) C  10           s(  1.45%)p 2.87(  4.16%)d65.04( 94.39%)
   137. (0.00001) RY*( 8) C  10           s(  0.00%)p 1.00(  5.40%)d17.53( 94.60%)
   138. (0.00001) RY*( 9) C  10           s(  0.06%)p18.74(  1.04%)d99.99( 98.90%)
   139. (0.00525) RY*( 1) C  11           s(  0.12%)p99.99( 92.48%)d62.24(  7.40%)
                                           -0.0000  0.0276 -0.0207 -0.0298 -0.9151
                                            0.0125  0.2937 -0.0000 -0.0000 -0.1778
                                            0.0000 -0.0000  0.2026 -0.0373
   140. (0.00268) RY*( 2) C  11           s(  0.00%)p 1.00( 98.58%)d 0.01(  1.42%)
                                            0.0000  0.0011  0.0023 -0.0147  0.3048
                                           -0.0341  0.9442  0.0000 -0.0000  0.0861
                                           -0.0000  0.0000  0.0825 -0.0040
   141. (0.00085) RY*( 3) C  11           s( 93.84%)p 0.01(  0.61%)d 0.06(  5.55%)
                                            0.0000 -0.0025  0.9687  0.0183 -0.0731
                                           -0.0049  0.0196  0.0000 -0.0000  0.1514
                                           -0.0000 -0.0000 -0.1438 -0.1092
   142. (0.00068) RY*( 4) C  11           s(  0.00%)p 1.00( 18.83%)d 4.31( 81.17%)
                                            0.0000  0.0000  0.0000  0.0000  0.0000
                                           -0.0000 -0.0000 -0.0130 -0.4337  0.0000
                                            0.3943  0.8101 -0.0000 -0.0000
   143. (0.00058) RY*( 5) C  11           s(  0.00%)p 1.00( 74.08%)d 0.35( 25.92%)
                                           -0.0000 -0.0000  0.0000  0.0000 -0.0000
                                           -0.0000  0.0000  0.0012  0.8607 -0.0000
                                           -0.0846  0.5020 -0.0000 -0.0000
   144. (0.00014) RY*( 6) C  11           s(  0.07%)p20.48(  1.47%)d99.99( 98.46%)
                                            0.0000 -0.0010  0.0268 -0.0089  0.0474
                                           -0.0254  0.1083  0.0000 -0.0000 -0.7722
                                            0.0000 -0.0000 -0.6225 -0.0259
   145. (0.00004) RY*( 7) C  11           s(  5.93%)p 0.89(  5.31%)d14.96( 88.76%)
   146. (0.00000) RY*( 8) C  11           s(  0.00%)p 1.00(  7.14%)d13.01( 92.86%)
   147. (0.00000) RY*( 9) C  11           s(  0.13%)p12.55(  1.59%)d99.99( 98.28%)
   148. (0.00516) RY*( 1) C  12           s(  0.21%)p99.99( 92.28%)d36.22(  7.51%)
                                           -0.0000  0.0270  0.0366 -0.0054 -0.1679
                                            0.0302  0.9454 -0.0000 -0.0000 -0.0956
                                           -0.0000 -0.0000 -0.2545 -0.0344
   149. (0.00255) RY*( 2) C  12           s(  0.00%)p 1.00( 98.55%)d 0.01(  1.45%)
                                            0.0000 -0.0002  0.0032  0.0369 -0.9768
                                            0.0066 -0.1732  0.0000 -0.0000  0.1132
                                           -0.0000  0.0000 -0.0412  0.0006
   150. (0.00093) RY*( 3) C  12           s( 95.27%)p 0.00(  0.07%)d 0.05(  4.66%)
                                            0.0000 -0.0042  0.9761  0.0039  0.0003
                                           -0.0200  0.0156  0.0000 -0.0000  0.0660
                                            0.0000 -0.0000  0.1832 -0.0933
   151. (0.00079) RY*( 4) C  12           s(  0.00%)p 1.00( 87.96%)d 0.14( 12.04%)
                                            0.0000 -0.0000  0.0000  0.0000 -0.0000
                                           -0.0000  0.0000  0.0037  0.9379 -0.0000
                                           -0.2907  0.1894  0.0000 -0.0000
   152. (0.00067) RY*( 5) C  12           s(  0.00%)p 1.00(  5.99%)d15.69( 94.01%)
                                            0.0000 -0.0000  0.0000 -0.0000 -0.0000
                                            0.0000  0.0000  0.0121  0.2445  0.0000
                                            0.9410  0.2335 -0.0000  0.0000
   153. (0.00014) RY*( 6) C  12           s(  0.00%)p 1.00(  1.50%)d65.54( 98.50%)
                                            0.0000 -0.0002  0.0008  0.0266 -0.1169
                                            0.0049 -0.0251  0.0000 -0.0000 -0.9343
                                            0.0000 -0.0000  0.3348  0.0010
   154. (0.00005) RY*( 7) C  12           s(  4.56%)p 1.21(  5.52%)d19.72( 89.92%)
   155. (0.00000) RY*( 8) C  12           s(  0.00%)p 1.00(  6.09%)d15.42( 93.91%)
   156. (0.00000) RY*( 9) C  12           s(  0.05%)p44.76(  2.12%)d99.99( 97.84%)
   157. (0.00529) RY*( 1) C  13           s(  0.08%)p99.99( 92.79%)d85.09(  7.13%)
                                           -0.0000  0.0277 -0.0084  0.0228  0.7628
                                            0.0223  0.5874 -0.0000 -0.0000  0.2613
                                           -0.0000  0.0000  0.0409 -0.0362
   158. (0.00264) RY*( 2) C  13           s(  0.09%)p99.99( 98.41%)d17.46(  1.50%)
                                           -0.0000 -0.0021  0.0293 -0.0261  0.6089
                                            0.0266 -0.7823 -0.0000  0.0000  0.0021
                                           -0.0000 -0.0000 -0.1224  0.0042
   159. (0.00082) RY*( 3) C  13           s( 93.09%)p 0.01(  0.57%)d 0.07(  6.33%)
                                            0.0000 -0.0025  0.9648 -0.0152  0.0355
                                           -0.0115  0.0641 -0.0000 -0.0000 -0.2278
                                            0.0000 -0.0000 -0.0089 -0.1066
   160. (0.00068) RY*( 4) C  13           s(  0.00%)p 1.00( 44.00%)d 1.27( 56.00%)
                                            0.0000 -0.0000  0.0000  0.0000 -0.0000
                                           -0.0000  0.0000 -0.0028  0.6633  0.0000
                                            0.6046 -0.4409  0.0000  0.0000
   161. (0.00061) RY*( 5) C  13           s(  0.00%)p 1.00( 49.22%)d 1.03( 50.78%)
                                           -0.0000 -0.0000  0.0000 -0.0000 -0.0000
                                            0.0000  0.0000  0.0107  0.7015 -0.0000
                                           -0.2973  0.6476 -0.0000 -0.0000
   162. (0.00013) RY*( 6) C  13           s(  0.02%)p82.12(  1.54%)d99.99( 98.45%)
                                            0.0000 -0.0006  0.0137  0.0170 -0.0704
                                           -0.0212  0.0983  0.0000 -0.0000  0.1334
                                           -0.0000 -0.0000 -0.9822 -0.0441
   163. (0.00004) RY*( 7) C  13           s(  6.74%)p 0.76(  5.10%)d13.09( 88.16%)
   164. (0.00000) RY*( 8) C  13           s(  0.00%)p 1.00(  6.82%)d13.65( 93.18%)
   165. (0.00000) RY*( 9) C  13           s(  0.07%)p21.63(  1.61%)d99.99( 98.31%)
   166. (0.00597) RY*( 1) C  14           s(  0.17%)p99.99( 95.34%)d26.89(  4.50%)
                                           -0.0000  0.0226  0.0341  0.0258  0.7608
                                           -0.0043 -0.6115  0.0000  0.0000 -0.1362
                                            0.0000  0.0000  0.1607 -0.0243
   167. (0.00299) RY*( 2) C  14           s(  0.97%)p99.59( 96.99%)d 2.09(  2.04%)
                                            0.0000  0.0146  0.0976 -0.0034  0.6029
                                           -0.0297  0.7781  0.0000 -0.0000 -0.1339
                                            0.0000 -0.0000 -0.0352 -0.0349
   168. (0.00102) RY*( 3) C  14           s( 97.44%)p 0.01(  0.87%)d 0.02(  1.70%)
                                            0.0000 -0.0064  0.9871 -0.0182 -0.0647
                                            0.0146 -0.0629 -0.0000 -0.0000  0.0931
                                           -0.0000 -0.0000 -0.0685 -0.0600
   169. (0.00085) RY*( 4) C  14           s(  0.00%)p 1.00( 70.90%)d 0.41( 29.10%)
                                            0.0000 -0.0000  0.0000 -0.0000 -0.0000
                                           -0.0000  0.0000 -0.0039  0.8420  0.0000
                                            0.3098  0.4416 -0.0000 -0.0000
   170. (0.00062) RY*( 5) C  14           s(  0.00%)p 1.00( 25.36%)d 2.94( 74.64%)
                                            0.0000  0.0000  0.0000  0.0000  0.0000
                                           -0.0000 -0.0000 -0.0089 -0.5036 -0.0000
                                            0.1577  0.8494 -0.0000 -0.0000
   171. (0.00015) RY*( 6) C  14           s(  0.43%)p 6.68(  2.90%)d99.99( 96.67%)
                                           -0.0000 -0.0027  0.0658  0.0124 -0.1603
                                            0.0218 -0.0517 -0.0000 -0.0000 -0.9469
                                            0.0000 -0.0000 -0.2383  0.1152
   172. (0.00004) RY*( 7) C  14           s(  0.96%)p 2.98(  2.86%)d99.99( 96.18%)
   173. (0.00002) RY*( 8) C  14           s(  0.00%)p 1.00(  3.78%)d25.44( 96.22%)
   174. (0.00001) RY*( 9) C  14           s(  0.11%)p10.05(  1.09%)d99.99( 98.80%)
   175. (0.00321) RY*( 1) H  15           s( 99.62%)p 0.00(  0.38%)
                                            0.0052  0.9981  0.0418 -0.0457 -0.0000
   176. (0.00016) RY*( 2) H  15           s(  0.00%)p 1.00(100.00%)
                                            0.0000  0.0000  0.0000 -0.0000  1.0000
   177. (0.00009) RY*( 3) H  15           s(  0.09%)p99.99( 99.91%)
   178. (0.00006) RY*( 4) H  15           s(  0.39%)p99.99( 99.61%)
   179. (0.00161) RY*( 1) H  16           s( 99.21%)p 0.01(  0.79%)
                                            0.0046  0.9960  0.0644  0.0612  0.0000
   180. (0.00017) RY*( 2) H  16           s(  0.00%)p 1.00(100.00%)
                                            0.0000 -0.0000  0.0000 -0.0000  1.0000
   181. (0.00009) RY*( 3) H  16           s(  0.00%)p 1.00(100.00%)
   182. (0.00006) RY*( 4) H  16           s(  0.88%)p99.99( 99.12%)
   183. (0.00162) RY*( 1) H  17           s( 99.26%)p 0.01(  0.74%)
                                            0.0045  0.9963 -0.0153  0.0845  0.0000
   184. (0.00018) RY*( 2) H  17           s(  0.00%)p 1.00(100.00%)
                                           -0.0000 -0.0000  0.0000 -0.0000  1.0000
   185. (0.00008) RY*( 3) H  17           s(  0.00%)p 1.00(100.00%)
   186. (0.00006) RY*( 4) H  17           s(  0.83%)p99.99( 99.17%)
   187. (0.00173) RY*( 1) H  18           s( 99.25%)p 0.01(  0.75%)
                                            0.0048  0.9962 -0.0742  0.0446  0.0000
   188. (0.00017) RY*( 2) H  18           s(  0.00%)p 1.00(100.00%)
                                           -0.0000 -0.0000  0.0000 -0.0000  1.0000
   189. (0.00009) RY*( 3) H  18           s(  0.01%)p 1.00( 99.99%)
   190. (0.00006) RY*( 4) H  18           s(  0.84%)p99.99( 99.16%)
   191. (0.00366) RY*( 1) H  19           s( 99.27%)p 0.01(  0.73%)
                                            0.0068  0.9963  0.0051 -0.0852 -0.0000
   192. (0.00015) RY*( 2) H  19           s(  0.00%)p 1.00(100.00%)
                                           -0.0000  0.0000  0.0000 -0.0000  1.0000
   193. (0.00010) RY*( 3) H  19           s(  0.62%)p99.99( 99.38%)
   194. (0.00006) RY*( 4) H  19           s(  0.21%)p99.99( 99.79%)
   195. (0.00366) RY*( 1) H  20           s( 99.27%)p 0.01(  0.73%)
                                            0.0068  0.9963 -0.0051  0.0852 -0.0000
   196. (0.00015) RY*( 2) H  20           s(  0.00%)p 1.00(100.00%)
                                           -0.0000  0.0000 -0.0000  0.0000  1.0000
   197. (0.00010) RY*( 3) H  20           s(  0.62%)p99.99( 99.38%)
   198. (0.00006) RY*( 4) H  20           s(  0.21%)p99.99( 99.79%)
   199. (0.00173) RY*( 1) H  21           s( 99.25%)p 0.01(  0.75%)
                                            0.0048  0.9962  0.0742 -0.0446  0.0000
   200. (0.00017) RY*( 2) H  21           s(  0.00%)p 1.00(100.00%)
                                           -0.0000 -0.0000 -0.0000  0.0000  1.0000
   201. (0.00009) RY*( 3) H  21           s(  0.01%)p 1.00( 99.99%)
   202. (0.00006) RY*( 4) H  21           s(  0.84%)p99.99( 99.16%)
   203. (0.00162) RY*( 1) H  22           s( 99.26%)p 0.01(  0.74%)
                                            0.0045  0.9963  0.0153 -0.0845  0.0000
   204. (0.00018) RY*( 2) H  22           s(  0.00%)p 1.00(100.00%)
                                           -0.0000 -0.0000 -0.0000  0.0000  1.0000
   205. (0.00008) RY*( 3) H  22           s(  0.00%)p 1.00(100.00%)
   206. (0.00006) RY*( 4) H  22           s(  0.83%)p99.99( 99.17%)
   207. (0.00161) RY*( 1) H  23           s( 99.21%)p 0.01(  0.79%)
                                            0.0046  0.9960 -0.0644 -0.0612  0.0000
   208. (0.00017) RY*( 2) H  23           s(  0.00%)p 1.00(100.00%)
                                            0.0000 -0.0000 -0.0000  0.0000  1.0000
   209. (0.00009) RY*( 3) H  23           s(  0.00%)p 1.00(100.00%)
   210. (0.00006) RY*( 4) H  23           s(  0.88%)p99.99( 99.12%)
   211. (0.00321) RY*( 1) H  24           s( 99.62%)p 0.00(  0.38%)
                                            0.0052  0.9981 -0.0418  0.0457 -0.0000
   212. (0.00016) RY*( 2) H  24           s(  0.00%)p 1.00(100.00%)
                                            0.0000  0.0000 -0.0000  0.0000  1.0000
   213. (0.00009) RY*( 3) H  24           s(  0.09%)p99.99( 99.91%)
   214. (0.00006) RY*( 4) H  24           s(  0.39%)p99.99( 99.61%)
   215. (0.03046) BD*( 1) C   1 - N   2  
                ( 59.82%)   0.7735* C   1 s( 27.41%)p 2.64( 72.46%)d 0.00(  0.13%)
                                            0.0001  0.5234  0.0118 -0.1759 -0.0223
                                            0.8324  0.0171 -0.0000 -0.0000 -0.0141
                                            0.0000 -0.0000 -0.0271 -0.0186
                ( 40.18%)  -0.6338* N   2 s( 34.17%)p 1.92( 65.76%)d 0.00(  0.07%)
                                            0.0002  0.5841  0.0224  0.1870  0.0167
                                           -0.7888 -0.0063  0.0000 -0.0000 -0.0214
                                            0.0000 -0.0000 -0.0112 -0.0127
   216. (0.03399) BD*( 1) C   1 - C  10  
                ( 49.48%)   0.7034* C   1 s( 37.00%)p 1.70( 62.97%)d 0.00(  0.04%)
                                            0.0000 -0.6082  0.0083 -0.7617 -0.0026
                                            0.2217 -0.0182 -0.0000  0.0000  0.0100
                                           -0.0000  0.0000 -0.0124  0.0110
                ( 50.52%)  -0.7108* C  10 s( 34.42%)p 1.90( 65.53%)d 0.00(  0.05%)
                                           -0.0000 -0.5867 -0.0033  0.7522 -0.0066
                                           -0.2982 -0.0243  0.0000  0.0000  0.0109
                                           -0.0000  0.0000 -0.0140  0.0127
   217. (0.02426) BD*( 1) C   1 - C  14  
                ( 49.39%)   0.7028* C   1 s( 35.38%)p 1.83( 64.58%)d 0.00(  0.04%)
                                           -0.0001  0.5948  0.0006 -0.6230 -0.0140
                                           -0.5065  0.0299  0.0000 -0.0000  0.0165
                                           -0.0000 -0.0000  0.0037 -0.0114
                ( 50.61%)  -0.7114* C  14 s( 35.23%)p 1.84( 64.72%)d 0.00(  0.05%)
                                            0.0001  0.5936  0.0056  0.6004 -0.0137
                                            0.5347  0.0244 -0.0000 -0.0000  0.0173
                                           -0.0000 -0.0000  0.0041 -0.0125
   218. (0.37334) BD*( 2) C   1 - C  14  
                ( 47.90%)   0.6921* C   1 s(  0.00%)p 1.00( 99.98%)d 0.00(  0.02%)
                                            0.0000 -0.0000  0.0000  0.0000  0.0000
                                           -0.0000  0.0000 -0.9999  0.0070  0.0000
                                            0.0106  0.0105 -0.0000 -0.0000
                ( 52.10%)  -0.7218* C  14 s(  0.00%)p 1.00( 99.95%)d 0.00(  0.05%)
                                           -0.0000 -0.0000  0.0000  0.0000  0.0000
                                           -0.0000 -0.0000 -0.9998  0.0050 -0.0000
                                           -0.0212 -0.0036  0.0000 -0.0000
   219. (0.00759) BD*( 1) N   2 - N   3  
                ( 50.00%)   0.7071* N   2 s( 31.45%)p 2.18( 68.42%)d 0.00(  0.13%)
                                           -0.0002  0.5589  0.0462  0.6086 -0.0318
                                            0.5583 -0.0323 -0.0000  0.0000  0.0284
                                           -0.0000 -0.0000  0.0140 -0.0171
                ( 50.00%)  -0.7071* N   3 s( 31.45%)p 2.18( 68.42%)d 0.00(  0.13%)
                                           -0.0002  0.5589  0.0462 -0.6086  0.0318
                                           -0.5583  0.0323 -0.0000  0.0000  0.0284
                                            0.0000  0.0000  0.0140 -0.0171
   220. (0.20457) BD*( 2) N   2 - N   3  
                ( 50.00%)   0.7071* N   2 s(  0.00%)p 1.00( 99.77%)d 0.00(  0.23%)
                                           -0.0000 -0.0000 -0.0000 -0.0000 -0.0000
                                            0.0000  0.0000  0.9987 -0.0167  0.0000
                                            0.0457  0.0135  0.0000  0.0000
                ( 50.00%)  -0.7071* N   3 s(  0.00%)p 1.00( 99.77%)d 0.00(  0.23%)
                                           -0.0000 -0.0000 -0.0000  0.0000  0.0000
                                           -0.0000 -0.0000  0.9987 -0.0167  0.0000
                                           -0.0457 -0.0135  0.0000  0.0000
   221. (0.03046) BD*( 1) N   3 - C   4  
                ( 40.18%)   0.6338* N   3 s( 34.17%)p 1.92( 65.76%)d 0.00(  0.07%)
                                           -0.0002 -0.5841 -0.0224  0.1870  0.0167
                                           -0.7888 -0.0063 -0.0000  0.0000  0.0214
                                            0.0000 -0.0000  0.0112  0.0127
                ( 59.82%)  -0.7735* C   4 s( 27.41%)p 2.64( 72.46%)d 0.00(  0.13%)
                                           -0.0001 -0.5234 -0.0118 -0.1759 -0.0223
                                            0.8324  0.0171  0.0000  0.0000  0.0141
                                            0.0000 -0.0000  0.0271  0.0186
   222. (0.02426) BD*( 1) C   4 - C   5  
                ( 49.39%)   0.7028* C   4 s( 35.38%)p 1.83( 64.58%)d 0.00(  0.04%)
                                            0.0001 -0.5948 -0.0006 -0.6230 -0.0140
                                           -0.5065  0.0299 -0.0000  0.0000 -0.0165
                                           -0.0000 -0.0000 -0.0037  0.0114
                ( 50.61%)  -0.7114* C   5 s( 35.23%)p 1.84( 64.72%)d 0.00(  0.05%)
                                           -0.0001 -0.5936 -0.0056  0.6004 -0.0137
                                            0.5347  0.0244  0.0000  0.0000 -0.0173
                                           -0.0000 -0.0000 -0.0041  0.0125
   223. (0.37334) BD*( 2) C   4 - C   5  
                ( 47.90%)   0.6921* C   4 s(  0.00%)p 1.00( 99.98%)d 0.00(  0.02%)
                                            0.0000 -0.0000  0.0000 -0.0000 -0.0000
                                            0.0000 -0.0000 -0.9999  0.0070  0.0000
                                           -0.0106 -0.0105 -0.0000 -0.0000
                ( 52.10%)  -0.7218* C   5 s(  0.00%)p 1.00( 99.95%)d 0.00(  0.05%)
                                           -0.0000 -0.0000  0.0000 -0.0000 -0.0000
                                            0.0000  0.0000 -0.9998  0.0050 -0.0000
                                            0.0212  0.0036  0.0000 -0.0000
   224. (0.03399) BD*( 1) C   4 - C   9  
                ( 49.48%)   0.7034* C   4 s( 37.00%)p 1.70( 62.97%)d 0.00(  0.04%)
                                           -0.0000  0.6082 -0.0083 -0.7617 -0.0026
                                            0.2217 -0.0182  0.0000 -0.0000 -0.0100
                                           -0.0000  0.0000  0.0124 -0.0110
                ( 50.52%)  -0.7108* C   9 s( 34.42%)p 1.90( 65.53%)d 0.00(  0.05%)
                                            0.0000  0.5867  0.0033  0.7522 -0.0066
                                           -0.2982 -0.0243 -0.0000 -0.0000 -0.0109
                                           -0.0000  0.0000  0.0140 -0.0127
   225. (0.01602) BD*( 1) C   5 - C   6  
                ( 49.82%)   0.7059* C   5 s( 36.08%)p 1.77( 63.88%)d 0.00(  0.04%)
                                           -0.0000 -0.6005 -0.0131  0.1101 -0.0378
                                           -0.7906 -0.0158 -0.0000  0.0000  0.0077
                                            0.0000 -0.0000  0.0157  0.0117
                ( 50.18%)  -0.7084* C   6 s( 35.67%)p 1.80( 64.29%)d 0.00(  0.05%)
                                           -0.0000 -0.5972 -0.0070 -0.1676 -0.0396
                                            0.7831  0.0026  0.0000  0.0000  0.0045
                                            0.0000 -0.0000  0.0170  0.0121
   226. (0.01496) BD*( 1) C   5 - H  15  
                ( 38.12%)   0.6174* C   5 s( 28.61%)p 2.49( 71.36%)d 0.00(  0.03%)
                                            0.0003 -0.5347  0.0145 -0.7913  0.0045
                                            0.2956 -0.0056  0.0000 -0.0000  0.0103
                                            0.0000 -0.0000 -0.0102  0.0098
                ( 61.88%)  -0.7866* H  15 s( 99.91%)p 0.00(  0.09%)
                                           -0.9995  0.0034  0.0282 -0.0120 -0.0000
   227. (0.01762) BD*( 1) C   6 - C   7  
                ( 49.95%)   0.7068* C   6 s( 35.70%)p 1.80( 64.25%)d 0.00(  0.04%)
                                           -0.0000 -0.5975 -0.0090  0.7437 -0.0022
                                           -0.2964 -0.0402 -0.0000 -0.0000  0.0097
                                            0.0000 -0.0000 -0.0144  0.0119
                ( 50.05%)  -0.7074* C   7 s( 35.81%)p 1.79( 64.15%)d 0.00(  0.04%)
                                           -0.0000 -0.5984 -0.0085 -0.7616 -0.0235
                                            0.2446 -0.0321  0.0000 -0.0000  0.0123
                                            0.0000 -0.0000 -0.0124  0.0118
   228. (0.32446) BD*( 2) C   6 - C   7  
                ( 49.23%)   0.7016* C   6 s(  0.00%)p 1.00( 99.95%)d 0.00(  0.05%)
                                           -0.0000  0.0000  0.0000 -0.0000  0.0000
                                            0.0000 -0.0000 -0.9997  0.0111 -0.0000
                                            0.0206  0.0051  0.0000 -0.0000
                ( 50.77%)  -0.7125* C   7 s(  0.00%)p 1.00( 99.95%)d 0.00(  0.05%)
                                           -0.0000  0.0000 -0.0000 -0.0000  0.0000
                                            0.0000 -0.0000 -0.9997  0.0116  0.0000
                                           -0.0139  0.0164  0.0000  0.0000
   229. (0.01439) BD*( 1) C   6 - H  16  
                ( 38.56%)   0.6210* C   6 s( 28.54%)p 2.50( 71.43%)d 0.00(  0.03%)
                                            0.0003 -0.5340  0.0135 -0.6459  0.0060
                                           -0.5451  0.0054 -0.0000  0.0000 -0.0144
                                           -0.0000 -0.0000 -0.0025  0.0098
                ( 61.44%)  -0.7838* H  16 s( 99.91%)p 0.00(  0.09%)
                                           -0.9995  0.0019  0.0232  0.0195  0.0000
   230. (0.01804) BD*( 1) C   7 - C   8  
                ( 50.02%)   0.7072* C   7 s( 35.64%)p 1.80( 64.31%)d 0.00(  0.04%)
                                            0.0000  0.5970  0.0080 -0.6285 -0.0329
                                           -0.4966  0.0221 -0.0000  0.0000  0.0174
                                            0.0000  0.0000  0.0013 -0.0119
                ( 49.98%)  -0.7070* C   8 s( 35.55%)p 1.81( 64.40%)d 0.00(  0.04%)
                                            0.0000  0.5962  0.0087  0.5950 -0.0162
                                            0.5370  0.0366  0.0000  0.0000  0.0168
                                            0.0000  0.0000  0.0044 -0.0119
   231. (0.01413) BD*( 1) C   7 - H  17  
                ( 38.65%)   0.6217* C   7 s( 28.46%)p 2.51( 71.51%)d 0.00(  0.03%)
                                            0.0003 -0.5333  0.0134  0.1513 -0.0015
                                           -0.8320  0.0078 -0.0000  0.0000  0.0052
                                            0.0000 -0.0000  0.0139  0.0097
                ( 61.35%)  -0.7832* H  17 s( 99.91%)p 0.00(  0.09%)
                                           -0.9995  0.0019 -0.0053  0.0298  0.0000
   232. (0.01638) BD*( 1) C   8 - C   9  
                ( 50.19%)   0.7084* C   8 s( 35.95%)p 1.78( 64.01%)d 0.00(  0.05%)
                                            0.0001  0.5995  0.0075  0.1132 -0.0361
                                           -0.7910 -0.0164 -0.0000  0.0000 -0.0075
                                           -0.0000  0.0000 -0.0159 -0.0120
                ( 49.81%)  -0.7058* C   9 s( 36.39%)p 1.75( 63.56%)d 0.00(  0.04%)
                                           -0.0000  0.6031  0.0160 -0.1615 -0.0392
                                            0.7797  0.0017  0.0000  0.0000 -0.0036
                                           -0.0000  0.0000 -0.0169 -0.0116
   233. (0.28764) BD*( 2) C   8 - C   9  
                ( 48.82%)   0.6987* C   8 s(  0.00%)p 1.00( 99.95%)d 0.00(  0.05%)
                                            0.0000  0.0000  0.0000 -0.0000  0.0000
                                            0.0000 -0.0000 -0.9997  0.0123  0.0000
                                           -0.0141  0.0163  0.0000  0.0000
                ( 51.18%)  -0.7154* C   9 s(  0.00%)p 1.00( 99.95%)d 0.00(  0.05%)
                                           -0.0000  0.0000  0.0000 -0.0000 -0.0000
                                            0.0000 -0.0000 -0.9997  0.0055 -0.0000
                                           -0.0082 -0.0213 -0.0000 -0.0000
   234. (0.01505) BD*( 1) C   8 - H  18  
                ( 38.59%)   0.6212* C   8 s( 28.41%)p 2.52( 71.56%)d 0.00(  0.03%)
                                           -0.0003  0.5328 -0.0137 -0.7947  0.0076
                                            0.2897 -0.0036  0.0000 -0.0000 -0.0095
                                           -0.0000  0.0000  0.0112 -0.0097
                ( 61.41%)  -0.7837* H  18 s( 99.91%)p 0.00(  0.09%)
                                            0.9995 -0.0022  0.0285 -0.0102 -0.0000
   235. (0.01736) BD*( 1) C   9 - H  19  
                ( 37.53%)   0.6127* C   9 s( 29.11%)p 2.43( 70.86%)d 0.00(  0.03%)
                                           -0.0003  0.5394 -0.0141 -0.6381  0.0012
                                           -0.5490  0.0065 -0.0000  0.0000  0.0141
                                            0.0000  0.0000  0.0008 -0.0098
                ( 62.47%)  -0.7904* H  19 s( 99.90%)p 0.00(  0.10%)
                                            0.9995 -0.0051  0.0223  0.0218  0.0000
   236. (0.01638) BD*( 1) C  10 - C  11  
                ( 49.81%)   0.7058* C  10 s( 36.39%)p 1.75( 63.56%)d 0.00(  0.04%)
                                            0.0000 -0.6031 -0.0160 -0.1615 -0.0392
                                            0.7797  0.0017 -0.0000 -0.0000  0.0036
                                           -0.0000  0.0000  0.0169  0.0116
                ( 50.19%)  -0.7084* C  11 s( 35.95%)p 1.78( 64.01%)d 0.00(  0.05%)
                                           -0.0001 -0.5995 -0.0075  0.1132 -0.0361
                                           -0.7910 -0.0164  0.0000 -0.0000  0.0075
                                           -0.0000  0.0000  0.0159  0.0120
   237. (0.28764) BD*( 2) C  10 - C  11  
                ( 51.18%)   0.7154* C  10 s(  0.00%)p 1.00( 99.95%)d 0.00(  0.05%)
                                            0.0000 -0.0000 -0.0000 -0.0000 -0.0000
                                            0.0000 -0.0000  0.9997 -0.0055  0.0000
                                           -0.0082 -0.0213  0.0000  0.0000
                ( 48.82%)  -0.6987* C  11 s(  0.00%)p 1.00( 99.95%)d 0.00(  0.05%)
                                           -0.0000 -0.0000 -0.0000 -0.0000  0.0000
                                            0.0000 -0.0000  0.9997 -0.0123 -0.0000
                                           -0.0141  0.0163 -0.0000 -0.0000
   238. (0.01736) BD*( 1) C  10 - H  20  
                ( 37.53%)   0.6127* C  10 s( 29.11%)p 2.43( 70.86%)d 0.00(  0.03%)
                                            0.0003 -0.5394  0.0141 -0.6381  0.0012
                                           -0.5490  0.0065  0.0000 -0.0000 -0.0141
                                            0.0000  0.0000 -0.0008  0.0098
                ( 62.47%)  -0.7904* H  20 s( 99.90%)p 0.00(  0.10%)
                                           -0.9995  0.0051  0.0223  0.0218 -0.0000
   239. (0.01804) BD*( 1) C  11 - C  12  
                ( 49.98%)   0.7070* C  11 s( 35.55%)p 1.81( 64.40%)d 0.00(  0.04%)
                                           -0.0000 -0.5962 -0.0087  0.5950 -0.0162
                                            0.5370  0.0366 -0.0000 -0.0000 -0.0168
                                            0.0000  0.0000 -0.0044  0.0119
                ( 50.02%)  -0.7072* C  12 s( 35.64%)p 1.80( 64.31%)d 0.00(  0.04%)
                                           -0.0000 -0.5970 -0.0080 -0.6285 -0.0329
                                           -0.4966  0.0221  0.0000 -0.0000 -0.0174
                                            0.0000  0.0000 -0.0013  0.0119
   240. (0.01505) BD*( 1) C  11 - H  21  
                ( 38.59%)   0.6212* C  11 s( 28.41%)p 2.52( 71.56%)d 0.00(  0.03%)
                                            0.0003 -0.5328  0.0137 -0.7947  0.0076
                                            0.2897 -0.0036 -0.0000  0.0000  0.0095
                                           -0.0000  0.0000 -0.0112  0.0097
                ( 61.41%)  -0.7837* H  21 s( 99.91%)p 0.00(  0.09%)
                                           -0.9995  0.0022  0.0285 -0.0102  0.0000
   241. (0.01762) BD*( 1) C  12 - C  13  
                ( 50.05%)   0.7074* C  12 s( 35.81%)p 1.79( 64.15%)d 0.00(  0.04%)
                                            0.0000  0.5984  0.0085 -0.7616 -0.0235
                                            0.2446 -0.0321 -0.0000  0.0000 -0.0123
                                            0.0000 -0.0000  0.0124 -0.0118
                ( 49.95%)  -0.7068* C  13 s( 35.70%)p 1.80( 64.25%)d 0.00(  0.04%)
                                            0.0000  0.5975  0.0090  0.7437 -0.0022
                                           -0.2964 -0.0402  0.0000  0.0000 -0.0097
                                            0.0000 -0.0000  0.0144 -0.0119
   242. (0.32446) BD*( 2) C  12 - C  13  
                ( 50.77%)   0.7125* C  12 s(  0.00%)p 1.00( 99.95%)d 0.00(  0.05%)
                                            0.0000 -0.0000  0.0000 -0.0000  0.0000
                                            0.0000 -0.0000  0.9997 -0.0116 -0.0000
                                           -0.0139  0.0164 -0.0000 -0.0000
                ( 49.23%)  -0.7016* C  13 s(  0.00%)p 1.00( 99.95%)d 0.00(  0.05%)
                                            0.0000 -0.0000 -0.0000 -0.0000  0.0000
                                            0.0000 -0.0000  0.9997 -0.0111  0.0000
                                            0.0206  0.0051 -0.0000  0.0000
   243. (0.01413) BD*( 1) C  12 - H  22  
                ( 38.65%)   0.6217* C  12 s( 28.46%)p 2.51( 71.51%)d 0.00(  0.03%)
                                           -0.0003  0.5333 -0.0134  0.1513 -0.0015
                                           -0.8320  0.0078  0.0000 -0.0000 -0.0052
                                            0.0000 -0.0000 -0.0139 -0.0097
                ( 61.35%)  -0.7832* H  22 s( 99.91%)p 0.00(  0.09%)
                                            0.9995 -0.0019 -0.0053  0.0298 -0.0000
   244. (0.01602) BD*( 1) C  13 - C  14  
                ( 50.18%)   0.7084* C  13 s( 35.67%)p 1.80( 64.29%)d 0.00(  0.05%)
                                            0.0000  0.5972  0.0070 -0.1676 -0.0396
                                            0.7831  0.0026 -0.0000 -0.0000 -0.0045
                                            0.0000 -0.0000 -0.0170 -0.0121
                ( 49.82%)  -0.7059* C  14 s( 36.08%)p 1.77( 63.88%)d 0.00(  0.04%)
                                            0.0000  0.6005  0.0131  0.1101 -0.0378
                                           -0.7906 -0.0158  0.0000 -0.0000 -0.0077
                                            0.0000 -0.0000 -0.0157 -0.0117
   245. (0.01439) BD*( 1) C  13 - H  23  
                ( 38.56%)   0.6210* C  13 s( 28.54%)p 2.50( 71.43%)d 0.00(  0.03%)
                                           -0.0003  0.5340 -0.0135 -0.6459  0.0060
                                           -0.5451  0.0054  0.0000 -0.0000  0.0144
                                           -0.0000 -0.0000  0.0025 -0.0098
                ( 61.44%)  -0.7838* H  23 s( 99.91%)p 0.00(  0.09%)
                                            0.9995 -0.0019  0.0232  0.0195 -0.0000
   246. (0.01496) BD*( 1) C  14 - H  24  
                ( 38.12%)   0.6174* C  14 s( 28.61%)p 2.49( 71.36%)d 0.00(  0.03%)
                                           -0.0003  0.5347 -0.0145 -0.7913  0.0045
                                            0.2956 -0.0056 -0.0000  0.0000 -0.0103
                                            0.0000 -0.0000  0.0102 -0.0098
                ( 61.88%)  -0.7866* H  24 s( 99.91%)p 0.00(  0.09%)
                                            0.9995 -0.0034  0.0282 -0.0120  0.0000


 NHO Directionality and "Bond Bending" (deviations from line of nuclear centers)

         [Thresholds for printing:  angular deviation  >  1.0 degree]
                                    hybrid p-character > 25.0%
                                    orbital occupancy  >  0.10e

                                Line of Centers        Hybrid 1              Hybrid 2
                                ---------------  -------------------   ------------------
                NBO               Theta   Phi    Theta   Phi    Dev    Theta   Phi    Dev
 ========================================================================================
     1. BD (   1) C   1 - N   2    90.0  104.4    90.0  103.1   1.3      --     --    --
     2. BD (   1) C   1 - C  10    90.0  340.2    90.0  345.1   4.9     90.0  156.6   3.6
     3. BD (   1) C   1 - C  14    90.0  220.3    90.0  216.8   3.5     90.0   43.6   3.3
     4. BD (   2) C   1 - C  14    90.0  220.3     0.0    0.0  90.0      0.0    0.0  90.0
     5. BD (   1) N   2 - N   3    90.0   40.0    90.0   42.4   2.3     90.0  222.4   2.3
     6. BD (   2) N   2 - N   3    90.0   40.0     0.0    0.0  90.0      0.0    0.0  90.0
     7. BD (   1) N   3 - C   4    90.0  104.4     --     --    --      90.0  283.1   1.3
     8. BD (   1) C   4 - C   5    90.0   40.3    90.0   36.8   3.5     90.0  223.6   3.3
     9. BD (   2) C   4 - C   5    90.0   40.3     0.0    0.0  90.0      0.0    0.0  90.0
    10. BD (   1) C   4 - C   9    90.0  160.2    90.0  165.1   4.9     90.0  336.6   3.6
    11. BD (   1) C   5 - C   6    90.0  100.1    90.0   95.1   5.0     90.0  284.8   4.7
    12. BD (   1) C   5 - H  15    90.0  338.4    90.0  339.8   1.4      --     --    --
    13. BD (   1) C   6 - C   7    90.0  160.3    90.0  155.6   4.7     90.0  344.9   4.6
    14. BD (   2) C   6 - C   7    90.0  160.3     0.0    0.0  90.0      0.0    0.0  90.0
    16. BD (   1) C   7 - C   8    90.0  220.2    90.0  215.7   4.6     90.0   44.7   4.5
    18. BD (   1) C   8 - C   9    90.0  279.8    90.0  275.5   4.4     90.0  104.4   4.6
    19. BD (   2) C   8 - C   9    90.0  279.8     0.0    0.0  90.0      0.0    0.0  90.0
    21. BD (   1) C   9 - H  19    90.0  221.7    90.0  220.4   1.3      --     --    --
    22. BD (   1) C  10 - C  11    90.0  279.8    90.0  284.4   4.6     90.0   95.5   4.4
    23. BD (   2) C  10 - C  11    90.0  279.8     0.0    0.0  90.0      0.0    0.0  90.0
    24. BD (   1) C  10 - H  20    90.0   41.7    90.0   40.4   1.3      --     --    --
    25. BD (   1) C  11 - C  12    90.0  220.2    90.0  224.7   4.5     90.0   35.7   4.6
    27. BD (   1) C  12 - C  13    90.0  160.3    90.0  164.9   4.6     90.0  335.6   4.7
    28. BD (   2) C  12 - C  13    90.0  160.3     0.0    0.0  90.0      0.0    0.0  90.0
    30. BD (   1) C  13 - C  14    90.0  100.1    90.0  104.8   4.7     90.0  275.1   5.0
    32. BD (   1) C  14 - H  24    90.0  158.4    90.0  159.8   1.4      --     --    --
    47. LP (   1) N   2             --     --     90.0  161.0   --       --     --    --
    48. LP (   1) N   3             --     --     90.0  341.0   --       --     --    --
   218. BD*(   2) C   1 - C  14    90.0  220.3     0.0    0.0  90.0      0.0    0.0  90.0
   220. BD*(   2) N   2 - N   3    90.0   40.0     0.0    0.0  90.0      0.0    0.0  90.0
   223. BD*(   2) C   4 - C   5    90.0   40.3     0.0    0.0  90.0      0.0    0.0  90.0
   228. BD*(   2) C   6 - C   7    90.0  160.3     0.0    0.0  90.0      0.0    0.0  90.0
   233. BD*(   2) C   8 - C   9    90.0  279.8     0.0    0.0  90.0      0.0    0.0  90.0
   237. BD*(   2) C  10 - C  11    90.0  279.8     0.0    0.0  90.0      0.0    0.0  90.0
   242. BD*(   2) C  12 - C  13    90.0  160.3     0.0    0.0  90.0      0.0    0.0  90.0


 Second Order Perturbation Theory Analysis of Fock Matrix in NBO Basis

     Threshold for printing:   0.50 kcal/mol
                                                                              E(2)  E(j)-E(i) F(i,j)
         Donor NBO (i)                     Acceptor NBO (j)                 kcal/mol   a.u.    a.u. 
 ===================================================================================================

 within unit  1
   1. BD (   1) C   1 - N   2        / 67. RY*(   1) N   3                    1.55    1.82    0.048
   1. BD (   1) C   1 - N   2        /166. RY*(   1) C  14                    0.87    1.89    0.036
   1. BD (   1) C   1 - N   2        /216. BD*(   1) C   1 - C  10            1.86    1.33    0.044
   1. BD (   1) C   1 - N   2        /217. BD*(   1) C   1 - C  14            1.45    1.33    0.039
   1. BD (   1) C   1 - N   2        /219. BD*(   1) N   2 - N   3            0.58    1.34    0.025
   1. BD (   1) C   1 - N   2        /221. BD*(   1) N   3 - C   4            4.60    1.19    0.066
   1. BD (   1) C   1 - N   2        /236. BD*(   1) C  10 - C  11            1.40    1.35    0.039
   1. BD (   1) C   1 - N   2        /244. BD*(   1) C  13 - C  14            2.10    1.34    0.047
   2. BD (   1) C   1 - C  10        / 59. RY*(   2) N   2                    0.78    1.86    0.034
   2. BD (   1) C   1 - C  10        /139. RY*(   1) C  11                    0.97    1.85    0.038
   2. BD (   1) C   1 - C  10        /140. RY*(   2) C  11                    1.21    1.34    0.036
   2. BD (   1) C   1 - C  10        /166. RY*(   1) C  14                    0.91    1.81    0.036
   2. BD (   1) C   1 - C  10        /215. BD*(   1) C   1 - N   2            1.30    1.11    0.034
   2. BD (   1) C   1 - C  10        /217. BD*(   1) C   1 - C  14            4.74    1.25    0.069
   2. BD (   1) C   1 - C  10        /236. BD*(   1) C  10 - C  11            3.29    1.27    0.058
   2. BD (   1) C   1 - C  10        /238. BD*(   1) C  10 - H  20            1.33    1.16    0.035
   2. BD (   1) C   1 - C  10        /240. BD*(   1) C  11 - H  21            2.60    1.15    0.049
   2. BD (   1) C   1 - C  10        /246. BD*(   1) C  14 - H  24            2.18    1.15    0.045
   3. BD (   1) C   1 - C  14        / 58. RY*(   1) N   2                    0.60    1.73    0.029
   3. BD (   1) C   1 - C  14        / 59. RY*(   2) N   2                    0.64    1.86    0.031
   3. BD (   1) C   1 - C  14        /130. RY*(   1) C  10                    0.66    1.85    0.031
   3. BD (   1) C   1 - C  14        /157. RY*(   1) C  13                    1.02    1.85    0.039
   3. BD (   1) C   1 - C  14        /158. RY*(   2) C  13                    1.20    1.34    0.036
   3. BD (   1) C   1 - C  14        /215. BD*(   1) C   1 - N   2            1.36    1.11    0.035
   3. BD (   1) C   1 - C  14        /216. BD*(   1) C   1 - C  10            4.38    1.24    0.066
   3. BD (   1) C   1 - C  14        /219. BD*(   1) N   2 - N   3            1.79    1.26    0.043
   3. BD (   1) C   1 - C  14        /238. BD*(   1) C  10 - H  20            2.28    1.16    0.046
   3. BD (   1) C   1 - C  14        /244. BD*(   1) C  13 - C  14            3.04    1.26    0.055
   3. BD (   1) C   1 - C  14        /245. BD*(   1) C  13 - H  23            2.57    1.15    0.049
   3. BD (   1) C   1 - C  14        /246. BD*(   1) C  14 - H  24            1.40    1.15    0.036
   4. BD (   2) C   1 - C  14        / 60. RY*(   3) N   2                    1.16    1.76    0.045
   4. BD (   2) C   1 - C  14        /133. RY*(   4) C  10                    1.82    1.24    0.047
   4. BD (   2) C   1 - C  14        /161. RY*(   5) C  13                    1.51    1.49    0.047
   4. BD (   2) C   1 - C  14        /220. BD*(   2) N   2 - N   3           20.41    0.23    0.064
   4. BD (   2) C   1 - C  14        /237. BD*(   2) C  10 - C  11           19.51    0.29    0.069
   4. BD (   2) C   1 - C  14        /242. BD*(   2) C  12 - C  13           19.36    0.28    0.067
   5. BD (   1) N   2 - N   3        / 49. RY*(   1) C   1                    0.58    1.91    0.030
   5. BD (   1) N   2 - N   3        / 50. RY*(   2) C   1                    3.03    1.89    0.068
   5. BD (   1) N   2 - N   3        / 76. RY*(   1) C   4                    0.58    1.91    0.030
   5. BD (   1) N   2 - N   3        / 77. RY*(   2) C   4                    3.03    1.89    0.068
   5. BD (   1) N   2 - N   3        /215. BD*(   1) C   1 - N   2            1.00    1.38    0.033
   5. BD (   1) N   2 - N   3        /217. BD*(   1) C   1 - C  14            1.93    1.52    0.049
   5. BD (   1) N   2 - N   3        /221. BD*(   1) N   3 - C   4            1.00    1.38    0.033
   5. BD (   1) N   2 - N   3        /222. BD*(   1) C   4 - C   5            1.93    1.52    0.049
   6. BD (   2) N   2 - N   3        / 52. RY*(   4) C   1                    1.26    1.67    0.042
   6. BD (   2) N   2 - N   3        / 79. RY*(   4) C   4                    1.26    1.67    0.042
   6. BD (   2) N   2 - N   3        /218. BD*(   2) C   1 - C  14           10.70    0.40    0.063
   6. BD (   2) N   2 - N   3        /223. BD*(   2) C   4 - C   5           10.70    0.40    0.063
   7. BD (   1) N   3 - C   4        / 58. RY*(   1) N   2                    1.55    1.82    0.048
   7. BD (   1) N   3 - C   4        / 85. RY*(   1) C   5                    0.87    1.89    0.036
   7. BD (   1) N   3 - C   4        /215. BD*(   1) C   1 - N   2            4.60    1.19    0.066
   7. BD (   1) N   3 - C   4        /219. BD*(   1) N   2 - N   3            0.58    1.34    0.025
   7. BD (   1) N   3 - C   4        /222. BD*(   1) C   4 - C   5            1.45    1.33    0.039
   7. BD (   1) N   3 - C   4        /224. BD*(   1) C   4 - C   9            1.86    1.33    0.044
   7. BD (   1) N   3 - C   4        /225. BD*(   1) C   5 - C   6            2.10    1.34    0.047
   7. BD (   1) N   3 - C   4        /232. BD*(   1) C   8 - C   9            1.40    1.35    0.039
   8. BD (   1) C   4 - C   5        / 67. RY*(   1) N   3                    0.60    1.73    0.029
   8. BD (   1) C   4 - C   5        / 68. RY*(   2) N   3                    0.64    1.86    0.031
   8. BD (   1) C   4 - C   5        / 94. RY*(   1) C   6                    1.02    1.85    0.039
   8. BD (   1) C   4 - C   5        / 95. RY*(   2) C   6                    1.20    1.34    0.036
   8. BD (   1) C   4 - C   5        /121. RY*(   1) C   9                    0.66    1.85    0.031
   8. BD (   1) C   4 - C   5        /219. BD*(   1) N   2 - N   3            1.79    1.26    0.043
   8. BD (   1) C   4 - C   5        /221. BD*(   1) N   3 - C   4            1.36    1.11    0.035
   8. BD (   1) C   4 - C   5        /224. BD*(   1) C   4 - C   9            4.38    1.24    0.066
   8. BD (   1) C   4 - C   5        /225. BD*(   1) C   5 - C   6            3.04    1.26    0.055
   8. BD (   1) C   4 - C   5        /226. BD*(   1) C   5 - H  15            1.40    1.15    0.036
   8. BD (   1) C   4 - C   5        /229. BD*(   1) C   6 - H  16            2.57    1.15    0.049
   8. BD (   1) C   4 - C   5        /235. BD*(   1) C   9 - H  19            2.28    1.16    0.046
   9. BD (   2) C   4 - C   5        / 69. RY*(   3) N   3                    1.16    1.76    0.045
   9. BD (   2) C   4 - C   5        / 98. RY*(   5) C   6                    1.51    1.49    0.047
   9. BD (   2) C   4 - C   5        /124. RY*(   4) C   9                    1.82    1.24    0.047
   9. BD (   2) C   4 - C   5        /220. BD*(   2) N   2 - N   3           20.41    0.23    0.064
   9. BD (   2) C   4 - C   5        /228. BD*(   2) C   6 - C   7           19.36    0.28    0.067
   9. BD (   2) C   4 - C   5        /233. BD*(   2) C   8 - C   9           19.51    0.29    0.069
  10. BD (   1) C   4 - C   9        / 68. RY*(   2) N   3                    0.78    1.86    0.034
  10. BD (   1) C   4 - C   9        / 85. RY*(   1) C   5                    0.91    1.81    0.036
  10. BD (   1) C   4 - C   9        /112. RY*(   1) C   8                    0.97    1.85    0.038
  10. BD (   1) C   4 - C   9        /113. RY*(   2) C   8                    1.21    1.34    0.036
  10. BD (   1) C   4 - C   9        /221. BD*(   1) N   3 - C   4            1.30    1.11    0.034
  10. BD (   1) C   4 - C   9        /222. BD*(   1) C   4 - C   5            4.74    1.25    0.069
  10. BD (   1) C   4 - C   9        /226. BD*(   1) C   5 - H  15            2.18    1.15    0.045
  10. BD (   1) C   4 - C   9        /232. BD*(   1) C   8 - C   9            3.29    1.27    0.058
  10. BD (   1) C   4 - C   9        /234. BD*(   1) C   8 - H  18            2.60    1.15    0.049
  10. BD (   1) C   4 - C   9        /235. BD*(   1) C   9 - H  19            1.33    1.16    0.035
  11. BD (   1) C   5 - C   6        / 77. RY*(   2) C   4                    1.87    1.62    0.049
  11. BD (   1) C   5 - C   6        /103. RY*(   1) C   7                    0.85    1.86    0.036
  11. BD (   1) C   5 - C   6        /104. RY*(   2) C   7                    1.22    1.34    0.036
  11. BD (   1) C   5 - C   6        /221. BD*(   1) N   3 - C   4            3.35    1.11    0.055
  11. BD (   1) C   5 - C   6        /222. BD*(   1) C   4 - C   5            3.26    1.25    0.057
  11. BD (   1) C   5 - C   6        /226. BD*(   1) C   5 - H  15            1.58    1.15    0.038
  11. BD (   1) C   5 - C   6        /227. BD*(   1) C   6 - C   7            3.16    1.26    0.056
  11. BD (   1) C   5 - C   6        /229. BD*(   1) C   6 - H  16            1.37    1.15    0.036
  11. BD (   1) C   5 - C   6        /231. BD*(   1) C   7 - H  17            2.57    1.15    0.049
  12. BD (   1) C   5 - H  15        / 76. RY*(   1) C   4                    0.78    1.47    0.030
  12. BD (   1) C   5 - H  15        / 94. RY*(   1) C   6                    0.62    1.67    0.029
  12. BD (   1) C   5 - H  15        /221. BD*(   1) N   3 - C   4            0.86    0.94    0.025
  12. BD (   1) C   5 - H  15        /222. BD*(   1) C   4 - C   5            0.89    1.07    0.028
  12. BD (   1) C   5 - H  15        /224. BD*(   1) C   4 - C   9            4.73    1.07    0.064
  12. BD (   1) C   5 - H  15        /225. BD*(   1) C   5 - C   6            1.00    1.08    0.029
  12. BD (   1) C   5 - H  15        /227. BD*(   1) C   6 - C   7            3.67    1.08    0.056
  13. BD (   1) C   6 - C   7        / 86. RY*(   2) C   5                    1.87    1.39    0.046
  13. BD (   1) C   6 - C   7        /112. RY*(   1) C   8                    0.82    1.86    0.035
  13. BD (   1) C   6 - C   7        /113. RY*(   2) C   8                    1.36    1.34    0.038
  13. BD (   1) C   6 - C   7        /225. BD*(   1) C   5 - C   6            3.17    1.26    0.057
  13. BD (   1) C   6 - C   7        /226. BD*(   1) C   5 - H  15            2.72    1.15    0.050
  13. BD (   1) C   6 - C   7        /229. BD*(   1) C   6 - H  16            1.41    1.15    0.036
  13. BD (   1) C   6 - C   7        /230. BD*(   1) C   7 - C   8            2.99    1.25    0.055
  13. BD (   1) C   6 - C   7        /231. BD*(   1) C   7 - H  17            1.36    1.15    0.035
  13. BD (   1) C   6 - C   7        /234. BD*(   1) C   8 - H  18            2.51    1.15    0.048
  14. BD (   2) C   6 - C   7        / 89. RY*(   5) C   5                    1.20    1.83    0.046
  14. BD (   2) C   6 - C   7        / 98. RY*(   5) C   6                    0.57    1.50    0.029
  14. BD (   2) C   6 - C   7        /115. RY*(   4) C   8                    0.96    1.93    0.042
  14. BD (   2) C   6 - C   7        /223. BD*(   2) C   4 - C   5           21.50    0.29    0.071
  14. BD (   2) C   6 - C   7        /233. BD*(   2) C   8 - C   9           18.51    0.29    0.066
  15. BD (   1) C   6 - H  16        / 85. RY*(   1) C   5                    0.63    1.64    0.029
  15. BD (   1) C   6 - H  16        /103. RY*(   1) C   7                    0.67    1.68    0.030
  15. BD (   1) C   6 - H  16        /222. BD*(   1) C   4 - C   5            3.79    1.08    0.057
  15. BD (   1) C   6 - H  16        /225. BD*(   1) C   5 - C   6            0.89    1.09    0.028
  15. BD (   1) C   6 - H  16        /227. BD*(   1) C   6 - C   7            0.87    1.08    0.027
  15. BD (   1) C   6 - H  16        /230. BD*(   1) C   7 - C   8            3.78    1.08    0.057
  16. BD (   1) C   7 - C   8        / 94. RY*(   1) C   6                    0.79    1.85    0.034
  16. BD (   1) C   7 - C   8        / 95. RY*(   2) C   6                    1.37    1.34    0.038
  16. BD (   1) C   7 - C   8        /121. RY*(   1) C   9                    0.93    1.85    0.037
  16. BD (   1) C   7 - C   8        /122. RY*(   2) C   9                    0.93    1.39    0.032
  16. BD (   1) C   7 - C   8        /227. BD*(   1) C   6 - C   7            3.01    1.25    0.055
  16. BD (   1) C   7 - C   8        /229. BD*(   1) C   6 - H  16            2.61    1.15    0.049
  16. BD (   1) C   7 - C   8        /231. BD*(   1) C   7 - H  17            1.32    1.15    0.035
  16. BD (   1) C   7 - C   8        /232. BD*(   1) C   8 - C   9            3.18    1.27    0.057
  16. BD (   1) C   7 - C   8        /234. BD*(   1) C   8 - H  18            1.33    1.15    0.035
  16. BD (   1) C   7 - C   8        /235. BD*(   1) C   9 - H  19            2.64    1.16    0.049
  17. BD (   1) C   7 - H  17        / 94. RY*(   1) C   6                    0.69    1.68    0.031
  17. BD (   1) C   7 - H  17        /112. RY*(   1) C   8                    0.69    1.68    0.031
  17. BD (   1) C   7 - H  17        /225. BD*(   1) C   5 - C   6            3.79    1.09    0.057
  17. BD (   1) C   7 - H  17        /227. BD*(   1) C   6 - C   7            0.83    1.08    0.027
  17. BD (   1) C   7 - H  17        /230. BD*(   1) C   7 - C   8            0.78    1.08    0.026
  17. BD (   1) C   7 - H  17        /232. BD*(   1) C   8 - C   9            3.74    1.10    0.057
  18. BD (   1) C   8 - C   9        / 76. RY*(   1) C   4                    1.44    1.64    0.044
  18. BD (   1) C   8 - C   9        / 77. RY*(   2) C   4                    0.64    1.62    0.029
  18. BD (   1) C   8 - C   9        /103. RY*(   1) C   7                    0.85    1.86    0.036
  18. BD (   1) C   8 - C   9        /104. RY*(   2) C   7                    1.21    1.34    0.036
  18. BD (   1) C   8 - C   9        /221. BD*(   1) N   3 - C   4            4.57    1.12    0.064
  18. BD (   1) C   8 - C   9        /224. BD*(   1) C   4 - C   9            3.51    1.25    0.059
  18. BD (   1) C   8 - C   9        /230. BD*(   1) C   7 - C   8            3.15    1.25    0.056
  18. BD (   1) C   8 - C   9        /231. BD*(   1) C   7 - H  17            2.46    1.15    0.048
  18. BD (   1) C   8 - C   9        /234. BD*(   1) C   8 - H  18            1.39    1.15    0.036
  18. BD (   1) C   8 - C   9        /235. BD*(   1) C   9 - H  19            1.72    1.16    0.040
  19. BD (   2) C   8 - C   9        / 81. RY*(   6) C   4                    1.04    1.55    0.039
  19. BD (   2) C   8 - C   9        /106. RY*(   4) C   7                    0.88    0.95    0.028
  19. BD (   2) C   8 - C   9        /107. RY*(   5) C   7                    0.74    2.10    0.038
  19. BD (   2) C   8 - C   9        /124. RY*(   4) C   9                    0.53    1.24    0.025
  19. BD (   2) C   8 - C   9        /223. BD*(   2) C   4 - C   5           19.52    0.29    0.068
  19. BD (   2) C   8 - C   9        /228. BD*(   2) C   6 - C   7           21.06    0.29    0.069
  20. BD (   1) C   8 - H  18        /103. RY*(   1) C   7                    0.67    1.68    0.030
  20. BD (   1) C   8 - H  18        /121. RY*(   1) C   9                    0.67    1.68    0.030
  20. BD (   1) C   8 - H  18        /224. BD*(   1) C   4 - C   9            3.94    1.07    0.058
  20. BD (   1) C   8 - H  18        /227. BD*(   1) C   6 - C   7            3.74    1.08    0.057
  20. BD (   1) C   8 - H  18        /230. BD*(   1) C   7 - C   8            0.78    1.07    0.026
  20. BD (   1) C   8 - H  18        /232. BD*(   1) C   8 - C   9            0.94    1.10    0.029
  21. BD (   1) C   9 - H  19        / 76. RY*(   1) C   4                    0.70    1.46    0.029
  21. BD (   1) C   9 - H  19        /112. RY*(   1) C   8                    0.67    1.68    0.030
  21. BD (   1) C   9 - H  19        /221. BD*(   1) N   3 - C   4            0.53    0.93    0.020
  21. BD (   1) C   9 - H  19        /222. BD*(   1) C   4 - C   5            4.59    1.07    0.063
  21. BD (   1) C   9 - H  19        /224. BD*(   1) C   4 - C   9            0.97    1.06    0.029
  21. BD (   1) C   9 - H  19        /230. BD*(   1) C   7 - C   8            3.83    1.07    0.057
  21. BD (   1) C   9 - H  19        /232. BD*(   1) C   8 - C   9            1.12    1.09    0.031
  22. BD (   1) C  10 - C  11        / 49. RY*(   1) C   1                    1.44    1.64    0.044
  22. BD (   1) C  10 - C  11        / 50. RY*(   2) C   1                    0.64    1.62    0.029
  22. BD (   1) C  10 - C  11        /148. RY*(   1) C  12                    0.85    1.86    0.036
  22. BD (   1) C  10 - C  11        /149. RY*(   2) C  12                    1.21    1.34    0.036
  22. BD (   1) C  10 - C  11        /215. BD*(   1) C   1 - N   2            4.57    1.12    0.064
  22. BD (   1) C  10 - C  11        /216. BD*(   1) C   1 - C  10            3.51    1.25    0.059
  22. BD (   1) C  10 - C  11        /238. BD*(   1) C  10 - H  20            1.72    1.16    0.040
  22. BD (   1) C  10 - C  11        /239. BD*(   1) C  11 - C  12            3.15    1.25    0.056
  22. BD (   1) C  10 - C  11        /240. BD*(   1) C  11 - H  21            1.39    1.15    0.036
  22. BD (   1) C  10 - C  11        /243. BD*(   1) C  12 - H  22            2.46    1.15    0.048
  23. BD (   2) C  10 - C  11        / 54. RY*(   6) C   1                    1.04    1.55    0.039
  23. BD (   2) C  10 - C  11        /133. RY*(   4) C  10                    0.53    1.24    0.025
  23. BD (   2) C  10 - C  11        /151. RY*(   4) C  12                    0.88    0.95    0.028
  23. BD (   2) C  10 - C  11        /152. RY*(   5) C  12                    0.74    2.10    0.038
  23. BD (   2) C  10 - C  11        /218. BD*(   2) C   1 - C  14           19.52    0.29    0.068
  23. BD (   2) C  10 - C  11        /242. BD*(   2) C  12 - C  13           21.06    0.29    0.069
  24. BD (   1) C  10 - H  20        / 49. RY*(   1) C   1                    0.70    1.46    0.029
  24. BD (   1) C  10 - H  20        /139. RY*(   1) C  11                    0.67    1.68    0.030
  24. BD (   1) C  10 - H  20        /215. BD*(   1) C   1 - N   2            0.53    0.93    0.020
  24. BD (   1) C  10 - H  20        /216. BD*(   1) C   1 - C  10            0.97    1.06    0.029
  24. BD (   1) C  10 - H  20        /217. BD*(   1) C   1 - C  14            4.59    1.07    0.063
  24. BD (   1) C  10 - H  20        /236. BD*(   1) C  10 - C  11            1.12    1.09    0.031
  24. BD (   1) C  10 - H  20        /239. BD*(   1) C  11 - C  12            3.83    1.07    0.057
  25. BD (   1) C  11 - C  12        /130. RY*(   1) C  10                    0.93    1.85    0.037
  25. BD (   1) C  11 - C  12        /131. RY*(   2) C  10                    0.93    1.39    0.032
  25. BD (   1) C  11 - C  12        /157. RY*(   1) C  13                    0.79    1.85    0.034
  25. BD (   1) C  11 - C  12        /158. RY*(   2) C  13                    1.37    1.34    0.038
  25. BD (   1) C  11 - C  12        /236. BD*(   1) C  10 - C  11            3.18    1.27    0.057
  25. BD (   1) C  11 - C  12        /238. BD*(   1) C  10 - H  20            2.64    1.16    0.049
  25. BD (   1) C  11 - C  12        /240. BD*(   1) C  11 - H  21            1.33    1.15    0.035
  25. BD (   1) C  11 - C  12        /241. BD*(   1) C  12 - C  13            3.01    1.25    0.055
  25. BD (   1) C  11 - C  12        /243. BD*(   1) C  12 - H  22            1.32    1.15    0.035
  25. BD (   1) C  11 - C  12        /245. BD*(   1) C  13 - H  23            2.61    1.15    0.049
  26. BD (   1) C  11 - H  21        /130. RY*(   1) C  10                    0.67    1.68    0.030
  26. BD (   1) C  11 - H  21        /148. RY*(   1) C  12                    0.67    1.68    0.030
  26. BD (   1) C  11 - H  21        /216. BD*(   1) C   1 - C  10            3.94    1.07    0.058
  26. BD (   1) C  11 - H  21        /236. BD*(   1) C  10 - C  11            0.94    1.10    0.029
  26. BD (   1) C  11 - H  21        /239. BD*(   1) C  11 - C  12            0.78    1.07    0.026
  26. BD (   1) C  11 - H  21        /241. BD*(   1) C  12 - C  13            3.74    1.08    0.057
  27. BD (   1) C  12 - C  13        /139. RY*(   1) C  11                    0.82    1.86    0.035
  27. BD (   1) C  12 - C  13        /140. RY*(   2) C  11                    1.36    1.34    0.038
  27. BD (   1) C  12 - C  13        /167. RY*(   2) C  14                    1.87    1.39    0.046
  27. BD (   1) C  12 - C  13        /239. BD*(   1) C  11 - C  12            2.99    1.25    0.055
  27. BD (   1) C  12 - C  13        /240. BD*(   1) C  11 - H  21            2.51    1.15    0.048
  27. BD (   1) C  12 - C  13        /243. BD*(   1) C  12 - H  22            1.36    1.15    0.035
  27. BD (   1) C  12 - C  13        /244. BD*(   1) C  13 - C  14            3.17    1.26    0.057
  27. BD (   1) C  12 - C  13        /245. BD*(   1) C  13 - H  23            1.41    1.15    0.036
  27. BD (   1) C  12 - C  13        /246. BD*(   1) C  14 - H  24            2.72    1.15    0.050
  28. BD (   2) C  12 - C  13        /142. RY*(   4) C  11                    0.96    1.93    0.042
  28. BD (   2) C  12 - C  13        /161. RY*(   5) C  13                    0.57    1.50    0.029
  28. BD (   2) C  12 - C  13        /170. RY*(   5) C  14                    1.20    1.83    0.046
  28. BD (   2) C  12 - C  13        /218. BD*(   2) C   1 - C  14           21.50    0.29    0.071
  28. BD (   2) C  12 - C  13        /237. BD*(   2) C  10 - C  11           18.51    0.29    0.066
  29. BD (   1) C  12 - H  22        /139. RY*(   1) C  11                    0.69    1.68    0.031
  29. BD (   1) C  12 - H  22        /157. RY*(   1) C  13                    0.69    1.68    0.031
  29. BD (   1) C  12 - H  22        /236. BD*(   1) C  10 - C  11            3.74    1.10    0.057
  29. BD (   1) C  12 - H  22        /239. BD*(   1) C  11 - C  12            0.78    1.08    0.026
  29. BD (   1) C  12 - H  22        /241. BD*(   1) C  12 - C  13            0.83    1.08    0.027
  29. BD (   1) C  12 - H  22        /244. BD*(   1) C  13 - C  14            3.79    1.09    0.057
  30. BD (   1) C  13 - C  14        / 50. RY*(   2) C   1                    1.87    1.62    0.049
  30. BD (   1) C  13 - C  14        /148. RY*(   1) C  12                    0.85    1.86    0.036
  30. BD (   1) C  13 - C  14        /149. RY*(   2) C  12                    1.22    1.34    0.036
  30. BD (   1) C  13 - C  14        /215. BD*(   1) C   1 - N   2            3.35    1.11    0.055
  30. BD (   1) C  13 - C  14        /217. BD*(   1) C   1 - C  14            3.26    1.25    0.057
  30. BD (   1) C  13 - C  14        /241. BD*(   1) C  12 - C  13            3.16    1.26    0.056
  30. BD (   1) C  13 - C  14        /243. BD*(   1) C  12 - H  22            2.57    1.15    0.049
  30. BD (   1) C  13 - C  14        /245. BD*(   1) C  13 - H  23            1.37    1.15    0.036
  30. BD (   1) C  13 - C  14        /246. BD*(   1) C  14 - H  24            1.58    1.15    0.038
  31. BD (   1) C  13 - H  23        /148. RY*(   1) C  12                    0.67    1.68    0.030
  31. BD (   1) C  13 - H  23        /166. RY*(   1) C  14                    0.63    1.64    0.029
  31. BD (   1) C  13 - H  23        /217. BD*(   1) C   1 - C  14            3.79    1.08    0.057
  31. BD (   1) C  13 - H  23        /239. BD*(   1) C  11 - C  12            3.78    1.08    0.057
  31. BD (   1) C  13 - H  23        /241. BD*(   1) C  12 - C  13            0.87    1.08    0.027
  31. BD (   1) C  13 - H  23        /244. BD*(   1) C  13 - C  14            0.89    1.09    0.028
  32. BD (   1) C  14 - H  24        / 49. RY*(   1) C   1                    0.78    1.47    0.030
  32. BD (   1) C  14 - H  24        /157. RY*(   1) C  13                    0.62    1.67    0.029
  32. BD (   1) C  14 - H  24        /215. BD*(   1) C   1 - N   2            0.86    0.94    0.025
  32. BD (   1) C  14 - H  24        /216. BD*(   1) C   1 - C  10            4.73    1.07    0.064
  32. BD (   1) C  14 - H  24        /217. BD*(   1) C   1 - C  14            0.89    1.07    0.028
  32. BD (   1) C  14 - H  24        /241. BD*(   1) C  12 - C  13            3.67    1.08    0.056
  32. BD (   1) C  14 - H  24        /244. BD*(   1) C  13 - C  14            1.00    1.08    0.029
  33. CR (   1) C   1                /131. RY*(   2) C  10                    1.59   10.80    0.117
  33. CR (   1) C   1                /167. RY*(   2) C  14                    1.63   10.80    0.119
  33. CR (   1) C   1                /217. BD*(   1) C   1 - C  14            0.69   10.66    0.077
  33. CR (   1) C   1                /219. BD*(   1) N   2 - N   3            0.56   10.67    0.069
  33. CR (   1) C   1                /236. BD*(   1) C  10 - C  11            0.86   10.68    0.086
  33. CR (   1) C   1                /238. BD*(   1) C  10 - H  20            0.62   10.57    0.073
  33. CR (   1) C   1                /244. BD*(   1) C  13 - C  14            0.91   10.67    0.088
  33. CR (   1) C   1                /246. BD*(   1) C  14 - H  24            0.62   10.56    0.073
  34. CR (   1) N   2                / 49. RY*(   1) C   1                    2.32   15.15    0.168
  34. CR (   1) N   2                / 68. RY*(   2) N   3                    1.65   15.38    0.142
  34. CR (   1) N   2                /216. BD*(   1) C   1 - C  10            0.90   14.76    0.103
  34. CR (   1) N   2                /217. BD*(   1) C   1 - C  14            0.53   14.76    0.079
  34. CR (   1) N   2                /221. BD*(   1) N   3 - C   4            1.30   14.62    0.124
  35. CR (   1) N   3                / 59. RY*(   2) N   2                    1.65   15.38    0.142
  35. CR (   1) N   3                / 76. RY*(   1) C   4                    2.32   15.15    0.168
  35. CR (   1) N   3                /215. BD*(   1) C   1 - N   2            1.30   14.62    0.124
  35. CR (   1) N   3                /222. BD*(   1) C   4 - C   5            0.53   14.76    0.079
  35. CR (   1) N   3                /224. BD*(   1) C   4 - C   9            0.90   14.76    0.103
  36. CR (   1) C   4                / 86. RY*(   2) C   5                    1.63   10.80    0.119
  36. CR (   1) C   4                /122. RY*(   2) C   9                    1.59   10.80    0.117
  36. CR (   1) C   4                /219. BD*(   1) N   2 - N   3            0.56   10.67    0.069
  36. CR (   1) C   4                /222. BD*(   1) C   4 - C   5            0.69   10.66    0.077
  36. CR (   1) C   4                /225. BD*(   1) C   5 - C   6            0.91   10.67    0.088
  36. CR (   1) C   4                /226. BD*(   1) C   5 - H  15            0.62   10.56    0.073
  36. CR (   1) C   4                /232. BD*(   1) C   8 - C   9            0.86   10.68    0.086
  36. CR (   1) C   4                /235. BD*(   1) C   9 - H  19            0.62   10.57    0.073
  37. CR (   1) C   5                / 77. RY*(   2) C   4                    0.97   11.00    0.092
  37. CR (   1) C   5                / 78. RY*(   3) C   4                    0.93   10.89    0.090
  37. CR (   1) C   5                / 95. RY*(   2) C   6                    1.45   10.72    0.111
  37. CR (   1) C   5                / 96. RY*(   3) C   6                    0.60   10.75    0.071
  37. CR (   1) C   5                /175. RY*(   1) H  15                    0.73   10.41    0.078
  37. CR (   1) C   5                /221. BD*(   1) N   3 - C   4            0.60   10.49    0.072
  37. CR (   1) C   5                /224. BD*(   1) C   4 - C   9            1.29   10.62    0.105
  37. CR (   1) C   5                /227. BD*(   1) C   6 - C   7            0.96   10.64    0.091
  37. CR (   1) C   5                /229. BD*(   1) C   6 - H  16            0.68   10.53    0.076
  38. CR (   1) C   6                / 85. RY*(   1) C   5                    0.56   11.20    0.071
  38. CR (   1) C   6                / 86. RY*(   2) C   5                    0.83   10.78    0.085
  38. CR (   1) C   6                / 87. RY*(   3) C   5                    0.67   10.67    0.075
  38. CR (   1) C   6                /104. RY*(   2) C   7                    1.50   10.72    0.113
  38. CR (   1) C   6                /105. RY*(   3) C   7                    0.54   10.71    0.068
  38. CR (   1) C   6                /179. RY*(   1) H  16                    0.69   10.42    0.076
  38. CR (   1) C   6                /222. BD*(   1) C   4 - C   5            0.99   10.63    0.092
  38. CR (   1) C   6                /226. BD*(   1) C   5 - H  15            0.75   10.54    0.080
  38. CR (   1) C   6                /230. BD*(   1) C   7 - C   8            0.95   10.63    0.090
  38. CR (   1) C   6                /231. BD*(   1) C   7 - H  17            0.68   10.53    0.076
  39. CR (   1) C   7                / 95. RY*(   2) C   6                    1.48   10.73    0.113
  39. CR (   1) C   7                / 96. RY*(   3) C   6                    0.54   10.76    0.068
  39. CR (   1) C   7                /113. RY*(   2) C   8                    1.42   10.73    0.110
  39. CR (   1) C   7                /114. RY*(   3) C   8                    0.60   10.75    0.072
  39. CR (   1) C   7                /183. RY*(   1) H  17                    0.69   10.42    0.076
  39. CR (   1) C   7                /225. BD*(   1) C   5 - C   6            0.96   10.65    0.091
  39. CR (   1) C   7                /229. BD*(   1) C   6 - H  16            0.69   10.54    0.076
  39. CR (   1) C   7                /232. BD*(   1) C   8 - C   9            0.96   10.66    0.091
  39. CR (   1) C   7                /234. BD*(   1) C   8 - H  18            0.67   10.54    0.075
  40. CR (   1) C   8                /104. RY*(   2) C   7                    1.45   10.72    0.111
  40. CR (   1) C   8                /105. RY*(   3) C   7                    0.53   10.71    0.068
  40. CR (   1) C   8                /122. RY*(   2) C   9                    0.63   10.78    0.074
  40. CR (   1) C   8                /123. RY*(   3) C   9                    1.23   10.71    0.102
  40. CR (   1) C   8                /187. RY*(   1) H  18                    0.68   10.42    0.075
  40. CR (   1) C   8                /224. BD*(   1) C   4 - C   9            1.01   10.63    0.093
  40. CR (   1) C   8                /227. BD*(   1) C   6 - C   7            0.94   10.64    0.090
  40. CR (   1) C   8                /231. BD*(   1) C   7 - H  17            0.67   10.54    0.075
  40. CR (   1) C   8                /235. BD*(   1) C   9 - H  19            0.75   10.54    0.080
  41. CR (   1) C   9                / 77. RY*(   2) C   4                    2.11   11.00    0.136
  41. CR (   1) C   9                /113. RY*(   2) C   8                    1.55   10.72    0.115
  41. CR (   1) C   9                /114. RY*(   3) C   8                    0.55   10.74    0.069
  41. CR (   1) C   9                /191. RY*(   1) H  19                    0.82   10.44    0.083
  41. CR (   1) C   9                /221. BD*(   1) N   3 - C   4            0.91   10.49    0.088
  41. CR (   1) C   9                /222. BD*(   1) C   4 - C   5            1.17   10.63    0.100
  41. CR (   1) C   9                /230. BD*(   1) C   7 - C   8            1.00   10.63    0.092
  41. CR (   1) C   9                /234. BD*(   1) C   8 - H  18            0.68   10.53    0.076
  42. CR (   1) C  10                / 50. RY*(   2) C   1                    2.11   11.00    0.136
  42. CR (   1) C  10                /140. RY*(   2) C  11                    1.55   10.72    0.115
  42. CR (   1) C  10                /141. RY*(   3) C  11                    0.55   10.74    0.069
  42. CR (   1) C  10                /195. RY*(   1) H  20                    0.82   10.44    0.083
  42. CR (   1) C  10                /215. BD*(   1) C   1 - N   2            0.91   10.49    0.088
  42. CR (   1) C  10                /217. BD*(   1) C   1 - C  14            1.17   10.63    0.100
  42. CR (   1) C  10                /239. BD*(   1) C  11 - C  12            1.00   10.63    0.092
  42. CR (   1) C  10                /240. BD*(   1) C  11 - H  21            0.68   10.53    0.076
  43. CR (   1) C  11                /131. RY*(   2) C  10                    0.63   10.78    0.074
  43. CR (   1) C  11                /132. RY*(   3) C  10                    1.23   10.71    0.102
  43. CR (   1) C  11                /149. RY*(   2) C  12                    1.45   10.72    0.111
  43. CR (   1) C  11                /150. RY*(   3) C  12                    0.53   10.71    0.068
  43. CR (   1) C  11                /199. RY*(   1) H  21                    0.68   10.42    0.075
  43. CR (   1) C  11                /216. BD*(   1) C   1 - C  10            1.01   10.63    0.093
  43. CR (   1) C  11                /238. BD*(   1) C  10 - H  20            0.75   10.54    0.080
  43. CR (   1) C  11                /241. BD*(   1) C  12 - C  13            0.94   10.64    0.090
  43. CR (   1) C  11                /243. BD*(   1) C  12 - H  22            0.67   10.54    0.075
  44. CR (   1) C  12                /140. RY*(   2) C  11                    1.42   10.73    0.110
  44. CR (   1) C  12                /141. RY*(   3) C  11                    0.60   10.75    0.072
  44. CR (   1) C  12                /158. RY*(   2) C  13                    1.48   10.73    0.113
  44. CR (   1) C  12                /159. RY*(   3) C  13                    0.54   10.76    0.068
  44. CR (   1) C  12                /203. RY*(   1) H  22                    0.69   10.42    0.076
  44. CR (   1) C  12                /236. BD*(   1) C  10 - C  11            0.96   10.66    0.091
  44. CR (   1) C  12                /240. BD*(   1) C  11 - H  21            0.67   10.54    0.075
  44. CR (   1) C  12                /244. BD*(   1) C  13 - C  14            0.96   10.65    0.091
  44. CR (   1) C  12                /245. BD*(   1) C  13 - H  23            0.69   10.54    0.076
  45. CR (   1) C  13                /149. RY*(   2) C  12                    1.50   10.72    0.113
  45. CR (   1) C  13                /150. RY*(   3) C  12                    0.54   10.71    0.068
  45. CR (   1) C  13                /166. RY*(   1) C  14                    0.56   11.20    0.071
  45. CR (   1) C  13                /167. RY*(   2) C  14                    0.83   10.78    0.085
  45. CR (   1) C  13                /168. RY*(   3) C  14                    0.67   10.67    0.075
  45. CR (   1) C  13                /207. RY*(   1) H  23                    0.69   10.42    0.076
  45. CR (   1) C  13                /217. BD*(   1) C   1 - C  14            0.99   10.63    0.092
  45. CR (   1) C  13                /239. BD*(   1) C  11 - C  12            0.95   10.63    0.090
  45. CR (   1) C  13                /243. BD*(   1) C  12 - H  22            0.68   10.53    0.076
  45. CR (   1) C  13                /246. BD*(   1) C  14 - H  24            0.75   10.54    0.080
  46. CR (   1) C  14                / 50. RY*(   2) C   1                    0.97   11.00    0.092
  46. CR (   1) C  14                / 51. RY*(   3) C   1                    0.93   10.89    0.090
  46. CR (   1) C  14                /158. RY*(   2) C  13                    1.45   10.72    0.111
  46. CR (   1) C  14                /159. RY*(   3) C  13                    0.60   10.75    0.071
  46. CR (   1) C  14                /211. RY*(   1) H  24                    0.73   10.41    0.078
  46. CR (   1) C  14                /215. BD*(   1) C   1 - N   2            0.60   10.49    0.072
  46. CR (   1) C  14                /216. BD*(   1) C   1 - C  10            1.29   10.62    0.105
  46. CR (   1) C  14                /241. BD*(   1) C  12 - C  13            0.96   10.64    0.091
  46. CR (   1) C  14                /245. BD*(   1) C  13 - H  23            0.68   10.53    0.076
  47. LP (   1) N   2                / 49. RY*(   1) C   1                    3.53    1.34    0.062
  47. LP (   1) N   2                / 67. RY*(   1) N   3                    2.43    1.43    0.053
  47. LP (   1) N   2                / 68. RY*(   2) N   3                    1.66    1.56    0.046
  47. LP (   1) N   2                /216. BD*(   1) C   1 - C  10            7.88    0.94    0.077
  47. LP (   1) N   2                /217. BD*(   1) C   1 - C  14            0.60    0.95    0.021
  47. LP (   1) N   2                /222. BD*(   1) C   4 - C   5            0.87    0.95    0.026
  47. LP (   1) N   2                /235. BD*(   1) C   9 - H  19            0.57    0.86    0.020
  48. LP (   1) N   3                / 58. RY*(   1) N   2                    2.43    1.43    0.053
  48. LP (   1) N   3                / 59. RY*(   2) N   2                    1.66    1.56    0.046
  48. LP (   1) N   3                / 76. RY*(   1) C   4                    3.53    1.34    0.062
  48. LP (   1) N   3                /217. BD*(   1) C   1 - C  14            0.87    0.95    0.026
  48. LP (   1) N   3                /222. BD*(   1) C   4 - C   5            0.60    0.95    0.021
  48. LP (   1) N   3                /224. BD*(   1) C   4 - C   9            7.88    0.94    0.077
  48. LP (   1) N   3                /238. BD*(   1) C  10 - H  20            0.57    0.86    0.020
 218. BD*(   2) C   1 - C  14        / 53. RY*(   5) C   1                    0.74    1.77    0.075
 218. BD*(   2) C   1 - C  14        / 54. RY*(   6) C   1                    0.67    1.26    0.060
 218. BD*(   2) C   1 - C  14        /133. RY*(   4) C  10                    0.65    0.95    0.051
 218. BD*(   2) C   1 - C  14        /161. RY*(   5) C  13                    0.61    1.21    0.056
 218. BD*(   2) C   1 - C  14        /169. RY*(   4) C  14                    2.87    0.91    0.106
 220. BD*(   2) N   2 - N   3        / 61. RY*(   4) N   2                    1.17    1.67    0.123
 220. BD*(   2) N   2 - N   3        / 70. RY*(   4) N   3                    1.17    1.67    0.123
 220. BD*(   2) N   2 - N   3        /218. BD*(   2) C   1 - C  14           25.32    0.05    0.060
 220. BD*(   2) N   2 - N   3        /223. BD*(   2) C   4 - C   5           25.32    0.05    0.060
 223. BD*(   2) C   4 - C   5        / 80. RY*(   5) C   4                    0.74    1.77    0.075
 223. BD*(   2) C   4 - C   5        / 81. RY*(   6) C   4                    0.67    1.26    0.060
 223. BD*(   2) C   4 - C   5        / 88. RY*(   4) C   5                    2.87    0.91    0.106
 223. BD*(   2) C   4 - C   5        / 98. RY*(   5) C   6                    0.61    1.21    0.056
 223. BD*(   2) C   4 - C   5        /124. RY*(   4) C   9                    0.65    0.95    0.051
 228. BD*(   2) C   6 - C   7        / 97. RY*(   4) C   6                    1.59    1.28    0.100
 228. BD*(   2) C   6 - C   7        /106. RY*(   4) C   7                    3.05    0.67    0.100
 233. BD*(   2) C   8 - C   9        /116. RY*(   5) C   8                    2.36    0.85    0.106
 233. BD*(   2) C   8 - C   9        /125. RY*(   5) C   9                    1.13    1.53    0.098
 237. BD*(   2) C  10 - C  11        /134. RY*(   5) C  10                    1.13    1.53    0.098
 237. BD*(   2) C  10 - C  11        /143. RY*(   5) C  11                    2.36    0.85    0.106
 242. BD*(   2) C  12 - C  13        /151. RY*(   4) C  12                    3.05    0.67    0.100
 242. BD*(   2) C  12 - C  13        /160. RY*(   4) C  13                    1.59    1.28    0.100


 Natural Bond Orbitals (Summary):

                                                            Principal Delocalizations
           NBO                        Occupancy    Energy   (geminal,vicinal,remote)
 ====================================================================================
 Molecular unit  1  (C12H10N2)
     1. BD (   1) C   1 - N   2          1.97889    -0.76573  221(v),244(v),216(g),67(v)
                                                    217(g),236(v),166(v),219(g)
     2. BD (   1) C   1 - C  10          1.97491    -0.68175  217(g),236(g),240(v),246(v)
                                                    238(g),215(g),140(v),139(v)
                                                    166(v),59(v)
     3. BD (   1) C   1 - C  14          1.97283    -0.68120  216(g),244(g),245(v),238(v)
                                                    219(v),246(g),215(g),158(v)
                                                    157(v),130(v),59(v),58(v)
     4. BD (   2) C   1 - C  14          1.61498    -0.25212  220(v),237(v),242(v),133(v)
                                                    161(v),60(v)
     5. BD (   1) N   2 - N   3          1.98678    -0.95578  50(v),77(v),217(v),222(v)
                                                    215(g),221(g),49(v),76(v)
     6. BD (   2) N   2 - N   3          1.90914    -0.36796  218(v),223(v),52(v),79(v)
     7. BD (   1) N   3 - C   4          1.97889    -0.76573  215(v),225(v),224(g),58(v)
                                                    222(g),232(v),85(v),219(g)
     8. BD (   1) C   4 - C   5          1.97283    -0.68120  224(g),225(g),229(v),235(v)
                                                    219(v),226(g),221(g),95(v)
                                                    94(v),121(v),68(v),67(v)
     9. BD (   2) C   4 - C   5          1.61498    -0.25212  220(v),233(v),228(v),124(v)
                                                    98(v),69(v)
    10. BD (   1) C   4 - C   9          1.97491    -0.68175  222(g),232(g),234(v),226(v)
                                                    235(g),221(g),113(v),112(v)
                                                    85(v),68(v)
    11. BD (   1) C   5 - C   6          1.97672    -0.68536  221(v),222(g),227(g),231(v)
                                                    77(v),226(g),229(g),104(v)
                                                    103(v)
    12. BD (   1) C   5 - H  15          1.97814    -0.50712  224(v),227(v),225(g),222(g)
                                                    221(v),76(v),94(v)
    13. BD (   1) C   6 - C   7          1.97778    -0.68469  225(g),230(g),226(v),234(v)
                                                    86(v),229(g),113(v),231(g)
                                                    112(v)
    14. BD (   2) C   6 - C   7          1.65769    -0.25370  223(v),233(v),89(v),115(v)
                                                    98(g)
    15. BD (   1) C   6 - H  16          1.98020    -0.51040  222(v),230(v),225(g),227(g)
                                                    103(v),85(v)
    16. BD (   1) C   7 - C   8          1.97797    -0.68184  232(g),227(g),235(v),229(v)
                                                    95(v),234(g),231(g),121(v)
                                                    122(v),94(v)
    17. BD (   1) C   7 - H  17          1.98059    -0.51167  225(v),232(v),227(g),230(g)
                                                    94(v),112(v)
    18. BD (   1) C   8 - C   9          1.97563    -0.68650  221(v),224(g),230(g),231(v)
                                                    235(g),76(v),234(g),104(v)
                                                    103(v),77(v)
    19. BD (   2) C   8 - C   9          1.67343    -0.25330  228(v),223(v),81(v),106(v)
                                                    107(v),124(g)
    20. BD (   1) C   8 - H  18          1.98029    -0.50904  224(v),227(v),232(g),230(g)
                                                    121(v),103(v)
    21. BD (   1) C   9 - H  19          1.97698    -0.50435  222(v),230(v),232(g),224(g)
                                                    76(v),112(v),221(v)
    22. BD (   1) C  10 - C  11          1.97563    -0.68650  215(v),216(g),239(g),243(v)
                                                    238(g),49(v),240(g),149(v)
                                                    148(v),50(v)
    23. BD (   2) C  10 - C  11          1.67343    -0.25330  242(v),218(v),54(v),151(v)
                                                    152(v),133(g)
    24. BD (   1) C  10 - H  20          1.97698    -0.50435  217(v),239(v),236(g),216(g)
                                                    49(v),139(v),215(v)
    25. BD (   1) C  11 - C  12          1.97797    -0.68184  236(g),241(g),238(v),245(v)
                                                    158(v),240(g),243(g),130(v)
                                                    131(v),157(v)
    26. BD (   1) C  11 - H  21          1.98029    -0.50904  216(v),241(v),236(g),239(g)
                                                    130(v),148(v)
    27. BD (   1) C  12 - C  13          1.97778    -0.68469  244(g),239(g),246(v),240(v)
                                                    167(v),245(g),140(v),243(g)
                                                    139(v)
    28. BD (   2) C  12 - C  13          1.65769    -0.25370  218(v),237(v),170(v),142(v)
                                                    161(g)
    29. BD (   1) C  12 - H  22          1.98059    -0.51167  244(v),236(v),241(g),239(g)
                                                    157(v),139(v)
    30. BD (   1) C  13 - C  14          1.97672    -0.68536  215(v),217(g),241(g),243(v)
                                                    50(v),246(g),245(g),149(v)
                                                    148(v)
    31. BD (   1) C  13 - H  23          1.98020    -0.51040  217(v),239(v),244(g),241(g)
                                                    148(v),166(v)
    32. BD (   1) C  14 - H  24          1.97814    -0.50712  216(v),241(v),244(g),217(g)
                                                    215(v),49(v),157(v)
    33. CR (   1) C   1                  1.99881   -10.09188  167(v),131(v),244(v),236(v)
                                                    217(g),238(v),246(v),219(v)
    34. CR (   1) N   2                  1.99933   -14.19567  49(v),68(v),221(v),216(v)
                                                    217(v)
    35. CR (   1) N   3                  1.99933   -14.19567  76(v),59(v),215(v),224(v)
                                                    222(v)
    36. CR (   1) C   4                  1.99881   -10.09188  86(v),122(v),225(v),232(v)
                                                    222(g),235(v),226(v),219(v)
    37. CR (   1) C   5                  1.99890   -10.06474  95(v),224(v),77(v),227(v)
                                                    78(v),175(v),229(v),221(v)
                                                    96(v)
    38. CR (   1) C   6                  1.99894   -10.06797  104(v),222(v),230(v),86(v)
                                                    226(v),231(v),179(v),87(v)
                                                    85(v),105(v)
    39. CR (   1) C   7                  1.99895   -10.07080  95(v),113(v),232(v),225(v)
                                                    229(v),183(v),234(v),114(v)
                                                    96(v)
    40. CR (   1) C   8                  1.99895   -10.06831  104(v),123(v),224(v),227(v)
                                                    235(v),187(v),231(v),122(v)
                                                    105(v)
    41. CR (   1) C   9                  1.99890   -10.06175  77(v),113(v),222(v),230(v)
                                                    221(v),191(v),234(v),114(v)
    42. CR (   1) C  10                  1.99890   -10.06175  50(v),140(v),217(v),239(v)
                                                    215(v),195(v),240(v),141(v)
    43. CR (   1) C  11                  1.99895   -10.06831  149(v),132(v),216(v),241(v)
                                                    238(v),199(v),243(v),131(v)
                                                    150(v)
    44. CR (   1) C  12                  1.99895   -10.07080  158(v),140(v),236(v),244(v)
                                                    245(v),203(v),240(v),141(v)
                                                    159(v)
    45. CR (   1) C  13                  1.99894   -10.06797  149(v),217(v),239(v),167(v)
                                                    246(v),243(v),207(v),168(v)
                                                    166(v),150(v)
    46. CR (   1) C  14                  1.99890   -10.06474  158(v),216(v),50(v),241(v)
                                                    51(v),211(v),245(v),215(v)
                                                    159(v)
    47. LP (   1) N   2                  1.95409    -0.38211  216(v),49(v),67(v),68(v)
                                                    222(r),217(v),235(r)
    48. LP (   1) N   3                  1.95409    -0.38211  224(v),76(v),58(v),59(v)
                                                    217(r),222(v),238(r)
    49. RY*(   1) C   1                  0.01059     0.95833   
    50. RY*(   2) C   1                  0.00633     0.93486   
    51. RY*(   3) C   1                  0.00229     0.82383   
    52. RY*(   4) C   1                  0.00109     1.30033   
    53. RY*(   5) C   1                  0.00074     1.80373   
    54. RY*(   6) C   1                  0.00056     1.29256   
    55. RY*(   7) C   1                  0.00044     2.18158   
    56. RY*(   8) C   1                  0.00029     2.33473   
    57. RY*(   9) C   1                  0.00002     2.16446   
    58. RY*(   1) N   2                  0.00939     1.05264   
    59. RY*(   2) N   2                  0.00319     1.17962   
    60. RY*(   3) N   2                  0.00100     1.51089   
    61. RY*(   4) N   2                  0.00063     1.65316   
    62. RY*(   5) N   2                  0.00061     1.38947   
    63. RY*(   6) N   2                  0.00021     2.57529   
    64. RY*(   7) N   2                  0.00008     2.66671   
    65. RY*(   8) N   2                  0.00002     2.56813   
    66. RY*(   9) N   2                  0.00001     2.25955   
    67. RY*(   1) N   3                  0.00939     1.05264   
    68. RY*(   2) N   3                  0.00319     1.17962   
    69. RY*(   3) N   3                  0.00100     1.51089   
    70. RY*(   4) N   3                  0.00063     1.65316   
    71. RY*(   5) N   3                  0.00061     1.38947   
    72. RY*(   6) N   3                  0.00021     2.57529   
    73. RY*(   7) N   3                  0.00008     2.66671   
    74. RY*(   8) N   3                  0.00002     2.56813   
    75. RY*(   9) N   3                  0.00001     2.25955   
    76. RY*(   1) C   4                  0.01059     0.95833   
    77. RY*(   2) C   4                  0.00633     0.93486   
    78. RY*(   3) C   4                  0.00229     0.82383   
    79. RY*(   4) C   4                  0.00109     1.30033   
    80. RY*(   5) C   4                  0.00074     1.80373   
    81. RY*(   6) C   4                  0.00056     1.29256   
    82. RY*(   7) C   4                  0.00044     2.18158   
    83. RY*(   8) C   4                  0.00029     2.33473   
    84. RY*(   9) C   4                  0.00002     2.16446   
    85. RY*(   1) C   5                  0.00597     1.12716   
    86. RY*(   2) C   5                  0.00299     0.70712   
    87. RY*(   3) C   5                  0.00102     0.59795   
    88. RY*(   4) C   5                  0.00085     0.94487   
    89. RY*(   5) C   5                  0.00062     1.57868   
    90. RY*(   6) C   5                  0.00015     2.37530   
    91. RY*(   7) C   5                  0.00004     2.37751   
    92. RY*(   8) C   5                  0.00002     1.87553   
    93. RY*(   9) C   5                  0.00001     2.22924   
    94. RY*(   1) C   6                  0.00529     1.16690   
    95. RY*(   2) C   6                  0.00264     0.65660   
    96. RY*(   3) C   6                  0.00082     0.68493   
    97. RY*(   4) C   6                  0.00068     1.31408   
    98. RY*(   5) C   6                  0.00061     1.24183   
    99. RY*(   6) C   6                  0.00013     2.38838   
   100. RY*(   7) C   6                  0.00004     2.23810   
   101. RY*(   8) C   6                  0.00000     1.83456   
   102. RY*(   9) C   6                  0.00000     2.22561   
   103. RY*(   1) C   7                  0.00516     1.17428   
   104. RY*(   2) C   7                  0.00255     0.65475   
   105. RY*(   3) C   7                  0.00093     0.63900   
   106. RY*(   4) C   7                  0.00079     0.69832   
   107. RY*(   5) C   7                  0.00067     1.84499   
   108. RY*(   6) C   7                  0.00014     2.38236   
   109. RY*(   7) C   7                  0.00005     2.25651   
   110. RY*(   8) C   7                  0.00000     1.84091   
   111. RY*(   9) C   7                  0.00000     2.22072   
   112. RY*(   1) C   8                  0.00525     1.17082   
   113. RY*(   2) C   8                  0.00268     0.65947   
   114. RY*(   3) C   8                  0.00085     0.67699   
   115. RY*(   4) C   8                  0.00068     1.67137   
   116. RY*(   5) C   8                  0.00058     0.89141   
   117. RY*(   6) C   8                  0.00014     2.38628   
   118. RY*(   7) C   8                  0.00004     2.25709   
   119. RY*(   8) C   8                  0.00000     1.82941   
   120. RY*(   9) C   8                  0.00000     2.22164   
   121. RY*(   1) C   9                  0.00467     1.16846   
   122. RY*(   2) C   9                  0.00318     0.71110   
   123. RY*(   3) C   9                  0.00133     0.63905   
   124. RY*(   4) C   9                  0.00071     0.98528   
   125. RY*(   5) C   9                  0.00054     1.56593   
   126. RY*(   6) C   9                  0.00012     2.38202   
   127. RY*(   7) C   9                  0.00006     2.37382   
   128. RY*(   8) C   9                  0.00001     1.86284   
   129. RY*(   9) C   9                  0.00001     2.22177   
   130. RY*(   1) C  10                  0.00467     1.16846   
   131. RY*(   2) C  10                  0.00318     0.71110   
   132. RY*(   3) C  10                  0.00133     0.63905   
   133. RY*(   4) C  10                  0.00071     0.98528   
   134. RY*(   5) C  10                  0.00054     1.56593   
   135. RY*(   6) C  10                  0.00012     2.38202   
   136. RY*(   7) C  10                  0.00006     2.37382   
   137. RY*(   8) C  10                  0.00001     1.86284   
   138. RY*(   9) C  10                  0.00001     2.22177   
   139. RY*(   1) C  11                  0.00525     1.17082   
   140. RY*(   2) C  11                  0.00268     0.65947   
   141. RY*(   3) C  11                  0.00085     0.67699   
   142. RY*(   4) C  11                  0.00068     1.67137   
   143. RY*(   5) C  11                  0.00058     0.89141   
   144. RY*(   6) C  11                  0.00014     2.38628   
   145. RY*(   7) C  11                  0.00004     2.25709   
   146. RY*(   8) C  11                  0.00000     1.82941   
   147. RY*(   9) C  11                  0.00000     2.22164   
   148. RY*(   1) C  12                  0.00516     1.17428   
   149. RY*(   2) C  12                  0.00255     0.65475   
   150. RY*(   3) C  12                  0.00093     0.63900   
   151. RY*(   4) C  12                  0.00079     0.69832   
   152. RY*(   5) C  12                  0.00067     1.84499   
   153. RY*(   6) C  12                  0.00014     2.38236   
   154. RY*(   7) C  12                  0.00005     2.25651   
   155. RY*(   8) C  12                  0.00000     1.84091   
   156. RY*(   9) C  12                  0.00000     2.22072   
   157. RY*(   1) C  13                  0.00529     1.16690   
   158. RY*(   2) C  13                  0.00264     0.65660   
   159. RY*(   3) C  13                  0.00082     0.68493   
   160. RY*(   4) C  13                  0.00068     1.31408   
   161. RY*(   5) C  13                  0.00061     1.24183   
   162. RY*(   6) C  13                  0.00013     2.38838   
   163. RY*(   7) C  13                  0.00004     2.23810   
   164. RY*(   8) C  13                  0.00000     1.83456   
   165. RY*(   9) C  13                  0.00000     2.22561   
   166. RY*(   1) C  14                  0.00597     1.12716   
   167. RY*(   2) C  14                  0.00299     0.70712   
   168. RY*(   3) C  14                  0.00102     0.59795   
   169. RY*(   4) C  14                  0.00085     0.94487   
   170. RY*(   5) C  14                  0.00062     1.57868   
   171. RY*(   6) C  14                  0.00015     2.37530   
   172. RY*(   7) C  14                  0.00004     2.37751   
   173. RY*(   8) C  14                  0.00002     1.87553   
   174. RY*(   9) C  14                  0.00001     2.22924   
   175. RY*(   1) H  15                  0.00321     0.35002   
   176. RY*(   2) H  15                  0.00016     1.65619   
   177. RY*(   3) H  15                  0.00009     1.98436   
   178. RY*(   4) H  15                  0.00006     2.35738   
   179. RY*(   1) H  16                  0.00161     0.35465   
   180. RY*(   2) H  16                  0.00017     1.64576   
   181. RY*(   3) H  16                  0.00009     1.96925   
   182. RY*(   4) H  16                  0.00006     2.32741   
   183. RY*(   1) H  17                  0.00162     0.35207   
   184. RY*(   2) H  17                  0.00018     1.64443   
   185. RY*(   3) H  17                  0.00008     1.96756   
   186. RY*(   4) H  17                  0.00006     2.32934   
   187. RY*(   1) H  18                  0.00173     0.35418   
   188. RY*(   2) H  18                  0.00017     1.64681   
   189. RY*(   3) H  18                  0.00009     1.97685   
   190. RY*(   4) H  18                  0.00006     2.32763   
   191. RY*(   1) H  19                  0.00366     0.38280   
   192. RY*(   2) H  19                  0.00015     1.66495   
   193. RY*(   3) H  19                  0.00010     2.01124   
   194. RY*(   4) H  19                  0.00006     2.35512   
   195. RY*(   1) H  20                  0.00366     0.38280   
   196. RY*(   2) H  20                  0.00015     1.66495   
   197. RY*(   3) H  20                  0.00010     2.01124   
   198. RY*(   4) H  20                  0.00006     2.35512   
   199. RY*(   1) H  21                  0.00173     0.35418   
   200. RY*(   2) H  21                  0.00017     1.64681   
   201. RY*(   3) H  21                  0.00009     1.97685   
   202. RY*(   4) H  21                  0.00006     2.32763   
   203. RY*(   1) H  22                  0.00162     0.35207   
   204. RY*(   2) H  22                  0.00018     1.64443   
   205. RY*(   3) H  22                  0.00008     1.96756   
   206. RY*(   4) H  22                  0.00006     2.32934   
   207. RY*(   1) H  23                  0.00161     0.35465   
   208. RY*(   2) H  23                  0.00017     1.64576   
   209. RY*(   3) H  23                  0.00009     1.96925   
   210. RY*(   4) H  23                  0.00006     2.32741   
   211. RY*(   1) H  24                  0.00321     0.35002   
   212. RY*(   2) H  24                  0.00016     1.65619   
   213. RY*(   3) H  24                  0.00009     1.98436   
   214. RY*(   4) H  24                  0.00006     2.35738   
   215. BD*(   1) C   1 - N   2          0.03046     0.42881   
   216. BD*(   1) C   1 - C  10          0.03399     0.55962   
   217. BD*(   1) C   1 - C  14          0.02426     0.56522   
   218. BD*(   2) C   1 - C  14          0.37334     0.03282  223(r),242(v),237(v),220(v)
                                                    169(g),53(g),54(g),133(v)
                                                    161(v)
   219. BD*(   1) N   2 - N   3          0.00759     0.57832   
   220. BD*(   2) N   2 - N   3          0.20457    -0.01949  218(v),223(v),61(g),70(g)
   221. BD*(   1) N   3 - C   4          0.03046     0.42881   
   222. BD*(   1) C   4 - C   5          0.02426     0.56522   
   223. BD*(   2) C   4 - C   5          0.37334     0.03282  218(r),228(v),233(v),220(v)
                                                    88(g),80(g),81(g),124(v)
                                                    98(v)
   224. BD*(   1) C   4 - C   9          0.03399     0.55962   
   225. BD*(   1) C   5 - C   6          0.01602     0.57722   
   226. BD*(   1) C   5 - H  15          0.01496     0.46784   
   227. BD*(   1) C   6 - C   7          0.01762     0.57201   
   228. BD*(   2) C   6 - C   7          0.32446     0.03171  242(r),223(v),233(v),106(g)
                                                    97(g)
   229. BD*(   1) C   6 - H  16          0.01439     0.46758   
   230. BD*(   1) C   7 - C   8          0.01804     0.56562   
   231. BD*(   1) C   7 - H  17          0.01413     0.46683   
   232. BD*(   1) C   8 - C   9          0.01638     0.58631   
   233. BD*(   2) C   8 - C   9          0.28764     0.03720  237(r),223(v),228(v),116(g)
                                                    125(g)
   234. BD*(   1) C   8 - H  18          0.01505     0.46793   
   235. BD*(   1) C   9 - H  19          0.01736     0.47667   
   236. BD*(   1) C  10 - C  11          0.01638     0.58631   
   237. BD*(   2) C  10 - C  11          0.28764     0.03720  233(r),218(v),242(v),143(g)
                                                    134(g)
   238. BD*(   1) C  10 - H  20          0.01736     0.47667   
   239. BD*(   1) C  11 - C  12          0.01804     0.56562   
   240. BD*(   1) C  11 - H  21          0.01505     0.46793   
   241. BD*(   1) C  12 - C  13          0.01762     0.57201   
   242. BD*(   2) C  12 - C  13          0.32446     0.03171  228(r),218(v),237(v),151(g)
                                                    160(g)
   243. BD*(   1) C  12 - H  22          0.01413     0.46683   
   244. BD*(   1) C  13 - C  14          0.01602     0.57722   
   245. BD*(   1) C  13 - H  23          0.01439     0.46758   
   246. BD*(   1) C  14 - H  24          0.01496     0.46784   
       -------------------------------
              Total Lewis   93.14372  ( 97.0247%)
        Valence non-Lewis    2.64837  (  2.7587%)
        Rydberg non-Lewis    0.20790  (  0.2166%)
       -------------------------------
            Total unit  1   96.00000  (100.0000%)
           Charge unit  1    0.00000
 Unable to Open any file for archive entry.
 1\1\GINC-COMPUTE-0-0\SP\RB3LYP\def2SVP\C12H10N2\ZAHRT2\13-Mar-2021\0\\
 # b3lyp/def2svp geom=NewRedundant pop=NBO\\19\\0,1\C,0,1.7639034881,0.
 2027696867,-0.005243361\N,0,0.3911105978,0.4037528392,0.2620194725\N,0
 ,-0.3911103244,-0.4037547966,-0.2886099638\C,0,-1.7639033702,-0.202770
 5324,-0.0213487143\C,0,-2.6460361337,-1.1046117431,-0.6355945083\C,0,-
 4.0217841514,-0.9887555319,-0.4329856403\C,0,-4.5213909011,0.028957029
 8,0.3843782291\C,0,-3.6413255062,0.9315872394,0.9993972126\C,0,-2.2685
 792063,0.8218312253,0.8016882617\C,0,2.2685791533,-0.8218313739,-0.828
 2813069\C,0,3.6413253329,-0.9315864889,-1.0259915902\C,0,4.5213907718,
 -0.0289560763,-0.4109729676\C,0,4.0217841909,0.9887557653,0.4063919037
 \C,0,2.6460362932,1.1046110905,0.6090020874\H,0,-2.222135729,-1.887355
 1581,-1.2675388081\H,0,-4.705844487,-1.6925611558,-0.9127115446\H,0,-5
 .5981466678,0.122337807,0.545015131\H,0,-4.0365284869,1.7258235726,1.6
 377193472\H,0,-1.5627003073,1.5097039109,1.2674551406\H,0,1.5627002257
 ,-1.5097042822,-1.294047817\H,0,4.0365281856,-1.7258222952,-1.66431446
 \H,0,5.5981464451,-0.1223361589,-0.5716108988\H,0,4.7058445649,1.69256
 15224,0.8861175575\H,0,2.2221360218,1.8873539052,1.2409472199\\Version
 =ES64L-G16RevC.01\State=1-A\HF=-572.3495476\RMSD=4.951e-09\Dipole=0.,0
 .0000004,-0.0000006\Quadrupole=7.7906728,-2.755169,-5.0355038,0.547984
 8,-0.918868,4.1811349\PG=C02 [X(C12H10N2)]\\@
 The archive entry for this job was punched.


 ABSOLUTISM, OBSOLETISM -- IF IT WORKS, IT'S OUT OF DATE

                          -- STAFFORD BEER
 File lengths (MBytes):  RWF=     39 Int=      0 D2E=      0 Chk=      5 Scr=      1
 Normal termination of Gaussian 16
