# Supplementary material for: Machine-Learning-Guided Discovery of Electrochemical Reactions
Source: J Am Chem Soc. 2022 Dec 2;144(49):22599–610. doi: 10.1021/jacs.2c08997 (PMC9756344; doi:10.1021/jacs.2c08997)
Supplement: Supplementary file 4 — ja2c08997_si_004.zip [file ja2c08997_si_004.zip › Reactivity Prediction/Nlogs_notimes/30.log]

 Entering Gaussian System, Link 0=g16
 Input=30.com
 Output=30.log
 Initial command:
  
 Copyright (c) 1988-2019, Gaussian, Inc.  All Rights Reserved.
  
 This is part of the Gaussian(R) 16 program.  It is based on
 the Gaussian(R) 09 system (copyright 2009, Gaussian, Inc.),
 the Gaussian(R) 03 system (copyright 2003, Gaussian, Inc.),
 the Gaussian(R) 98 system (copyright 1998, Gaussian, Inc.),
 the Gaussian(R) 94 system (copyright 1995, Gaussian, Inc.),
 the Gaussian 92(TM) system (copyright 1992, Gaussian, Inc.),
 the Gaussian 90(TM) system (copyright 1990, Gaussian, Inc.),
 the Gaussian 88(TM) system (copyright 1988, Gaussian, Inc.),
 the Gaussian 86(TM) system (copyright 1986, Carnegie Mellon
 University), and the Gaussian 82(TM) system (copyright 1983,
 Carnegie Mellon University). Gaussian is a federally registered
 trademark of Gaussian, Inc.
  
 This software contains proprietary and confidential information,
 including trade secrets, belonging to Gaussian, Inc.
  
 This software is provided under written license and may be
 used, copied, transmitted, or stored only in accord with that
 written license.
  
 The following legend is applicable only to US Government
 contracts under FAR:
  
                    RESTRICTED RIGHTS LEGEND
  
 Use, reproduction and disclosure by the US Government is
 subject to restrictions as set forth in subparagraphs (a)
 and (c) of the Commercial Computer Software - Restricted
 Rights clause in FAR 52.227-19.
  
 Gaussian, Inc.
 340 Quinnipiac St., Bldg. 40, Wallingford CT 06492
  
  
 ---------------------------------------------------------------
 Warning -- This program may not be used in any manner that
 competes with the business of Gaussian, Inc. or will provide
 assistance to any competitor of Gaussian, Inc.  The licensee
 of this program is prohibited from giving any competitor of
 Gaussian, Inc. access to this program.  By using this program,
 the user acknowledges that Gaussian, Inc. is engaged in the
 business of creating and licensing software in the field of
 computational chemistry and represents and warrants to the
 licensee that it is not a competitor of Gaussian, Inc. and that
 it will not use this program in any manner prohibited above.
 ---------------------------------------------------------------
  

 Cite this work as:
 Gaussian 16, Revision C.01,
 M. J. Frisch, G. W. Trucks, H. B. Schlegel, G. E. Scuseria, 
 M. A. Robb, J. R. Cheeseman, G. Scalmani, V. Barone, 
 G. A. Petersson, H. Nakatsuji, X. Li, M. Caricato, A. V. Marenich, 
 J. Bloino, B. G. Janesko, R. Gomperts, B. Mennucci, H. P. Hratchian, 
 J. V. Ortiz, A. F. Izmaylov, J. L. Sonnenberg, D. Williams-Young, 
 F. Ding, F. Lipparini, F. Egidi, J. Goings, B. Peng, A. Petrone, 
 T. Henderson, D. Ranasinghe, V. G. Zakrzewski, J. Gao, N. Rega, 
 G. Zheng, W. Liang, M. Hada, M. Ehara, K. Toyota, R. Fukuda, 
 J. Hasegawa, M. Ishida, T. Nakajima, Y. Honda, O. Kitao, H. Nakai, 
 T. Vreven, K. Throssell, J. A. Montgomery, Jr., J. E. Peralta, 
 F. Ogliaro, M. J. Bearpark, J. J. Heyd, E. N. Brothers, K. N. Kudin, 
 V. N. Staroverov, T. A. Keith, R. Kobayashi, J. Normand, 
 K. Raghavachari, A. P. Rendell, J. C. Burant, S. S. Iyengar, 
 J. Tomasi, M. Cossi, J. M. Millam, M. Klene, C. Adamo, R. Cammi, 
 J. W. Ochterski, R. L. Martin, K. Morokuma, O. Farkas, 
 J. B. Foresman, and D. J. Fox, Gaussian, Inc., Wallingford CT, 2019.
 
 ******************************************
 Gaussian 16:  ES64L-G16RevC.01  3-Jul-2019
                13-Mar-2021 
 ******************************************
 %nprocshared=16
 Will use up to   16 processors via shared memory.
 %mem=7GB
 -----------------------------------------
 # b3lyp/def2svp geom=NewRedundant pop=NBO
 -----------------------------------------
 1/29=4000,38=1,172=1/1;
 2/12=2,17=6,18=5,40=1/2;
 3/5=43,7=101,11=2,25=1,30=1,74=-5/1,2,3;
 4//1;
 5/5=2,38=5/2;
 6/7=2,8=2,9=2,10=2,28=1,40=1/1,7;
 99/5=1,9=1/99;
 --
 30
 --
 Symbolic Z-matrix:
 Charge =  0 Multiplicity = 1
 O                    -0.42868   1.04586  -1.60532 
 C                    -0.1829    0.21973  -0.74495 
 N                     1.06536  -0.29071  -0.50974 
 C                     1.39738  -1.22916   0.55456 
 C                     2.41092  -0.61102   1.523 
 C                     3.64189  -0.09074   0.77227 
 C                     3.23179   0.86223  -0.35628 
 C                     2.19807   0.20883  -1.27786 
 O                    -1.09703  -0.31223   0.09635 
 C                    -2.50323   0.07696   0.03708 
 C                    -3.13497  -0.76158   1.14718 
 C                    -3.09509  -0.29514  -1.32409 
 C                    -2.64832   1.57006   0.33938 
 H                     1.83363  -2.13953   0.09872 
 H                     0.47783  -1.52298   1.06928 
 H                     2.70093  -1.35818   2.28024 
 H                     1.92201   0.22186   2.05814 
 H                     4.33772   0.4068    1.46722 
 H                     4.19014  -0.94861   0.34035 
 H                     4.11062   1.17039  -0.94632 
 H                     2.79156   1.77924   0.07271 
 H                     2.66482  -0.63856  -1.81661 
 H                     1.81282   0.91408  -2.02315 
 H                    -4.21445  -0.55863   1.21023 
 H                    -2.99114  -1.83442   0.94935 
 H                    -2.67652  -0.52338   2.11878 
 H                    -2.63244   0.29359  -2.1252 
 H                    -4.17981  -0.10685  -1.32057 
 H                    -2.933    -1.36491  -1.5284 
 H                    -2.17323   1.80986   1.30342 
 H                    -3.71531   1.83245   0.40825 
 H                    -2.18139   2.1747   -0.44725 
 
                          Input orientation:                          
 ---------------------------------------------------------------------
 Center     Atomic      Atomic             Coordinates (Angstroms)
 Number     Number       Type             X           Y           Z
 ---------------------------------------------------------------------
      1          8           0       -0.428682    1.045862   -1.605318
      2          6           0       -0.182899    0.219731   -0.744951
      3          7           0        1.065363   -0.290709   -0.509741
      4          6           0        1.397382   -1.229160    0.554560
      5          6           0        2.410924   -0.611023    1.522998
      6          6           0        3.641888   -0.090743    0.772271
      7          6           0        3.231790    0.862228   -0.356280
      8          6           0        2.198065    0.208833   -1.277860
      9          8           0       -1.097027   -0.312226    0.096354
     10          6           0       -2.503226    0.076960    0.037077
     11          6           0       -3.134968   -0.761580    1.147177
     12          6           0       -3.095085   -0.295145   -1.324091
     13          6           0       -2.648325    1.570060    0.339382
     14          1           0        1.833627   -2.139530    0.098724
     15          1           0        0.477833   -1.522984    1.069277
     16          1           0        2.700928   -1.358178    2.280236
     17          1           0        1.922006    0.221859    2.058143
     18          1           0        4.337720    0.406798    1.467216
     19          1           0        4.190141   -0.948608    0.340353
     20          1           0        4.110622    1.170389   -0.946317
     21          1           0        2.791561    1.779239    0.072706
     22          1           0        2.664817   -0.638564   -1.816608
     23          1           0        1.812824    0.914078   -2.023153
     24          1           0       -4.214447   -0.558634    1.210232
     25          1           0       -2.991142   -1.834422    0.949351
     26          1           0       -2.676516   -0.523384    2.118776
     27          1           0       -2.632436    0.293594   -2.125197
     28          1           0       -4.179812   -0.106850   -1.320570
     29          1           0       -2.932999   -1.364906   -1.528397
     30          1           0       -2.173229    1.809862    1.303416
     31          1           0       -3.715308    1.832447    0.408249
     32          1           0       -2.181390    2.174705   -0.447249
 ---------------------------------------------------------------------
                    Distance matrix (angstroms):
                    1          2          3          4          5
     1  O    0.000000
     2  C    1.217840   0.000000
     3  N    2.284487   1.368952   0.000000
     4  C    3.629780   2.507050   1.457279   0.000000
     5  C    4.538171   3.544243   2.458691   1.532068   0.000000
     6  C    4.849159   4.126421   2.884792   2.526104   1.532826
     7  C    3.872063   3.496279   2.458906   2.927214   2.525069
     8  C    2.776265   2.439898   1.456902   2.463063   2.926137
     9  O    2.277449   1.351445   2.245829   2.696813   3.798726
    10  C    2.817794   2.452727   3.628914   4.145900   5.179784
    11  C    4.262283   3.641130   4.539810   4.594782   5.560650
    12  C    2.997848   3.013525   4.239400   4.958223   6.206596
    13  C    2.997241   3.012888   4.239687   4.924397   5.635075
    14  H    4.262455   3.216251   2.092510   1.107641   2.167524
    15  H    3.817616   2.600969   2.087340   1.094000   2.185035
    16  H    5.538176   4.467438   3.405662   2.166526   1.102611
    17  H    4.430085   3.505419   2.755102   2.154402   1.104135
    18  H    5.706790   5.036335   3.886283   3.486386   2.179820
    19  H    5.394170   4.654715   3.304501   2.814977   2.162920
    20  H    4.588581   4.402116   3.405732   3.920732   3.487108
    21  H    3.704534   3.456593   2.757478   3.350579   2.821628
    22  H    3.528693   3.161425   2.094555   2.752750   3.349356
    23  H    2.283923   2.469581   2.073795   3.377967   3.906257
    24  H    4.983346   4.547743   5.559360   5.689652   6.632956
    25  H    4.624777   3.869939   4.578999   4.447622   5.568491
    26  H    4.624301   3.869273   4.578744   4.420581   5.122956
    27  H    2.385941   2.812609   4.077356   5.073393   6.289924
    28  H    3.934565   4.051334   5.310660   5.990057   7.195684
    29  H    3.476970   3.269237   4.263620   4.807217   6.199747
    30  H    3.476762   3.268904   4.264787   4.748231   5.188772
    31  H    3.933838   4.050758   5.310867   5.961078   6.689091
    32  H    2.384826   2.811497   4.077201   5.039596   5.721145
                    6          7          8          9         10
     6  C    0.000000
     7  C    1.532958   0.000000
     8  C    2.525353   1.531281   0.000000
     9  O    4.791998   4.508090   3.607991   0.000000
    10  C    6.191209   5.801878   4.883502   1.460265   0.000000
    11  C    6.820290   6.740381   5.938329   2.336525   1.527930
    12  C    7.058564   6.504269   5.317290   2.451569   1.530208
    13  C    6.520157   5.963281   5.287335   2.451242   1.530291
    14  H    2.814427   3.342519   2.746381   3.453662   4.870824
    15  H    3.485796   3.912253   3.386361   2.211945   3.537227
    16  H    2.183061   3.487582   3.920260   4.504200   5.845905
    17  H    2.170065   2.820468   3.347431   3.639838   4.867071
    18  H    1.102124   2.180742   3.486080   5.650906   6.996616
    19  H    1.105923   2.163992   2.815431   5.330916   6.778269
    20  H    2.182593   1.102476   2.166192   5.514066   6.775370
    21  H    2.170087   1.103965   2.154632   4.415416   5.561816
    22  H    2.820828   2.169422   1.107334   4.232895   5.536858
    23  H    3.488486   2.189662   1.096012   3.803073   4.855265
    24  H    7.882432   7.740752   6.920976   3.319600   2.169919
    25  H    6.860675   6.906625   6.005266   2.575336   2.173405
    26  H    6.474758   6.553923   5.986219   2.574794   2.173457
    27  H    6.921719   6.151550   4.904988   2.767632   2.176937
    28  H    8.096866   7.536631   6.385828   3.399031   2.165163
    29  H    7.081363   6.658724   5.372824   2.668097   2.171264
    30  H    6.140847   5.732959   5.323015   2.668045   2.171512
    31  H    7.613114   7.056061   6.359801   3.398867   2.165328
    32  H    6.366321   5.570761   4.871775   2.766978   2.176851
                   11         12         13         14         15
    11  C    0.000000
    12  C    2.515217   0.000000
    13  C    2.515134   2.538844   0.000000
    14  H    5.261647   5.451455   5.822960   0.000000
    15  H    3.692985   4.472308   4.457862   1.777717   0.000000
    16  H    5.974733   6.907603   6.399687   2.474210   2.536875
    17  H    5.231634   6.072726   5.065541   3.069738   2.471431
    18  H    7.570244   7.970616   7.171472   3.824531   4.333721
    19  H    7.371781   7.501460   7.287545   2.651384   3.826547
    20  H    7.785486   7.362929   6.891743   4.151191   4.951165
    21  H    6.537124   6.395836   5.450434   4.034236   4.153452
    22  H    6.514343   5.791113   6.144574   2.571434   3.727389
    23  H    6.110603   5.102791   5.090553   3.718510   4.157474
    24  H    1.100199   2.783018   2.782527   6.349321   4.792424
    25  H    1.100369   2.747493   3.475642   4.908671   3.484991
    26  H    1.100418   3.475719   2.747644   5.199416   3.471393
    27  H    3.474818   1.096553   2.775567   5.550823   4.814394
    28  H    2.758649   1.100954   2.812992   6.504432   5.423141
    29  H    2.750179   1.101091   3.490510   5.095909   4.290300
    30  H    2.749849   3.490654   1.101174   5.753596   4.265069
    31  H    2.758946   2.812886   1.100928   6.831038   5.410943
    32  H    3.474662   2.775581   1.096545   5.918705   4.800439
                   16         17         18         19         20
    16  H    0.000000
    17  H    1.775545   0.000000
    18  H    2.540714   2.493806   0.000000
    19  H    2.479647   3.076562   1.768821   0.000000
    20  H    4.334920   3.836213   2.541611   2.480322   0.000000
    21  H    3.837289   2.668991   2.493764   3.077143   1.774550
    22  H    4.159721   4.038043   3.830781   2.659929   2.473878
    23  H    4.946820   4.141022   4.337639   3.835023   2.550519
    24  H    7.043194   6.243731   8.610323   8.458479   8.771944
    25  H    5.864957   5.440288   7.681371   7.261292   7.940875
    26  H    5.444250   4.658913   7.105581   7.105954   7.637337
    27  H    7.112030   6.184531   7.842278   7.359998   6.901259
    28  H    7.866143   6.982545   8.976856   8.574575   8.396589
    29  H    6.800504   6.241167   8.060768   7.375951   7.508604
    30  H    5.894748   4.456715   6.662422   7.002080   6.704999
    31  H    7.406248   6.090603   8.246523   8.380633   7.969841
    32  H    6.614942   5.189263   7.020645   7.139454   6.391176
                   21         22         23         24         25
    21  H    0.000000
    22  H    3.071049   0.000000
    23  H    2.469626   1.783046   0.000000
    24  H    7.472868   7.516144   6.996546   0.000000
    25  H    6.875078   6.408625   6.282365   1.786664   0.000000
    26  H    6.276013   6.635537   6.275034   1.786596   1.784759
    27  H    6.038019   5.387490   4.489516   3.788685   3.756324
    28  H    7.355174   6.883148   6.119445   2.571044   3.090305
    29  H    6.724564   5.652096   5.287853   3.129260   2.522510
    30  H    5.115146   6.255879   5.268501   3.128103   3.751686
    31  H    6.515732   7.194573   6.108630   2.570911   3.776657
    32  H    5.015674   5.768479   4.475086   3.788364   4.321954
                   26         27         28         29         30
    26  H    0.000000
    27  H    4.322118   0.000000
    28  H    3.776572   1.789456   0.000000
    29  H    3.751774   1.788052   1.783378   0.000000
    30  H    2.522330   3.776947   3.819092   4.321523   0.000000
    31  H    3.091105   3.155794   2.639214   3.819119   1.783212
    32  H    3.756237   2.560768   3.156244   3.776591   1.788296
                   31         32
    31  H    0.000000
    32  H    1.789392   0.000000
 Stoichiometry    C10H19NO2
 Framework group  C1[X(C10H19NO2)]
 Deg. of freedom    90
 Full point group                 C1      NOp   1
 Largest Abelian subgroup         C1      NOp   1
 Largest concise Abelian subgroup C1      NOp   1
                         Standard orientation:                         
 ---------------------------------------------------------------------
 Center     Atomic      Atomic             Coordinates (Angstroms)
 Number     Number       Type             X           Y           Z
 ---------------------------------------------------------------------
      1          8           0        0.555799   -1.798536    0.090436
      2          6           0        0.243371   -0.652339   -0.177439
      3          7           0       -1.029575   -0.261384   -0.494914
      4          6           0       -1.441515    1.112126   -0.754604
      5          6           0       -2.482982    1.567106    0.272807
      6          6           0       -3.659331    0.586309    0.334438
      7          6           0       -3.165831   -0.845195    0.573633
      8          6           0       -2.107579   -1.240799   -0.460011
      9          8           0        1.098583    0.393787   -0.202618
     10          6           0        2.516906    0.224807    0.100999
     11          6           0        3.067815    1.641996   -0.049481
     12          6           0        3.164116   -0.717051   -0.916625
     13          6           0        2.691039   -0.272301    1.537784
     14          1           0       -1.881448    1.162471   -1.769884
     15          1           0       -0.557675    1.756737   -0.742874
     16          1           0       -2.832113    2.581928    0.019835
     17          1           0       -1.996685    1.627445    1.262246
     18          1           0       -4.373654    0.886980    1.118030
     19          1           0       -4.210712    0.623807   -0.623497
     20          1           0       -4.004871   -1.559350    0.535576
     21          1           0       -2.720396   -0.921722    1.580842
     22          1           0       -2.571999   -1.295516   -1.463759
     23          1           0       -1.665202   -2.218431   -0.236894
     24          1           0        4.148389    1.654377    0.157024
     25          1           0        2.902233    2.013520   -1.071911
     26          1           0        2.569102    2.326253    0.653368
     27          1           0        2.759325   -1.731763   -0.822106
     28          1           0        4.252441   -0.747887   -0.753234
     29          1           0        2.980716   -0.353712   -1.939733
     30          1           0        2.176130    0.403691    2.238131
     31          1           0        3.760612   -0.286096    1.798296
     32          1           0        2.281723   -1.282998    1.653383
 ---------------------------------------------------------------------
 Rotational constants (GHZ):           1.6459086           0.4451650           0.3993878
 Standard basis: def2SVP (5D, 7F)
 There are   290 symmetry adapted cartesian basis functions of A   symmetry.
 There are   277 symmetry adapted basis functions of A   symmetry.
   277 basis functions,   458 primitive gaussians,   290 cartesian basis functions
    51 alpha electrons       51 beta electrons
       nuclear repulsion energy       887.1127736697 Hartrees.
 NAtoms=   32 NActive=   32 NUniq=   32 SFac= 1.00D+00 NAtFMM=   60 NAOKFM=F Big=F
 Integral buffers will be    131072 words long.
 Raffenetti 2 integral format.
 Two-electron integral symmetry is turned on.
 One-electron integrals computed using PRISM.
   1 Symmetry operations used in ECPInt.
 ECPInt:  NShTT=    9180 NPrTT=   31852 LenC2=    8786 LenP2D=   22770.
 LDataN:  DoStor=T MaxTD1= 4 Len=   56
 NBasis=   277 RedAO= T EigKep=  1.49D-03  NBF=   277
 NBsUse=   277 1.00D-06 EigRej= -1.00D+00 NBFU=   277
 ExpMin= 1.22D-01 ExpMax= 2.27D+03 ExpMxC= 3.41D+02 IAcc=3 IRadAn=         5 AccDes= 0.00D+00
 Harris functional with IExCor=  402 and IRadAn=       5 diagonalized for initial guess.
 HarFok:  IExCor=  402 AccDes= 0.00D+00 IRadAn=         5 IDoV= 1 UseB2=F ITyADJ=14
 ICtDFT=  3500011 ScaDFX=  1.000000  1.000000  1.000000  1.000000
 FoFCou: FMM=F IPFlag=           0 FMFlag=      100000 FMFlg1=           0
         NFxFlg=           0 DoJE=T BraDBF=F KetDBF=T FulRan=T
         wScrn=  0.000000 ICntrl=       500 IOpCl=  0 I1Cent=   200000004 NGrid=           0
         NMat0=    1 NMatS0=      1 NMatT0=    0 NMatD0=    1 NMtDS0=    0 NMtDT0=    0
 Petite list used in FoFCou.
 Requested convergence on RMS density matrix=1.00D-08 within 128 cycles.
 Requested convergence on MAX density matrix=1.00D-06.
 Requested convergence on             energy=1.00D-06.
 No special actions if energy rises.
 Integral accuracy reduced to 1.0D-05 until final iterations.
 Initial convergence to 1.0D-05 achieved.  Increase integral accuracy.
 SCF Done:  E(RB3LYP) =  -597.315987375     A.U. after   13 cycles
            NFock= 13  Conv=0.82D-08     -V/T= 2.0111

 **********************************************************************

            Population analysis using the SCF Density.

 **********************************************************************

 Orbital symmetries:
       Occupied  (A) (A) (A) (A) (A) (A) (A) (A) (A) (A) (A) (A)
                 (A) (A) (A) (A) (A) (A) (A) (A) (A) (A) (A) (A)
                 (A) (A) (A) (A) (A) (A) (A) (A) (A) (A) (A) (A)
                 (A) (A) (A) (A) (A) (A) (A) (A) (A) (A) (A) (A)
                 (A) (A) (A)
       Virtual   (A) (A) (A) (A) (A) (A) (A) (A) (A) (A) (A) (A)
                 (A) (A) (A) (A) (A) (A) (A) (A) (A) (A) (A) (A)
                 (A) (A) (A) (A) (A) (A) (A) (A) (A) (A) (A) (A)
                 (A) (A) (A) (A) (A) (A) (A) (A) (A) (A) (A) (A)
                 (A) (A) (A) (A) (A) (A) (A) (A) (A) (A) (A) (A)
                 (A) (A) (A) (A) (A) (A) (A) (A) (A) (A) (A) (A)
                 (A) (A) (A) (A) (A) (A) (A) (A) (A) (A) (A) (A)
                 (A) (A) (A) (A) (A) (A) (A) (A) (A) (A) (A) (A)
                 (A) (A) (A) (A) (A) (A) (A) (A) (A) (A) (A) (A)
                 (A) (A) (A) (A) (A) (A) (A) (A) (A) (A) (A) (A)
                 (A) (A) (A) (A) (A) (A) (A) (A) (A) (A) (A) (A)
                 (A) (A) (A) (A) (A) (A) (A) (A) (A) (A) (A) (A)
                 (A) (A) (A) (A) (A) (A) (A) (A) (A) (A) (A) (A)
                 (A) (A) (A) (A) (A) (A) (A) (A) (A) (A) (A) (A)
                 (A) (A) (A) (A) (A) (A) (A) (A) (A) (A) (A) (A)
                 (A) (A) (A) (A) (A) (A) (A) (A) (A) (A) (A) (A)
                 (A) (A) (A) (A) (A) (A) (A) (A) (A) (A) (A) (A)
                 (A) (A) (A) (A) (A) (A) (A) (A) (A) (A) (A) (A)
                 (A) (A) (A) (A) (A) (A) (A) (A) (A) (A)
 The electronic state is 1-A.
 Alpha  occ. eigenvalues --  -19.15824 -19.09129 -14.34583 -10.32036 -10.25023
 Alpha  occ. eigenvalues --  -10.21823 -10.21365 -10.18834 -10.18811 -10.18613
 Alpha  occ. eigenvalues --  -10.18090 -10.17335 -10.17295  -1.08167  -0.98938
 Alpha  occ. eigenvalues --   -0.93065  -0.80740  -0.78664  -0.75434  -0.68475
 Alpha  occ. eigenvalues --   -0.68129  -0.67858  -0.63213  -0.60605  -0.57231
 Alpha  occ. eigenvalues --   -0.53265  -0.50279  -0.47436  -0.47198  -0.45971
 Alpha  occ. eigenvalues --   -0.45510  -0.44472  -0.43761  -0.42844  -0.42086
 Alpha  occ. eigenvalues --   -0.41037  -0.40100  -0.39632  -0.38669  -0.37818
 Alpha  occ. eigenvalues --   -0.36398  -0.35635  -0.35092  -0.34957  -0.34019
 Alpha  occ. eigenvalues --   -0.33395  -0.32880  -0.32459  -0.28881  -0.26021
 Alpha  occ. eigenvalues --   -0.23543
 Alpha virt. eigenvalues --    0.04330   0.05147   0.06678   0.07837   0.08592
 Alpha virt. eigenvalues --    0.09042   0.10749   0.10916   0.11557   0.12431
 Alpha virt. eigenvalues --    0.13021   0.13462   0.13590   0.13918   0.14527
 Alpha virt. eigenvalues --    0.15239   0.15552   0.16540   0.16855   0.17100
 Alpha virt. eigenvalues --    0.19787   0.19805   0.20110   0.20689   0.21682
 Alpha virt. eigenvalues --    0.22211   0.23432   0.24323   0.24973   0.26260
 Alpha virt. eigenvalues --    0.26455   0.35938   0.38027   0.38539   0.39232
 Alpha virt. eigenvalues --    0.40470   0.41394   0.42629   0.43347   0.44662
 Alpha virt. eigenvalues --    0.45874   0.47156   0.47350   0.49034   0.52780
 Alpha virt. eigenvalues --    0.53655   0.55297   0.56495   0.58213   0.58711
 Alpha virt. eigenvalues --    0.59519   0.60525   0.61913   0.62554   0.62845
 Alpha virt. eigenvalues --    0.63360   0.64006   0.64472   0.65024   0.65529
 Alpha virt. eigenvalues --    0.65776   0.65937   0.66450   0.66544   0.67305
 Alpha virt. eigenvalues --    0.67893   0.68397   0.68711   0.69029   0.69494
 Alpha virt. eigenvalues --    0.70009   0.70200   0.70742   0.70950   0.71243
 Alpha virt. eigenvalues --    0.72172   0.72470   0.72851   0.73933   0.75220
 Alpha virt. eigenvalues --    0.75813   0.77399   0.79643   0.87898   0.90867
 Alpha virt. eigenvalues --    0.93329   0.95330   0.99006   1.00623   1.03369
 Alpha virt. eigenvalues --    1.04624   1.05114   1.08847   1.09728   1.11541
 Alpha virt. eigenvalues --    1.13137   1.13605   1.15620   1.17387   1.21623
 Alpha virt. eigenvalues --    1.24997   1.25636   1.26999   1.28975   1.29853
 Alpha virt. eigenvalues --    1.31901   1.33220   1.37325   1.40526   1.43894
 Alpha virt. eigenvalues --    1.45860   1.49864   1.51614   1.52636   1.53004
 Alpha virt. eigenvalues --    1.53912   1.54108   1.56444   1.56887   1.58047
 Alpha virt. eigenvalues --    1.59931   1.65255   1.65889   1.70741   1.71861
 Alpha virt. eigenvalues --    1.73092   1.73339   1.74309   1.75077   1.76673
 Alpha virt. eigenvalues --    1.76920   1.77259   1.77519   1.80686   1.80876
 Alpha virt. eigenvalues --    1.81956   1.82904   1.83218   1.83453   1.83862
 Alpha virt. eigenvalues --    1.84161   1.84853   1.85141   1.85824   1.85845
 Alpha virt. eigenvalues --    1.86268   1.86395   1.87563   1.88405   1.89844
 Alpha virt. eigenvalues --    1.90846   1.92262   1.93943   1.95026   1.96085
 Alpha virt. eigenvalues --    1.97338   1.98849   2.00080   2.00684   2.03040
 Alpha virt. eigenvalues --    2.03405   2.05116   2.09347   2.11440   2.14164
 Alpha virt. eigenvalues --    2.15373   2.15482   2.19094   2.20840   2.22423
 Alpha virt. eigenvalues --    2.22945   2.26702   2.28888   2.32481   2.34650
 Alpha virt. eigenvalues --    2.37594   2.38234   2.38547   2.40680   2.43753
 Alpha virt. eigenvalues --    2.44428   2.44621   2.47157   2.48145   2.51457
 Alpha virt. eigenvalues --    2.54566   2.56437   2.58415   2.59723   2.62330
 Alpha virt. eigenvalues --    2.62583   2.63958   2.64241   2.66968   2.67248
 Alpha virt. eigenvalues --    2.69961   2.70509   2.72814   2.79585   2.81948
 Alpha virt. eigenvalues --    2.82907   2.84540   2.86833   2.87435   2.88103
 Alpha virt. eigenvalues --    2.89965   2.92583   2.93015   2.93190   2.95309
 Alpha virt. eigenvalues --    2.95678   2.97500   2.99163   3.01113   3.03152
 Alpha virt. eigenvalues --    3.03539   3.03643   3.05378   3.08260   3.14478
 Alpha virt. eigenvalues --    3.23843   3.24236   3.30290   3.48580   3.68674
 Alpha virt. eigenvalues --    3.73406
          Condensed to atoms (all electrons):
               1          2          3          4          5          6
     1  O    7.754300   0.655473  -0.091395   0.001883   0.000057   0.000011
     2  C    0.655473   4.457208   0.337922  -0.026306  -0.000553  -0.000087
     3  N   -0.091395   0.337922   6.762273   0.320144  -0.051926  -0.025311
     4  C    0.001883  -0.026306   0.320144   4.528242   0.406407  -0.044188
     5  C    0.000057  -0.000553  -0.051926   0.406407   4.668063   0.440010
     6  C    0.000011  -0.000087  -0.025311  -0.044188   0.440010   4.627505
     7  C   -0.000987  -0.003005  -0.044109  -0.012769  -0.062786   0.436472
     8  C   -0.007106  -0.024382   0.326785  -0.047145  -0.011913  -0.042030
     9  O   -0.069376   0.350187  -0.108558  -0.002092  -0.001379  -0.000014
    10  C    0.002635  -0.029625   0.004275   0.000535  -0.000025   0.000001
    11  C    0.000416   0.007013   0.000119  -0.000133   0.000008   0.000000
    12  C   -0.013538  -0.005730  -0.000759   0.000055  -0.000012  -0.000000
    13  C   -0.013469  -0.005496  -0.000746  -0.000135   0.000041  -0.000000
    14  H   -0.000065   0.003318  -0.034020   0.362505  -0.037422  -0.010013
    15  H    0.000483  -0.013475  -0.015993   0.364264  -0.007012   0.006191
    16  H    0.000002  -0.000034   0.005941  -0.015025   0.346401  -0.015834
    17  H   -0.000143   0.001416   0.000142  -0.010608   0.343369  -0.031275
    18  H    0.000001   0.000084  -0.000016   0.007993  -0.015720   0.358550
    19  H   -0.000000  -0.000043  -0.002394  -0.004640  -0.028433   0.353073
    20  H   -0.000057  -0.000059   0.006146   0.000695   0.008328  -0.016212
    21  H    0.000593   0.002049  -0.002239  -0.005050  -0.003265  -0.030715
    22  H    0.000573   0.003680  -0.035807  -0.000091  -0.007830  -0.009430
    23  H    0.028646  -0.007057  -0.021636   0.006569   0.000442   0.005935
    24  H    0.000029  -0.000058   0.000007  -0.000001  -0.000000  -0.000000
    25  H    0.000006  -0.000068  -0.000027  -0.000157   0.000010  -0.000000
    26  H    0.000003  -0.000143  -0.000042  -0.000031  -0.000026   0.000000
    27  H    0.021551   0.001466   0.000361  -0.000037  -0.000003  -0.000000
    28  H    0.000350   0.000363   0.000014  -0.000002   0.000000  -0.000000
    29  H   -0.000169   0.000797  -0.000057  -0.000021   0.000003  -0.000000
    30  H   -0.000215   0.000760  -0.000066   0.000059  -0.000038  -0.000000
    31  H    0.000340   0.000372   0.000012   0.000003  -0.000000   0.000000
    32  H    0.021843   0.001475   0.000321  -0.000064   0.000020   0.000001
               7          8          9         10         11         12
     1  O   -0.000987  -0.007106  -0.069376   0.002635   0.000416  -0.013538
     2  C   -0.003005  -0.024382   0.350187  -0.029625   0.007013  -0.005730
     3  N   -0.044109   0.326785  -0.108558   0.004275   0.000119  -0.000759
     4  C   -0.012769  -0.047145  -0.002092   0.000535  -0.000133   0.000055
     5  C   -0.062786  -0.011913  -0.001379  -0.000025   0.000008  -0.000012
     6  C    0.436472  -0.042030  -0.000014   0.000001   0.000000  -0.000000
     7  C    4.630893   0.423896   0.000077   0.000011  -0.000000   0.000002
     8  C    0.423896   4.517998   0.001793  -0.000126   0.000005  -0.000003
     9  O    0.000077   0.001793   8.053806   0.226989  -0.050980  -0.041738
    10  C    0.000011  -0.000126   0.226989   4.679700   0.419813   0.428399
    11  C   -0.000000   0.000005  -0.050980   0.419813   4.576624  -0.057929
    12  C    0.000002  -0.000003  -0.041738   0.428399  -0.057929   4.598473
    13  C   -0.000008   0.000040  -0.042048   0.428659  -0.057713  -0.066230
    14  H   -0.006987  -0.001852   0.000292  -0.000031  -0.000001   0.000014
    15  H    0.000614   0.005867   0.022782  -0.000303  -0.000604   0.000081
    16  H    0.008473   0.000610  -0.000040   0.000002   0.000000  -0.000000
    17  H   -0.002103  -0.005837   0.000780  -0.000025  -0.000010   0.000006
    18  H   -0.015729   0.008136   0.000000  -0.000000  -0.000000   0.000000
    19  H   -0.026986  -0.004994  -0.000001  -0.000000  -0.000000   0.000000
    20  H    0.351476  -0.017651   0.000002  -0.000000   0.000000  -0.000000
    21  H    0.347948  -0.010550  -0.000124  -0.000008  -0.000000  -0.000000
    22  H   -0.034450   0.364742  -0.000063   0.000005  -0.000001  -0.000000
    23  H   -0.006514   0.356953   0.001216   0.000003  -0.000001   0.000004
    24  H    0.000000  -0.000000   0.004470  -0.016465   0.370857  -0.003323
    25  H   -0.000000   0.000001   0.001075  -0.010958   0.367596  -0.009669
    26  H    0.000001  -0.000001   0.001104  -0.010865   0.367058   0.009369
    27  H    0.000001  -0.000027  -0.005170  -0.009362   0.007139   0.376294
    28  H   -0.000000  -0.000001   0.004260  -0.018013  -0.003265   0.366785
    29  H   -0.000001   0.000002   0.000339  -0.010006  -0.010124   0.360876
    30  H    0.000008  -0.000017   0.000394  -0.010155  -0.010220   0.009316
    31  H    0.000000  -0.000001   0.004273  -0.017979  -0.003241  -0.003241
    32  H   -0.000003   0.000048  -0.005359  -0.009475   0.007174  -0.009334
              13         14         15         16         17         18
     1  O   -0.013469  -0.000065   0.000483   0.000002  -0.000143   0.000001
     2  C   -0.005496   0.003318  -0.013475  -0.000034   0.001416   0.000084
     3  N   -0.000746  -0.034020  -0.015993   0.005941   0.000142  -0.000016
     4  C   -0.000135   0.362505   0.364264  -0.015025  -0.010608   0.007993
     5  C    0.000041  -0.037422  -0.007012   0.346401   0.343369  -0.015720
     6  C   -0.000000  -0.010013   0.006191  -0.015834  -0.031275   0.358550
     7  C   -0.000008  -0.006987   0.000614   0.008473  -0.002103  -0.015729
     8  C    0.000040  -0.001852   0.005867   0.000610  -0.005837   0.008136
     9  O   -0.042048   0.000292   0.022782  -0.000040   0.000780   0.000000
    10  C    0.428659  -0.000031  -0.000303   0.000002  -0.000025  -0.000000
    11  C   -0.057713  -0.000001  -0.000604   0.000000  -0.000010  -0.000000
    12  C   -0.066230   0.000014   0.000081  -0.000000   0.000006   0.000000
    13  C    4.598332  -0.000002   0.000203  -0.000000  -0.000029   0.000000
    14  H   -0.000002   0.735127  -0.025400  -0.004474   0.010353  -0.000204
    15  H    0.000203  -0.025400   0.645349  -0.003190  -0.008967  -0.000352
    16  H   -0.000000  -0.004474  -0.003190   0.714636  -0.025797  -0.005288
    17  H   -0.000029   0.010353  -0.008967  -0.025797   0.722121  -0.009185
    18  H    0.000000  -0.000204  -0.000352  -0.005288  -0.009185   0.713946
    19  H    0.000000   0.007599  -0.000013  -0.008051   0.010019  -0.031610
    20  H    0.000000   0.000193   0.000035  -0.000363   0.000077  -0.005297
    21  H    0.000005   0.000550  -0.000016   0.000058   0.006197  -0.008953
    22  H    0.000001   0.008325  -0.000109   0.000192   0.000605  -0.000195
    23  H    0.000003  -0.000202  -0.000455   0.000039  -0.000031  -0.000334
    24  H   -0.003353   0.000000   0.000022  -0.000000   0.000000   0.000000
    25  H    0.009334   0.000010   0.000662   0.000000  -0.000002  -0.000000
    26  H   -0.009744  -0.000001   0.000537  -0.000002   0.000038   0.000000
    27  H   -0.009265   0.000012  -0.000035   0.000000   0.000001  -0.000000
    28  H   -0.003302   0.000000  -0.000005   0.000000  -0.000000  -0.000000
    29  H    0.009268   0.000003   0.000073  -0.000000  -0.000000  -0.000000
    30  H    0.360482   0.000002   0.000039  -0.000001   0.000100  -0.000000
    31  H    0.367184  -0.000000  -0.000008  -0.000000  -0.000000  -0.000000
    32  H    0.376326  -0.000002  -0.000025  -0.000000  -0.000013   0.000000
              19         20         21         22         23         24
     1  O   -0.000000  -0.000057   0.000593   0.000573   0.028646   0.000029
     2  C   -0.000043  -0.000059   0.002049   0.003680  -0.007057  -0.000058
     3  N   -0.002394   0.006146  -0.002239  -0.035807  -0.021636   0.000007
     4  C   -0.004640   0.000695  -0.005050  -0.000091   0.006569  -0.000001
     5  C   -0.028433   0.008328  -0.003265  -0.007830   0.000442  -0.000000
     6  C    0.353073  -0.016212  -0.030715  -0.009430   0.005935  -0.000000
     7  C   -0.026986   0.351476   0.347948  -0.034450  -0.006514   0.000000
     8  C   -0.004994  -0.017651  -0.010550   0.364742   0.356953  -0.000000
     9  O   -0.000001   0.000002  -0.000124  -0.000063   0.001216   0.004470
    10  C   -0.000000  -0.000000  -0.000008   0.000005   0.000003  -0.016465
    11  C   -0.000000   0.000000  -0.000000  -0.000001  -0.000001   0.370857
    12  C    0.000000  -0.000000  -0.000000  -0.000000   0.000004  -0.003323
    13  C    0.000000   0.000000   0.000005   0.000001   0.000003  -0.003353
    14  H    0.007599   0.000193   0.000550   0.008325  -0.000202   0.000000
    15  H   -0.000013   0.000035  -0.000016  -0.000109  -0.000455   0.000022
    16  H   -0.008051  -0.000363   0.000058   0.000192   0.000039  -0.000000
    17  H    0.010019   0.000077   0.006197   0.000605  -0.000031   0.000000
    18  H   -0.031610  -0.005297  -0.008953  -0.000195  -0.000334   0.000000
    19  H    0.737254  -0.008149   0.009904   0.007449  -0.000033   0.000000
    20  H   -0.008149   0.711985  -0.026490  -0.004810  -0.002646  -0.000000
    21  H    0.009904  -0.026490   0.717967   0.009846  -0.009029   0.000000
    22  H    0.007449  -0.004810   0.009846   0.728861  -0.024496   0.000000
    23  H   -0.000033  -0.002646  -0.009029  -0.024496   0.639418  -0.000000
    24  H    0.000000  -0.000000   0.000000   0.000000  -0.000000   0.676615
    25  H    0.000000   0.000000   0.000000   0.000000  -0.000000  -0.020069
    26  H   -0.000000  -0.000000  -0.000000  -0.000000  -0.000000  -0.020126
    27  H    0.000000   0.000000  -0.000000   0.000007   0.000030   0.000085
    28  H    0.000000   0.000000   0.000000   0.000000  -0.000001   0.002305
    29  H    0.000000   0.000000   0.000000   0.000001  -0.000004  -0.000254
    30  H    0.000000  -0.000000  -0.000005  -0.000000  -0.000003  -0.000244
    31  H   -0.000000  -0.000000  -0.000000  -0.000000  -0.000000   0.002302
    32  H   -0.000000  -0.000000  -0.000000  -0.000003   0.000015   0.000081
              25         26         27         28         29         30
     1  O    0.000006   0.000003   0.021551   0.000350  -0.000169  -0.000215
     2  C   -0.000068  -0.000143   0.001466   0.000363   0.000797   0.000760
     3  N   -0.000027  -0.000042   0.000361   0.000014  -0.000057  -0.000066
     4  C   -0.000157  -0.000031  -0.000037  -0.000002  -0.000021   0.000059
     5  C    0.000010  -0.000026  -0.000003   0.000000   0.000003  -0.000038
     6  C   -0.000000   0.000000  -0.000000  -0.000000  -0.000000  -0.000000
     7  C   -0.000000   0.000001   0.000001  -0.000000  -0.000001   0.000008
     8  C    0.000001  -0.000001  -0.000027  -0.000001   0.000002  -0.000017
     9  O    0.001075   0.001104  -0.005170   0.004260   0.000339   0.000394
    10  C   -0.010958  -0.010865  -0.009362  -0.018013  -0.010006  -0.010155
    11  C    0.367596   0.367058   0.007139  -0.003265  -0.010124  -0.010220
    12  C   -0.009669   0.009369   0.376294   0.366785   0.360876   0.009316
    13  C    0.009334  -0.009744  -0.009265  -0.003302   0.009268   0.360482
    14  H    0.000010  -0.000001   0.000012   0.000000   0.000003   0.000002
    15  H    0.000662   0.000537  -0.000035  -0.000005   0.000073   0.000039
    16  H    0.000000  -0.000002   0.000000   0.000000  -0.000000  -0.000001
    17  H   -0.000002   0.000038   0.000001  -0.000000  -0.000000   0.000100
    18  H   -0.000000   0.000000  -0.000000  -0.000000  -0.000000  -0.000000
    19  H    0.000000  -0.000000   0.000000   0.000000   0.000000   0.000000
    20  H    0.000000  -0.000000   0.000000   0.000000   0.000000  -0.000000
    21  H    0.000000  -0.000000  -0.000000   0.000000   0.000000  -0.000005
    22  H    0.000000  -0.000000   0.000007   0.000000   0.000001  -0.000000
    23  H   -0.000000  -0.000000   0.000030  -0.000001  -0.000004  -0.000003
    24  H   -0.020069  -0.020126   0.000085   0.002305  -0.000254  -0.000244
    25  H    0.671805  -0.024505  -0.000027  -0.000390   0.006170  -0.000085
    26  H   -0.024505   0.673348  -0.000499  -0.000094  -0.000086   0.006213
    27  H   -0.000027  -0.000499   0.612023  -0.017313  -0.021706   0.000174
    28  H   -0.000390  -0.000094  -0.017313   0.684719  -0.020911  -0.000166
    29  H    0.006170  -0.000086  -0.021706  -0.020911   0.682533  -0.000598
    30  H   -0.000085   0.006213   0.000174  -0.000166  -0.000598   0.684653
    31  H   -0.000093  -0.000390  -0.000254   0.002076  -0.000168  -0.020945
    32  H   -0.000497  -0.000040   0.004119  -0.000241   0.000178  -0.021956
              31         32
     1  O    0.000340   0.021843
     2  C    0.000372   0.001475
     3  N    0.000012   0.000321
     4  C    0.000003  -0.000064
     5  C   -0.000000   0.000020
     6  C    0.000000   0.000001
     7  C    0.000000  -0.000003
     8  C   -0.000001   0.000048
     9  O    0.004273  -0.005359
    10  C   -0.017979  -0.009475
    11  C   -0.003241   0.007174
    12  C   -0.003241  -0.009334
    13  C    0.367184   0.376326
    14  H   -0.000000  -0.000002
    15  H   -0.000008  -0.000025
    16  H   -0.000000  -0.000000
    17  H   -0.000000  -0.000013
    18  H   -0.000000   0.000000
    19  H   -0.000000  -0.000000
    20  H   -0.000000  -0.000000
    21  H   -0.000000  -0.000000
    22  H   -0.000000  -0.000003
    23  H   -0.000000   0.000015
    24  H    0.002302   0.000081
    25  H   -0.000093  -0.000497
    26  H   -0.000390  -0.000040
    27  H   -0.000254   0.004119
    28  H    0.002076  -0.000241
    29  H   -0.000168   0.000178
    30  H   -0.020945  -0.021956
    31  H    0.683954  -0.017357
    32  H   -0.017357   0.612581
 Mulliken charges:
               1
     1  O   -0.292676
     2  C    0.292537
     3  N   -0.329360
     4  C    0.169140
     5  C    0.015183
     6  C   -0.002644
     7  C    0.016565
     8  C    0.166759
     9  O   -0.346899
    10  C   -0.047607
    11  C    0.070398
    12  C    0.061834
    13  C    0.061665
    14  H   -0.007626
    15  H    0.028760
    16  H    0.001742
    17  H   -0.001198
    18  H    0.004171
    19  H   -0.009952
    20  H    0.002796
    21  H    0.001327
    22  H   -0.007004
    23  H    0.033168
    24  H    0.007121
    25  H    0.009879
    26  H    0.008925
    27  H    0.040439
    28  H    0.002831
    29  H    0.003862
    30  H    0.002513
    31  H    0.003162
    32  H    0.040189
 Sum of Mulliken charges =  -0.00000
 Mulliken charges with hydrogens summed into heavy atoms:
               1
     1  O   -0.292676
     2  C    0.292537
     3  N   -0.329360
     4  C    0.190275
     5  C    0.015727
     6  C   -0.008424
     7  C    0.020687
     8  C    0.192923
     9  O   -0.346899
    10  C   -0.047607
    11  C    0.096322
    12  C    0.108966
    13  C    0.107529
 Electronic spatial extent (au):  <R**2>=           3035.2845
 Charge=             -0.0000 electrons
 Dipole moment (field-independent basis, Debye):
    X=             -0.7855    Y=              2.0703    Z=             -0.1973  Tot=              2.2231
 Quadrupole moment (field-independent basis, Debye-Ang):
   XX=            -72.7761   YY=            -85.3003   ZZ=            -80.5466
   XY=              1.9113   XZ=              0.8324   YZ=              0.4232
 Traceless Quadrupole moment (field-independent basis, Debye-Ang):
   XX=              6.7649   YY=             -5.7593   ZZ=             -1.0056
   XY=              1.9113   XZ=              0.8324   YZ=              0.4232
 Octapole moment (field-independent basis, Debye-Ang**2):
  XXX=             15.7295  YYY=              5.1152  ZZZ=             -1.9695  XYY=             -5.3605
  XXY=             -3.1583  XXZ=              0.1333  XZZ=              0.6808  YZZ=             -1.0140
  YYZ=             -2.0325  XYZ=              0.2661
 Hexadecapole moment (field-independent basis, Debye-Ang**3):
 XXXX=          -3013.8086 YYYY=           -713.0623 ZZZZ=           -367.8468 XXXY=              8.3905
 XXXZ=              9.6352 YYYX=              5.2212 YYYZ=             -0.9342 ZZZX=             -2.1158
 ZZZY=             -1.1806 XXYY=           -627.9535 XXZZ=           -576.6029 YYZZ=           -177.2798
 XXYZ=             -0.0119 YYXZ=              2.0416 ZZXY=             -0.3107
 N-N= 8.871127736697D+02 E-N=-3.161894113623D+03  KE= 5.907785839118D+02
 ******************************Gaussian NBO Version 3.1******************************
             N A T U R A L   A T O M I C   O R B I T A L   A N D
          N A T U R A L   B O N D   O R B I T A L   A N A L Y S I S
 ******************************Gaussian NBO Version 3.1******************************
       /RESON  / : Allow strongly delocalized NBO set

 Analyzing the SCF density

 Job title: 30                                                              

 Storage needed:    233568 in NPA,    308785 in NBO ( 939518656 available)
 GSVD:  LWork=       45985 too small for GESVD, short by       14405 words or       14405 for optimal perf.


 NATURAL POPULATIONS:  Natural atomic orbital occupancies 
                                                          
   NAO  Atom  No  lang   Type(AO)    Occupancy      Energy
 ----------------------------------------------------------
     1    O    1  S      Cor( 1S)     1.99972     -18.84561
     2    O    1  S      Val( 2S)     1.69611      -0.83412
     3    O    1  S      Ryd( 3S)     0.00111       1.56314
     4    O    1  px     Val( 2p)     1.81055      -0.23879
     5    O    1  px     Ryd( 3p)     0.00110       1.24739
     6    O    1  py     Val( 2p)     1.61359      -0.28445
     7    O    1  py     Ryd( 3p)     0.00089       1.13536
     8    O    1  pz     Val( 2p)     1.55947      -0.23068
     9    O    1  pz     Ryd( 3p)     0.00087       1.12316
    10    O    1  dxy    Ryd( 3d)     0.00141       3.05629
    11    O    1  dxz    Ryd( 3d)     0.00021       2.72173
    12    O    1  dyz    Ryd( 3d)     0.00170       2.94815
    13    O    1  dx2y2  Ryd( 3d)     0.00121       3.18817
    14    O    1  dz2    Ryd( 3d)     0.00052       2.87632

    15    C    2  S      Cor( 1S)     1.99926     -10.20972
    16    C    2  S      Val( 2S)     0.65561      -0.06369
    17    C    2  S      Ryd( 3S)     0.00348       0.43252
    18    C    2  px     Val( 2p)     0.77120       0.01516
    19    C    2  px     Ryd( 3p)     0.00788       0.78565
    20    C    2  py     Val( 2p)     0.70125       0.03992
    21    C    2  py     Ryd( 3p)     0.02478       0.61522
    22    C    2  pz     Val( 2p)     0.82403      -0.10923
    23    C    2  pz     Ryd( 3p)     0.00421       0.55593
    24    C    2  dxy    Ryd( 3d)     0.00505       2.43565
    25    C    2  dxz    Ryd( 3d)     0.00259       1.95565
    26    C    2  dyz    Ryd( 3d)     0.00406       2.03606
    27    C    2  dx2y2  Ryd( 3d)     0.00338       2.43013
    28    C    2  dz2    Ryd( 3d)     0.00159       2.11182

    29    N    3  S      Cor( 1S)     1.99907     -14.18912
    30    N    3  S      Val( 2S)     1.18593      -0.47337
    31    N    3  S      Ryd( 3S)     0.00199       1.16739
    32    N    3  px     Val( 2p)     1.34004      -0.25307
    33    N    3  px     Ryd( 3p)     0.00152       1.29016
    34    N    3  py     Val( 2p)     1.32701      -0.23749
    35    N    3  py     Ryd( 3p)     0.00171       1.34308
    36    N    3  pz     Val( 2p)     1.68403      -0.23978
    37    N    3  pz     Ryd( 3p)     0.00427       1.03158
    38    N    3  dxy    Ryd( 3d)     0.00066       2.75619
    39    N    3  dxz    Ryd( 3d)     0.00055       2.39276
    40    N    3  dyz    Ryd( 3d)     0.00035       2.34600
    41    N    3  dx2y2  Ryd( 3d)     0.00079       2.73580
    42    N    3  dz2    Ryd( 3d)     0.00052       2.52580

    43    C    4  S      Cor( 1S)     1.99914     -10.09859
    44    C    4  S      Val( 2S)     0.98836      -0.19827
    45    C    4  S      Ryd( 3S)     0.00153       0.94057
    46    C    4  px     Val( 2p)     1.16004      -0.08471
    47    C    4  px     Ryd( 3p)     0.00615       0.76344
    48    C    4  py     Val( 2p)     0.90000      -0.05210
    49    C    4  py     Ryd( 3p)     0.00321       0.58777
    50    C    4  pz     Val( 2p)     1.14380      -0.08027
    51    C    4  pz     Ryd( 3p)     0.00206       0.60647
    52    C    4  dxy    Ryd( 3d)     0.00098       2.35998
    53    C    4  dxz    Ryd( 3d)     0.00074       2.26730
    54    C    4  dyz    Ryd( 3d)     0.00085       2.05397
    55    C    4  dx2y2  Ryd( 3d)     0.00093       2.20968
    56    C    4  dz2    Ryd( 3d)     0.00104       2.36036

    57    C    5  S      Cor( 1S)     1.99911     -10.06534
    58    C    5  S      Val( 2S)     1.01782      -0.21111
    59    C    5  S      Ryd( 3S)     0.00085       0.95909
    60    C    5  px     Val( 2p)     1.08370      -0.07422
    61    C    5  px     Ryd( 3p)     0.00238       0.62825
    62    C    5  py     Val( 2p)     1.16481      -0.07523
    63    C    5  py     Ryd( 3p)     0.00396       0.68157
    64    C    5  pz     Val( 2p)     1.15834      -0.07621
    65    C    5  pz     Ryd( 3p)     0.00226       0.64813
    66    C    5  dxy    Ryd( 3d)     0.00063       2.27096
    67    C    5  dxz    Ryd( 3d)     0.00088       2.30289
    68    C    5  dyz    Ryd( 3d)     0.00031       2.11152
    69    C    5  dx2y2  Ryd( 3d)     0.00065       2.20740
    70    C    5  dz2    Ryd( 3d)     0.00070       2.31366

    71    C    6  S      Cor( 1S)     1.99911     -10.06470
    72    C    6  S      Val( 2S)     1.01282      -0.20684
    73    C    6  S      Ryd( 3S)     0.00074       0.95279
    74    C    6  px     Val( 2p)     1.13416      -0.07246
    75    C    6  px     Ryd( 3p)     0.00265       0.60514
    76    C    6  py     Val( 2p)     1.05281      -0.07150
    77    C    6  py     Ryd( 3p)     0.00206       0.58216
    78    C    6  pz     Val( 2p)     1.22037      -0.07743
    79    C    6  pz     Ryd( 3p)     0.00458       0.77896
    80    C    6  dxy    Ryd( 3d)     0.00076       2.24677
    81    C    6  dxz    Ryd( 3d)     0.00084       2.44027
    82    C    6  dyz    Ryd( 3d)     0.00039       2.07550
    83    C    6  dx2y2  Ryd( 3d)     0.00063       2.16373
    84    C    6  dz2    Ryd( 3d)     0.00060       2.26788

    85    C    7  S      Cor( 1S)     1.99911     -10.06314
    86    C    7  S      Val( 2S)     1.01762      -0.20878
    87    C    7  S      Ryd( 3S)     0.00082       0.96041
    88    C    7  px     Val( 2p)     1.14827      -0.07461
    89    C    7  px     Ryd( 3p)     0.00399       0.72733
    90    C    7  py     Val( 2p)     1.10453      -0.07095
    91    C    7  py     Ryd( 3p)     0.00280       0.61726
    92    C    7  pz     Val( 2p)     1.15500      -0.07338
    93    C    7  pz     Ryd( 3p)     0.00187       0.61910
    94    C    7  dxy    Ryd( 3d)     0.00086       2.34497
    95    C    7  dxz    Ryd( 3d)     0.00072       2.28935
    96    C    7  dyz    Ryd( 3d)     0.00035       2.07247
    97    C    7  dx2y2  Ryd( 3d)     0.00043       2.14974
    98    C    7  dz2    Ryd( 3d)     0.00079       2.36142

    99    C    8  S      Cor( 1S)     1.99915     -10.09413
   100    C    8  S      Val( 2S)     0.98939      -0.19493
   101    C    8  S      Ryd( 3S)     0.00157       0.94993
   102    C    8  px     Val( 2p)     0.96855      -0.06086
   103    C    8  px     Ryd( 3p)     0.00462       0.65070
   104    C    8  py     Val( 2p)     1.07818      -0.06704
   105    C    8  py     Ryd( 3p)     0.00457       0.67878
   106    C    8  pz     Val( 2p)     1.15512      -0.07778
   107    C    8  pz     Ryd( 3p)     0.00271       0.63842
   108    C    8  dxy    Ryd( 3d)     0.00136       2.31464
   109    C    8  dxz    Ryd( 3d)     0.00110       2.28049
   110    C    8  dyz    Ryd( 3d)     0.00049       2.08829
   111    C    8  dx2y2  Ryd( 3d)     0.00057       2.25579
   112    C    8  dz2    Ryd( 3d)     0.00100       2.34113

   113    O    9  S      Cor( 1S)     1.99962     -18.95126
   114    O    9  S      Val( 2S)     1.58824      -0.84113
   115    O    9  S      Ryd( 3S)     0.00181       1.57188
   116    O    9  px     Val( 2p)     1.47832      -0.32123
   117    O    9  px     Ryd( 3p)     0.00112       1.50986
   118    O    9  py     Val( 2p)     1.72660      -0.33156
   119    O    9  py     Ryd( 3p)     0.00187       1.31457
   120    O    9  pz     Val( 2p)     1.81915      -0.31175
   121    O    9  pz     Ryd( 3p)     0.00217       1.18231
   122    O    9  dxy    Ryd( 3d)     0.00115       3.08141
   123    O    9  dxz    Ryd( 3d)     0.00027       2.78038
   124    O    9  dyz    Ryd( 3d)     0.00091       2.70784
   125    O    9  dx2y2  Ryd( 3d)     0.00086       3.00057
   126    O    9  dz2    Ryd( 3d)     0.00056       2.88412

   127    C   10  S      Cor( 1S)     1.99879     -10.13309
   128    C   10  S      Val( 2S)     0.86591      -0.17931
   129    C   10  S      Ryd( 3S)     0.00126       0.88491
   130    C   10  px     Val( 2p)     0.69962      -0.05799
   131    C   10  px     Ryd( 3p)     0.00428       0.71356
   132    C   10  py     Val( 2p)     1.06684      -0.09940
   133    C   10  py     Ryd( 3p)     0.00675       0.78876
   134    C   10  pz     Val( 2p)     1.05238      -0.09509
   135    C   10  pz     Ryd( 3p)     0.00410       0.72184
   136    C   10  dxy    Ryd( 3d)     0.00120       2.12232
   137    C   10  dxz    Ryd( 3d)     0.00143       2.04626
   138    C   10  dyz    Ryd( 3d)     0.00105       2.17813
   139    C   10  dx2y2  Ryd( 3d)     0.00198       2.27850
   140    C   10  dz2    Ryd( 3d)     0.00143       2.26636

   141    C   11  S      Cor( 1S)     1.99912     -10.05723
   142    C   11  S      Val( 2S)     1.08176      -0.23039
   143    C   11  S      Ryd( 3S)     0.00108       0.86827
   144    C   11  px     Val( 2p)     1.20481      -0.07641
   145    C   11  px     Ryd( 3p)     0.00272       0.61673
   146    C   11  py     Val( 2p)     1.10426      -0.07525
   147    C   11  py     Ryd( 3p)     0.00202       0.53310
   148    C   11  pz     Val( 2p)     1.22942      -0.07742
   149    C   11  pz     Ryd( 3p)     0.00360       0.65359
   150    C   11  dxy    Ryd( 3d)     0.00034       2.18866
   151    C   11  dxz    Ryd( 3d)     0.00023       2.20058
   152    C   11  dyz    Ryd( 3d)     0.00060       2.30361
   153    C   11  dx2y2  Ryd( 3d)     0.00068       2.33992
   154    C   11  dz2    Ryd( 3d)     0.00059       2.35864

   155    C   12  S      Cor( 1S)     1.99912     -10.04899
   156    C   12  S      Val( 2S)     1.08323      -0.22348
   157    C   12  S      Ryd( 3S)     0.00119       0.86737
   158    C   12  px     Val( 2p)     1.19738      -0.07106
   159    C   12  px     Ryd( 3p)     0.00173       0.63096
   160    C   12  py     Val( 2p)     1.20022      -0.07035
   161    C   12  py     Ryd( 3p)     0.00313       0.61776
   162    C   12  pz     Val( 2p)     1.16102      -0.06945
   163    C   12  pz     Ryd( 3p)     0.00262       0.59853
   164    C   12  dxy    Ryd( 3d)     0.00031       2.22281
   165    C   12  dxz    Ryd( 3d)     0.00023       2.16173
   166    C   12  dyz    Ryd( 3d)     0.00049       2.24315
   167    C   12  dx2y2  Ryd( 3d)     0.00069       2.42653
   168    C   12  dz2    Ryd( 3d)     0.00071       2.39915

   169    C   13  S      Cor( 1S)     1.99912     -10.04939
   170    C   13  S      Val( 2S)     1.08320      -0.22386
   171    C   13  S      Ryd( 3S)     0.00118       0.86796
   172    C   13  px     Val( 2p)     1.22297      -0.07182
   173    C   13  px     Ryd( 3p)     0.00185       0.66015
   174    C   13  py     Val( 2p)     1.23659      -0.07112
   175    C   13  py     Ryd( 3p)     0.00355       0.65376
   176    C   13  pz     Val( 2p)     1.09908      -0.06919
   177    C   13  pz     Ryd( 3p)     0.00202       0.53190
   178    C   13  dxy    Ryd( 3d)     0.00031       2.26549
   179    C   13  dxz    Ryd( 3d)     0.00030       2.20214
   180    C   13  dyz    Ryd( 3d)     0.00056       2.27444
   181    C   13  dx2y2  Ryd( 3d)     0.00060       2.41038
   182    C   13  dz2    Ryd( 3d)     0.00066       2.29899

   183    H   14  S      Val( 1S)     0.79577       0.05841
   184    H   14  S      Ryd( 2S)     0.00317       0.36196
   185    H   14  px     Ryd( 2p)     0.00023       1.94421
   186    H   14  py     Ryd( 2p)     0.00011       1.81268
   187    H   14  pz     Ryd( 2p)     0.00069       2.27775

   188    H   15  S      Val( 1S)     0.74999       0.09385
   189    H   15  S      Ryd( 2S)     0.00277       0.39677
   190    H   15  px     Ryd( 2p)     0.00060       2.19555
   191    H   15  py     Ryd( 2p)     0.00030       2.00668
   192    H   15  pz     Ryd( 2p)     0.00015       1.82665

   193    H   16  S      Val( 1S)     0.77206       0.07570
   194    H   16  S      Ryd( 2S)     0.00211       0.35215
   195    H   16  px     Ryd( 2p)     0.00020       1.86868
   196    H   16  py     Ryd( 2p)     0.00063       2.28965
   197    H   16  pz     Ryd( 2p)     0.00018       1.85549

   198    H   17  S      Val( 1S)     0.78161       0.07187
   199    H   17  S      Ryd( 2S)     0.00350       0.37364
   200    H   17  px     Ryd( 2p)     0.00025       1.89413
   201    H   17  py     Ryd( 2p)     0.00016       1.87581
   202    H   17  pz     Ryd( 2p)     0.00059       2.25906

   203    H   18  S      Val( 1S)     0.77134       0.08176
   204    H   18  S      Ryd( 2S)     0.00209       0.35079
   205    H   18  px     Ryd( 2p)     0.00040       2.05605
   206    H   18  py     Ryd( 2p)     0.00017       1.84696
   207    H   18  pz     Ryd( 2p)     0.00044       2.11009

   208    H   19  S      Val( 1S)     0.78769       0.06657
   209    H   19  S      Ryd( 2S)     0.00328       0.37215
   210    H   19  px     Ryd( 2p)     0.00033       1.97775
   211    H   19  py     Ryd( 2p)     0.00014       1.78050
   212    H   19  pz     Ryd( 2p)     0.00055       2.24371

   213    H   20  S      Val( 1S)     0.77125       0.07852
   214    H   20  S      Ryd( 2S)     0.00207       0.35454
   215    H   20  px     Ryd( 2p)     0.00047       2.14198
   216    H   20  py     Ryd( 2p)     0.00038       2.04684
   217    H   20  pz     Ryd( 2p)     0.00016       1.83488

   218    H   21  S      Val( 1S)     0.78009       0.07531
   219    H   21  S      Ryd( 2S)     0.00319       0.37609
   220    H   21  px     Ryd( 2p)     0.00024       1.92482
   221    H   21  py     Ryd( 2p)     0.00014       1.82877
   222    H   21  pz     Ryd( 2p)     0.00062       2.28509

   223    H   22  S      Val( 1S)     0.79681       0.06134
   224    H   22  S      Ryd( 2S)     0.00293       0.36401
   225    H   22  px     Ryd( 2p)     0.00022       1.90867
   226    H   22  py     Ryd( 2p)     0.00015       1.87942
   227    H   22  pz     Ryd( 2p)     0.00066       2.25959

   228    H   23  S      Val( 1S)     0.74320       0.10216
   229    H   23  S      Ryd( 2S)     0.00332       0.38149
   230    H   23  px     Ryd( 2p)     0.00028       1.88677
   231    H   23  py     Ryd( 2p)     0.00062       2.28433
   232    H   23  pz     Ryd( 2p)     0.00016       1.85307

   233    H   24  S      Val( 1S)     0.77828       0.06610
   234    H   24  S      Ryd( 2S)     0.00109       0.37246
   235    H   24  px     Ryd( 2p)     0.00069       2.35954
   236    H   24  py     Ryd( 2p)     0.00013       1.76338
   237    H   24  pz     Ryd( 2p)     0.00022       1.82927

   238    H   25  S      Val( 1S)     0.77577       0.07333
   239    H   25  S      Ryd( 2S)     0.00199       0.37458
   240    H   25  px     Ryd( 2p)     0.00020       1.82520
   241    H   25  py     Ryd( 2p)     0.00019       1.85897
   242    H   25  pz     Ryd( 2p)     0.00062       2.29883

   243    H   26  S      Val( 1S)     0.77634       0.07278
   244    H   26  S      Ryd( 2S)     0.00200       0.37457
   245    H   26  px     Ryd( 2p)     0.00029       1.92341
   246    H   26  py     Ryd( 2p)     0.00034       2.02683
   247    H   26  pz     Ryd( 2p)     0.00038       2.03241

   248    H   27  S      Val( 1S)     0.75157       0.10401
   249    H   27  S      Ryd( 2S)     0.00220       0.41391
   250    H   27  px     Ryd( 2p)     0.00033       1.88992
   251    H   27  py     Ryd( 2p)     0.00061       2.33301
   252    H   27  pz     Ryd( 2p)     0.00015       1.80574

   253    H   28  S      Val( 1S)     0.77949       0.06934
   254    H   28  S      Ryd( 2S)     0.00125       0.37558
   255    H   28  px     Ryd( 2p)     0.00069       2.37229
   256    H   28  py     Ryd( 2p)     0.00018       1.80709
   257    H   28  pz     Ryd( 2p)     0.00018       1.79542

   258    H   29  S      Val( 1S)     0.77980       0.07450
   259    H   29  S      Ryd( 2S)     0.00192       0.37750
   260    H   29  px     Ryd( 2p)     0.00021       1.82649
   261    H   29  py     Ryd( 2p)     0.00020       1.85757
   262    H   29  pz     Ryd( 2p)     0.00061       2.31199

   263    H   30  S      Val( 1S)     0.78061       0.07335
   264    H   30  S      Ryd( 2S)     0.00195       0.37769
   265    H   30  px     Ryd( 2p)     0.00032       1.94022
   266    H   30  py     Ryd( 2p)     0.00035       2.01602
   267    H   30  pz     Ryd( 2p)     0.00035       2.03669

   268    H   31  S      Val( 1S)     0.77927       0.06919
   269    H   31  S      Ryd( 2S)     0.00124       0.37516
   270    H   31  px     Ryd( 2p)     0.00066       2.34439
   271    H   31  py     Ryd( 2p)     0.00020       1.82069
   272    H   31  pz     Ryd( 2p)     0.00019       1.80917

   273    H   32  S      Val( 1S)     0.75169       0.10349
   274    H   32  S      Ryd( 2S)     0.00218       0.41357
   275    H   32  px     Ryd( 2p)     0.00032       1.90365
   276    H   32  py     Ryd( 2p)     0.00064       2.32686
   277    H   32  pz     Ryd( 2p)     0.00013       1.79746

 WARNING:  1 low occupancy (<1.9990e) core orbital  found on  C   10


 Summary of Natural Population Analysis:                  
                                                          
                                       Natural Population 
                Natural  -----------------------------------------------
    Atom  No    Charge         Core      Valence    Rydberg      Total
 -----------------------------------------------------------------------
      O    1   -0.68846      1.99972     6.67972    0.00902     8.68846
      C    2    0.99163      1.99926     2.95209    0.05702     5.00837
      N    3   -0.54844      1.99907     5.53701    0.01236     7.54844
      C    4   -0.20882      1.99914     4.19220    0.01748     6.20882
      C    5   -0.43640      1.99911     4.42467    0.01262     6.43640
      C    6   -0.43253      1.99911     4.42016    0.01326     6.43253
      C    7   -0.43716      1.99911     4.42541    0.01263     6.43716
      C    8   -0.20838      1.99915     4.19124    0.01799     6.20838
      O    9   -0.62265      1.99962     6.61232    0.01071     8.62265
      C   10    0.29296      1.99879     3.68476    0.02350     5.70704
      C   11   -0.63123      1.99912     4.62025    0.01186     6.63123
      C   12   -0.65207      1.99912     4.64185    0.01110     6.65207
      C   13   -0.65198      1.99912     4.64184    0.01102     6.65198
      H   14    0.20003      0.00000     0.79577    0.00420     0.79997
      H   15    0.24619      0.00000     0.74999    0.00382     0.75381
      H   16    0.22482      0.00000     0.77206    0.00312     0.77518
      H   17    0.21390      0.00000     0.78161    0.00449     0.78610
      H   18    0.22556      0.00000     0.77134    0.00309     0.77444
      H   19    0.20802      0.00000     0.78769    0.00429     0.79198
      H   20    0.22566      0.00000     0.77125    0.00308     0.77434
      H   21    0.21572      0.00000     0.78009    0.00419     0.78428
      H   22    0.19923      0.00000     0.79681    0.00396     0.80077
      H   23    0.25242      0.00000     0.74320    0.00438     0.74758
      H   24    0.21959      0.00000     0.77828    0.00212     0.78041
      H   25    0.22122      0.00000     0.77577    0.00300     0.77878
      H   26    0.22065      0.00000     0.77634    0.00301     0.77935
      H   27    0.24513      0.00000     0.75157    0.00330     0.75487
      H   28    0.21821      0.00000     0.77949    0.00229     0.78179
      H   29    0.21726      0.00000     0.77980    0.00294     0.78274
      H   30    0.21642      0.00000     0.78061    0.00296     0.78358
      H   31    0.21845      0.00000     0.77927    0.00229     0.78155
      H   32    0.24503      0.00000     0.75169    0.00328     0.75497
 =======================================================================
   * Total *   -0.00000     25.98945    75.72615    0.28439   102.00000

                                 Natural Population      
 --------------------------------------------------------
   Core                      25.98945 ( 99.9594% of  26)
   Valence                   75.72615 ( 99.6397% of  76)
   Natural Minimal Basis    101.71561 ( 99.7212% of 102)
   Natural Rydberg Basis      0.28439 (  0.2788% of 102)
 --------------------------------------------------------

    Atom  No          Natural Electron Configuration
 ----------------------------------------------------------------------------
      O    1      [core]2S( 1.70)2p( 4.98)3d( 0.01)
      C    2      [core]2S( 0.66)2p( 2.30)3p( 0.04)3d( 0.02)
      N    3      [core]2S( 1.19)2p( 4.35)3p( 0.01)
      C    4      [core]2S( 0.99)2p( 3.20)3p( 0.01)
      C    5      [core]2S( 1.02)2p( 3.41)3p( 0.01)
      C    6      [core]2S( 1.01)2p( 3.41)3p( 0.01)
      C    7      [core]2S( 1.02)2p( 3.41)3p( 0.01)
      C    8      [core]2S( 0.99)2p( 3.20)3p( 0.01)
      O    9      [core]2S( 1.59)2p( 5.02)3p( 0.01)
      C   10      [core]2S( 0.87)2p( 2.82)3p( 0.02)3d( 0.01)
      C   11      [core]2S( 1.08)2p( 3.54)3p( 0.01)
      C   12      [core]2S( 1.08)2p( 3.56)3p( 0.01)
      C   13      [core]2S( 1.08)2p( 3.56)3p( 0.01)
      H   14            1S( 0.80)
      H   15            1S( 0.75)
      H   16            1S( 0.77)
      H   17            1S( 0.78)
      H   18            1S( 0.77)
      H   19            1S( 0.79)
      H   20            1S( 0.77)
      H   21            1S( 0.78)
      H   22            1S( 0.80)
      H   23            1S( 0.74)
      H   24            1S( 0.78)
      H   25            1S( 0.78)
      H   26            1S( 0.78)
      H   27            1S( 0.75)
      H   28            1S( 0.78)
      H   29            1S( 0.78)
      H   30            1S( 0.78)
      H   31            1S( 0.78)
      H   32            1S( 0.75)


 NATURAL BOND ORBITAL ANALYSIS:

                       Occupancies       Lewis Structure    Low   High
           Occ.    -------------------  -----------------   occ   occ
  Cycle   Thresh.   Lewis   Non-Lewis     CR  BD  3C  LP    (L)   (NL)   Dev
 =============================================================================
   1(1)    1.90   100.48542   1.51458     13  34   0   4     4      2    0.14
   2(2)    1.90   100.48542   1.51458     13  34   0   4     4      2    0.14
   3(1)    1.80   100.68829   1.31171     13  33   0   5     1      1    0.14
   4(2)    1.80   100.68829   1.31171     13  33   0   5     1      1    0.14
   5(1)    1.70   100.68864   1.31136     13  33   0   5     0      1    0.14
   6(2)    1.70   100.68864   1.31136     13  33   0   5     0      1    0.14
   7(1)    1.60   100.68864   1.31136     13  33   0   5     0      1    0.14
   8(2)    1.60   100.68864   1.31136     13  33   0   5     0      1    0.14
   9(1)    1.50   100.25160   1.74840     13  32   0   6     0      1    0.61
  10(2)    1.50   100.25160   1.74840     13  32   0   6     0      1    0.61
  11(1)    1.70   100.68864   1.31136     13  33   0   5     0      1    0.14
 -----------------------------------------------------------------------------

 Structure accepted: RESONANCE keyword permits strongly delocalized structure

 WARNING:  1 low occupancy (<1.9990e) core orbital  found on  C   10

 --------------------------------------------------------
   Core                     25.98946 ( 99.959% of  26)
   Valence Lewis            74.69918 ( 98.288% of  76)
  ==================       ============================
   Total Lewis             100.68864 ( 98.714% of 102)
  -----------------------------------------------------
   Valence non-Lewis         1.09132 (  1.070% of 102)
   Rydberg non-Lewis         0.22004 (  0.216% of 102)
  ==================       ============================
   Total non-Lewis           1.31136 (  1.286% of 102)
 --------------------------------------------------------


       (Occupancy)   Bond orbital/ Coefficients/ Hybrids
 ---------------------------------------------------------------------------------
     1. (1.99350) BD ( 1) O   1 - C   2  
                ( 71.11%)   0.8432* O   1 s(  8.60%)p10.62( 91.28%)d 0.01(  0.12%)
                                           -0.0000  0.2931  0.0094 -0.2510 -0.0032
                                            0.4780  0.0107  0.7881 -0.0008 -0.0126
                                           -0.0054  0.0238 -0.0135 -0.0172
                ( 28.89%)   0.5375* C   2 s(  7.20%)p12.83( 92.38%)d 0.06(  0.42%)
                                           -0.0001  0.2683 -0.0047 -0.0642  0.0099
                                           -0.1813 -0.0293  0.9410 -0.0191  0.0048
                                            0.0151 -0.0610 -0.0074  0.0140
     2. (1.99282) BD ( 2) O   1 - C   2  
                ( 67.16%)   0.8195* O   1 s( 33.87%)p 1.95( 66.03%)d 0.00(  0.10%)
                                           -0.0000  0.5817  0.0193 -0.0926 -0.0061
                                            0.5570  0.0207 -0.5839 -0.0059 -0.0074
                                            0.0055 -0.0235 -0.0171 -0.0045
                ( 32.84%)   0.5731* C   2 s( 28.27%)p 2.53( 71.45%)d 0.01(  0.27%)
                                           -0.0002  0.5316 -0.0117  0.2784  0.0075
                                           -0.7468 -0.0478 -0.2765  0.0232 -0.0252
                                           -0.0024  0.0121 -0.0332 -0.0290
     3. (1.98193) BD ( 1) C   2 - N   3  
                ( 35.99%)   0.5999* C   2 s( 35.04%)p 1.85( 64.81%)d 0.00(  0.15%)
                                           -0.0002  0.5919  0.0010 -0.7570  0.0008
                                            0.2058  0.0045 -0.1808 -0.0044 -0.0222
                                            0.0141 -0.0050  0.0243 -0.0149
                ( 64.01%)   0.8001* N   3 s( 35.16%)p 1.84( 64.81%)d 0.00(  0.03%)
                                           -0.0001  0.5928  0.0128  0.7553 -0.0172
                                           -0.2087  0.0047  0.1836 -0.0038 -0.0074
                                            0.0080 -0.0025  0.0120 -0.0080
     4. (1.99007) BD ( 1) C   2 - O   9  
                ( 30.45%)   0.5518* C   2 s( 29.34%)p 2.40( 70.34%)d 0.01(  0.32%)
                                           -0.0002  0.5415  0.0116  0.5850 -0.0034
                                            0.6001  0.0318  0.0022 -0.0062  0.0489
                                           -0.0021 -0.0006 -0.0098 -0.0262
                ( 69.55%)   0.8340* O   9 s( 33.33%)p 2.00( 66.61%)d 0.00(  0.06%)
                                            0.0000  0.5772  0.0106 -0.5226 -0.0110
                                           -0.6267 -0.0044  0.0120 -0.0015  0.0184
                                           -0.0014 -0.0025 -0.0118 -0.0124
     5. (1.98242) BD ( 1) N   3 - C   4  
                ( 63.45%)   0.7966* N   3 s( 32.92%)p 2.04( 67.05%)d 0.00(  0.03%)
                                            0.0001  0.5737 -0.0024 -0.1970 -0.0069
                                            0.7790  0.0020 -0.1572  0.0069 -0.0062
                                            0.0019 -0.0037 -0.0099 -0.0107
                ( 36.55%)   0.6045* C   4 s( 22.35%)p 3.47( 77.50%)d 0.01(  0.15%)
                                            0.0001  0.4726  0.0126  0.2584  0.0207
                                           -0.8267 -0.0264  0.1539 -0.0094 -0.0176
                                            0.0036 -0.0120 -0.0269 -0.0178
     6. (1.97935) BD ( 1) N   3 - C   8  
                ( 63.53%)   0.7971* N   3 s( 31.82%)p 2.14( 68.15%)d 0.00(  0.03%)
                                            0.0001  0.5640 -0.0048 -0.6007 -0.0042
                                           -0.5662  0.0021  0.0062  0.0073  0.0123
                                           -0.0006 -0.0028  0.0011 -0.0110
                ( 36.47%)   0.6039* C   8 s( 22.24%)p 3.49( 77.61%)d 0.01(  0.15%)
                                            0.0001  0.4714  0.0110  0.6512  0.0288
                                            0.5918  0.0103 -0.0262 -0.0150  0.0334
                                           -0.0008 -0.0009  0.0019 -0.0199
     7. (1.98125) BD ( 1) C   4 - C   5  
                ( 50.10%)   0.7078* C   4 s( 29.56%)p 2.38( 70.40%)d 0.00(  0.04%)
                                            0.0002  0.5437  0.0000 -0.5674  0.0122
                                            0.2384  0.0298  0.5693  0.0006 -0.0047
                                           -0.0177  0.0054  0.0079  0.0042
                ( 49.90%)   0.7064* C   5 s( 27.22%)p 2.67( 72.73%)d 0.00(  0.05%)
                                            0.0003  0.5217  0.0040  0.5816  0.0118
                                           -0.2447  0.0218 -0.5732 -0.0070 -0.0083
                                           -0.0168  0.0091  0.0055  0.0037
     8. (1.98092) BD ( 1) C   4 - H  14  
                ( 60.56%)   0.7782* C   4 s( 23.07%)p 3.33( 76.88%)d 0.00(  0.05%)
                                           -0.0002  0.4802 -0.0097 -0.3415  0.0240
                                            0.0172  0.0116 -0.8070 -0.0037  0.0019
                                            0.0145  0.0008  0.0041  0.0159
                ( 39.44%)   0.6280* H  14 s( 99.91%)p 0.00(  0.09%)
                                            0.9995 -0.0065  0.0089 -0.0036  0.0277
     9. (1.98028) BD ( 1) C   4 - H  15  
                ( 62.48%)   0.7905* C   4 s( 24.99%)p 3.00( 74.97%)d 0.00(  0.04%)
                                           -0.0001  0.4998  0.0035  0.7017 -0.0152
                                            0.5067 -0.0068  0.0107 -0.0143  0.0166
                                            0.0013  0.0007  0.0078 -0.0091
                ( 37.52%)   0.6125* H  15 s( 99.91%)p 0.00(  0.09%)
                                            0.9995 -0.0035 -0.0249 -0.0179  0.0009
    10. (1.98112) BD ( 1) C   5 - C   6  
                ( 50.10%)   0.7078* C   5 s( 28.01%)p 2.57( 71.95%)d 0.00(  0.04%)
                                            0.0003  0.5292  0.0014 -0.6590 -0.0206
                                           -0.5316  0.0210  0.0399  0.0089  0.0177
                                           -0.0004  0.0003  0.0015 -0.0108
                ( 49.90%)   0.7064* C   6 s( 27.68%)p 2.61( 72.27%)d 0.00(  0.05%)
                                            0.0002  0.5261  0.0018  0.6433 -0.0152
                                            0.5541  0.0259 -0.0293  0.0116  0.0175
                                           -0.0016 -0.0012  0.0050 -0.0108
    11. (1.97677) BD ( 1) C   5 - H  16  
                ( 61.29%)   0.7829* C   5 s( 22.69%)p 3.41( 77.27%)d 0.00(  0.04%)
                                           -0.0001  0.4763  0.0029 -0.2819  0.0069
                                            0.8085 -0.0042 -0.1981  0.0157 -0.0101
                                            0.0031 -0.0087 -0.0131 -0.0076
                ( 38.71%)   0.6222* H  16 s( 99.92%)p 0.00(  0.08%)
                                            0.9996 -0.0024  0.0088 -0.0269  0.0049
    12. (1.97722) BD ( 1) C   5 - H  17  
                ( 60.98%)   0.7809* C   5 s( 21.99%)p 3.55( 77.96%)d 0.00(  0.04%)
                                           -0.0002  0.4689 -0.0068  0.3830 -0.0057
                                            0.0521  0.0201  0.7936 -0.0020 -0.0000
                                            0.0151  0.0002  0.0033  0.0142
                ( 39.02%)   0.6247* H  17 s( 99.92%)p 0.00(  0.08%)
                                            0.9996 -0.0048 -0.0123 -0.0039 -0.0257
    13. (1.98116) BD ( 1) C   6 - C   7  
                ( 50.04%)   0.7074* C   6 s( 27.76%)p 2.60( 72.19%)d 0.00(  0.04%)
                                            0.0002  0.5269  0.0015  0.2608 -0.0258
                                           -0.7960 -0.0104  0.1390  0.0161 -0.0123
                                            0.0018 -0.0047 -0.0129 -0.0103
                ( 49.96%)   0.7068* C   7 s( 27.91%)p 2.58( 72.05%)d 0.00(  0.04%)
                                            0.0003  0.5283  0.0015 -0.2855 -0.0282
                                            0.7889 -0.0043 -0.1249  0.0121 -0.0095
                                            0.0015 -0.0070 -0.0143 -0.0095
    14. (1.97939) BD ( 1) C   6 - H  18  
                ( 61.40%)   0.7836* C   6 s( 22.81%)p 3.38( 77.15%)d 0.00(  0.04%)
                                            0.0001 -0.4775 -0.0055  0.5675  0.0023
                                           -0.2391  0.0018 -0.6261  0.0176  0.0063
                                            0.0159 -0.0070 -0.0061 -0.0061
                ( 38.60%)   0.6213* H  18 s( 99.92%)p 0.00(  0.08%)
                                           -0.9996  0.0026 -0.0194  0.0079  0.0195
    15. (1.97801) BD ( 1) C   6 - H  19  
                ( 60.71%)   0.7792* C   6 s( 21.63%)p 3.62( 78.32%)d 0.00(  0.05%)
                                            0.0001 -0.4651  0.0075  0.4417  0.0189
                                           -0.0300 -0.0068  0.7659 -0.0134  0.0005
                                           -0.0148  0.0006 -0.0041 -0.0149
                ( 39.29%)   0.6268* H  19 s( 99.92%)p 0.00(  0.08%)
                                           -0.9996  0.0049 -0.0168  0.0018 -0.0233
    16. (1.98141) BD ( 1) C   7 - C   8  
                ( 50.01%)   0.7072* C   7 s( 27.28%)p 2.66( 72.67%)d 0.00(  0.05%)
                                            0.0003  0.5223  0.0039  0.5862 -0.0017
                                           -0.2285 -0.0260 -0.5746 -0.0007 -0.0052
                                           -0.0184  0.0049  0.0079  0.0047
                ( 49.99%)   0.7071* C   8 s( 29.56%)p 2.38( 70.40%)d 0.00(  0.05%)
                                            0.0002  0.5437  0.0008 -0.5728 -0.0059
                                            0.2240 -0.0307  0.5698  0.0081 -0.0087
                                           -0.0163  0.0084  0.0052  0.0035
    17. (1.97668) BD ( 1) C   7 - H  20  
                ( 61.32%)   0.7831* C   7 s( 22.69%)p 3.41( 77.27%)d 0.00(  0.04%)
                                            0.0001 -0.4763 -0.0029  0.6716 -0.0096
                                            0.5661 -0.0032  0.0275 -0.0149 -0.0175
                                           -0.0021 -0.0018 -0.0027  0.0097
                ( 38.68%)   0.6219* H  20 s( 99.92%)p 0.00(  0.08%)
                                           -0.9996  0.0023 -0.0216 -0.0190  0.0008
    18. (1.97717) BD ( 1) C   7 - H  21  
                ( 61.05%)   0.7813* C   7 s( 22.02%)p 3.54( 77.93%)d 0.00(  0.04%)
                                           -0.0002  0.4692 -0.0068  0.3500 -0.0151
                                           -0.0601 -0.0149  0.8079  0.0020 -0.0000
                                            0.0145 -0.0014  0.0034  0.0147
                ( 38.95%)   0.6241* H  21 s( 99.92%)p 0.00(  0.08%)
                                            0.9996 -0.0046 -0.0102  0.0041 -0.0267
    19. (1.98115) BD ( 1) C   8 - H  22  
                ( 60.48%)   0.7777* C   8 s( 23.12%)p 3.32( 76.83%)d 0.00(  0.05%)
                                           -0.0002  0.4808 -0.0088 -0.3522  0.0141
                                           -0.0305 -0.0233 -0.8016  0.0007 -0.0017
                                            0.0144 -0.0013  0.0022  0.0164
                ( 39.52%)   0.6287* H  22 s( 99.91%)p 0.00(  0.09%)
                                            0.9996 -0.0059  0.0110  0.0052  0.0267
    20. (1.97969) BD ( 1) C   8 - H  23  
                ( 62.87%)   0.7929* C   8 s( 25.04%)p 2.99( 74.92%)d 0.00(  0.04%)
                                            0.0001 -0.5004 -0.0029 -0.3474  0.0117
                                            0.7726 -0.0105 -0.1763  0.0166  0.0144
                                           -0.0039  0.0064  0.0097  0.0075
                ( 37.13%)   0.6093* H  23 s( 99.90%)p 0.00(  0.10%)
                                           -0.9995  0.0047  0.0133 -0.0279  0.0051
    21. (1.98282) BD ( 1) O   9 - C  10  
                ( 70.86%)   0.8418* O   9 s( 34.15%)p 1.93( 65.80%)d 0.00(  0.05%)
                                            0.0001  0.5844 -0.0022  0.7846 -0.0046
                                           -0.1131  0.0085  0.1718 -0.0022 -0.0133
                                            0.0083 -0.0042  0.0107 -0.0101
                ( 29.14%)   0.5399* C  10 s( 16.91%)p 4.90( 82.79%)d 0.02(  0.30%)
                                           -0.0003  0.4112  0.0079 -0.8895 -0.0120
                                            0.0549  0.0258 -0.1812 -0.0071 -0.0078
                                            0.0187 -0.0017  0.0445 -0.0240
    22. (1.97508) BD ( 1) C  10 - C  11  
                ( 50.98%)   0.7140* C  10 s( 26.71%)p 2.74( 73.23%)d 0.00(  0.05%)
                                            0.0000  0.5167  0.0101  0.3049 -0.0178
                                            0.7949 -0.0011 -0.0852 -0.0033  0.0117
                                           -0.0017 -0.0041 -0.0164 -0.0106
                ( 49.02%)   0.7002* C  11 s( 30.46%)p 2.28( 69.50%)d 0.00(  0.04%)
                                            0.0006  0.5519 -0.0006 -0.3009 -0.0080
                                           -0.7731  0.0045  0.0821 -0.0024  0.0123
                                           -0.0012 -0.0034 -0.0132 -0.0104
    23. (1.97687) BD ( 1) C  10 - C  12  
                ( 51.01%)   0.7142* C  10 s( 28.19%)p 2.55( 71.76%)d 0.00(  0.05%)
                                            0.0001  0.5309 -0.0070  0.3285  0.0027
                                           -0.5321  0.0027 -0.5714 -0.0050 -0.0090
                                           -0.0107  0.0157 -0.0048  0.0048
                ( 48.99%)   0.6999* C  12 s( 29.62%)p 2.37( 70.34%)d 0.00(  0.05%)
                                            0.0005  0.5442 -0.0029 -0.3611 -0.0040
                                            0.5144 -0.0030  0.5553 -0.0040 -0.0096
                                           -0.0102  0.0153 -0.0034  0.0033
    24. (1.97692) BD ( 1) C  10 - C  13  
                ( 50.99%)   0.7141* C  10 s( 28.17%)p 2.55( 71.78%)d 0.00(  0.05%)
                                            0.0001  0.5307 -0.0069  0.0652  0.0010
                                           -0.2845  0.0043  0.7954  0.0044 -0.0009
                                            0.0027 -0.0112 -0.0026  0.0187
                ( 49.01%)   0.7001* C  13 s( 29.63%)p 2.37( 70.33%)d 0.00(  0.05%)
                                            0.0005  0.5443 -0.0030 -0.1024 -0.0053
                                            0.2713 -0.0018 -0.7869  0.0031 -0.0014
                                            0.0040 -0.0114 -0.0013  0.0173
    25. (1.98273) BD ( 1) C  11 - H  24  
                ( 60.88%)   0.7802* C  11 s( 22.98%)p 3.35( 76.97%)d 0.00(  0.04%)
                                           -0.0001  0.4794 -0.0011  0.8616  0.0039
                                            0.0239  0.0205  0.1621 -0.0030 -0.0012
                                            0.0068 -0.0001  0.0173 -0.0088
                ( 39.12%)   0.6255* H  24 s( 99.92%)p 0.00(  0.08%)
                                            0.9996 -0.0002 -0.0278 -0.0017 -0.0051
    26. (1.98702) BD ( 1) C  11 - H  25  
                ( 61.13%)   0.7819* C  11 s( 23.25%)p 3.30( 76.71%)d 0.00(  0.04%)
                                           -0.0001  0.4822  0.0021 -0.1245  0.0055
                                            0.3064  0.0156 -0.8107  0.0086 -0.0019
                                            0.0047 -0.0105 -0.0006  0.0165
                ( 38.87%)   0.6235* H  25 s( 99.92%)p 0.00(  0.08%)
                                            0.9996 -0.0014  0.0047 -0.0101  0.0259
    27. (1.98703) BD ( 1) C  11 - H  26  
                ( 61.10%)   0.7817* C  11 s( 23.24%)p 3.30( 76.72%)d 0.00(  0.04%)
                                           -0.0001  0.4821  0.0022 -0.3884  0.0092
                                            0.5541  0.0122  0.5558 -0.0108 -0.0098
                                           -0.0100  0.0141 -0.0022  0.0029
                ( 38.90%)   0.6237* H  26 s( 99.92%)p 0.00(  0.08%)
                                            0.9996 -0.0014  0.0130 -0.0179 -0.0173
    28. (1.98643) BD ( 1) C  12 - H  27  
                ( 62.41%)   0.7900* C  12 s( 24.35%)p 3.11( 75.61%)d 0.00(  0.04%)
                                            0.0001 -0.4934 -0.0022  0.3109 -0.0108
                                            0.8093  0.0011 -0.0642  0.0140 -0.0116
                                            0.0007  0.0037  0.0116  0.0097
                ( 37.59%)   0.6131* H  27 s( 99.91%)p 0.00(  0.09%)
                                           -0.9996  0.0027 -0.0129 -0.0267  0.0031
    29. (1.97985) BD ( 1) C  12 - H  28  
                ( 60.80%)   0.7797* C  12 s( 23.02%)p 3.34( 76.94%)d 0.00(  0.04%)
                                           -0.0001  0.4798  0.0008  0.8677  0.0052
                                           -0.0309 -0.0142  0.1228 -0.0142  0.0005
                                            0.0064 -0.0001  0.0172 -0.0092
                ( 39.20%)   0.6261* H  28 s( 99.92%)p 0.00(  0.08%)
                                            0.9996 -0.0008 -0.0279  0.0021 -0.0029
    30. (1.98604) BD ( 1) C  12 - H  29  
                ( 60.90%)   0.7804* C  12 s( 22.95%)p 3.36( 77.01%)d 0.00(  0.04%)
                                            0.0001 -0.4790 -0.0017  0.1391 -0.0080
                                           -0.2806  0.0163  0.8196  0.0063  0.0017
                                           -0.0054  0.0123  0.0011 -0.0153
                ( 39.10%)   0.6253* H  29 s( 99.92%)p 0.00(  0.08%)
                                           -0.9996  0.0013 -0.0049  0.0081 -0.0264
    31. (1.98609) BD ( 1) C  13 - H  30  
                ( 60.86%)   0.7801* C  13 s( 22.93%)p 3.36( 77.03%)d 0.00(  0.04%)
                                           -0.0001  0.4788  0.0017 -0.4061  0.0042
                                            0.5321 -0.0126  0.5673  0.0139 -0.0102
                                           -0.0097  0.0146 -0.0030  0.0009
                ( 39.14%)   0.6256* H  30 s( 99.92%)p 0.00(  0.08%)
                                            0.9996 -0.0013  0.0134 -0.0163 -0.0184
    32. (1.97989) BD ( 1) C  13 - H  31  
                ( 60.81%)   0.7798* C  13 s( 23.03%)p 3.34( 76.93%)d 0.00(  0.04%)
                                           -0.0001  0.4798  0.0008  0.8496 -0.0013
                                           -0.0144 -0.0082  0.2163  0.0189  0.0005
                                            0.0067  0.0003  0.0171 -0.0092
                ( 39.19%)   0.6260* H  31 s( 99.92%)p 0.00(  0.08%)
                                            0.9996 -0.0007 -0.0269  0.0012 -0.0082
    33. (1.98645) BD ( 1) C  13 - H  32  
                ( 62.41%)   0.7900* C  13 s( 24.35%)p 3.11( 75.62%)d 0.00(  0.04%)
                                            0.0001 -0.4934 -0.0022  0.3195 -0.0050
                                            0.8015 -0.0043 -0.1064 -0.0163 -0.0113
                                            0.0011  0.0025  0.0117  0.0102
                ( 37.59%)   0.6131* H  32 s( 99.91%)p 0.00(  0.09%)
                                           -0.9996  0.0027 -0.0126 -0.0270  0.0016
    34. (1.99972) CR ( 1) O   1           s(100.00%)p 0.00(  0.00%)
                                            1.0000 -0.0004  0.0000 -0.0000 -0.0000
                                            0.0003  0.0000 -0.0001 -0.0000 -0.0000
                                            0.0000 -0.0000 -0.0000 -0.0000
    35. (1.99926) CR ( 1) C   2           s(100.00%)
                                            1.0000  0.0003  0.0000  0.0000  0.0000
                                            0.0000 -0.0000 -0.0000  0.0000  0.0000
                                            0.0000 -0.0000 -0.0000 -0.0000
    36. (1.99907) CR ( 1) N   3           s(100.00%)p 0.00(  0.00%)
                                            1.0000 -0.0001  0.0000  0.0002  0.0000
                                           -0.0001 -0.0000 -0.0001 -0.0000 -0.0000
                                           -0.0000  0.0000  0.0000  0.0000
    37. (1.99914) CR ( 1) C   4           s(100.00%)p 0.00(  0.00%)
                                            1.0000 -0.0000 -0.0000  0.0001 -0.0000
                                            0.0001 -0.0000 -0.0003 -0.0000  0.0000
                                            0.0000  0.0000  0.0000  0.0000
    38. (1.99911) CR ( 1) C   5           s(100.00%)p 0.00(  0.00%)
                                            1.0000 -0.0002 -0.0000  0.0000  0.0000
                                            0.0003 -0.0000  0.0003  0.0000 -0.0000
                                            0.0000 -0.0000 -0.0000  0.0000
    39. (1.99911) CR ( 1) C   6           s(100.00%)p 0.00(  0.00%)
                                            1.0000 -0.0002 -0.0000 -0.0003  0.0000
                                            0.0001 -0.0000 -0.0001 -0.0000 -0.0000
                                            0.0000  0.0000  0.0000  0.0000
    40. (1.99911) CR ( 1) C   7           s(100.00%)p 0.00(  0.00%)
                                            1.0000 -0.0002 -0.0000 -0.0001  0.0000
                                           -0.0002  0.0000  0.0003 -0.0000  0.0000
                                            0.0000  0.0000  0.0000  0.0000
    41. (1.99915) CR ( 1) C   8           s(100.00%)p 0.00(  0.00%)
                                            1.0000 -0.0000 -0.0000 -0.0000 -0.0000
                                           -0.0002  0.0000 -0.0003 -0.0000 -0.0000
                                            0.0000 -0.0000 -0.0000  0.0000
    42. (1.99962) CR ( 1) O   9           s(100.00%)p 0.00(  0.00%)
                                            1.0000 -0.0002  0.0000  0.0000 -0.0000
                                           -0.0002  0.0000  0.0000  0.0000 -0.0000
                                           -0.0000 -0.0000 -0.0000 -0.0000
    43. (1.99880) CR ( 1) C  10           s(100.00%)p 0.00(  0.00%)
                                            1.0000  0.0000  0.0000 -0.0003 -0.0000
                                            0.0001  0.0000 -0.0001 -0.0000 -0.0000
                                            0.0000 -0.0000  0.0000 -0.0000
    44. (1.99912) CR ( 1) C  11           s(100.00%)p 0.00(  0.00%)
                                            1.0000 -0.0002  0.0000  0.0002  0.0000
                                            0.0006  0.0000 -0.0001  0.0000 -0.0000
                                            0.0000  0.0000  0.0000  0.0000
    45. (1.99912) CR ( 1) C  12           s(100.00%)p 0.00(  0.00%)
                                            1.0000 -0.0001  0.0000  0.0003  0.0000
                                           -0.0003 -0.0000 -0.0004 -0.0000  0.0000
                                            0.0000 -0.0000  0.0000 -0.0000
    46. (1.99912) CR ( 1) C  13           s(100.00%)p 0.00(  0.00%)
                                            1.0000 -0.0001  0.0000  0.0001  0.0000
                                           -0.0002 -0.0000  0.0005  0.0000  0.0000
                                           -0.0000  0.0000  0.0000 -0.0000
    47. (1.97077) LP ( 1) O   1           s( 57.55%)p 0.74( 42.44%)d 0.00(  0.01%)
                                            0.0005  0.7585 -0.0121  0.1765 -0.0005
                                           -0.6102 -0.0009  0.1446  0.0001  0.0049
                                           -0.0014  0.0044  0.0081  0.0057
    48. (1.83761) LP ( 2) O   1           s(  0.00%)p 1.00( 99.91%)d 0.00(  0.08%)
                                            0.0001  0.0067  0.0015 -0.9467  0.0101
                                           -0.2952  0.0020 -0.1249  0.0012 -0.0237
                                            0.0070 -0.0016  0.0151  0.0012
    49. (1.70658) LP ( 1) N   3           s(  0.06%)p99.99( 99.93%)d 0.18(  0.01%)
                                           -0.0001  0.0229  0.0091  0.1710  0.0051
                                           -0.1693 -0.0024 -0.9702 -0.0080 -0.0022
                                           -0.0081  0.0017  0.0015 -0.0057
    50. (1.95087) LP ( 1) O   9           s( 32.50%)p 2.08( 67.47%)d 0.00(  0.03%)
                                            0.0003  0.5701 -0.0016 -0.2752  0.0033
                                            0.7508 -0.0024 -0.1877  0.0008  0.0082
                                           -0.0011  0.0061  0.0136  0.0057
    51. (1.82781) LP ( 2) O   9           s(  0.00%)p 1.00( 99.95%)d 0.00(  0.05%)
                                           -0.0000  0.0004  0.0003  0.1864 -0.0004
                                           -0.1736  0.0000 -0.9668 -0.0009 -0.0040
                                            0.0010  0.0203 -0.0039 -0.0066
    52. (0.00098) RY*( 1) O   1           s(  4.83%)p19.43( 93.86%)d 0.27(  1.30%)
                                           -0.0000 -0.0000  0.2198  0.0063  0.8108
                                           -0.0015  0.0817  0.0062 -0.5240  0.0822
                                            0.0159 -0.0682 -0.0038  0.0369
    53. (0.00089) RY*( 2) O   1           s(  4.45%)p21.10( 93.92%)d 0.37(  1.63%)
                                           -0.0000 -0.0003  0.2110  0.0069  0.4406
                                           -0.0038  0.3108 -0.0039  0.8052  0.0289
                                           -0.0458  0.1050 -0.0194 -0.0446
    54. (0.00018) RY*( 3) O   1           s( 81.01%)p 0.18( 14.24%)d 0.06(  4.75%)
                                           -0.0000 -0.0070  0.9000  0.0001 -0.3409
                                           -0.0235  0.1180  0.0048 -0.1083  0.2006
                                           -0.0060  0.0244  0.0460 -0.0672
    55. (0.00013) RY*( 4) O   1           s(  2.90%)p31.42( 91.23%)d 2.02(  5.86%)
                                            0.0000  0.0160  0.1697 -0.0046  0.1742
                                            0.0189 -0.9159 -0.0046  0.2067  0.1222
                                            0.0266  0.0481  0.1958 -0.0481
    56. (0.00003) RY*( 5) O   1           s(  0.10%)p 6.74(  0.65%)d99.99( 99.25%)
    57. (0.00003) RY*( 6) O   1           s(  2.49%)p 1.56(  3.88%)d37.66( 93.63%)
    58. (0.00000) RY*( 7) O   1           s(  0.06%)p26.44(  1.66%)d99.99( 98.27%)
    59. (0.00001) RY*( 8) O   1           s(  3.53%)p 0.04(  0.15%)d27.31( 96.33%)
    60. (0.00001) RY*( 9) O   1           s(  0.61%)p 1.20(  0.73%)d99.99( 98.66%)
    61. (0.02444) RY*( 1) C   2           s(  2.79%)p34.67( 96.62%)d 0.21(  0.59%)
                                            0.0000  0.0135  0.1664 -0.0058 -0.0345
                                           -0.0691  0.9626  0.0105 -0.1833  0.0747
                                           -0.0094  0.0115  0.0070 -0.0050
    62. (0.01066) RY*( 2) C   2           s(  1.80%)p35.06( 63.17%)d19.44( 35.03%)
                                            0.0000  0.0075  0.1340  0.0318 -0.7771
                                            0.0033 -0.0432  0.0025 -0.1580 -0.4801
                                            0.1558 -0.0579  0.2965  0.0653
    63. (0.00686) RY*( 3) C   2           s(  0.43%)p 4.24(  1.84%)d99.99( 97.72%)
                                           -0.0000  0.0003  0.0659 -0.0116 -0.0309
                                            0.0132  0.0153  0.0694  0.1100 -0.2621
                                           -0.2483  0.8375 -0.0986 -0.3684
    64. (0.00448) RY*( 4) C   2           s( 31.70%)p 0.62( 19.78%)d 1.53( 48.52%)
                                           -0.0000 -0.0051  0.5630 -0.0378 -0.4006
                                           -0.0159 -0.1684 -0.0070 -0.0853  0.5211
                                           -0.1675 -0.0045 -0.4275 -0.0525
    65. (0.00323) RY*( 5) C   2           s(  0.07%)p99.99( 59.38%)d99.99( 40.55%)
                                           -0.0000 -0.0017  0.0263  0.0060  0.1897
                                           -0.0010 -0.1348 -0.0127 -0.7345  0.0092
                                            0.5357  0.2905 -0.1573  0.0962
    66. (0.00222) RY*( 6) C   2           s( 17.98%)p 1.54( 27.69%)d 3.02( 54.32%)
                                           -0.0000 -0.0027  0.4241  0.0151  0.3493
                                            0.0143 -0.0996 -0.0147 -0.3799 -0.4421
                                           -0.5123 -0.2843  0.0174 -0.0650
    67. (0.00183) RY*( 7) C   2           s( 10.91%)p 1.96( 21.35%)d 6.21( 67.74%)
                                           -0.0000 -0.0043  0.3302  0.0038  0.1373
                                            0.0310  0.0764  0.0025  0.4334 -0.4375
                                            0.4136 -0.0801 -0.5277  0.1735
    68. (0.00114) RY*( 8) C   2           s( 34.04%)p 0.33( 11.07%)d 1.61( 54.89%)
                                            0.0000  0.0082  0.5834  0.0139  0.2359
                                           -0.0237 -0.0700  0.0075  0.2222  0.1818
                                            0.2406  0.1854  0.6421  0.1062
    69. (0.00002) RY*( 9) C   2           s(  0.43%)p 0.22(  0.10%)d99.99( 99.47%)
    70. (0.00494) RY*( 1) N   3           s(  8.61%)p10.29( 88.53%)d 0.33(  2.87%)
                                           -0.0000  0.0093  0.2932 -0.0110  0.2626
                                            0.0041 -0.2036  0.0111 -0.8801 -0.0548
                                           -0.1445  0.0345  0.0411 -0.0438
    71. (0.00192) RY*( 2) N   3           s( 25.08%)p 2.92( 73.12%)d 0.07(  1.80%)
                                            0.0000 -0.0068  0.5007 -0.0060 -0.4357
                                            0.0002 -0.7097  0.0012  0.1941  0.0594
                                            0.0076  0.0288 -0.1097 -0.0398
    72. (0.00124) RY*( 3) N   3           s( 62.90%)p 0.53( 33.21%)d 0.06(  3.90%)
                                           -0.0000 -0.0060  0.7931 -0.0119  0.0599
                                            0.0000  0.5528  0.0025  0.1507 -0.1584
                                            0.0379 -0.0991 -0.0448  0.0245
    73. (0.00077) RY*( 4) N   3           s(  0.98%)p47.88( 47.09%)d52.81( 51.93%)
                                           -0.0000  0.0096  0.0987 -0.0048  0.5458
                                            0.0031 -0.3069  0.0005  0.2807 -0.2909
                                            0.1801  0.1388  0.5971  0.1627
    74. (0.00033) RY*( 5) N   3           s(  1.15%)p 1.75(  2.00%)d84.51( 96.85%)
                                            0.0000 -0.0005  0.1071  0.0031  0.0345
                                            0.0070  0.1337  0.0016  0.0299  0.4700
                                            0.0291  0.8236  0.1001 -0.2419
    75. (0.00030) RY*( 6) N   3           s(  0.12%)p99.99( 47.46%)d99.99( 52.42%)
                                            0.0000  0.0105  0.0337  0.0168  0.6064
                                           -0.0053 -0.1761  0.0090  0.2748  0.0958
                                           -0.4201 -0.0183 -0.5682 -0.1237
    76. (0.00026) RY*( 7) N   3           s(  1.16%)p 1.50(  1.74%)d83.99( 97.11%)
                                           -0.0000  0.0026  0.1075  0.0064  0.1285
                                            0.0111 -0.0073 -0.0019  0.0251  0.7931
                                           -0.0614 -0.4597  0.3161  0.1646
    77. (0.00025) RY*( 8) N   3           s(  0.02%)p99.99(  5.79%)d99.99( 94.19%)
                                           -0.0000  0.0055  0.0129  0.0029  0.2103
                                           -0.0042 -0.0708 -0.0058 -0.0926  0.1562
                                            0.8157  0.0145 -0.4308  0.2577
    78. (0.00003) RY*( 9) N   3           s(  0.03%)p32.90(  1.13%)d99.99( 98.84%)
    79. (0.00601) RY*( 1) C   4           s(  0.94%)p99.99( 94.45%)d 4.90(  4.61%)
                                           -0.0000  0.0145  0.0959 -0.0344 -0.8754
                                           -0.0129 -0.2584 -0.0105 -0.3315  0.1330
                                           -0.0818  0.0142 -0.0075 -0.1465
    80. (0.00212) RY*( 2) C   4           s( 31.68%)p 1.18( 37.49%)d 0.97( 30.83%)
                                            0.0000 -0.0147  0.5627 -0.0080  0.3149
                                            0.0191 -0.1156 -0.0099 -0.5117 -0.2590
                                           -0.1405  0.3842 -0.0231 -0.2707
    81. (0.00178) RY*( 3) C   4           s(  7.44%)p10.04( 74.71%)d 2.40( 17.85%)
                                           -0.0000  0.0027  0.2727 -0.0241  0.2021
                                            0.0224 -0.8201  0.0069  0.1804  0.2037
                                            0.0763 -0.3166  0.1303  0.1182
    82. (0.00107) RY*( 4) C   4           s( 42.15%)p 1.29( 54.48%)d 0.08(  3.37%)
                                            0.0000  0.0102  0.6491  0.0064 -0.2381
                                           -0.0101  0.2481 -0.0125  0.6529 -0.0176
                                           -0.0712  0.1336  0.0966 -0.0338
    83. (0.00045) RY*( 5) C   4           s(  1.25%)p 3.45(  4.31%)d75.57( 94.44%)
                                            0.0000 -0.0044  0.1117 -0.0055 -0.0313
                                            0.0099  0.1782 -0.0019 -0.1012 -0.3792
                                            0.3290 -0.6408  0.3087 -0.4317
    84. (0.00023) RY*( 6) C   4           s(  0.10%)p48.75(  4.84%)d99.99( 95.06%)
                                            0.0000  0.0005  0.0315 -0.0141 -0.0446
                                            0.0372 -0.1342 -0.0006  0.1637 -0.2298
                                            0.3020 -0.0615 -0.8767 -0.1850
    85. (0.00015) RY*( 7) C   4           s( 15.16%)p 1.46( 22.14%)d 4.14( 62.69%)
                                           -0.0000 -0.0063  0.3893  0.0048  0.0041
                                           -0.0082  0.3075  0.0133 -0.3558  0.3198
                                            0.3947 -0.2176 -0.1482  0.5473
    86. (0.00005) RY*( 8) C   4           s(  0.17%)p35.98(  6.28%)d99.99( 93.55%)
    87. (0.00002) RY*( 9) C   4           s(  1.15%)p 1.34(  1.54%)d84.85( 97.31%)
    88. (0.00472) RY*( 1) C   5           s(  6.76%)p12.99( 87.81%)d 0.80(  5.43%)
                                           -0.0000  0.0174  0.2594  0.0096  0.4139
                                           -0.0260 -0.6678  0.0148  0.5098 -0.0553
                                           -0.0706 -0.0724 -0.1418 -0.1447
    89. (0.00156) RY*( 2) C   5           s(  8.04%)p 7.87( 63.28%)d 3.57( 28.68%)
                                            0.0000 -0.0199  0.2829 -0.0022  0.3336
                                            0.0094  0.6110  0.0093  0.3847  0.0774
                                           -0.2667 -0.1851  0.3769 -0.1826
    90. (0.00128) RY*( 3) C   5           s(  0.27%)p99.99( 91.00%)d32.38(  8.73%)
                                            0.0000 -0.0054  0.0516  0.0187 -0.7848
                                            0.0064 -0.0628 -0.0063  0.5383  0.0185
                                           -0.2471 -0.0763  0.0552  0.1305
    91. (0.00043) RY*( 4) C   5           s( 77.54%)p 0.22( 17.30%)d 0.07(  5.16%)
                                            0.0000  0.0048  0.8805 -0.0038 -0.1554
                                            0.0062 -0.1118  0.0031 -0.3692  0.0510
                                            0.0124  0.0413  0.1356  0.1696
    92. (0.00026) RY*( 5) C   5           s(  0.04%)p99.99(  5.55%)d99.99( 94.41%)
                                           -0.0000  0.0011  0.0187  0.0117 -0.1834
                                            0.0025 -0.0887 -0.0090  0.1175 -0.0303
                                            0.6053  0.2537  0.4701 -0.5399
    93. (0.00012) RY*( 6) C   5           s(  0.07%)p 4.91(  0.33%)d99.99( 99.60%)
                                            0.0000 -0.0009  0.0261  0.0206 -0.0496
                                            0.0072  0.0118 -0.0101  0.0130  0.8905
                                            0.2005 -0.2693 -0.2568 -0.1561
    94. (0.00008) RY*( 7) C   5           s(  3.78%)p 6.38( 24.09%)d19.11( 72.13%)
    95. (0.00004) RY*( 8) C   5           s(  2.13%)p 3.60(  7.65%)d42.42( 90.23%)
    96. (0.00001) RY*( 9) C   5           s(  1.48%)p 2.07(  3.07%)d64.49( 95.45%)
    97. (0.00498) RY*( 1) C   6           s(  4.62%)p19.24( 88.94%)d 1.39(  6.44%)
                                           -0.0000  0.0228  0.2138  0.0191  0.3329
                                           -0.0091 -0.2009 -0.0293 -0.8584 -0.0736
                                           -0.2205  0.0649  0.0660 -0.0421
    98. (0.00152) RY*( 2) C   6           s(  7.15%)p 8.51( 60.87%)d 4.47( 31.98%)
                                            0.0000 -0.0209  0.2666 -0.0122 -0.6972
                                            0.0020  0.2155 -0.0020 -0.2759  0.2581
                                           -0.1334 -0.0708 -0.4548 -0.1534
    99. (0.00121) RY*( 3) C   6           s(  0.03%)p99.99( 93.78%)d99.99(  6.18%)
                                            0.0000 -0.0010  0.0186  0.0058 -0.2962
                                            0.0213 -0.9160 -0.0028  0.1032  0.1465
                                            0.0290  0.1901  0.0302 -0.0497
   100. (0.00038) RY*( 4) C   6           s( 81.24%)p 0.17( 14.19%)d 0.06(  4.57%)
                                           -0.0000  0.0046  0.9013 -0.0047  0.2599
                                            0.0005 -0.0345 -0.0015  0.2705  0.0740
                                            0.1756 -0.0589 -0.0647  0.0409
   101. (0.00028) RY*( 5) C   6           s(  0.00%)p 1.00(  4.59%)d20.80( 95.41%)
                                            0.0000  0.0001  0.0028 -0.0028  0.0643
                                           -0.0090  0.2031  0.0007 -0.0198  0.1249
                                            0.2396  0.9143 -0.0616 -0.2036
   102. (0.00014) RY*( 6) C   6           s(  0.02%)p99.84(  1.60%)d99.99( 98.39%)
                                            0.0000 -0.0004  0.0126  0.0077 -0.0437
                                            0.0262 -0.1145 -0.0032  0.0135 -0.8351
                                            0.1469  0.0666 -0.5101 -0.0163
   103. (0.00006) RY*( 7) C   6           s(  1.90%)p13.05( 24.80%)d38.57( 73.30%)
   104. (0.00001) RY*( 8) C   6           s(  4.93%)p 2.15( 10.58%)d17.15( 84.50%)
   105. (0.00001) RY*( 9) C   6           s(  0.23%)p 3.15(  0.71%)d99.99( 99.06%)
   106. (0.00473) RY*( 1) C   7           s(  6.52%)p13.51( 88.10%)d 0.83(  5.38%)
                                           -0.0000  0.0174  0.2548  0.0230  0.7243
                                            0.0198  0.4602  0.0091  0.3788  0.1452
                                           -0.0728  0.0198 -0.0301 -0.1617
   107. (0.00156) RY*( 2) C   7           s(  7.37%)p 8.43( 62.14%)d 4.13( 30.49%)
                                            0.0000 -0.0208  0.2707 -0.0040 -0.1011
                                           -0.0068 -0.4903  0.0102  0.6088 -0.3845
                                           -0.0924  0.2681  0.0302 -0.2752
   108. (0.00125) RY*( 3) C   7           s(  0.05%)p99.99( 93.01%)d99.99(  6.94%)
                                            0.0000 -0.0020  0.0231  0.0128 -0.6054
                                           -0.0163  0.6595 -0.0046  0.3580 -0.0194
                                           -0.1258  0.1927 -0.0571  0.1132
   109. (0.00043) RY*( 4) C   7           s( 77.41%)p 0.21( 16.60%)d 0.08(  5.99%)
                                            0.0000  0.0050  0.8798 -0.0063 -0.0753
                                           -0.0028  0.0669  0.0043 -0.3946 -0.1563
                                            0.0432  0.0679 -0.0279  0.1680
   110. (0.00026) RY*( 5) C   7           s(  0.24%)p23.57(  5.71%)d99.99( 94.05%)
                                           -0.0000  0.0014  0.0492  0.0082 -0.1113
                                           -0.0103  0.2002 -0.0071  0.0662 -0.3446
                                            0.3998 -0.6229  0.4007 -0.3367
   111. (0.00012) RY*( 6) C   7           s(  0.08%)p 4.86(  0.39%)d99.99( 99.52%)
                                           -0.0000 -0.0004  0.0285 -0.0132  0.0331
                                            0.0194 -0.0428  0.0054  0.0209  0.1459
                                           -0.3426  0.1128  0.8822  0.2560
   112. (0.00008) RY*( 7) C   7           s(  3.98%)p 5.90( 23.45%)d18.25( 72.57%)
   113. (0.00004) RY*( 8) C   7           s(  2.64%)p 2.89(  7.63%)d34.02( 89.73%)
   114. (0.00001) RY*( 9) C   7           s(  1.79%)p 1.71(  3.06%)d53.06( 95.14%)
   115. (0.00637) RY*( 1) C   8           s(  0.40%)p99.99( 95.32%)d10.63(  4.28%)
                                           -0.0000  0.0124  0.0622 -0.0228 -0.6720
                                            0.0256  0.5541 -0.0164 -0.4396 -0.0741
                                           -0.0740 -0.0526 -0.1237 -0.1172
   116. (0.00233) RY*( 2) C   8           s( 38.14%)p 1.01( 38.48%)d 0.61( 23.38%)
                                            0.0000 -0.0126  0.6174 -0.0218  0.3724
                                           -0.0139 -0.0510 -0.0043 -0.4928  0.0101
                                           -0.3298 -0.2381  0.2266 -0.1299
   117. (0.00196) RY*( 3) C   8           s(  6.38%)p11.13( 70.98%)d 3.55( 22.65%)
                                           -0.0000  0.0083  0.2524 -0.0280  0.4686
                                           -0.0014  0.6785  0.0083  0.1701 -0.1376
                                            0.3242  0.2537 -0.1950 -0.0038
   118. (0.00087) RY*( 4) C   8           s( 42.07%)p 1.32( 55.51%)d 0.06(  2.42%)
                                            0.0000  0.0083  0.6486  0.0150 -0.4018
                                            0.0035 -0.0663 -0.0143  0.6235 -0.0770
                                           -0.0389 -0.0446  0.1169 -0.0335
   119. (0.00045) RY*( 5) C   8           s(  0.02%)p99.99(  4.08%)d99.99( 95.90%)
                                            0.0000 -0.0052  0.0120 -0.0119 -0.0756
                                           -0.0062 -0.1319  0.0015 -0.1322  0.0682
                                            0.5251  0.2628  0.4404 -0.6448
   120. (0.00023) RY*( 6) C   8           s(  0.26%)p11.77(  3.05%)d99.99( 96.69%)
                                            0.0000  0.0001  0.0509 -0.0303  0.0148
                                           -0.0234  0.1373  0.0073  0.0997  0.9201
                                            0.0840 -0.2627 -0.1781 -0.1115
   121. (0.00013) RY*( 7) C   8           s( 11.09%)p 2.13( 23.57%)d 5.89( 65.34%)
                                           -0.0000 -0.0071  0.3329  0.0097 -0.1336
                                            0.0077 -0.3204  0.0135 -0.3389  0.0689
                                            0.5595  0.1369 -0.2518  0.5034
   122. (0.00005) RY*( 8) C   8           s(  0.46%)p16.53(  7.52%)d99.99( 92.02%)
   123. (0.00002) RY*( 9) C   8           s(  1.23%)p 1.42(  1.74%)d79.09( 97.03%)
   124. (0.00285) RY*( 1) O   9           s( 45.71%)p 1.10( 50.15%)d 0.09(  4.13%)
                                            0.0000 -0.0070  0.6761  0.0007 -0.1287
                                            0.0064  0.6871 -0.0007 -0.1132  0.1716
                                            0.0069  0.0293  0.0893 -0.0550
   125. (0.00231) RY*( 2) O   9           s(  0.06%)p99.99( 96.24%)d61.89(  3.70%)
                                            0.0000 -0.0003  0.0245 -0.0000  0.1869
                                            0.0005 -0.1480  0.0026 -0.9516 -0.0341
                                           -0.1554  0.0696  0.0218 -0.0798
   126. (0.00105) RY*( 3) O   9           s( 15.45%)p 4.92( 76.07%)d 0.55(  8.48%)
                                            0.0000 -0.0042  0.3930  0.0011 -0.7359
                                            0.0086 -0.4635 -0.0009 -0.0642 -0.2814
                                            0.0352 -0.0389  0.0272  0.0468
   127. (0.00068) RY*( 4) O   9           s( 38.48%)p 1.51( 57.92%)d 0.09(  3.60%)
                                           -0.0000  0.0052  0.6203  0.0085  0.6026
                                           -0.0002 -0.4214  0.0015  0.1961 -0.0646
                                           -0.0306 -0.0160 -0.1581  0.0751
   128. (0.00013) RY*( 5) O   9           s(  0.00%)p 1.00(  1.80%)d54.67( 98.20%)
                                           -0.0000  0.0004  0.0016  0.0015 -0.0127
                                           -0.0012  0.0254 -0.0077  0.1307 -0.1008
                                           -0.8659 -0.3796  0.2148 -0.1786
   129. (0.00010) RY*( 6) O   9           s(  0.03%)p99.99(  7.80%)d99.99( 92.17%)
                                            0.0000 -0.0031  0.0179  0.0269 -0.2039
                                            0.0135 -0.1883  0.0027 -0.0051  0.7790
                                           -0.2320  0.0467 -0.5072 -0.0400
   130. (0.00005) RY*( 7) O   9           s(  0.22%)p34.43(  7.64%)d99.99( 92.14%)
   131. (0.00001) RY*( 8) O   9           s(  0.01%)p 1.00(  1.72%)d57.16( 98.27%)
   132. (0.00002) RY*( 9) O   9           s(  0.06%)p15.25(  0.85%)d99.99( 99.10%)
   133. (0.00660) RY*( 1) C  10           s(  0.05%)p99.99( 99.64%)d 6.43(  0.31%)
                                           -0.0000  0.0174 -0.0136 -0.0254  0.2595
                                            0.0019 -0.9391 -0.0052  0.2154  0.0081
                                           -0.0041 -0.0143 -0.0489 -0.0214
   134. (0.00464) RY*( 2) C  10           s( 13.57%)p 5.72( 77.64%)d 0.65(  8.79%)
                                           -0.0000 -0.0067  0.3683 -0.0014 -0.8274
                                           -0.0242 -0.2633  0.0044 -0.1477  0.2855
                                           -0.0470  0.0356 -0.0296 -0.0452
   135. (0.00397) RY*( 3) C  10           s(  0.01%)p99.99( 99.19%)d59.51(  0.80%)
                                           -0.0000 -0.0001  0.0116  0.0007 -0.2132
                                           -0.0018  0.1612 -0.0052  0.9594  0.0023
                                            0.0295  0.0795 -0.0221 -0.0164
   136. (0.00130) RY*( 4) C  10           s(  0.00%)p 1.00(  0.04%)d99.99( 99.96%)
                                           -0.0000  0.0001  0.0023  0.0025  0.0034
                                           -0.0027 -0.0026 -0.0149 -0.0129  0.2022
                                            0.8853 -0.1327 -0.1517  0.3666
   137. (0.00108) RY*( 5) C  10           s(  1.30%)p 0.77(  1.01%)d74.93( 97.69%)
                                            0.0000  0.0070  0.1140 -0.0529  0.0657
                                            0.0024  0.0534 -0.0106  0.0023  0.0231
                                           -0.3260  0.0038 -0.8260  0.4333
   138. (0.00083) RY*( 6) C  10           s(  7.69%)p 1.40( 10.77%)d10.61( 81.54%)
                                           -0.0000  0.0040  0.2772 -0.0004  0.3169
                                            0.0042  0.0708 -0.0009  0.0473  0.6703
                                           -0.1898  0.3117  0.3420  0.3404
   139. (0.00066) RY*( 7) C  10           s(  0.00%)p 1.00(  0.80%)d99.99( 99.20%)
                                            0.0000  0.0000  0.0056 -0.0035  0.0193
                                            0.0032 -0.0141  0.0185 -0.0839 -0.1414
                                            0.2262  0.9089 -0.2073 -0.2275
   140. (0.00059) RY*( 8) C  10           s( 16.93%)p 0.57(  9.64%)d 4.34( 73.43%)
                                           -0.0000  0.0018  0.4115  0.0044  0.2844
                                           -0.0222  0.1177  0.0048  0.0338  0.3250
                                            0.1203 -0.2250 -0.3111 -0.6832
   141. (0.00040) RY*( 9) C  10           s( 60.46%)p 0.03(  1.70%)d 0.63( 37.84%)
                                           -0.0000 -0.0013  0.7776  0.0143  0.1267
                                            0.0032  0.0105  0.0021  0.0251 -0.5493
                                            0.0690 -0.0170  0.1789  0.1991
   142. (0.00376) RY*( 1) C  11           s(  0.00%)p 1.00( 92.76%)d 0.08(  7.24%)
                                            0.0000  0.0000  0.0005 -0.0034 -0.1766
                                            0.0032  0.1672  0.0180  0.9318  0.0435
                                           -0.0368 -0.2480  0.0515  0.0705
   143. (0.00321) RY*( 2) C  11           s(  7.25%)p12.41( 89.90%)d 0.39(  2.85%)
                                           -0.0000  0.0080  0.2691  0.0055  0.8124
                                           -0.0085 -0.4307  0.0026  0.2312 -0.1207
                                           -0.0114 -0.0297 -0.1064  0.0401
   144. (0.00127) RY*( 3) C  11           s( 60.88%)p 0.64( 38.88%)d 0.00(  0.24%)
                                            0.0000  0.0117  0.7802  0.0058 -0.4686
                                            0.0070 -0.4110 -0.0001 -0.0154 -0.0008
                                           -0.0044  0.0164  0.0344  0.0298
   145. (0.00022) RY*( 4) C  11           s( 24.71%)p 2.18( 53.86%)d 0.87( 21.43%)
                                           -0.0000 -0.0193  0.4967 -0.0151  0.2699
                                           -0.0161  0.6784 -0.0000 -0.0707 -0.0433
                                            0.0841  0.0806  0.4450  0.0283
   146. (0.00006) RY*( 5) C  11           s(  5.15%)p 2.92( 15.04%)d15.49( 79.81%)
   147. (0.00001) RY*( 6) C  11           s(  0.03%)p 9.09(  0.31%)d99.99( 99.66%)
   148. (0.00001) RY*( 7) C  11           s(  0.04%)p99.99(  6.48%)d99.99( 93.48%)
   149. (0.00001) RY*( 8) C  11           s(  0.91%)p 1.77(  1.61%)d99.99( 97.48%)
   150. (0.00001) RY*( 9) C  11           s(  1.10%)p 1.15(  1.26%)d88.98( 97.64%)
   151. (0.00382) RY*( 1) C  12           s(  0.65%)p99.99( 92.63%)d10.41(  6.73%)
                                            0.0000  0.0018  0.0804  0.0042  0.0653
                                            0.0126  0.7792 -0.0096 -0.5609 -0.0088
                                            0.0607  0.0476 -0.1420 -0.2027
   152. (0.00251) RY*( 2) C  12           s( 29.30%)p 2.33( 68.34%)d 0.08(  2.36%)
                                           -0.0000  0.0107  0.5412  0.0069  0.5178
                                            0.0035  0.3094  0.0037  0.5652  0.0671
                                            0.0440  0.0106 -0.0970  0.0874
   153. (0.00121) RY*( 3) C  12           s( 27.47%)p 2.60( 71.29%)d 0.05(  1.24%)
                                            0.0000  0.0133  0.5239  0.0016 -0.8100
                                           -0.0063  0.1437 -0.0067  0.1901 -0.0517
                                           -0.0212 -0.0353  0.0504 -0.0743
   154. (0.00019) RY*( 4) C  12           s( 33.36%)p 1.30( 43.44%)d 0.70( 23.20%)
                                           -0.0000 -0.0181  0.5773 -0.0162  0.2459
                                            0.0082 -0.3954  0.0099 -0.4660 -0.0149
                                            0.0255 -0.2723  0.3341 -0.2130
   155. (0.00010) RY*( 5) C  12           s(  6.28%)p 2.26( 14.17%)d12.67( 79.55%)
   156. (0.00001) RY*( 6) C  12           s(  0.40%)p 1.63(  0.65%)d99.99( 98.95%)
   157. (0.00002) RY*( 7) C  12           s(  1.68%)p 1.51(  2.55%)d56.85( 95.77%)
   158. (0.00001) RY*( 8) C  12           s(  0.11%)p41.08(  4.36%)d99.99( 95.54%)
   159. (0.00001) RY*( 9) C  12           s(  0.83%)p 3.22(  2.67%)d99.99( 96.50%)
   160. (0.00382) RY*( 1) C  13           s(  0.66%)p99.99( 92.59%)d10.24(  6.75%)
                                            0.0000  0.0019  0.0812  0.0013 -0.0903
                                            0.0152  0.9257  0.0056  0.2460  0.0326
                                            0.0119 -0.1992 -0.0883 -0.1373
   161. (0.00250) RY*( 2) C  13           s( 30.02%)p 2.25( 67.60%)d 0.08(  2.37%)
                                           -0.0000  0.0108  0.5478  0.0080  0.6972
                                            0.0025  0.1319 -0.0019 -0.4153  0.0311
                                           -0.1338  0.0176 -0.0638  0.0220
   162. (0.00115) RY*( 3) C  13           s( 26.39%)p 2.73( 72.10%)d 0.06(  1.51%)
                                            0.0000  0.0134  0.5135 -0.0017 -0.6821
                                           -0.0035  0.0169  0.0086 -0.5053 -0.0380
                                            0.1049 -0.0083  0.0261 -0.0433
   163. (0.00019) RY*( 4) C  13           s( 33.41%)p 1.29( 43.21%)d 0.70( 23.38%)
                                           -0.0000 -0.0180  0.5778 -0.0110  0.0346
                                            0.0032 -0.1963 -0.0172  0.6261 -0.0628
                                            0.2735  0.1879  0.2047 -0.2790
   164. (0.00010) RY*( 5) C  13           s(  6.62%)p 2.17( 14.37%)d11.93( 79.01%)
   165. (0.00001) RY*( 6) C  13           s(  0.19%)p 2.96(  0.56%)d99.99( 99.25%)
   166. (0.00002) RY*( 7) C  13           s(  0.86%)p 7.86(  6.76%)d99.99( 92.38%)
   167. (0.00002) RY*( 8) C  13           s(  1.91%)p 1.45(  2.77%)d49.91( 95.32%)
   168. (0.00000) RY*( 9) C  13           s(  0.01%)p 1.00(  0.13%)d99.99( 99.86%)
   169. (0.00321) RY*( 1) H  14           s( 99.86%)p 0.00(  0.14%)
                                            0.0075  0.9993 -0.0045  0.0054 -0.0366
   170. (0.00018) RY*( 2) H  14           s(  0.00%)p 1.00(100.00%)
                                            0.0047  0.0007 -0.9146 -0.3974  0.0748
   171. (0.00012) RY*( 3) H  14           s(  0.03%)p99.99( 99.97%)
                                           -0.0099  0.0148 -0.2926  0.7780  0.5557
   172. (0.00003) RY*( 4) H  14           s(  0.19%)p99.99( 99.81%)
   173. (0.00283) RY*( 1) H  15           s( 98.11%)p 0.02(  1.89%)
                                            0.0056  0.9905  0.1263 -0.0531  0.0105
   174. (0.00016) RY*( 2) H  15           s(  0.34%)p99.99( 99.66%)
                                           -0.0088  0.0573 -0.3802 -0.0195 -0.9229
   175. (0.00009) RY*( 3) H  15           s(  1.58%)p62.37( 98.42%)
   176. (0.00003) RY*( 4) H  15           s(  0.07%)p99.99( 99.93%)
   177. (0.00213) RY*( 1) H  16           s( 99.32%)p 0.01(  0.68%)
                                            0.0047  0.9966 -0.0216  0.0791  0.0056
   178. (0.00017) RY*( 2) H  16           s(  0.01%)p 1.00( 99.99%)
                                            0.0044  0.0066 -0.4820 -0.1531 -0.8627
   179. (0.00014) RY*( 3) H  16           s(  0.01%)p 1.00( 99.99%)
                                           -0.0002  0.0072  0.8456  0.1766 -0.5037
   180. (0.00004) RY*( 4) H  16           s(  0.75%)p99.99( 99.25%)
   181. (0.00352) RY*( 1) H  17           s( 99.75%)p 0.00(  0.25%)
                                            0.0062  0.9988  0.0238  0.0089  0.0426
   182. (0.00017) RY*( 2) H  17           s(  0.01%)p 1.00( 99.99%)
                                           -0.0050  0.0079 -0.4987  0.8622 -0.0880
   183. (0.00013) RY*( 3) H  17           s(  0.00%)p 1.00(100.00%)
                                            0.0011  0.0017 -0.7800 -0.4023  0.4794
   184. (0.00004) RY*( 4) H  17           s(  0.32%)p99.99( 99.68%)
   185. (0.00210) RY*( 1) H  18           s( 99.53%)p 0.00(  0.47%)
                                            0.0044  0.9976 -0.0588  0.0205  0.0286
   186. (0.00018) RY*( 2) H  18           s(  0.02%)p99.99( 99.98%)
                                            0.0044  0.0116  0.5785 -0.0411  0.8145
   187. (0.00012) RY*( 3) H  18           s(  0.00%)p 1.00(100.00%)
                                            0.0002  0.0004 -0.2605 -0.9557  0.1367
   188. (0.00004) RY*( 4) H  18           s(  0.54%)p99.99( 99.46%)
   189. (0.00331) RY*( 1) H  19           s( 99.65%)p 0.00(  0.35%)
                                            0.0066  0.9982 -0.0250  0.0014 -0.0537
   190. (0.00017) RY*( 2) H  19           s(  0.04%)p99.99( 99.96%)
                                           -0.0036  0.0186 -0.6902  0.2608  0.6747
   191. (0.00013) RY*( 3) H  19           s(  0.00%)p 1.00(100.00%)
                                            0.0002  0.0004 -0.2606 -0.9598  0.1044
   192. (0.00004) RY*( 4) H  19           s(  0.40%)p99.99( 99.60%)
   193. (0.00208) RY*( 1) H  20           s( 99.30%)p 0.01(  0.70%)
                                            0.0047  0.9965 -0.0636 -0.0501  0.0221
   194. (0.00017) RY*( 2) H  20           s(  0.00%)p 1.00(100.00%)
                                            0.0042  0.0032 -0.4401  0.2421 -0.8647
   195. (0.00014) RY*( 3) H  20           s(  0.02%)p99.99( 99.98%)
                                            0.0004  0.0124  0.5623 -0.6763 -0.4756
   196. (0.00004) RY*( 4) H  20           s(  0.77%)p99.99( 99.23%)
   197. (0.00321) RY*( 1) H  21           s( 99.68%)p 0.00(  0.32%)
                                            0.0062  0.9984  0.0183 -0.0099  0.0523
   198. (0.00017) RY*( 2) H  21           s(  0.01%)p 1.00( 99.99%)
                                           -0.0051  0.0077 -0.8609 -0.5052  0.0591
   199. (0.00013) RY*( 3) H  21           s(  0.00%)p 1.00(100.00%)
                                            0.0005 -0.0004 -0.4619  0.8251  0.3254
   200. (0.00004) RY*( 4) H  21           s(  0.39%)p99.99( 99.61%)
   201. (0.00297) RY*( 1) H  22           s( 99.83%)p 0.00(  0.17%)
                                            0.0071  0.9991 -0.0129 -0.0044 -0.0385
   202. (0.00018) RY*( 2) H  22           s(  0.01%)p 1.00( 99.99%)
                                           -0.0039  0.0062  0.6244 -0.7801  0.0405
   203. (0.00012) RY*( 3) H  22           s(  0.04%)p99.99( 99.96%)
                                           -0.0097  0.0173 -0.5813 -0.4292  0.6910
   204. (0.00003) RY*( 4) H  22           s(  0.21%)p99.99( 99.79%)
   205. (0.00339) RY*( 1) H  23           s( 98.51%)p 0.02(  1.49%)
                                            0.0069  0.9925  0.1202 -0.0182  0.0114
   206. (0.00015) RY*( 2) H  23           s(  0.42%)p99.99( 99.58%)
                                           -0.0102  0.0638 -0.4405  0.0040 -0.8954
   207. (0.00009) RY*( 3) H  23           s(  1.10%)p89.97( 98.90%)
   208. (0.00003) RY*( 4) H  23           s(  0.07%)p99.99( 99.93%)
   209. (0.00113) RY*( 1) H  24           s( 96.68%)p 0.03(  3.32%)
                                            0.0052  0.9833  0.1728  0.0525  0.0239
   210. (0.00021) RY*( 2) H  24           s(  0.00%)p 1.00(100.00%)
                                            0.0000  0.0002  0.1866 -0.1766 -0.9664
   211. (0.00012) RY*( 3) H  24           s(  0.02%)p99.99( 99.98%)
                                            0.0048  0.0124  0.1913 -0.9582  0.2121
   212. (0.00003) RY*( 4) H  24           s(  3.38%)p28.58( 96.62%)
   213. (0.00202) RY*( 1) H  25           s( 98.91%)p 0.01(  1.09%)
                                            0.0041  0.9945  0.0175  0.0573 -0.0854
   214. (0.00020) RY*( 2) H  25           s(  0.03%)p99.99( 99.97%)
                                            0.0014  0.0177 -0.9106  0.3335  0.2434
   215. (0.00012) RY*( 3) H  25           s(  0.01%)p99.99( 99.99%)
                                            0.0075  0.0070 -0.4125 -0.7550 -0.5096
   216. (0.00004) RY*( 4) H  25           s(  1.13%)p87.79( 98.87%)
   217. (0.00202) RY*( 1) H  26           s( 98.91%)p 0.01(  1.09%)
                                            0.0041  0.9945 -0.0106  0.0838  0.0614
   218. (0.00020) RY*( 2) H  26           s(  0.03%)p99.99( 99.97%)
                                            0.0014  0.0181 -0.7376  0.1708 -0.6531
   219. (0.00012) RY*( 3) H  26           s(  0.01%)p99.99( 99.99%)
                                            0.0075  0.0069 -0.6171 -0.5628  0.5499
   220. (0.00004) RY*( 4) H  26           s(  1.13%)p87.87( 98.87%)
   221. (0.00225) RY*( 1) H  27           s( 98.09%)p 0.02(  1.91%)
                                            0.0061  0.9904 -0.1117 -0.0687  0.0439
   222. (0.00020) RY*( 2) H  27           s(  0.56%)p99.99( 99.44%)
                                           -0.0045  0.0744  0.9220 -0.2365  0.2975
   223. (0.00014) RY*( 3) H  27           s(  0.69%)p99.99( 99.31%)
                                           -0.0087  0.0825  0.3159  0.0725 -0.9424
   224. (0.00005) RY*( 4) H  27           s(  0.76%)p99.99( 99.24%)
   225. (0.00128) RY*( 1) H  28           s( 97.31%)p 0.03(  2.69%)
                                            0.0051  0.9865  0.1560 -0.0377 -0.0336
   226. (0.00021) RY*( 2) H  28           s(  0.02%)p99.99( 99.98%)
                                            0.0003  0.0134 -0.1163 -0.7306  0.6727
   227. (0.00013) RY*( 3) H  28           s(  0.07%)p99.99( 99.93%)
                                            0.0051  0.0258  0.1542  0.6559  0.7385
   228. (0.00003) RY*( 4) H  28           s(  2.68%)p36.31( 97.32%)
   229. (0.00195) RY*( 1) H  29           s( 98.83%)p 0.01(  1.17%)
                                            0.0040  0.9941  0.0270  0.0181 -0.1030
   230. (0.00020) RY*( 2) H  29           s(  0.09%)p99.99( 99.91%)
                                            0.0011  0.0304 -0.8853 -0.4636 -0.0196
   231. (0.00013) RY*( 3) H  29           s(  0.01%)p 1.00( 99.99%)
                                            0.0075  0.0043 -0.4637  0.8827  0.0753
   232. (0.00004) RY*( 4) H  29           s(  1.14%)p86.37( 98.86%)
   233. (0.00197) RY*( 1) H  30           s( 98.87%)p 0.01(  1.13%)
                                            0.0040  0.9943 -0.0122  0.0525  0.0914
   234. (0.00020) RY*( 2) H  30           s(  0.08%)p99.99( 99.92%)
                                            0.0010  0.0286 -0.8613 -0.4857 -0.1466
   235. (0.00013) RY*( 3) H  30           s(  0.01%)p 1.00( 99.99%)
                                            0.0074  0.0039 -0.3450  0.7728 -0.5325
   236. (0.00004) RY*( 4) H  30           s(  1.12%)p88.62( 98.88%)
   237. (0.00127) RY*( 1) H  31           s( 97.29%)p 0.03(  2.71%)
                                            0.0051  0.9863  0.1310 -0.0137  0.0988
   238. (0.00021) RY*( 2) H  31           s(  0.02%)p99.99( 99.98%)
                                            0.0003  0.0139  0.0864 -0.9203 -0.3813
   239. (0.00013) RY*( 3) H  31           s(  0.07%)p99.99( 99.93%)
                                            0.0052  0.0259  0.4532  0.3774 -0.8072
   240. (0.00003) RY*( 4) H  31           s(  2.70%)p36.03( 97.30%)
   241. (0.00223) RY*( 1) H  32           s( 98.03%)p 0.02(  1.97%)
                                            0.0061  0.9901 -0.0948 -0.0868 -0.0560
   242. (0.00020) RY*( 2) H  32           s(  0.59%)p99.99( 99.41%)
                                           -0.0044  0.0764  0.9488 -0.2645  0.1547
   243. (0.00014) RY*( 3) H  32           s(  0.70%)p99.99( 99.30%)
                                           -0.0087  0.0829 -0.0423  0.4045  0.9097
   244. (0.00005) RY*( 4) H  32           s(  0.77%)p99.99( 99.23%)
   245. (0.31449) BD*( 1) O   1 - C   2  
                ( 28.89%)   0.5375* O   1 s(  8.60%)p10.62( 91.28%)d 0.01(  0.12%)
                                            0.0000 -0.2931 -0.0094  0.2510  0.0032
                                           -0.4780 -0.0107 -0.7881  0.0008  0.0126
                                            0.0054 -0.0238  0.0135  0.0172
                ( 71.11%)  -0.8432* C   2 s(  7.20%)p12.83( 92.38%)d 0.06(  0.42%)
                                            0.0001 -0.2683  0.0047  0.0642 -0.0099
                                            0.1813  0.0293 -0.9410  0.0191 -0.0048
                                           -0.0151  0.0610  0.0074 -0.0140
   246. (0.09573) BD*( 2) O   1 - C   2  
                ( 32.84%)   0.5731* O   1 s( 33.87%)p 1.95( 66.03%)d 0.00(  0.10%)
                                            0.0000 -0.5817 -0.0193  0.0926  0.0061
                                           -0.5570 -0.0207  0.5839  0.0059  0.0074
                                           -0.0055  0.0235  0.0171  0.0045
                ( 67.16%)  -0.8195* C   2 s( 28.27%)p 2.53( 71.45%)d 0.01(  0.27%)
                                            0.0002 -0.5316  0.0117 -0.2784 -0.0075
                                            0.7468  0.0478  0.2765 -0.0232  0.0252
                                            0.0024 -0.0121  0.0332  0.0290
   247. (0.07836) BD*( 1) C   2 - N   3  
                ( 64.01%)   0.8001* C   2 s( 35.04%)p 1.85( 64.81%)d 0.00(  0.15%)
                                           -0.0002  0.5919  0.0010 -0.7570  0.0008
                                            0.2058  0.0045 -0.1808 -0.0044 -0.0222
                                            0.0141 -0.0050  0.0243 -0.0149
                ( 35.99%)  -0.5999* N   3 s( 35.16%)p 1.84( 64.81%)d 0.00(  0.03%)
                                           -0.0001  0.5928  0.0128  0.7553 -0.0172
                                           -0.2087  0.0047  0.1836 -0.0038 -0.0074
                                            0.0080 -0.0025  0.0120 -0.0080
   248. (0.09569) BD*( 1) C   2 - O   9  
                ( 69.55%)   0.8340* C   2 s( 29.34%)p 2.40( 70.34%)d 0.01(  0.32%)
                                           -0.0002  0.5415  0.0116  0.5850 -0.0034
                                            0.6001  0.0318  0.0022 -0.0062  0.0489
                                           -0.0021 -0.0006 -0.0098 -0.0262
                ( 30.45%)  -0.5518* O   9 s( 33.33%)p 2.00( 66.61%)d 0.00(  0.06%)
                                            0.0000  0.5772  0.0106 -0.5226 -0.0110
                                           -0.6267 -0.0044  0.0120 -0.0015  0.0184
                                           -0.0014 -0.0025 -0.0118 -0.0124
   249. (0.02934) BD*( 1) N   3 - C   4  
                ( 36.55%)   0.6045* N   3 s( 32.92%)p 2.04( 67.05%)d 0.00(  0.03%)
                                           -0.0001 -0.5737  0.0024  0.1970  0.0069
                                           -0.7790 -0.0020  0.1572 -0.0069  0.0062
                                           -0.0019  0.0037  0.0099  0.0107
                ( 63.45%)  -0.7966* C   4 s( 22.35%)p 3.47( 77.50%)d 0.01(  0.15%)
                                           -0.0001 -0.4726 -0.0126 -0.2584 -0.0207
                                            0.8267  0.0264 -0.1539  0.0094  0.0176
                                           -0.0036  0.0120  0.0269  0.0178
   250. (0.02635) BD*( 1) N   3 - C   8  
                ( 36.47%)   0.6039* N   3 s( 31.82%)p 2.14( 68.15%)d 0.00(  0.03%)
                                           -0.0001 -0.5640  0.0048  0.6007  0.0042
                                            0.5662 -0.0021 -0.0062 -0.0073 -0.0123
                                            0.0006  0.0028 -0.0011  0.0110
                ( 63.53%)  -0.7971* C   8 s( 22.24%)p 3.49( 77.61%)d 0.01(  0.15%)
                                           -0.0001 -0.4714 -0.0110 -0.6512 -0.0288
                                           -0.5918 -0.0103  0.0262  0.0150 -0.0334
                                            0.0008  0.0009 -0.0019  0.0199
   251. (0.02137) BD*( 1) C   4 - C   5  
                ( 49.90%)   0.7064* C   4 s( 29.56%)p 2.38( 70.40%)d 0.00(  0.04%)
                                           -0.0002 -0.5437 -0.0000  0.5674 -0.0122
                                           -0.2384 -0.0298 -0.5693 -0.0006  0.0047
                                            0.0177 -0.0054 -0.0079 -0.0042
                ( 50.10%)  -0.7078* C   5 s( 27.22%)p 2.67( 72.73%)d 0.00(  0.05%)
                                           -0.0003 -0.5217 -0.0040 -0.5816 -0.0118
                                            0.2447 -0.0218  0.5732  0.0070  0.0083
                                            0.0168 -0.0091 -0.0055 -0.0037
   252. (0.02501) BD*( 1) C   4 - H  14  
                ( 39.44%)   0.6280* C   4 s( 23.07%)p 3.33( 76.88%)d 0.00(  0.05%)
                                            0.0002 -0.4802  0.0097  0.3415 -0.0240
                                           -0.0172 -0.0116  0.8070  0.0037 -0.0019
                                           -0.0145 -0.0008 -0.0041 -0.0159
                ( 60.56%)  -0.7782* H  14 s( 99.91%)p 0.00(  0.09%)
                                           -0.9995  0.0065 -0.0089  0.0036 -0.0277
   253. (0.01239) BD*( 1) C   4 - H  15  
                ( 37.52%)   0.6125* C   4 s( 24.99%)p 3.00( 74.97%)d 0.00(  0.04%)
                                            0.0001 -0.4998 -0.0035 -0.7017  0.0152
                                           -0.5067  0.0068 -0.0107  0.0143 -0.0166
                                           -0.0013 -0.0007 -0.0078  0.0091
                ( 62.48%)  -0.7905* H  15 s( 99.91%)p 0.00(  0.09%)
                                           -0.9995  0.0035  0.0249  0.0179 -0.0009
   254. (0.01652) BD*( 1) C   5 - C   6  
                ( 49.90%)   0.7064* C   5 s( 28.01%)p 2.57( 71.95%)d 0.00(  0.04%)
                                           -0.0003 -0.5292 -0.0014  0.6590  0.0206
                                            0.5316 -0.0210 -0.0399 -0.0089 -0.0177
                                            0.0004 -0.0003 -0.0015  0.0108
                ( 50.10%)  -0.7078* C   6 s( 27.68%)p 2.61( 72.27%)d 0.00(  0.05%)
                                           -0.0002 -0.5261 -0.0018 -0.6433  0.0152
                                           -0.5541 -0.0259  0.0293 -0.0116 -0.0175
                                            0.0016  0.0012 -0.0050  0.0108
   255. (0.01213) BD*( 1) C   5 - H  16  
                ( 38.71%)   0.6222* C   5 s( 22.69%)p 3.41( 77.27%)d 0.00(  0.04%)
                                            0.0001 -0.4763 -0.0029  0.2819 -0.0069
                                           -0.8085  0.0042  0.1981 -0.0157  0.0101
                                           -0.0031  0.0087  0.0131  0.0076
                ( 61.29%)  -0.7829* H  16 s( 99.92%)p 0.00(  0.08%)
                                           -0.9996  0.0024 -0.0088  0.0269 -0.0049
   256. (0.01750) BD*( 1) C   5 - H  17  
                ( 39.02%)   0.6247* C   5 s( 21.99%)p 3.55( 77.96%)d 0.00(  0.04%)
                                            0.0002 -0.4689  0.0068 -0.3830  0.0057
                                           -0.0521 -0.0201 -0.7936  0.0020  0.0000
                                           -0.0151 -0.0002 -0.0033 -0.0142
                ( 60.98%)  -0.7809* H  17 s( 99.92%)p 0.00(  0.08%)
                                           -0.9996  0.0048  0.0123  0.0039  0.0257
   257. (0.01656) BD*( 1) C   6 - C   7  
                ( 49.96%)   0.7068* C   6 s( 27.76%)p 2.60( 72.19%)d 0.00(  0.04%)
                                           -0.0002 -0.5269 -0.0015 -0.2608  0.0258
                                            0.7960  0.0104 -0.1390 -0.0161  0.0123
                                           -0.0018  0.0047  0.0129  0.0103
                ( 50.04%)  -0.7074* C   7 s( 27.91%)p 2.58( 72.05%)d 0.00(  0.04%)
                                           -0.0003 -0.5283 -0.0015  0.2855  0.0282
                                           -0.7889  0.0043  0.1249 -0.0121  0.0095
                                           -0.0015  0.0070  0.0143  0.0095
   258. (0.01282) BD*( 1) C   6 - H  18  
                ( 38.60%)   0.6213* C   6 s( 22.81%)p 3.38( 77.15%)d 0.00(  0.04%)
                                           -0.0001  0.4775  0.0055 -0.5675 -0.0023
                                            0.2391 -0.0018  0.6261 -0.0176 -0.0063
                                           -0.0159  0.0070  0.0061  0.0061
                ( 61.40%)  -0.7836* H  18 s( 99.92%)p 0.00(  0.08%)
                                            0.9996 -0.0026  0.0194 -0.0079 -0.0195
   259. (0.01835) BD*( 1) C   6 - H  19  
                ( 39.29%)   0.6268* C   6 s( 21.63%)p 3.62( 78.32%)d 0.00(  0.05%)
                                           -0.0001  0.4651 -0.0075 -0.4417 -0.0189
                                            0.0300  0.0068 -0.7659  0.0134 -0.0005
                                            0.0148 -0.0006  0.0041  0.0149
                ( 60.71%)  -0.7792* H  19 s( 99.92%)p 0.00(  0.08%)
                                            0.9996 -0.0049  0.0168 -0.0018  0.0233
   260. (0.02031) BD*( 1) C   7 - C   8  
                ( 49.99%)   0.7071* C   7 s( 27.28%)p 2.66( 72.67%)d 0.00(  0.05%)
                                           -0.0003 -0.5223 -0.0039 -0.5862  0.0017
                                            0.2285  0.0260  0.5746  0.0007  0.0052
                                            0.0184 -0.0049 -0.0079 -0.0047
                ( 50.01%)  -0.7072* C   8 s( 29.56%)p 2.38( 70.40%)d 0.00(  0.05%)
                                           -0.0002 -0.5437 -0.0008  0.5728  0.0059
                                           -0.2240  0.0307 -0.5698 -0.0081  0.0087
                                            0.0163 -0.0084 -0.0052 -0.0035
   261. (0.01202) BD*( 1) C   7 - H  20  
                ( 38.68%)   0.6219* C   7 s( 22.69%)p 3.41( 77.27%)d 0.00(  0.04%)
                                           -0.0001  0.4763  0.0029 -0.6716  0.0096
                                           -0.5661  0.0032 -0.0275  0.0149  0.0175
                                            0.0021  0.0018  0.0027 -0.0097
                ( 61.32%)  -0.7831* H  20 s( 99.92%)p 0.00(  0.08%)
                                            0.9996 -0.0023  0.0216  0.0190 -0.0008
   262. (0.01729) BD*( 1) C   7 - H  21  
                ( 38.95%)   0.6241* C   7 s( 22.02%)p 3.54( 77.93%)d 0.00(  0.04%)
                                            0.0002 -0.4692  0.0068 -0.3500  0.0151
                                            0.0601  0.0149 -0.8079 -0.0020  0.0000
                                           -0.0145  0.0014 -0.0034 -0.0147
                ( 61.05%)  -0.7813* H  21 s( 99.92%)p 0.00(  0.08%)
                                           -0.9996  0.0046  0.0102 -0.0041  0.0267
   263. (0.02392) BD*( 1) C   8 - H  22  
                ( 39.52%)   0.6287* C   8 s( 23.12%)p 3.32( 76.83%)d 0.00(  0.05%)
                                            0.0002 -0.4808  0.0088  0.3522 -0.0141
                                            0.0305  0.0233  0.8016 -0.0007  0.0017
                                           -0.0144  0.0013 -0.0022 -0.0164
                ( 60.48%)  -0.7777* H  22 s( 99.91%)p 0.00(  0.09%)
                                           -0.9996  0.0059 -0.0110 -0.0052 -0.0267
   264. (0.01420) BD*( 1) C   8 - H  23  
                ( 37.13%)   0.6093* C   8 s( 25.04%)p 2.99( 74.92%)d 0.00(  0.04%)
                                           -0.0001  0.5004  0.0029  0.3474 -0.0117
                                           -0.7726  0.0105  0.1763 -0.0166 -0.0144
                                            0.0039 -0.0064 -0.0097 -0.0075
                ( 62.87%)  -0.7929* H  23 s( 99.90%)p 0.00(  0.10%)
                                            0.9995 -0.0047 -0.0133  0.0279 -0.0051
   265. (0.06480) BD*( 1) O   9 - C  10  
                ( 29.14%)   0.5399* O   9 s( 34.15%)p 1.93( 65.80%)d 0.00(  0.05%)
                                           -0.0001 -0.5844  0.0022 -0.7846  0.0046
                                            0.1131 -0.0085 -0.1718  0.0022  0.0133
                                           -0.0083  0.0042 -0.0107  0.0101
                ( 70.86%)  -0.8418* C  10 s( 16.91%)p 4.90( 82.79%)d 0.02(  0.30%)
                                            0.0003 -0.4112 -0.0079  0.8895  0.0120
                                           -0.0549 -0.0258  0.1812  0.0071  0.0078
                                           -0.0187  0.0017 -0.0445  0.0240
   266. (0.02396) BD*( 1) C  10 - C  11  
                ( 49.02%)   0.7002* C  10 s( 26.71%)p 2.74( 73.23%)d 0.00(  0.05%)
                                           -0.0000 -0.5167 -0.0101 -0.3049  0.0178
                                           -0.7949  0.0011  0.0852  0.0033 -0.0117
                                            0.0017  0.0041  0.0164  0.0106
                ( 50.98%)  -0.7140* C  11 s( 30.46%)p 2.28( 69.50%)d 0.00(  0.04%)
                                           -0.0006 -0.5519  0.0006  0.3009  0.0080
                                            0.7731 -0.0045 -0.0821  0.0024 -0.0123
                                            0.0012  0.0034  0.0132  0.0104
   267. (0.02991) BD*( 1) C  10 - C  12  
                ( 48.99%)   0.6999* C  10 s( 28.19%)p 2.55( 71.76%)d 0.00(  0.05%)
                                           -0.0001 -0.5309  0.0070 -0.3285 -0.0027
                                            0.5321 -0.0027  0.5714  0.0050  0.0090
                                            0.0107 -0.0157  0.0048 -0.0048
                ( 51.01%)  -0.7142* C  12 s( 29.62%)p 2.37( 70.34%)d 0.00(  0.05%)
                                           -0.0005 -0.5442  0.0029  0.3611  0.0040
                                           -0.5144  0.0030 -0.5553  0.0040  0.0096
                                            0.0102 -0.0153  0.0034 -0.0033
   268. (0.02997) BD*( 1) C  10 - C  13  
                ( 49.01%)   0.7001* C  10 s( 28.17%)p 2.55( 71.78%)d 0.00(  0.05%)
                                           -0.0001 -0.5307  0.0069 -0.0652 -0.0010
                                            0.2845 -0.0043 -0.7954 -0.0044  0.0009
                                           -0.0027  0.0112  0.0026 -0.0187
                ( 50.99%)  -0.7141* C  13 s( 29.63%)p 2.37( 70.33%)d 0.00(  0.05%)
                                           -0.0005 -0.5443  0.0030  0.1024  0.0053
                                           -0.2713  0.0018  0.7869 -0.0031  0.0014
                                           -0.0040  0.0114  0.0013 -0.0173
   269. (0.00532) BD*( 1) C  11 - H  24  
                ( 39.12%)   0.6255* C  11 s( 22.98%)p 3.35( 76.97%)d 0.00(  0.04%)
                                            0.0001 -0.4794  0.0011 -0.8616 -0.0039
                                           -0.0239 -0.0205 -0.1621  0.0030  0.0012
                                           -0.0068  0.0001 -0.0173  0.0088
                ( 60.88%)  -0.7802* H  24 s( 99.92%)p 0.00(  0.08%)
                                           -0.9996  0.0002  0.0278  0.0017  0.0051
   270. (0.00661) BD*( 1) C  11 - H  25  
                ( 38.87%)   0.6235* C  11 s( 23.25%)p 3.30( 76.71%)d 0.00(  0.04%)
                                            0.0001 -0.4822 -0.0021  0.1245 -0.0055
                                           -0.3064 -0.0156  0.8107 -0.0086  0.0019
                                           -0.0047  0.0105  0.0006 -0.0165
                ( 61.13%)  -0.7819* H  25 s( 99.92%)p 0.00(  0.08%)
                                           -0.9996  0.0014 -0.0047  0.0101 -0.0259
   271. (0.00663) BD*( 1) C  11 - H  26  
                ( 38.90%)   0.6237* C  11 s( 23.24%)p 3.30( 76.72%)d 0.00(  0.04%)
                                            0.0001 -0.4821 -0.0022  0.3884 -0.0092
                                           -0.5541 -0.0122 -0.5558  0.0108  0.0098
                                            0.0100 -0.0141  0.0022 -0.0029
                ( 61.10%)  -0.7817* H  26 s( 99.92%)p 0.00(  0.08%)
                                           -0.9996  0.0014 -0.0130  0.0179  0.0173
   272. (0.00895) BD*( 1) C  12 - H  27  
                ( 37.59%)   0.6131* C  12 s( 24.35%)p 3.11( 75.61%)d 0.00(  0.04%)
                                           -0.0001  0.4934  0.0022 -0.3109  0.0108
                                           -0.8093 -0.0011  0.0642 -0.0140  0.0116
                                           -0.0007 -0.0037 -0.0116 -0.0097
                ( 62.41%)  -0.7900* H  27 s( 99.91%)p 0.00(  0.09%)
                                            0.9996 -0.0027  0.0129  0.0267 -0.0031
   273. (0.00656) BD*( 1) C  12 - H  28  
                ( 39.20%)   0.6261* C  12 s( 23.02%)p 3.34( 76.94%)d 0.00(  0.04%)
                                            0.0001 -0.4798 -0.0008 -0.8677 -0.0052
                                            0.0309  0.0142 -0.1228  0.0142 -0.0005
                                           -0.0064  0.0001 -0.0172  0.0092
                ( 60.80%)  -0.7797* H  28 s( 99.92%)p 0.00(  0.08%)
                                           -0.9996  0.0008  0.0279 -0.0021  0.0029
   274. (0.00634) BD*( 1) C  12 - H  29  
                ( 39.10%)   0.6253* C  12 s( 22.95%)p 3.36( 77.01%)d 0.00(  0.04%)
                                           -0.0001  0.4790  0.0017 -0.1391  0.0080
                                            0.2806 -0.0163 -0.8196 -0.0063 -0.0017
                                            0.0054 -0.0123 -0.0011  0.0153
                ( 60.90%)  -0.7804* H  29 s( 99.92%)p 0.00(  0.08%)
                                            0.9996 -0.0013  0.0049 -0.0081  0.0264
   275. (0.00638) BD*( 1) C  13 - H  30  
                ( 39.14%)   0.6256* C  13 s( 22.93%)p 3.36( 77.03%)d 0.00(  0.04%)
                                            0.0001 -0.4788 -0.0017  0.4061 -0.0042
                                           -0.5321  0.0126 -0.5673 -0.0139  0.0102
                                            0.0097 -0.0146  0.0030 -0.0009
                ( 60.86%)  -0.7801* H  30 s( 99.92%)p 0.00(  0.08%)
                                           -0.9996  0.0013 -0.0134  0.0163  0.0184
   276. (0.00656) BD*( 1) C  13 - H  31  
                ( 39.19%)   0.6260* C  13 s( 23.03%)p 3.34( 76.93%)d 0.00(  0.04%)
                                            0.0001 -0.4798 -0.0008 -0.8496  0.0013
                                            0.0144  0.0082 -0.2163 -0.0189 -0.0005
                                           -0.0067 -0.0003 -0.0171  0.0092
                ( 60.81%)  -0.7798* H  31 s( 99.92%)p 0.00(  0.08%)
                                           -0.9996  0.0007  0.0269 -0.0012  0.0082
   277. (0.00898) BD*( 1) C  13 - H  32  
                ( 37.59%)   0.6131* C  13 s( 24.35%)p 3.11( 75.62%)d 0.00(  0.04%)
                                           -0.0001  0.4934  0.0022 -0.3195  0.0050
                                           -0.8015  0.0043  0.1064  0.0163  0.0113
                                           -0.0011 -0.0025 -0.0117 -0.0102
                ( 62.41%)  -0.7900* H  32 s( 99.91%)p 0.00(  0.09%)
                                            0.9996 -0.0027  0.0126  0.0270 -0.0016


 NHO Directionality and "Bond Bending" (deviations from line of nuclear centers)

         [Thresholds for printing:  angular deviation  >  1.0 degree]
                                    hybrid p-character > 25.0%
                                    orbital occupancy  >  0.10e

                                Line of Centers        Hybrid 1              Hybrid 2
                                ---------------  -------------------   ------------------
                NBO               Theta   Phi    Theta   Phi    Dev    Theta   Phi    Dev
 ========================================================================================
     1. BD (   1) O   1 - C   2   102.7  105.2    35.0  117.5  68.5     13.3  255.5  65.9
     2. BD (   2) O   1 - C   2   102.7  105.2   135.2   99.7  32.8    106.7  289.8  29.7
     3. BD (   1) C   2 - N   3   103.4  162.9   103.3  164.5   1.5     76.8  344.5   1.6
     4. BD (   1) C   2 - O   9    91.1   50.7    90.3   47.4   3.5     89.3  229.8   1.0
     5. BD (   1) N   3 - C   4   100.3  106.7   100.6  104.6   2.0     80.9  288.1   1.8
     6. BD (   1) N   3 - C   8    88.6  222.3     --     --    --      92.6   41.5   1.4
     7. BD (   1) C   4 - C   5    47.9  156.4    47.3  154.2   1.7    132.5  339.4   2.3
     8. BD (   1) C   4 - H  14   156.4  173.5   158.5  174.8   2.2      --     --    --
    10. BD (   1) C   5 - C   6    87.7  219.8    86.7  216.9   3.1     91.2   42.7   3.1
    11. BD (   1) C   5 - H  16   103.3  109.0   102.1  108.9   1.2      --     --    --
    12. BD (   1) C   5 - H  17    26.3    7.1    25.9   10.8   1.7      --     --    --
    13. BD (   1) C   6 - C   7    81.0  289.0    79.5  286.2   3.1     97.6  111.8   3.1
    15. BD (   1) C   6 - H  19   150.0  176.1   148.5  175.4   1.6      --     --    --
    16. BD (   1) C   7 - C   8   132.5  339.5   132.1  336.5   2.3     46.6  161.5   1.8
    17. BD (   1) C   7 - H  20    92.0  220.4    90.8  220.4   1.1      --     --    --
    18. BD (   1) C   7 - H  21    24.2  350.3    23.0  347.4   1.7      --     --    --
    19. BD (   1) C   8 - H  22   155.0  186.7   156.9  189.0   2.1      --     --    --
    20. BD (   1) C   8 - H  23    78.3  294.3    79.1  293.8   1.1      --     --    --
    21. BD (   1) O   9 - C  10    78.0  353.2     --     --    --     101.8  174.9   1.7
    22. BD (   1) C  10 - C  11    95.7   68.8    96.0   70.1   1.4      --     --    --
    23. BD (   1) C  10 - C  12   131.7  304.5   132.7  302.0   2.1      --     --    --
    24. BD (   1) C  10 - C  13    20.1  289.3    19.8  283.3   2.1      --     --    --
    25. BD (   1) C  11 - H  24    79.2    0.7    79.6    2.9   2.3      --     --    --
    26. BD (   1) C  11 - H  25   158.3  114.0   156.8  110.3   2.1      --     --    --
    27. BD (   1) C  11 - H  26    50.3  126.1    51.4  123.8   2.1      --     --    --
    28. BD (   1) C  12 - H  27    85.1  248.3    86.7  249.7   2.2      --     --    --
    29. BD (   1) C  12 - H  28    81.5  358.4    82.9  357.0   2.0      --     --    --
    30. BD (   1) C  12 - H  29   158.3  116.8   160.3  116.4   2.0      --     --    --
    31. BD (   1) C  13 - H  30    50.5  127.3    48.5  127.7   2.0      --     --    --
    32. BD (   1) C  13 - H  31    76.3  359.3    74.5  358.5   2.0      --     --    --
    33. BD (   1) C  13 - H  32    83.9  248.0    81.8  248.5   2.2      --     --    --
    47. LP (   1) O   1             --     --     77.2  286.1   --       --     --    --
    48. LP (   2) O   1             --     --     97.2  197.4   --       --     --    --
    49. LP (   1) N   3             --     --    165.9  315.7   --       --     --    --
    50. LP (   1) O   9             --     --    103.2  110.0   --       --     --    --
    51. LP (   2) O   9             --     --    165.3  317.0   --       --     --    --
   245. BD*(   1) O   1 - C   2   102.7  105.2    35.0  117.5  68.5     13.3  255.5  65.9


 Second Order Perturbation Theory Analysis of Fock Matrix in NBO Basis

     Threshold for printing:   0.50 kcal/mol
                                                                              E(2)  E(j)-E(i) F(i,j)
         Donor NBO (i)                     Acceptor NBO (j)                 kcal/mol   a.u.    a.u. 
 ===================================================================================================

 within unit  1
   1. BD (   1) O   1 - C   2        /245. BD*(   1) O   1 - C   2            2.53    0.64    0.039
   1. BD (   1) O   1 - C   2        /247. BD*(   1) C   2 - N   3            0.57    0.98    0.022
   1. BD (   1) O   1 - C   2        /249. BD*(   1) N   3 - C   4            0.59    0.86    0.020
   2. BD (   2) O   1 - C   2        / 61. RY*(   1) C   2                    1.33    1.53    0.040
   2. BD (   2) O   1 - C   2        /247. BD*(   1) C   2 - N   3            1.63    1.39    0.043
   2. BD (   2) O   1 - C   2        /249. BD*(   1) N   3 - C   4            1.83    1.27    0.043
   2. BD (   2) O   1 - C   2        /265. BD*(   1) O   9 - C  10            0.63    1.17    0.025
   3. BD (   1) C   2 - N   3        / 79. RY*(   1) C   4                    0.91    1.78    0.036
   3. BD (   1) C   2 - N   3        /115. RY*(   1) C   8                    0.98    1.77    0.037
   3. BD (   1) C   2 - N   3        /246. BD*(   2) O   1 - C   2            1.01    1.31    0.033
   3. BD (   1) C   2 - N   3        /249. BD*(   1) N   3 - C   4            2.37    1.16    0.047
   3. BD (   1) C   2 - N   3        /250. BD*(   1) N   3 - C   8            2.03    1.17    0.043
   3. BD (   1) C   2 - N   3        /265. BD*(   1) O   9 - C  10            2.78    1.07    0.049
   4. BD (   1) C   2 - O   9        /133. RY*(   1) C  10                    2.00    1.68    0.052
   4. BD (   1) C   2 - O   9        /250. BD*(   1) N   3 - C   8            2.60    1.26    0.051
   4. BD (   1) C   2 - O   9        /265. BD*(   1) O   9 - C  10            0.52    1.16    0.022
   4. BD (   1) C   2 - O   9        /266. BD*(   1) C  10 - C  11            0.72    1.29    0.027
   5. BD (   1) N   3 - C   4        / 88. RY*(   1) C   5                    0.79    1.71    0.033
   5. BD (   1) N   3 - C   4        /115. RY*(   1) C   8                    1.01    1.68    0.037
   5. BD (   1) N   3 - C   4        /245. BD*(   1) O   1 - C   2            0.99    0.86    0.028
   5. BD (   1) N   3 - C   4        /246. BD*(   2) O   1 - C   2            3.01    1.22    0.055
   5. BD (   1) N   3 - C   4        /247. BD*(   1) C   2 - N   3            1.80    1.20    0.042
   5. BD (   1) N   3 - C   4        /250. BD*(   1) N   3 - C   8            1.67    1.08    0.038
   5. BD (   1) N   3 - C   4        /255. BD*(   1) C   5 - H  16            1.35    1.17    0.035
   5. BD (   1) N   3 - C   4        /264. BD*(   1) C   8 - H  23            1.10    1.20    0.032
   6. BD (   1) N   3 - C   8        / 61. RY*(   1) C   2                    1.45    1.33    0.039
   6. BD (   1) N   3 - C   8        / 79. RY*(   1) C   4                    1.04    1.68    0.037
   6. BD (   1) N   3 - C   8        /106. RY*(   1) C   7                    0.81    1.69    0.033
   6. BD (   1) N   3 - C   8        /247. BD*(   1) C   2 - N   3            2.27    1.19    0.047
   6. BD (   1) N   3 - C   8        /248. BD*(   1) C   2 - O   9            3.52    1.10    0.057
   6. BD (   1) N   3 - C   8        /249. BD*(   1) N   3 - C   4            1.63    1.07    0.037
   6. BD (   1) N   3 - C   8        /253. BD*(   1) C   4 - H  15            1.27    1.18    0.035
   6. BD (   1) N   3 - C   8        /261. BD*(   1) C   7 - H  20            1.37    1.16    0.036
   7. BD (   1) C   4 - C   5        / 70. RY*(   1) N   3                    1.08    1.68    0.038
   7. BD (   1) C   4 - C   5        / 97. RY*(   1) C   6                    1.09    1.60    0.037
   7. BD (   1) C   4 - C   5        /247. BD*(   1) C   2 - N   3            1.73    1.08    0.039
   7. BD (   1) C   4 - C   5        /249. BD*(   1) N   3 - C   4            0.50    0.96    0.020
   7. BD (   1) C   4 - C   5        /253. BD*(   1) C   4 - H  15            0.85    1.07    0.027
   7. BD (   1) C   4 - C   5        /254. BD*(   1) C   5 - C   6            1.02    0.99    0.028
   7. BD (   1) C   4 - C   5        /255. BD*(   1) C   5 - H  16            0.66    1.05    0.024
   7. BD (   1) C   4 - C   5        /256. BD*(   1) C   5 - H  17            0.50    1.04    0.020
   7. BD (   1) C   4 - C   5        /258. BD*(   1) C   6 - H  18            2.03    1.05    0.041
   8. BD (   1) C   4 - H  14        /247. BD*(   1) C   2 - N   3            2.09    0.98    0.041
   8. BD (   1) C   4 - H  14        /256. BD*(   1) C   5 - H  17            3.10    0.94    0.048
   9. BD (   1) C   4 - H  15        / 89. RY*(   2) C   5                    0.62    1.56    0.028
   9. BD (   1) C   4 - H  15        /250. BD*(   1) N   3 - C   8            3.72    0.86    0.050
   9. BD (   1) C   4 - H  15        /251. BD*(   1) C   4 - C   5            0.58    0.89    0.020
   9. BD (   1) C   4 - H  15        /254. BD*(   1) C   5 - C   6            3.18    0.89    0.048
  10. BD (   1) C   5 - C   6        / 79. RY*(   1) C   4                    0.74    1.57    0.030
  10. BD (   1) C   5 - C   6        /106. RY*(   1) C   7                    1.12    1.58    0.038
  10. BD (   1) C   5 - C   6        /251. BD*(   1) C   4 - C   5            0.95    0.98    0.027
  10. BD (   1) C   5 - C   6        /253. BD*(   1) C   4 - H  15            1.92    1.06    0.040
  10. BD (   1) C   5 - C   6        /255. BD*(   1) C   5 - H  16            0.72    1.04    0.024
  10. BD (   1) C   5 - C   6        /256. BD*(   1) C   5 - H  17            0.53    1.03    0.021
  10. BD (   1) C   5 - C   6        /257. BD*(   1) C   6 - C   7            1.02    0.99    0.028
  10. BD (   1) C   5 - C   6        /258. BD*(   1) C   6 - H  18            0.71    1.05    0.024
  10. BD (   1) C   5 - C   6        /259. BD*(   1) C   6 - H  19            0.50    1.03    0.020
  10. BD (   1) C   5 - C   6        /261. BD*(   1) C   7 - H  20            2.05    1.04    0.041
  11. BD (   1) C   5 - H  16        / 98. RY*(   2) C   6                    0.57    1.61    0.027
  11. BD (   1) C   5 - H  16        /249. BD*(   1) N   3 - C   4            4.21    0.84    0.053
  11. BD (   1) C   5 - H  16        /257. BD*(   1) C   6 - C   7            3.30    0.88    0.048
  12. BD (   1) C   5 - H  17        / 79. RY*(   1) C   4                    0.56    1.46    0.026
  12. BD (   1) C   5 - H  17        /252. BD*(   1) C   4 - H  14            3.20    0.91    0.048
  12. BD (   1) C   5 - H  17        /259. BD*(   1) C   6 - H  19            3.14    0.92    0.048
  13. BD (   1) C   6 - C   7        / 88. RY*(   1) C   5                    1.12    1.58    0.038
  13. BD (   1) C   6 - C   7        /115. RY*(   1) C   8                    0.68    1.55    0.029
  13. BD (   1) C   6 - C   7        /254. BD*(   1) C   5 - C   6            1.02    0.98    0.028
  13. BD (   1) C   6 - C   7        /255. BD*(   1) C   5 - H  16            2.08    1.04    0.042
  13. BD (   1) C   6 - C   7        /258. BD*(   1) C   6 - H  18            0.72    1.05    0.024
  13. BD (   1) C   6 - C   7        /259. BD*(   1) C   6 - H  19            0.51    1.03    0.020
  13. BD (   1) C   6 - C   7        /260. BD*(   1) C   7 - C   8            0.95    0.98    0.027
  13. BD (   1) C   6 - C   7        /261. BD*(   1) C   7 - H  20            0.71    1.04    0.024
  13. BD (   1) C   6 - C   7        /262. BD*(   1) C   7 - H  21            0.52    1.03    0.021
  13. BD (   1) C   6 - C   7        /264. BD*(   1) C   8 - H  23            1.91    1.07    0.040
  14. BD (   1) C   6 - H  18        / 89. RY*(   2) C   5                    0.51    1.54    0.025
  14. BD (   1) C   6 - H  18        /107. RY*(   2) C   7                    0.56    1.57    0.027
  14. BD (   1) C   6 - H  18        /251. BD*(   1) C   4 - C   5            3.35    0.87    0.048
  14. BD (   1) C   6 - H  18        /260. BD*(   1) C   7 - C   8            3.32    0.88    0.048
  15. BD (   1) C   6 - H  19        /256. BD*(   1) C   5 - H  17            3.24    0.92    0.049
  15. BD (   1) C   6 - H  19        /262. BD*(   1) C   7 - H  21            3.21    0.92    0.049
  16. BD (   1) C   7 - C   8        / 70. RY*(   1) N   3                    1.02    1.68    0.037
  16. BD (   1) C   7 - C   8        / 97. RY*(   1) C   6                    1.08    1.59    0.037
  16. BD (   1) C   7 - C   8        /247. BD*(   1) C   2 - N   3            1.49    1.08    0.036
  16. BD (   1) C   7 - C   8        /257. BD*(   1) C   6 - C   7            1.01    0.99    0.028
  16. BD (   1) C   7 - C   8        /258. BD*(   1) C   6 - H  18            2.05    1.05    0.042
  16. BD (   1) C   7 - C   8        /261. BD*(   1) C   7 - H  20            0.67    1.05    0.024
  16. BD (   1) C   7 - C   8        /262. BD*(   1) C   7 - H  21            0.51    1.04    0.021
  16. BD (   1) C   7 - C   8        /264. BD*(   1) C   8 - H  23            0.85    1.07    0.027
  17. BD (   1) C   7 - H  20        / 98. RY*(   2) C   6                    0.56    1.60    0.027
  17. BD (   1) C   7 - H  20        /250. BD*(   1) N   3 - C   8            4.18    0.84    0.053
  17. BD (   1) C   7 - H  20        /254. BD*(   1) C   5 - C   6            3.34    0.88    0.048
  18. BD (   1) C   7 - H  21        /115. RY*(   1) C   8                    0.59    1.44    0.026
  18. BD (   1) C   7 - H  21        /259. BD*(   1) C   6 - H  19            3.17    0.91    0.048
  18. BD (   1) C   7 - H  21        /263. BD*(   1) C   8 - H  22            3.21    0.91    0.048
  19. BD (   1) C   8 - H  22        /247. BD*(   1) C   2 - N   3            1.75    0.97    0.037
  19. BD (   1) C   8 - H  22        /262. BD*(   1) C   7 - H  21            3.08    0.94    0.048
  20. BD (   1) C   8 - H  23        /107. RY*(   2) C   7                    0.63    1.58    0.028
  20. BD (   1) C   8 - H  23        /248. BD*(   1) C   2 - O   9            0.62    0.88    0.021
  20. BD (   1) C   8 - H  23        /249. BD*(   1) N   3 - C   4            3.87    0.85    0.051
  20. BD (   1) C   8 - H  23        /257. BD*(   1) C   6 - C   7            3.21    0.89    0.048
  20. BD (   1) C   8 - H  23        /260. BD*(   1) C   7 - C   8            0.57    0.89    0.020
  21. BD (   1) O   9 - C  10        / 61. RY*(   1) C   2                    1.63    1.43    0.043
  21. BD (   1) O   9 - C  10        /247. BD*(   1) C   2 - N   3            2.43    1.30    0.051
  21. BD (   1) O   9 - C  10        /269. BD*(   1) C  11 - H  24            1.63    1.26    0.041
  21. BD (   1) O   9 - C  10        /273. BD*(   1) C  12 - H  28            1.20    1.26    0.035
  21. BD (   1) O   9 - C  10        /276. BD*(   1) C  13 - H  31            1.20    1.26    0.035
  22. BD (   1) C  10 - C  11        /124. RY*(   1) O   9                    1.25    1.92    0.044
  22. BD (   1) C  10 - C  11        /151. RY*(   1) C  12                    1.02    1.39    0.034
  22. BD (   1) C  10 - C  11        /160. RY*(   1) C  13                    1.01    1.39    0.034
  22. BD (   1) C  10 - C  11        /248. BD*(   1) C   2 - O   9            2.54    0.99    0.046
  22. BD (   1) C  10 - C  11        /267. BD*(   1) C  10 - C  12            1.43    0.99    0.034
  22. BD (   1) C  10 - C  11        /268. BD*(   1) C  10 - C  13            1.43    0.99    0.034
  22. BD (   1) C  10 - C  11        /269. BD*(   1) C  11 - H  24            0.53    1.05    0.021
  22. BD (   1) C  10 - C  11        /270. BD*(   1) C  11 - H  25            0.64    1.05    0.023
  22. BD (   1) C  10 - C  11        /271. BD*(   1) C  11 - H  26            0.64    1.05    0.023
  22. BD (   1) C  10 - C  11        /272. BD*(   1) C  12 - H  27            1.87    1.08    0.040
  22. BD (   1) C  10 - C  11        /277. BD*(   1) C  13 - H  32            1.87    1.08    0.040
  23. BD (   1) C  10 - C  12        /125. RY*(   2) O   9                    0.63    1.80    0.030
  23. BD (   1) C  10 - C  12        /142. RY*(   1) C  11                    0.94    1.38    0.032
  23. BD (   1) C  10 - C  12        /160. RY*(   1) C  13                    0.91    1.38    0.032
  23. BD (   1) C  10 - C  12        /161. RY*(   2) C  13                    0.53    1.37    0.024
  23. BD (   1) C  10 - C  12        /266. BD*(   1) C  10 - C  11            1.55    0.99    0.035
  23. BD (   1) C  10 - C  12        /268. BD*(   1) C  10 - C  13            1.28    0.99    0.032
  23. BD (   1) C  10 - C  12        /271. BD*(   1) C  11 - H  26            1.94    1.05    0.040
  23. BD (   1) C  10 - C  12        /272. BD*(   1) C  12 - H  27            0.70    1.08    0.025
  23. BD (   1) C  10 - C  12        /273. BD*(   1) C  12 - H  28            0.55    1.05    0.022
  23. BD (   1) C  10 - C  12        /274. BD*(   1) C  12 - H  29            0.54    1.05    0.021
  23. BD (   1) C  10 - C  12        /275. BD*(   1) C  13 - H  30            1.78    1.05    0.039
  24. BD (   1) C  10 - C  13        /125. RY*(   2) O   9                    0.64    1.80    0.030
  24. BD (   1) C  10 - C  13        /142. RY*(   1) C  11                    0.95    1.38    0.033
  24. BD (   1) C  10 - C  13        /151. RY*(   1) C  12                    0.91    1.38    0.032
  24. BD (   1) C  10 - C  13        /152. RY*(   2) C  12                    0.53    1.37    0.024
  24. BD (   1) C  10 - C  13        /266. BD*(   1) C  10 - C  11            1.55    0.99    0.035
  24. BD (   1) C  10 - C  13        /267. BD*(   1) C  10 - C  12            1.28    0.99    0.032
  24. BD (   1) C  10 - C  13        /270. BD*(   1) C  11 - H  25            1.94    1.05    0.040
  24. BD (   1) C  10 - C  13        /274. BD*(   1) C  12 - H  29            1.78    1.05    0.039
  24. BD (   1) C  10 - C  13        /275. BD*(   1) C  13 - H  30            0.54    1.05    0.021
  24. BD (   1) C  10 - C  13        /276. BD*(   1) C  13 - H  31            0.56    1.05    0.022
  24. BD (   1) C  10 - C  13        /277. BD*(   1) C  13 - H  32            0.70    1.08    0.025
  25. BD (   1) C  11 - H  24        /133. RY*(   1) C  10                    1.07    1.26    0.033
  25. BD (   1) C  11 - H  24        /265. BD*(   1) O   9 - C  10            4.44    0.75    0.052
  26. BD (   1) C  11 - H  25        /265. BD*(   1) O   9 - C  10            0.73    0.75    0.021
  26. BD (   1) C  11 - H  25        /268. BD*(   1) C  10 - C  13            3.47    0.87    0.049
  27. BD (   1) C  11 - H  26        /265. BD*(   1) O   9 - C  10            0.73    0.75    0.021
  27. BD (   1) C  11 - H  26        /267. BD*(   1) C  10 - C  12            3.46    0.87    0.049
  28. BD (   1) C  12 - H  27        /135. RY*(   3) C  10                    0.97    1.22    0.031
  28. BD (   1) C  12 - H  27        /266. BD*(   1) C  10 - C  11            3.44    0.86    0.049
  28. BD (   1) C  12 - H  27        /267. BD*(   1) C  10 - C  12            0.52    0.86    0.019
  29. BD (   1) C  12 - H  28        /135. RY*(   3) C  10                    0.88    1.22    0.029
  29. BD (   1) C  12 - H  28        /265. BD*(   1) O   9 - C  10            5.67    0.74    0.059
  30. BD (   1) C  12 - H  29        /133. RY*(   1) C  10                    0.72    1.25    0.027
  30. BD (   1) C  12 - H  29        /265. BD*(   1) O   9 - C  10            0.67    0.74    0.020
  30. BD (   1) C  12 - H  29        /268. BD*(   1) C  10 - C  13            3.69    0.87    0.051
  31. BD (   1) C  13 - H  30        /133. RY*(   1) C  10                    0.71    1.25    0.027
  31. BD (   1) C  13 - H  30        /265. BD*(   1) O   9 - C  10            0.67    0.74    0.020
  31. BD (   1) C  13 - H  30        /267. BD*(   1) C  10 - C  12            3.68    0.87    0.051
  32. BD (   1) C  13 - H  31        /135. RY*(   3) C  10                    0.94    1.22    0.030
  32. BD (   1) C  13 - H  31        /265. BD*(   1) O   9 - C  10            5.66    0.74    0.058
  33. BD (   1) C  13 - H  32        /135. RY*(   3) C  10                    0.93    1.22    0.030
  33. BD (   1) C  13 - H  32        /266. BD*(   1) C  10 - C  11            3.43    0.86    0.049
  33. BD (   1) C  13 - H  32        /268. BD*(   1) C  10 - C  13            0.52    0.86    0.019
  34. CR (   1) O   1                / 61. RY*(   1) C   2                    6.78   19.47    0.326
  34. CR (   1) O   1                /247. BD*(   1) C   2 - N   3            0.69   19.33    0.105
  35. CR (   1) C   2                /249. BD*(   1) N   3 - C   4            1.47   10.57    0.112
  35. CR (   1) C   2                /250. BD*(   1) N   3 - C   8            1.24   10.57    0.103
  35. CR (   1) C   2                /265. BD*(   1) O   9 - C  10            1.59   10.47    0.117
  36. CR (   1) N   3                / 62. RY*(   2) C   2                    1.89   15.55    0.154
  36. CR (   1) N   3                / 81. RY*(   3) C   4                    1.52   15.02    0.135
  36. CR (   1) N   3                /116. RY*(   2) C   8                    0.64   15.29    0.088
  36. CR (   1) N   3                /117. RY*(   3) C   8                    1.19   15.11    0.120
  37. CR (   1) C   4                / 90. RY*(   3) C   5                    0.93   10.81    0.090
  37. CR (   1) C   4                /169. RY*(   1) H  14                    0.58   10.47    0.070
  37. CR (   1) C   4                /173. RY*(   1) H  15                    0.79   10.54    0.082
  37. CR (   1) C   4                /247. BD*(   1) C   2 - N   3            1.02   10.58    0.094
  37. CR (   1) C   4                /250. BD*(   1) N   3 - C   8            0.86   10.46    0.085
  38. CR (   1) C   5                / 82. RY*(   4) C   4                    1.24   10.84    0.104
  38. CR (   1) C   5                / 99. RY*(   3) C   6                    0.91   10.73    0.088
  38. CR (   1) C   5                /177. RY*(   1) H  16                    0.61   10.45    0.071
  38. CR (   1) C   5                /181. RY*(   1) H  17                    0.62   10.45    0.072
  39. CR (   1) C   6                / 90. RY*(   3) C   5                    0.74   10.77    0.080
  39. CR (   1) C   6                /108. RY*(   3) C   7                    0.86   10.74    0.086
  39. CR (   1) C   6                /185. RY*(   1) H  18                    0.59   10.44    0.070
  39. CR (   1) C   6                /189. RY*(   1) H  19                    0.60   10.46    0.071
  40. CR (   1) C   7                / 99. RY*(   3) C   6                    0.88   10.73    0.087
  40. CR (   1) C   7                /118. RY*(   4) C   8                    1.27   10.82    0.105
  40. CR (   1) C   7                /193. RY*(   1) H  20                    0.61   10.45    0.071
  40. CR (   1) C   7                /197. RY*(   1) H  21                    0.63   10.46    0.072
  41. CR (   1) C   8                /108. RY*(   3) C   7                    0.91   10.77    0.089
  41. CR (   1) C   8                /201. RY*(   1) H  22                    0.58   10.47    0.070
  41. CR (   1) C   8                /205. RY*(   1) H  23                    0.80   10.51    0.082
  41. CR (   1) C   8                /247. BD*(   1) C   2 - N   3            0.92   10.58    0.090
  41. CR (   1) C   8                /249. BD*(   1) N   3 - C   4            0.91   10.45    0.088
  42. CR (   1) O   9                / 61. RY*(   1) C   2                    1.85   19.57    0.171
  42. CR (   1) O   9                / 62. RY*(   2) C   2                    1.23   20.31    0.142
  42. CR (   1) O   9                /133. RY*(   1) C  10                    0.68   19.73    0.104
  42. CR (   1) O   9                /134. RY*(   2) C  10                    2.10   19.85    0.183
  43. CR (   1) C  10                /144. RY*(   3) C  11                    0.88   10.88    0.087
  43. CR (   1) C  10                /153. RY*(   3) C  12                    0.69   10.82    0.077
  43. CR (   1) C  10                /162. RY*(   3) C  13                    0.68   10.82    0.076
  43. CR (   1) C  10                /248. BD*(   1) C   2 - O   9            1.00   10.52    0.094
  43. CR (   1) C  10                /265. BD*(   1) O   9 - C  10            1.06   10.39    0.095
  44. CR (   1) C  11                /133. RY*(   1) C  10                    1.56   10.83    0.116
  44. CR (   1) C  11                /140. RY*(   8) C  10                    0.53   11.95    0.071
  44. CR (   1) C  11                /209. RY*(   1) H  24                    0.66   10.53    0.075
  44. CR (   1) C  11                /213. RY*(   1) H  25                    0.65   10.47    0.074
  44. CR (   1) C  11                /217. RY*(   1) H  26                    0.65   10.47    0.073
  45. CR (   1) C  12                /133. RY*(   1) C  10                    0.64   10.82    0.074
  45. CR (   1) C  12                /135. RY*(   3) C  10                    1.64   10.79    0.119
  45. CR (   1) C  12                /221. RY*(   1) H  27                    0.82   10.52    0.083
  45. CR (   1) C  12                /225. RY*(   1) H  28                    0.64   10.51    0.073
  45. CR (   1) C  12                /229. RY*(   1) H  29                    0.63   10.47    0.073
  46. CR (   1) C  13                /133. RY*(   1) C  10                    0.62   10.82    0.073
  46. CR (   1) C  13                /135. RY*(   3) C  10                    1.64   10.79    0.119
  46. CR (   1) C  13                /233. RY*(   1) H  30                    0.63   10.47    0.072
  46. CR (   1) C  13                /237. RY*(   1) H  31                    0.64   10.51    0.073
  46. CR (   1) C  13                /241. RY*(   1) H  32                    0.82   10.52    0.083
  47. LP (   1) O   1                / 61. RY*(   1) C   2                   13.72    1.26    0.117
  47. LP (   1) O   1                /247. BD*(   1) C   2 - N   3            2.23    1.12    0.045
  47. LP (   1) O   1                /248. BD*(   1) C   2 - O   9            1.79    1.03    0.039
  48. LP (   2) O   1                / 59. RY*(   8) O   1                    0.53    3.21    0.039
  48. LP (   2) O   1                / 62. RY*(   2) C   2                    2.36    1.60    0.057
  48. LP (   2) O   1                / 64. RY*(   4) C   2                    2.62    1.76    0.063
  48. LP (   2) O   1                /247. BD*(   1) C   2 - N   3           22.31    0.72    0.116
  48. LP (   2) O   1                /248. BD*(   1) C   2 - O   9           30.40    0.63    0.125
  48. LP (   2) O   1                /264. BD*(   1) C   8 - H  23            0.75    0.72    0.021
  49. LP (   1) N   3                / 63. RY*(   3) C   2                    1.40    2.19    0.053
  49. LP (   1) N   3                / 65. RY*(   5) C   2                    2.19    1.34    0.052
  49. LP (   1) N   3                / 80. RY*(   2) C   4                    0.73    1.42    0.031
  49. LP (   1) N   3                / 81. RY*(   3) C   4                    0.57    1.07    0.024
  49. LP (   1) N   3                /116. RY*(   2) C   8                    0.57    1.34    0.027
  49. LP (   1) N   3                /117. RY*(   3) C   8                    0.76    1.16    0.029
  49. LP (   1) N   3                /245. BD*(   1) O   1 - C   2           36.99    0.38    0.107
  49. LP (   1) N   3                /246. BD*(   2) O   1 - C   2            4.08    0.74    0.052
  49. LP (   1) N   3                /251. BD*(   1) C   4 - C   5            4.84    0.63    0.053
  49. LP (   1) N   3                /252. BD*(   1) C   4 - H  14            5.24    0.67    0.057
  49. LP (   1) N   3                /255. BD*(   1) C   5 - H  16            0.60    0.69    0.020
  49. LP (   1) N   3                /260. BD*(   1) C   7 - C   8            4.71    0.64    0.053
  49. LP (   1) N   3                /261. BD*(   1) C   7 - H  20            0.58    0.69    0.019
  49. LP (   1) N   3                /263. BD*(   1) C   8 - H  22            5.17    0.68    0.057
  50. LP (   1) O   9                / 61. RY*(   1) C   2                    2.88    1.12    0.051
  50. LP (   1) O   9                / 64. RY*(   4) C   2                    0.88    2.02    0.038
  50. LP (   1) O   9                /133. RY*(   1) C  10                    0.61    1.28    0.025
  50. LP (   1) O   9                /134. RY*(   2) C  10                    3.53    1.40    0.063
  50. LP (   1) O   9                /245. BD*(   1) O   1 - C   2            2.78    0.65    0.041
  50. LP (   1) O   9                /246. BD*(   2) O   1 - C   2            7.72    1.00    0.080
  50. LP (   1) O   9                /247. BD*(   1) C   2 - N   3            1.89    0.99    0.039
  50. LP (   1) O   9                /249. BD*(   1) N   3 - C   4            0.50    0.86    0.019
  50. LP (   1) O   9                /253. BD*(   1) C   4 - H  15            0.80    0.98    0.025
  50. LP (   1) O   9                /266. BD*(   1) C  10 - C  11            1.18    0.89    0.029
  50. LP (   1) O   9                /267. BD*(   1) C  10 - C  12            1.35    0.89    0.031
  50. LP (   1) O   9                /268. BD*(   1) C  10 - C  13            1.34    0.89    0.031
  50. LP (   1) O   9                /269. BD*(   1) C  11 - H  24            0.93    0.95    0.027
  51. LP (   2) O   9                / 63. RY*(   3) C   2                    1.06    2.26    0.046
  51. LP (   2) O   9                / 65. RY*(   5) C   2                    0.74    1.41    0.030
  51. LP (   2) O   9                / 66. RY*(   6) C   2                    1.22    1.67    0.042
  51. LP (   2) O   9                /136. RY*(   4) C  10                    0.91    2.38    0.043
  51. LP (   2) O   9                /245. BD*(   1) O   1 - C   2           26.07    0.45    0.101
  51. LP (   2) O   9                /246. BD*(   2) O   1 - C   2            3.68    0.81    0.050
  51. LP (   2) O   9                /267. BD*(   1) C  10 - C  12            4.37    0.70    0.051
  51. LP (   2) O   9                /268. BD*(   1) C  10 - C  13            4.39    0.70    0.051
 245. BD*(   1) O   1 - C   2        / 53. RY*(   2) O   1                    1.28    1.06    0.083
 245. BD*(   1) O   1 - C   2        / 54. RY*(   3) O   1                    0.80    1.54    0.079
 245. BD*(   1) O   1 - C   2        / 55. RY*(   4) O   1                    0.80    1.02    0.064
 245. BD*(   1) O   1 - C   2        / 61. RY*(   1) C   2                    0.97    0.48    0.047
 245. BD*(   1) O   1 - C   2        / 63. RY*(   3) C   2                    2.54    1.81    0.151
 245. BD*(   1) O   1 - C   2        / 67. RY*(   7) C   2                    0.88    1.56    0.083
 245. BD*(   1) O   1 - C   2        / 68. RY*(   8) C   2                    1.00    1.41    0.084
 245. BD*(   1) O   1 - C   2        /246. BD*(   2) O   1 - C   2           41.46    0.36    0.240
 245. BD*(   1) O   1 - C   2        /248. BD*(   1) C   2 - O   9            0.67    0.25    0.025
 245. BD*(   1) O   1 - C   2        /265. BD*(   1) O   9 - C  10            0.53    0.12    0.016


 Natural Bond Orbitals (Summary):

                                                            Principal Delocalizations
           NBO                        Occupancy    Energy   (geminal,vicinal,remote)
 ====================================================================================
 Molecular unit  1  (C10H19NO2)
     1. BD (   1) O   1 - C   2          1.99350    -0.49912  245(g),247(g),249(v)
     2. BD (   2) O   1 - C   2          1.99282    -0.90798  249(v),247(g),61(g),265(v)
     3. BD (   1) C   2 - N   3          1.98193    -0.80466  265(v),249(g),250(g),246(g)
                                                    115(v),79(v)
     4. BD (   1) C   2 - O   9          1.99007    -0.90228  250(v),133(v),266(v),265(g)
     5. BD (   1) N   3 - C   4          1.98242    -0.71480  246(v),247(g),250(g),255(v)
                                                    245(v),264(v),115(v),88(v)
     6. BD (   1) N   3 - C   8          1.97935    -0.70680  248(v),247(g),249(g),61(v)
                                                    261(v),253(v),79(v),106(v)
     7. BD (   1) C   4 - C   5          1.98125    -0.59675  258(v),247(v),97(v),70(v)
                                                    254(g),253(g),255(g)
     8. BD (   1) C   4 - H  14          1.98092    -0.49012  256(v),247(v)
     9. BD (   1) C   4 - H  15          1.98028    -0.49659  250(v),254(v),89(v),251(g)
    10. BD (   1) C   5 - C   6          1.98112    -0.58809  261(v),253(v),106(v),257(g)
                                                    251(g),79(v),255(g),258(g)
                                                    256(g)
    11. BD (   1) C   5 - H  16          1.97677    -0.48139  249(v),257(v),98(v)
    12. BD (   1) C   5 - H  17          1.97722    -0.47751  252(v),259(v),79(v)
    13. BD (   1) C   6 - C   7          1.98116    -0.58692  255(v),264(v),88(v),254(g)
                                                    260(g),258(g),261(g),115(v)
                                                    262(g),259(g)
    14. BD (   1) C   6 - H  18          1.97939    -0.47894  251(v),260(v),107(v),89(v)
    15. BD (   1) C   6 - H  19          1.97801    -0.47670  256(v),262(v)
    16. BD (   1) C   7 - C   8          1.98141    -0.59427  258(v),247(v),97(v),70(v)
                                                    257(g),264(g),261(g),262(g)
    17. BD (   1) C   7 - H  20          1.97668    -0.47902  250(v),254(v),98(v)
    18. BD (   1) C   7 - H  21          1.97717    -0.47508  263(v),259(v),115(v)
    19. BD (   1) C   8 - H  22          1.98115    -0.48727  262(v),247(v)
    20. BD (   1) C   8 - H  23          1.97969    -0.48869  249(v),257(v),248(r),107(v)
                                                    260(g)
    21. BD (   1) O   9 - C  10          1.98282    -0.81148  247(v),269(v),61(v),276(v)
                                                    273(v)
    22. BD (   1) C  10 - C  11          1.97508    -0.60304  248(v),277(v),272(v),267(g)
                                                    268(g),124(v),151(v),160(v)
                                                    270(g),271(g),269(g)
    23. BD (   1) C  10 - C  12          1.97687    -0.60099  271(v),275(v),266(g),268(g)
                                                    142(v),160(v),272(g),125(v)
                                                    273(g),274(g),161(v)
    24. BD (   1) C  10 - C  13          1.97692    -0.60113  270(v),274(v),266(g),267(g)
                                                    142(v),151(v),277(g),125(v)
                                                    276(g),275(g),152(v)
    25. BD (   1) C  11 - H  24          1.98273    -0.48709  265(v),133(v)
    26. BD (   1) C  11 - H  25          1.98702    -0.48399  268(v),265(v)
    27. BD (   1) C  11 - H  26          1.98703    -0.48412  267(v),265(v)
    28. BD (   1) C  12 - H  27          1.98643    -0.47523  266(v),135(v),267(g)
    29. BD (   1) C  12 - H  28          1.97985    -0.48037  265(v),135(v)
    30. BD (   1) C  12 - H  29          1.98604    -0.47765  268(v),133(v),265(v)
    31. BD (   1) C  13 - H  30          1.98609    -0.47824  267(v),133(v),265(v)
    32. BD (   1) C  13 - H  31          1.97989    -0.48072  265(v),135(v)
    33. BD (   1) C  13 - H  32          1.98645    -0.47568  266(v),135(v),268(g)
    34. CR (   1) O   1                  1.99972   -18.84701  61(v),247(v)
    35. CR (   1) C   2                  1.99926   -10.21008  265(v),249(v),250(v)
    36. CR (   1) N   3                  1.99907   -14.18935  62(v),81(v),117(v),116(v)
    37. CR (   1) C   4                  1.99914   -10.09854  247(v),90(v),250(v),173(v)
                                                    169(v)
    38. CR (   1) C   5                  1.99911   -10.06509  82(v),99(v),181(v),177(v)
    39. CR (   1) C   6                  1.99911   -10.06446  108(v),90(v),189(v),185(v)
    40. CR (   1) C   7                  1.99911   -10.06289  118(v),99(v),197(v),193(v)
    41. CR (   1) C   8                  1.99915   -10.09407  247(v),249(v),108(v),205(v)
                                                    201(v)
    42. CR (   1) O   9                  1.99962   -18.95210  134(v),61(v),62(v),133(v)
    43. CR (   1) C  10                  1.99880   -10.13313  265(g),248(v),144(v),153(v)
                                                    162(v)
    44. CR (   1) C  11                  1.99912   -10.05689  133(v),209(v),213(v),217(v)
                                                    140(v)
    45. CR (   1) C  12                  1.99912   -10.04878  135(v),221(v),133(v),225(v)
                                                    229(v)
    46. CR (   1) C  13                  1.99912   -10.04918  135(v),241(v),237(v),233(v)
                                                    133(v)
    47. LP (   1) O   1                  1.97077    -0.63653  61(v),247(v),248(v)
    48. LP (   2) O   1                  1.83761    -0.23633  248(v),247(v),64(v),62(v)
                                                    264(r),59(g)
    49. LP (   1) N   3                  1.70658    -0.23947  245(v),252(v),263(v),251(v)
                                                    260(v),246(v),65(v),63(v)
                                                    117(v),80(v),255(r),261(r)
                                                    116(v),81(v)
    50. LP (   1) O   9                  1.95087    -0.50312  246(v),134(v),245(v),61(v)
                                                    247(v),267(v),268(v),266(v)
                                                    269(r),64(v),253(r),133(v)
    51. LP (   2) O   9                  1.82781    -0.31113  245(v),268(v),267(v),246(v)
                                                    66(v),63(v),136(v),65(v)
    52. RY*(   1) O   1                  0.00098     1.22991   
    53. RY*(   2) O   1                  0.00089     1.20729   
    54. RY*(   3) O   1                  0.00018     1.68539   
    55. RY*(   4) O   1                  0.00013     1.16090   
    56. RY*(   5) O   1                  0.00003     2.73369   
    57. RY*(   6) O   1                  0.00003     3.23859   
    58. RY*(   7) O   1                  0.00000     2.84155   
    59. RY*(   8) O   1                  0.00001     2.97227   
    60. RY*(   9) O   1                  0.00001     2.78202   
    61. RY*(   1) C   2                  0.02444     0.61878   
    62. RY*(   2) C   2                  0.01066     1.36180   
    63. RY*(   3) C   2                  0.00686     1.95124   
    64. RY*(   4) C   2                  0.00448     1.52007   
    65. RY*(   5) C   2                  0.00323     1.10322   
    66. RY*(   6) C   2                  0.00222     1.36108   
    67. RY*(   7) C   2                  0.00183     1.70442   
    68. RY*(   8) C   2                  0.00114     1.54865   
    69. RY*(   9) C   2                  0.00002     2.13201   
    70. RY*(   1) N   3                  0.00494     1.08087   
    71. RY*(   2) N   3                  0.00192     1.29104   
    72. RY*(   3) N   3                  0.00124     1.29756   
    73. RY*(   4) N   3                  0.00077     2.20557   
    74. RY*(   5) N   3                  0.00033     2.42588   
    75. RY*(   6) N   3                  0.00030     1.88347   
    76. RY*(   7) N   3                  0.00026     2.53778   
    77. RY*(   8) N   3                  0.00025     2.28203   
    78. RY*(   9) N   3                  0.00003     2.57791   
    79. RY*(   1) C   4                  0.00601     0.97750   
    80. RY*(   2) C   4                  0.00212     1.18065   
    81. RY*(   3) C   4                  0.00178     0.82813   
    82. RY*(   4) C   4                  0.00107     0.77830   
    83. RY*(   5) C   4                  0.00045     2.01917   
    84. RY*(   6) C   4                  0.00023     2.17776   
    85. RY*(   7) C   4                  0.00015     1.70276   
    86. RY*(   8) C   4                  0.00005     2.33186   
    87. RY*(   9) C   4                  0.00002     2.12852   
    88. RY*(   1) C   5                  0.00472     0.99063   
    89. RY*(   2) C   5                  0.00156     1.06389   
    90. RY*(   3) C   5                  0.00128     0.70937   
    91. RY*(   4) C   5                  0.00043     0.97328   
    92. RY*(   5) C   5                  0.00026     1.98692   
    93. RY*(   6) C   5                  0.00012     2.22245   
    94. RY*(   7) C   5                  0.00008     1.83438   
    95. RY*(   8) C   5                  0.00004     2.26111   
    96. RY*(   9) C   5                  0.00001     2.06675   
    97. RY*(   1) C   6                  0.00498     0.99843   
    98. RY*(   2) C   6                  0.00152     1.12491   
    99. RY*(   3) C   6                  0.00121     0.66969   
   100. RY*(   4) C   6                  0.00038     0.96671   
   101. RY*(   5) C   6                  0.00028     1.96467   
   102. RY*(   6) C   6                  0.00014     2.22448   
   103. RY*(   7) C   6                  0.00006     1.87244   
   104. RY*(   8) C   6                  0.00001     2.13595   
   105. RY*(   9) C   6                  0.00001     2.14203   
   106. RY*(   1) C   7                  0.00473     0.98785   
   107. RY*(   2) C   7                  0.00156     1.09396   
   108. RY*(   3) C   7                  0.00125     0.67996   
   109. RY*(   4) C   7                  0.00043     0.99050   
   110. RY*(   5) C   7                  0.00026     1.98662   
   111. RY*(   6) C   7                  0.00012     2.22735   
   112. RY*(   7) C   7                  0.00008     1.84275   
   113. RY*(   8) C   7                  0.00004     2.25405   
   114. RY*(   9) C   7                  0.00001     2.06429   
   115. RY*(   1) C   8                  0.00637     0.96179   
   116. RY*(   2) C   8                  0.00233     1.09579   
   117. RY*(   3) C   8                  0.00196     0.92070   
   118. RY*(   4) C   8                  0.00087     0.76202   
   119. RY*(   5) C   8                  0.00045     2.05115   
   120. RY*(   6) C   8                  0.00023     2.20865   
   121. RY*(   7) C   8                  0.00013     1.75195   
   122. RY*(   8) C   8                  0.00005     2.29711   
   123. RY*(   9) C   8                  0.00002     2.12409   
   124. RY*(   1) O   9                  0.00285     1.31500   
   125. RY*(   2) O   9                  0.00231     1.20223   
   126. RY*(   3) O   9                  0.00105     1.78082   
   127. RY*(   4) O   9                  0.00068     1.67832   
   128. RY*(   5) O   9                  0.00013     2.73865   
   129. RY*(   6) O   9                  0.00010     2.95512   
   130. RY*(   7) O   9                  0.00005     2.83029   
   131. RY*(   8) O   9                  0.00001     2.70084   
   132. RY*(   9) O   9                  0.00002     2.82846   
   133. RY*(   1) C  10                  0.00660     0.77374   
   134. RY*(   2) C  10                  0.00464     0.89822   
   135. RY*(   3) C  10                  0.00397     0.74411   
   136. RY*(   4) C  10                  0.00130     2.07222   
   137. RY*(   5) C  10                  0.00108     2.30670   
   138. RY*(   6) C  10                  0.00083     1.77715   
   139. RY*(   7) C  10                  0.00066     2.12936   
   140. RY*(   8) C  10                  0.00059     1.89226   
   141. RY*(   9) C  10                  0.00040     1.39049   
   142. RY*(   1) C  11                  0.00376     0.78298   
   143. RY*(   2) C  11                  0.00321     0.71483   
   144. RY*(   3) C  11                  0.00127     0.74302   
   145. RY*(   4) C  11                  0.00022     0.96391   
   146. RY*(   5) C  11                  0.00006     2.03965   
   147. RY*(   6) C  11                  0.00001     2.16216   
   148. RY*(   7) C  11                  0.00001     2.20037   
   149. RY*(   8) C  11                  0.00001     2.16873   
   150. RY*(   9) C  11                  0.00001     2.27415   
   151. RY*(   1) C  12                  0.00382     0.78254   
   152. RY*(   2) C  12                  0.00251     0.76597   
   153. RY*(   3) C  12                  0.00121     0.68961   
   154. RY*(   4) C  12                  0.00019     1.02855   
   155. RY*(   5) C  12                  0.00010     1.97602   
   156. RY*(   6) C  12                  0.00001     2.16662   
   157. RY*(   7) C  12                  0.00002     2.25597   
   158. RY*(   8) C  12                  0.00001     2.13920   
   159. RY*(   9) C  12                  0.00001     2.35104   
   160. RY*(   1) C  13                  0.00382     0.78286   
   161. RY*(   2) C  13                  0.00250     0.76694   
   162. RY*(   3) C  13                  0.00115     0.69132   
   163. RY*(   4) C  13                  0.00019     1.03169   
   164. RY*(   5) C  13                  0.00010     1.96962   
   165. RY*(   6) C  13                  0.00001     2.27640   
   166. RY*(   7) C  13                  0.00002     2.18597   
   167. RY*(   8) C  13                  0.00002     2.22725   
   168. RY*(   9) C  13                  0.00000     2.22072   
   169. RY*(   1) H  14                  0.00321     0.37064   
   170. RY*(   2) H  14                  0.00018     1.93460   
   171. RY*(   3) H  14                  0.00012     1.84677   
   172. RY*(   4) H  14                  0.00003     2.23482   
   173. RY*(   1) H  15                  0.00283     0.44163   
   174. RY*(   2) H  15                  0.00016     1.88814   
   175. RY*(   3) H  15                  0.00009     1.86347   
   176. RY*(   4) H  15                  0.00003     2.22309   
   177. RY*(   1) H  16                  0.00213     0.38348   
   178. RY*(   2) H  16                  0.00017     1.86423   
   179. RY*(   3) H  16                  0.00014     1.79986   
   180. RY*(   4) H  16                  0.00004     2.31016   
   181. RY*(   1) H  17                  0.00352     0.38781   
   182. RY*(   2) H  17                  0.00017     1.90582   
   183. RY*(   3) H  17                  0.00013     1.78126   
   184. RY*(   4) H  17                  0.00004     2.31879   
   185. RY*(   1) H  18                  0.00210     0.37464   
   186. RY*(   2) H  18                  0.00018     1.85327   
   187. RY*(   3) H  18                  0.00012     1.80424   
   188. RY*(   4) H  18                  0.00004     2.32341   
   189. RY*(   1) H  19                  0.00331     0.39072   
   190. RY*(   2) H  19                  0.00017     1.88947   
   191. RY*(   3) H  19                  0.00013     1.77198   
   192. RY*(   4) H  19                  0.00004     2.31299   
   193. RY*(   1) H  20                  0.00208     0.38688   
   194. RY*(   2) H  20                  0.00017     1.86822   
   195. RY*(   3) H  20                  0.00014     1.80278   
   196. RY*(   4) H  20                  0.00004     2.31216   
   197. RY*(   1) H  21                  0.00321     0.39336   
   198. RY*(   2) H  21                  0.00017     1.91229   
   199. RY*(   3) H  21                  0.00013     1.78281   
   200. RY*(   4) H  21                  0.00004     2.31740   
   201. RY*(   1) H  22                  0.00297     0.37448   
   202. RY*(   2) H  22                  0.00018     1.92807   
   203. RY*(   3) H  22                  0.00012     1.85751   
   204. RY*(   4) H  22                  0.00003     2.24206   
   205. RY*(   1) H  23                  0.00339     0.41852   
   206. RY*(   2) H  23                  0.00015     1.90301   
   207. RY*(   3) H  23                  0.00009     1.84469   
   208. RY*(   4) H  23                  0.00003     2.22946   
   209. RY*(   1) H  24                  0.00113     0.47751   
   210. RY*(   2) H  24                  0.00021     1.81142   
   211. RY*(   3) H  24                  0.00012     1.78683   
   212. RY*(   4) H  24                  0.00003     2.24179   
   213. RY*(   1) H  25                  0.00202     0.41732   
   214. RY*(   2) H  25                  0.00020     1.81196   
   215. RY*(   3) H  25                  0.00012     1.82664   
   216. RY*(   4) H  25                  0.00004     2.29406   
   217. RY*(   1) H  26                  0.00202     0.41732   
   218. RY*(   2) H  26                  0.00020     1.81172   
   219. RY*(   3) H  26                  0.00012     1.82687   
   220. RY*(   4) H  26                  0.00004     2.29373   
   221. RY*(   1) H  27                  0.00225     0.47190   
   222. RY*(   2) H  27                  0.00020     1.81503   
   223. RY*(   3) H  27                  0.00014     1.81738   
   224. RY*(   4) H  27                  0.00005     2.32976   
   225. RY*(   1) H  28                  0.00128     0.46157   
   226. RY*(   2) H  28                  0.00021     1.82205   
   227. RY*(   3) H  28                  0.00013     1.80108   
   228. RY*(   4) H  28                  0.00003     2.25837   
   229. RY*(   1) H  29                  0.00195     0.42190   
   230. RY*(   2) H  29                  0.00020     1.82322   
   231. RY*(   3) H  29                  0.00013     1.83198   
   232. RY*(   4) H  29                  0.00004     2.28896   
   233. RY*(   1) H  30                  0.00197     0.42108   
   234. RY*(   2) H  30                  0.00020     1.82205   
   235. RY*(   3) H  30                  0.00013     1.83042   
   236. RY*(   4) H  30                  0.00004     2.28958   
   237. RY*(   1) H  31                  0.00127     0.46167   
   238. RY*(   2) H  31                  0.00021     1.82188   
   239. RY*(   3) H  31                  0.00013     1.80121   
   240. RY*(   4) H  31                  0.00003     2.25735   
   241. RY*(   1) H  32                  0.00223     0.47268   
   242. RY*(   2) H  32                  0.00020     1.81446   
   243. RY*(   3) H  32                  0.00014     1.81575   
   244. RY*(   4) H  32                  0.00005     2.33015   
   245. BD*(   1) O   1 - C   2          0.31449     0.14251  246(g),63(g),53(g),68(g)
                                                    61(g),67(g),54(g),55(g)
                                                    248(g)
   246. BD*(   2) O   1 - C   2          0.09573     0.50065   
   247. BD*(   1) C   2 - N   3          0.07836     0.48551   
   248. BD*(   1) C   2 - O   9          0.09569     0.39117   
   249. BD*(   1) N   3 - C   4          0.02934     0.35884   
   250. BD*(   1) N   3 - C   8          0.02635     0.36051   
   251. BD*(   1) C   4 - C   5          0.02137     0.39320   
   252. BD*(   1) C   4 - H  14          0.02501     0.43450   
   253. BD*(   1) C   4 - H  15          0.01239     0.47619   
   254. BD*(   1) C   5 - C   6          0.01652     0.39611   
   255. BD*(   1) C   5 - H  16          0.01213     0.45278   
   256. BD*(   1) C   5 - H  17          0.01750     0.44496   
   257. BD*(   1) C   6 - C   7          0.01656     0.39718   
   258. BD*(   1) C   6 - H  18          0.01282     0.45825   
   259. BD*(   1) C   6 - H  19          0.01835     0.43979   
   260. BD*(   1) C   7 - C   8          0.02031     0.39728   
   261. BD*(   1) C   7 - H  20          0.01202     0.45543   
   262. BD*(   1) C   7 - H  21          0.01729     0.44799   
   263. BD*(   1) C   8 - H  22          0.02392     0.43823   
   264. BD*(   1) C   8 - H  23          0.01420     0.48042   
   265. BD*(   1) O   9 - C  10          0.06480     0.26155   
   266. BD*(   1) C  10 - C  11          0.02396     0.38879   
   267. BD*(   1) C  10 - C  12          0.02991     0.38935   
   268. BD*(   1) C  10 - C  13          0.02997     0.38905   
   269. BD*(   1) C  11 - H  24          0.00532     0.44393   
   270. BD*(   1) C  11 - H  25          0.00661     0.44861   
   271. BD*(   1) C  11 - H  26          0.00663     0.44819   
   272. BD*(   1) C  12 - H  27          0.00895     0.47770   
   273. BD*(   1) C  12 - H  28          0.00656     0.44689   
   274. BD*(   1) C  12 - H  29          0.00634     0.45020   
   275. BD*(   1) C  13 - H  30          0.00638     0.44922   
   276. BD*(   1) C  13 - H  31          0.00656     0.44668   
   277. BD*(   1) C  13 - H  32          0.00898     0.47720   
       -------------------------------
              Total Lewis  100.68864  ( 98.7144%)
        Valence non-Lewis    1.09132  (  1.0699%)
        Rydberg non-Lewis    0.22004  (  0.2157%)
       -------------------------------
            Total unit  1  102.00000  (100.0000%)
           Charge unit  1    0.00000
 Unable to Open any file for archive entry.
 1\1\GINC-COMPUTE-0-1\SP\RB3LYP\def2SVP\C10H19N1O2\ZAHRT2\13-Mar-2021\0
 \\# b3lyp/def2svp geom=NewRedundant pop=NBO\\30\\0,1\O,0,-0.4286820225
 ,1.0458618481,-1.6053176904\C,0,-0.1828987252,0.2197308293,-0.74495056
 62\N,0,1.0653630241,-0.2907086413,-0.5097406227\C,0,1.3973821347,-1.22
 91600188,0.5545598605\C,0,2.4109240187,-0.6110232554,1.5229982939\C,0,
 3.6418882605,-0.0907431187,0.7722710915\C,0,3.2317897107,0.8622278944,
 -0.3562795875\C,0,2.1980651595,0.2088332602,-1.2778598152\O,0,-1.09702
 74398,-0.3122257932,0.096354053\C,0,-2.5032264314,0.0769603863,0.03707
 65479\C,0,-3.1349679577,-0.7615800531,1.1471766481\C,0,-3.0950853089,-
 0.2951448959,-1.3240908563\C,0,-2.6483249213,1.5700603458,0.3393818875
 \H,0,1.8336270849,-2.1395296285,0.0987243665\H,0,0.4778330938,-1.52298
 40176,1.0692765608\H,0,2.7009277836,-1.3581776386,2.2802360402\H,0,1.9
 22005833,0.2218593218,2.0581427713\H,0,4.3377198763,0.4067980716,1.467
 2163576\H,0,4.1901408371,-0.9486083644,0.3403534449\H,0,4.1106223603,1
 .170389458,-0.9463167518\H,0,2.7915609995,1.779238608,0.0727060318\H,0
 ,2.6648174001,-0.6385642041,-1.8166076616\H,0,1.8128239594,0.914077916
 9,-2.0231529807\H,0,-4.2144467417,-0.5586339864,1.2102318673\H,0,-2.99
 11415365,-1.8344220319,0.9493508641\H,0,-2.676516458,-0.5233840392,2.1
 187756412\H,0,-2.6324363751,0.2935935547,-2.1251973293\H,0,-4.17981207
 93,-0.1068500465,-1.3205701582\H,0,-2.9329990818,-1.3649056029,-1.5283
 966908\H,0,-2.1732285899,1.8098621325,1.3034160224\H,0,-3.7153082958,1
 .8324467732,0.4082493216\H,0,-2.1813895714,2.174704936,-0.4472486193\\
 Version=ES64L-G16RevC.01\State=1-A\HF=-597.3159874\RMSD=8.203e-09\Dipo
 le=0.2615519,-0.4928657,0.6735305\Quadrupole=5.1621631,-1.9575287,-3.2
 046345,-0.0972004,-1.0777959,1.7465702\PG=C01 [X(C10H19N1O2)]\\@
 The archive entry for this job was punched.


 Not by the face shall a man be known, but by the mask.
                               -- Karen Blixen
 File lengths (MBytes):  RWF=     47 Int=      0 D2E=      0 Chk=      6 Scr=      1
 Normal termination of Gaussian 16
