# Supplementary material for: Machine-Learning-Guided Discovery of Electrochemical Reactions
Source: J Am Chem Soc. 2022 Dec 2;144(49):22599–610. doi: 10.1021/jacs.2c08997 (PMC9756344; doi:10.1021/jacs.2c08997)
Supplement: Supplementary file 4 — ja2c08997_si_004.zip [file ja2c08997_si_004.zip › Reactivity Prediction/Nlogs_notimes/81.log]

 Entering Gaussian System, Link 0=g16
 Input=81.com
 Output=81.log
 Initial command:
  
 Copyright (c) 1988-2019, Gaussian, Inc.  All Rights Reserved.
  
 This is part of the Gaussian(R) 16 program.  It is based on
 the Gaussian(R) 09 system (copyright 2009, Gaussian, Inc.),
 the Gaussian(R) 03 system (copyright 2003, Gaussian, Inc.),
 the Gaussian(R) 98 system (copyright 1998, Gaussian, Inc.),
 the Gaussian(R) 94 system (copyright 1995, Gaussian, Inc.),
 the Gaussian 92(TM) system (copyright 1992, Gaussian, Inc.),
 the Gaussian 90(TM) system (copyright 1990, Gaussian, Inc.),
 the Gaussian 88(TM) system (copyright 1988, Gaussian, Inc.),
 the Gaussian 86(TM) system (copyright 1986, Carnegie Mellon
 University), and the Gaussian 82(TM) system (copyright 1983,
 Carnegie Mellon University). Gaussian is a federally registered
 trademark of Gaussian, Inc.
  
 This software contains proprietary and confidential information,
 including trade secrets, belonging to Gaussian, Inc.
  
 This software is provided under written license and may be
 used, copied, transmitted, or stored only in accord with that
 written license.
  
 The following legend is applicable only to US Government
 contracts under FAR:
  
                    RESTRICTED RIGHTS LEGEND
  
 Use, reproduction and disclosure by the US Government is
 subject to restrictions as set forth in subparagraphs (a)
 and (c) of the Commercial Computer Software - Restricted
 Rights clause in FAR 52.227-19.
  
 Gaussian, Inc.
 340 Quinnipiac St., Bldg. 40, Wallingford CT 06492
  
  
 ---------------------------------------------------------------
 Warning -- This program may not be used in any manner that
 competes with the business of Gaussian, Inc. or will provide
 assistance to any competitor of Gaussian, Inc.  The licensee
 of this program is prohibited from giving any competitor of
 Gaussian, Inc. access to this program.  By using this program,
 the user acknowledges that Gaussian, Inc. is engaged in the
 business of creating and licensing software in the field of
 computational chemistry and represents and warrants to the
 licensee that it is not a competitor of Gaussian, Inc. and that
 it will not use this program in any manner prohibited above.
 ---------------------------------------------------------------
  

 Cite this work as:
 Gaussian 16, Revision C.01,
 M. J. Frisch, G. W. Trucks, H. B. Schlegel, G. E. Scuseria, 
 M. A. Robb, J. R. Cheeseman, G. Scalmani, V. Barone, 
 G. A. Petersson, H. Nakatsuji, X. Li, M. Caricato, A. V. Marenich, 
 J. Bloino, B. G. Janesko, R. Gomperts, B. Mennucci, H. P. Hratchian, 
 J. V. Ortiz, A. F. Izmaylov, J. L. Sonnenberg, D. Williams-Young, 
 F. Ding, F. Lipparini, F. Egidi, J. Goings, B. Peng, A. Petrone, 
 T. Henderson, D. Ranasinghe, V. G. Zakrzewski, J. Gao, N. Rega, 
 G. Zheng, W. Liang, M. Hada, M. Ehara, K. Toyota, R. Fukuda, 
 J. Hasegawa, M. Ishida, T. Nakajima, Y. Honda, O. Kitao, H. Nakai, 
 T. Vreven, K. Throssell, J. A. Montgomery, Jr., J. E. Peralta, 
 F. Ogliaro, M. J. Bearpark, J. J. Heyd, E. N. Brothers, K. N. Kudin, 
 V. N. Staroverov, T. A. Keith, R. Kobayashi, J. Normand, 
 K. Raghavachari, A. P. Rendell, J. C. Burant, S. S. Iyengar, 
 J. Tomasi, M. Cossi, J. M. Millam, M. Klene, C. Adamo, R. Cammi, 
 J. W. Ochterski, R. L. Martin, K. Morokuma, O. Farkas, 
 J. B. Foresman, and D. J. Fox, Gaussian, Inc., Wallingford CT, 2019.
 
 ******************************************
 Gaussian 16:  ES64L-G16RevC.01  3-Jul-2019
                13-Mar-2021 
 ******************************************
 %nprocshared=16
 Will use up to   16 processors via shared memory.
 %mem=7GB
 -----------------------------------------
 # b3lyp/def2svp geom=NewRedundant pop=NBO
 -----------------------------------------
 1/29=4000,38=1,172=1/1;
 2/12=2,17=6,18=5,40=1/2;
 3/5=43,7=101,11=2,25=1,30=1,74=-5/1,2,3;
 4//1;
 5/5=2,38=5/2;
 6/7=2,8=2,9=2,10=2,28=1,40=1/1,7;
 99/5=1,9=1/99;
 --
 81
 --
 Symbolic Z-matrix:
 Charge =  0 Multiplicity = 1
 C                     6.67365   0.47884   1.10027 
 C                     5.52139   0.11936   0.99673 
 C                     4.13392  -0.31309   0.84322 
 C                     3.70076  -0.45728  -0.62796 
 C                     2.26851  -0.97022  -0.80033 
 C                     1.17982  -0.02558  -0.28588 
 C                    -0.23823  -0.53301  -0.54963 
 C                    -1.3315    0.40259  -0.03409 
 C                    -2.74933  -0.10404  -0.29979 
 C                    -3.83705   0.83511   0.21794 
 C                    -5.24587   0.33128  -0.04657 
 O                    -6.16327   1.2728    0.47147 
 H                     7.69377   0.79762   1.19814 
 H                     3.99534  -1.27918   1.36193 
 H                     3.47864   0.40634   1.36336 
 H                     3.8126    0.51937  -1.12953 
 H                     4.40152  -1.14306  -1.13128 
 H                     2.09251  -1.1632   -1.87308 
 H                     2.16763  -1.95067  -0.29893 
 H                     1.30205   0.13976   0.79921 
 H                     1.30734   0.96653  -0.75716 
 H                    -0.37338  -0.69056  -1.6356 
 H                    -0.36091  -1.52924  -0.0859 
 H                    -1.20815   1.39917  -0.4961 
 H                    -1.198     0.55829   1.05214 
 H                    -2.88118  -0.25924  -1.38663 
 H                    -2.87069  -1.10119   0.16249 
 H                    -3.73283   1.83147  -0.24573 
 H                    -3.72252   0.98851   1.30512 
 H                    -5.38454   0.18491  -1.13876 
 H                    -5.37412  -0.66573   0.42573 
 H                    -7.05786   0.95336   0.3033 
 
                          Input orientation:                          
 ---------------------------------------------------------------------
 Center     Atomic      Atomic             Coordinates (Angstroms)
 Number     Number       Type             X           Y           Z
 ---------------------------------------------------------------------
      1          6           0        6.673653    0.478837    1.100274
      2          6           0        5.521386    0.119355    0.996726
      3          6           0        4.133920   -0.313088    0.843219
      4          6           0        3.700755   -0.457276   -0.627961
      5          6           0        2.268506   -0.970221   -0.800329
      6          6           0        1.179818   -0.025584   -0.285876
      7          6           0       -0.238230   -0.533009   -0.549632
      8          6           0       -1.331496    0.402593   -0.034091
      9          6           0       -2.749330   -0.104035   -0.299787
     10          6           0       -3.837045    0.835106    0.217943
     11          6           0       -5.245870    0.331277   -0.046571
     12          8           0       -6.163269    1.272802    0.471474
     13          1           0        7.693767    0.797618    1.198140
     14          1           0        3.995335   -1.279179    1.361935
     15          1           0        3.478643    0.406340    1.363364
     16          1           0        3.812599    0.519366   -1.129531
     17          1           0        4.401523   -1.143064   -1.131277
     18          1           0        2.092511   -1.163204   -1.873081
     19          1           0        2.167629   -1.950675   -0.298930
     20          1           0        1.302048    0.139764    0.799209
     21          1           0        1.307342    0.966533   -0.757156
     22          1           0       -0.373379   -0.690559   -1.635602
     23          1           0       -0.360912   -1.529235   -0.085897
     24          1           0       -1.208152    1.399169   -0.496100
     25          1           0       -1.198000    0.558287    1.052142
     26          1           0       -2.881179   -0.259243   -1.386632
     27          1           0       -2.870694   -1.101189    0.162491
     28          1           0       -3.732832    1.831467   -0.245728
     29          1           0       -3.722521    0.988512    1.305122
     30          1           0       -5.384542    0.184908   -1.138756
     31          1           0       -5.374120   -0.665734    0.425725
     32          1           0       -7.057864    0.953360    0.303302
 ---------------------------------------------------------------------
                    Distance matrix (angstroms):
                    1          2          3          4          5
     1  C    0.000000
     2  C    1.211473   0.000000
     3  C    2.672726   1.461380   0.000000
     4  C    3.563877   2.507351   1.540387   0.000000
     5  C    5.011724   3.872701   2.571545   1.531066   0.000000
     6  C    5.688416   4.529381   3.175569   2.580408   1.530438
     7  C    7.177754   5.999165   4.593920   3.940492   2.556898
     8  C    8.085481   6.935762   5.581455   5.139611   3.928326
     9  C    9.544240   8.374699   6.980638   6.468081   5.116590
    10  C   10.553682   9.418016   8.077475   7.694429   6.447777
    11  C   11.975477  10.819759   9.443908   9.000108   7.663412
    12  O   12.876814  11.753190  10.425227  10.074766   8.817225
    13  H    1.073235   2.284699   3.745951   4.566568   6.045874
    14  H    3.214416   2.101929   1.105261   2.173013   2.784382
    15  H    3.206643   2.095132   1.103411   2.181866   2.835652
    16  H    3.627575   2.756979   2.165172   1.103590   2.170591
    17  H    3.573927   2.715915   2.158496   1.102138   2.165448
    18  H    5.702982   4.651660   3.502619   2.152930   1.104090
    19  H    5.307028   4.148667   2.802231   2.165405   1.105833
    20  H    5.390709   4.224007   2.868190   2.854307   2.173621
    21  H    5.699578   4.642411   3.491157   2.787893   2.162571
    22  H    7.649389   6.506409   5.157789   4.203371   2.784860
    23  H    7.411104   6.204140   4.748241   4.235572   2.781501
    24  H    8.094335   7.010929   5.767437   5.249871   4.218259
    25  H    7.872201   6.733935   5.406692   5.277492   4.217185
    26  H    9.900721   8.742244   7.361165   6.628474   5.231491
    27  H    9.719592   8.521307   7.081604   6.650066   5.230253
    28  H   10.579993   9.492922   8.226221   7.787340   6.646284
    29  H   10.410675   9.289799   7.976916   7.805904   6.645446
    30  H   12.267832  11.113228   9.735366   9.122277   7.747128
    31  H   12.120804  10.938668   9.523733   9.138221   7.746332
    32  H   13.762808  12.625923  11.276145  10.890594   9.586414
                    6          7          8          9         10
     6  C    0.000000
     7  C    1.529022   0.000000
     8  C    2.559966   1.528517   0.000000
     9  C    3.929955   2.559700   1.528896   0.000000
    10  C    5.115030   3.925860   2.555067   1.527467   0.000000
    11  C    6.440037   5.106517   3.915044   2.546827   1.519407
    12  O    7.495352   6.277714   4.935473   3.761051   2.380583
    13  H    6.731382   8.230544   9.117555  10.588439  11.572459
    14  H    3.494842   4.704672   5.757810   7.045054   8.192991
    15  H    2.862018   4.284516   5.009025   6.466391   7.417218
    16  H    2.817847   4.225280   5.260735   6.643494   7.773830
    17  H    3.513239   4.715696   6.038243   7.273627   8.579485
    18  H    2.155553   2.753365   4.190159   5.200050   6.597368
    19  H    2.163773   2.803709   4.225149   5.252291   6.639566
    20  H    1.104396   2.155100   2.774711   4.204866   5.218395
    21  H    1.105741   2.163443   2.793620   4.220413   5.237634
    22  H    2.162492   1.105629   2.162823   2.788109   4.214293
    23  H    2.162130   1.105697   2.162563   2.789531   4.214965
    24  H    2.788640   2.162620   1.105364   2.161803   2.781925
    25  H    2.790200   2.162814   1.105425   2.161714   2.781560
    26  H    4.214019   2.785802   2.160767   1.105759   2.164703
    27  H    4.214808   2.785644   2.160819   1.105778   2.164751
    28  H    5.252083   4.230289   2.802300   2.171720   1.103896
    29  H    5.252865   4.230298   2.802462   2.171749   1.103905
    30  H    6.622879   5.229435   4.206526   2.780593   2.158272
    31  H    6.623464   5.229369   4.206610   2.780539   2.158308
    32  H    8.316542   7.031656   5.762679   4.477194   3.224119
                   11         12         13         14         15
    11  C    0.000000
    12  O    1.412961   0.000000
    13  H   13.007728  13.884210   0.000000
    14  H    9.485638  10.512030   4.244798   0.000000
    15  H    8.838025   9.721764   4.236468   1.762936   0.000000
    16  H    9.124913  10.131575   4.534197   3.078239   2.517702
    17  H    9.819494  10.955366   4.475634   2.529747   3.078245
    18  H    7.708531   8.921265   6.682163   3.754933   3.854790
    19  H    7.760860   8.965946   6.350790   2.559275   3.168201
    20  H    6.605093   7.557919   6.437856   3.095780   2.264266
    21  H    6.622165   7.577160   6.681178   4.093785   3.086255
    22  H    5.225929   6.466636   8.678917   5.330794   5.003504
    23  H    5.227415   6.467567   8.481796   4.597351   4.537510
    24  H    4.200671   5.050283   9.081656   6.140205   5.139004
    25  H    4.200471   5.049911   8.896186   5.517516   4.689450
    26  H    2.781410   4.070851  10.937435   7.475382   6.960806
    27  H    2.781569   4.070915  10.783593   6.972281   6.635422
    28  H    2.139981   2.594901  11.563770   8.484413   7.524995
    29  H    2.140005   2.594810  11.418385   8.044312   7.224894
    30  H    1.110640   2.093506  13.299574   9.817286   9.212258
    31  H    1.110650   2.093507  13.172232   9.436074   8.966601
    32  H    1.947491   0.964689  14.779567  11.325994  10.603818
                   16         17         18         19         20
    16  H    0.000000
    17  H    1.763663   0.000000
    18  H    2.518454   2.425328   0.000000
    19  H    3.081708   2.517007   1.761734   0.000000
    20  H    3.188573   3.870293   3.076312   2.514970   0.000000
    21  H    2.571951   3.763551   2.529340   3.075738   1.762341
    22  H    4.386620   4.822737   2.521984   3.135491   3.069983
    23  H    4.764885   4.891088   3.057334   2.572259   2.516826
    24  H    5.136460   6.191514   4.399570   4.759856   3.092738
    25  H    5.465100   6.246325   4.727359   4.409959   2.547426
    26  H    6.743812   7.340579   5.078521   5.434565   4.736718
    27  H    6.997279   7.386524   5.364774   5.130227   4.399676
    28  H    7.709490   8.706306   6.749145   7.008771   5.413296
    29  H    7.932570   8.745270   6.967457   6.775372   5.120802
    30  H    9.203225   9.875760   7.633018   7.893118   6.961913
    31  H    9.392502   9.910364   7.828319   7.684672   6.734950
    32  H   10.973073  11.737571   9.640843   9.690502   8.414036
                   21         22         23         24         25
    21  H    0.000000
    22  H    2.518420   0.000000
    23  H    3.076120   1.762134   0.000000
    24  H    2.565742   2.522354   3.075977   0.000000
    25  H    3.117204   3.076293   2.520634   1.761885   0.000000
    26  H    4.409362   2.556772   3.107496   2.518412   3.073933
    27  H    4.751548   3.104567   2.558109   3.074017   2.518579
    28  H    5.139360   4.424736   4.763372   2.573631   3.119428
    29  H    5.436267   4.762760   4.424297   3.120111   2.573383
    30  H    6.748175   5.111267   5.411437   4.396553   4.739892
    31  H    6.978928   5.408983   5.112695   4.740135   4.396658
    32  H    8.432166   7.151514   7.152896   5.920889   5.920714
                   26         27         28         29         30
    26  H    0.000000
    27  H    1.763168   0.000000
    28  H    2.529435   3.083893   0.000000
    29  H    3.083875   2.529440   1.765167   0.000000
    30  H    2.554513   3.109135   2.497359   3.062782   0.000000
    31  H    3.108798   2.554615   3.062792   2.497529   1.780815
    32  H    4.665938   4.666197   3.482577   3.482728   2.338815
                   31         32
    31  H    0.000000
    32  H    2.339113   0.000000
 Stoichiometry    C11H20O
 Framework group  C1[X(C11H20O)]
 Deg. of freedom    90
 Full point group                 C1      NOp   1
 Largest Abelian subgroup         C1      NOp   1
 Largest concise Abelian subgroup C1      NOp   1
                         Standard orientation:                         
 ---------------------------------------------------------------------
 Center     Atomic      Atomic             Coordinates (Angstroms)
 Number     Number       Type             X           Y           Z
 ---------------------------------------------------------------------
      1          6           0       -6.579578   -1.210776   -0.143563
      2          6           0       -5.455616   -0.868041    0.151242
      3          6           0       -4.101168   -0.433963    0.486921
      4          6           0       -3.628052    0.777051   -0.339152
      5          6           0       -2.234536    1.279467    0.047960
      6          6           0       -1.095141    0.296363   -0.230476
      7          6           0        0.287924    0.863466    0.091135
      8          6           0        1.431142   -0.114388   -0.179455
      9          6           0        2.814125    0.453642    0.140265
     10          6           0        3.952009   -0.528324   -0.131983
     11          6           0        5.326190    0.036752    0.185686
     12          8           0        6.294551   -0.951144   -0.102062
     13          1           0       -7.574815   -1.519205   -0.400870
     14          1           0       -4.056421   -0.183340    1.562462
     15          1           0       -3.411236   -1.283332    0.345211
     16          1           0       -3.645953    0.507234   -1.409100
     17          1           0       -4.361309    1.590491   -0.215230
     18          1           0       -2.035698    2.217052   -0.500138
     19          1           0       -2.227851    1.551661    1.119750
     20          1           0       -1.242991   -0.630965    0.350809
     21          1           0       -1.128553   -0.006797   -1.293322
     22          1           0        0.449281    1.786628   -0.495509
     23          1           0        0.316464    1.174888    1.151686
     24          1           0        1.401908   -0.427355   -1.239185
     25          1           0        1.271280   -1.036485    0.408886
     26          1           0        2.972407    1.375838   -0.448976
     27          1           0        2.841332    0.766739    1.200442
     28          1           0        3.941879   -0.839437   -1.191083
     29          1           0        3.810838   -1.449165    0.460242
     30          1           0        5.492145    0.957299   -0.413126
     31          1           0        5.359910    0.342395    1.252920
     32          1           0        7.167192   -0.592488    0.099155
 ---------------------------------------------------------------------
 Rotational constants (GHZ):           3.6958647           0.1737135           0.1685033
 Standard basis: def2SVP (5D, 7F)
 There are   280 symmetry adapted cartesian basis functions of A   symmetry.
 There are   268 symmetry adapted basis functions of A   symmetry.
   268 basis functions,   440 primitive gaussians,   280 cartesian basis functions
    47 alpha electrons       47 beta electrons
       nuclear repulsion energy       635.5130495558 Hartrees.
 NAtoms=   32 NActive=   32 NUniq=   32 SFac= 1.00D+00 NAtFMM=   60 NAOKFM=F Big=F
 Integral buffers will be    131072 words long.
 Raffenetti 2 integral format.
 Two-electron integral symmetry is turned on.
 One-electron integrals computed using PRISM.
   1 Symmetry operations used in ECPInt.
 ECPInt:  NShTT=    8778 NPrTT=   30106 LenC2=    7591 LenP2D=   19354.
 LDataN:  DoStor=T MaxTD1= 4 Len=   56
 NBasis=   268 RedAO= T EigKep=  6.11D-04  NBF=   268
 NBsUse=   268 1.00D-06 EigRej= -1.00D+00 NBFU=   268
 ExpMin= 1.22D-01 ExpMax= 2.27D+03 ExpMxC= 3.41D+02 IAcc=3 IRadAn=         5 AccDes= 0.00D+00
 Harris functional with IExCor=  402 and IRadAn=       5 diagonalized for initial guess.
 HarFok:  IExCor=  402 AccDes= 0.00D+00 IRadAn=         5 IDoV= 1 UseB2=F ITyADJ=14
 ICtDFT=  3500011 ScaDFX=  1.000000  1.000000  1.000000  1.000000
 FoFCou: FMM=F IPFlag=           0 FMFlag=      100000 FMFlg1=           0
         NFxFlg=           0 DoJE=T BraDBF=F KetDBF=T FulRan=T
         wScrn=  0.000000 ICntrl=       500 IOpCl=  0 I1Cent=   200000004 NGrid=           0
         NMat0=    1 NMatS0=      1 NMatT0=    0 NMatD0=    1 NMtDS0=    0 NMtDT0=    0
 Petite list used in FoFCou.
 Requested convergence on RMS density matrix=1.00D-08 within 128 cycles.
 Requested convergence on MAX density matrix=1.00D-06.
 Requested convergence on             energy=1.00D-06.
 No special actions if energy rises.
 Integral accuracy reduced to 1.0D-05 until final iterations.
 Initial convergence to 1.0D-05 achieved.  Increase integral accuracy.
 SCF Done:  E(RB3LYP) =  -506.004902993     A.U. after   13 cycles
            NFock= 13  Conv=0.64D-08     -V/T= 2.0118

 **********************************************************************

            Population analysis using the SCF Density.

 **********************************************************************

 Orbital symmetries:
       Occupied  (A) (A) (A) (A) (A) (A) (A) (A) (A) (A) (A) (A)
                 (A) (A) (A) (A) (A) (A) (A) (A) (A) (A) (A) (A)
                 (A) (A) (A) (A) (A) (A) (A) (A) (A) (A) (A) (A)
                 (A) (A) (A) (A) (A) (A) (A) (A) (A) (A) (A)
       Virtual   (A) (A) (A) (A) (A) (A) (A) (A) (A) (A) (A) (A)
                 (A) (A) (A) (A) (A) (A) (A) (A) (A) (A) (A) (A)
                 (A) (A) (A) (A) (A) (A) (A) (A) (A) (A) (A) (A)
                 (A) (A) (A) (A) (A) (A) (A) (A) (A) (A) (A) (A)
                 (A) (A) (A) (A) (A) (A) (A) (A) (A) (A) (A) (A)
                 (A) (A) (A) (A) (A) (A) (A) (A) (A) (A) (A) (A)
                 (A) (A) (A) (A) (A) (A) (A) (A) (A) (A) (A) (A)
                 (A) (A) (A) (A) (A) (A) (A) (A) (A) (A) (A) (A)
                 (A) (A) (A) (A) (A) (A) (A) (A) (A) (A) (A) (A)
                 (A) (A) (A) (A) (A) (A) (A) (A) (A) (A) (A) (A)
                 (A) (A) (A) (A) (A) (A) (A) (A) (A) (A) (A) (A)
                 (A) (A) (A) (A) (A) (A) (A) (A) (A) (A) (A) (A)
                 (A) (A) (A) (A) (A) (A) (A) (A) (A) (A) (A) (A)
                 (A) (A) (A) (A) (A) (A) (A) (A) (A) (A) (A) (A)
                 (A) (A) (A) (A) (A) (A) (A) (A) (A) (A) (A) (A)
                 (A) (A) (A) (A) (A) (A) (A) (A) (A) (A) (A) (A)
                 (A) (A) (A) (A) (A) (A) (A) (A) (A) (A) (A) (A)
                 (A) (A) (A) (A) (A) (A) (A) (A) (A) (A) (A) (A)
                 (A) (A) (A) (A) (A)
 The electronic state is 1-A.
 Alpha  occ. eigenvalues --  -19.12403 -10.22819 -10.20956 -10.19045 -10.18576
 Alpha  occ. eigenvalues --  -10.18387 -10.18335 -10.18311 -10.18218 -10.18145
 Alpha  occ. eigenvalues --  -10.17746 -10.17619  -1.00254  -0.81477  -0.79809
 Alpha  occ. eigenvalues --   -0.77040  -0.73716  -0.70419  -0.67028  -0.62622
 Alpha  occ. eigenvalues --   -0.58210  -0.57517  -0.56781  -0.52246  -0.50836
 Alpha  occ. eigenvalues --   -0.48871  -0.47643  -0.46815  -0.45871  -0.43466
 Alpha  occ. eigenvalues --   -0.42706  -0.41200  -0.40694  -0.39467  -0.37399
 Alpha  occ. eigenvalues --   -0.36943  -0.36328  -0.34299  -0.33887  -0.33269
 Alpha  occ. eigenvalues --   -0.32698  -0.32608  -0.32298  -0.31005  -0.26685
 Alpha  occ. eigenvalues --   -0.26636  -0.26546
 Alpha virt. eigenvalues --    0.04267   0.04851   0.05150   0.05531   0.06451
 Alpha virt. eigenvalues --    0.07196   0.07597   0.08567   0.09123   0.09723
 Alpha virt. eigenvalues --    0.10046   0.11973   0.12425   0.13166   0.14504
 Alpha virt. eigenvalues --    0.15581   0.15782   0.16079   0.16758   0.17635
 Alpha virt. eigenvalues --    0.18334   0.18998   0.19431   0.20386   0.21515
 Alpha virt. eigenvalues --    0.22402   0.23105   0.24955   0.25429   0.25830
 Alpha virt. eigenvalues --    0.27086   0.30382   0.31969   0.37932   0.39582
 Alpha virt. eigenvalues --    0.42052   0.42773   0.43019   0.43578   0.44588
 Alpha virt. eigenvalues --    0.45601   0.46796   0.47426   0.50057   0.50634
 Alpha virt. eigenvalues --    0.51582   0.53136   0.55599   0.57492   0.58087
 Alpha virt. eigenvalues --    0.59781   0.60775   0.61594   0.62210   0.62661
 Alpha virt. eigenvalues --    0.63132   0.63754   0.64296   0.64543   0.64703
 Alpha virt. eigenvalues --    0.64962   0.65432   0.65588   0.66271   0.66816
 Alpha virt. eigenvalues --    0.67068   0.67934   0.68367   0.68713   0.69493
 Alpha virt. eigenvalues --    0.69721   0.70031   0.70346   0.70898   0.72420
 Alpha virt. eigenvalues --    0.72629   0.72754   0.73389   0.74654   0.76699
 Alpha virt. eigenvalues --    0.76840   0.83640   0.84588   0.88901   0.93126
 Alpha virt. eigenvalues --    0.95501   0.95743   0.97110   0.99474   1.01356
 Alpha virt. eigenvalues --    1.02554   1.03928   1.04641   1.05814   1.06941
 Alpha virt. eigenvalues --    1.08068   1.09519   1.15315   1.15681   1.20710
 Alpha virt. eigenvalues --    1.22606   1.23424   1.27393   1.30423   1.31640
 Alpha virt. eigenvalues --    1.32217   1.34222   1.36090   1.36732   1.37899
 Alpha virt. eigenvalues --    1.38842   1.39587   1.40302   1.43228   1.45127
 Alpha virt. eigenvalues --    1.46951   1.48504   1.54575   1.55397   1.56345
 Alpha virt. eigenvalues --    1.63182   1.66333   1.68245   1.68896   1.69530
 Alpha virt. eigenvalues --    1.71639   1.73509   1.73726   1.73925   1.76278
 Alpha virt. eigenvalues --    1.77533   1.78795   1.79041   1.79602   1.80333
 Alpha virt. eigenvalues --    1.80813   1.81143   1.81216   1.81601   1.82327
 Alpha virt. eigenvalues --    1.83038   1.83677   1.84144   1.84847   1.85778
 Alpha virt. eigenvalues --    1.86740   1.87486   1.88327   1.89305   1.89567
 Alpha virt. eigenvalues --    1.91611   1.92359   1.93972   1.94275   1.94769
 Alpha virt. eigenvalues --    1.95670   1.97135   1.98491   2.00342   2.00923
 Alpha virt. eigenvalues --    2.02369   2.03952   2.06302   2.09472   2.10170
 Alpha virt. eigenvalues --    2.13541   2.15801   2.16216   2.19192   2.20014
 Alpha virt. eigenvalues --    2.25176   2.28320   2.30855   2.31491   2.35713
 Alpha virt. eigenvalues --    2.38844   2.39396   2.39667   2.41339   2.42315
 Alpha virt. eigenvalues --    2.43501   2.45426   2.46877   2.49383   2.49933
 Alpha virt. eigenvalues --    2.53038   2.54432   2.55560   2.56846   2.58328
 Alpha virt. eigenvalues --    2.59082   2.61200   2.64494   2.66520   2.70338
 Alpha virt. eigenvalues --    2.76426   2.79937   2.83828   2.85066   2.86819
 Alpha virt. eigenvalues --    2.88978   2.90275   2.91218   2.92929   2.94322
 Alpha virt. eigenvalues --    2.94820   2.97037   2.97619   2.98687   3.01150
 Alpha virt. eigenvalues --    3.03410   3.07057   3.08110   3.08424   3.10834
 Alpha virt. eigenvalues --    3.11524   3.13666   3.16116   3.34992   3.77431
 Alpha virt. eigenvalues --    3.80183
          Condensed to atoms (all electrons):
               1          2          3          4          5          6
     1  C    5.677785   0.533067  -0.197215   0.000163  -0.000258   0.000020
     2  C    0.533067   4.993646   0.294553  -0.039229   0.004947   0.000434
     3  C   -0.197215   0.294553   4.888815   0.391419  -0.040575  -0.006890
     4  C    0.000163  -0.039229   0.391419   4.646683   0.380599  -0.043558
     5  C   -0.000258   0.004947  -0.040575   0.380599   4.639884   0.392896
     6  C    0.000020   0.000434  -0.006890  -0.043558   0.392896   4.699387
     7  C   -0.000000  -0.000013   0.000289   0.006708  -0.031202   0.377810
     8  C    0.000000  -0.000000   0.000004  -0.000376   0.006253  -0.032229
     9  C   -0.000000   0.000000   0.000000   0.000006  -0.000339   0.006662
    10  C   -0.000000  -0.000000  -0.000000  -0.000000   0.000005  -0.000316
    11  C    0.000000   0.000000  -0.000000   0.000000  -0.000000   0.000005
    12  O    0.000000   0.000000  -0.000000   0.000000   0.000000  -0.000000
    13  H    0.467466  -0.111848   0.002339  -0.000007   0.000007  -0.000000
    14  H    0.005177  -0.001993   0.325786  -0.020638  -0.002744  -0.003201
    15  H    0.006129   0.003140   0.325407  -0.015328  -0.011682   0.007215
    16  H    0.002272  -0.001898  -0.028474   0.361149  -0.012792  -0.014843
    17  H    0.002912  -0.001851  -0.028083   0.354825  -0.009506   0.008881
    18  H   -0.000021  -0.000479   0.009082  -0.013113   0.350595  -0.020397
    19  H    0.000071   0.001134  -0.016000  -0.015502   0.353937  -0.022268
    20  H   -0.000014  -0.000356   0.005668  -0.010064  -0.024607   0.360104
    21  H    0.000006  -0.000007  -0.003660  -0.000584  -0.028784   0.360137
    22  H    0.000000   0.000001   0.000017   0.000228  -0.007175  -0.022540
    23  H    0.000000   0.000001  -0.000148   0.000634  -0.007032  -0.020752
    24  H    0.000000  -0.000000  -0.000003   0.000016   0.000332  -0.006803
    25  H    0.000000   0.000000  -0.000009   0.000007   0.000370  -0.008118
    26  H    0.000000   0.000000  -0.000000   0.000000   0.000003   0.000357
    27  H    0.000000   0.000000  -0.000000   0.000000   0.000003   0.000400
    28  H    0.000000   0.000000  -0.000000   0.000000   0.000000  -0.000002
    29  H    0.000000   0.000000  -0.000000   0.000000   0.000000  -0.000002
    30  H    0.000000   0.000000  -0.000000   0.000000   0.000000   0.000000
    31  H    0.000000   0.000000  -0.000000   0.000000   0.000000   0.000000
    32  H   -0.000000   0.000000   0.000000   0.000000  -0.000000   0.000000
               7          8          9         10         11         12
     1  C   -0.000000   0.000000  -0.000000  -0.000000   0.000000   0.000000
     2  C   -0.000013  -0.000000   0.000000  -0.000000   0.000000   0.000000
     3  C    0.000289   0.000004   0.000000  -0.000000  -0.000000  -0.000000
     4  C    0.006708  -0.000376   0.000006  -0.000000   0.000000   0.000000
     5  C   -0.031202   0.006253  -0.000339   0.000005  -0.000000   0.000000
     6  C    0.377810  -0.032229   0.006662  -0.000316   0.000005  -0.000000
     7  C    4.672355   0.374140  -0.031901   0.005318  -0.000229   0.000001
     8  C    0.374140   4.672339   0.365921  -0.016358   0.003709  -0.000102
     9  C   -0.031901   0.365921   4.754364   0.271173  -0.004880   0.004591
    10  C    0.005318  -0.016358   0.271173   4.905464   0.339433  -0.076591
    11  C   -0.000229   0.003709  -0.004880   0.339433   4.441062   0.357932
    12  O    0.000001  -0.000102   0.004591  -0.076591   0.357932   7.753919
    13  H    0.000000  -0.000000  -0.000000   0.000000  -0.000000   0.000000
    14  H   -0.000038  -0.000005  -0.000000   0.000000  -0.000000   0.000000
    15  H   -0.000566   0.000052  -0.000001   0.000000   0.000000   0.000000
    16  H    0.000530  -0.000021   0.000000   0.000000  -0.000000  -0.000000
    17  H   -0.000398   0.000013  -0.000000   0.000000  -0.000000   0.000000
    18  H   -0.008272   0.000440   0.000003   0.000000   0.000000  -0.000000
    19  H   -0.008193   0.000281   0.000003   0.000000   0.000000  -0.000000
    20  H   -0.017301  -0.007180   0.000433  -0.000000   0.000000   0.000000
    21  H   -0.020519  -0.007655   0.000370  -0.000001   0.000000   0.000000
    22  H    0.358546  -0.021284  -0.007264   0.000362   0.000004   0.000000
    23  H    0.356169  -0.021303  -0.007536   0.000351   0.000003   0.000000
    24  H   -0.022160   0.359350  -0.022224  -0.006466   0.000322  -0.000003
    25  H   -0.020669   0.358341  -0.021907  -0.006467   0.000323  -0.000003
    26  H   -0.007460  -0.020129   0.357175  -0.021974  -0.007337  -0.000063
    27  H   -0.007553  -0.020002   0.356957  -0.022013  -0.007333  -0.000063
    28  H    0.000523  -0.009721  -0.008740   0.340288  -0.017831   0.008522
    29  H    0.000518  -0.009732  -0.008722   0.340223  -0.017835   0.008522
    30  H    0.000026  -0.000041   0.000449  -0.032979   0.368045  -0.031268
    31  H    0.000027  -0.000041   0.000449  -0.033000   0.368014  -0.031281
    32  H   -0.000000   0.000022  -0.000886   0.010633  -0.020102   0.309436
              13         14         15         16         17         18
     1  C    0.467466   0.005177   0.006129   0.002272   0.002912  -0.000021
     2  C   -0.111848  -0.001993   0.003140  -0.001898  -0.001851  -0.000479
     3  C    0.002339   0.325786   0.325407  -0.028474  -0.028083   0.009082
     4  C   -0.000007  -0.020638  -0.015328   0.361149   0.354825  -0.013113
     5  C    0.000007  -0.002744  -0.011682  -0.012792  -0.009506   0.350595
     6  C   -0.000000  -0.003201   0.007215  -0.014843   0.008881  -0.020397
     7  C    0.000000  -0.000038  -0.000566   0.000530  -0.000398  -0.008272
     8  C   -0.000000  -0.000005   0.000052  -0.000021   0.000013   0.000440
     9  C   -0.000000  -0.000000  -0.000001   0.000000  -0.000000   0.000003
    10  C    0.000000   0.000000   0.000000   0.000000   0.000000   0.000000
    11  C   -0.000000  -0.000000   0.000000  -0.000000  -0.000000   0.000000
    12  O    0.000000   0.000000   0.000000  -0.000000   0.000000  -0.000000
    13  H    0.639825  -0.000031  -0.000025   0.000004   0.000006  -0.000000
    14  H   -0.000031   0.693390  -0.025479   0.009928  -0.010239  -0.000173
    15  H   -0.000025  -0.025479   0.679738  -0.011175   0.009700  -0.000124
    16  H    0.000004   0.009928  -0.011175   0.711346  -0.031456  -0.007257
    17  H    0.000006  -0.010239   0.009700  -0.031456   0.713515  -0.008541
    18  H   -0.000000  -0.000173  -0.000124  -0.007257  -0.008541   0.727363
    19  H   -0.000000   0.009301  -0.000620   0.009260  -0.006880  -0.030863
    20  H   -0.000000   0.000332   0.003166  -0.000838  -0.000145   0.010049
    21  H    0.000000   0.000261   0.000767   0.008323  -0.000071  -0.010353
    22  H    0.000000   0.000004  -0.000003  -0.000034  -0.000022   0.009340
    23  H    0.000000   0.000003   0.000074   0.000021   0.000015  -0.002106
    24  H    0.000000  -0.000000   0.000009  -0.000008   0.000000  -0.000050
    25  H    0.000000   0.000002  -0.000030   0.000004  -0.000000   0.000033
    26  H    0.000000   0.000000   0.000000   0.000000   0.000000  -0.000009
    27  H    0.000000  -0.000000   0.000000  -0.000000   0.000000   0.000004
    28  H   -0.000000   0.000000  -0.000000  -0.000000  -0.000000   0.000000
    29  H   -0.000000   0.000000   0.000000  -0.000000   0.000000  -0.000000
    30  H   -0.000000   0.000000   0.000000  -0.000000   0.000000  -0.000000
    31  H    0.000000   0.000000   0.000000   0.000000   0.000000  -0.000000
    32  H    0.000000  -0.000000  -0.000000   0.000000  -0.000000  -0.000000
              19         20         21         22         23         24
     1  C    0.000071  -0.000014   0.000006   0.000000   0.000000   0.000000
     2  C    0.001134  -0.000356  -0.000007   0.000001   0.000001  -0.000000
     3  C   -0.016000   0.005668  -0.003660   0.000017  -0.000148  -0.000003
     4  C   -0.015502  -0.010064  -0.000584   0.000228   0.000634   0.000016
     5  C    0.353937  -0.024607  -0.028784  -0.007175  -0.007032   0.000332
     6  C   -0.022268   0.360104   0.360137  -0.022540  -0.020752  -0.006803
     7  C   -0.008193  -0.017301  -0.020519   0.358546   0.356169  -0.022160
     8  C    0.000281  -0.007180  -0.007655  -0.021284  -0.021303   0.359350
     9  C    0.000003   0.000433   0.000370  -0.007264  -0.007536  -0.022224
    10  C    0.000000  -0.000000  -0.000001   0.000362   0.000351  -0.006466
    11  C    0.000000   0.000000   0.000000   0.000004   0.000003   0.000322
    12  O   -0.000000   0.000000   0.000000   0.000000   0.000000  -0.000003
    13  H   -0.000000  -0.000000   0.000000   0.000000   0.000000   0.000000
    14  H    0.009301   0.000332   0.000261   0.000004   0.000003  -0.000000
    15  H   -0.000620   0.003166   0.000767  -0.000003   0.000074   0.000009
    16  H    0.009260  -0.000838   0.008323  -0.000034   0.000021  -0.000008
    17  H   -0.006880  -0.000145  -0.000071  -0.000022   0.000015   0.000000
    18  H   -0.030863   0.010049  -0.010353   0.009340  -0.002106  -0.000050
    19  H    0.733083  -0.012051   0.010303  -0.001900   0.008885   0.000029
    20  H   -0.012051   0.725491  -0.035728   0.009980  -0.011866  -0.002197
    21  H    0.010303  -0.035728   0.729963  -0.011763   0.010108   0.008722
    22  H   -0.001900   0.009980  -0.011763   0.733778  -0.034609  -0.011478
    23  H    0.008885  -0.011866   0.010108  -0.034609   0.735724   0.010109
    24  H    0.000029  -0.002197   0.008722  -0.011478   0.010109   0.731136
    25  H   -0.000042   0.009371  -0.001974   0.010068  -0.011586  -0.034222
    26  H    0.000004   0.000033  -0.000049   0.008838  -0.002009  -0.011621
    27  H   -0.000009  -0.000062   0.000029  -0.002008   0.008887   0.010122
    28  H   -0.000000   0.000004  -0.000008  -0.000038   0.000019   0.008079
    29  H    0.000000  -0.000008   0.000003   0.000019  -0.000038  -0.001789
    30  H   -0.000000  -0.000000   0.000000  -0.000014   0.000005  -0.000020
    31  H   -0.000000   0.000000  -0.000000   0.000005  -0.000014   0.000013
    32  H    0.000000  -0.000000  -0.000000   0.000000   0.000000   0.000000
              25         26         27         28         29         30
     1  C    0.000000   0.000000   0.000000   0.000000   0.000000   0.000000
     2  C    0.000000   0.000000   0.000000   0.000000   0.000000   0.000000
     3  C   -0.000009  -0.000000  -0.000000  -0.000000  -0.000000  -0.000000
     4  C    0.000007   0.000000   0.000000   0.000000   0.000000   0.000000
     5  C    0.000370   0.000003   0.000003   0.000000   0.000000   0.000000
     6  C   -0.008118   0.000357   0.000400  -0.000002  -0.000002   0.000000
     7  C   -0.020669  -0.007460  -0.007553   0.000523   0.000518   0.000026
     8  C    0.358341  -0.020129  -0.020002  -0.009721  -0.009732  -0.000041
     9  C   -0.021907   0.357175   0.356957  -0.008740  -0.008722   0.000449
    10  C   -0.006467  -0.021974  -0.022013   0.340288   0.340223  -0.032979
    11  C    0.000323  -0.007337  -0.007333  -0.017831  -0.017835   0.368045
    12  O   -0.000003  -0.000063  -0.000063   0.008522   0.008522  -0.031268
    13  H    0.000000   0.000000   0.000000  -0.000000  -0.000000  -0.000000
    14  H    0.000002   0.000000  -0.000000   0.000000   0.000000   0.000000
    15  H   -0.000030   0.000000   0.000000  -0.000000   0.000000   0.000000
    16  H    0.000004   0.000000  -0.000000  -0.000000  -0.000000  -0.000000
    17  H   -0.000000   0.000000   0.000000  -0.000000   0.000000   0.000000
    18  H    0.000033  -0.000009   0.000004   0.000000  -0.000000  -0.000000
    19  H   -0.000042   0.000004  -0.000009  -0.000000   0.000000  -0.000000
    20  H    0.009371   0.000033  -0.000062   0.000004  -0.000008  -0.000000
    21  H   -0.001974  -0.000049   0.000029  -0.000008   0.000003   0.000000
    22  H    0.010068   0.008838  -0.002008  -0.000038   0.000019  -0.000014
    23  H   -0.011586  -0.002009   0.008887   0.000019  -0.000038   0.000005
    24  H   -0.034222  -0.011621   0.010122   0.008079  -0.001789  -0.000020
    25  H    0.731138   0.010122  -0.011578  -0.001794   0.008109   0.000013
    26  H    0.010122   0.734772  -0.036056  -0.011851   0.009957   0.009362
    27  H   -0.011578  -0.036056   0.735177   0.009960  -0.011868  -0.002869
    28  H   -0.001794  -0.011851   0.009960   0.720649  -0.036113  -0.016274
    29  H    0.008109   0.009957  -0.011868  -0.036113   0.720807   0.012652
    30  H    0.000013   0.009362  -0.002869  -0.016274   0.012652   0.776499
    31  H   -0.000020  -0.002870   0.009363   0.012652  -0.016270  -0.058059
    32  H    0.000000   0.000023   0.000023  -0.000350  -0.000351  -0.005364
              31         32
     1  C    0.000000  -0.000000
     2  C    0.000000   0.000000
     3  C   -0.000000   0.000000
     4  C    0.000000   0.000000
     5  C    0.000000  -0.000000
     6  C    0.000000   0.000000
     7  C    0.000027  -0.000000
     8  C   -0.000041   0.000022
     9  C    0.000449  -0.000886
    10  C   -0.033000   0.010633
    11  C    0.368014  -0.020102
    12  O   -0.031281   0.309436
    13  H    0.000000   0.000000
    14  H    0.000000  -0.000000
    15  H    0.000000  -0.000000
    16  H    0.000000   0.000000
    17  H    0.000000  -0.000000
    18  H   -0.000000  -0.000000
    19  H   -0.000000   0.000000
    20  H    0.000000  -0.000000
    21  H   -0.000000  -0.000000
    22  H    0.000005   0.000000
    23  H   -0.000014   0.000000
    24  H    0.000013   0.000000
    25  H   -0.000020   0.000000
    26  H   -0.002870   0.000023
    27  H    0.009363   0.000023
    28  H    0.012652  -0.000350
    29  H   -0.016270  -0.000351
    30  H   -0.058059  -0.005364
    31  H    0.776605  -0.005350
    32  H   -0.005350   0.551746
 Mulliken charges:
               1
     1  C   -0.497560
     2  C    0.326752
     3  C    0.077676
     4  C    0.015961
     5  C    0.046865
     6  C   -0.012391
     7  C    0.023514
     8  C    0.025312
     9  C   -0.004156
    10  C    0.002917
    11  C    0.196696
    12  O   -0.303548
    13  H    0.002266
    14  H    0.020357
    15  H    0.029636
    16  H    0.005957
    17  H    0.007326
    18  H   -0.005154
    19  H   -0.011963
    20  H   -0.002216
    21  H   -0.007839
    22  H   -0.011060
    23  H   -0.012013
    24  H   -0.009197
    25  H   -0.009483
    26  H   -0.009217
    27  H   -0.009513
    28  H    0.002027
    29  H    0.001916
    30  H   -0.020166
    31  H   -0.020224
    32  H    0.160520
 Sum of Mulliken charges =  -0.00000
 Mulliken charges with hydrogens summed into heavy atoms:
               1
     1  C   -0.495294
     2  C    0.326752
     3  C    0.127669
     4  C    0.029245
     5  C    0.029749
     6  C   -0.022446
     7  C    0.000442
     8  C    0.006632
     9  C   -0.022886
    10  C    0.006859
    11  C    0.156306
    12  O   -0.143027
 Electronic spatial extent (au):  <R**2>=           6161.9062
 Charge=             -0.0000 electrons
 Dipole moment (field-independent basis, Debye):
    X=              1.2715    Y=              1.6179    Z=              0.5761  Tot=              2.1368
 Quadrupole moment (field-independent basis, Debye-Ang):
   XX=            -73.8327   YY=            -80.3008   ZZ=            -77.2957
   XY=              7.1498   XZ=              4.0334   YZ=             -0.4751
 Traceless Quadrupole moment (field-independent basis, Debye-Ang):
   XX=              3.3104   YY=             -3.1578   ZZ=             -0.1526
   XY=              7.1498   XZ=              4.0334   YZ=             -0.4751
 Octapole moment (field-independent basis, Debye-Ang**2):
  XXX=            133.3264  YYY=              1.7981  ZZZ=              0.6134  XYY=              1.1376
  XXY=             37.8003  XXZ=             11.2899  XZZ=             15.6833  YZZ=              0.3517
  YYZ=             -0.9034  XYZ=             -6.7865
 Hexadecapole moment (field-independent basis, Debye-Ang**3):
 XXXX=          -6275.1847 YYYY=           -434.5802 ZZZZ=           -171.6483 XXXY=            366.3590
 XXXZ=            273.9077 YYYX=            -32.0133 YYYZ=             -2.6318 ZZZX=             -5.0557
 ZZZY=              1.1992 XXYY=          -1432.8550 XXZZ=          -1344.5679 YYZZ=           -101.4496
 XXYZ=             10.0299 YYXZ=              6.9662 ZZXY=            -16.3546
 N-N= 6.355130495558D+02 E-N=-2.442594237521D+03  KE= 5.000796075472D+02
 ******************************Gaussian NBO Version 3.1******************************
             N A T U R A L   A T O M I C   O R B I T A L   A N D
          N A T U R A L   B O N D   O R B I T A L   A N A L Y S I S
 ******************************Gaussian NBO Version 3.1******************************
       /RESON  / : Allow strongly delocalized NBO set

 Analyzing the SCF density

 Job title: 81                                                              

 Storage needed:    218844 in NPA,    289138 in NBO ( 939518656 available)
 GSVD:  LWork=       42064 too small for GESVD, short by       16376 words or       16376 for optimal perf.


 NATURAL POPULATIONS:  Natural atomic orbital occupancies 
                                                          
   NAO  Atom  No  lang   Type(AO)    Occupancy      Energy
 ----------------------------------------------------------
     1    C    1  S      Cor( 1S)     1.99843     -10.04376
     2    C    1  S      Val( 2S)     0.98881      -0.11907
     3    C    1  S      Ryd( 3S)     0.00081       0.52508
     4    C    1  px     Val( 2p)     1.19101       0.00394
     5    C    1  px     Ryd( 3p)     0.00064       0.90316
     6    C    1  py     Val( 2p)     1.03140      -0.07047
     7    C    1  py     Ryd( 3p)     0.00025       0.56618
     8    C    1  pz     Val( 2p)     1.02380      -0.07265
     9    C    1  pz     Ryd( 3p)     0.00023       0.55509
    10    C    1  dxy    Ryd( 3d)     0.00069       2.34388
    11    C    1  dxz    Ryd( 3d)     0.00069       2.27861
    12    C    1  dyz    Ryd( 3d)     0.00010       1.82572
    13    C    1  dx2y2  Ryd( 3d)     0.00066       2.55107
    14    C    1  dz2    Ryd( 3d)     0.00028       2.07096

    15    C    2  S      Cor( 1S)     1.99874     -10.04752
    16    C    2  S      Val( 2S)     0.87619      -0.06757
    17    C    2  S      Ryd( 3S)     0.00328       0.59928
    18    C    2  px     Val( 2p)     1.11807      -0.00973
    19    C    2  px     Ryd( 3p)     0.00234       0.96439
    20    C    2  py     Val( 2p)     1.01059      -0.06580
    21    C    2  py     Ryd( 3p)     0.00303       0.66491
    22    C    2  pz     Val( 2p)     1.00691      -0.06764
    23    C    2  pz     Ryd( 3p)     0.00238       0.63630
    24    C    2  dxy    Ryd( 3d)     0.00099       2.27871
    25    C    2  dxz    Ryd( 3d)     0.00088       2.22880
    26    C    2  dyz    Ryd( 3d)     0.00016       1.84737
    27    C    2  dx2y2  Ryd( 3d)     0.00077       2.41935
    28    C    2  dz2    Ryd( 3d)     0.00042       2.01989

    29    C    3  S      Cor( 1S)     1.99906     -10.08350
    30    C    3  S      Val( 2S)     1.01738      -0.20488
    31    C    3  S      Ryd( 3S)     0.00139       0.91609
    32    C    3  px     Val( 2p)     1.11398      -0.08378
    33    C    3  px     Ryd( 3p)     0.00246       0.64478
    34    C    3  py     Val( 2p)     1.15675      -0.08674
    35    C    3  py     Ryd( 3p)     0.00178       0.66512
    36    C    3  pz     Val( 2p)     1.19637      -0.08974
    37    C    3  pz     Ryd( 3p)     0.00160       0.66093
    38    C    3  dxy    Ryd( 3d)     0.00088       2.34286
    39    C    3  dxz    Ryd( 3d)     0.00043       2.08194
    40    C    3  dyz    Ryd( 3d)     0.00045       2.17337
    41    C    3  dx2y2  Ryd( 3d)     0.00073       2.20260
    42    C    3  dz2    Ryd( 3d)     0.00097       2.42565

    43    C    4  S      Cor( 1S)     1.99913     -10.06844
    44    C    4  S      Val( 2S)     1.01241      -0.20484
    45    C    4  S      Ryd( 3S)     0.00114       0.93283
    46    C    4  px     Val( 2p)     1.10286      -0.07033
    47    C    4  px     Ryd( 3p)     0.00270       0.67907
    48    C    4  py     Val( 2p)     1.10897      -0.07247
    49    C    4  py     Ryd( 3p)     0.00329       0.67555
    50    C    4  pz     Val( 2p)     1.16835      -0.07321
    51    C    4  pz     Ryd( 3p)     0.00228       0.66286
    52    C    4  dxy    Ryd( 3d)     0.00088       2.36335
    53    C    4  dxz    Ryd( 3d)     0.00037       2.08971
    54    C    4  dyz    Ryd( 3d)     0.00050       2.19297
    55    C    4  dx2y2  Ryd( 3d)     0.00052       2.15586
    56    C    4  dz2    Ryd( 3d)     0.00091       2.42152

    57    C    5  S      Cor( 1S)     1.99912     -10.06136
    58    C    5  S      Val( 2S)     1.00687      -0.20173
    59    C    5  S      Ryd( 3S)     0.00123       0.95867
    60    C    5  px     Val( 2p)     1.04476      -0.06568
    61    C    5  px     Ryd( 3p)     0.00247       0.66809
    62    C    5  py     Val( 2p)     1.15259      -0.07097
    63    C    5  py     Ryd( 3p)     0.00301       0.64919
    64    C    5  pz     Val( 2p)     1.20629      -0.07400
    65    C    5  pz     Ryd( 3p)     0.00358       0.75793
    66    C    5  dxy    Ryd( 3d)     0.00070       2.25093
    67    C    5  dxz    Ryd( 3d)     0.00040       2.09086
    68    C    5  dyz    Ryd( 3d)     0.00059       2.28907
    69    C    5  dx2y2  Ryd( 3d)     0.00072       2.24718
    70    C    5  dz2    Ryd( 3d)     0.00078       2.38391

    71    C    6  S      Cor( 1S)     1.99913     -10.05818
    72    C    6  S      Val( 2S)     1.00632      -0.19945
    73    C    6  S      Ryd( 3S)     0.00174       0.92740
    74    C    6  px     Val( 2p)     1.04828      -0.06514
    75    C    6  px     Ryd( 3p)     0.00337       0.71960
    76    C    6  py     Val( 2p)     1.14873      -0.06927
    77    C    6  py     Ryd( 3p)     0.00201       0.64620
    78    C    6  pz     Val( 2p)     1.20686      -0.07199
    79    C    6  pz     Ryd( 3p)     0.00278       0.76289
    80    C    6  dxy    Ryd( 3d)     0.00072       2.26480
    81    C    6  dxz    Ryd( 3d)     0.00042       2.08679
    82    C    6  dyz    Ryd( 3d)     0.00065       2.31295
    83    C    6  dx2y2  Ryd( 3d)     0.00068       2.24847
    84    C    6  dz2    Ryd( 3d)     0.00073       2.37921

    85    C    7  S      Cor( 1S)     1.99913     -10.05705
    86    C    7  S      Val( 2S)     1.00577      -0.19802
    87    C    7  S      Ryd( 3S)     0.00166       0.93759
    88    C    7  px     Val( 2p)     1.04341      -0.06173
    89    C    7  px     Ryd( 3p)     0.00326       0.71928
    90    C    7  py     Val( 2p)     1.14804      -0.06759
    91    C    7  py     Ryd( 3p)     0.00216       0.64657
    92    C    7  pz     Val( 2p)     1.20627      -0.07064
    93    C    7  pz     Ryd( 3p)     0.00294       0.76766
    94    C    7  dxy    Ryd( 3d)     0.00072       2.27285
    95    C    7  dxz    Ryd( 3d)     0.00040       2.08920
    96    C    7  dyz    Ryd( 3d)     0.00066       2.31657
    97    C    7  dx2y2  Ryd( 3d)     0.00069       2.23969
    98    C    7  dz2    Ryd( 3d)     0.00073       2.37685

    99    C    8  S      Cor( 1S)     1.99913     -10.05640
   100    C    8  S      Val( 2S)     1.00590      -0.19729
   101    C    8  S      Ryd( 3S)     0.00166       0.93749
   102    C    8  px     Val( 2p)     1.04186      -0.06088
   103    C    8  px     Ryd( 3p)     0.00323       0.71891
   104    C    8  py     Val( 2p)     1.14731      -0.06642
   105    C    8  py     Ryd( 3p)     0.00212       0.64580
   106    C    8  pz     Val( 2p)     1.20749      -0.06974
   107    C    8  pz     Ryd( 3p)     0.00293       0.76784
   108    C    8  dxy    Ryd( 3d)     0.00072       2.27276
   109    C    8  dxz    Ryd( 3d)     0.00041       2.08873
   110    C    8  dyz    Ryd( 3d)     0.00067       2.31860
   111    C    8  dx2y2  Ryd( 3d)     0.00068       2.23907
   112    C    8  dz2    Ryd( 3d)     0.00073       2.37599

   113    C    9  S      Cor( 1S)     1.99913     -10.05849
   114    C    9  S      Val( 2S)     1.00692      -0.19909
   115    C    9  S      Ryd( 3S)     0.00155       0.92937
   116    C    9  px     Val( 2p)     1.04852      -0.06445
   117    C    9  px     Ryd( 3p)     0.00313       0.69825
   118    C    9  py     Val( 2p)     1.14855      -0.06818
   119    C    9  py     Ryd( 3p)     0.00211       0.64318
   120    C    9  pz     Val( 2p)     1.20639      -0.07090
   121    C    9  pz     Ryd( 3p)     0.00279       0.76582
   122    C    9  dxy    Ryd( 3d)     0.00073       2.26581
   123    C    9  dxz    Ryd( 3d)     0.00041       2.08468
   124    C    9  dyz    Ryd( 3d)     0.00067       2.31710
   125    C    9  dx2y2  Ryd( 3d)     0.00068       2.23609
   126    C    9  dz2    Ryd( 3d)     0.00073       2.37384

   127    C   10  S      Cor( 1S)     1.99912     -10.05409
   128    C   10  S      Val( 2S)     1.02061      -0.20444
   129    C   10  S      Ryd( 3S)     0.00178       0.90386
   130    C   10  px     Val( 2p)     1.04464      -0.06677
   131    C   10  px     Ryd( 3p)     0.00403       0.67498
   132    C   10  py     Val( 2p)     1.15013      -0.06397
   133    C   10  py     Ryd( 3p)     0.00257       0.61722
   134    C   10  pz     Val( 2p)     1.21421      -0.06772
   135    C   10  pz     Ryd( 3p)     0.00286       0.73623
   136    C   10  dxy    Ryd( 3d)     0.00068       2.26186
   137    C   10  dxz    Ryd( 3d)     0.00041       2.08306
   138    C   10  dyz    Ryd( 3d)     0.00067       2.32350
   139    C   10  dx2y2  Ryd( 3d)     0.00062       2.23220
   140    C   10  dz2    Ryd( 3d)     0.00074       2.37620

   141    C   11  S      Cor( 1S)     1.99912     -10.12162
   142    C   11  S      Val( 2S)     0.99144      -0.20639
   143    C   11  S      Ryd( 3S)     0.00310       0.79886
   144    C   11  px     Val( 2p)     0.88932      -0.06494
   145    C   11  px     Ryd( 3p)     0.00223       0.55782
   146    C   11  py     Val( 2p)     0.96663      -0.05711
   147    C   11  py     Ryd( 3p)     0.00310       0.57706
   148    C   11  pz     Val( 2p)     1.16382      -0.06983
   149    C   11  pz     Ryd( 3p)     0.00174       0.66577
   150    C   11  dxy    Ryd( 3d)     0.00185       2.23519
   151    C   11  dxz    Ryd( 3d)     0.00106       2.05182
   152    C   11  dyz    Ryd( 3d)     0.00124       2.28970
   153    C   11  dx2y2  Ryd( 3d)     0.00151       2.19877
   154    C   11  dz2    Ryd( 3d)     0.00117       2.33819

   155    O   12  S      Cor( 1S)     1.99974     -18.94226
   156    O   12  S      Val( 2S)     1.67371      -0.84398
   157    O   12  S      Ryd( 3S)     0.00138       1.40621
   158    O   12  px     Val( 2p)     1.42228      -0.25978
   159    O   12  px     Ryd( 3p)     0.00260       1.23133
   160    O   12  py     Val( 2p)     1.71314      -0.29196
   161    O   12  py     Ryd( 3p)     0.00078       1.09669
   162    O   12  pz     Val( 2p)     1.92500      -0.28549
   163    O   12  pz     Ryd( 3p)     0.00182       1.07667
   164    O   12  dxy    Ryd( 3d)     0.00119       3.21668
   165    O   12  dxz    Ryd( 3d)     0.00027       2.88392
   166    O   12  dyz    Ryd( 3d)     0.00104       2.81053
   167    O   12  dx2y2  Ryd( 3d)     0.00092       3.00543
   168    O   12  dz2    Ryd( 3d)     0.00074       2.96502

   169    H   13  S      Val( 1S)     0.76642       0.07455
   170    H   13  S      Ryd( 2S)     0.00022       0.27397
   171    H   13  px     Ryd( 2p)     0.00086       2.32789
   172    H   13  py     Ryd( 2p)     0.00028       1.72529
   173    H   13  pz     Ryd( 2p)     0.00026       1.70701

   174    H   14  S      Val( 1S)     0.75504       0.06643
   175    H   14  S      Ryd( 2S)     0.00268       0.36091
   176    H   14  px     Ryd( 2p)     0.00018       1.82240
   177    H   14  py     Ryd( 2p)     0.00017       1.81283
   178    H   14  pz     Ryd( 2p)     0.00068       2.32807

   179    H   15  S      Val( 1S)     0.75374       0.06974
   180    H   15  S      Ryd( 2S)     0.00222       0.39957
   181    H   15  px     Ryd( 2p)     0.00040       2.03518
   182    H   15  py     Ryd( 2p)     0.00048       2.16032
   183    H   15  pz     Ryd( 2p)     0.00018       1.80423

   184    H   16  S      Val( 1S)     0.77911       0.07612
   185    H   16  S      Ryd( 2S)     0.00275       0.37606
   186    H   16  px     Ryd( 2p)     0.00014       1.84323
   187    H   16  py     Ryd( 2p)     0.00019       1.84442
   188    H   16  pz     Ryd( 2p)     0.00068       2.34108

   189    H   17  S      Val( 1S)     0.77203       0.08117
   190    H   17  S      Ryd( 2S)     0.00238       0.36431
   191    H   17  px     Ryd( 2p)     0.00038       2.08163
   192    H   17  py     Ryd( 2p)     0.00044       2.12031
   193    H   17  pz     Ryd( 2p)     0.00019       1.82785

   194    H   18  S      Val( 1S)     0.77702       0.07598
   195    H   18  S      Ryd( 2S)     0.00249       0.37549
   196    H   18  px     Ryd( 2p)     0.00014       1.86889
   197    H   18  py     Ryd( 2p)     0.00056       2.21838
   198    H   18  pz     Ryd( 2p)     0.00031       1.97024

   199    H   19  S      Val( 1S)     0.78717       0.06911
   200    H   19  S      Ryd( 2S)     0.00284       0.38564
   201    H   19  px     Ryd( 2p)     0.00013       1.84281
   202    H   19  py     Ryd( 2p)     0.00022       1.87151
   203    H   19  pz     Ryd( 2p)     0.00067       2.34646

   204    H   20  S      Val( 1S)     0.78921       0.07110
   205    H   20  S      Ryd( 2S)     0.00265       0.43103
   206    H   20  px     Ryd( 2p)     0.00016       1.88326
   207    H   20  py     Ryd( 2p)     0.00053       2.22063
   208    H   20  pz     Ryd( 2p)     0.00033       1.98642

   209    H   21  S      Val( 1S)     0.78593       0.07193
   210    H   21  S      Ryd( 2S)     0.00288       0.38928
   211    H   21  px     Ryd( 2p)     0.00012       1.86099
   212    H   21  py     Ryd( 2p)     0.00022       1.86526
   213    H   21  pz     Ryd( 2p)     0.00066       2.33922

   214    H   22  S      Val( 1S)     0.78757       0.07234
   215    H   22  S      Ryd( 2S)     0.00286       0.39014
   216    H   22  px     Ryd( 2p)     0.00014       1.88805
   217    H   22  py     Ryd( 2p)     0.00054       2.20887
   218    H   22  pz     Ryd( 2p)     0.00034       1.98683

   219    H   23  S      Val( 1S)     0.78764       0.07195
   220    H   23  S      Ryd( 2S)     0.00285       0.38870
   221    H   23  px     Ryd( 2p)     0.00014       1.87424
   222    H   23  py     Ryd( 2p)     0.00023       1.86735
   223    H   23  pz     Ryd( 2p)     0.00066       2.33825

   224    H   24  S      Val( 1S)     0.78616       0.07452
   225    H   24  S      Ryd( 2S)     0.00282       0.39006
   226    H   24  px     Ryd( 2p)     0.00013       1.87187
   227    H   24  py     Ryd( 2p)     0.00023       1.86887
   228    H   24  pz     Ryd( 2p)     0.00066       2.33967

   229    H   25  S      Val( 1S)     0.78662       0.07411
   230    H   25  S      Ryd( 2S)     0.00280       0.39342
   231    H   25  px     Ryd( 2p)     0.00014       1.88441
   232    H   25  py     Ryd( 2p)     0.00054       2.21004
   233    H   25  pz     Ryd( 2p)     0.00033       1.98934

   234    H   26  S      Val( 1S)     0.78787       0.07162
   235    H   26  S      Ryd( 2S)     0.00304       0.38602
   236    H   26  px     Ryd( 2p)     0.00014       1.87512
   237    H   26  py     Ryd( 2p)     0.00054       2.20593
   238    H   26  pz     Ryd( 2p)     0.00034       1.98460

   239    H   27  S      Val( 1S)     0.78799       0.07150
   240    H   27  S      Ryd( 2S)     0.00304       0.38579
   241    H   27  px     Ryd( 2p)     0.00013       1.86237
   242    H   27  py     Ryd( 2p)     0.00023       1.86594
   243    H   27  pz     Ryd( 2p)     0.00066       2.33661

   244    H   28  S      Val( 1S)     0.77906       0.08186
   245    H   28  S      Ryd( 2S)     0.00384       0.38017
   246    H   28  px     Ryd( 2p)     0.00014       1.87237
   247    H   28  py     Ryd( 2p)     0.00023       1.86077
   248    H   28  pz     Ryd( 2p)     0.00066       2.34435

   249    H   29  S      Val( 1S)     0.77914       0.08179
   250    H   29  S      Ryd( 2S)     0.00384       0.38036
   251    H   29  px     Ryd( 2p)     0.00014       1.88156
   252    H   29  py     Ryd( 2p)     0.00057       2.20785
   253    H   29  pz     Ryd( 2p)     0.00032       1.98831

   254    H   30  S      Val( 1S)     0.82900       0.05212
   255    H   30  S      Ryd( 2S)     0.00285       0.35883
   256    H   30  px     Ryd( 2p)     0.00017       1.79162
   257    H   30  py     Ryd( 2p)     0.00053       2.20146
   258    H   30  pz     Ryd( 2p)     0.00041       1.95400

   259    H   31  S      Val( 1S)     0.82904       0.05210
   260    H   31  S      Ryd( 2S)     0.00285       0.35880
   261    H   31  px     Ryd( 2p)     0.00016       1.77361
   262    H   31  py     Ryd( 2p)     0.00021       1.86565
   263    H   31  pz     Ryd( 2p)     0.00074       2.30776

   264    H   32  S      Val( 1S)     0.54135       0.10540
   265    H   32  S      Ryd( 2S)     0.00153       0.40586
   266    H   32  px     Ryd( 2p)     0.00200       2.35816
   267    H   32  py     Ryd( 2p)     0.00124       1.83865
   268    H   32  pz     Ryd( 2p)     0.00163       1.68268

 WARNING:  1 low occupancy (<1.9990e) core orbital  found on  C    1
           1 low occupancy (<1.9990e) core orbital  found on  C    2


 Summary of Natural Population Analysis:                  
                                                          
                                       Natural Population 
                Natural  -----------------------------------------------
    Atom  No    Charge         Core      Valence    Rydberg      Total
 -----------------------------------------------------------------------
      C    1   -0.23781      1.99843     4.23502    0.00436     6.23781
      C    2   -0.02473      1.99874     4.01175    0.01424     6.02473
      C    3   -0.49421      1.99906     4.48448    0.01067     6.49421
      C    4   -0.40430      1.99913     4.39259    0.01259     6.40430
      C    5   -0.42311      1.99912     4.41051    0.01348     6.42311
      C    6   -0.42242      1.99913     4.41018    0.01311     6.42242
      C    7   -0.41585      1.99913     4.40348    0.01324     6.41585
      C    8   -0.41484      1.99913     4.40256    0.01314     6.41484
      C    9   -0.42231      1.99913     4.41038    0.01280     6.42231
      C   10   -0.44308      1.99912     4.42959    0.01438     6.44308
      C   11   -0.02732      1.99912     4.01121    0.01699     6.02732
      O   12   -0.74463      1.99974     6.73413    0.01076     8.74463
      H   13    0.23196      0.00000     0.76642    0.00162     0.76804
      H   14    0.24125      0.00000     0.75504    0.00372     0.75875
      H   15    0.24299      0.00000     0.75374    0.00328     0.75701
      H   16    0.21713      0.00000     0.77911    0.00376     0.78287
      H   17    0.22459      0.00000     0.77203    0.00338     0.77541
      H   18    0.21947      0.00000     0.77702    0.00350     0.78053
      H   19    0.20897      0.00000     0.78717    0.00386     0.79103
      H   20    0.20711      0.00000     0.78921    0.00368     0.79289
      H   21    0.21018      0.00000     0.78593    0.00389     0.78982
      H   22    0.20855      0.00000     0.78757    0.00388     0.79145
      H   23    0.20848      0.00000     0.78764    0.00388     0.79152
      H   24    0.21000      0.00000     0.78616    0.00384     0.79000
      H   25    0.20955      0.00000     0.78662    0.00382     0.79045
      H   26    0.20808      0.00000     0.78787    0.00405     0.79192
      H   27    0.20796      0.00000     0.78799    0.00406     0.79204
      H   28    0.21607      0.00000     0.77906    0.00487     0.78393
      H   29    0.21599      0.00000     0.77914    0.00487     0.78401
      H   30    0.16704      0.00000     0.82900    0.00396     0.83296
      H   31    0.16700      0.00000     0.82904    0.00396     0.83300
      H   32    0.45225      0.00000     0.54135    0.00640     0.54775
 =======================================================================
   * Total *   -0.00000     23.98896    69.78300    0.22803    94.00000

                                 Natural Population      
 --------------------------------------------------------
   Core                      23.98896 ( 99.9540% of  24)
   Valence                   69.78300 ( 99.6900% of  70)
   Natural Minimal Basis     93.77197 ( 99.7574% of  94)
   Natural Rydberg Basis      0.22803 (  0.2426% of  94)
 --------------------------------------------------------

    Atom  No          Natural Electron Configuration
 ----------------------------------------------------------------------------
      C    1      [core]2S( 0.99)2p( 3.25)
      C    2      [core]2S( 0.88)2p( 3.14)3p( 0.01)
      C    3      [core]2S( 1.02)2p( 3.47)3p( 0.01)
      C    4      [core]2S( 1.01)2p( 3.38)3p( 0.01)
      C    5      [core]2S( 1.01)2p( 3.40)3p( 0.01)
      C    6      [core]2S( 1.01)2p( 3.40)3p( 0.01)
      C    7      [core]2S( 1.01)2p( 3.40)3p( 0.01)
      C    8      [core]2S( 1.01)2p( 3.40)3p( 0.01)
      C    9      [core]2S( 1.01)2p( 3.40)3p( 0.01)
      C   10      [core]2S( 1.02)2p( 3.41)3p( 0.01)
      C   11      [core]2S( 0.99)2p( 3.02)3p( 0.01)3d( 0.01)
      O   12      [core]2S( 1.67)2p( 5.06)3p( 0.01)
      H   13            1S( 0.77)
      H   14            1S( 0.76)
      H   15            1S( 0.75)
      H   16            1S( 0.78)
      H   17            1S( 0.77)
      H   18            1S( 0.78)
      H   19            1S( 0.79)
      H   20            1S( 0.79)
      H   21            1S( 0.79)
      H   22            1S( 0.79)
      H   23            1S( 0.79)
      H   24            1S( 0.79)
      H   25            1S( 0.79)
      H   26            1S( 0.79)
      H   27            1S( 0.79)
      H   28            1S( 0.78)
      H   29            1S( 0.78)
      H   30            1S( 0.83)
      H   31            1S( 0.83)
      H   32            1S( 0.54)


 NATURAL BOND ORBITAL ANALYSIS:

                       Occupancies       Lewis Structure    Low   High
           Occ.    -------------------  -----------------   occ   occ
  Cycle   Thresh.   Lewis   Non-Lewis     CR  BD  3C  LP    (L)   (NL)   Dev
 =============================================================================
   1(1)    1.90    93.24265   0.75735     12  33   0   2     0      0    0.06
 -----------------------------------------------------------------------------

 Structure accepted: No low occupancy Lewis orbitals

 WARNING:  1 low occupancy (<1.9990e) core orbital  found on  C    1
           1 low occupancy (<1.9990e) core orbital  found on  C    2

 --------------------------------------------------------
   Core                     23.98897 ( 99.954% of  24)
   Valence Lewis            69.25368 ( 98.934% of  70)
  ==================       ============================
   Total Lewis              93.24265 ( 99.194% of  94)
  -----------------------------------------------------
   Valence non-Lewis         0.58664 (  0.624% of  94)
   Rydberg non-Lewis         0.17072 (  0.182% of  94)
  ==================       ============================
   Total non-Lewis           0.75735 (  0.806% of  94)
 --------------------------------------------------------


       (Occupancy)   Bond orbital/ Coefficients/ Hybrids
 ---------------------------------------------------------------------------------
     1. (1.98620) BD ( 1) C   1 - C   2  
                ( 48.90%)   0.6993* C   1 s( 52.00%)p 0.92( 47.95%)d 0.00(  0.05%)
                                           -0.0000  0.7210 -0.0124  0.6431 -0.0016
                                            0.1937 -0.0009  0.1687 -0.0000  0.0102
                                            0.0092  0.0027  0.0156 -0.0094
                ( 51.10%)   0.7149* C   2 s( 51.90%)p 0.93( 48.05%)d 0.00(  0.05%)
                                           -0.0001  0.7199 -0.0267 -0.6420 -0.0246
                                           -0.1986 -0.0077 -0.1680 -0.0063  0.0107
                                            0.0090  0.0028  0.0157 -0.0096
     2. (1.98338) BD ( 2) C   1 - C   2  
                ( 50.44%)   0.7102* C   1 s(  0.00%)p 1.00( 99.92%)d 0.00(  0.08%)
                                           -0.0000  0.0035  0.0020 -0.2959  0.0011
                                            0.9546 -0.0063  0.0173 -0.0004  0.0221
                                           -0.0017  0.0066 -0.0150  0.0001
                ( 49.56%)   0.7040* C   2 s(  0.00%)p 1.00( 99.93%)d 0.00(  0.07%)
                                            0.0000 -0.0009  0.0040 -0.3002 -0.0013
                                            0.9533 -0.0071  0.0162  0.0020 -0.0217
                                            0.0015 -0.0061  0.0143 -0.0010
     3. (1.98252) BD ( 3) C   1 - C   2  
                ( 50.33%)   0.7094* C   1 s(  0.00%)p 1.00( 99.92%)d 0.00(  0.08%)
                                            0.0000 -0.0018 -0.0023 -0.2259  0.0023
                                           -0.0876  0.0009  0.9698 -0.0057 -0.0041
                                            0.0234  0.0069 -0.0050  0.0112
                ( 49.67%)   0.7048* C   2 s(  0.00%)p 1.00( 99.93%)d 0.00(  0.07%)
                                           -0.0000  0.0023 -0.0043 -0.2244  0.0035
                                           -0.0871  0.0040  0.9702 -0.0052  0.0036
                                           -0.0222 -0.0069  0.0047 -0.0116
     4. (1.98915) BD ( 1) C   1 - H  13  
                ( 61.62%)   0.7850* C   1 s( 47.92%)p 1.09( 52.05%)d 0.00(  0.03%)
                                            0.0005 -0.6922 -0.0084  0.6689  0.0168
                                            0.2068  0.0052  0.1732  0.0044 -0.0086
                                           -0.0071 -0.0022 -0.0125  0.0077
                ( 38.38%)   0.6196* H  13 s( 99.90%)p 0.00(  0.10%)
                                           -0.9995  0.0007 -0.0299 -0.0093 -0.0077
     5. (1.98219) BD ( 1) C   2 - C   3  
                ( 49.61%)   0.7043* C   2 s( 48.03%)p 1.08( 51.93%)d 0.00(  0.04%)
                                           -0.0001  0.6925  0.0263  0.6679 -0.0183
                                            0.2077 -0.0151  0.1717  0.0043  0.0098
                                            0.0073  0.0025  0.0136 -0.0086
                ( 50.39%)   0.7099* C   3 s( 27.60%)p 2.62( 72.34%)d 0.00(  0.06%)
                                            0.0001  0.5250  0.0179 -0.7887 -0.0099
                                           -0.2520 -0.0126 -0.1939  0.0060  0.0118
                                            0.0092  0.0033  0.0168 -0.0105
     6. (1.96923) BD ( 1) C   3 - C   4  
                ( 51.50%)   0.7176* C   3 s( 28.58%)p 2.50( 71.39%)d 0.00(  0.03%)
                                            0.0001  0.5346 -0.0002  0.2565 -0.0071
                                            0.6626 -0.0044 -0.4572  0.0013  0.0054
                                           -0.0033 -0.0149 -0.0083  0.0001
                ( 48.50%)   0.6964* C   4 s( 26.95%)p 2.71( 73.00%)d 0.00(  0.05%)
                                            0.0004  0.5191  0.0064 -0.2568 -0.0077
                                           -0.6744 -0.0017  0.4573  0.0020  0.0087
                                           -0.0063 -0.0159 -0.0103 -0.0015
     7. (1.96337) BD ( 1) C   3 - H  14  
                ( 62.13%)   0.7882* C   3 s( 21.77%)p 3.59( 78.19%)d 0.00(  0.04%)
                                           -0.0002  0.4665 -0.0072  0.0339  0.0007
                                            0.2037 -0.0132  0.8597 -0.0015 -0.0009
                                           -0.0024  0.0067 -0.0001  0.0187
                ( 37.87%)   0.6154* H  14 s( 99.91%)p 0.00(  0.09%)
                                            0.9996 -0.0049 -0.0019 -0.0060 -0.0285
     8. (1.96291) BD ( 1) C   3 - H  15  
                ( 62.17%)   0.7885* C   3 s( 22.05%)p 3.53( 77.91%)d 0.00(  0.04%)
                                           -0.0002  0.4696 -0.0071  0.5566 -0.0074
                                           -0.6748 -0.0014 -0.1167  0.0121 -0.0155
                                           -0.0025  0.0049 -0.0071 -0.0091
                ( 37.83%)   0.6150* H  15 s( 99.92%)p 0.00(  0.08%)
                                            0.9996 -0.0038 -0.0186  0.0220  0.0029
     9. (1.97962) BD ( 1) C   4 - C   5  
                ( 50.00%)   0.7071* C   4 s( 28.82%)p 2.47( 71.14%)d 0.00(  0.04%)
                                            0.0003  0.5368  0.0064  0.7690 -0.0059
                                            0.2680  0.0225  0.2181 -0.0063  0.0093
                                            0.0093  0.0027  0.0134 -0.0078
                ( 50.00%)   0.7071* C   5 s( 28.42%)p 2.52( 71.54%)d 0.00(  0.04%)
                                            0.0003  0.5330  0.0090 -0.7660 -0.0072
                                           -0.2887  0.0228 -0.2115 -0.0047  0.0117
                                            0.0081  0.0030  0.0123 -0.0084
    10. (1.97799) BD ( 1) C   4 - H  16  
                ( 61.09%)   0.7816* C   4 s( 22.03%)p 3.54( 77.92%)d 0.00(  0.04%)
                                            0.0001 -0.4693  0.0071  0.0101  0.0113
                                            0.2155 -0.0144  0.8558  0.0013  0.0004
                                           -0.0006 -0.0096  0.0015 -0.0188
                ( 38.91%)   0.6238* H  16 s( 99.92%)p 0.00(  0.08%)
                                           -0.9996  0.0042 -0.0019 -0.0056 -0.0283
    11. (1.97812) BD ( 1) C   4 - H  17  
                ( 61.35%)   0.7832* C   4 s( 22.16%)p 3.51( 77.79%)d 0.00(  0.04%)
                                           -0.0001  0.4708 -0.0024 -0.5844  0.0052
                                            0.6527 -0.0029  0.1005 -0.0157 -0.0182
                                           -0.0035  0.0037 -0.0015 -0.0094
                ( 38.65%)   0.6217* H  17 s( 99.92%)p 0.00(  0.08%)
                                            0.9996 -0.0030  0.0194 -0.0215 -0.0015
    12. (1.98065) BD ( 1) C   5 - C   6  
                ( 49.91%)   0.7065* C   5 s( 28.44%)p 2.51( 71.52%)d 0.00(  0.04%)
                                            0.0003  0.5333  0.0045  0.6215  0.0046
                                           -0.5528  0.0008 -0.1525 -0.0027 -0.0171
                                           -0.0048  0.0041  0.0016 -0.0093
                ( 50.09%)   0.7077* C   6 s( 28.30%)p 2.53( 71.65%)d 0.00(  0.04%)
                                            0.0003  0.5319  0.0087 -0.6324  0.0035
                                            0.5404  0.0003  0.1565 -0.0004 -0.0172
                                           -0.0052  0.0044  0.0025 -0.0092
    13. (1.97591) BD ( 1) C   5 - H  18  
                ( 61.09%)   0.7816* C   5 s( 21.61%)p 3.63( 78.35%)d 0.00(  0.05%)
                                           -0.0001  0.4648 -0.0029  0.1616 -0.0071
                                            0.7509  0.0010 -0.4396  0.0144  0.0056
                                           -0.0032 -0.0155 -0.0128 -0.0020
                ( 38.91%)   0.6237* H  18 s( 99.92%)p 0.00(  0.08%)
                                            0.9996 -0.0033 -0.0045 -0.0249  0.0132
    14. (1.97758) BD ( 1) C   5 - H  19  
                ( 60.72%)   0.7792* C   5 s( 21.50%)p 3.65( 78.45%)d 0.00(  0.05%)
                                           -0.0002  0.4636 -0.0083  0.0046  0.0002
                                            0.2151  0.0163  0.8590 -0.0061  0.0004
                                           -0.0000  0.0083 -0.0016  0.0197
                ( 39.28%)   0.6267* H  19 s( 99.92%)p 0.00(  0.08%)
                                            0.9996 -0.0044 -0.0004 -0.0088 -0.0270
    15. (1.97940) BD ( 1) C   6 - C   7  
                ( 50.13%)   0.7080* C   6 s( 28.53%)p 2.50( 71.43%)d 0.00(  0.04%)
                                            0.0003  0.5340  0.0098  0.7634 -0.0028
                                            0.3164 -0.0002  0.1775 -0.0005  0.0123
                                            0.0070  0.0029  0.0116 -0.0088
                ( 49.87%)   0.7062* C   7 s( 28.45%)p 2.51( 71.51%)d 0.00(  0.04%)
                                            0.0003  0.5333  0.0097 -0.7644  0.0022
                                           -0.3146  0.0005 -0.1784 -0.0002  0.0124
                                            0.0068  0.0029  0.0119 -0.0089
    16. (1.97690) BD ( 1) C   6 - H  20  
                ( 60.60%)   0.7784* C   6 s( 21.68%)p 3.61( 78.28%)d 0.00(  0.05%)
                                            0.0001 -0.4655  0.0078  0.1266 -0.0013
                                            0.7410  0.0048 -0.4663  0.0101 -0.0043
                                            0.0029  0.0163  0.0127  0.0015
                ( 39.40%)   0.6277* H  20 s( 99.92%)p 0.00(  0.08%)
                                           -0.9996  0.0037 -0.0034 -0.0238  0.0141
    17. (1.97735) BD ( 1) C   6 - H  21  
                ( 60.78%)   0.7796* C   6 s( 21.52%)p 3.65( 78.44%)d 0.00(  0.05%)
                                            0.0002 -0.4638  0.0076  0.0265  0.0009
                                            0.2404  0.0098  0.8519 -0.0039 -0.0004
                                           -0.0012 -0.0095  0.0016 -0.0189
                ( 39.22%)   0.6263* H  21 s( 99.92%)p 0.00(  0.08%)
                                           -0.9996  0.0045 -0.0008 -0.0085 -0.0270
    18. (1.97999) BD ( 1) C   7 - C   8  
                ( 50.07%)   0.7076* C   7 s( 28.57%)p 2.50( 71.38%)d 0.00(  0.04%)
                                            0.0003  0.5345  0.0093  0.6308 -0.0021
                                           -0.5417  0.0014 -0.1500  0.0004 -0.0172
                                           -0.0048  0.0042  0.0021 -0.0092
                ( 49.93%)   0.7066* C   8 s( 28.51%)p 2.51( 71.45%)d 0.00(  0.04%)
                                            0.0003  0.5338  0.0094 -0.6310  0.0020
                                            0.5419 -0.0011  0.1503 -0.0003 -0.0172
                                           -0.0049  0.0042  0.0021 -0.0093
    19. (1.97734) BD ( 1) C   7 - H  22  
                ( 60.70%)   0.7791* C   7 s( 21.51%)p 3.65( 78.44%)d 0.00(  0.05%)
                                           -0.0001  0.4638 -0.0080  0.1294  0.0008
                                            0.7385  0.0040 -0.4714  0.0104  0.0045
                                           -0.0028 -0.0163 -0.0127 -0.0013
                ( 39.30%)   0.6269* H  22 s( 99.92%)p 0.00(  0.08%)
                                            0.9996 -0.0045 -0.0042 -0.0240  0.0144
    20. (1.97731) BD ( 1) C   7 - H  23  
                ( 60.69%)   0.7791* C   7 s( 21.49%)p 3.65( 78.47%)d 0.00(  0.05%)
                                           -0.0001  0.4635 -0.0082  0.0226  0.0021
                                            0.2478  0.0101  0.8501 -0.0049  0.0003
                                            0.0008  0.0098 -0.0017  0.0190
                ( 39.31%)   0.6269* H  23 s( 99.92%)p 0.00(  0.08%)
                                            0.9996 -0.0044 -0.0010 -0.0087 -0.0270
    21. (1.97959) BD ( 1) C   8 - C   9  
                ( 49.86%)   0.7061* C   8 s( 28.44%)p 2.51( 71.52%)d 0.00(  0.04%)
                                            0.0003  0.5332  0.0100  0.7643 -0.0020
                                            0.3156 -0.0005  0.1773 -0.0003  0.0125
                                            0.0069  0.0029  0.0118 -0.0089
                ( 50.14%)   0.7081* C   9 s( 28.57%)p 2.50( 71.38%)d 0.00(  0.04%)
                                            0.0003  0.5345  0.0092 -0.7634  0.0031
                                           -0.3156  0.0001 -0.1772  0.0003  0.0123
                                            0.0068  0.0029  0.0116 -0.0088
    22. (1.97723) BD ( 1) C   8 - H  24  
                ( 60.76%)   0.7795* C   8 s( 21.55%)p 3.64( 78.41%)d 0.00(  0.05%)
                                            0.0001 -0.4641  0.0082  0.0237  0.0015
                                            0.2487  0.0102  0.8494 -0.0052 -0.0004
                                           -0.0009 -0.0098  0.0017 -0.0189
                ( 39.24%)   0.6264* H  24 s( 99.92%)p 0.00(  0.08%)
                                           -0.9996  0.0044 -0.0008 -0.0088 -0.0270
    23. (1.97725) BD ( 1) C   8 - H  25  
                ( 60.74%)   0.7794* C   8 s( 21.54%)p 3.64( 78.42%)d 0.00(  0.05%)
                                            0.0001 -0.4640  0.0082  0.1286  0.0001
                                            0.7375  0.0043 -0.4729  0.0107 -0.0045
                                            0.0029  0.0164  0.0126  0.0012
                ( 39.26%)   0.6266* H  25 s( 99.92%)p 0.00(  0.08%)
                                           -0.9996  0.0044 -0.0040 -0.0241  0.0144
    24. (1.97830) BD ( 1) C   9 - C  10  
                ( 50.19%)   0.7085* C   9 s( 28.40%)p 2.52( 71.56%)d 0.00(  0.04%)
                                            0.0003  0.5328  0.0081  0.6319 -0.0033
                                           -0.5421  0.0012 -0.1500  0.0002 -0.0174
                                           -0.0048  0.0042  0.0025 -0.0095
                ( 49.81%)   0.7057* C  10 s( 28.61%)p 2.49( 71.35%)d 0.00(  0.04%)
                                            0.0003  0.5349  0.0059 -0.6306 -0.0002
                                            0.5416  0.0013  0.1499  0.0005 -0.0168
                                           -0.0048  0.0050  0.0005 -0.0093
    25. (1.97757) BD ( 1) C   9 - H  26  
                ( 60.70%)   0.7791* C   9 s( 21.52%)p 3.64( 78.43%)d 0.00(  0.05%)
                                           -0.0001  0.4639 -0.0077  0.1294  0.0006
                                            0.7374  0.0046 -0.4730  0.0099  0.0046
                                           -0.0029 -0.0164 -0.0126 -0.0013
                ( 39.30%)   0.6269* H  26 s( 99.92%)p 0.00(  0.08%)
                                            0.9996 -0.0046 -0.0038 -0.0240  0.0146
    26. (1.97759) BD ( 1) C   9 - H  27  
                ( 60.69%)   0.7790* C   9 s( 21.52%)p 3.64( 78.43%)d 0.00(  0.05%)
                                           -0.0001  0.4639 -0.0077  0.0244  0.0017
                                            0.2490  0.0099  0.8495 -0.0044  0.0004
                                            0.0010  0.0098 -0.0017  0.0189
                ( 39.31%)   0.6270* H  27 s( 99.92%)p 0.00(  0.08%)
                                            0.9996 -0.0046 -0.0006 -0.0087 -0.0270
    27. (1.98197) BD ( 1) C  10 - C  11  
                ( 50.70%)   0.7120* C  10 s( 27.67%)p 2.61( 72.28%)d 0.00(  0.05%)
                                            0.0004  0.5257  0.0167  0.7656  0.0132
                                            0.3225 -0.0113  0.1799 -0.0031  0.0130
                                            0.0072  0.0031  0.0123 -0.0093
                ( 49.30%)   0.7022* C  11 s( 30.58%)p 2.27( 69.38%)d 0.00(  0.05%)
                                            0.0003  0.5529  0.0040 -0.7475  0.0151
                                           -0.3212 -0.0066 -0.1779 -0.0012  0.0139
                                            0.0074  0.0030  0.0115 -0.0086
    28. (1.97552) BD ( 1) C  10 - H  28  
                ( 61.09%)   0.7816* C  10 s( 21.87%)p 3.57( 78.09%)d 0.00(  0.04%)
                                            0.0001 -0.4676  0.0089  0.0175 -0.0025
                                            0.2470  0.0115  0.8481 -0.0099  0.0001
                                            0.0003 -0.0089  0.0010 -0.0187
                ( 38.91%)   0.6238* H  28 s( 99.92%)p 0.00(  0.08%)
                                           -0.9996  0.0053  0.0007 -0.0097 -0.0269
    29. (1.97553) BD ( 1) C  10 - H  29  
                ( 61.09%)   0.7816* C  10 s( 21.87%)p 3.57( 78.09%)d 0.00(  0.04%)
                                            0.0001 -0.4676  0.0089  0.1225 -0.0044
                                            0.7353  0.0025 -0.4743  0.0145 -0.0033
                                            0.0023  0.0167  0.0117  0.0007
                ( 38.91%)   0.6238* H  29 s( 99.92%)p 0.00(  0.08%)
                                           -0.9996  0.0053 -0.0025 -0.0248  0.0141
    30. (1.99456) BD ( 1) C  11 - O  12  
                ( 32.42%)   0.5694* C  11 s( 21.45%)p 3.65( 78.27%)d 0.01(  0.29%)
                                           -0.0001 -0.4608 -0.0462 -0.6352 -0.0283
                                            0.5911  0.0275  0.1677  0.0079  0.0446
                                            0.0127 -0.0118 -0.0030  0.0238
                ( 67.58%)   0.8221* O  12 s( 32.55%)p 2.07( 67.38%)d 0.00(  0.07%)
                                            0.0001 -0.5705 -0.0045  0.5390  0.0029
                                           -0.5934  0.0018 -0.1762  0.0009  0.0162
                                            0.0048 -0.0119  0.0105  0.0122
    31. (1.98688) BD ( 1) C  11 - H  30  
                ( 59.17%)   0.7692* C  11 s( 24.05%)p 3.16( 75.90%)d 0.00(  0.05%)
                                           -0.0000  0.4902 -0.0138  0.1744  0.0068
                                            0.7046 -0.0044 -0.4816  0.0100  0.0068
                                           -0.0021 -0.0180 -0.0128 -0.0006
                ( 40.83%)   0.6390* H  30 s( 99.92%)p 0.00(  0.08%)
                                            0.9996 -0.0066 -0.0041 -0.0238  0.0157
    32. (1.98688) BD ( 1) C  11 - H  31  
                ( 59.17%)   0.7692* C  11 s( 24.05%)p 3.16( 75.90%)d 0.00(  0.05%)
                                           -0.0000  0.4902 -0.0138  0.0694  0.0084
                                            0.2165  0.0028  0.8409 -0.0094  0.0026
                                            0.0014  0.0099 -0.0012  0.0208
                ( 40.83%)   0.6390* H  31 s( 99.92%)p 0.00(  0.08%)
                                            0.9996 -0.0066 -0.0007 -0.0077 -0.0277
    33. (1.98856) BD ( 1) O  12 - H  32  
                ( 72.88%)   0.8537* O  12 s( 19.65%)p 4.09( 80.27%)d 0.00(  0.08%)
                                            0.0002  0.4427  0.0215  0.8328  0.0369
                                            0.2810 -0.0060  0.1694  0.0007  0.0228
                                            0.0106  0.0076  0.0061 -0.0105
                ( 27.12%)   0.5208* H  32 s( 99.62%)p 0.00(  0.38%)
                                            0.9981 -0.0031 -0.0584 -0.0172 -0.0110
    34. (1.99844) CR ( 1) C   1           s(100.00%)p 0.00(  0.00%)
                                            1.0000  0.0004  0.0000 -0.0003 -0.0000
                                           -0.0001 -0.0000 -0.0001 -0.0000  0.0000
                                            0.0000  0.0000  0.0000 -0.0000
    35. (1.99874) CR ( 1) C   2           s(100.00%)
                                            1.0000  0.0001 -0.0000 -0.0000 -0.0000
                                           -0.0000 -0.0000  0.0000 -0.0000  0.0000
                                            0.0000  0.0000  0.0000 -0.0000
    36. (1.99905) CR ( 1) C   3           s(100.00%)p 0.00(  0.00%)
                                            1.0000  0.0000 -0.0000  0.0002  0.0000
                                           -0.0001 -0.0000  0.0003  0.0000 -0.0000
                                           -0.0000  0.0000 -0.0000  0.0000
    37. (1.99913) CR ( 1) C   4           s(100.00%)p 0.00(  0.00%)
                                            1.0000 -0.0003 -0.0000 -0.0001  0.0000
                                            0.0003 -0.0000 -0.0004 -0.0000 -0.0000
                                            0.0000  0.0000  0.0000  0.0000
    38. (1.99912) CR ( 1) C   5           s(100.00%)p 0.00(  0.00%)
                                            1.0000 -0.0002 -0.0000  0.0001  0.0000
                                            0.0004 -0.0000  0.0002  0.0000  0.0000
                                           -0.0000 -0.0000 -0.0000  0.0000
    39. (1.99913) CR ( 1) C   6           s(100.00%)p 0.00(  0.00%)
                                            1.0000 -0.0002 -0.0000 -0.0001 -0.0000
                                           -0.0004 -0.0000 -0.0002 -0.0000  0.0000
                                           -0.0000 -0.0000 -0.0000  0.0000
    40. (1.99913) CR ( 1) C   7           s(100.00%)p 0.00(  0.00%)
                                            1.0000 -0.0002 -0.0000  0.0001  0.0000
                                            0.0004  0.0000  0.0002  0.0000  0.0000
                                           -0.0000 -0.0000 -0.0000  0.0000
    41. (1.99913) CR ( 1) C   8           s(100.00%)p 0.00(  0.00%)
                                            1.0000 -0.0002 -0.0000 -0.0001 -0.0000
                                           -0.0004 -0.0000 -0.0002 -0.0000  0.0000
                                           -0.0000 -0.0000 -0.0000  0.0000
    42. (1.99912) CR ( 1) C   9           s(100.00%)p 0.00(  0.00%)
                                            1.0000 -0.0002 -0.0000  0.0001  0.0000
                                            0.0004  0.0000  0.0002  0.0000  0.0000
                                           -0.0000 -0.0000 -0.0000  0.0000
    43. (1.99912) CR ( 1) C  10           s(100.00%)p 0.00(  0.00%)
                                            1.0000 -0.0002 -0.0000 -0.0001 -0.0000
                                           -0.0004  0.0000 -0.0002  0.0000  0.0000
                                           -0.0000 -0.0000 -0.0000  0.0000
    44. (1.99912) CR ( 1) C  11           s(100.00%)p 0.00(  0.00%)
                                            1.0000 -0.0002 -0.0000  0.0001 -0.0000
                                            0.0001  0.0000  0.0001  0.0000  0.0000
                                           -0.0000 -0.0000 -0.0000  0.0000
    45. (1.99974) CR ( 1) O  12           s(100.00%)p 0.00(  0.00%)
                                            1.0000 -0.0000 -0.0000 -0.0002 -0.0000
                                            0.0000  0.0000 -0.0000 -0.0000 -0.0000
                                           -0.0000 -0.0000 -0.0000  0.0000
    46. (1.98050) LP ( 1) O  12           s( 47.82%)p 1.09( 52.15%)d 0.00(  0.04%)
                                            0.0000  0.6914 -0.0123 -0.0894  0.0034
                                           -0.6700  0.0070 -0.2540  0.0028 -0.0050
                                           -0.0012 -0.0090  0.0155  0.0026
    47. (1.95864) LP ( 2) O  12           s(  0.00%)p 1.00( 99.95%)d 0.00(  0.05%)
                                            0.0000 -0.0001  0.0000 -0.0739  0.0012
                                           -0.3448  0.0057  0.9353 -0.0154 -0.0032
                                            0.0038  0.0167  0.0068  0.0130
    48. (0.00082) RY*( 1) C   1           s( 70.04%)p 0.42( 29.08%)d 0.01(  0.88%)
                                           -0.0000 -0.0076  0.8369  0.0171 -0.4978
                                            0.0032 -0.1206  0.0065 -0.1676  0.0418
                                            0.0361  0.0146  0.0639 -0.0381
    49. (0.00017) RY*( 2) C   1           s(  0.00%)p 1.00( 99.91%)d 0.00(  0.08%)
                                            0.0000  0.0004  0.0030  0.0023  0.3773
                                           -0.0041 -0.6908 -0.0040 -0.6161 -0.0223
                                            0.0070 -0.0014 -0.0147 -0.0089
    50. (0.00014) RY*( 3) C   1           s(  3.71%)p23.94( 88.81%)d 2.02(  7.48%)
                                            0.0000 -0.0009  0.1926 -0.0023  0.3873
                                            0.0013  0.6773 -0.0032 -0.5286  0.1656
                                            0.0618  0.0290  0.1611 -0.1294
    51. (0.00010) RY*( 4) C   1           s( 18.51%)p 3.93( 72.69%)d 0.48(  8.80%)
    52. (0.00000) RY*( 5) C   1           s(  1.32%)p 1.84(  2.43%)d72.71( 96.25%)
    53. (0.00000) RY*( 6) C   1           s(  1.57%)p 1.11(  1.74%)d61.58( 96.69%)
    54. (0.00000) RY*( 7) C   1           s(  0.10%)p 0.83(  0.08%)d99.99( 99.81%)
    55. (0.00000) RY*( 8) C   1           s(  3.74%)p 1.04(  3.90%)d24.67( 92.35%)
    56. (0.00000) RY*( 9) C   1           s(  1.09%)p 1.38(  1.50%)d89.68( 97.41%)
    57. (0.00437) RY*( 1) C   2           s( 19.38%)p 3.70( 71.69%)d 0.46(  8.93%)
                                           -0.0000 -0.0068  0.4402 -0.0214  0.0571
                                           -0.0205 -0.6268  0.0062  0.5655 -0.2105
                                            0.1717  0.0419  0.0852  0.0807
    58. (0.00250) RY*( 2) C   2           s( 14.18%)p 4.87( 69.02%)d 1.18( 16.79%)
                                            0.0000  0.0172  0.3762 -0.0187  0.1807
                                            0.0067  0.6551  0.0027  0.4775  0.2716
                                            0.1364  0.1190 -0.2075  0.1355
    59. (0.00245) RY*( 3) C   2           s( 20.37%)p 3.29( 67.05%)d 0.62( 12.58%)
                                           -0.0000  0.0218  0.4508 -0.0122  0.7286
                                           -0.0075 -0.0153 -0.0151 -0.3727 -0.0694
                                           -0.2542 -0.1243  0.1068 -0.1718
    60. (0.00049) RY*( 4) C   2           s( 43.69%)p 1.15( 50.14%)d 0.14(  6.17%)
                                           -0.0000 -0.0171  0.6608 -0.0189 -0.6230
                                           -0.0040 -0.0064 -0.0058 -0.3358  0.1309
                                           -0.1798  0.0040 -0.1048 -0.0345
    61. (0.00006) RY*( 5) C   2           s(  0.41%)p 1.26(  0.52%)d99.99( 99.07%)
    62. (0.00002) RY*( 6) C   2           s(  0.35%)p41.92( 14.49%)d99.99( 85.17%)
    63. (0.00001) RY*( 7) C   2           s(  1.45%)p12.83( 18.64%)d55.02( 79.91%)
    64. (0.00000) RY*( 8) C   2           s(  0.03%)p39.62(  1.18%)d99.99( 98.79%)
    65. (0.00000) RY*( 9) C   2           s(  0.21%)p35.88(  7.44%)d99.99( 92.35%)
    66. (0.00337) RY*( 1) C   3           s( 22.05%)p 3.16( 69.70%)d 0.37(  8.25%)
                                           -0.0000  0.0092  0.4695  0.0077  0.6830
                                            0.0033  0.3448  0.0070  0.3339  0.1789
                                           -0.0883  0.0519  0.0331 -0.1974
    67. (0.00246) RY*( 2) C   3           s(  1.01%)p82.45( 83.44%)d15.37( 15.55%)
                                           -0.0000  0.0023  0.1006  0.0107  0.4861
                                           -0.0127 -0.5223 -0.0138 -0.5699  0.2474
                                           -0.0002  0.0526  0.0702  0.2943
    68. (0.00091) RY*( 3) C   3           s(  3.74%)p17.92( 67.07%)d 7.80( 29.18%)
                                            0.0000 -0.0175  0.1927  0.0069 -0.2028
                                           -0.0016 -0.6261  0.0058  0.4874  0.3373
                                           -0.3437 -0.1560 -0.1461 -0.1193
    69. (0.00043) RY*( 4) C   3           s(  0.27%)p 1.00(  0.27%)d99.99( 99.47%)
                                            0.0000 -0.0011  0.0517 -0.0009 -0.0382
                                            0.0012 -0.0341  0.0025 -0.0051  0.2603
                                            0.5657  0.3095 -0.7028 -0.1309
    70. (0.00028) RY*( 5) C   3           s( 61.24%)p 0.55( 33.76%)d 0.08(  4.99%)
                                            0.0000 -0.0036  0.7826  0.0210 -0.4626
                                            0.0009  0.0976  0.0109 -0.3370  0.0677
                                            0.0771 -0.0049  0.1807 -0.0820
    71. (0.00015) RY*( 6) C   3           s( 10.79%)p 1.26( 13.58%)d 7.01( 75.63%)
                                           -0.0000 -0.0041  0.3285 -0.0079  0.1255
                                            0.0024 -0.2457 -0.0058  0.2442 -0.6999
                                            0.2409 -0.1716 -0.1843  0.3807
    72. (0.00012) RY*( 7) C   3           s(  0.17%)p94.78( 16.34%)d99.99( 83.49%)
                                           -0.0000  0.0077  0.0408 -0.0187  0.0121
                                           -0.0148  0.2815  0.0041 -0.2887  0.0182
                                           -0.4478 -0.5004 -0.6067  0.1252
    73. (0.00001) RY*( 8) C   3           s(  0.68%)p 0.81(  0.56%)d99.99( 98.76%)
    74. (0.00000) RY*( 9) C   3           s(  0.05%)p99.99( 15.45%)d99.99( 84.50%)
    75. (0.00478) RY*( 1) C   4           s(  1.00%)p93.24( 92.98%)d 6.04(  6.02%)
                                           -0.0000  0.0101  0.0993  0.0191  0.5079
                                           -0.0139 -0.6365 -0.0132 -0.5158 -0.1543
                                           -0.0250 -0.0398  0.0194 -0.1840
    76. (0.00229) RY*( 2) C   4           s( 24.64%)p 2.55( 62.73%)d 0.51( 12.63%)
                                            0.0000 -0.0072  0.4963 -0.0049 -0.6938
                                            0.0056 -0.2514 -0.0080 -0.2876  0.2726
                                           -0.0734  0.0612  0.0642 -0.1968
    77. (0.00118) RY*( 3) C   4           s(  0.56%)p99.99( 81.27%)d32.51( 18.17%)
                                            0.0000 -0.0156  0.0731 -0.0067  0.1729
                                           -0.0052  0.6562 -0.0039 -0.5935  0.1683
                                           -0.2448 -0.1658 -0.1814 -0.1817
    78. (0.00071) RY*( 4) C   4           s( 54.12%)p 0.55( 30.02%)d 0.29( 15.86%)
                                            0.0000  0.0043  0.7356 -0.0065  0.3904
                                            0.0054  0.0977 -0.0090  0.3716  0.1022
                                           -0.2529 -0.1123  0.2504  0.0944
    79. (0.00024) RY*( 5) C   4           s(  7.63%)p 0.77(  5.85%)d11.33( 86.52%)
                                            0.0000  0.0018  0.2763 -0.0031  0.1776
                                           -0.0009  0.0566 -0.0044  0.1540  0.1416
                                            0.5261  0.3411 -0.5943 -0.3143
    80. (0.00013) RY*( 6) C   4           s(  2.43%)p 6.35( 15.40%)d33.86( 82.17%)
                                           -0.0000 -0.0074  0.1556 -0.0150  0.0205
                                           -0.0196  0.2718  0.0114 -0.2810 -0.2836
                                            0.4782  0.4236  0.5630  0.1275
    81. (0.00007) RY*( 7) C   4           s(  8.02%)p 0.66(  5.27%)d10.81( 86.71%)
    82. (0.00003) RY*( 8) C   4           s(  1.63%)p 4.03(  6.58%)d56.22( 91.79%)
    83. (0.00001) RY*( 9) C   4           s(  0.01%)p 1.00(  0.04%)d99.99( 99.95%)
    84. (0.00480) RY*( 1) C   5           s(  0.46%)p99.99( 93.42%)d13.36(  6.12%)
                                           -0.0000  0.0100  0.0669 -0.0112 -0.2547
                                           -0.0149 -0.5447  0.0190  0.7563  0.0569
                                           -0.0501 -0.1531 -0.1233 -0.1296
    85. (0.00330) RY*( 2) C   5           s( 20.71%)p 3.43( 71.05%)d 0.40(  8.24%)
                                            0.0000 -0.0033  0.4551  0.0028  0.7027
                                            0.0074  0.2592  0.0058  0.3865  0.0124
                                            0.0574 -0.0983  0.2396 -0.1091
    86. (0.00122) RY*( 3) C   5           s(  1.12%)p71.49( 80.32%)d16.52( 18.56%)
                                            0.0000 -0.0166  0.1047  0.0094 -0.5503
                                            0.0019  0.6564  0.0050  0.2632 -0.2981
                                           -0.1041 -0.1364  0.1786 -0.1882
    87. (0.00061) RY*( 4) C   5           s( 53.00%)p 0.35( 18.64%)d 0.54( 28.36%)
                                            0.0000  0.0025  0.7280  0.0013 -0.2309
                                            0.0113 -0.2461  0.0028 -0.2691  0.0530
                                           -0.4430  0.1972  0.2055  0.0589
    88. (0.00022) RY*( 5) C   5           s( 17.78%)p 0.42(  7.43%)d 4.21( 74.79%)
                                            0.0000  0.0015  0.4217 -0.0003 -0.1411
                                            0.0046 -0.1445  0.0052 -0.1829 -0.3479
                                            0.7423 -0.2109 -0.1767  0.0128
    89. (0.00013) RY*( 6) C   5           s(  5.25%)p 3.08( 16.16%)d14.96( 78.59%)
                                           -0.0000 -0.0075  0.2291  0.0180 -0.1723
                                           -0.0134  0.3329 -0.0054  0.1434  0.6821
                                            0.2011  0.1562 -0.3992  0.3105
    90. (0.00008) RY*( 7) C   5           s(  0.84%)p 6.43(  5.41%)d99.99( 93.75%)
    91. (0.00002) RY*( 8) C   5           s(  0.32%)p14.39(  4.67%)d99.99( 95.00%)
    92. (0.00002) RY*( 9) C   5           s(  0.54%)p 5.71(  3.06%)d99.99( 96.41%)
    93. (0.00363) RY*( 1) C   6           s(  3.39%)p27.17( 92.14%)d 1.32(  4.47%)
                                            0.0000 -0.0005  0.1841 -0.0077 -0.8615
                                            0.0003  0.1289 -0.0072 -0.4032  0.1401
                                            0.0575 -0.1161  0.0372 -0.0832
    94. (0.00321) RY*( 2) C   6           s( 10.94%)p 7.24( 79.21%)d 0.90(  9.85%)
                                            0.0000 -0.0051  0.3307  0.0041  0.4273
                                           -0.0003 -0.1786 -0.0146 -0.7599 -0.1009
                                           -0.0697 -0.2094  0.0387 -0.1952
    95. (0.00301) RY*( 3) C   6           s( 27.63%)p 2.26( 62.33%)d 0.36( 10.05%)
                                            0.0000 -0.0054  0.5256 -0.0032 -0.1530
                                           -0.0113 -0.7163  0.0071  0.2942 -0.0972
                                            0.0293  0.0998  0.2781  0.0533
    96. (0.00038) RY*( 4) C   6           s( 36.24%)p 0.94( 34.22%)d 0.82( 29.55%)
                                           -0.0000  0.0025  0.6020 -0.0015  0.1148
                                           -0.0154  0.5313 -0.0059  0.2154 -0.2281
                                            0.4854 -0.0765 -0.0311 -0.0326
    97. (0.00035) RY*( 5) C   6           s( 14.10%)p 1.01( 14.22%)d 5.08( 71.68%)
                                           -0.0000  0.0016  0.3755 -0.0023  0.0617
                                           -0.0107  0.3447 -0.0040  0.1394  0.2904
                                           -0.7543  0.1231  0.2121 -0.0573
    98. (0.00015) RY*( 6) C   6           s(  6.77%)p 0.28(  1.88%)d13.50( 91.35%)
                                            0.0000 -0.0006  0.2601  0.0080 -0.0437
                                            0.0108 -0.1280  0.0036 -0.0187  0.0309
                                           -0.1649  0.1746 -0.9000  0.2116
    99. (0.00008) RY*( 7) C   6           s(  0.82%)p 4.79(  3.92%)d99.99( 95.26%)
   100. (0.00001) RY*( 8) C   6           s(  0.01%)p99.99(  7.85%)d99.99( 92.14%)
   101. (0.00001) RY*( 9) C   6           s(  0.09%)p49.57(  4.43%)d99.99( 95.48%)
   102. (0.00348) RY*( 1) C   7           s(  0.13%)p99.99( 91.30%)d68.28(  8.57%)
                                            0.0000 -0.0005  0.0354 -0.0032 -0.5352
                                            0.0070  0.3950 -0.0139 -0.6858 -0.1491
                                           -0.0117  0.1957  0.0607  0.1461
   103. (0.00340) RY*( 2) C   7           s(  0.06%)p99.99( 93.05%)d99.99(  6.89%)
                                            0.0000 -0.0005  0.0249  0.0072  0.8071
                                            0.0034  0.0992 -0.0110 -0.5187  0.1104
                                            0.0801  0.1463  0.1205  0.1197
   104. (0.00312) RY*( 3) C   7           s( 37.92%)p 1.39( 52.89%)d 0.24(  9.19%)
                                            0.0000 -0.0078  0.6157  0.0015  0.1074
                                            0.0095  0.6453  0.0050  0.3176 -0.0847
                                           -0.0009 -0.0777  0.2619 -0.1008
   105. (0.00037) RY*( 4) C   7           s( 50.08%)p 0.79( 39.45%)d 0.21( 10.47%)
                                            0.0000  0.0030  0.7077  0.0031 -0.0947
                                            0.0172 -0.5781  0.0070 -0.2257  0.0887
                                           -0.2837  0.0590  0.0928 -0.0648
   106. (0.00034) RY*( 5) C   7           s(  5.41%)p 0.81(  4.38%)d16.66( 90.21%)
                                            0.0000  0.0011  0.2327  0.0009 -0.0306
                                            0.0054 -0.1915  0.0030 -0.0784 -0.3143
                                            0.8733 -0.1654 -0.1152  0.0002
   107. (0.00013) RY*( 6) C   7           s(  6.20%)p 0.56(  3.44%)d14.58( 90.36%)
                                           -0.0000 -0.0012  0.2489 -0.0023  0.0293
                                           -0.0125  0.1708 -0.0047  0.0648  0.2712
                                            0.0016  0.2030 -0.8526  0.2488
   108. (0.00007) RY*( 7) C   7           s(  0.00%)p 1.00(  4.08%)d23.48( 95.92%)
   109. (0.00001) RY*( 8) C   7           s(  0.02%)p99.99(  7.64%)d99.99( 92.34%)
   110. (0.00001) RY*( 9) C   7           s(  0.16%)p24.21(  3.96%)d99.99( 95.88%)
   111. (0.00342) RY*( 1) C   8           s(  0.02%)p99.99( 88.45%)d99.99( 11.53%)
                                            0.0000 -0.0001  0.0130  0.0009 -0.0026
                                            0.0066  0.3227 -0.0185 -0.8832  0.0522
                                           -0.0327 -0.2533 -0.0949 -0.1958
   112. (0.00340) RY*( 2) C   8           s(  1.64%)p57.36( 94.00%)d 2.66(  4.36%)
                                            0.0000 -0.0012  0.1280 -0.0078 -0.9695
                                           -0.0016 -0.0044  0.0005 -0.0030  0.1566
                                            0.0729 -0.0001  0.1174  0.0004
   113. (0.00307) RY*( 3) C   8           s( 36.25%)p 1.51( 54.62%)d 0.25(  9.13%)
                                            0.0000 -0.0078  0.6020 -0.0002  0.0921
                                           -0.0101 -0.6916 -0.0036 -0.2436 -0.1281
                                           -0.0166 -0.0552  0.2535 -0.0855
   114. (0.00037) RY*( 4) C   8           s( 55.67%)p 0.78( 43.65%)d 0.01(  0.68%)
                                            0.0000  0.0032  0.7461 -0.0029  0.0972
                                           -0.0186  0.6100 -0.0071  0.2335 -0.0328
                                            0.0170  0.0127  0.0503 -0.0520
   115. (0.00035) RY*( 5) C   8           s(  0.02%)p 0.58(  0.01%)d99.99( 99.97%)
                                            0.0000  0.0000  0.0133 -0.0000  0.0009
                                           -0.0003  0.0088 -0.0001  0.0050  0.3295
                                           -0.9217  0.1569  0.1268 -0.0302
   116. (0.00013) RY*( 6) C   8           s(  6.19%)p 0.57(  3.51%)d14.58( 90.30%)
                                           -0.0000 -0.0012  0.2489  0.0027 -0.0312
                                            0.0124 -0.1719  0.0048 -0.0662  0.2432
                                           -0.0041  0.1998 -0.8595  0.2554
   117. (0.00007) RY*( 7) C   8           s(  0.04%)p99.99(  4.24%)d99.99( 95.72%)
   118. (0.00000) RY*( 8) C   8           s(  0.05%)p99.99(  7.80%)d99.99( 92.15%)
   119. (0.00000) RY*( 9) C   8           s(  0.10%)p39.76(  3.92%)d99.99( 95.98%)
   120. (0.00329) RY*( 1) C   9           s(  0.89%)p99.99( 94.83%)d 4.81(  4.28%)
                                            0.0000 -0.0013  0.0943 -0.0086 -0.9361
                                            0.0035  0.2675 -0.0003 -0.0215 -0.1948
                                           -0.0679  0.0109 -0.0079 -0.0097
   121. (0.00328) RY*( 2) C   9           s(  0.00%)p 1.00( 87.97%)d 0.14( 12.02%)
                                            0.0000 -0.0000  0.0034 -0.0018 -0.1131
                                           -0.0063 -0.3131  0.0176  0.8767  0.0352
                                           -0.0488 -0.2560 -0.1067 -0.1992
   122. (0.00306) RY*( 3) C   9           s( 36.38%)p 1.50( 54.70%)d 0.25(  8.92%)
                                            0.0000 -0.0074  0.6031  0.0029  0.2501
                                            0.0084  0.6456  0.0034  0.2599 -0.0649
                                            0.0074 -0.0616  0.2725 -0.0829
   123. (0.00035) RY*( 4) C   9           s(  0.05%)p 0.99(  0.05%)d99.99( 99.89%)
                                            0.0000  0.0001  0.0232  0.0002 -0.0031
                                            0.0008 -0.0195 -0.0000 -0.0121  0.3260
                                           -0.9190  0.1659  0.1409 -0.0266
   124. (0.00034) RY*( 5) C   9           s( 48.13%)p 0.95( 45.78%)d 0.13(  6.08%)
                                            0.0000  0.0036  0.6938  0.0044 -0.0984
                                            0.0196 -0.6251  0.0076 -0.2387 -0.0454
                                            0.0487 -0.0285  0.2142 -0.0986
   125. (0.00013) RY*( 6) C   9           s( 14.40%)p 0.03(  0.41%)d 5.92( 85.19%)
                                           -0.0000 -0.0002  0.3795 -0.0024  0.0184
                                           -0.0095  0.0564 -0.0037  0.0223  0.2092
                                           -0.0188  0.1948 -0.8418  0.2475
   126. (0.00007) RY*( 7) C   9           s(  0.00%)p 1.00(  4.23%)d22.62( 95.77%)
   127. (0.00001) RY*( 8) C   9           s(  0.04%)p99.99(  8.11%)d99.99( 91.86%)
   128. (0.00001) RY*( 9) C   9           s(  0.08%)p50.27(  4.10%)d99.99( 95.81%)
   129. (0.00407) RY*( 1) C  10           s(  0.71%)p99.99( 97.55%)d 2.45(  1.74%)
                                           -0.0000  0.0123  0.0833  0.0074 -0.9574
                                           -0.0015  0.2423  0.0001  0.0133  0.1129
                                            0.0452 -0.0114  0.0497  0.0028
   130. (0.00309) RY*( 2) C  10           s(  0.00%)p 1.00( 87.76%)d 0.14( 12.24%)
                                           -0.0000  0.0000 -0.0001 -0.0019 -0.0697
                                           -0.0089 -0.3233  0.0241  0.8761 -0.0336
                                            0.0163  0.2630  0.1107  0.1988
   131. (0.00288) RY*( 3) C  10           s( 29.11%)p 2.15( 62.63%)d 0.28(  8.25%)
                                            0.0000 -0.0106  0.5395 -0.0135 -0.1305
                                           -0.0100 -0.7287 -0.0048 -0.2792 -0.0341
                                            0.0187 -0.0538  0.2664 -0.0844
   132. (0.00081) RY*( 4) C  10           s( 65.71%)p 0.46( 30.22%)d 0.06(  4.07%)
                                            0.0000  0.0018  0.8106 -0.0006  0.1690
                                           -0.0168  0.4859 -0.0063  0.1928 -0.1826
                                           -0.0726 -0.0055 -0.0451  0.0076
   133. (0.00035) RY*( 5) C  10           s(  0.00%)p 1.00(  0.02%)d99.99( 99.98%)
                                           -0.0000 -0.0000 -0.0001 -0.0001  0.0012
                                           -0.0004  0.0053  0.0010 -0.0144 -0.3397
                                            0.9280 -0.0760 -0.0947  0.0919
   134. (0.00011) RY*( 6) C  10           s(  0.00%)p 1.00(  8.19%)d11.22( 91.81%)
                                           -0.0000 -0.0007  0.0008  0.0203 -0.1675
                                            0.0079 -0.2120  0.0045 -0.0914 -0.5216
                                           -0.2738  0.1145 -0.7237  0.1851
   135. (0.00007) RY*( 7) C  10           s(  4.44%)p 0.34(  1.50%)d21.19( 94.06%)
   136. (0.00003) RY*( 8) C  10           s(  0.00%)p 1.00( 12.27%)d 7.15( 87.73%)
   137. (0.00001) RY*( 9) C  10           s(  0.01%)p 3.61(  0.04%)d99.99( 99.94%)
   138. (0.00322) RY*( 1) C  11           s( 41.10%)p 0.61( 24.96%)d 0.83( 33.94%)
                                            0.0000  0.0018  0.6411 -0.0115 -0.4509
                                            0.0331 -0.1849  0.0113 -0.1040 -0.0713
                                            0.0278 -0.1564  0.5447 -0.1110
   139. (0.00284) RY*( 2) C  11           s(  0.16%)p99.99( 95.78%)d24.89(  4.06%)
                                            0.0000 -0.0246  0.0321 -0.0090  0.3496
                                            0.0166 -0.8661  0.0054 -0.2915  0.1757
                                            0.0531  0.0100 -0.0661  0.0492
   140. (0.00201) RY*( 3) C  11           s(  0.00%)p 1.00( 56.26%)d 0.78( 43.74%)
                                           -0.0000  0.0000  0.0001 -0.0007 -0.0558
                                           -0.0031 -0.2585  0.0084  0.7018  0.2085
                                           -0.5996  0.1520  0.1049  0.0171
   141. (0.00143) RY*( 4) C  11           s(  0.00%)p 1.00( 19.18%)d 4.21( 80.82%)
                                            0.0000 -0.0000  0.0002  0.0021  0.0326
                                            0.0096  0.1510 -0.0259 -0.4089  0.0438
                                           -0.3004  0.6568  0.2996  0.4415
   142. (0.00056) RY*( 5) C  11           s( 31.83%)p 0.46( 14.64%)d 1.68( 53.53%)
                                            0.0000 -0.0212  0.5638 -0.0439  0.3703
                                            0.0439  0.0532  0.0127  0.0490 -0.5589
                                           -0.2170  0.1751 -0.3665 -0.1043
   143. (0.00026) RY*( 6) C  11           s(  0.39%)p99.99( 60.05%)d99.99( 39.56%)
                                            0.0000 -0.0163  0.0604  0.0068  0.7267
                                            0.0116  0.2281  0.0048  0.1419  0.1199
                                            0.0962 -0.1766  0.5787 -0.0766
   144. (0.00012) RY*( 7) C  11           s( 25.91%)p 0.19(  4.90%)d 2.67( 69.18%)
                                            0.0000  0.0046  0.5090  0.0180  0.0434
                                           -0.0089  0.2017 -0.0018  0.0780  0.7049
                                            0.2163  0.0999 -0.3369  0.1570
   145. (0.00000) RY*( 8) C  11           s(  0.09%)p99.99( 20.18%)d99.99( 79.73%)
   146. (0.00001) RY*( 9) C  11           s(  0.40%)p11.63(  4.60%)d99.99( 95.00%)
   147. (0.00156) RY*( 1) O  12           s(  0.00%)p 1.00( 92.43%)d 0.08(  7.57%)
                                           -0.0000  0.0000  0.0016  0.0009  0.0694
                                            0.0040  0.3302 -0.0109 -0.9001 -0.0407
                                            0.1581 -0.1756 -0.0841 -0.1057
   148. (0.00149) RY*( 2) O  12           s( 25.52%)p 2.49( 63.45%)d 0.43( 11.03%)
                                           -0.0000  0.0062  0.5051  0.0038 -0.5776
                                           -0.0043 -0.4995 -0.0013 -0.2267  0.0232
                                            0.0413 -0.0719  0.3115 -0.0766
   149. (0.00006) RY*( 3) O  12           s( 49.18%)p 0.79( 38.71%)d 0.25( 12.11%)
   150. (0.00004) RY*( 4) O  12           s( 21.10%)p 3.02( 63.79%)d 0.72( 15.11%)
   151. (0.00001) RY*( 5) O  12           s(  2.23%)p 4.08(  9.08%)d39.84( 88.69%)
   152. (0.00000) RY*( 6) O  12           s(  0.10%)p40.73(  3.93%)d99.99( 95.98%)
   153. (0.00000) RY*( 7) O  12           s(  0.10%)p42.84(  4.48%)d99.99( 95.41%)
   154. (0.00000) RY*( 8) O  12           s(  0.54%)p38.00( 20.65%)d99.99( 78.80%)
   155. (0.00001) RY*( 9) O  12           s(  1.21%)p 3.08(  3.74%)d78.30( 95.05%)
   156. (0.00024) RY*( 1) H  13           s( 70.32%)p 0.42( 29.68%)
                                            0.0090  0.8385 -0.2545  0.2540 -0.4093
   157. (0.00021) RY*( 2) H  13           s( 11.28%)p 7.86( 88.72%)
                                            0.0053  0.3358  0.1124 -0.9344  0.0385
   158. (0.00021) RY*( 3) H  13           s(  7.84%)p11.76( 92.16%)
                                            0.0043  0.2799 -0.3910  0.0895  0.8722
   159. (0.00009) RY*( 4) H  13           s( 10.67%)p 8.37( 89.33%)
   160. (0.00272) RY*( 1) H  14           s( 99.24%)p 0.01(  0.76%)
                                            0.0069  0.9961  0.0551  0.0005  0.0679
   161. (0.00019) RY*( 2) H  14           s(  0.17%)p99.99( 99.83%)
                                            0.0045  0.0409 -0.8997  0.4161  0.1255
   162. (0.00014) RY*( 3) H  14           s(  0.01%)p99.99( 99.99%)
                                           -0.0012  0.0106 -0.3935 -0.9033  0.1708
   163. (0.00004) RY*( 4) H  14           s(  0.67%)p99.99( 99.33%)
   164. (0.00225) RY*( 1) H  15           s( 99.04%)p 0.01(  0.96%)
                                            0.0060  0.9952  0.0889 -0.0264  0.0319
   165. (0.00020) RY*( 2) H  15           s(  0.35%)p99.99( 99.65%)
                                            0.0023  0.0590 -0.5717 -0.4901 -0.6554
   166. (0.00015) RY*( 3) H  15           s(  0.03%)p99.99( 99.97%)
                                           -0.0045  0.0160 -0.5538 -0.3574  0.7518
   167. (0.00004) RY*( 4) H  15           s(  0.67%)p99.99( 99.33%)
   168. (0.00277) RY*( 1) H  16           s( 99.61%)p 0.00(  0.39%)
                                            0.0059  0.9980 -0.0158  0.0007 -0.0606
   169. (0.00018) RY*( 2) H  16           s(  0.01%)p 1.00( 99.99%)
                                            0.0039  0.0090  0.5998 -0.7999 -0.0167
   170. (0.00012) RY*( 3) H  16           s(  0.00%)p 1.00(100.00%)
                                           -0.0013  0.0046  0.7925  0.5969 -0.1248
   171. (0.00004) RY*( 4) H  16           s(  0.46%)p99.99( 99.54%)
   172. (0.00240) RY*( 1) H  17           s( 99.45%)p 0.01(  0.55%)
                                            0.0050  0.9972 -0.0500  0.0503 -0.0224
   173. (0.00018) RY*( 2) H  17           s(  0.03%)p99.99( 99.97%)
                                            0.0033  0.0183  0.0412  0.1193  0.9918
   174. (0.00011) RY*( 3) H  17           s(  0.00%)p 1.00(100.00%)
                                           -0.0005  0.0018  0.7456  0.6573 -0.1100
   175. (0.00004) RY*( 4) H  17           s(  0.60%)p99.99( 99.40%)
   176. (0.00251) RY*( 1) H  18           s( 99.40%)p 0.01(  0.60%)
                                            0.0053  0.9970  0.0129  0.0760 -0.0055
   177. (0.00019) RY*( 2) H  18           s(  0.05%)p99.99( 99.95%)
                                            0.0032  0.0230 -0.0704 -0.3572 -0.9311
   178. (0.00013) RY*( 3) H  18           s(  0.00%)p 1.00(100.00%)
                                           -0.0009  0.0036  0.9771 -0.2124  0.0077
   179. (0.00004) RY*( 4) H  18           s(  0.62%)p99.99( 99.38%)
   180. (0.00286) RY*( 1) H  19           s( 99.56%)p 0.00(  0.44%)
                                            0.0062  0.9978  0.0024  0.0374  0.0548
   181. (0.00019) RY*( 2) H  19           s(  0.01%)p99.99( 99.99%)
                                            0.0033  0.0112 -0.1784 -0.8931  0.4128
   182. (0.00013) RY*( 3) H  19           s(  0.00%)p 1.00(100.00%)
                                           -0.0001  0.0021  0.9832 -0.1783  0.0391
   183. (0.00004) RY*( 4) H  19           s(  0.51%)p99.99( 99.49%)
   184. (0.00268) RY*( 1) H  20           s( 99.57%)p 0.00(  0.43%)
                                            0.0053  0.9978 -0.0221 -0.0615  0.0042
   185. (0.00019) RY*( 2) H  20           s(  0.06%)p99.99( 99.94%)
                                            0.0029  0.0239  0.1524  0.3948  0.9057
   186. (0.00015) RY*( 3) H  20           s(  0.03%)p99.99( 99.97%)
                                           -0.0030  0.0169  0.9876 -0.0901 -0.1273
   187. (0.00005) RY*( 4) H  20           s(  0.42%)p99.99( 99.58%)
   188. (0.00291) RY*( 1) H  21           s( 99.54%)p 0.00(  0.46%)
                                            0.0062  0.9977 -0.0119 -0.0449 -0.0491
   189. (0.00019) RY*( 2) H  21           s(  0.05%)p99.99( 99.95%)
                                            0.0035  0.0212  0.0430  0.9099 -0.4121
   190. (0.00012) RY*( 3) H  21           s(  0.01%)p 1.00( 99.99%)
                                            0.0004  0.0082  0.9980 -0.0576 -0.0228
   191. (0.00004) RY*( 4) H  21           s(  0.48%)p99.99( 99.52%)
   192. (0.00289) RY*( 1) H  22           s( 99.52%)p 0.00(  0.48%)
                                            0.0062  0.9976  0.0114  0.0679 -0.0044
   193. (0.00019) RY*( 2) H  22           s(  0.06%)p99.99( 99.94%)
                                            0.0037  0.0233 -0.0565 -0.3930 -0.9175
   194. (0.00013) RY*( 3) H  22           s(  0.00%)p 1.00(100.00%)
                                           -0.0000  0.0003  0.9855 -0.1691  0.0117
   195. (0.00004) RY*( 4) H  22           s(  0.50%)p99.99( 99.50%)
   196. (0.00288) RY*( 1) H  23           s( 99.53%)p 0.00(  0.47%)
                                            0.0062  0.9976  0.0044  0.0471  0.0497
   197. (0.00019) RY*( 2) H  23           s(  0.05%)p99.99( 99.95%)
                                            0.0036  0.0217 -0.1690 -0.8904  0.4221
   198. (0.00013) RY*( 3) H  23           s(  0.00%)p 1.00(100.00%)
                                            0.0005  0.0020  0.9847 -0.1706  0.0343
   199. (0.00004) RY*( 4) H  23           s(  0.50%)p99.99( 99.50%)
   200. (0.00285) RY*( 1) H  24           s( 99.54%)p 0.00(  0.46%)
                                            0.0061  0.9977 -0.0079 -0.0465 -0.0490
   201. (0.00019) RY*( 2) H  24           s(  0.05%)p99.99( 99.95%)
                                            0.0036  0.0218  0.1503  0.8918 -0.4261
   202. (0.00013) RY*( 3) H  24           s(  0.00%)p 1.00(100.00%)
                                            0.0001  0.0014  0.9874 -0.1572  0.0193
   203. (0.00004) RY*( 4) H  24           s(  0.49%)p99.99( 99.51%)
   204. (0.00283) RY*( 1) H  25           s( 99.53%)p 0.00(  0.47%)
                                            0.0061  0.9976 -0.0127 -0.0674  0.0057
   205. (0.00019) RY*( 2) H  25           s(  0.05%)p99.99( 99.95%)
                                            0.0036  0.0219  0.0427  0.3937  0.9180
   206. (0.00013) RY*( 3) H  25           s(  0.00%)p 1.00(100.00%)
                                            0.0001  0.0020  0.9876 -0.1558  0.0209
   207. (0.00004) RY*( 4) H  25           s(  0.50%)p99.99( 99.50%)
   208. (0.00307) RY*( 1) H  26           s( 99.57%)p 0.00(  0.43%)
                                            0.0062  0.9978  0.0218  0.0617 -0.0024
   209. (0.00019) RY*( 2) H  26           s(  0.06%)p99.99( 99.94%)
                                            0.0035  0.0236 -0.0257 -0.4092 -0.9118
   210. (0.00013) RY*( 3) H  26           s(  0.02%)p99.99( 99.98%)
                                            0.0002  0.0127 -0.9890  0.1428 -0.0359
   211. (0.00004) RY*( 4) H  26           s(  0.44%)p99.99( 99.56%)
   212. (0.00307) RY*( 1) H  27           s( 99.57%)p 0.00(  0.43%)
                                            0.0062  0.9978  0.0180  0.0443  0.0448
   213. (0.00019) RY*( 2) H  27           s(  0.06%)p99.99( 99.94%)
                                            0.0035  0.0236 -0.1323 -0.8993  0.4161
   214. (0.00013) RY*( 3) H  27           s(  0.02%)p99.99( 99.98%)
                                            0.0002  0.0126 -0.9903  0.1371 -0.0195
   215. (0.00004) RY*( 4) H  27           s(  0.44%)p99.99( 99.56%)
   216. (0.00387) RY*( 1) H  28           s( 99.80%)p 0.00(  0.20%)
                                            0.0063  0.9990 -0.0219 -0.0040 -0.0383
   217. (0.00018) RY*( 2) H  28           s(  0.00%)p 1.00(100.00%)
                                           -0.0023  0.0053 -0.2858 -0.8740  0.3929
   218. (0.00014) RY*( 3) H  28           s(  0.05%)p99.99( 99.95%)
                                            0.0010  0.0233  0.9576 -0.2727  0.0897
   219. (0.00005) RY*( 4) H  28           s(  0.22%)p99.99( 99.78%)
   220. (0.00387) RY*( 1) H  29           s( 99.80%)p 0.00(  0.20%)
                                            0.0063  0.9990 -0.0268 -0.0267  0.0231
   221. (0.00018) RY*( 2) H  29           s(  0.00%)p 1.00(100.00%)
                                           -0.0023  0.0053 -0.1836 -0.3966 -0.8994
   222. (0.00014) RY*( 3) H  29           s(  0.05%)p99.99( 99.95%)
                                            0.0010  0.0233  0.9734 -0.1992 -0.1108
   223. (0.00005) RY*( 4) H  29           s(  0.22%)p99.99( 99.78%)
   224. (0.00290) RY*( 1) H  30           s( 99.63%)p 0.00(  0.37%)
                                            0.0078  0.9981  0.0275  0.0529  0.0101
   225. (0.00024) RY*( 2) H  30           s(  0.16%)p99.99( 99.84%)
                                            0.0028  0.0396 -0.4814 -0.3442 -0.8051
   226. (0.00013) RY*( 3) H  30           s(  0.05%)p99.99( 99.95%)
                                           -0.0115  0.0186 -0.8574 -0.0014  0.5142
   227. (0.00003) RY*( 4) H  30           s(  0.24%)p99.99( 99.76%)
   228. (0.00290) RY*( 1) H  31           s( 99.63%)p 0.00(  0.37%)
                                            0.0078  0.9981  0.0259  0.0454  0.0304
   229. (0.00024) RY*( 2) H  31           s(  0.16%)p99.99( 99.84%)
                                            0.0028  0.0396 -0.5701 -0.7577  0.3151
   230. (0.00013) RY*( 3) H  31           s(  0.05%)p99.99( 99.95%)
                                           -0.0115  0.0186 -0.7766  0.3750 -0.5058
   231. (0.00003) RY*( 4) H  31           s(  0.24%)p99.99( 99.76%)
   232. (0.00174) RY*( 1) H  32           s( 79.07%)p 0.26( 20.93%)
                                            0.0123  0.8891  0.2838 -0.3437 -0.1029
   233. (0.00167) RY*( 2) H  32           s(  0.00%)p 1.00(100.00%)
                                            0.0000  0.0011  0.0743  0.3445 -0.9358
   234. (0.00093) RY*( 3) H  32           s( 17.44%)p 4.73( 82.56%)
                                            0.0082  0.4175 -0.1851  0.8393  0.2948
   235. (0.00002) RY*( 4) H  32           s(  3.87%)p24.84( 96.13%)
   236. (0.01989) BD*( 1) C   1 - C   2  
                ( 51.10%)   0.7149* C   1 s( 52.00%)p 0.92( 47.95%)d 0.00(  0.05%)
                                           -0.0000  0.7210 -0.0124  0.6431 -0.0016
                                            0.1937 -0.0009  0.1687 -0.0000  0.0102
                                            0.0092  0.0027  0.0156 -0.0094
                ( 48.90%)  -0.6993* C   2 s( 51.90%)p 0.93( 48.05%)d 0.00(  0.05%)
                                           -0.0001  0.7199 -0.0267 -0.6420 -0.0246
                                           -0.1986 -0.0077 -0.1680 -0.0063  0.0107
                                            0.0090  0.0028  0.0157 -0.0096
   237. (0.03114) BD*( 2) C   1 - C   2  
                ( 49.56%)   0.7040* C   1 s(  0.00%)p 1.00( 99.92%)d 0.00(  0.08%)
                                            0.0000 -0.0035 -0.0020  0.2959 -0.0011
                                           -0.9546  0.0063 -0.0173  0.0004 -0.0221
                                            0.0017 -0.0066  0.0150 -0.0001
                ( 50.44%)  -0.7102* C   2 s(  0.00%)p 1.00( 99.93%)d 0.00(  0.07%)
                                           -0.0000  0.0009 -0.0040  0.3002  0.0013
                                           -0.9533  0.0071 -0.0162 -0.0020  0.0217
                                           -0.0015  0.0061 -0.0143  0.0010
   238. (0.03033) BD*( 3) C   1 - C   2  
                ( 49.67%)   0.7048* C   1 s(  0.00%)p 1.00( 99.92%)d 0.00(  0.08%)
                                           -0.0000  0.0018  0.0023  0.2259 -0.0023
                                            0.0876 -0.0009 -0.9698  0.0057  0.0041
                                           -0.0234 -0.0069  0.0050 -0.0112
                ( 50.33%)  -0.7094* C   2 s(  0.00%)p 1.00( 99.93%)d 0.00(  0.07%)
                                            0.0000 -0.0023  0.0043  0.2244 -0.0035
                                            0.0871 -0.0040 -0.9702  0.0052 -0.0036
                                            0.0222  0.0069 -0.0047  0.0116
   239. (0.00608) BD*( 1) C   1 - H  13  
                ( 38.38%)   0.6196* C   1 s( 47.92%)p 1.09( 52.05%)d 0.00(  0.03%)
                                           -0.0005  0.6922  0.0084 -0.6689 -0.0168
                                           -0.2068 -0.0052 -0.1732 -0.0044  0.0086
                                            0.0071  0.0022  0.0125 -0.0077
                ( 61.62%)  -0.7850* H  13 s( 99.90%)p 0.00(  0.10%)
                                            0.9995 -0.0007  0.0299  0.0093  0.0077
   240. (0.01891) BD*( 1) C   2 - C   3  
                ( 50.39%)   0.7099* C   2 s( 48.03%)p 1.08( 51.93%)d 0.00(  0.04%)
                                           -0.0001  0.6925  0.0263  0.6679 -0.0183
                                            0.2077 -0.0151  0.1717  0.0043  0.0098
                                            0.0073  0.0025  0.0136 -0.0086
                ( 49.61%)  -0.7043* C   3 s( 27.60%)p 2.62( 72.34%)d 0.00(  0.06%)
                                            0.0001  0.5250  0.0179 -0.7887 -0.0099
                                           -0.2520 -0.0126 -0.1939  0.0060  0.0118
                                            0.0092  0.0033  0.0168 -0.0105
   241. (0.02070) BD*( 1) C   3 - C   4  
                ( 48.50%)   0.6964* C   3 s( 28.58%)p 2.50( 71.39%)d 0.00(  0.03%)
                                           -0.0001 -0.5346  0.0002 -0.2565  0.0071
                                           -0.6626  0.0044  0.4572 -0.0013 -0.0054
                                            0.0033  0.0149  0.0083 -0.0001
                ( 51.50%)  -0.7176* C   4 s( 26.95%)p 2.71( 73.00%)d 0.00(  0.05%)
                                           -0.0004 -0.5191 -0.0064  0.2568  0.0077
                                            0.6744  0.0017 -0.4573 -0.0020 -0.0087
                                            0.0063  0.0159  0.0103  0.0015
   242. (0.01966) BD*( 1) C   3 - H  14  
                ( 37.87%)   0.6154* C   3 s( 21.77%)p 3.59( 78.19%)d 0.00(  0.04%)
                                            0.0002 -0.4665  0.0072 -0.0339 -0.0007
                                           -0.2037  0.0132 -0.8597  0.0015  0.0009
                                            0.0024 -0.0067  0.0001 -0.0187
                ( 62.13%)  -0.7882* H  14 s( 99.91%)p 0.00(  0.09%)
                                           -0.9996  0.0049  0.0019  0.0060  0.0285
   243. (0.01905) BD*( 1) C   3 - H  15  
                ( 37.83%)   0.6150* C   3 s( 22.05%)p 3.53( 77.91%)d 0.00(  0.04%)
                                            0.0002 -0.4696  0.0071 -0.5566  0.0074
                                            0.6748  0.0014  0.1167 -0.0121  0.0155
                                            0.0025 -0.0049  0.0071  0.0091
                ( 62.17%)  -0.7885* H  15 s( 99.92%)p 0.00(  0.08%)
                                           -0.9996  0.0038  0.0186 -0.0220 -0.0029
   244. (0.01334) BD*( 1) C   4 - C   5  
                ( 50.00%)   0.7071* C   4 s( 28.82%)p 2.47( 71.14%)d 0.00(  0.04%)
                                           -0.0003 -0.5368 -0.0064 -0.7690  0.0059
                                           -0.2680 -0.0225 -0.2181  0.0063 -0.0093
                                           -0.0093 -0.0027 -0.0134  0.0078
                ( 50.00%)  -0.7071* C   5 s( 28.42%)p 2.52( 71.54%)d 0.00(  0.04%)
                                           -0.0003 -0.5330 -0.0090  0.7660  0.0072
                                            0.2887 -0.0228  0.2115  0.0047 -0.0117
                                           -0.0081 -0.0030 -0.0123  0.0084
   245. (0.01663) BD*( 1) C   4 - H  16  
                ( 38.91%)   0.6238* C   4 s( 22.03%)p 3.54( 77.92%)d 0.00(  0.04%)
                                           -0.0001  0.4693 -0.0071 -0.0101 -0.0113
                                           -0.2155  0.0144 -0.8558 -0.0013 -0.0004
                                            0.0006  0.0096 -0.0015  0.0188
                ( 61.09%)  -0.7816* H  16 s( 99.92%)p 0.00(  0.08%)
                                            0.9996 -0.0042  0.0019  0.0056  0.0283
   246. (0.01317) BD*( 1) C   4 - H  17  
                ( 38.65%)   0.6217* C   4 s( 22.16%)p 3.51( 77.79%)d 0.00(  0.04%)
                                            0.0001 -0.4708  0.0024  0.5844 -0.0052
                                           -0.6527  0.0029 -0.1005  0.0157  0.0182
                                            0.0035 -0.0037  0.0015  0.0094
                ( 61.35%)  -0.7832* H  17 s( 99.92%)p 0.00(  0.08%)
                                           -0.9996  0.0030 -0.0194  0.0215  0.0015
   247. (0.01560) BD*( 1) C   5 - C   6  
                ( 50.09%)   0.7077* C   5 s( 28.44%)p 2.51( 71.52%)d 0.00(  0.04%)
                                            0.0003  0.5333  0.0045  0.6215  0.0046
                                           -0.5528  0.0008 -0.1525 -0.0027 -0.0171
                                           -0.0048  0.0041  0.0016 -0.0093
                ( 49.91%)  -0.7065* C   6 s( 28.30%)p 2.53( 71.65%)d 0.00(  0.04%)
                                            0.0003  0.5319  0.0087 -0.6324  0.0035
                                            0.5404  0.0003  0.1565 -0.0004 -0.0172
                                           -0.0052  0.0044  0.0025 -0.0092
   248. (0.01462) BD*( 1) C   5 - H  18  
                ( 38.91%)   0.6237* C   5 s( 21.61%)p 3.63( 78.35%)d 0.00(  0.05%)
                                            0.0001 -0.4648  0.0029 -0.1616  0.0071
                                           -0.7509 -0.0010  0.4396 -0.0144 -0.0056
                                            0.0032  0.0155  0.0128  0.0020
                ( 61.09%)  -0.7816* H  18 s( 99.92%)p 0.00(  0.08%)
                                           -0.9996  0.0033  0.0045  0.0249 -0.0132
   249. (0.01815) BD*( 1) C   5 - H  19  
                ( 39.28%)   0.6267* C   5 s( 21.50%)p 3.65( 78.45%)d 0.00(  0.05%)
                                            0.0002 -0.4636  0.0083 -0.0046 -0.0002
                                           -0.2151 -0.0163 -0.8590  0.0061 -0.0004
                                            0.0000 -0.0083  0.0016 -0.0197
                ( 60.72%)  -0.7792* H  19 s( 99.92%)p 0.00(  0.08%)
                                           -0.9996  0.0044  0.0004  0.0088  0.0270
   250. (0.01267) BD*( 1) C   6 - C   7  
                ( 49.87%)   0.7062* C   6 s( 28.53%)p 2.50( 71.43%)d 0.00(  0.04%)
                                           -0.0003 -0.5340 -0.0098 -0.7634  0.0028
                                           -0.3164  0.0002 -0.1775  0.0005 -0.0123
                                           -0.0070 -0.0029 -0.0116  0.0088
                ( 50.13%)  -0.7080* C   7 s( 28.45%)p 2.51( 71.51%)d 0.00(  0.04%)
                                           -0.0003 -0.5333 -0.0097  0.7644 -0.0022
                                            0.3146 -0.0005  0.1784  0.0002 -0.0124
                                           -0.0068 -0.0029 -0.0119  0.0089
   251. (0.01794) BD*( 1) C   6 - H  20  
                ( 39.40%)   0.6277* C   6 s( 21.68%)p 3.61( 78.28%)d 0.00(  0.05%)
                                           -0.0001  0.4655 -0.0078 -0.1266  0.0013
                                           -0.7410 -0.0048  0.4663 -0.0101  0.0043
                                           -0.0029 -0.0163 -0.0127 -0.0015
                ( 60.60%)  -0.7784* H  20 s( 99.92%)p 0.00(  0.08%)
                                            0.9996 -0.0037  0.0034  0.0238 -0.0141
   252. (0.01819) BD*( 1) C   6 - H  21  
                ( 39.22%)   0.6263* C   6 s( 21.52%)p 3.65( 78.44%)d 0.00(  0.05%)
                                           -0.0002  0.4638 -0.0076 -0.0265 -0.0009
                                           -0.2404 -0.0098 -0.8519  0.0039  0.0004
                                            0.0012  0.0095 -0.0016  0.0189
                ( 60.78%)  -0.7796* H  21 s( 99.92%)p 0.00(  0.08%)
                                            0.9996 -0.0045  0.0008  0.0085  0.0270
   253. (0.01250) BD*( 1) C   7 - C   8  
                ( 49.93%)   0.7066* C   7 s( 28.57%)p 2.50( 71.38%)d 0.00(  0.04%)
                                           -0.0003 -0.5345 -0.0093 -0.6308  0.0021
                                            0.5417 -0.0014  0.1500 -0.0004  0.0172
                                            0.0048 -0.0042 -0.0021  0.0092
                ( 50.07%)  -0.7076* C   8 s( 28.51%)p 2.51( 71.45%)d 0.00(  0.04%)
                                           -0.0003 -0.5338 -0.0094  0.6310 -0.0020
                                           -0.5419  0.0011 -0.1503  0.0003  0.0172
                                            0.0049 -0.0042 -0.0021  0.0093
   254. (0.01833) BD*( 1) C   7 - H  22  
                ( 39.30%)   0.6269* C   7 s( 21.51%)p 3.65( 78.44%)d 0.00(  0.05%)
                                            0.0001 -0.4638  0.0080 -0.1294 -0.0008
                                           -0.7385 -0.0040  0.4714 -0.0104 -0.0045
                                            0.0028  0.0163  0.0127  0.0013
                ( 60.70%)  -0.7791* H  22 s( 99.92%)p 0.00(  0.08%)
                                           -0.9996  0.0045  0.0042  0.0240 -0.0144
   255. (0.01824) BD*( 1) C   7 - H  23  
                ( 39.31%)   0.6269* C   7 s( 21.49%)p 3.65( 78.47%)d 0.00(  0.05%)
                                            0.0001 -0.4635  0.0082 -0.0226 -0.0021
                                           -0.2478 -0.0101 -0.8501  0.0049 -0.0003
                                           -0.0008 -0.0098  0.0017 -0.0190
                ( 60.69%)  -0.7791* H  23 s( 99.92%)p 0.00(  0.08%)
                                           -0.9996  0.0044  0.0010  0.0087  0.0270
   256. (0.01253) BD*( 1) C   8 - C   9  
                ( 50.14%)   0.7081* C   8 s( 28.44%)p 2.51( 71.52%)d 0.00(  0.04%)
                                            0.0003  0.5332  0.0100  0.7643 -0.0020
                                            0.3156 -0.0005  0.1773 -0.0003  0.0125
                                            0.0069  0.0029  0.0118 -0.0089
                ( 49.86%)  -0.7061* C   9 s( 28.57%)p 2.50( 71.38%)d 0.00(  0.04%)
                                            0.0003  0.5345  0.0092 -0.7634  0.0031
                                           -0.3156  0.0001 -0.1772  0.0003  0.0123
                                            0.0068  0.0029  0.0116 -0.0088
   257. (0.01809) BD*( 1) C   8 - H  24  
                ( 39.24%)   0.6264* C   8 s( 21.55%)p 3.64( 78.41%)d 0.00(  0.05%)
                                           -0.0001  0.4641 -0.0082 -0.0237 -0.0015
                                           -0.2487 -0.0102 -0.8494  0.0052  0.0004
                                            0.0009  0.0098 -0.0017  0.0189
                ( 60.76%)  -0.7795* H  24 s( 99.92%)p 0.00(  0.08%)
                                            0.9996 -0.0044  0.0008  0.0088  0.0270
   258. (0.01809) BD*( 1) C   8 - H  25  
                ( 39.26%)   0.6266* C   8 s( 21.54%)p 3.64( 78.42%)d 0.00(  0.05%)
                                           -0.0001  0.4640 -0.0082 -0.1286 -0.0001
                                           -0.7375 -0.0043  0.4729 -0.0107  0.0045
                                           -0.0029 -0.0164 -0.0126 -0.0012
                ( 60.74%)  -0.7794* H  25 s( 99.92%)p 0.00(  0.08%)
                                            0.9996 -0.0044  0.0040  0.0241 -0.0144
   259. (0.01196) BD*( 1) C   9 - C  10  
                ( 49.81%)   0.7057* C   9 s( 28.40%)p 2.52( 71.56%)d 0.00(  0.04%)
                                           -0.0003 -0.5328 -0.0081 -0.6319  0.0033
                                            0.5421 -0.0012  0.1500 -0.0002  0.0174
                                            0.0048 -0.0042 -0.0025  0.0095
                ( 50.19%)  -0.7085* C  10 s( 28.61%)p 2.49( 71.35%)d 0.00(  0.04%)
                                           -0.0003 -0.5349 -0.0059  0.6306  0.0002
                                           -0.5416 -0.0013 -0.1499 -0.0005  0.0168
                                            0.0048 -0.0050 -0.0005  0.0093
   260. (0.01848) BD*( 1) C   9 - H  26  
                ( 39.30%)   0.6269* C   9 s( 21.52%)p 3.64( 78.43%)d 0.00(  0.05%)
                                            0.0001 -0.4639  0.0077 -0.1294 -0.0006
                                           -0.7374 -0.0046  0.4730 -0.0099 -0.0046
                                            0.0029  0.0164  0.0126  0.0013
                ( 60.70%)  -0.7791* H  26 s( 99.92%)p 0.00(  0.08%)
                                           -0.9996  0.0046  0.0038  0.0240 -0.0146
   261. (0.01849) BD*( 1) C   9 - H  27  
                ( 39.31%)   0.6270* C   9 s( 21.52%)p 3.64( 78.43%)d 0.00(  0.05%)
                                            0.0001 -0.4639  0.0077 -0.0244 -0.0017
                                           -0.2490 -0.0099 -0.8495  0.0044 -0.0004
                                           -0.0010 -0.0098  0.0017 -0.0189
                ( 60.69%)  -0.7790* H  27 s( 99.92%)p 0.00(  0.08%)
                                           -0.9996  0.0046  0.0006  0.0087  0.0270
   262. (0.01754) BD*( 1) C  10 - C  11  
                ( 49.30%)   0.7022* C  10 s( 27.67%)p 2.61( 72.28%)d 0.00(  0.05%)
                                           -0.0004 -0.5257 -0.0167 -0.7656 -0.0132
                                           -0.3225  0.0113 -0.1799  0.0031 -0.0130
                                           -0.0072 -0.0031 -0.0123  0.0093
                ( 50.70%)  -0.7120* C  11 s( 30.58%)p 2.27( 69.38%)d 0.00(  0.05%)
                                           -0.0003 -0.5529 -0.0040  0.7475 -0.0151
                                            0.3212  0.0066  0.1779  0.0012 -0.0139
                                           -0.0074 -0.0030 -0.0115  0.0086
   263. (0.01808) BD*( 1) C  10 - H  28  
                ( 38.91%)   0.6238* C  10 s( 21.87%)p 3.57( 78.09%)d 0.00(  0.04%)
                                           -0.0001  0.4676 -0.0089 -0.0175  0.0025
                                           -0.2470 -0.0115 -0.8481  0.0099 -0.0001
                                           -0.0003  0.0089 -0.0010  0.0187
                ( 61.09%)  -0.7816* H  28 s( 99.92%)p 0.00(  0.08%)
                                            0.9996 -0.0053 -0.0007  0.0097  0.0269
   264. (0.01809) BD*( 1) C  10 - H  29  
                ( 38.91%)   0.6238* C  10 s( 21.87%)p 3.57( 78.09%)d 0.00(  0.04%)
                                           -0.0001  0.4676 -0.0089 -0.1225  0.0044
                                           -0.7353 -0.0025  0.4743 -0.0145  0.0033
                                           -0.0023 -0.0167 -0.0117 -0.0007
                ( 61.09%)  -0.7816* H  29 s( 99.92%)p 0.00(  0.08%)
                                            0.9996 -0.0053  0.0025  0.0248 -0.0141
   265. (0.01212) BD*( 1) C  11 - O  12  
                ( 67.58%)   0.8221* C  11 s( 21.45%)p 3.65( 78.27%)d 0.01(  0.29%)
                                           -0.0001 -0.4608 -0.0462 -0.6352 -0.0283
                                            0.5911  0.0275  0.1677  0.0079  0.0446
                                            0.0127 -0.0118 -0.0030  0.0238
                ( 32.42%)  -0.5694* O  12 s( 32.55%)p 2.07( 67.38%)d 0.00(  0.07%)
                                            0.0001 -0.5705 -0.0045  0.5390  0.0029
                                           -0.5934  0.0018 -0.1762  0.0009  0.0162
                                            0.0048 -0.0119  0.0105  0.0122
   266. (0.03125) BD*( 1) C  11 - H  30  
                ( 40.83%)   0.6390* C  11 s( 24.05%)p 3.16( 75.90%)d 0.00(  0.05%)
                                            0.0000 -0.4902  0.0138 -0.1744 -0.0068
                                           -0.7046  0.0044  0.4816 -0.0100 -0.0068
                                            0.0021  0.0180  0.0128  0.0006
                ( 59.17%)  -0.7692* H  30 s( 99.92%)p 0.00(  0.08%)
                                           -0.9996  0.0066  0.0041  0.0238 -0.0157
   267. (0.03126) BD*( 1) C  11 - H  31  
                ( 40.83%)   0.6390* C  11 s( 24.05%)p 3.16( 75.90%)d 0.00(  0.05%)
                                            0.0000 -0.4902  0.0138 -0.0694 -0.0084
                                           -0.2165 -0.0028 -0.8409  0.0094 -0.0026
                                           -0.0014 -0.0099  0.0012 -0.0208
                ( 59.17%)  -0.7692* H  31 s( 99.92%)p 0.00(  0.08%)
                                           -0.9996  0.0066  0.0007  0.0077  0.0277
   268. (0.00552) BD*( 1) O  12 - H  32  
                ( 27.12%)   0.5208* O  12 s( 19.65%)p 4.09( 80.27%)d 0.00(  0.08%)
                                           -0.0002 -0.4427 -0.0215 -0.8328 -0.0369
                                           -0.2810  0.0060 -0.1694 -0.0007 -0.0228
                                           -0.0106 -0.0076 -0.0061  0.0105
                ( 72.88%)  -0.8537* H  32 s( 99.62%)p 0.00(  0.38%)
                                           -0.9981  0.0031  0.0584  0.0172  0.0110


 NHO Directionality and "Bond Bending" (deviations from line of nuclear centers)

         [Thresholds for printing:  angular deviation  >  1.0 degree]
                                    hybrid p-character > 25.0%
                                    orbital occupancy  >  0.10e

                                Line of Centers        Hybrid 1              Hybrid 2
                                ---------------  -------------------   ------------------
                NBO               Theta   Phi    Theta   Phi    Dev    Theta   Phi    Dev
 ========================================================================================
     2. BD (   2) C   1 - C   2    75.9   17.0    89.0  107.3  90.1     88.9  107.7  89.6
     3. BD (   3) C   1 - C   2    75.9   17.0   166.0   21.2  90.1    166.3   20.6  89.6
     5. BD (   1) C   2 - C   3    76.7   17.8    75.4   16.5   1.8      --     --    --
    10. BD (   1) C   4 - H  16   165.8  266.2   166.7  263.9   1.1      --     --    --
    27. BD (   1) C  10 - C  11    77.9   22.4     --     --    --     102.6  204.1   1.8
    30. BD (   1) C  11 - O  12   101.8  314.4   101.0  317.0   2.7     77.7  132.5   2.0
    31. BD (   1) C  11 - H  30   122.6   79.8   123.1   75.5   3.6      --     --    --
    32. BD (   1) C  11 - H  31    16.1   83.7    15.6   70.5   3.6      --     --    --
    33. BD (   1) O  12 - H  32    78.0   22.3    79.4   17.5   4.9      --     --    --
    46. LP (   1) O  12             --     --    110.6  262.6   --       --     --    --
    47. LP (   2) O  12             --     --     20.7  257.9   --       --     --    --


 Second Order Perturbation Theory Analysis of Fock Matrix in NBO Basis

     Threshold for printing:   0.50 kcal/mol
                                                                              E(2)  E(j)-E(i) F(i,j)
         Donor NBO (i)                     Acceptor NBO (j)                 kcal/mol   a.u.    a.u. 
 ===================================================================================================

 within unit  1
   1. BD (   1) C   1 - C   2        /239. BD*(   1) C   1 - H  13            4.26    1.29    0.066
   1. BD (   1) C   1 - C   2        /240. BD*(   1) C   2 - C   3            9.02    1.29    0.097
   2. BD (   2) C   1 - C   2        /241. BD*(   1) C   3 - C   4            1.62    0.66    0.029
   2. BD (   2) C   1 - C   2        /243. BD*(   1) C   3 - H  15            3.05    0.71    0.042
   3. BD (   3) C   1 - C   2        /241. BD*(   1) C   3 - C   4            1.70    0.66    0.030
   3. BD (   3) C   1 - C   2        /242. BD*(   1) C   3 - H  14            3.12    0.71    0.042
   4. BD (   1) C   1 - H  13        / 58. RY*(   2) C   2                    0.51    1.50    0.025
   4. BD (   1) C   1 - H  13        / 59. RY*(   3) C   2                    0.78    1.47    0.030
   4. BD (   1) C   1 - H  13        /236. BD*(   1) C   1 - C   2            9.05    1.53    0.105
   4. BD (   1) C   1 - H  13        /240. BD*(   1) C   2 - C   3            6.06    1.04    0.071
   5. BD (   1) C   2 - C   3        / 48. RY*(   1) C   1                    0.96    1.42    0.033
   5. BD (   1) C   2 - C   3        / 76. RY*(   2) C   4                    0.91    1.59    0.034
   5. BD (   1) C   2 - C   3        /236. BD*(   1) C   1 - C   2           13.18    1.63    0.131
   5. BD (   1) C   2 - C   3        /239. BD*(   1) C   1 - H  13            3.06    1.13    0.053
   5. BD (   1) C   2 - C   3        /241. BD*(   1) C   3 - C   4            1.40    1.05    0.034
   5. BD (   1) C   2 - C   3        /242. BD*(   1) C   3 - H  14            0.70    1.10    0.025
   5. BD (   1) C   2 - C   3        /243. BD*(   1) C   3 - H  15            0.75    1.10    0.026
   5. BD (   1) C   2 - C   3        /244. BD*(   1) C   4 - C   5            2.12    1.08    0.043
   6. BD (   1) C   3 - C   4        / 57. RY*(   1) C   2                    2.38    1.37    0.051
   6. BD (   1) C   3 - C   4        / 84. RY*(   1) C   5                    1.33    1.55    0.041
   6. BD (   1) C   3 - C   4        /236. BD*(   1) C   1 - C   2            3.46    1.55    0.066
   6. BD (   1) C   3 - C   4        /237. BD*(   2) C   1 - C   2            1.88    0.72    0.033
   6. BD (   1) C   3 - C   4        /238. BD*(   3) C   1 - C   2            1.96    0.72    0.033
   6. BD (   1) C   3 - C   4        /240. BD*(   1) C   2 - C   3            1.82    1.06    0.039
   6. BD (   1) C   3 - C   4        /242. BD*(   1) C   3 - H  14            0.63    1.02    0.023
   6. BD (   1) C   3 - C   4        /243. BD*(   1) C   3 - H  15            0.71    1.03    0.024
   6. BD (   1) C   3 - C   4        /244. BD*(   1) C   4 - C   5            0.86    1.00    0.026
   6. BD (   1) C   3 - C   4        /248. BD*(   1) C   5 - H  18            1.57    1.04    0.036
   7. BD (   1) C   3 - H  14        / 59. RY*(   3) C   2                    1.78    1.39    0.045
   7. BD (   1) C   3 - H  14        /236. BD*(   1) C   1 - C   2            3.05    1.45    0.059
   7. BD (   1) C   3 - H  14        /238. BD*(   3) C   1 - C   2            6.14    0.61    0.055
   7. BD (   1) C   3 - H  14        /240. BD*(   1) C   2 - C   3            0.69    0.96    0.023
   7. BD (   1) C   3 - H  14        /245. BD*(   1) C   4 - H  16            3.00    0.93    0.048
   8. BD (   1) C   3 - H  15        / 58. RY*(   2) C   2                    1.84    1.42    0.046
   8. BD (   1) C   3 - H  15        /236. BD*(   1) C   1 - C   2            3.08    1.45    0.060
   8. BD (   1) C   3 - H  15        /237. BD*(   2) C   1 - C   2            6.27    0.62    0.056
   8. BD (   1) C   3 - H  15        /240. BD*(   1) C   2 - C   3            0.68    0.96    0.023
   8. BD (   1) C   3 - H  15        /246. BD*(   1) C   4 - H  17            2.85    0.94    0.047
   9. BD (   1) C   4 - C   5        / 66. RY*(   1) C   3                    1.02    1.46    0.035
   9. BD (   1) C   4 - C   5        / 93. RY*(   1) C   6                    0.53    1.43    0.025
   9. BD (   1) C   4 - C   5        /240. BD*(   1) C   2 - C   3            2.08    1.06    0.042
   9. BD (   1) C   4 - C   5        /241. BD*(   1) C   3 - C   4            1.04    0.97    0.028
   9. BD (   1) C   4 - C   5        /245. BD*(   1) C   4 - H  16            0.60    1.04    0.022
   9. BD (   1) C   4 - C   5        /246. BD*(   1) C   4 - H  17            0.65    1.04    0.023
   9. BD (   1) C   4 - C   5        /247. BD*(   1) C   5 - C   6            1.21    1.00    0.031
   9. BD (   1) C   4 - C   5        /248. BD*(   1) C   5 - H  18            0.64    1.04    0.023
   9. BD (   1) C   4 - C   5        /249. BD*(   1) C   5 - H  19            0.59    1.03    0.022
   9. BD (   1) C   4 - C   5        /250. BD*(   1) C   6 - C   7            1.98    1.00    0.040
  10. BD (   1) C   4 - H  16        /242. BD*(   1) C   3 - H  14            3.13    0.91    0.048
  10. BD (   1) C   4 - H  16        /249. BD*(   1) C   5 - H  19            3.22    0.92    0.049
  11. BD (   1) C   4 - H  17        /243. BD*(   1) C   3 - H  15            3.26    0.91    0.049
  11. BD (   1) C   4 - H  17        /247. BD*(   1) C   5 - C   6            3.71    0.88    0.051
  12. BD (   1) C   5 - C   6        / 75. RY*(   1) C   4                    1.36    1.54    0.041
  12. BD (   1) C   5 - C   6        /104. RY*(   3) C   7                    0.76    1.51    0.030
  12. BD (   1) C   5 - C   6        /244. BD*(   1) C   4 - C   5            1.11    1.00    0.030
  12. BD (   1) C   5 - C   6        /246. BD*(   1) C   4 - H  17            1.53    1.04    0.036
  12. BD (   1) C   5 - C   6        /248. BD*(   1) C   5 - H  18            0.64    1.03    0.023
  12. BD (   1) C   5 - C   6        /249. BD*(   1) C   5 - H  19            0.57    1.03    0.022
  12. BD (   1) C   5 - C   6        /250. BD*(   1) C   6 - C   7            1.26    1.00    0.032
  12. BD (   1) C   5 - C   6        /251. BD*(   1) C   6 - H  20            0.66    1.03    0.023
  12. BD (   1) C   5 - C   6        /252. BD*(   1) C   6 - H  21            0.59    1.03    0.022
  12. BD (   1) C   5 - C   6        /253. BD*(   1) C   7 - C   8            2.07    1.00    0.041
  13. BD (   1) C   5 - H  18        /241. BD*(   1) C   3 - C   4            3.90    0.85    0.052
  13. BD (   1) C   5 - H  18        /251. BD*(   1) C   6 - H  20            3.41    0.92    0.050
  14. BD (   1) C   5 - H  19        / 93. RY*(   1) C   6                    0.58    1.31    0.025
  14. BD (   1) C   5 - H  19        /245. BD*(   1) C   4 - H  16            3.20    0.92    0.049
  14. BD (   1) C   5 - H  19        /252. BD*(   1) C   6 - H  21            3.22    0.92    0.049
  15. BD (   1) C   6 - C   7        / 85. RY*(   2) C   5                    1.07    1.48    0.036
  15. BD (   1) C   6 - C   7        /112. RY*(   2) C   8                    0.66    1.40    0.027
  15. BD (   1) C   6 - C   7        /113. RY*(   3) C   8                    0.54    1.51    0.026
  15. BD (   1) C   6 - C   7        /244. BD*(   1) C   4 - C   5            2.29    1.00    0.043
  15. BD (   1) C   6 - C   7        /247. BD*(   1) C   5 - C   6            1.25    0.99    0.031
  15. BD (   1) C   6 - C   7        /251. BD*(   1) C   6 - H  20            0.67    1.03    0.023
  15. BD (   1) C   6 - C   7        /252. BD*(   1) C   6 - H  21            0.63    1.03    0.023
  15. BD (   1) C   6 - C   7        /253. BD*(   1) C   7 - C   8            1.21    1.00    0.031
  15. BD (   1) C   6 - C   7        /254. BD*(   1) C   7 - H  22            0.60    1.03    0.022
  15. BD (   1) C   6 - C   7        /255. BD*(   1) C   7 - H  23            0.60    1.03    0.022
  15. BD (   1) C   6 - C   7        /256. BD*(   1) C   8 - C   9            2.09    1.00    0.041
  16. BD (   1) C   6 - H  20        / 84. RY*(   1) C   5                    0.56    1.43    0.025
  16. BD (   1) C   6 - H  20        /102. RY*(   1) C   7                    0.84    1.42    0.031
  16. BD (   1) C   6 - H  20        /248. BD*(   1) C   5 - H  18            3.03    0.92    0.047
  16. BD (   1) C   6 - H  20        /254. BD*(   1) C   7 - H  22            3.20    0.92    0.048
  17. BD (   1) C   6 - H  21        /103. RY*(   2) C   7                    0.75    1.37    0.029
  17. BD (   1) C   6 - H  21        /249. BD*(   1) C   5 - H  19            3.23    0.91    0.048
  17. BD (   1) C   6 - H  21        /255. BD*(   1) C   7 - H  23            3.20    0.91    0.048
  18. BD (   1) C   7 - C   8        / 94. RY*(   2) C   6                    0.53    1.55    0.026
  18. BD (   1) C   7 - C   8        /120. RY*(   1) C   9                    0.61    1.39    0.026
  18. BD (   1) C   7 - C   8        /122. RY*(   3) C   9                    0.61    1.49    0.027
  18. BD (   1) C   7 - C   8        /247. BD*(   1) C   5 - C   6            2.11    0.99    0.041
  18. BD (   1) C   7 - C   8        /250. BD*(   1) C   6 - C   7            1.23    1.00    0.031
  18. BD (   1) C   7 - C   8        /254. BD*(   1) C   7 - H  22            0.62    1.03    0.023
  18. BD (   1) C   7 - C   8        /255. BD*(   1) C   7 - H  23            0.62    1.03    0.022
  18. BD (   1) C   7 - C   8        /256. BD*(   1) C   8 - C   9            1.20    1.00    0.031
  18. BD (   1) C   7 - C   8        /257. BD*(   1) C   8 - H  24            0.60    1.03    0.022
  18. BD (   1) C   7 - C   8        /258. BD*(   1) C   8 - H  25            0.61    1.03    0.022
  18. BD (   1) C   7 - C   8        /259. BD*(   1) C   9 - C  10            2.06    1.00    0.041
  19. BD (   1) C   7 - H  22        / 93. RY*(   1) C   6                    0.53    1.31    0.024
  19. BD (   1) C   7 - H  22        /251. BD*(   1) C   6 - H  20            3.17    0.92    0.048
  19. BD (   1) C   7 - H  22        /258. BD*(   1) C   8 - H  25            3.20    0.92    0.048
  20. BD (   1) C   7 - H  23        / 94. RY*(   2) C   6                    0.64    1.44    0.027
  20. BD (   1) C   7 - H  23        /111. RY*(   1) C   8                    0.57    1.50    0.026
  20. BD (   1) C   7 - H  23        /252. BD*(   1) C   6 - H  21            3.23    0.91    0.049
  20. BD (   1) C   7 - H  23        /257. BD*(   1) C   8 - H  24            3.20    0.92    0.048
  21. BD (   1) C   8 - C   9        /104. RY*(   3) C   7                    0.78    1.51    0.031
  21. BD (   1) C   8 - C   9        /131. RY*(   3) C  10                    0.99    1.45    0.034
  21. BD (   1) C   8 - C   9        /250. BD*(   1) C   6 - C   7            2.11    1.00    0.041
  21. BD (   1) C   8 - C   9        /253. BD*(   1) C   7 - C   8            1.20    1.00    0.031
  21. BD (   1) C   8 - C   9        /257. BD*(   1) C   8 - H  24            0.60    1.03    0.022
  21. BD (   1) C   8 - C   9        /258. BD*(   1) C   8 - H  25            0.60    1.03    0.022
  21. BD (   1) C   8 - C   9        /259. BD*(   1) C   9 - C  10            1.29    1.00    0.032
  21. BD (   1) C   8 - C   9        /260. BD*(   1) C   9 - H  26            0.63    1.03    0.023
  21. BD (   1) C   8 - C   9        /261. BD*(   1) C   9 - H  27            0.63    1.03    0.023
  21. BD (   1) C   8 - C   9        /262. BD*(   1) C  10 - C  11            2.11    1.00    0.041
  22. BD (   1) C   8 - H  24        /102. RY*(   1) C   7                    0.77    1.42    0.030
  22. BD (   1) C   8 - H  24        /121. RY*(   2) C   9                    0.54    1.51    0.026
  22. BD (   1) C   8 - H  24        /255. BD*(   1) C   7 - H  23            3.23    0.91    0.049
  22. BD (   1) C   8 - H  24        /261. BD*(   1) C   9 - H  27            3.21    0.91    0.048
  23. BD (   1) C   8 - H  25        /103. RY*(   2) C   7                    0.74    1.37    0.029
  23. BD (   1) C   8 - H  25        /254. BD*(   1) C   7 - H  22            3.23    0.91    0.049
  23. BD (   1) C   8 - H  25        /260. BD*(   1) C   9 - H  26            3.21    0.91    0.048
  24. BD (   1) C   9 - C  10        /113. RY*(   3) C   8                    0.97    1.51    0.034
  24. BD (   1) C   9 - C  10        /139. RY*(   2) C  11                    1.20    1.22    0.034
  24. BD (   1) C   9 - C  10        /253. BD*(   1) C   7 - C   8            2.13    1.00    0.041
  24. BD (   1) C   9 - C  10        /256. BD*(   1) C   8 - C   9            1.21    1.00    0.031
  24. BD (   1) C   9 - C  10        /260. BD*(   1) C   9 - H  26            0.59    1.03    0.022
  24. BD (   1) C   9 - C  10        /261. BD*(   1) C   9 - H  27            0.59    1.03    0.022
  24. BD (   1) C   9 - C  10        /262. BD*(   1) C  10 - C  11            0.76    1.00    0.025
  24. BD (   1) C   9 - C  10        /263. BD*(   1) C  10 - H  28            0.61    1.04    0.023
  24. BD (   1) C   9 - C  10        /264. BD*(   1) C  10 - H  29            0.61    1.04    0.023
  24. BD (   1) C   9 - C  10        /265. BD*(   1) C  11 - O  12            2.28    0.90    0.041
  25. BD (   1) C   9 - H  26        /111. RY*(   1) C   8                    0.57    1.51    0.026
  25. BD (   1) C   9 - H  26        /130. RY*(   2) C  10                    0.52    1.49    0.025
  25. BD (   1) C   9 - H  26        /258. BD*(   1) C   8 - H  25            3.20    0.92    0.048
  25. BD (   1) C   9 - H  26        /264. BD*(   1) C  10 - H  29            3.21    0.93    0.049
  26. BD (   1) C   9 - H  27        /130. RY*(   2) C  10                    0.52    1.49    0.025
  26. BD (   1) C   9 - H  27        /257. BD*(   1) C   8 - H  24            3.20    0.92    0.048
  26. BD (   1) C   9 - H  27        /263. BD*(   1) C  10 - H  28            3.21    0.93    0.049
  27. BD (   1) C  10 - C  11        /122. RY*(   3) C   9                    1.12    1.50    0.037
  27. BD (   1) C  10 - C  11        /148. RY*(   2) O  12                    0.90    1.99    0.038
  27. BD (   1) C  10 - C  11        /256. BD*(   1) C   8 - C   9            2.22    1.01    0.042
  27. BD (   1) C  10 - C  11        /259. BD*(   1) C   9 - C  10            1.16    1.02    0.031
  27. BD (   1) C  10 - C  11        /263. BD*(   1) C  10 - H  28            0.58    1.05    0.022
  27. BD (   1) C  10 - C  11        /264. BD*(   1) C  10 - H  29            0.58    1.05    0.022
  27. BD (   1) C  10 - C  11        /266. BD*(   1) C  11 - H  30            0.51    1.03    0.021
  27. BD (   1) C  10 - C  11        /267. BD*(   1) C  11 - H  31            0.51    1.03    0.021
  27. BD (   1) C  10 - C  11        /268. BD*(   1) O  12 - H  32            1.94    1.04    0.040
  28. BD (   1) C  10 - H  28        /261. BD*(   1) C   9 - H  27            3.29    0.91    0.049
  28. BD (   1) C  10 - H  28        /265. BD*(   1) C  11 - O  12            0.62    0.78    0.020
  28. BD (   1) C  10 - H  28        /267. BD*(   1) C  11 - H  31            3.21    0.90    0.048
  29. BD (   1) C  10 - H  29        /260. BD*(   1) C   9 - H  26            3.29    0.91    0.049
  29. BD (   1) C  10 - H  29        /265. BD*(   1) C  11 - O  12            0.62    0.78    0.020
  29. BD (   1) C  10 - H  29        /266. BD*(   1) C  11 - H  30            3.21    0.90    0.048
  30. BD (   1) C  11 - O  12        /232. RY*(   1) H  32                    0.78    1.53    0.031
  30. BD (   1) C  11 - O  12        /259. BD*(   1) C   9 - C  10            1.95    1.23    0.044
  31. BD (   1) C  11 - H  30        /147. RY*(   1) O  12                    0.69    1.64    0.030
  31. BD (   1) C  11 - H  30        /264. BD*(   1) C  10 - H  29            3.26    0.94    0.050
  32. BD (   1) C  11 - H  31        /147. RY*(   1) O  12                    0.69    1.64    0.030
  32. BD (   1) C  11 - H  31        /263. BD*(   1) C  10 - H  28            3.26    0.94    0.050
  33. BD (   1) O  12 - H  32        /139. RY*(   2) C  11                    0.77    1.32    0.028
  33. BD (   1) O  12 - H  32        /262. BD*(   1) C  10 - C  11            2.93    1.10    0.051
  34. CR (   1) C   1                / 58. RY*(   2) C   2                    1.49   10.98    0.114
  34. CR (   1) C   1                / 59. RY*(   3) C   2                    2.22   10.95    0.139
  34. CR (   1) C   1                /156. RY*(   1) H  13                    0.94   10.82    0.090
  34. CR (   1) C   1                /236. BD*(   1) C   1 - C   2            2.24   11.00    0.141
  34. CR (   1) C   1                /239. BD*(   1) C   1 - H  13            1.03   10.51    0.093
  34. CR (   1) C   1                /240. BD*(   1) C   2 - C   3            6.68   10.52    0.238
  35. CR (   1) C   2                / 48. RY*(   1) C   1                    1.81   10.80    0.125
  35. CR (   1) C   2                / 70. RY*(   5) C   3                    1.18   10.86    0.101
  35. CR (   1) C   2                /236. BD*(   1) C   1 - C   2            2.28   11.01    0.142
  35. CR (   1) C   2                /239. BD*(   1) C   1 - H  13            4.21   10.52    0.188
  36. CR (   1) C   3                / 60. RY*(   4) C   2                    1.00   11.02    0.093
  36. CR (   1) C   3                / 77. RY*(   3) C   4                    0.69   10.98    0.078
  36. CR (   1) C   3                /160. RY*(   1) H  14                    0.64   10.47    0.073
  36. CR (   1) C   3                /164. RY*(   1) H  15                    0.68   10.52    0.076
  36. CR (   1) C   3                /236. BD*(   1) C   1 - C   2            3.43   11.04    0.175
  37. CR (   1) C   4                /168. RY*(   1) H  16                    0.61   10.46    0.071
  37. CR (   1) C   4                /172. RY*(   1) H  17                    0.59   10.46    0.070
  38. CR (   1) C   5                / 78. RY*(   4) C   4                    0.70   11.09    0.079
  38. CR (   1) C   5                / 93. RY*(   1) C   6                    0.58   10.90    0.071
  38. CR (   1) C   5                /176. RY*(   1) H  18                    0.58   10.46    0.070
  38. CR (   1) C   5                /180. RY*(   1) H  19                    0.59   10.47    0.070
  39. CR (   1) C   6                / 86. RY*(   3) C   5                    0.67   10.97    0.076
  39. CR (   1) C   6                /105. RY*(   4) C   7                    0.53   10.96    0.068
  39. CR (   1) C   6                /184. RY*(   1) H  20                    0.63   10.51    0.073
  39. CR (   1) C   6                /188. RY*(   1) H  21                    0.60   10.47    0.071
  40. CR (   1) C   7                / 93. RY*(   1) C   6                    0.55   10.90    0.069
  40. CR (   1) C   7                /112. RY*(   2) C   8                    0.66   10.87    0.076
  40. CR (   1) C   7                /114. RY*(   4) C   8                    0.58   10.83    0.071
  40. CR (   1) C   7                /192. RY*(   1) H  22                    0.59   10.47    0.070
  40. CR (   1) C   7                /196. RY*(   1) H  23                    0.59   10.47    0.070
  41. CR (   1) C   8                /105. RY*(   4) C   7                    0.51   10.96    0.067
  41. CR (   1) C   8                /120. RY*(   1) C   9                    0.67   10.86    0.076
  41. CR (   1) C   8                /124. RY*(   5) C   9                    0.60   10.89    0.072
  41. CR (   1) C   8                /200. RY*(   1) H  24                    0.60   10.47    0.071
  41. CR (   1) C   8                /204. RY*(   1) H  25                    0.60   10.47    0.071
  42. CR (   1) C   9                /112. RY*(   2) C   8                    0.70   10.87    0.078
  42. CR (   1) C   9                /114. RY*(   4) C   8                    0.59   10.83    0.071
  42. CR (   1) C   9                /129. RY*(   1) C  10                    0.97   10.76    0.092
  42. CR (   1) C   9                /208. RY*(   1) H  26                    0.59   10.46    0.070
  42. CR (   1) C   9                /212. RY*(   1) H  27                    0.59   10.46    0.070
  43. CR (   1) C  10                /120. RY*(   1) C   9                    0.71   10.86    0.078
  43. CR (   1) C  10                /124. RY*(   5) C   9                    0.57   10.89    0.070
  43. CR (   1) C  10                /138. RY*(   1) C  11                    0.85   11.27    0.087
  43. CR (   1) C  10                /216. RY*(   1) H  28                    0.63   10.44    0.072
  43. CR (   1) C  10                /220. RY*(   1) H  29                    0.63   10.44    0.072
  44. CR (   1) C  11                /129. RY*(   1) C  10                    0.78   10.83    0.082
  44. CR (   1) C  11                /132. RY*(   4) C  10                    0.56   10.97    0.070
  44. CR (   1) C  11                /224. RY*(   1) H  30                    0.53   10.49    0.067
  44. CR (   1) C  11                /228. RY*(   1) H  31                    0.53   10.49    0.067
  44. CR (   1) C  11                /265. BD*(   1) C  11 - O  12            0.95   10.44    0.089
  45. CR (   1) O  12                /139. RY*(   2) C  11                    1.62   19.58    0.159
  45. CR (   1) O  12                /142. RY*(   5) C  11                    0.96   20.47    0.125
  46. LP (   1) O  12                /138. RY*(   1) C  11                    0.81    1.79    0.034
  46. LP (   1) O  12                /139. RY*(   2) C  11                    1.08    1.20    0.032
  46. LP (   1) O  12                /234. RY*(   3) H  32                    0.89    2.16    0.039
  46. LP (   1) O  12                /259. BD*(   1) C   9 - C  10            0.56    0.98    0.021
  46. LP (   1) O  12                /262. BD*(   1) C  10 - C  11            0.90    0.98    0.027
  46. LP (   1) O  12                /266. BD*(   1) C  11 - H  30            1.31    1.00    0.032
  46. LP (   1) O  12                /267. BD*(   1) C  11 - H  31            1.31    1.00    0.032
  47. LP (   2) O  12                /140. RY*(   3) C  11                    0.93    1.53    0.034
  47. LP (   2) O  12                /141. RY*(   4) C  11                    0.70    2.36    0.037
  47. LP (   2) O  12                /233. RY*(   2) H  32                    2.28    1.92    0.060
  47. LP (   2) O  12                /266. BD*(   1) C  11 - H  30            6.88    0.72    0.063
  47. LP (   2) O  12                /267. BD*(   1) C  11 - H  31            6.89    0.72    0.063


 Natural Bond Orbitals (Summary):

                                                            Principal Delocalizations
           NBO                        Occupancy    Energy   (geminal,vicinal,remote)
 ====================================================================================
 Molecular unit  1  (C11H20O)
     1. BD (   1) C   1 - C   2          1.98620    -0.82114  240(g),239(g)
     2. BD (   2) C   1 - C   2          1.98338    -0.27513  243(v),241(v)
     3. BD (   3) C   1 - C   2          1.98252    -0.27510  242(v),241(v)
     4. BD (   1) C   1 - H  13          1.98915    -0.56900  236(g),240(v),59(v),58(v)
     5. BD (   1) C   2 - C   3          1.98219    -0.66658  236(g),239(v),244(v),241(g)
                                                    48(v),76(v),243(g),242(g)
     6. BD (   1) C   3 - C   4          1.96923    -0.58810  236(v),57(v),238(v),237(v)
                                                    240(g),248(v),84(v),244(g)
                                                    243(g),242(g)
     7. BD (   1) C   3 - H  14          1.96337    -0.48594  238(v),236(v),245(v),59(v)
                                                    240(g)
     8. BD (   1) C   3 - H  15          1.96291    -0.48755  237(v),236(v),246(v),58(v)
                                                    240(g)
     9. BD (   1) C   4 - C   5          1.97962    -0.58947  240(v),250(v),247(g),241(g)
                                                    66(v),246(g),248(g),245(g)
                                                    249(g),93(v)
    10. BD (   1) C   4 - H  16          1.97799    -0.47558  249(v),242(v)
    11. BD (   1) C   4 - H  17          1.97812    -0.47493  247(v),243(v)
    12. BD (   1) C   5 - C   6          1.98065    -0.58626  253(v),246(v),75(v),250(g)
                                                    244(g),104(v),251(g),248(g)
                                                    252(g),249(g)
    13. BD (   1) C   5 - H  18          1.97591    -0.47189  241(v),251(v)
    14. BD (   1) C   5 - H  19          1.97758    -0.47348  252(v),245(v),93(v)
    15. BD (   1) C   6 - C   7          1.97940    -0.58500  244(v),256(v),247(g),253(g)
                                                    85(v),251(g),112(v),252(g)
                                                    254(g),255(g),113(v)
    16. BD (   1) C   6 - H  20          1.97690    -0.47392  254(v),248(v),102(v),84(v)
    17. BD (   1) C   6 - H  21          1.97735    -0.47132  249(v),255(v),103(v)
    18. BD (   1) C   7 - C   8          1.97999    -0.58447  247(v),259(v),250(g),256(g)
                                                    254(g),255(g),120(v),122(v)
                                                    258(g),257(g),94(v)
    19. BD (   1) C   7 - H  22          1.97734    -0.47014  258(v),251(v),93(v)
    20. BD (   1) C   7 - H  23          1.97731    -0.47024  252(v),257(v),94(v),111(v)
    21. BD (   1) C   8 - C   9          1.97959    -0.58423  262(v),250(v),259(g),253(g)
                                                    131(v),104(v),260(g),261(g)
                                                    258(g),257(g)
    22. BD (   1) C   8 - H  24          1.97723    -0.46907  255(v),261(v),102(v),121(v)
    23. BD (   1) C   8 - H  25          1.97725    -0.46919  254(v),260(v),103(v)
    24. BD (   1) C   9 - C  10          1.97830    -0.58626  265(v),253(v),256(g),139(v)
                                                    113(v),262(g),263(g),264(g)
                                                    260(g),261(g)
    25. BD (   1) C   9 - H  26          1.97757    -0.47112  264(v),258(v),111(v),130(v)
    26. BD (   1) C   9 - H  27          1.97759    -0.47114  263(v),257(v),130(v)
    27. BD (   1) C  10 - C  11          1.98197    -0.59738  256(v),268(v),259(g),122(v)
                                                    148(v),263(g),264(g),266(g)
                                                    267(g)
    28. BD (   1) C  10 - H  28          1.97552    -0.46730  261(v),267(v),265(v)
    29. BD (   1) C  10 - H  29          1.97553    -0.46732  260(v),266(v),265(v)
    30. BD (   1) C  11 - O  12          1.99456    -0.81528  259(v),232(v)
    31. BD (   1) C  11 - H  30          1.98688    -0.49015  264(v),147(v)
    32. BD (   1) C  11 - H  31          1.98688    -0.49015  263(v),147(v)
    33. BD (   1) O  12 - H  32          1.98856    -0.68779  262(v),139(v)
    34. CR (   1) C   1                  1.99844   -10.04438  240(v),236(g),59(v),58(v)
                                                    239(g),156(v)
    35. CR (   1) C   2                  1.99874   -10.04770  239(v),236(g),48(v),70(v)
    36. CR (   1) C   3                  1.99905   -10.08357  236(v),60(v),77(v),164(v)
                                                    160(v)
    37. CR (   1) C   4                  1.99913   -10.06806  168(v),172(v)
    38. CR (   1) C   5                  1.99912   -10.06107  78(v),180(v),93(v),176(v)
    39. CR (   1) C   6                  1.99913   -10.05790  86(v),184(v),188(v),105(v)
    40. CR (   1) C   7                  1.99913   -10.05674  112(v),192(v),196(v),114(v)
                                                    93(v)
    41. CR (   1) C   8                  1.99913   -10.05610  120(v),124(v),204(v),200(v)
                                                    105(v)
    42. CR (   1) C   9                  1.99912   -10.05818  129(v),112(v),208(v),212(v)
                                                    114(v)
    43. CR (   1) C  10                  1.99912   -10.05376  138(v),120(v),216(v),220(v)
                                                    124(v)
    44. CR (   1) C  11                  1.99912   -10.12142  265(g),129(v),132(v),224(v)
                                                    228(v)
    45. CR (   1) O  12                  1.99974   -18.94239  139(v),142(v)
    46. LP (   1) O  12                  1.98050    -0.56567  266(v),267(v),139(v),262(v)
                                                    234(v),138(v),259(r)
    47. LP (   2) O  12                  1.95864    -0.28586  267(v),266(v),233(v),140(v)
                                                    141(v)
    48. RY*(   1) C   1                  0.00082     0.75639   
    49. RY*(   2) C   1                  0.00017     0.53337   
    50. RY*(   3) C   1                  0.00014     0.80462   
    51. RY*(   4) C   1                  0.00010     0.91410   
    52. RY*(   5) C   1                  0.00000     2.24453   
    53. RY*(   6) C   1                  0.00000     2.21158   
    54. RY*(   7) C   1                  0.00000     1.81747   
    55. RY*(   8) C   1                  0.00000     2.34934   
    56. RY*(   9) C   1                  0.00000     1.97898   
    57. RY*(   1) C   2                  0.00437     0.77915   
    58. RY*(   2) C   2                  0.00250     0.93076   
    59. RY*(   3) C   2                  0.00245     0.90284   
    60. RY*(   4) C   2                  0.00049     0.93488   
    61. RY*(   5) C   2                  0.00006     2.85746   
    62. RY*(   6) C   2                  0.00002     1.76265   
    63. RY*(   7) C   2                  0.00001     1.85774   
    64. RY*(   8) C   2                  0.00000     1.80645   
    65. RY*(   9) C   2                  0.00000     1.82160   
    66. RY*(   1) C   3                  0.00337     0.87485   
    67. RY*(   2) C   3                  0.00246     1.09729   
    68. RY*(   3) C   3                  0.00091     1.08558   
    69. RY*(   4) C   3                  0.00043     2.02767   
    70. RY*(   5) C   3                  0.00028     0.81491   
    71. RY*(   6) C   3                  0.00015     1.88430   
    72. RY*(   7) C   3                  0.00012     1.99060   
    73. RY*(   8) C   3                  0.00001     2.17436   
    74. RY*(   9) C   3                  0.00000     2.14898   
    75. RY*(   1) C   4                  0.00478     0.94990   
    76. RY*(   2) C   4                  0.00229     0.92095   
    77. RY*(   3) C   4                  0.00118     0.90015   
    78. RY*(   4) C   4                  0.00071     1.02895   
    79. RY*(   5) C   4                  0.00024     1.87506   
    80. RY*(   6) C   4                  0.00013     1.94958   
    81. RY*(   7) C   4                  0.00007     2.08296   
    82. RY*(   8) C   4                  0.00003     2.27574   
    83. RY*(   9) C   4                  0.00001     2.17466   
    84. RY*(   1) C   5                  0.00480     0.95903   
    85. RY*(   2) C   5                  0.00330     0.89493   
    86. RY*(   3) C   5                  0.00122     0.91111   
    87. RY*(   4) C   5                  0.00061     1.21696   
    88. RY*(   5) C   5                  0.00022     1.75126   
    89. RY*(   6) C   5                  0.00013     1.91826   
    90. RY*(   7) C   5                  0.00008     2.16691   
    91. RY*(   8) C   5                  0.00002     2.27322   
    92. RY*(   9) C   5                  0.00002     2.18881   
    93. RY*(   1) C   6                  0.00363     0.83829   
    94. RY*(   2) C   6                  0.00321     0.96500   
    95. RY*(   3) C   6                  0.00301     0.96146   
    96. RY*(   4) C   6                  0.00038     1.13450   
    97. RY*(   5) C   6                  0.00035     1.68629   
    98. RY*(   6) C   6                  0.00015     2.12308   
    99. RY*(   7) C   6                  0.00008     2.19124   
   100. RY*(   8) C   6                  0.00001     2.21501   
   101. RY*(   9) C   6                  0.00001     2.21865   
   102. RY*(   1) C   7                  0.00348     0.94826   
   103. RY*(   2) C   7                  0.00340     0.89613   
   104. RY*(   3) C   7                  0.00312     0.92485   
   105. RY*(   4) C   7                  0.00037     0.89951   
   106. RY*(   5) C   7                  0.00034     1.92553   
   107. RY*(   6) C   7                  0.00013     2.09655   
   108. RY*(   7) C   7                  0.00007     2.21360   
   109. RY*(   8) C   7                  0.00001     2.23220   
   110. RY*(   9) C   7                  0.00001     2.21447   
   111. RY*(   1) C   8                  0.00342     1.03448   
   112. RY*(   2) C   8                  0.00340     0.81680   
   113. RY*(   3) C   8                  0.00307     0.92259   
   114. RY*(   4) C   8                  0.00037     0.77371   
   115. RY*(   5) C   8                  0.00035     2.05031   
   116. RY*(   6) C   8                  0.00013     2.09856   
   117. RY*(   7) C   8                  0.00007     2.20958   
   118. RY*(   8) C   8                  0.00000     2.23024   
   119. RY*(   9) C   8                  0.00000     2.21359   
   120. RY*(   1) C   9                  0.00329     0.80127   
   121. RY*(   2) C   9                  0.00328     1.04311   
   122. RY*(   3) C   9                  0.00306     0.90127   
   123. RY*(   4) C   9                  0.00035     2.04524   
   124. RY*(   5) C   9                  0.00034     0.83833   
   125. RY*(   6) C   9                  0.00013     2.03539   
   126. RY*(   7) C   9                  0.00007     2.20550   
   127. RY*(   8) C   9                  0.00001     2.22144   
   128. RY*(   9) C   9                  0.00001     2.20796   
   129. RY*(   1) C  10                  0.00407     0.70484   
   130. RY*(   2) C  10                  0.00309     1.01607   
   131. RY*(   3) C  10                  0.00288     0.86529   
   132. RY*(   4) C  10                  0.00081     0.84457   
   133. RY*(   5) C  10                  0.00035     2.04824   
   134. RY*(   6) C  10                  0.00011     2.13941   
   135. RY*(   7) C  10                  0.00007     2.15279   
   136. RY*(   8) C  10                  0.00003     2.23099   
   137. RY*(   9) C  10                  0.00001     2.18913   
   138. RY*(   1) C  11                  0.00322     1.22065   
   139. RY*(   2) C  11                  0.00284     0.63524   
   140. RY*(   3) C  11                  0.00201     1.23962   
   141. RY*(   4) C  11                  0.00143     2.07098   
   142. RY*(   5) C  11                  0.00056     1.52869   
   143. RY*(   6) C  11                  0.00026     1.20216   
   144. RY*(   7) C  11                  0.00012     1.75740   
   145. RY*(   8) C  11                  0.00000     1.89304   
   146. RY*(   9) C  11                  0.00001     2.13803   
   147. RY*(   1) O  12                  0.00156     1.15463   
   148. RY*(   2) O  12                  0.00149     1.39651   
   149. RY*(   3) O  12                  0.00006     1.70064   
   150. RY*(   4) O  12                  0.00004     1.37134   
   151. RY*(   5) O  12                  0.00001     3.02906   
   152. RY*(   6) O  12                  0.00000     2.81753   
   153. RY*(   7) O  12                  0.00000     2.76067   
   154. RY*(   8) O  12                  0.00000     2.61420   
   155. RY*(   9) O  12                  0.00001     2.84464   
   156. RY*(   1) H  13                  0.00024     0.77550   
   157. RY*(   2) H  13                  0.00021     1.53277   
   158. RY*(   3) H  13                  0.00021     1.57084   
   159. RY*(   4) H  13                  0.00009     2.14468   
   160. RY*(   1) H  14                  0.00272     0.38875   
   161. RY*(   2) H  14                  0.00019     1.83271   
   162. RY*(   3) H  14                  0.00014     1.79262   
   163. RY*(   4) H  14                  0.00004     2.30093   
   164. RY*(   1) H  15                  0.00225     0.43197   
   165. RY*(   2) H  15                  0.00020     1.84676   
   166. RY*(   3) H  15                  0.00015     1.80105   
   167. RY*(   4) H  15                  0.00004     2.31081   
   168. RY*(   1) H  16                  0.00277     0.39559   
   169. RY*(   2) H  16                  0.00018     1.86440   
   170. RY*(   3) H  16                  0.00012     1.81193   
   171. RY*(   4) H  16                  0.00004     2.32412   
   172. RY*(   1) H  17                  0.00240     0.38985   
   173. RY*(   2) H  17                  0.00018     1.83919   
   174. RY*(   3) H  17                  0.00011     1.82735   
   175. RY*(   4) H  17                  0.00004     2.32924   
   176. RY*(   1) H  18                  0.00251     0.40216   
   177. RY*(   2) H  18                  0.00019     1.84238   
   178. RY*(   3) H  18                  0.00013     1.84627   
   179. RY*(   4) H  18                  0.00004     2.33383   
   180. RY*(   1) H  19                  0.00286     0.40701   
   181. RY*(   2) H  19                  0.00019     1.87316   
   182. RY*(   3) H  19                  0.00013     1.83087   
   183. RY*(   4) H  19                  0.00004     2.32675   
   184. RY*(   1) H  20                  0.00268     0.45043   
   185. RY*(   2) H  20                  0.00019     1.83479   
   186. RY*(   3) H  20                  0.00015     1.88073   
   187. RY*(   4) H  20                  0.00005     2.34720   
   188. RY*(   1) H  21                  0.00291     0.40990   
   189. RY*(   2) H  21                  0.00019     1.83726   
   190. RY*(   3) H  21                  0.00012     1.86200   
   191. RY*(   4) H  21                  0.00004     2.33695   
   192. RY*(   1) H  22                  0.00289     0.41136   
   193. RY*(   2) H  22                  0.00019     1.83944   
   194. RY*(   3) H  22                  0.00013     1.87763   
   195. RY*(   4) H  22                  0.00004     2.33681   
   196. RY*(   1) H  23                  0.00288     0.40999   
   197. RY*(   2) H  23                  0.00019     1.83885   
   198. RY*(   3) H  23                  0.00013     1.87516   
   199. RY*(   4) H  23                  0.00004     2.33591   
   200. RY*(   1) H  24                  0.00285     0.41097   
   201. RY*(   2) H  24                  0.00019     1.84013   
   202. RY*(   3) H  24                  0.00013     1.87303   
   203. RY*(   4) H  24                  0.00004     2.33770   
   204. RY*(   1) H  25                  0.00283     0.41466   
   205. RY*(   2) H  25                  0.00019     1.84089   
   206. RY*(   3) H  25                  0.00013     1.87452   
   207. RY*(   4) H  25                  0.00004     2.33855   
   208. RY*(   1) H  26                  0.00307     0.40520   
   209. RY*(   2) H  26                  0.00019     1.83443   
   210. RY*(   3) H  26                  0.00013     1.86469   
   211. RY*(   4) H  26                  0.00004     2.33867   
   212. RY*(   1) H  27                  0.00307     0.40502   
   213. RY*(   2) H  27                  0.00019     1.83411   
   214. RY*(   3) H  27                  0.00013     1.86450   
   215. RY*(   4) H  27                  0.00004     2.33840   
   216. RY*(   1) H  28                  0.00387     0.39048   
   217. RY*(   2) H  28                  0.00018     1.83243   
   218. RY*(   3) H  28                  0.00014     1.86899   
   219. RY*(   4) H  28                  0.00005     2.35661   
   220. RY*(   1) H  29                  0.00387     0.39068   
   221. RY*(   2) H  29                  0.00018     1.83248   
   222. RY*(   3) H  29                  0.00014     1.86911   
   223. RY*(   4) H  29                  0.00005     2.35667   
   224. RY*(   1) H  30                  0.00290     0.37235   
   225. RY*(   2) H  30                  0.00024     1.77206   
   226. RY*(   3) H  30                  0.00013     1.89738   
   227. RY*(   4) H  30                  0.00003     2.25463   
   228. RY*(   1) H  31                  0.00290     0.37231   
   229. RY*(   2) H  31                  0.00024     1.77209   
   230. RY*(   3) H  31                  0.00013     1.89729   
   231. RY*(   4) H  31                  0.00003     2.25464   
   232. RY*(   1) H  32                  0.00174     0.71889   
   233. RY*(   2) H  32                  0.00167     1.63831   
   234. RY*(   3) H  32                  0.00093     1.59553   
   235. RY*(   4) H  32                  0.00002     2.30474   
   236. BD*(   1) C   1 - C   2          0.01989     0.96062   
   237. BD*(   2) C   1 - C   2          0.03114     0.12791   
   238. BD*(   3) C   1 - C   2          0.03033     0.12799   
   239. BD*(   1) C   1 - H  13          0.00608     0.46746   
   240. BD*(   1) C   2 - C   3          0.01891     0.47165   
   241. BD*(   1) C   3 - C   4          0.02070     0.38209   
   242. BD*(   1) C   3 - H  14          0.01966     0.43280   
   243. BD*(   1) C   3 - H  15          0.01905     0.43805   
   244. BD*(   1) C   4 - C   5          0.01334     0.41085   
   245. BD*(   1) C   4 - H  16          0.01663     0.44873   
   246. BD*(   1) C   4 - H  17          0.01317     0.45488   
   247. BD*(   1) C   5 - C   6          0.01560     0.40837   
   248. BD*(   1) C   5 - H  18          0.01462     0.44829   
   249. BD*(   1) C   5 - H  19          0.01815     0.44096   
   250. BD*(   1) C   6 - C   7          0.01267     0.41509   
   251. BD*(   1) C   6 - H  20          0.01794     0.44519   
   252. BD*(   1) C   6 - H  21          0.01819     0.44295   
   253. BD*(   1) C   7 - C   8          0.01250     0.41700   
   254. BD*(   1) C   7 - H  22          0.01833     0.44378   
   255. BD*(   1) C   7 - H  23          0.01824     0.44350   
   256. BD*(   1) C   8 - C   9          0.01253     0.41575   
   257. BD*(   1) C   8 - H  24          0.01809     0.44594   
   258. BD*(   1) C   8 - H  25          0.01809     0.44560   
   259. BD*(   1) C   9 - C  10          0.01196     0.41782   
   260. BD*(   1) C   9 - H  26          0.01848     0.44358   
   261. BD*(   1) C   9 - H  27          0.01849     0.44348   
   262. BD*(   1) C  10 - C  11          0.01754     0.41552   
   263. BD*(   1) C  10 - H  28          0.01808     0.45444   
   264. BD*(   1) C  10 - H  29          0.01809     0.45438   
   265. BD*(   1) C  11 - O  12          0.01212     0.31591   
   266. BD*(   1) C  11 - H  30          0.03125     0.43658   
   267. BD*(   1) C  11 - H  31          0.03126     0.43655   
   268. BD*(   1) O  12 - H  32          0.00552     0.43829   
       -------------------------------
              Total Lewis   93.24265  ( 99.1943%)
        Valence non-Lewis    0.58664  (  0.6241%)
        Rydberg non-Lewis    0.17072  (  0.1816%)
       -------------------------------
            Total unit  1   94.00000  (100.0000%)
           Charge unit  1    0.00000
 Unable to Open any file for archive entry.
 1\1\GINC-COMPUTE-0-7\SP\RB3LYP\def2SVP\C11H20O1\ZAHRT2\13-Mar-2021\0\\
 # b3lyp/def2svp geom=NewRedundant pop=NBO\\81\\0,1\C,0,6.6736527973,0.
 4788367762,1.100273734\C,0,5.52138588,0.1193554313,0.9967262519\C,0,4.
 13392037,-0.3130882097,0.8432188027\C,0,3.7007553564,-0.4572759032,-0.
 627961076\C,0,2.2685055686,-0.9702207903,-0.8003291412\C,0,1.179817850
 5,-0.0255841901,-0.2858760332\C,0,-0.238230431,-0.5330092349,-0.549632
 1\C,0,-1.331495544,0.4025934948,-0.0340910779\C,0,-2.7493299034,-0.104
 0352554,-0.2997874275\C,0,-3.8370450338,0.8351059452,0.2179430211\C,0,
 -5.2458699522,0.3312772129,-0.0465708205\O,0,-6.1632689041,1.272801915
 4,0.4714740047\H,0,7.6937670251,0.7976180829,1.1981401917\H,0,3.995335
 3156,-1.2791786066,1.3619347483\H,0,3.4786434239,0.4063398032,1.363363
 7644\H,0,3.8125987292,0.519365529,-1.1295311009\H,0,4.4015232289,-1.14
 30635255,-1.1312771155\H,0,2.09251102,-1.1632043189,-1.8730814976\H,0,
 2.1676287746,-1.9506749485,-0.2989301187\H,0,1.3020483087,0.1397644408
 ,0.7992090076\H,0,1.3073419745,0.9665325586,-0.7571561024\H,0,-0.37337
 90789,-0.6905585049,-1.6356015544\H,0,-0.3609122769,-1.5292350828,-0.0
 85897436\H,0,-1.2081516913,1.3991693903,-0.4960998611\H,0,-1.198000079
 6,0.5582866113,1.0521420973\H,0,-2.8811793183,-0.2592432778,-1.3866315
 585\H,0,-2.8706938833,-1.1011887699,0.1624908852\H,0,-3.7328319893,1.8
 314671886,-0.2457283013\H,0,-3.7225210212,0.9885122875,1.3051217907\H,
 0,-5.3845421421,0.1849077714,-1.1387556752\H,0,-5.3741203423,-0.665734
 2023,0.4257253151\H,0,-7.0578640318,0.9533603816,0.303301678\\Version=
 ES64L-G16RevC.01\State=1-A\HF=-506.004903\RMSD=6.436e-09\Dipole=-0.532
 3658,-0.5504831,-0.3468726\Quadrupole=3.1847062,-2.3073728,-0.8773334,
 5.4381624,2.0596708,-1.1095145\PG=C01 [X(C11H20O1)]\\@
 The archive entry for this job was punched.


 Some scientists claim that hydrogen, because it is so
 plentiful, is the basic building block of the universe. 
 I dispute that. I say that stupidity is far more
 abundant than hydrogen, and THAT is the basic building 
 block of the universe.
                   --Frank Zappa
 File lengths (MBytes):  RWF=     44 Int=      0 D2E=      0 Chk=      5 Scr=      1
 Normal termination of Gaussian 16
