# Supplementary material for: Machine-Learning-Guided Discovery of Electrochemical Reactions
Source: J Am Chem Soc. 2022 Dec 2;144(49):22599–610. doi: 10.1021/jacs.2c08997 (PMC9756344; doi:10.1021/jacs.2c08997)
Supplement: Supplementary file 4 — ja2c08997_si_004.zip [file ja2c08997_si_004.zip › Reactivity Prediction/Nlogs_notimes/93.log]

 Entering Gaussian System, Link 0=g16
 Input=93.com
 Output=93.log
 Initial command:
  
 Copyright (c) 1988-2019, Gaussian, Inc.  All Rights Reserved.
  
 This is part of the Gaussian(R) 16 program.  It is based on
 the Gaussian(R) 09 system (copyright 2009, Gaussian, Inc.),
 the Gaussian(R) 03 system (copyright 2003, Gaussian, Inc.),
 the Gaussian(R) 98 system (copyright 1998, Gaussian, Inc.),
 the Gaussian(R) 94 system (copyright 1995, Gaussian, Inc.),
 the Gaussian 92(TM) system (copyright 1992, Gaussian, Inc.),
 the Gaussian 90(TM) system (copyright 1990, Gaussian, Inc.),
 the Gaussian 88(TM) system (copyright 1988, Gaussian, Inc.),
 the Gaussian 86(TM) system (copyright 1986, Carnegie Mellon
 University), and the Gaussian 82(TM) system (copyright 1983,
 Carnegie Mellon University). Gaussian is a federally registered
 trademark of Gaussian, Inc.
  
 This software contains proprietary and confidential information,
 including trade secrets, belonging to Gaussian, Inc.
  
 This software is provided under written license and may be
 used, copied, transmitted, or stored only in accord with that
 written license.
  
 The following legend is applicable only to US Government
 contracts under FAR:
  
                    RESTRICTED RIGHTS LEGEND
  
 Use, reproduction and disclosure by the US Government is
 subject to restrictions as set forth in subparagraphs (a)
 and (c) of the Commercial Computer Software - Restricted
 Rights clause in FAR 52.227-19.
  
 Gaussian, Inc.
 340 Quinnipiac St., Bldg. 40, Wallingford CT 06492
  
  
 ---------------------------------------------------------------
 Warning -- This program may not be used in any manner that
 competes with the business of Gaussian, Inc. or will provide
 assistance to any competitor of Gaussian, Inc.  The licensee
 of this program is prohibited from giving any competitor of
 Gaussian, Inc. access to this program.  By using this program,
 the user acknowledges that Gaussian, Inc. is engaged in the
 business of creating and licensing software in the field of
 computational chemistry and represents and warrants to the
 licensee that it is not a competitor of Gaussian, Inc. and that
 it will not use this program in any manner prohibited above.
 ---------------------------------------------------------------
  

 Cite this work as:
 Gaussian 16, Revision C.01,
 M. J. Frisch, G. W. Trucks, H. B. Schlegel, G. E. Scuseria, 
 M. A. Robb, J. R. Cheeseman, G. Scalmani, V. Barone, 
 G. A. Petersson, H. Nakatsuji, X. Li, M. Caricato, A. V. Marenich, 
 J. Bloino, B. G. Janesko, R. Gomperts, B. Mennucci, H. P. Hratchian, 
 J. V. Ortiz, A. F. Izmaylov, J. L. Sonnenberg, D. Williams-Young, 
 F. Ding, F. Lipparini, F. Egidi, J. Goings, B. Peng, A. Petrone, 
 T. Henderson, D. Ranasinghe, V. G. Zakrzewski, J. Gao, N. Rega, 
 G. Zheng, W. Liang, M. Hada, M. Ehara, K. Toyota, R. Fukuda, 
 J. Hasegawa, M. Ishida, T. Nakajima, Y. Honda, O. Kitao, H. Nakai, 
 T. Vreven, K. Throssell, J. A. Montgomery, Jr., J. E. Peralta, 
 F. Ogliaro, M. J. Bearpark, J. J. Heyd, E. N. Brothers, K. N. Kudin, 
 V. N. Staroverov, T. A. Keith, R. Kobayashi, J. Normand, 
 K. Raghavachari, A. P. Rendell, J. C. Burant, S. S. Iyengar, 
 J. Tomasi, M. Cossi, J. M. Millam, M. Klene, C. Adamo, R. Cammi, 
 J. W. Ochterski, R. L. Martin, K. Morokuma, O. Farkas, 
 J. B. Foresman, and D. J. Fox, Gaussian, Inc., Wallingford CT, 2019.
 
 ******************************************
 Gaussian 16:  ES64L-G16RevC.01  3-Jul-2019
                13-Mar-2021 
 ******************************************
 %nprocshared=16
 Will use up to   16 processors via shared memory.
 %mem=7GB
 -----------------------------------------
 # b3lyp/def2svp geom=NewRedundant pop=NBO
 -----------------------------------------
 1/29=4000,38=1,172=1/1;
 2/12=2,17=6,18=5,40=1/2;
 3/5=43,7=101,11=2,25=1,30=1,74=-5/1,2,3;
 4//1;
 5/5=2,38=5/2;
 6/7=2,8=2,9=2,10=2,28=1,40=1/1,7;
 99/5=1,9=1/99;
 --
 93
 --
 Symbolic Z-matrix:
 Charge =  0 Multiplicity = 1
 O                    -2.71569   1.56567  -0.50504 
 C                    -1.51671   1.54526  -0.37858 
 O                    -0.77567   2.67863  -0.32034 
 C                    -1.5004    3.89903  -0.43954 
 C                    -0.65118   0.3318   -0.27534 
 C                    -1.20702  -0.96375  -0.10597 
 O                    -2.53911  -1.07442  -0.00632 
 C                    -3.13264  -2.34286   0.16594 
 C                    -0.33984  -2.07135  -0.03915 
 C                     1.03826  -1.90448  -0.13221 
 C                     1.60962  -0.63413  -0.2976 
 C                     3.10517  -0.44917  -0.33213 
 C                     3.77406  -0.31662   1.04448 
 O                     2.9911    0.15951   2.03184 
 O                     4.9284   -0.58031   1.23606 
 C                     0.74369   0.46257  -0.36454 
 H                    -2.03244   3.94741  -1.40191 
 H                    -2.24181   3.99439   0.36815 
 H                    -0.75801   4.70376  -0.37285 
 H                    -2.91445  -3.01416  -0.68302 
 H                    -2.80029  -2.82619   1.10149 
 H                    -4.21478  -2.16867   0.21619 
 H                    -0.7437   -3.07429   0.08861 
 H                     1.68516  -2.78401  -0.07439 
 H                     3.36625   0.46797  -0.88661 
 H                     3.61297  -1.27876  -0.84319 
 H                     2.08059   0.26132   1.70795 
 H                     1.14845   1.46586  -0.50195 
 
                          Input orientation:                          
 ---------------------------------------------------------------------
 Center     Atomic      Atomic             Coordinates (Angstroms)
 Number     Number       Type             X           Y           Z
 ---------------------------------------------------------------------
      1          8           0       -2.715694    1.565668   -0.505042
      2          6           0       -1.516714    1.545263   -0.378581
      3          8           0       -0.775671    2.678629   -0.320345
      4          6           0       -1.500398    3.899032   -0.439544
      5          6           0       -0.651177    0.331801   -0.275345
      6          6           0       -1.207019   -0.963747   -0.105974
      7          8           0       -2.539106   -1.074419   -0.006323
      8          6           0       -3.132642   -2.342862    0.165936
      9          6           0       -0.339844   -2.071353   -0.039152
     10          6           0        1.038262   -1.904483   -0.132207
     11          6           0        1.609615   -0.634134   -0.297596
     12          6           0        3.105172   -0.449167   -0.332132
     13          6           0        3.774063   -0.316623    1.044483
     14          8           0        2.991105    0.159513    2.031836
     15          8           0        4.928403   -0.580311    1.236061
     16          6           0        0.743689    0.462571   -0.364544
     17          1           0       -2.032441    3.947410   -1.401912
     18          1           0       -2.241805    3.994391    0.368150
     19          1           0       -0.758015    4.703762   -0.372846
     20          1           0       -2.914450   -3.014161   -0.683022
     21          1           0       -2.800289   -2.826190    1.101492
     22          1           0       -4.214780   -2.168666    0.216185
     23          1           0       -0.743700   -3.074294    0.088606
     24          1           0        1.685161   -2.784011   -0.074386
     25          1           0        3.366255    0.467966   -0.886609
     26          1           0        3.612970   -1.278764   -0.843187
     27          1           0        2.080595    0.261320    1.707948
     28          1           0        1.148455    1.465857   -0.501950
 ---------------------------------------------------------------------
                    Distance matrix (angstroms):
                    1          2          3          4          5
     1  O    0.000000
     2  C    1.205803   0.000000
     3  O    2.244211   1.355380   0.000000
     4  C    2.631696   2.354615   1.424367   0.000000
     5  C    2.416075   1.494089   2.350558   3.670596   0.000000
     6  C    2.972087   2.542706   3.674087   4.883028   1.419891
     7  O    2.692576   2.836651   4.158567   5.099197   2.369410
     8  C    3.987564   4.245613   5.568406   6.480129   3.675081
     9  C    4.369170   3.818396   4.778216   6.095302   2.434721
    10  C    5.125734   4.299925   4.932613   6.341927   2.806361
    11  C    4.857002   3.811859   4.082218   5.499266   2.458599
    12  C    6.162138   5.034058   4.984395   6.334797   3.837094
    13  C    6.932604   5.786541   5.615548   6.913322   4.663170
    14  O    6.401607   5.296305   5.105615   6.345496   4.314972
    15  O    8.128277   6.976007   6.751263   8.012593   5.852180
    16  C    3.633717   2.506361   2.687252   4.104975   1.403820
    17  H    2.635129   2.661483   2.087837   1.100710   4.031088
    18  H    2.624067   2.661126   2.086817   1.100522   4.044595
    19  H    3.701029   3.248350   2.025891   1.096892   4.374353
    20  H    4.587594   4.778566   6.092107   7.060529   4.060058
    21  H    4.677235   4.790384   6.035207   7.020906   4.060452
    22  H    4.088115   4.628885   5.967546   6.679433   4.381005
    23  H    5.076459   4.707029   5.767529   7.034118   3.426734
    24  H    6.202637   5.393251   5.996384   7.412435   3.899634
    25  H    6.191983   5.026137   4.728979   5.971298   4.065950
    26  H    6.946735   5.874065   5.932495   7.288280   4.593399
    27  H    5.440867   4.352327   4.256244   5.537886   3.376536
    28  H    3.865439   2.669204   2.281678   3.597312   2.139184
                    6          7          8          9         10
     6  C    0.000000
     7  O    1.340386   0.000000
     8  C    2.384097   1.410995   0.000000
     9  C    1.408279   2.414893   2.813449   0.000000
    10  C    2.434535   3.674563   4.204462   1.391288   0.000000
    11  C    2.842321   4.182174   5.061977   2.435731   1.402707
    12  C    4.348670   5.688142   6.537925   3.819091   2.535751
    13  C    5.153009   6.444730   7.251211   4.601910   3.374982
    14  O    4.843159   6.021620   6.873408   4.512314   3.571660
    15  O    6.292176   7.586260   8.320588   5.621726   4.331141
    16  C    2.430330   3.642445   4.814333   2.775013   2.396602
    17  H    5.145896   5.236711   6.575417   6.399024   6.729489
    18  H    5.087112   5.091311   6.402753   6.369976   6.768007
    19  H    5.691527   6.057557   7.455471   6.796205   6.852257
    20  H    2.729927   2.088398   1.104074   2.816390   4.142308
    21  H    2.732248   2.089060   1.104233   2.815073   4.135944
    22  H    3.256109   2.013647   1.097221   3.884559   5.271207
    23  H    2.169548   2.689237   2.499604   1.088721   2.143036
    24  H    3.417464   4.557605   4.843923   2.147037   1.093339
    25  H    4.855309   6.166615   7.158510   4.571815   3.408400
    26  H    4.886206   6.212096   6.903181   4.110889   2.743381
    27  H    3.949621   5.105346   6.028051   3.788436   3.027099
    28  H    3.407055   4.505191   5.768899   3.865368   3.392351
                   11         12         13         14         15
    11  C    0.000000
    12  C    1.507347   0.000000
    13  C    2.566481   1.536246   0.000000
    14  O    2.822170   2.443737   1.347069   0.000000
    15  O    3.656412   2.408443   1.199472   2.221198   0.000000
    16  C    1.398954   2.531584   3.431569   3.299297   4.600149
    17  H    5.956059   6.846122   7.608043   7.167622   8.712778
    18  H    6.058044   6.987544   7.431887   6.697573   8.549447
    19  H    5.839903   6.440384   6.910342   6.363065   7.927506
    20  H    5.126427   6.552722   7.416009   7.233135   8.433080
    21  H    5.119552   6.525334   7.037278   6.581809   8.049519
    22  H    6.045026   7.539166   8.242437   7.787284   9.335996
    23  H    3.411983   4.677833   5.378534   5.308711   6.301535
    24  H    2.162753   2.744879   3.421021   3.847856   4.134269
    25  H    2.155770   1.103060   2.123912   2.958581   2.836356
    26  H    2.174085   1.098757   2.124844   3.274311   2.557630
    27  H    2.246300   2.390915   1.908413   0.971749   3.006831
    28  H    2.159721   2.743155   3.530228   3.394402   4.636323
                   16         17         18         19         20
    16  C    0.000000
    17  H    4.574618   0.000000
    18  H    4.682283   1.783021   0.000000
    19  H    4.499209   1.804219   1.803862   0.000000
    20  H    5.056785   7.053950   7.118793   8.019524   0.000000
    21  H    5.052227   7.262113   6.882588   7.940071   1.798015
    22  H    5.643322   6.692327   6.472943   7.715339   1.792845
    23  H    3.863559   7.292930   7.231098   7.791746   2.304601
    24  H    3.392765   7.803520   7.846249   7.881937   4.645409
    25  H    2.674029   6.443445   6.742435   5.934267   7.184282
    26  H    3.390297   7.713347   7.971944   7.424105   6.756069
    27  H    2.474478   6.338419   5.866346   5.667689   6.433971
    28  H    1.090549   4.133537   4.317918   3.759697   6.050665
                   21         22         23         24         25
    21  H    0.000000
    22  H    1.793569   0.000000
    23  H    2.305874   3.589546   0.000000
    24  H    4.637211   5.939056   2.451570   0.000000
    25  H    7.268443   8.101857   5.512747   3.749818   0.000000
    26  H    6.877950   7.949080   4.803409   2.563839   1.764601
    27  H    5.807197   6.911001   4.661033   3.550651   2.902990
    28  H    6.048576   6.518418   4.953986   4.304909   2.462192
                   26         27         28
    26  H    0.000000
    27  H    3.350868   0.000000
    28  H    3.704487   2.683923   0.000000
 Stoichiometry    C11H12O5
 Framework group  C1[X(C11H12O5)]
 Deg. of freedom    78
 Full point group                 C1      NOp   1
 Largest Abelian subgroup         C1      NOp   1
 Largest concise Abelian subgroup C1      NOp   1
                         Standard orientation:                         
 ---------------------------------------------------------------------
 Center     Atomic      Atomic             Coordinates (Angstroms)
 Number     Number       Type             X           Y           Z
 ---------------------------------------------------------------------
      1          8           0       -3.217735    0.859434    0.020703
      2          6           0       -2.038082    1.095291   -0.061460
      3          8           0       -1.549919    2.359606   -0.045308
      4          6           0       -2.520936    3.396995    0.053543
      5          6           0       -0.936098    0.095856   -0.199528
      6          6           0       -1.171026   -1.294881   -0.035966
      7          8           0       -2.410070   -1.695912    0.281177
      8          6           0       -2.686308   -3.068506    0.456063
      9          6           0       -0.096054   -2.189354   -0.202095
     10          6           0        1.176787   -1.723755   -0.516378
     11          6           0        1.432570   -0.354376   -0.680581
     12          6           0        2.825251    0.152215   -0.956077
     13          6           0        3.692643    0.375640    0.292027
     14          8           0        3.022334    0.633283    1.431721
     15          8           0        4.891689    0.362079    0.263098
     16          6           0        0.361031    0.529741   -0.515612
     17          1           0       -3.218441    3.364374   -0.797330
     18          1           0       -3.105356    3.298927    0.980897
     19          1           0       -1.961889    4.340730    0.052971
     20          1           0       -2.493022   -3.644345   -0.465907
     21          1           0       -2.095562   -3.502524    1.281882
     22          1           0       -3.753167   -3.135541    0.703472
     23          1           0       -0.253121   -3.260115   -0.083293
     24          1           0        1.991190   -2.443275   -0.636497
     25          1           0        2.784761    1.124123   -1.476172
     26          1           0        3.391496   -0.527675   -1.607524
     27          1           0        2.066919    0.546830    1.276788
     28          1           0        0.517135    1.601394   -0.644021
 ---------------------------------------------------------------------
 Rotational constants (GHZ):           0.7083225           0.3328096           0.2424582
 Standard basis: def2SVP (5D, 7F)
 There are   300 symmetry adapted cartesian basis functions of A   symmetry.
 There are   284 symmetry adapted basis functions of A   symmetry.
   284 basis functions,   484 primitive gaussians,   300 cartesian basis functions
    59 alpha electrons       59 beta electrons
       nuclear repulsion energy      1085.2651871397 Hartrees.
 NAtoms=   28 NActive=   28 NUniq=   28 SFac= 1.00D+00 NAtFMM=   60 NAOKFM=F Big=F
 Integral buffers will be    131072 words long.
 Raffenetti 2 integral format.
 Two-electron integral symmetry is turned on.
 One-electron integrals computed using PRISM.
   1 Symmetry operations used in ECPInt.
 ECPInt:  NShTT=    8778 NPrTT=   32122 LenC2=    8096 LenP2D=   21003.
 LDataN:  DoStor=T MaxTD1= 4 Len=   56
 NBasis=   284 RedAO= T EigKep=  2.26D-04  NBF=   284
 NBsUse=   284 1.00D-06 EigRej= -1.00D+00 NBFU=   284
 ExpMin= 1.22D-01 ExpMax= 2.27D+03 ExpMxC= 3.41D+02 IAcc=3 IRadAn=         5 AccDes= 0.00D+00
 Harris functional with IExCor=  402 and IRadAn=       5 diagonalized for initial guess.
 HarFok:  IExCor=  402 AccDes= 0.00D+00 IRadAn=         5 IDoV= 1 UseB2=F ITyADJ=14
 ICtDFT=  3500011 ScaDFX=  1.000000  1.000000  1.000000  1.000000
 FoFCou: FMM=F IPFlag=           0 FMFlag=      100000 FMFlg1=           0
         NFxFlg=           0 DoJE=T BraDBF=F KetDBF=T FulRan=T
         wScrn=  0.000000 ICntrl=       500 IOpCl=  0 I1Cent=   200000004 NGrid=           0
         NMat0=    1 NMatS0=      1 NMatT0=    0 NMatD0=    1 NMtDS0=    0 NMtDT0=    0
 Petite list used in FoFCou.
 Requested convergence on RMS density matrix=1.00D-08 within 128 cycles.
 Requested convergence on MAX density matrix=1.00D-06.
 Requested convergence on             energy=1.00D-06.
 No special actions if energy rises.
 Integral accuracy reduced to 1.0D-05 until final iterations.
 Initial convergence to 1.0D-05 achieved.  Increase integral accuracy.
 SCF Done:  E(RB3LYP) =  -801.937898674     A.U. after   15 cycles
            NFock= 15  Conv=0.46D-08     -V/T= 2.0093

 **********************************************************************

            Population analysis using the SCF Density.

 **********************************************************************

 Orbital symmetries:
       Occupied  (A) (A) (A) (A) (A) (A) (A) (A) (A) (A) (A) (A)
                 (A) (A) (A) (A) (A) (A) (A) (A) (A) (A) (A) (A)
                 (A) (A) (A) (A) (A) (A) (A) (A) (A) (A) (A) (A)
                 (A) (A) (A) (A) (A) (A) (A) (A) (A) (A) (A) (A)
                 (A) (A) (A) (A) (A) (A) (A) (A) (A) (A) (A)
       Virtual   (A) (A) (A) (A) (A) (A) (A) (A) (A) (A) (A) (A)
                 (A) (A) (A) (A) (A) (A) (A) (A) (A) (A) (A) (A)
                 (A) (A) (A) (A) (A) (A) (A) (A) (A) (A) (A) (A)
                 (A) (A) (A) (A) (A) (A) (A) (A) (A) (A) (A) (A)
                 (A) (A) (A) (A) (A) (A) (A) (A) (A) (A) (A) (A)
                 (A) (A) (A) (A) (A) (A) (A) (A) (A) (A) (A) (A)
                 (A) (A) (A) (A) (A) (A) (A) (A) (A) (A) (A) (A)
                 (A) (A) (A) (A) (A) (A) (A) (A) (A) (A) (A) (A)
                 (A) (A) (A) (A) (A) (A) (A) (A) (A) (A) (A) (A)
                 (A) (A) (A) (A) (A) (A) (A) (A) (A) (A) (A) (A)
                 (A) (A) (A) (A) (A) (A) (A) (A) (A) (A) (A) (A)
                 (A) (A) (A) (A) (A) (A) (A) (A) (A) (A) (A) (A)
                 (A) (A) (A) (A) (A) (A) (A) (A) (A) (A) (A) (A)
                 (A) (A) (A) (A) (A) (A) (A) (A) (A) (A) (A) (A)
                 (A) (A) (A) (A) (A) (A) (A) (A) (A) (A) (A) (A)
                 (A) (A) (A) (A) (A) (A) (A) (A) (A) (A) (A) (A)
                 (A) (A) (A) (A) (A) (A) (A) (A) (A) (A) (A) (A)
                 (A) (A) (A) (A) (A) (A) (A) (A) (A) (A) (A) (A)
                 (A) (A) (A) (A) (A) (A) (A) (A) (A)
 The electronic state is 1-A.
 Alpha  occ. eigenvalues --  -19.18363 -19.18011 -19.17574 -19.12184 -19.11319
 Alpha  occ. eigenvalues --  -10.31896 -10.31401 -10.27969 -10.26066 -10.24866
 Alpha  occ. eigenvalues --  -10.22033 -10.21864 -10.21759 -10.21716 -10.21556
 Alpha  occ. eigenvalues --  -10.21309  -1.09976  -1.08800  -1.08389  -1.00738
 Alpha  occ. eigenvalues --   -1.00549  -0.87849  -0.80388  -0.78189  -0.74648
 Alpha  occ. eigenvalues --   -0.72415  -0.69408  -0.64842  -0.61411  -0.60794
 Alpha  occ. eigenvalues --   -0.57524  -0.55724  -0.52929  -0.51834  -0.51300
 Alpha  occ. eigenvalues --   -0.49421  -0.48577  -0.48103  -0.47557  -0.46403
 Alpha  occ. eigenvalues --   -0.45637  -0.43909  -0.43673  -0.42695  -0.41691
 Alpha  occ. eigenvalues --   -0.40124  -0.39831  -0.38817  -0.37903  -0.37515
 Alpha  occ. eigenvalues --   -0.36184  -0.35032  -0.34765  -0.31560  -0.30887
 Alpha  occ. eigenvalues --   -0.28464  -0.27839  -0.27419  -0.24272
 Alpha virt. eigenvalues --   -0.06483  -0.02542   0.01199   0.03524   0.04678
 Alpha virt. eigenvalues --    0.05688   0.07095   0.07429   0.09161   0.09547
 Alpha virt. eigenvalues --    0.10854   0.11302   0.11731   0.11894   0.12591
 Alpha virt. eigenvalues --    0.13110   0.14191   0.15229   0.15524   0.20716
 Alpha virt. eigenvalues --    0.21513   0.22639   0.23221   0.26005   0.26072
 Alpha virt. eigenvalues --    0.27591   0.29736   0.30417   0.32776   0.34660
 Alpha virt. eigenvalues --    0.36043   0.36523   0.39277   0.40354   0.40961
 Alpha virt. eigenvalues --    0.42268   0.42757   0.43220   0.43460   0.45183
 Alpha virt. eigenvalues --    0.45567   0.46514   0.47686   0.48139   0.49244
 Alpha virt. eigenvalues --    0.49649   0.51268   0.52167   0.53140   0.53510
 Alpha virt. eigenvalues --    0.57780   0.58561   0.58828   0.60056   0.60952
 Alpha virt. eigenvalues --    0.61525   0.61929   0.62627   0.63347   0.63685
 Alpha virt. eigenvalues --    0.63878   0.64080   0.64428   0.64931   0.65534
 Alpha virt. eigenvalues --    0.66563   0.67683   0.67798   0.68597   0.70338
 Alpha virt. eigenvalues --    0.71260   0.72065   0.73701   0.74415   0.75815
 Alpha virt. eigenvalues --    0.77473   0.79559   0.81632   0.82601   0.83449
 Alpha virt. eigenvalues --    0.86328   0.89732   0.92534   0.95402   0.96887
 Alpha virt. eigenvalues --    0.98581   0.99364   1.01464   1.02431   1.03503
 Alpha virt. eigenvalues --    1.04611   1.07228   1.09757   1.11757   1.13064
 Alpha virt. eigenvalues --    1.13381   1.14212   1.18428   1.19780   1.21576
 Alpha virt. eigenvalues --    1.22594   1.23739   1.24784   1.26948   1.27936
 Alpha virt. eigenvalues --    1.29238   1.30997   1.34101   1.34901   1.37863
 Alpha virt. eigenvalues --    1.39032   1.42588   1.44113   1.45549   1.46347
 Alpha virt. eigenvalues --    1.48685   1.49350   1.50378   1.52532   1.55851
 Alpha virt. eigenvalues --    1.57966   1.59243   1.61010   1.61860   1.64302
 Alpha virt. eigenvalues --    1.65490   1.67507   1.67987   1.69201   1.70053
 Alpha virt. eigenvalues --    1.70735   1.71188   1.71736   1.73504   1.73951
 Alpha virt. eigenvalues --    1.74391   1.75963   1.76628   1.77241   1.78403
 Alpha virt. eigenvalues --    1.80877   1.82390   1.83874   1.84292   1.85868
 Alpha virt. eigenvalues --    1.86348   1.86920   1.88870   1.90704   1.91266
 Alpha virt. eigenvalues --    1.94838   1.95407   1.95618   1.96135   1.99062
 Alpha virt. eigenvalues --    2.00586   2.05477   2.06678   2.09606   2.13213
 Alpha virt. eigenvalues --    2.14109   2.14650   2.16384   2.17624   2.19305
 Alpha virt. eigenvalues --    2.21746   2.22767   2.24098   2.28479   2.29395
 Alpha virt. eigenvalues --    2.29882   2.30861   2.31329   2.31971   2.35269
 Alpha virt. eigenvalues --    2.36386   2.38675   2.40442   2.43026   2.50877
 Alpha virt. eigenvalues --    2.53396   2.55585   2.58688   2.61060   2.62281
 Alpha virt. eigenvalues --    2.63309   2.63892   2.64077   2.65036   2.68568
 Alpha virt. eigenvalues --    2.70431   2.71080   2.76934   2.77476   2.78951
 Alpha virt. eigenvalues --    2.79735   2.83399   2.85596   2.85938   2.86482
 Alpha virt. eigenvalues --    2.88794   2.89287   2.90539   2.93271   2.97437
 Alpha virt. eigenvalues --    2.99517   3.01048   3.04290   3.05000   3.07081
 Alpha virt. eigenvalues --    3.07563   3.15803   3.17495   3.20990   3.21437
 Alpha virt. eigenvalues --    3.35715   3.37429   3.42288   3.43432   3.48016
 Alpha virt. eigenvalues --    3.57000   3.65724   3.67873   3.70788   3.81393
          Condensed to atoms (all electrons):
               1          2          3          4          5          6
     1  O    7.623751   0.742851  -0.083830  -0.000758  -0.104223   0.000917
     2  C    0.742851   4.688104   0.409017  -0.030424   0.122157  -0.085252
     3  O   -0.083830   0.409017   7.926190   0.282060  -0.165757   0.000088
     4  C   -0.000758  -0.030424   0.282060   4.354270   0.013254  -0.000065
     5  C   -0.104223   0.122157  -0.165757   0.013254   5.869805   0.179701
     6  C    0.000917  -0.085252   0.000088  -0.000065   0.179701   5.161540
     7  O   -0.007356   0.007932  -0.000008   0.000014  -0.103045   0.458076
     8  C    0.000217  -0.000232   0.000002  -0.000000   0.008746  -0.053500
     9  C    0.000409   0.019641  -0.000003   0.000005   0.020920   0.188986
    10  C   -0.000040  -0.002956  -0.000007   0.000002  -0.130030   0.144773
    11  C   -0.000011   0.021058   0.001436  -0.000012   0.095655  -0.188718
    12  C    0.000000  -0.000289  -0.000054  -0.000000   0.011683  -0.000115
    13  C    0.000000   0.000004   0.000001  -0.000000  -0.000173   0.000075
    14  O    0.000000  -0.000006  -0.000000  -0.000000  -0.000280   0.000051
    15  O    0.000000  -0.000000   0.000000  -0.000000   0.000000   0.000000
    16  C    0.003265  -0.071030   0.012215  -0.000541   0.276964   0.065625
    17  H    0.008410  -0.003632  -0.028830   0.396688   0.001268  -0.000050
    18  H    0.008894  -0.004074  -0.027699   0.397046  -0.000038   0.000021
    19  H    0.000928   0.004900  -0.024557   0.391706   0.000411   0.000031
    20  H   -0.000050   0.000123  -0.000000   0.000000  -0.000963  -0.009478
    21  H   -0.000048   0.000069  -0.000000   0.000000  -0.000925  -0.009417
    22  H    0.000297  -0.000161   0.000000  -0.000000   0.000344   0.005305
    23  H    0.000008  -0.000223   0.000001  -0.000000   0.017794  -0.095016
    24  H   -0.000000   0.000019   0.000000   0.000000  -0.002213   0.015953
    25  H   -0.000000  -0.000036  -0.000029   0.000001   0.001124   0.000060
    26  H   -0.000000   0.000002  -0.000000   0.000000  -0.000673   0.000059
    27  H   -0.000001  -0.000128  -0.000022   0.000001  -0.000787   0.000218
    28  H    0.000379  -0.027821   0.022178  -0.000714  -0.059300   0.018068
               7          8          9         10         11         12
     1  O   -0.007356   0.000217   0.000409  -0.000040  -0.000011   0.000000
     2  C    0.007932  -0.000232   0.019641  -0.002956   0.021058  -0.000289
     3  O   -0.000008   0.000002  -0.000003  -0.000007   0.001436  -0.000054
     4  C    0.000014  -0.000000   0.000005   0.000002  -0.000012  -0.000000
     5  C   -0.103045   0.008746   0.020920  -0.130030   0.095655   0.011683
     6  C    0.458076  -0.053500   0.188986   0.144773  -0.188718  -0.000115
     7  O    7.762877   0.312066  -0.079878   0.004349   0.000006   0.000002
     8  C    0.312066   4.370591  -0.001993   0.001115   0.000057   0.000000
     9  C   -0.079878  -0.001993   5.307114   0.224775   0.119551   0.013031
    10  C    0.004349   0.001115   0.224775   5.178157   0.193743  -0.096589
    11  C    0.000006   0.000057   0.119551   0.193743   5.691519   0.176034
    12  C    0.000002   0.000000   0.013031  -0.096589   0.176034   5.306366
    13  C   -0.000000  -0.000000  -0.000303   0.000167  -0.007778   0.226659
    14  O   -0.000000  -0.000000  -0.000202   0.000594   0.008296  -0.144420
    15  O    0.000000   0.000000  -0.000002   0.000301   0.004507  -0.105902
    16  C    0.001756  -0.000255  -0.130656   0.065893   0.141094  -0.077040
    17  H    0.000000  -0.000000  -0.000001   0.000000   0.000002  -0.000000
    18  H   -0.000003   0.000000  -0.000001   0.000000   0.000012  -0.000000
    19  H    0.000000  -0.000000  -0.000000  -0.000000  -0.000014   0.000000
    20  H   -0.027642   0.391008   0.008832   0.000614  -0.000042  -0.000001
    21  H   -0.027598   0.390426   0.008885   0.000688  -0.000080   0.000001
    22  H   -0.025237   0.394348  -0.000177  -0.000053   0.000004  -0.000000
    23  H   -0.009183   0.009848   0.455028  -0.073351   0.018502  -0.000273
    24  H   -0.000082  -0.000056  -0.066225   0.443059  -0.079902  -0.014118
    25  H   -0.000000   0.000000  -0.000576   0.009165   0.000586   0.309766
    26  H   -0.000000   0.000000   0.000545  -0.011275  -0.004338   0.306590
    27  H    0.000000   0.000000  -0.000732   0.000956  -0.000460  -0.006273
    28  H   -0.000049   0.000009  -0.002644   0.016582  -0.092833  -0.010963
              13         14         15         16         17         18
     1  O    0.000000   0.000000   0.000000   0.003265   0.008410   0.008894
     2  C    0.000004  -0.000006  -0.000000  -0.071030  -0.003632  -0.004074
     3  O    0.000001  -0.000000   0.000000   0.012215  -0.028830  -0.027699
     4  C   -0.000000  -0.000000  -0.000000  -0.000541   0.396688   0.397046
     5  C   -0.000173  -0.000280   0.000000   0.276964   0.001268  -0.000038
     6  C    0.000075   0.000051   0.000000   0.065625  -0.000050   0.000021
     7  O   -0.000000  -0.000000   0.000000   0.001756   0.000000  -0.000003
     8  C   -0.000000  -0.000000   0.000000  -0.000255  -0.000000   0.000000
     9  C   -0.000303  -0.000202  -0.000002  -0.130656  -0.000001  -0.000001
    10  C    0.000167   0.000594   0.000301   0.065893   0.000000   0.000000
    11  C   -0.007778   0.008296   0.004507   0.141094   0.000002   0.000012
    12  C    0.226659  -0.144420  -0.105902  -0.077040  -0.000000  -0.000000
    13  C    4.555380   0.385895   0.732825  -0.006209   0.000000  -0.000000
    14  O    0.385895   7.657848  -0.075284   0.003436   0.000000   0.000000
    15  O    0.732825  -0.075284   7.625158   0.000040   0.000000  -0.000000
    16  C   -0.006209   0.003436   0.000040   5.276588  -0.000023   0.000188
    17  H    0.000000   0.000000   0.000000  -0.000023   0.657274  -0.032970
    18  H   -0.000000   0.000000  -0.000000   0.000188  -0.032970   0.655579
    19  H    0.000000  -0.000000   0.000000  -0.000319  -0.026949  -0.026855
    20  H   -0.000000  -0.000000   0.000000  -0.000043   0.000000  -0.000000
    21  H    0.000000   0.000000  -0.000000  -0.000029  -0.000000   0.000000
    22  H   -0.000000  -0.000000   0.000000   0.000023  -0.000000   0.000000
    23  H   -0.000001  -0.000000  -0.000000  -0.002209   0.000000  -0.000000
    24  H    0.000214   0.000152  -0.000091   0.016395   0.000000   0.000000
    25  H    0.005963   0.000773   0.001923  -0.008189  -0.000000  -0.000000
    26  H    0.006477   0.005351   0.008573   0.010198  -0.000000   0.000000
    27  H   -0.005911   0.320541   0.004081   0.019907  -0.000000  -0.000000
    28  H   -0.000182   0.000446  -0.000019   0.453969   0.000123   0.000239
              19         20         21         22         23         24
     1  O    0.000928  -0.000050  -0.000048   0.000297   0.000008  -0.000000
     2  C    0.004900   0.000123   0.000069  -0.000161  -0.000223   0.000019
     3  O   -0.024557  -0.000000  -0.000000   0.000000   0.000001   0.000000
     4  C    0.391706   0.000000   0.000000  -0.000000  -0.000000   0.000000
     5  C    0.000411  -0.000963  -0.000925   0.000344   0.017794  -0.002213
     6  C    0.000031  -0.009478  -0.009417   0.005305  -0.095016   0.015953
     7  O    0.000000  -0.027642  -0.027598  -0.025237  -0.009183  -0.000082
     8  C   -0.000000   0.391008   0.390426   0.394348   0.009848  -0.000056
     9  C   -0.000000   0.008832   0.008885  -0.000177   0.455028  -0.066225
    10  C   -0.000000   0.000614   0.000688  -0.000053  -0.073351   0.443059
    11  C   -0.000014  -0.000042  -0.000080   0.000004   0.018502  -0.079902
    12  C    0.000000  -0.000001   0.000001  -0.000000  -0.000273  -0.014118
    13  C    0.000000  -0.000000   0.000000  -0.000000  -0.000001   0.000214
    14  O   -0.000000  -0.000000   0.000000  -0.000000  -0.000000   0.000152
    15  O    0.000000   0.000000  -0.000000   0.000000  -0.000000  -0.000091
    16  C   -0.000319  -0.000043  -0.000029   0.000023  -0.002209   0.016395
    17  H   -0.026949   0.000000  -0.000000  -0.000000   0.000000   0.000000
    18  H   -0.026855  -0.000000   0.000000   0.000000  -0.000000   0.000000
    19  H    0.652425   0.000000   0.000000  -0.000000   0.000000  -0.000000
    20  H    0.000000   0.681516  -0.045586  -0.024508   0.000693   0.000034
    21  H    0.000000  -0.045586   0.683812  -0.025204   0.000314   0.000036
    22  H   -0.000000  -0.024508  -0.025204   0.628816  -0.000353  -0.000001
    23  H    0.000000   0.000693   0.000314  -0.000353   0.716471  -0.014924
    24  H   -0.000000   0.000034   0.000036  -0.000001  -0.014924   0.709465
    25  H    0.000001   0.000000  -0.000000   0.000000   0.000009   0.000081
    26  H    0.000000   0.000000  -0.000000  -0.000000  -0.000003   0.004379
    27  H    0.000001   0.000000  -0.000001  -0.000000  -0.000006   0.000050
    28  H   -0.000453  -0.000000   0.000000  -0.000000   0.000010  -0.000303
              25         26         27         28
     1  O   -0.000000  -0.000000  -0.000001   0.000379
     2  C   -0.000036   0.000002  -0.000128  -0.027821
     3  O   -0.000029  -0.000000  -0.000022   0.022178
     4  C    0.000001   0.000000   0.000001  -0.000714
     5  C    0.001124  -0.000673  -0.000787  -0.059300
     6  C    0.000060   0.000059   0.000218   0.018068
     7  O   -0.000000  -0.000000   0.000000  -0.000049
     8  C    0.000000   0.000000   0.000000   0.000009
     9  C   -0.000576   0.000545  -0.000732  -0.002644
    10  C    0.009165  -0.011275   0.000956   0.016582
    11  C    0.000586  -0.004338  -0.000460  -0.092833
    12  C    0.309766   0.306590  -0.006273  -0.010963
    13  C    0.005963   0.006477  -0.005911  -0.000182
    14  O    0.000773   0.005351   0.320541   0.000446
    15  O    0.001923   0.008573   0.004081  -0.000019
    16  C   -0.008189   0.010198   0.019907   0.453969
    17  H   -0.000000  -0.000000  -0.000000   0.000123
    18  H   -0.000000   0.000000  -0.000000   0.000239
    19  H    0.000001   0.000000   0.000001  -0.000453
    20  H    0.000000   0.000000   0.000000  -0.000000
    21  H   -0.000000  -0.000000  -0.000001   0.000000
    22  H    0.000000  -0.000000  -0.000000  -0.000000
    23  H    0.000009  -0.000003  -0.000006   0.000010
    24  H    0.000081   0.004379   0.000050  -0.000303
    25  H    0.641325  -0.011439  -0.000253   0.005580
    26  H   -0.011439   0.656148   0.000136   0.000131
    27  H   -0.000253   0.000136   0.486024   0.000946
    28  H    0.005580   0.000131   0.000946   0.682733
 Mulliken charges:
               1
     1  O   -0.194010
     2  C    0.210386
     3  O   -0.322393
     4  C    0.197467
     5  C   -0.051420
     6  C    0.202064
     7  O   -0.266998
     8  C    0.177603
     9  C   -0.084329
    10  C    0.029367
    11  C   -0.097875
    12  C    0.105904
    13  C    0.106897
    14  O   -0.163192
    15  O   -0.196111
    16  C   -0.051012
    17  H    0.028689
    18  H    0.029662
    19  H    0.028745
    20  H    0.025491
    21  H    0.024657
    22  H    0.046557
    23  H   -0.023135
    24  H   -0.011923
    25  H    0.044166
    26  H    0.029139
    27  H    0.181713
    28  H   -0.006109
 Sum of Mulliken charges =  -0.00000
 Mulliken charges with hydrogens summed into heavy atoms:
               1
     1  O   -0.194010
     2  C    0.210386
     3  O   -0.322393
     4  C    0.284562
     5  C   -0.051420
     6  C    0.202064
     7  O   -0.266998
     8  C    0.274309
     9  C   -0.107464
    10  C    0.017444
    11  C   -0.097875
    12  C    0.179209
    13  C    0.106897
    14  O    0.018521
    15  O   -0.196111
    16  C   -0.057121
 Electronic spatial extent (au):  <R**2>=           4396.5718
 Charge=             -0.0000 electrons
 Dipole moment (field-independent basis, Debye):
    X=             -3.4469    Y=             -1.7152    Z=             -1.2437  Tot=              4.0459
 Quadrupole moment (field-independent basis, Debye-Ang):
   XX=           -123.7298   YY=            -71.3467   ZZ=            -93.3165
   XY=             -1.3069   XZ=             -8.1516   YZ=             -2.1855
 Traceless Quadrupole moment (field-independent basis, Debye-Ang):
   XX=            -27.5988   YY=             24.7843   ZZ=              2.8145
   XY=             -1.3069   XZ=             -8.1516   YZ=             -2.1855
 Octapole moment (field-independent basis, Debye-Ang**2):
  XXX=           -140.5935  YYY=              4.9968  ZZZ=              7.7235  XYY=            -42.3863
  XXY=            -20.5705  XXZ=            -23.7878  XZZ=             -8.9703  YZZ=              4.9516
  YYZ=              5.3134  XYZ=             -0.2015
 Hexadecapole moment (field-independent basis, Debye-Ang**3):
 XXXX=          -4408.6786 YYYY=          -1527.5411 ZZZZ=           -284.1274 XXXY=            -33.4240
 XXXZ=           -103.8542 YYYX=             -5.5188 YYYZ=            -11.0808 ZZZX=             -1.7476
 ZZZY=             -5.8360 XXYY=           -724.4325 XXZZ=           -631.9403 YYZZ=           -342.4728
 XXYZ=            -24.5636 YYXZ=            -16.7320 ZZXY=             -4.9761
 N-N= 1.085265187140D+03 E-N=-4.042193389097D+03  KE= 7.945315751546D+02
 ******************************Gaussian NBO Version 3.1******************************
             N A T U R A L   A T O M I C   O R B I T A L   A N D
          N A T U R A L   B O N D   O R B I T A L   A N A L Y S I S
 ******************************Gaussian NBO Version 3.1******************************
       /RESON  / : Allow strongly delocalized NBO set

 Analyzing the SCF density

 Job title: 93                                                              

 Storage needed:    244632 in NPA,    324274 in NBO ( 939519896 available)
 GSVD:  LWork=       52816 too small for GESVD, short by        1820 words or        1820 for optimal perf.


 NATURAL POPULATIONS:  Natural atomic orbital occupancies 
                                                          
   NAO  Atom  No  lang   Type(AO)    Occupancy      Energy
 ----------------------------------------------------------
     1    O    1  S      Cor( 1S)     1.99972     -18.86895
     2    O    1  S      Val( 2S)     1.69068      -0.85801
     3    O    1  S      Ryd( 3S)     0.00105       1.52051
     4    O    1  px     Val( 2p)     1.61889      -0.31583
     5    O    1  px     Ryd( 3p)     0.00085       1.05043
     6    O    1  py     Val( 2p)     1.83147      -0.26018
     7    O    1  py     Ryd( 3p)     0.00196       1.20651
     8    O    1  pz     Val( 2p)     1.43180      -0.24634
     9    O    1  pz     Ryd( 3p)     0.00067       1.06789
    10    O    1  dxy    Ryd( 3d)     0.00157       3.03032
    11    O    1  dxz    Ryd( 3d)     0.00192       2.87675
    12    O    1  dyz    Ryd( 3d)     0.00012       2.65863
    13    O    1  dx2y2  Ryd( 3d)     0.00129       3.22823
    14    O    1  dz2    Ryd( 3d)     0.00038       2.88029

    15    C    2  S      Cor( 1S)     1.99923     -10.20955
    16    C    2  S      Val( 2S)     0.72885      -0.11817
    17    C    2  S      Ryd( 3S)     0.00402       0.51594
    18    C    2  px     Val( 2p)     0.80325       0.00781
    19    C    2  px     Ryd( 3p)     0.02289       0.64183
    20    C    2  py     Val( 2p)     0.77855      -0.02526
    21    C    2  py     Ryd( 3p)     0.01022       0.73992
    22    C    2  pz     Val( 2p)     0.80069      -0.13397
    23    C    2  pz     Ryd( 3p)     0.00167       0.52007
    24    C    2  dxy    Ryd( 3d)     0.00500       2.39197
    25    C    2  dxz    Ryd( 3d)     0.00345       1.95152
    26    C    2  dyz    Ryd( 3d)     0.00192       1.84750
    27    C    2  dx2y2  Ryd( 3d)     0.00326       2.42195
    28    C    2  dz2    Ryd( 3d)     0.00092       2.12148

    29    O    3  S      Cor( 1S)     1.99966     -18.98597
    30    O    3  S      Val( 2S)     1.60829      -0.86655
    31    O    3  S      Ryd( 3S)     0.00150       1.51678
    32    O    3  px     Val( 2p)     1.74203      -0.35089
    33    O    3  px     Ryd( 3p)     0.00151       1.27241
    34    O    3  py     Val( 2p)     1.42431      -0.33672
    35    O    3  py     Ryd( 3p)     0.00083       1.38197
    36    O    3  pz     Val( 2p)     1.79897      -0.32929
    37    O    3  pz     Ryd( 3p)     0.00143       1.08668
    38    O    3  dxy    Ryd( 3d)     0.00125       3.13358
    39    O    3  dxz    Ryd( 3d)     0.00088       2.65881
    40    O    3  dyz    Ryd( 3d)     0.00036       2.71917
    41    O    3  dx2y2  Ryd( 3d)     0.00098       2.94915
    42    O    3  dz2    Ryd( 3d)     0.00058       2.89786

    43    C    4  S      Cor( 1S)     1.99925     -10.15053
    44    C    4  S      Val( 2S)     1.09126      -0.26104
    45    C    4  S      Ryd( 3S)     0.00165       0.75776
    46    C    4  px     Val( 2p)     0.99204      -0.08028
    47    C    4  px     Ryd( 3p)     0.00329       0.51149
    48    C    4  py     Val( 2p)     0.93670      -0.08586
    49    C    4  py     Ryd( 3p)     0.00375       0.60646
    50    C    4  pz     Val( 2p)     1.21402      -0.09777
    51    C    4  pz     Ryd( 3p)     0.00035       0.52503
    52    C    4  dxy    Ryd( 3d)     0.00188       2.31788
    53    C    4  dxz    Ryd( 3d)     0.00111       2.39490
    54    C    4  dyz    Ryd( 3d)     0.00060       2.00535
    55    C    4  dx2y2  Ryd( 3d)     0.00093       2.16216
    56    C    4  dz2    Ryd( 3d)     0.00093       2.28393

    57    C    5  S      Cor( 1S)     1.99878     -10.08684
    58    C    5  S      Val( 2S)     0.88282      -0.13946
    59    C    5  S      Ryd( 3S)     0.00201       0.53830
    60    C    5  px     Val( 2p)     1.10622      -0.09514
    61    C    5  px     Ryd( 3p)     0.00657       0.99740
    62    C    5  py     Val( 2p)     1.10318      -0.09509
    63    C    5  py     Ryd( 3p)     0.00590       1.00392
    64    C    5  pz     Val( 2p)     1.08554      -0.12807
    65    C    5  pz     Ryd( 3p)     0.00170       0.64226
    66    C    5  dxy    Ryd( 3d)     0.00083       2.37751
    67    C    5  dxz    Ryd( 3d)     0.00044       1.94835
    68    C    5  dyz    Ryd( 3d)     0.00043       1.91665
    69    C    5  dx2y2  Ryd( 3d)     0.00067       2.42540
    70    C    5  dz2    Ryd( 3d)     0.00044       2.14443

    71    C    6  S      Cor( 1S)     1.99867     -10.15631
    72    C    6  S      Val( 2S)     0.79399      -0.12105
    73    C    6  S      Ryd( 3S)     0.00236       0.61793
    74    C    6  px     Val( 2p)     0.80857      -0.04410
    75    C    6  px     Ryd( 3p)     0.00935       0.80148
    76    C    6  py     Val( 2p)     1.05246      -0.07697
    77    C    6  py     Ryd( 3p)     0.00408       0.88491
    78    C    6  pz     Val( 2p)     0.93599      -0.13243
    79    C    6  pz     Ryd( 3p)     0.00136       0.58129
    80    C    6  dxy    Ryd( 3d)     0.00167       2.37658
    81    C    6  dxz    Ryd( 3d)     0.00214       1.95418
    82    C    6  dyz    Ryd( 3d)     0.00085       1.89978
    83    C    6  dx2y2  Ryd( 3d)     0.00190       2.39422
    84    C    6  dz2    Ryd( 3d)     0.00093       2.11630

    85    O    7  S      Cor( 1S)     1.99960     -18.98282
    86    O    7  S      Val( 2S)     1.56255      -0.84818
    87    O    7  S      Ryd( 3S)     0.00057       1.60591
    88    O    7  px     Val( 2p)     1.61013      -0.34556
    89    O    7  px     Ryd( 3p)     0.00176       1.20361
    90    O    7  py     Val( 2p)     1.54339      -0.33422
    91    O    7  py     Ryd( 3p)     0.00134       1.49612
    92    O    7  pz     Val( 2p)     1.78694      -0.32823
    93    O    7  pz     Ryd( 3p)     0.00194       1.10520
    94    O    7  dxy    Ryd( 3d)     0.00101       2.92451
    95    O    7  dxz    Ryd( 3d)     0.00097       2.76976
    96    O    7  dyz    Ryd( 3d)     0.00051       2.70805
    97    O    7  dx2y2  Ryd( 3d)     0.00141       3.16335
    98    O    7  dz2    Ryd( 3d)     0.00067       2.86646

    99    C    8  S      Cor( 1S)     1.99924     -10.16188
   100    C    8  S      Val( 2S)     1.08540      -0.26936
   101    C    8  S      Ryd( 3S)     0.00166       0.76516
   102    C    8  px     Val( 2p)     1.20401      -0.11493
   103    C    8  px     Ryd( 3p)     0.00311       0.69259
   104    C    8  py     Val( 2p)     0.75089      -0.07526
   105    C    8  py     Ryd( 3p)     0.00314       0.46044
   106    C    8  pz     Val( 2p)     1.19582      -0.10825
   107    C    8  pz     Ryd( 3p)     0.00050       0.53312
   108    C    8  dxy    Ryd( 3d)     0.00117       2.09494
   109    C    8  dxz    Ryd( 3d)     0.00048       2.20922
   110    C    8  dyz    Ryd( 3d)     0.00157       2.23371
   111    C    8  dx2y2  Ryd( 3d)     0.00179       2.34324
   112    C    8  dz2    Ryd( 3d)     0.00084       2.22972

   113    C    9  S      Cor( 1S)     1.99893     -10.08172
   114    C    9  S      Val( 2S)     0.93869      -0.16030
   115    C    9  S      Ryd( 3S)     0.00155       0.55352
   116    C    9  px     Val( 2p)     1.08341      -0.07606
   117    C    9  px     Ryd( 3p)     0.00320       0.73588
   118    C    9  py     Val( 2p)     1.19504      -0.08813
   119    C    9  py     Ryd( 3p)     0.00512       1.00043
   120    C    9  pz     Val( 2p)     1.06873      -0.13193
   121    C    9  pz     Ryd( 3p)     0.00144       0.56289
   122    C    9  dxy    Ryd( 3d)     0.00071       2.40736
   123    C    9  dxz    Ryd( 3d)     0.00050       1.98632
   124    C    9  dyz    Ryd( 3d)     0.00041       1.92624
   125    C    9  dx2y2  Ryd( 3d)     0.00057       2.48430
   126    C    9  dz2    Ryd( 3d)     0.00042       2.16762

   127    C   10  S      Cor( 1S)     1.99887     -10.08407
   128    C   10  S      Val( 2S)     0.93078      -0.15177
   129    C   10  S      Ryd( 3S)     0.00164       0.56369
   130    C   10  px     Val( 2p)     1.13523      -0.07788
   131    C   10  px     Ryd( 3p)     0.00529       0.87266
   132    C   10  py     Val( 2p)     1.12405      -0.06894
   133    C   10  py     Ryd( 3p)     0.00504       0.78676
   134    C   10  pz     Val( 2p)     0.96493      -0.12416
   135    C   10  pz     Ryd( 3p)     0.00098       0.55561
   136    C   10  dxy    Ryd( 3d)     0.00076       2.48636
   137    C   10  dxz    Ryd( 3d)     0.00049       1.96578
   138    C   10  dyz    Ryd( 3d)     0.00051       1.95668
   139    C   10  dx2y2  Ryd( 3d)     0.00068       2.38043
   140    C   10  dz2    Ryd( 3d)     0.00043       2.16434

   141    C   11  S      Cor( 1S)     1.99885     -10.08113
   142    C   11  S      Val( 2S)     0.85494      -0.13072
   143    C   11  S      Ryd( 3S)     0.00289       0.61938
   144    C   11  px     Val( 2p)     1.08006      -0.08554
   145    C   11  px     Ryd( 3p)     0.00498       1.04830
   146    C   11  py     Val( 2p)     1.09815      -0.08323
   147    C   11  py     Ryd( 3p)     0.00427       0.88341
   148    C   11  pz     Val( 2p)     1.06080      -0.12758
   149    C   11  pz     Ryd( 3p)     0.00385       0.68415
   150    C   11  dxy    Ryd( 3d)     0.00086       2.40672
   151    C   11  dxz    Ryd( 3d)     0.00058       1.96822
   152    C   11  dyz    Ryd( 3d)     0.00060       1.93329
   153    C   11  dx2y2  Ryd( 3d)     0.00086       2.39431
   154    C   11  dz2    Ryd( 3d)     0.00043       2.17116

   155    C   12  S      Cor( 1S)     1.99903     -10.09190
   156    C   12  S      Val( 2S)     1.03861      -0.23542
   157    C   12  S      Ryd( 3S)     0.00196       0.88910
   158    C   12  px     Val( 2p)     1.09612      -0.09990
   159    C   12  px     Ryd( 3p)     0.00490       0.60946
   160    C   12  py     Val( 2p)     1.23313      -0.11218
   161    C   12  py     Ryd( 3p)     0.00515       0.75332
   162    C   12  pz     Val( 2p)     1.17203      -0.11959
   163    C   12  pz     Ryd( 3p)     0.00231       0.55379
   164    C   12  dxy    Ryd( 3d)     0.00049       2.21394
   165    C   12  dxz    Ryd( 3d)     0.00086       2.22692
   166    C   12  dyz    Ryd( 3d)     0.00046       2.32720
   167    C   12  dx2y2  Ryd( 3d)     0.00065       2.28606
   168    C   12  dz2    Ryd( 3d)     0.00045       2.10143

   169    C   13  S      Cor( 1S)     1.99931     -10.21010
   170    C   13  S      Val( 2S)     0.74713      -0.13146
   171    C   13  S      Ryd( 3S)     0.00537       0.50241
   172    C   13  px     Val( 2p)     0.76007       0.01749
   173    C   13  px     Ryd( 3p)     0.01969       0.58585
   174    C   13  py     Val( 2p)     0.77660      -0.12518
   175    C   13  py     Ryd( 3p)     0.00256       0.51739
   176    C   13  pz     Val( 2p)     0.80620      -0.03362
   177    C   13  pz     Ryd( 3p)     0.01045       0.60260
   178    C   13  dxy    Ryd( 3d)     0.00404       1.97118
   179    C   13  dxz    Ryd( 3d)     0.00593       2.31231
   180    C   13  dyz    Ryd( 3d)     0.00154       1.92659
   181    C   13  dx2y2  Ryd( 3d)     0.00168       2.24153
   182    C   13  dz2    Ryd( 3d)     0.00223       2.20478

   183    O   14  S      Cor( 1S)     1.99968     -18.98309
   184    O   14  S      Val( 2S)     1.66708      -0.89054
   185    O   14  S      Ryd( 3S)     0.00190       1.46401
   186    O   14  px     Val( 2p)     1.50771      -0.31726
   187    O   14  px     Ryd( 3p)     0.00200       1.30557
   188    O   14  py     Val( 2p)     1.80278      -0.32925
   189    O   14  py     Ryd( 3p)     0.00118       1.00923
   190    O   14  pz     Val( 2p)     1.70981      -0.35144
   191    O   14  pz     Ryd( 3p)     0.00145       1.08219
   192    O   14  dxy    Ryd( 3d)     0.00022       2.78482
   193    O   14  dxz    Ryd( 3d)     0.00111       3.09220
   194    O   14  dyz    Ryd( 3d)     0.00129       2.74686
   195    O   14  dx2y2  Ryd( 3d)     0.00064       3.18198
   196    O   14  dz2    Ryd( 3d)     0.00146       2.99098

   197    O   15  S      Cor( 1S)     1.99971     -18.85974
   198    O   15  S      Val( 2S)     1.69032      -0.85257
   199    O   15  S      Ryd( 3S)     0.00197       1.43973
   200    O   15  px     Val( 2p)     1.61945      -0.31396
   201    O   15  px     Ryd( 3p)     0.00087       1.03214
   202    O   15  py     Val( 2p)     1.44543      -0.23802
   203    O   15  py     Ryd( 3p)     0.00068       1.07939
   204    O   15  pz     Val( 2p)     1.81734      -0.24827
   205    O   15  pz     Ryd( 3p)     0.00240       1.16595
   206    O   15  dxy    Ryd( 3d)     0.00206       2.89738
   207    O   15  dxz    Ryd( 3d)     0.00171       2.97766
   208    O   15  dyz    Ryd( 3d)     0.00001       2.66065
   209    O   15  dx2y2  Ryd( 3d)     0.00113       3.27548
   210    O   15  dz2    Ryd( 3d)     0.00044       2.87641

   211    C   16  S      Cor( 1S)     1.99889     -10.07966
   212    C   16  S      Val( 2S)     0.92577      -0.14627
   213    C   16  S      Ryd( 3S)     0.00200       0.59701
   214    C   16  px     Val( 2p)     1.06793      -0.06647
   215    C   16  px     Ryd( 3p)     0.00367       0.73897
   216    C   16  py     Val( 2p)     1.20705      -0.08823
   217    C   16  py     Ryd( 3p)     0.00610       1.03076
   218    C   16  pz     Val( 2p)     0.97540      -0.12741
   219    C   16  pz     Ryd( 3p)     0.00126       0.58555
   220    C   16  dxy    Ryd( 3d)     0.00066       2.42098
   221    C   16  dxz    Ryd( 3d)     0.00068       1.99337
   222    C   16  dyz    Ryd( 3d)     0.00035       1.93939
   223    C   16  dx2y2  Ryd( 3d)     0.00071       2.49362
   224    C   16  dz2    Ryd( 3d)     0.00043       2.18251

   225    H   17  S      Val( 1S)     0.79925       0.04684
   226    H   17  S      Ryd( 2S)     0.00230       0.33761
   227    H   17  px     Ryd( 2p)     0.00041       1.98747
   228    H   17  py     Ryd( 2p)     0.00015       1.73164
   229    H   17  pz     Ryd( 2p)     0.00055       2.10582

   230    H   18  S      Val( 1S)     0.79824       0.04788
   231    H   18  S      Ryd( 2S)     0.00234       0.33786
   232    H   18  px     Ryd( 2p)     0.00034       1.91458
   233    H   18  py     Ryd( 2p)     0.00016       1.73060
   234    H   18  pz     Ryd( 2p)     0.00061       2.18092

   235    H   19  S      Val( 1S)     0.79667       0.04978
   236    H   19  S      Ryd( 2S)     0.00079       0.30880
   237    H   19  px     Ryd( 2p)     0.00028       1.85424
   238    H   19  py     Ryd( 2p)     0.00056       2.17807
   239    H   19  pz     Ryd( 2p)     0.00020       1.72019

   240    H   20  S      Val( 1S)     0.81030       0.02392
   241    H   20  S      Ryd( 2S)     0.00234       0.34452
   242    H   20  px     Ryd( 2p)     0.00022       1.77544
   243    H   20  py     Ryd( 2p)     0.00027       1.85746
   244    H   20  pz     Ryd( 2p)     0.00063       2.13640

   245    H   21  S      Val( 1S)     0.81087       0.02345
   246    H   21  S      Ryd( 2S)     0.00236       0.34427
   247    H   21  px     Ryd( 2p)     0.00035       1.91017
   248    H   21  py     Ryd( 2p)     0.00020       1.77878
   249    H   21  pz     Ryd( 2p)     0.00057       2.07988

   250    H   22  S      Val( 1S)     0.78138       0.05154
   251    H   22  S      Ryd( 2S)     0.00073       0.30337
   252    H   22  px     Ryd( 2p)     0.00075       2.32083
   253    H   22  py     Ryd( 2p)     0.00005       1.66978
   254    H   22  pz     Ryd( 2p)     0.00023       1.74827

   255    H   23  S      Val( 1S)     0.76318       0.05474
   256    H   23  S      Ryd( 2S)     0.00152       0.34696
   257    H   23  px     Ryd( 2p)     0.00010       1.99186
   258    H   23  py     Ryd( 2p)     0.00077       2.35913
   259    H   23  pz     Ryd( 2p)     0.00021       1.66138

   260    H   24  S      Val( 1S)     0.76719       0.05813
   261    H   24  S      Ryd( 2S)     0.00167       0.31873
   262    H   24  px     Ryd( 2p)     0.00050       2.19086
   263    H   24  py     Ryd( 2p)     0.00040       2.15556
   264    H   24  pz     Ryd( 2p)     0.00018       1.66963

   265    H   25  S      Val( 1S)     0.74128       0.05276
   266    H   25  S      Ryd( 2S)     0.00186       0.35336
   267    H   25  px     Ryd( 2p)     0.00018       1.81477
   268    H   25  py     Ryd( 2p)     0.00055       2.23581
   269    H   25  pz     Ryd( 2p)     0.00038       1.91482

   270    H   26  S      Val( 1S)     0.73933       0.06608
   271    H   26  S      Ryd( 2S)     0.00279       0.34710
   272    H   26  px     Ryd( 2p)     0.00030       1.95136
   273    H   26  py     Ryd( 2p)     0.00035       2.01802
   274    H   26  pz     Ryd( 2p)     0.00036       2.00651

   275    H   27  S      Val( 1S)     0.50439       0.08518
   276    H   27  S      Ryd( 2S)     0.00105       0.46315
   277    H   27  px     Ryd( 2p)     0.00226       2.44107
   278    H   27  py     Ryd( 2p)     0.00125       1.70534
   279    H   27  pz     Ryd( 2p)     0.00107       1.82062

   280    H   28  S      Val( 1S)     0.74815       0.07120
   281    H   28  S      Ryd( 2S)     0.00244       0.35228
   282    H   28  px     Ryd( 2p)     0.00012       2.01345
   283    H   28  py     Ryd( 2p)     0.00082       2.37588
   284    H   28  pz     Ryd( 2p)     0.00016       1.68848

 WARNING:  1 low occupancy (<1.9990e) core orbital  found on  C    5
           1 low occupancy (<1.9990e) core orbital  found on  C    6
           1 low occupancy (<1.9990e) core orbital  found on  C    9
           1 low occupancy (<1.9990e) core orbital  found on  C   10
           1 low occupancy (<1.9990e) core orbital  found on  C   11
           1 low occupancy (<1.9990e) core orbital  found on  C   16


 Summary of Natural Population Analysis:                  
                                                          
                                       Natural Population 
                Natural  -----------------------------------------------
    Atom  No    Charge         Core      Valence    Rydberg      Total
 -----------------------------------------------------------------------
      O    1   -0.58238      1.99972     6.57285    0.00981     8.58238
      C    2    0.83608      1.99923     3.11135    0.05334     5.16392
      O    3   -0.58257      1.99966     6.57360    0.00931     8.58257
      C    4   -0.24774      1.99925     4.23401    0.01448     6.24774
      C    5   -0.19553      1.99878     4.17777    0.01898     6.19553
      C    6    0.38570      1.99867     3.59100    0.02463     5.61430
      O    7   -0.51281      1.99960     6.50302    0.01019     8.51281
      C    8   -0.24963      1.99924     4.23613    0.01426     6.24963
      C    9   -0.29870      1.99893     4.28587    0.01391     6.29870
      C   10   -0.16969      1.99887     4.15499    0.01583     6.16969
      C   11   -0.11210      1.99885     4.09394    0.01932     6.11210
      C   12   -0.55613      1.99903     4.53989    0.01721     6.55613
      C   13    0.85718      1.99931     3.09000    0.05351     5.14282
      O   14   -0.69831      1.99968     6.68738    0.01126     8.69831
      O   15   -0.58353      1.99971     6.57254    0.01128     8.58353
      C   16   -0.19090      1.99889     4.17614    0.01587     6.19090
      H   17    0.19734      0.00000     0.79925    0.00341     0.80266
      H   18    0.19832      0.00000     0.79824    0.00345     0.80168
      H   19    0.20150      0.00000     0.79667    0.00183     0.79850
      H   20    0.18625      0.00000     0.81030    0.00345     0.81375
      H   21    0.18566      0.00000     0.81087    0.00347     0.81434
      H   22    0.21685      0.00000     0.78138    0.00177     0.78315
      H   23    0.23421      0.00000     0.76318    0.00260     0.76579
      H   24    0.23005      0.00000     0.76719    0.00276     0.76995
      H   25    0.25576      0.00000     0.74128    0.00296     0.74424
      H   26    0.25687      0.00000     0.73933    0.00380     0.74313
      H   27    0.48997      0.00000     0.50439    0.00564     0.51003
      H   28    0.24830      0.00000     0.74815    0.00354     0.75170
 =======================================================================
   * Total *    0.00000     31.98741    85.66072    0.35187   118.00000

                                 Natural Population      
 --------------------------------------------------------
   Core                      31.98741 ( 99.9607% of  32)
   Valence                   85.66072 ( 99.6055% of  86)
   Natural Minimal Basis    117.64813 ( 99.7018% of 118)
   Natural Rydberg Basis      0.35187 (  0.2982% of 118)
 --------------------------------------------------------

    Atom  No          Natural Electron Configuration
 ----------------------------------------------------------------------------
      O    1      [core]2S( 1.69)2p( 4.88)3d( 0.01)
      C    2      [core]2S( 0.73)2p( 2.38)3p( 0.03)3d( 0.01)
      O    3      [core]2S( 1.61)2p( 4.97)
      C    4      [core]2S( 1.09)2p( 3.14)3p( 0.01)3d( 0.01)
      C    5      [core]2S( 0.88)2p( 3.29)3p( 0.01)
      C    6      [core]2S( 0.79)2p( 2.80)3p( 0.01)3d( 0.01)
      O    7      [core]2S( 1.56)2p( 4.94)3p( 0.01)
      C    8      [core]2S( 1.09)2p( 3.15)3p( 0.01)3d( 0.01)
      C    9      [core]2S( 0.94)2p( 3.35)3p( 0.01)
      C   10      [core]2S( 0.93)2p( 3.22)3p( 0.01)
      C   11      [core]2S( 0.85)2p( 3.24)3p( 0.01)
      C   12      [core]2S( 1.04)2p( 3.50)3p( 0.01)
      C   13      [core]2S( 0.75)2p( 2.34)3S( 0.01)3p( 0.03)3d( 0.02)
      O   14      [core]2S( 1.67)2p( 5.02)
      O   15      [core]2S( 1.69)2p( 4.88)3d( 0.01)
      C   16      [core]2S( 0.93)2p( 3.25)3p( 0.01)
      H   17            1S( 0.80)
      H   18            1S( 0.80)
      H   19            1S( 0.80)
      H   20            1S( 0.81)
      H   21            1S( 0.81)
      H   22            1S( 0.78)
      H   23            1S( 0.76)
      H   24            1S( 0.77)
      H   25            1S( 0.74)
      H   26            1S( 0.74)
      H   27            1S( 0.50)
      H   28            1S( 0.75)


 NATURAL BOND ORBITAL ANALYSIS:

                       Occupancies       Lewis Structure    Low   High
           Occ.    -------------------  -----------------   occ   occ
  Cycle   Thresh.   Lewis   Non-Lewis     CR  BD  3C  LP    (L)   (NL)   Dev
 =============================================================================
   1(1)    1.90   113.12757   4.87243     16  32   0  11     8      7    0.74
   2(2)    1.90   113.27404   4.72596     16  33   0  10     9      7    0.45
   3(3)    1.90   113.27404   4.72596     16  33   0  10     9      7    0.45
   4(1)    1.80   113.62025   4.37975     16  30   0  13     3      6    0.45
   5(2)    1.80   113.62025   4.37975     16  30   0  13     3      6    0.45
   6(1)    1.70   113.62025   4.37975     16  30   0  13     3      6    0.45
   7(2)    1.70   113.62025   4.37975     16  30   0  13     3      6    0.45
   8(1)    1.60   114.78527   3.21473     16  32   0  11     1      6    0.45
   9(2)    1.60   114.86089   3.13911     16  32   0  11     1      6    0.38
  10(3)    1.60   114.83594   3.16406     16  32   0  11     1      6    0.40
  11(4)    1.60   114.86089   3.13911     16  32   0  11     1      6    0.38
  12(1)    1.50   114.62109   3.37891     16  33   0  10     0      8    0.73
  13(2)    1.50   115.37519   2.62481     16  33   0  10     0      6    0.38
  14(3)    1.50   114.83594   3.16406     16  32   0  11     1      6    0.40
  15(4)    1.50   115.37519   2.62481     16  33   0  10     0      6    0.38
 -----------------------------------------------------------------------------

 Structure accepted: RESONANCE keyword permits strongly delocalized structure

 WARNING:  1 low occupancy (<1.9990e) core orbital  found on  C    5
           1 low occupancy (<1.9990e) core orbital  found on  C    6
           1 low occupancy (<1.9990e) core orbital  found on  C    9
           1 low occupancy (<1.9990e) core orbital  found on  C   10
           1 low occupancy (<1.9990e) core orbital  found on  C   11
           1 low occupancy (<1.9990e) core orbital  found on  C   16

 --------------------------------------------------------
   Core                     31.98741 ( 99.961% of  32)
   Valence Lewis            83.38778 ( 96.963% of  86)
  ==================       ============================
   Total Lewis             115.37519 ( 97.776% of 118)
  -----------------------------------------------------
   Valence non-Lewis         2.36779 (  2.007% of 118)
   Rydberg non-Lewis         0.25702 (  0.218% of 118)
  ==================       ============================
   Total non-Lewis           2.62481 (  2.224% of 118)
 --------------------------------------------------------


       (Occupancy)   Bond orbital/ Coefficients/ Hybrids
 ---------------------------------------------------------------------------------
     1. (1.99572) BD ( 1) O   1 - C   2  
                ( 66.36%)   0.8146* O   1 s( 44.13%)p 1.26( 55.78%)d 0.00(  0.09%)
                                           -0.0000  0.6640 -0.0210  0.7325  0.0224
                                            0.1428  0.0049 -0.0190 -0.0011  0.0109
                                           -0.0020 -0.0006  0.0240 -0.0133
                ( 33.64%)   0.5800* C   2 s( 33.31%)p 2.00( 66.46%)d 0.01(  0.23%)
                                           -0.0000  0.5767 -0.0235 -0.7956 -0.0665
                                           -0.1380 -0.0111  0.0892  0.0029  0.0137
                                           -0.0075 -0.0015  0.0394 -0.0227
     2. (1.98075) BD ( 2) O   1 - C   2  
                ( 68.25%)   0.8261* O   1 s(  0.04%)p99.99( 99.81%)d 3.41(  0.15%)
                                            0.0000 -0.0207  0.0005  0.0543 -0.0003
                                           -0.0494 -0.0006  0.9963  0.0052 -0.0013
                                            0.0370  0.0086  0.0025 -0.0040
                ( 31.75%)   0.5635* C   2 s(  0.03%)p99.99( 99.57%)d12.38(  0.40%)
                                            0.0000 -0.0178  0.0010  0.1047  0.0012
                                           -0.0380  0.0032  0.9914 -0.0221  0.0016
                                           -0.0607 -0.0123 -0.0069  0.0079
     3. (1.99249) BD ( 1) C   2 - O   3  
                ( 30.12%)   0.5488* C   2 s( 26.96%)p 2.70( 72.71%)d 0.01(  0.33%)
                                           -0.0000  0.5192 -0.0017  0.2333  0.0215
                                            0.8193  0.0272  0.0160  0.0022  0.0329
                                            0.0004  0.0007 -0.0384 -0.0269
                ( 69.88%)   0.8359* O   3 s( 34.22%)p 1.92( 65.71%)d 0.00(  0.06%)
                                            0.0000  0.5850  0.0017 -0.2798 -0.0014
                                           -0.7606 -0.0100 -0.0136 -0.0003  0.0199
                                            0.0000  0.0001 -0.0087 -0.0128
     4. (1.96932) BD ( 1) C   2 - C   5  
                ( 47.04%)   0.6858* C   2 s( 39.41%)p 1.54( 60.53%)d 0.00(  0.06%)
                                           -0.0001  0.6276  0.0172  0.5442 -0.0242
                                           -0.5507  0.0266 -0.0672  0.0026 -0.0215
                                           -0.0024  0.0022  0.0061 -0.0087
                ( 52.96%)   0.7277* C   5 s( 30.59%)p 2.27( 69.37%)d 0.00(  0.04%)
                                            0.0001  0.5530 -0.0020 -0.6178  0.0026
                                            0.5524 -0.0042  0.0827 -0.0005 -0.0166
                                           -0.0033  0.0016  0.0015 -0.0108
     5. (1.99148) BD ( 1) O   3 - C   4  
                ( 69.62%)   0.8344* O   3 s( 30.04%)p 2.33( 69.90%)d 0.00(  0.06%)
                                            0.0001  0.5481  0.0054 -0.5537  0.0139
                                            0.6236  0.0153  0.0552 -0.0009 -0.0179
                                           -0.0025  0.0015  0.0103 -0.0124
                ( 30.38%)   0.5512* C   4 s( 20.91%)p 3.77( 78.79%)d 0.01(  0.31%)
                                            0.0001  0.4566  0.0245  0.5825  0.0514
                                           -0.6649 -0.0075 -0.0617 -0.0033 -0.0474
                                           -0.0046  0.0051 -0.0051 -0.0278
     6. (1.99514) BD ( 1) C   4 - H  17  
                ( 60.37%)   0.7770* C   4 s( 26.57%)p 2.76( 73.38%)d 0.00(  0.05%)
                                            0.0001  0.5154 -0.0110 -0.5224 -0.0035
                                           -0.0426  0.0155 -0.6773  0.0056  0.0034
                                            0.0174  0.0014  0.0067  0.0103
                ( 39.63%)   0.6295* H  17 s( 99.91%)p 0.00(  0.09%)
                                            0.9996 -0.0042  0.0196  0.0007  0.0220
     7. (1.99500) BD ( 1) C   4 - H  18  
                ( 60.42%)   0.7773* C   4 s( 26.62%)p 2.76( 73.34%)d 0.00(  0.05%)
                                            0.0001  0.5158 -0.0110 -0.4328 -0.0039
                                           -0.0947  0.0156  0.7327 -0.0040  0.0044
                                           -0.0151 -0.0038  0.0045  0.0135
                ( 39.58%)   0.6291* H  18 s( 99.91%)p 0.00(  0.09%)
                                            0.9996 -0.0042  0.0167  0.0024 -0.0242
     8. (1.99154) BD ( 1) C   4 - H  19  
                ( 60.23%)   0.7761* C   4 s( 25.95%)p 2.85( 74.00%)d 0.00(  0.05%)
                                           -0.0001  0.5093  0.0108  0.4430 -0.0028
                                            0.7373 -0.0123 -0.0011 -0.0003  0.0194
                                            0.0002 -0.0004 -0.0070 -0.0091
                ( 39.77%)   0.6306* H  19 s( 99.91%)p 0.00(  0.09%)
                                            0.9996 -0.0010 -0.0140 -0.0258 -0.0001
     9. (1.96419) BD ( 1) C   5 - C   6  
                ( 50.64%)   0.7116* C   5 s( 34.06%)p 1.93( 65.90%)d 0.00(  0.04%)
                                           -0.0000  0.5836  0.0047 -0.1693 -0.0133
                                           -0.7879  0.0010  0.0965  0.0036  0.0064
                                           -0.0019 -0.0041 -0.0149 -0.0116
                ( 49.36%)   0.7026* C   6 s( 36.76%)p 1.72( 63.19%)d 0.00(  0.04%)
                                           -0.0002  0.6063  0.0003  0.0800 -0.0323
                                            0.7853 -0.0221 -0.0847  0.0091  0.0029
                                           -0.0009 -0.0035 -0.0168 -0.0110
    10. (1.59811) BD ( 2) C   5 - C   6  
                ( 55.94%)   0.7479* C   5 s(  0.00%)p 1.00( 99.98%)d 0.00(  0.02%)
                                           -0.0000  0.0024 -0.0027  0.2024  0.0001
                                            0.0778  0.0006  0.9761  0.0037 -0.0025
                                            0.0027 -0.0119  0.0018  0.0007
                ( 44.06%)   0.6638* C   6 s(  0.00%)p 1.00( 99.96%)d 0.00(  0.04%)
                                            0.0000 -0.0006 -0.0008  0.2162  0.0014
                                            0.0833  0.0003  0.9726  0.0090  0.0040
                                            0.0099  0.0152  0.0010 -0.0060
    11. (1.96752) BD ( 1) C   5 - C  16  
                ( 50.85%)   0.7131* C   5 s( 35.29%)p 1.83( 64.67%)d 0.00(  0.04%)
                                           -0.0001  0.5940  0.0044  0.7403 -0.0061
                                            0.2597  0.0186 -0.1757 -0.0016  0.0077
                                           -0.0070 -0.0026  0.0114 -0.0108
                ( 49.15%)   0.7011* C  16 s( 35.08%)p 1.85( 64.88%)d 0.00(  0.05%)
                                            0.0001  0.5922  0.0099 -0.7454 -0.0086
                                           -0.2406  0.0209  0.1866  0.0002  0.0108
                                           -0.0085 -0.0033  0.0123 -0.0104
    12. (1.99118) BD ( 1) C   6 - O   7  
                ( 32.11%)   0.5667* C   6 s( 24.90%)p 3.00( 74.82%)d 0.01(  0.27%)
                                           -0.0001  0.4988  0.0145 -0.7908 -0.0411
                                           -0.2843  0.0060  0.2005  0.0091  0.0268
                                           -0.0200 -0.0072  0.0324 -0.0228
                ( 67.89%)   0.8240* O   7 s( 36.23%)p 1.76( 63.70%)d 0.00(  0.07%)
                                            0.0000  0.6019  0.0027  0.7383  0.0059
                                            0.2354  0.0060 -0.1911 -0.0020  0.0028
                                           -0.0101 -0.0007  0.0208 -0.0116
    13. (1.97652) BD ( 1) C   6 - C   9  
                ( 50.15%)   0.7081* C   6 s( 38.00%)p 1.63( 61.96%)d 0.00(  0.04%)
                                            0.0000  0.6164 -0.0068  0.5644 -0.0135
                                           -0.5428 -0.0079 -0.0786  0.0031 -0.0169
                                           -0.0029  0.0022  0.0011 -0.0109
                ( 49.85%)   0.7061* C   9 s( 34.42%)p 1.90( 65.54%)d 0.00(  0.05%)
                                           -0.0000  0.5866  0.0039 -0.6333 -0.0203
                                            0.4931 -0.0154  0.1022  0.0055 -0.0171
                                           -0.0042  0.0025  0.0036 -0.0119
    14. (1.99242) BD ( 1) O   7 - C   8  
                ( 69.15%)   0.8315* O   7 s( 30.14%)p 2.32( 69.80%)d 0.00(  0.06%)
                                           -0.0001 -0.5490 -0.0026  0.1611  0.0215
                                            0.8129 -0.0023 -0.1035 -0.0047  0.0053
                                            0.0000  0.0024  0.0207  0.0129
                ( 30.85%)   0.5555* C   8 s( 21.58%)p 3.62( 78.11%)d 0.01(  0.31%)
                                           -0.0001 -0.4640 -0.0228 -0.2111  0.0218
                                           -0.8484 -0.0497  0.1169 -0.0009 -0.0225
                                            0.0035  0.0124  0.0414  0.0270
    15. (1.99471) BD ( 1) C   8 - H  20  
                ( 59.92%)   0.7741* C   8 s( 26.23%)p 2.81( 73.72%)d 0.00(  0.05%)
                                            0.0001  0.5120 -0.0130  0.1639 -0.0192
                                           -0.4202 -0.0121 -0.7302  0.0045 -0.0047
                                           -0.0063  0.0158 -0.0011  0.0131
                ( 40.08%)   0.6331* H  20 s( 99.91%)p 0.00(  0.09%)
                                            0.9996 -0.0048 -0.0027  0.0160  0.0244
    16. (1.99470) BD ( 1) C   8 - H  21  
                ( 59.89%)   0.7739* C   8 s( 26.23%)p 2.81( 73.72%)d 0.00(  0.05%)
                                            0.0001  0.5120 -0.0131  0.4761 -0.0187
                                           -0.3084 -0.0122  0.6441  0.0061 -0.0085
                                            0.0152 -0.0092  0.0059  0.0079
                ( 40.11%)   0.6333* H  21 s( 99.91%)p 0.00(  0.09%)
                                            0.9996 -0.0048 -0.0135  0.0122 -0.0230
    17. (1.99040) BD ( 1) C   8 - H  22  
                ( 60.97%)   0.7808* C   8 s( 25.99%)p 2.85( 73.97%)d 0.00(  0.05%)
                                            0.0001 -0.5095 -0.0154  0.8366 -0.0157
                                            0.0435 -0.0062 -0.1937  0.0043  0.0000
                                            0.0075 -0.0004 -0.0191  0.0071
                ( 39.03%)   0.6247* H  22 s( 99.91%)p 0.00(  0.09%)
                                           -0.9996  0.0011 -0.0288 -0.0018  0.0066
    18. (1.97293) BD ( 1) C   9 - C  10  
                ( 50.19%)   0.7085* C   9 s( 36.76%)p 1.72( 63.20%)d 0.00(  0.04%)
                                           -0.0000  0.6061  0.0134  0.7298  0.0209
                                            0.2540 -0.0309 -0.1830 -0.0024  0.0117
                                           -0.0074 -0.0033  0.0101 -0.0103
                ( 49.81%)   0.7057* C  10 s( 35.74%)p 1.80( 64.21%)d 0.00(  0.05%)
                                            0.0001  0.5977  0.0151 -0.7268  0.0050
                                           -0.2844 -0.0411  0.1767  0.0027  0.0091
                                           -0.0082 -0.0024  0.0141 -0.0103
    19. (1.69602) BD ( 2) C   9 - C  10  
                ( 53.95%)   0.7345* C   9 s(  0.00%)p 1.00( 99.96%)d 0.00(  0.04%)
                                            0.0000  0.0010 -0.0009  0.2169 -0.0012
                                            0.0758 -0.0006  0.9730 -0.0055  0.0044
                                            0.0094  0.0162  0.0009 -0.0059
                ( 46.05%)   0.6786* C  10 s(  0.00%)p 1.00( 99.95%)d 0.00(  0.05%)
                                           -0.0000 -0.0006 -0.0033  0.2086 -0.0010
                                            0.0715 -0.0022  0.9751 -0.0031 -0.0014
                                           -0.0205  0.0021 -0.0048  0.0081
    20. (1.97468) BD ( 1) C   9 - H  23  
                ( 61.75%)   0.7858* C   9 s( 28.74%)p 2.48( 71.23%)d 0.00(  0.03%)
                                            0.0003 -0.5359  0.0130  0.1337 -0.0135
                                            0.8279 -0.0006 -0.0937  0.0031 -0.0048
                                            0.0013  0.0036  0.0129  0.0098
                ( 38.25%)   0.6185* H  23 s( 99.91%)p 0.00(  0.09%)
                                           -0.9995  0.0012 -0.0030 -0.0298  0.0030
    21. (1.96993) BD ( 1) C  10 - C  11  
                ( 49.23%)   0.7016* C  10 s( 36.13%)p 1.77( 63.82%)d 0.00(  0.04%)
                                            0.0001  0.6011  0.0024  0.1691  0.0243
                                            0.7748 -0.0063 -0.0926 -0.0078  0.0051
                                           -0.0013 -0.0034 -0.0161 -0.0118
                ( 50.77%)   0.7126* C  11 s( 33.95%)p 1.94( 66.01%)d 0.00(  0.04%)
                                           -0.0001  0.5826  0.0077 -0.1206  0.0166
                                           -0.7974 -0.0197  0.0950 -0.0064  0.0062
                                           -0.0014 -0.0056 -0.0149 -0.0105
    22. (1.97926) BD ( 1) C  10 - H  24  
                ( 61.66%)   0.7852* C  10 s( 28.03%)p 2.57( 71.94%)d 0.00(  0.03%)
                                           -0.0004  0.5292 -0.0139  0.6308 -0.0106
                                           -0.5591 -0.0007 -0.0937  0.0019 -0.0148
                                           -0.0027  0.0019  0.0015 -0.0097
                ( 38.34%)   0.6192* H  24 s( 99.91%)p 0.00(  0.09%)
                                            0.9995 -0.0021 -0.0228  0.0201  0.0034
    23. (1.97192) BD ( 1) C  11 - C  12  
                ( 50.72%)   0.7122* C  11 s( 31.78%)p 2.15( 68.18%)d 0.00(  0.04%)
                                            0.0000  0.5636 -0.0098  0.7598 -0.0158
                                            0.2773 -0.0089 -0.1644 -0.0164  0.0102
                                           -0.0035 -0.0010  0.0117 -0.0112
                ( 49.28%)   0.7020* C  12 s( 29.93%)p 2.34( 70.03%)d 0.00(  0.04%)
                                            0.0003  0.5470  0.0070 -0.7720 -0.0038
                                           -0.2818 -0.0043  0.1567 -0.0177  0.0103
                                           -0.0082 -0.0034  0.0137 -0.0072
    24. (1.96959) BD ( 1) C  11 - C  16  
                ( 50.52%)   0.7108* C  11 s( 34.15%)p 1.93( 65.81%)d 0.00(  0.04%)
                                           -0.0001  0.5844  0.0025 -0.6050 -0.0003
                                            0.5302  0.0206  0.1018 -0.0132 -0.0159
                                           -0.0049  0.0043  0.0035 -0.0103
                ( 49.48%)   0.7034* C  16 s( 36.65%)p 1.73( 63.30%)d 0.00(  0.04%)
                                            0.0002  0.6054  0.0060  0.6195  0.0121
                                           -0.4917  0.0195 -0.0826 -0.0128 -0.0169
                                           -0.0024  0.0018  0.0025 -0.0115
    25. (1.67419) BD ( 2) C  11 - C  16  
                ( 53.55%)   0.7318* C  11 s(  0.13%)p99.99( 99.83%)d 0.29(  0.04%)
                                           -0.0002 -0.0229 -0.0276  0.2023 -0.0029
                                            0.0689 -0.0101  0.9759 -0.0106  0.0000
                                           -0.0165  0.0046 -0.0041  0.0081
                ( 46.45%)   0.6815* C  16 s(  0.04%)p99.99( 99.91%)d 1.29(  0.05%)
                                           -0.0002 -0.0090 -0.0172  0.2083 -0.0069
                                            0.0875  0.0027  0.9737  0.0002 -0.0031
                                            0.0102 -0.0190  0.0032  0.0004
    26. (1.97891) BD ( 1) C  12 - C  13  
                ( 53.20%)   0.7294* C  12 s( 25.05%)p 2.99( 74.90%)d 0.00(  0.05%)
                                            0.0001  0.5005 -0.0003  0.4609  0.0193
                                            0.1107  0.0081  0.7237 -0.0033  0.0030
                                            0.0166  0.0044  0.0033  0.0135
                ( 46.80%)   0.6841* C  13 s( 38.92%)p 1.57( 61.02%)d 0.00(  0.06%)
                                            0.0003  0.6230  0.0332 -0.4376  0.0305
                                           -0.1279  0.0027 -0.6335 -0.0033  0.0044
                                            0.0223  0.0029  0.0059  0.0064
    27. (1.95951) BD ( 1) C  12 - H  25  
                ( 62.48%)   0.7905* C  12 s( 21.87%)p 3.57( 78.09%)d 0.00(  0.04%)
                                           -0.0003  0.4677 -0.0003 -0.0371  0.0138
                                            0.7769 -0.0112 -0.4188 -0.0131 -0.0005
                                            0.0003 -0.0109 -0.0153 -0.0060
                ( 37.52%)   0.6125* H  25 s( 99.91%)p 0.00(  0.09%)
                                            0.9996 -0.0015  0.0003 -0.0238  0.0175
    28. (1.96953) BD ( 1) C  12 - H  26  
                ( 62.79%)   0.7924* C  12 s( 23.07%)p 3.33( 76.89%)d 0.00(  0.03%)
                                           -0.0002  0.4804  0.0009  0.4349  0.0016
                                           -0.5512  0.0177 -0.5250 -0.0082 -0.0121
                                           -0.0096  0.0102 -0.0019 -0.0004
                ( 37.21%)   0.6100* H  26 s( 99.91%)p 0.00(  0.09%)
                                            0.9996 -0.0024 -0.0154  0.0168  0.0188
    29. (1.99629) BD ( 1) C  13 - O  14  
                ( 30.47%)   0.5520* C  13 s( 27.36%)p 2.64( 72.29%)d 0.01(  0.34%)
                                           -0.0001  0.5229 -0.0123 -0.3790  0.0027
                                            0.1661  0.0132  0.7405  0.0563 -0.0099
                                           -0.0457  0.0151  0.0098  0.0306
                ( 69.53%)   0.8339* O  14 s( 36.11%)p 1.77( 63.82%)d 0.00(  0.07%)
                                           -0.0000  0.6009 -0.0003  0.4055  0.0103
                                           -0.1522  0.0005 -0.6712 -0.0006 -0.0025
                                           -0.0114  0.0098  0.0018  0.0211
    30. (1.99481) BD ( 1) C  13 - O  15  
                ( 33.10%)   0.5753* C  13 s( 30.43%)p 2.28( 69.32%)d 0.01(  0.26%)
                                           -0.0001  0.5503 -0.0384  0.7696  0.0581
                                           -0.3034  0.0125  0.0717  0.0152 -0.0194
                                            0.0047 -0.0006  0.0391 -0.0251
                ( 66.90%)   0.8179* O  15 s( 40.50%)p 1.47( 59.41%)d 0.00(  0.09%)
                                           -0.0000  0.6358 -0.0264 -0.7080  0.0232
                                           -0.2907  0.0013  0.0881 -0.0018  0.0108
                                           -0.0041 -0.0008  0.0235 -0.0153
    31. (1.99236) BD ( 2) C  13 - O  15  
                ( 31.92%)   0.5650* C  13 s(  2.98%)p32.38( 96.62%)d 0.13(  0.40%)
                                           -0.0001  0.1721 -0.0144  0.2595  0.0171
                                            0.9265 -0.0331 -0.1972  0.0132  0.0594
                                           -0.0131 -0.0012  0.0141 -0.0069
                ( 68.08%)   0.8251* O  15 s(  4.25%)p22.49( 95.61%)d 0.03(  0.14%)
                                           -0.0000  0.2060 -0.0082 -0.2219  0.0073
                                            0.9308 -0.0056 -0.2010  0.0005 -0.0360
                                            0.0075  0.0000  0.0070 -0.0050
    32. (1.98485) BD ( 1) O  14 - H  27  
                ( 75.05%)   0.8663* O  14 s( 23.05%)p 3.33( 76.87%)d 0.00(  0.08%)
                                           -0.0002 -0.4799 -0.0141  0.8699  0.0296
                                            0.0624 -0.0031  0.0825 -0.0210 -0.0063
                                           -0.0187 -0.0030 -0.0186  0.0066
                ( 24.95%)   0.4995* H  27 s( 99.56%)p 0.00(  0.44%)
                                           -0.9978  0.0045 -0.0664 -0.0049 -0.0035
    33. (1.97667) BD ( 1) C  16 - H  28  
                ( 62.61%)   0.7913* C  16 s( 28.18%)p 2.55( 71.79%)d 0.00(  0.03%)
                                           -0.0004  0.5307 -0.0126  0.1287 -0.0065
                                            0.8317 -0.0002 -0.0976 -0.0024  0.0040
                                           -0.0007 -0.0031 -0.0140 -0.0099
                ( 37.39%)   0.6114* H  28 s( 99.90%)p 0.00(  0.10%)
                                            0.9995 -0.0034 -0.0030 -0.0308  0.0039
    34. (1.99972) CR ( 1) O   1           s(100.00%)p 0.00(  0.00%)
                                            1.0000 -0.0004 -0.0000  0.0004  0.0000
                                            0.0001  0.0000 -0.0000 -0.0000  0.0000
                                           -0.0000 -0.0000  0.0000 -0.0000
    35. (1.99923) CR ( 1) C   2           s(100.00%)
                                            1.0000  0.0001  0.0000  0.0001 -0.0000
                                           -0.0000  0.0000 -0.0000  0.0000 -0.0000
                                           -0.0000  0.0000 -0.0000 -0.0000
    36. (1.99966) CR ( 1) O   3           s(100.00%)p 0.00(  0.00%)
                                            1.0000 -0.0002 -0.0000 -0.0001  0.0000
                                           -0.0001 -0.0000  0.0000 -0.0000  0.0000
                                           -0.0000 -0.0000  0.0000 -0.0000
    37. (1.99925) CR ( 1) C   4           s(100.00%)p 0.00(  0.00%)
                                            1.0000 -0.0001 -0.0000  0.0001 -0.0000
                                            0.0002 -0.0000  0.0000  0.0000  0.0000
                                            0.0000 -0.0000 -0.0000  0.0000
    38. (1.99877) CR ( 1) C   5           s(100.00%)p 0.00(  0.00%)
                                            1.0000  0.0000  0.0000  0.0002 -0.0000
                                           -0.0000  0.0000 -0.0000 -0.0000  0.0000
                                           -0.0000 -0.0000  0.0000 -0.0000
    39. (1.99867) CR ( 1) C   6           s(100.00%)p 0.00(  0.00%)
                                            1.0000  0.0002  0.0000 -0.0001 -0.0000
                                            0.0002 -0.0000 -0.0000  0.0000  0.0000
                                           -0.0000 -0.0000 -0.0000 -0.0000
    40. (1.99960) CR ( 1) O   7           s(100.00%)
                                            1.0000 -0.0002  0.0000  0.0001  0.0000
                                           -0.0000  0.0000 -0.0000 -0.0000 -0.0000
                                           -0.0000  0.0000  0.0000 -0.0000
    41. (1.99924) CR ( 1) C   8           s(100.00%)p 0.00(  0.00%)
                                            1.0000 -0.0001  0.0000 -0.0002  0.0000
                                           -0.0001 -0.0000  0.0000 -0.0000 -0.0000
                                           -0.0000  0.0000  0.0000  0.0000
    42. (1.99893) CR ( 1) C   9           s(100.00%)p 0.00(  0.00%)
                                            1.0000  0.0002 -0.0000 -0.0000  0.0000
                                           -0.0002 -0.0000  0.0000 -0.0000  0.0000
                                           -0.0000 -0.0000 -0.0000 -0.0000
    43. (1.99888) CR ( 1) C  10           s(100.00%)p 0.00(  0.00%)
                                            1.0000  0.0001 -0.0000  0.0002 -0.0000
                                           -0.0003  0.0000 -0.0000  0.0000 -0.0000
                                           -0.0000  0.0000  0.0000 -0.0000
    44. (1.99884) CR ( 1) C  11           s(100.00%)p 0.00(  0.00%)
                                            1.0000  0.0001 -0.0000 -0.0000  0.0000
                                           -0.0000 -0.0000  0.0003 -0.0000 -0.0000
                                           -0.0000  0.0000 -0.0000  0.0000
    45. (1.99903) CR ( 1) C  12           s(100.00%)p 0.00(  0.00%)
                                            1.0000  0.0000 -0.0000  0.0002  0.0000
                                            0.0001  0.0000 -0.0004 -0.0000 -0.0000
                                           -0.0000 -0.0000 -0.0000 -0.0000
    46. (1.99932) CR ( 1) C  13           s(100.00%)p 0.00(  0.00%)
                                            1.0000 -0.0001 -0.0000  0.0002 -0.0000
                                            0.0001 -0.0000  0.0003  0.0000 -0.0000
                                           -0.0000  0.0000  0.0000 -0.0000
    47. (1.99968) CR ( 1) O  14           s(100.00%)p 0.00(  0.00%)
                                            1.0000 -0.0002 -0.0000  0.0002  0.0000
                                            0.0000 -0.0000 -0.0001 -0.0000 -0.0000
                                           -0.0000  0.0000 -0.0000  0.0000
    48. (1.99971) CR ( 1) O  15           s(100.00%)p 0.00(  0.00%)
                                            1.0000 -0.0004 -0.0000 -0.0004  0.0000
                                            0.0000  0.0000  0.0001  0.0000 -0.0000
                                           -0.0000  0.0000  0.0000 -0.0000
    49. (1.99890) CR ( 1) C  16           s(100.00%)p 0.00(  0.00%)
                                            1.0000  0.0001 -0.0000  0.0000 -0.0000
                                            0.0004 -0.0000  0.0001  0.0000  0.0000
                                            0.0000 -0.0000 -0.0000 -0.0000
    50. (1.97599) LP ( 1) O   1           s( 55.83%)p 0.79( 44.15%)d 0.00(  0.02%)
                                            0.0005  0.7471  0.0121 -0.6470  0.0012
                                           -0.1449 -0.0013  0.0436  0.0001 -0.0050
                                            0.0015  0.0003 -0.0094  0.0077
    51. (1.84199) LP ( 2) O   1           s(  0.02%)p99.99( 99.90%)d 5.58(  0.09%)
                                           -0.0000  0.0125  0.0016 -0.2004  0.0033
                                            0.9773 -0.0113  0.0596 -0.0006  0.0270
                                            0.0021 -0.0017 -0.0124 -0.0005
    52. (1.96189) LP ( 1) O   3           s( 35.71%)p 1.80( 64.25%)d 0.00(  0.03%)
                                            0.0002  0.5976 -0.0009  0.7815 -0.0075
                                            0.1727  0.0011 -0.0434  0.0014 -0.0083
                                            0.0012  0.0006 -0.0150  0.0072
    53. (1.80099) LP ( 2) O   3           s(  0.00%)p 1.00( 99.94%)d 0.00(  0.06%)
                                           -0.0000  0.0036  0.0002  0.0609  0.0010
                                           -0.0374  0.0000  0.9972 -0.0015  0.0001
                                           -0.0209 -0.0105 -0.0019  0.0014
    54. (1.95867) LP ( 1) O   7           s( 33.60%)p 1.97( 66.35%)d 0.00(  0.05%)
                                            0.0002  0.5797 -0.0028 -0.6153  0.0032
                                            0.5253 -0.0039  0.0949 -0.0008  0.0189
                                            0.0026 -0.0032 -0.0038  0.0085
    55. (1.80725) LP ( 2) O   7           s(  0.00%)p 1.00( 99.94%)d 0.00(  0.06%)
                                            0.0000  0.0033 -0.0002  0.2226 -0.0003
                                            0.0817 -0.0003  0.9712 -0.0023 -0.0012
                                            0.0196 -0.0129  0.0057 -0.0062
    56. (1.97291) LP ( 1) O  14           s( 40.80%)p 1.45( 59.16%)d 0.00(  0.05%)
                                            0.0001  0.6387 -0.0041  0.2738 -0.0020
                                            0.1651 -0.0021  0.6995 -0.0089 -0.0029
                                           -0.0133 -0.0066  0.0012 -0.0149
    57. (1.81035) LP ( 2) O  14           s(  0.03%)p99.99( 99.89%)d 2.91(  0.08%)
                                           -0.0000  0.0164 -0.0005 -0.0389  0.0009
                                            0.9720 -0.0143 -0.2292  0.0034 -0.0072
                                            0.0025 -0.0237  0.0070  0.0106
    58. (1.97580) LP ( 1) O  15           s( 55.31%)p 0.81( 44.68%)d 0.00(  0.02%)
                                            0.0006  0.7435  0.0164  0.6682  0.0014
                                           -0.0076 -0.0005 -0.0123 -0.0020  0.0003
                                            0.0004 -0.0007 -0.0121  0.0054
    59. (1.83932) LP ( 2) O  15           s(  0.00%)p 1.00( 99.91%)d 0.00(  0.09%)
                                            0.0001  0.0056  0.0009 -0.0268 -0.0008
                                           -0.2181 -0.0024 -0.9750 -0.0127  0.0065
                                            0.0293 -0.0003  0.0013 -0.0007
    60. (0.00189) RY*( 1) O   1           s(  5.26%)p17.82( 93.82%)d 0.17(  0.91%)
                                            0.0000  0.0002  0.2294  0.0081  0.1748
                                           -0.0074 -0.9503 -0.0010 -0.0674 -0.0799
                                           -0.0114  0.0061  0.0504 -0.0069
    61. (0.00072) RY*( 2) O   1           s(  0.02%)p99.99( 97.82%)d99.99(  2.16%)
                                            0.0000  0.0005  0.0140  0.0013 -0.0852
                                            0.0001  0.0585  0.0107 -0.9835 -0.0073
                                           -0.1355 -0.0530 -0.0134  0.0153
    62. (0.00014) RY*( 3) O   1           s( 58.87%)p 0.60( 35.33%)d 0.10(  5.80%)
                                            0.0000  0.0116  0.7672  0.0222 -0.5827
                                            0.0121  0.0935 -0.0016  0.0660 -0.1114
                                           -0.0031  0.0042  0.2075  0.0503
    63. (0.00009) RY*( 4) O   1           s( 23.40%)p 2.71( 63.43%)d 0.56( 13.17%)
    64. (0.00002) RY*( 5) O   1           s( 10.33%)p 0.37(  3.79%)d 8.32( 85.89%)
    65. (0.00000) RY*( 6) O   1           s(  0.05%)p39.76(  2.08%)d99.99( 97.87%)
    66. (0.00001) RY*( 7) O   1           s(  0.69%)p 1.39(  0.96%)d99.99( 98.36%)
    67. (0.00001) RY*( 8) O   1           s(  1.26%)p 2.30(  2.88%)d76.34( 95.86%)
    68. (0.00001) RY*( 9) O   1           s(  0.11%)p 2.42(  0.26%)d99.99( 99.64%)
    69. (0.02383) RY*( 1) C   2           s(  3.72%)p25.76( 95.84%)d 0.12(  0.44%)
                                            0.0000  0.0277  0.1909 -0.0598  0.8708
                                           -0.0412  0.4342  0.0005 -0.0788  0.0308
                                            0.0011  0.0038 -0.0582 -0.0023
    70. (0.00837) RY*( 2) C   2           s(  2.22%)p23.01( 51.17%)d20.96( 46.61%)
                                            0.0000  0.0360  0.1447  0.0054  0.3278
                                            0.0307 -0.6344  0.0038 -0.0287 -0.5666
                                           -0.0258  0.0239  0.3740  0.0622
    71. (0.00512) RY*( 3) C   2           s( 26.46%)p 0.97( 25.80%)d 1.80( 47.74%)
                                            0.0000  0.0095  0.5143  0.0031  0.1069
                                           -0.0251 -0.4938 -0.0023  0.0457  0.6790
                                           -0.0138 -0.0820 -0.0845 -0.0482
    72. (0.00469) RY*( 4) C   2           s(  0.01%)p 1.00(  5.04%)d18.86( 94.96%)
                                           -0.0000 -0.0002  0.0097 -0.0052 -0.0313
                                            0.0054  0.0198 -0.0619 -0.2123 -0.0559
                                           -0.8251 -0.5030 -0.0810  0.0774
    73. (0.00190) RY*( 5) C   2           s(  2.54%)p21.54( 54.71%)d16.83( 42.75%)
                                           -0.0000 -0.0035  0.1593  0.0029 -0.1241
                                            0.0114  0.0591 -0.0197 -0.7264  0.0846
                                           -0.1813  0.5976  0.1551  0.0801
    74. (0.00141) RY*( 6) C   2           s( 37.78%)p 0.65( 24.72%)d 0.99( 37.50%)
                                           -0.0000 -0.0211  0.6143  0.0038 -0.2769
                                            0.0379  0.3945  0.0082  0.1155 -0.0963
                                            0.0887 -0.2260  0.5536  0.0182
    75. (0.00094) RY*( 7) C   2           s( 27.12%)p 0.13(  3.48%)d 2.56( 69.40%)
                                           -0.0000  0.0068  0.5207 -0.0416 -0.1504
                                           -0.0012  0.0209  0.0028  0.0999 -0.4214
                                           -0.0138  0.1727 -0.6918  0.0891
    76. (0.00034) RY*( 8) C   2           s(  0.02%)p99.99( 39.95%)d99.99( 60.03%)
                                            0.0000  0.0049  0.0144 -0.0043 -0.0376
                                           -0.0050 -0.0605  0.0105 -0.6279 -0.0912
                                            0.5064 -0.5432 -0.1758 -0.0976
    77. (0.00003) RY*( 9) C   2           s(  0.40%)p 0.08(  0.03%)d99.99( 99.56%)
    78. (0.00232) RY*( 1) O   3           s( 55.88%)p 0.71( 39.50%)d 0.08(  4.62%)
                                           -0.0000 -0.0062  0.7475  0.0090  0.6228
                                           -0.0059 -0.0742 -0.0017 -0.0379 -0.0964
                                           -0.0005  0.0169 -0.1824 -0.0582
    79. (0.00152) RY*( 2) O   3           s(  0.01%)p 1.00( 93.32%)d 0.07(  6.68%)
                                           -0.0000  0.0003  0.0090  0.0013 -0.0626
                                           -0.0001  0.0260  0.0020 -0.9636 -0.0113
                                            0.2233 -0.1243  0.0170 -0.0322
    80. (0.00073) RY*( 3) O   3           s( 21.37%)p 2.96( 63.29%)d 0.72( 15.34%)
                                            0.0000  0.0059  0.4623 -0.0036 -0.4999
                                            0.0111 -0.6183  0.0012  0.0224  0.0475
                                           -0.0109 -0.0173  0.3743  0.1030
    81. (0.00026) RY*( 4) O   3           s( 15.65%)p 2.80( 43.88%)d 2.59( 40.47%)
                                            0.0000 -0.0046  0.3956 -0.0083 -0.4917
                                            0.0127  0.4398  0.0017  0.0582  0.4247
                                            0.0715 -0.0447 -0.4640 -0.0449
    82. (0.00015) RY*( 5) O   3           s(  0.01%)p99.99(  3.00%)d99.99( 96.99%)
                                           -0.0000 -0.0001  0.0101 -0.0001 -0.0015
                                           -0.0039  0.0241 -0.0058  0.1715 -0.1760
                                            0.1875 -0.9471  0.0210 -0.0788
    83. (0.00010) RY*( 6) O   3           s(  6.98%)p 5.72( 39.93%)d 7.61( 53.09%)
    84. (0.00004) RY*( 7) O   3           s(  0.11%)p99.99( 11.67%)d99.99( 88.22%)
    85. (0.00000) RY*( 8) O   3           s(  0.00%)p 1.00(  4.52%)d21.14( 95.48%)
    86. (0.00001) RY*( 9) O   3           s(  0.01%)p 1.00(  1.09%)d90.56( 98.90%)
    87. (0.00433) RY*( 1) C   4           s( 18.64%)p 3.81( 71.00%)d 0.56( 10.37%)
                                            0.0000  0.0048  0.4317 -0.0343 -0.1167
                                           -0.0065 -0.8335  0.0019 -0.0187 -0.0092
                                            0.0201  0.0113 -0.3203 -0.0216
    88. (0.00166) RY*( 2) C   4           s(  4.22%)p21.96( 92.63%)d 0.75(  3.15%)
                                            0.0000 -0.0194  0.2044 -0.0404  0.9588
                                            0.0377  0.0394  0.0044 -0.0492 -0.0356
                                            0.0286 -0.0131 -0.1647 -0.0465
    89. (0.00129) RY*( 3) C   4           s(  0.00%)p 1.00( 15.58%)d 5.42( 84.42%)
                                            0.0000 -0.0006  0.0035 -0.0022  0.0078
                                            0.0015  0.0138 -0.0151 -0.3941  0.0702
                                           -0.6373  0.6473 -0.0377  0.1128
    90. (0.00049) RY*( 4) C   4           s(  2.85%)p 6.73( 19.16%)d27.40( 77.99%)
                                           -0.0000  0.0029  0.1687  0.0111 -0.1701
                                           -0.0241  0.4025 -0.0013  0.0047  0.4328
                                            0.0789 -0.0134 -0.7651 -0.0285
    91. (0.00016) RY*( 5) C   4           s( 57.67%)p 0.10(  5.89%)d 0.63( 36.44%)
                                           -0.0000 -0.0022  0.7594 -0.0067 -0.0782
                                           -0.0080  0.2170 -0.0003  0.0747  0.3218
                                           -0.0729 -0.0137  0.4802 -0.1572
    92. (0.00012) RY*( 6) C   4           s(  0.25%)p99.99( 79.76%)d79.14( 19.99%)
                                            0.0000 -0.0001  0.0503 -0.0006 -0.0625
                                           -0.0002  0.0354  0.0036 -0.8902 -0.0137
                                            0.4196 -0.1102  0.0784 -0.0737
    93. (0.00000) RY*( 7) C   4           s(  0.03%)p99.99(  4.41%)d99.99( 95.56%)
    94. (0.00000) RY*( 8) C   4           s( 13.91%)p 0.85( 11.83%)d 5.34( 74.27%)
    95. (0.00000) RY*( 9) C   4           s(  2.39%)p 0.11(  0.26%)d40.79( 97.36%)
    96. (0.00675) RY*( 1) C   5           s(  0.60%)p99.99( 97.58%)d 3.02(  1.82%)
                                            0.0000  0.0085  0.0770  0.0041  0.9725
                                           -0.0117  0.0968  0.0007 -0.1434 -0.1295
                                            0.0052  0.0270 -0.0249 -0.0046
    97. (0.00577) RY*( 2) C   5           s(  0.54%)p99.99( 96.81%)d 4.95(  2.66%)
                                            0.0000  0.0094  0.0726  0.0172  0.0718
                                           -0.0019 -0.9809 -0.0026 -0.0236 -0.1342
                                           -0.0124  0.0303  0.0858 -0.0105
    98. (0.00193) RY*( 3) C   5           s( 96.42%)p 0.02(  2.09%)d 0.02(  1.49%)
                                           -0.0000 -0.0059  0.9819 -0.0063 -0.0549
                                            0.0041  0.0640  0.0030  0.1172  0.0634
                                           -0.0476 -0.0373  0.0842 -0.0095
    99. (0.00161) RY*( 4) C   5           s(  1.24%)p78.73( 97.95%)d 0.65(  0.81%)
                                            0.0000 -0.0013  0.1115 -0.0016 -0.1559
                                           -0.0007  0.0181  0.0040 -0.9772 -0.0065
                                            0.0820 -0.0235 -0.0176 -0.0207
   100. (0.00062) RY*( 5) C   5           s(  0.07%)p 2.01(  0.15%)d99.99( 99.78%)
                                            0.0000  0.0003  0.0271  0.0009  0.0111
                                            0.0011 -0.0039  0.0075  0.0357  0.2259
                                            0.5687  0.7167  0.0772 -0.3221
   101. (0.00028) RY*( 6) C   5           s(  0.16%)p16.00(  2.60%)d99.99( 97.24%)
                                            0.0000  0.0012  0.0403  0.0020  0.0715
                                            0.0191 -0.1405 -0.0033  0.0276  0.5188
                                            0.2252 -0.2890 -0.7526 -0.0512
   102. (0.00023) RY*( 7) C   5           s(  0.00%)p 1.00(  0.71%)d99.99( 99.29%)
                                            0.0000  0.0007  0.0039 -0.0001  0.0120
                                            0.0042 -0.0324  0.0100 -0.0759  0.2842
                                           -0.6998  0.5758 -0.2421  0.1796
   103. (0.00014) RY*( 8) C   5           s(  0.80%)p 2.66(  2.14%)d99.99( 97.06%)
                                            0.0000 -0.0060  0.0893  0.0163 -0.1262
                                            0.0013  0.0545 -0.0017  0.0470 -0.7431
                                            0.0169  0.2040 -0.5894 -0.1708
   104. (0.00003) RY*( 9) C   5           s(  0.22%)p 0.25(  0.05%)d99.99( 99.73%)
   105. (0.00798) RY*( 1) C   6           s(  3.28%)p28.41( 93.25%)d 1.06(  3.46%)
                                           -0.0000 -0.0422  0.1762  0.0221 -0.9185
                                           -0.0074  0.2358 -0.0047  0.1812  0.0224
                                            0.0467 -0.0133 -0.1783  0.0014
   106. (0.00390) RY*( 2) C   6           s(  1.91%)p41.06( 78.44%)d10.28( 19.65%)
                                           -0.0000 -0.0168  0.1372 -0.0091 -0.0961
                                           -0.0240 -0.8747  0.0035  0.0974  0.2188
                                            0.0870 -0.0683 -0.3681  0.0298
   107. (0.00273) RY*( 3) C   6           s(  0.01%)p 1.00(  6.71%)d13.91( 93.28%)
                                           -0.0000 -0.0002  0.0090  0.0046 -0.0581
                                            0.0013 -0.0216  0.0179 -0.2508 -0.1387
                                           -0.7856 -0.3515 -0.1686  0.3800
   108. (0.00252) RY*( 4) C   6           s( 71.59%)p 0.13(  9.60%)d 0.26( 18.81%)
                                            0.0000  0.0069  0.8461  0.0248  0.2185
                                            0.0034  0.2120 -0.0049 -0.0515  0.4107
                                           -0.0520 -0.1068 -0.0145 -0.0715
   109. (0.00101) RY*( 5) C   6           s(  0.05%)p99.99( 60.55%)d99.99( 39.39%)
                                            0.0000  0.0000  0.0232  0.0007 -0.1643
                                            0.0012 -0.0709  0.0096 -0.7572 -0.0976
                                            0.3970 -0.4469  0.1302 -0.1004
   110. (0.00070) RY*( 6) C   6           s(  0.55%)p58.11( 31.69%)d99.99( 67.76%)
                                            0.0000  0.0000  0.0739 -0.0037 -0.1157
                                            0.0001 -0.0712 -0.0048 -0.5463  0.0507
                                           -0.1833  0.7954 -0.0819 -0.0448
   111. (0.00052) RY*( 7) C   6           s( 21.31%)p 0.17(  3.53%)d 3.53( 75.16%)
                                            0.0000  0.0025  0.4616 -0.0224  0.0518
                                            0.0014 -0.1420  0.0054  0.1092 -0.8585
                                            0.0683  0.0977  0.0118 -0.0158
   112. (0.00026) RY*( 8) C   6           s(  0.94%)p17.21( 16.24%)d87.81( 82.82%)
                                           -0.0000 -0.0280  0.0930  0.0334 -0.2238
                                            0.0151 -0.3206 -0.0086  0.0900  0.0956
                                           -0.2431  0.0159  0.8694 -0.0625
   113. (0.00003) RY*( 9) C   6           s(  0.69%)p 0.07(  0.05%)d99.99( 99.27%)
   114. (0.00265) RY*( 1) O   7           s( 16.68%)p 4.50( 75.01%)d 0.50(  8.32%)
                                            0.0000 -0.0095  0.4082  0.0005 -0.5670
                                            0.0122  0.6498 -0.0007  0.0783  0.2714
                                           -0.0323 -0.0704 -0.0411 -0.0430
   115. (0.00204) RY*( 2) O   7           s(  0.01%)p 1.00( 97.19%)d 0.03(  2.81%)
                                           -0.0000  0.0003  0.0082 -0.0005  0.2227
                                            0.0001  0.0738 -0.0017  0.9575 -0.0180
                                            0.1064 -0.1208  0.0333 -0.0265
   116. (0.00035) RY*( 3) O   7           s(  0.27%)p99.99( 60.71%)d99.99( 39.02%)
                                            0.0000 -0.0057  0.0512 -0.0044 -0.4939
                                           -0.0039 -0.5810  0.0015  0.1600  0.2677
                                           -0.1959 -0.0455  0.5215 -0.0784
   117. (0.00025) RY*( 4) O   7           s(  0.14%)p 0.62(  0.09%)d99.99( 99.78%)
                                           -0.0000  0.0000  0.0371 -0.0013  0.0163
                                           -0.0010 -0.0149 -0.0035  0.0190  0.2222
                                            0.5489  0.7240  0.0939 -0.3377
   118. (0.00013) RY*( 5) O   7           s( 63.43%)p 0.39( 24.87%)d 0.18( 11.69%)
                                           -0.0000  0.0023  0.7965 -0.0126  0.4822
                                           -0.0153 -0.0492  0.0043 -0.1157  0.0042
                                           -0.0931 -0.0055  0.3269  0.0369
   119. (0.00009) RY*( 6) O   7           s( 18.54%)p 1.46( 27.13%)d 2.93( 54.33%)
   120. (0.00002) RY*( 7) O   7           s(  0.16%)p56.37(  8.94%)d99.99( 90.90%)
   121. (0.00001) RY*( 8) O   7           s(  0.00%)p 1.00(  2.74%)d35.56( 97.26%)
   122. (0.00001) RY*( 9) O   7           s(  0.81%)p 4.40(  3.54%)d99.99( 95.65%)
   123. (0.00287) RY*( 1) C   8           s( 25.01%)p 2.07( 51.72%)d 0.93( 23.27%)
                                            0.0000  0.0030  0.5001  0.0323  0.5311
                                           -0.0383  0.4546 -0.0043 -0.1611  0.4052
                                           -0.0988 -0.0844  0.2266 -0.0171
   124. (0.00161) RY*( 2) C   8           s(  0.39%)p99.99( 97.97%)d 4.18(  1.64%)
                                            0.0000 -0.0262  0.0569 -0.0199 -0.6809
                                           -0.0477  0.7118  0.0079  0.0824  0.0764
                                           -0.0084 -0.0699 -0.0716 -0.0212
   125. (0.00140) RY*( 3) C   8           s(  0.00%)p 1.00(  6.15%)d15.26( 93.85%)
                                            0.0000  0.0012 -0.0001 -0.0023 -0.0231
                                            0.0010 -0.0497 -0.0139 -0.2414 -0.2412
                                           -0.1308 -0.9082  0.0336  0.1932
   126. (0.00048) RY*( 4) C   8           s(  5.78%)p 2.97( 17.19%)d13.32( 77.03%)
                                            0.0000  0.0000  0.2404  0.0019  0.2838
                                           -0.0231  0.2934  0.0016 -0.0687 -0.6895
                                            0.1502  0.1198 -0.5006 -0.0852
   127. (0.00028) RY*( 5) C   8           s(  0.00%)p 1.00( 91.15%)d 0.10(  8.85%)
                                            0.0000  0.0000  0.0012 -0.0019  0.2037
                                           -0.0003  0.0724 -0.0078  0.9299 -0.0387
                                            0.1196 -0.2630  0.0587 -0.0091
   128. (0.00004) RY*( 6) C   8           s( 32.32%)p 0.40( 12.84%)d 1.70( 54.84%)
   129. (0.00000) RY*( 7) C   8           s( 32.25%)p 0.62( 19.87%)d 1.48( 47.88%)
   130. (0.00000) RY*( 8) C   8           s(  1.61%)p 1.80(  2.89%)d59.46( 95.50%)
   131. (0.00000) RY*( 9) C   8           s(  2.61%)p 0.27(  0.70%)d37.09( 96.69%)
   132. (0.00453) RY*( 1) C   9           s(  0.40%)p99.99( 94.48%)d12.85(  5.12%)
                                            0.0000  0.0247  0.0581  0.0072  0.1284
                                            0.0209  0.9581 -0.0030 -0.0994  0.1125
                                            0.0188 -0.0446 -0.1858 -0.0411
   133. (0.00234) RY*( 2) C   9           s(  0.53%)p99.99( 97.72%)d 3.26(  1.74%)
                                            0.0000  0.0109  0.0723  0.0246 -0.9493
                                           -0.0148  0.1431 -0.0042  0.2340  0.1159
                                           -0.0203 -0.0201  0.0554 -0.0100
   134. (0.00131) RY*( 3) C   9           s( 11.91%)p 6.48( 77.19%)d 0.92( 10.90%)
                                            0.0000 -0.0018  0.3451 -0.0028 -0.1970
                                           -0.0069 -0.0700  0.0010 -0.8533 -0.0632
                                           -0.2999 -0.0481 -0.0158  0.1117
   135. (0.00117) RY*( 4) C   9           s( 84.44%)p 0.13( 11.38%)d 0.05(  4.18%)
                                            0.0000 -0.0058  0.9189 -0.0101  0.1442
                                           -0.0169 -0.0083  0.0046  0.3042 -0.0597
                                            0.0653  0.0401  0.1582 -0.0857
   136. (0.00051) RY*( 5) C   9           s(  0.00%)p 1.00( 10.01%)d 8.99( 89.99%)
                                           -0.0000 -0.0001  0.0003 -0.0016 -0.0739
                                           -0.0006 -0.0238 -0.0076 -0.3067  0.0192
                                            0.8377 -0.2448  0.2128 -0.3041
   137. (0.00012) RY*( 6) C   9           s(  0.89%)p 3.79(  3.37%)d99.99( 95.74%)
                                           -0.0000 -0.0025  0.0943 -0.0228  0.0885
                                            0.0091 -0.1586  0.0042 -0.0104  0.9380
                                            0.0123 -0.1888 -0.1401  0.1487
   138. (0.00007) RY*( 7) C   9           s(  1.81%)p 1.80(  3.26%)d52.56( 94.94%)
   139. (0.00003) RY*( 8) C   9           s(  0.00%)p 1.00(  2.06%)d47.43( 97.93%)
   140. (0.00001) RY*( 9) C   9           s(  0.11%)p 5.23(  0.59%)d99.99( 99.30%)
   141. (0.00604) RY*( 1) C  10           s(  0.74%)p99.99( 93.25%)d 8.18(  6.02%)
                                            0.0000 -0.0249  0.0821  0.0245  0.8102
                                           -0.0193 -0.5153 -0.0041 -0.0977  0.2374
                                           -0.0028 -0.0515 -0.0238  0.0246
   142. (0.00296) RY*( 2) C  10           s(  4.70%)p19.80( 93.10%)d 0.47(  2.19%)
                                           -0.0000  0.0164  0.2162 -0.0139  0.4951
                                           -0.0167  0.8237  0.0068 -0.0837  0.0031
                                           -0.0520 -0.0096  0.1380 -0.0093
   143. (0.00116) RY*( 3) C  10           s( 65.93%)p 0.49( 32.37%)d 0.03(  1.70%)
                                            0.0000 -0.0043  0.8120  0.0190 -0.0796
                                            0.0013 -0.0951 -0.0004  0.5549  0.0236
                                           -0.0188  0.0723 -0.0864 -0.0584
   144. (0.00089) RY*( 4) C  10           s( 12.31%)p 1.96( 24.08%)d 5.17( 63.62%)
                                            0.0000 -0.0028  0.3508  0.0047 -0.1437
                                           -0.0034 -0.0661 -0.0109 -0.4643 -0.1403
                                           -0.4027 -0.6342 -0.0990  0.2057
   145. (0.00066) RY*( 5) C  10           s( 14.94%)p 3.01( 45.02%)d 2.68( 40.04%)
                                            0.0000 -0.0030  0.3865  0.0085 -0.1588
                                           -0.0035 -0.0498  0.0090 -0.6499  0.1369
                                            0.4583  0.3177  0.0421 -0.2625
   146. (0.00012) RY*( 6) C  10           s(  0.71%)p 4.19(  2.99%)d99.99( 96.29%)
                                           -0.0000 -0.0029  0.0844  0.0148 -0.0268
                                            0.0203 -0.1687 -0.0046 -0.0085 -0.2050
                                           -0.1413  0.1027  0.9366  0.1146
   147. (0.00005) RY*( 7) C  10           s(  0.28%)p15.43(  4.37%)d99.99( 95.35%)
   148. (0.00001) RY*( 8) C  10           s(  0.10%)p35.05(  3.62%)d99.99( 96.27%)
   149. (0.00001) RY*( 9) C  10           s(  0.38%)p 3.37(  1.28%)d99.99( 98.34%)
   150. (0.00535) RY*( 1) C  11           s(  9.26%)p 9.07( 84.03%)d 0.72(  6.71%)
                                            0.0000  0.0031  0.3043 -0.0158 -0.8315
                                           -0.0048 -0.2965  0.0094  0.2461  0.1605
                                           -0.0696 -0.0364  0.1856 -0.0260
   151. (0.00390) RY*( 2) C  11           s( 10.33%)p 8.45( 87.23%)d 0.24(  2.44%)
                                            0.0000  0.0125  0.3211  0.0099  0.4524
                                            0.0238 -0.3878  0.0129  0.7187 -0.0850
                                            0.1075  0.0492  0.0474 -0.0309
   152. (0.00332) RY*( 3) C  11           s(  2.16%)p43.54( 94.21%)d 1.68(  3.63%)
                                           -0.0000  0.0126  0.1465  0.0186 -0.1168
                                           -0.0139  0.8433  0.0172  0.4653  0.0961
                                            0.1134 -0.0601 -0.0919 -0.0466
   153. (0.00130) RY*( 4) C  11           s( 75.17%)p 0.24( 17.84%)d 0.09(  6.98%)
                                           -0.0000 -0.0092  0.8670  0.0170  0.1204
                                            0.0083  0.0805  0.0149 -0.3960 -0.0962
                                           -0.1022 -0.0997 -0.2003  0.0105
   154. (0.00063) RY*( 5) C  11           s(  0.25%)p 1.19(  0.30%)d99.99( 99.45%)
                                           -0.0000  0.0010  0.0502  0.0005 -0.0040
                                           -0.0025  0.0435 -0.0089  0.0317  0.1934
                                           -0.3479  0.8937 -0.1887  0.0416
   155. (0.00037) RY*( 6) C  11           s(  0.34%)p10.09(  3.46%)d99.99( 96.20%)
                                           -0.0000 -0.0006  0.0585  0.0107 -0.0537
                                           -0.0245  0.1735  0.0028 -0.0295 -0.7195
                                           -0.0829  0.2437  0.6140 -0.0336
   156. (0.00029) RY*( 7) C  11           s(  0.91%)p 4.17(  3.81%)d99.99( 95.27%)
                                            0.0000 -0.0027  0.0956  0.0005 -0.0625
                                            0.0002 -0.0348  0.0153 -0.1811  0.0794
                                            0.8821  0.3489  0.0486 -0.2101
   157. (0.00014) RY*( 8) C  11           s(  1.45%)p 6.17(  8.93%)d61.97( 89.62%)
                                            0.0000 -0.0011  0.1203 -0.0093  0.2560
                                           -0.0028  0.0994  0.0071 -0.1172  0.6183
                                           -0.0781 -0.0256  0.7064  0.0903
   158. (0.00005) RY*( 9) C  11           s(  0.11%)p 3.40(  0.36%)d99.99( 99.54%)
   159. (0.00641) RY*( 1) C  12           s(  0.15%)p99.99( 97.91%)d13.13(  1.94%)
                                           -0.0000  0.0093  0.0373 -0.0046 -0.6596
                                            0.0231  0.7209  0.0040  0.1539 -0.0966
                                           -0.0455  0.0393  0.0802  0.0061
   160. (0.00330) RY*( 2) C  12           s( 21.47%)p 3.56( 76.37%)d 0.10(  2.16%)
                                           -0.0000  0.0186  0.4630  0.0134 -0.4535
                                           -0.0024 -0.5351  0.0027  0.5211  0.0655
                                           -0.0789 -0.0717 -0.0645 -0.0417
   161. (0.00232) RY*( 3) C  12           s( 44.22%)p 1.22( 53.72%)d 0.05(  2.06%)
                                            0.0000 -0.0062  0.6649 -0.0109  0.5445
                                            0.0030  0.3858 -0.0069  0.3029 -0.0165
                                            0.0456  0.0411  0.1107 -0.0655
   162. (0.00094) RY*( 4) C  12           s( 18.89%)p 2.26( 42.77%)d 2.03( 38.34%)
                                            0.0000 -0.0106  0.4345  0.0109 -0.2422
                                            0.0012 -0.0910 -0.0055 -0.6004  0.1461
                                            0.5128  0.1809  0.1706 -0.1932
   163. (0.00018) RY*( 5) C  12           s(  8.92%)p 2.25( 20.12%)d 7.95( 70.96%)
                                            0.0000 -0.0104  0.2985  0.0139 -0.0440
                                            0.0092 -0.0220  0.0173 -0.4451 -0.0679
                                           -0.8305  0.0707 -0.0317 -0.0960
   164. (0.00018) RY*( 6) C  12           s(  0.62%)p 3.10(  1.92%)d99.99( 97.46%)
                                           -0.0000 -0.0019  0.0787  0.0045 -0.0159
                                           -0.0052 -0.0518  0.0055 -0.1272 -0.6134
                                            0.0897 -0.7296  0.2206 -0.0970
   165. (0.00012) RY*( 7) C  12           s(  4.80%)p 0.46(  2.20%)d19.39( 93.00%)
                                           -0.0000 -0.0025  0.2190 -0.0172 -0.0271
                                           -0.0050  0.0048  0.0008 -0.1448 -0.3573
                                            0.1374  0.1095 -0.5475  0.6868
   166. (0.00002) RY*( 8) C  12           s(  0.26%)p 1.74(  0.46%)d99.99( 99.28%)
   167. (0.00002) RY*( 9) C  12           s(  0.74%)p 6.29(  4.63%)d99.99( 94.64%)
   168. (0.01863) RY*( 1) C  13           s( 12.90%)p 6.72( 86.70%)d 0.03(  0.40%)
                                           -0.0000  0.0567  0.3546  0.0501 -0.9288
                                           -0.0028 -0.0007 -0.0055 -0.0432  0.0034
                                           -0.0452  0.0100 -0.0175  0.0395
   169. (0.01390) RY*( 2) C  13           s(  0.88%)p75.68( 66.50%)d37.11( 32.62%)
                                            0.0000  0.0377  0.0858 -0.0072  0.0439
                                            0.0157 -0.1650  0.0687 -0.7943  0.1249
                                            0.5552 -0.0214 -0.0334 -0.0279
   170. (0.00461) RY*( 3) C  13           s(  0.04%)p 9.37(  0.39%)d99.99( 99.57%)
                                            0.0000 -0.0016  0.0204  0.0000  0.0205
                                           -0.0560 -0.0022  0.0125  0.0139  0.8603
                                           -0.1785 -0.4173  0.1144  0.1911
   171. (0.00315) RY*( 4) C  13           s(  3.60%)p 8.51( 30.67%)d18.24( 65.73%)
                                           -0.0000  0.0080  0.1897  0.0170  0.1458
                                            0.0022 -0.0024 -0.0112 -0.5338 -0.1690
                                           -0.7604  0.0405 -0.0946  0.1999
   172. (0.00247) RY*( 5) C  13           s( 20.17%)p 1.71( 34.49%)d 2.25( 45.34%)
                                            0.0000 -0.0049  0.4491  0.0397  0.1804
                                            0.0316  0.5463  0.0056  0.1064 -0.1152
                                            0.2593 -0.1599 -0.2789  0.5192
   173. (0.00188) RY*( 6) C  13           s(  0.75%)p44.95( 33.55%)d88.05( 65.71%)
                                            0.0000  0.0037  0.0863  0.0289  0.0562
                                           -0.0338 -0.5458  0.0004  0.1800  0.2163
                                            0.0466  0.5242 -0.4047  0.4118
   174. (0.00055) RY*( 7) C  13           s( 58.56%)p 0.18( 10.52%)d 0.53( 30.92%)
                                            0.0000 -0.0132  0.7651  0.0032  0.2639
                                           -0.0042 -0.1250  0.0333  0.1372  0.1217
                                           -0.0260  0.1102  0.1056 -0.5200
   175. (0.00007) RY*( 8) C  13           s(  1.30%)p27.09( 35.24%)d48.78( 63.46%)
   176. (0.00002) RY*( 9) C  13           s(  2.10%)p 1.28(  2.69%)d45.25( 95.20%)
   177. (0.00190) RY*( 1) O  14           s( 78.70%)p 0.25( 19.55%)d 0.02(  1.76%)
                                            0.0000 -0.0036  0.8871  0.0120 -0.1802
                                            0.0006 -0.0545 -0.0036 -0.3998  0.0129
                                            0.0532 -0.0390  0.0559 -0.0997
   178. (0.00094) RY*( 2) O  14           s(  8.30%)p10.04( 83.33%)d 1.01(  8.37%)
                                           -0.0000  0.0004  0.2881  0.0007  0.5351
                                           -0.0072 -0.5136  0.0038  0.5321 -0.1258
                                           -0.0190  0.0304  0.1121 -0.2325
   179. (0.00082) RY*( 3) O  14           s(  4.12%)p21.13( 86.97%)d 2.16(  8.91%)
                                           -0.0000  0.0006  0.2029 -0.0007  0.4214
                                            0.0090  0.8054  0.0001  0.2083  0.1682
                                           -0.0806 -0.1462  0.1372 -0.1188
   180. (0.00006) RY*( 4) O  14           s(  1.24%)p62.57( 77.59%)d17.07( 21.17%)
   181. (0.00003) RY*( 5) O  14           s(  0.06%)p99.99( 12.80%)d99.99( 87.15%)
   182. (0.00000) RY*( 6) O  14           s(  0.02%)p99.99(  5.16%)d99.99( 94.82%)
   183. (0.00000) RY*( 7) O  14           s(  0.39%)p 6.07(  2.37%)d99.99( 97.24%)
   184. (0.00000) RY*( 8) O  14           s(  1.89%)p 0.98(  1.86%)d50.95( 96.26%)
   185. (0.00001) RY*( 9) O  14           s(  5.30%)p 2.01( 10.65%)d15.86( 84.05%)
   186. (0.00220) RY*( 1) O  15           s(  0.01%)p 1.00( 98.78%)d 0.01(  1.22%)
                                            0.0000  0.0023  0.0069  0.0001  0.0299
                                           -0.0018  0.2207 -0.0094  0.9685  0.0246
                                            0.1075 -0.0005  0.0045  0.0043
   187. (0.00063) RY*( 2) O  15           s(  0.20%)p99.99( 98.04%)d 8.68(  1.75%)
                                            0.0000  0.0006  0.0449 -0.0016 -0.0369
                                           -0.0092 -0.9647  0.0020  0.2200 -0.0895
                                            0.0287  0.0792 -0.0111 -0.0480
   188. (0.00048) RY*( 3) O  15           s( 95.62%)p 0.02(  1.48%)d 0.03(  2.90%)
                                            0.0000  0.0063  0.9778 -0.0278 -0.1070
                                            0.0007  0.0491  0.0015 -0.0129  0.0008
                                           -0.0168 -0.0273  0.1068 -0.1288
   189. (0.00009) RY*( 4) O  15           s(  1.21%)p81.36( 98.28%)d 0.42(  0.51%)
   190. (0.00003) RY*( 5) O  15           s(  2.90%)p 0.05(  0.16%)d33.45( 96.95%)
   191. (0.00000) RY*( 6) O  15           s(  0.00%)p 1.00(  1.57%)d62.57( 98.42%)
   192. (0.00001) RY*( 7) O  15           s(  0.00%)p 1.00(  0.69%)d99.99( 99.31%)
   193. (0.00000) RY*( 8) O  15           s(  0.00%)p 1.00(  0.39%)d99.99( 99.61%)
   194. (0.00000) RY*( 9) O  15           s(  0.00%)p 1.00(  1.01%)d97.86( 98.99%)
   195. (0.00600) RY*( 1) C  16           s(  2.56%)p36.28( 92.85%)d 1.80(  4.59%)
                                            0.0000 -0.0236  0.1582  0.0025  0.1764
                                            0.0224  0.9456 -0.0012 -0.0517 -0.0645
                                           -0.0307  0.0322  0.1983  0.0219
   196. (0.00337) RY*( 2) C  16           s(  0.36%)p99.99( 97.59%)d 5.64(  2.04%)
                                            0.0000  0.0053  0.0600 -0.0086  0.9672
                                            0.0078 -0.1970  0.0102 -0.0365  0.1146
                                           -0.0656 -0.0150  0.0492  0.0185
   197. (0.00151) RY*( 3) C  16           s( 62.39%)p 0.53( 33.19%)d 0.07(  4.42%)
                                            0.0000  0.0033  0.7899  0.0111 -0.0433
                                            0.0090 -0.0803  0.0118  0.5686 -0.0627
                                           -0.1692 -0.0359 -0.1015 -0.0055
   198. (0.00094) RY*( 4) C  16           s( 27.32%)p 2.41( 65.94%)d 0.25(  6.74%)
                                            0.0000 -0.0068  0.5227  0.0008 -0.1018
                                            0.0111 -0.1258  0.0132 -0.7956  0.0187
                                           -0.1965  0.1680  0.0126 -0.0031
   199. (0.00084) RY*( 5) C  16           s(  6.48%)p 0.12(  0.81%)d14.30( 92.71%)
                                            0.0000 -0.0010  0.2546 -0.0019  0.0155
                                            0.0028 -0.0446 -0.0083 -0.0760  0.0685
                                            0.8581 -0.2002  0.1991 -0.3260
   200. (0.00014) RY*( 6) C  16           s(  0.06%)p34.11(  1.97%)d99.99( 97.97%)
                                           -0.0000 -0.0009  0.0240  0.0218 -0.1220
                                           -0.0064  0.0548 -0.0052  0.0355  0.9368
                                           -0.1532 -0.2331  0.1533  0.0277
   201. (0.00005) RY*( 7) C  16           s(  0.13%)p27.50(  3.69%)d99.99( 96.18%)
   202. (0.00002) RY*( 8) C  16           s(  0.02%)p99.99(  3.46%)d99.99( 96.52%)
   203. (0.00002) RY*( 9) C  16           s(  0.72%)p 0.85(  0.62%)d99.99( 98.66%)
   204. (0.00234) RY*( 1) H  17           s( 98.90%)p 0.01(  1.10%)
                                            0.0060  0.9945 -0.1044 -0.0018  0.0072
   205. (0.00022) RY*( 2) H  17           s(  0.43%)p99.99( 99.57%)
                                            0.0002  0.0653  0.5743  0.6216 -0.5287
   206. (0.00013) RY*( 3) H  17           s(  0.03%)p99.99( 99.97%)
                                            0.0157  0.0095  0.0518 -0.6748 -0.7359
   207. (0.00002) RY*( 4) H  17           s(  0.72%)p99.99( 99.28%)
   208. (0.00238) RY*( 1) H  18           s( 98.97%)p 0.01(  1.03%)
                                            0.0060  0.9948 -0.1010 -0.0069  0.0055
   209. (0.00022) RY*( 2) H  18           s(  0.44%)p99.99( 99.56%)
                                           -0.0001  0.0663  0.6385  0.5964  0.4820
   210. (0.00013) RY*( 3) H  18           s(  0.03%)p99.99( 99.97%)
                                            0.0158  0.0066  0.1524 -0.7151  0.6820
   211. (0.00003) RY*( 4) H  18           s(  0.65%)p99.99( 99.35%)
   212. (0.00082) RY*( 1) H  19           s( 95.75%)p 0.04(  4.25%)
                                            0.0062  0.9785  0.1772  0.1047 -0.0092
   213. (0.00020) RY*( 2) H  19           s(  0.00%)p 1.00(100.00%)
                                            0.0000  0.0022  0.0626 -0.0388  0.9973
   214. (0.00009) RY*( 3) H  19           s(  3.57%)p26.99( 96.43%)
   215. (0.00002) RY*( 4) H  19           s(  0.76%)p99.99( 99.24%)
   216. (0.00238) RY*( 1) H  20           s( 98.72%)p 0.01(  1.28%)
                                            0.0061  0.9935  0.0399 -0.1048  0.0164
   217. (0.00022) RY*( 2) H  20           s(  0.37%)p99.99( 99.63%)
                                            0.0005  0.0609 -0.9554  0.1781 -0.2277
   218. (0.00014) RY*( 3) H  20           s(  0.25%)p99.99( 99.75%)
                                            0.0148  0.0482  0.2871  0.4338 -0.8526
   219. (0.00003) RY*( 4) H  20           s(  0.74%)p99.99( 99.26%)
   220. (0.00241) RY*( 1) H  21           s( 98.73%)p 0.01(  1.27%)
                                            0.0062  0.9936  0.0327 -0.1067 -0.0159
   221. (0.00022) RY*( 2) H  21           s(  0.37%)p99.99( 99.63%)
                                            0.0005  0.0606 -0.7698  0.2407  0.5880
   222. (0.00014) RY*( 3) H  21           s(  0.25%)p99.99( 99.75%)
                                            0.0147  0.0481  0.6096  0.5512  0.5675
   223. (0.00003) RY*( 4) H  21           s(  0.74%)p99.99( 99.26%)
   224. (0.00074) RY*( 1) H  22           s( 98.44%)p 0.02(  1.56%)
                                            0.0048  0.9921 -0.1225 -0.0035  0.0251
   225. (0.00021) RY*( 2) H  22           s(  0.00%)p 1.00(100.00%)
                                            0.0001  0.0022  0.2148  0.0817  0.9732
   226. (0.00010) RY*( 3) H  22           s(  0.92%)p99.99( 99.08%)
                                           -0.0212  0.0936  0.7525 -0.6417 -0.1125
   227. (0.00001) RY*( 4) H  22           s(  0.73%)p99.99( 99.27%)
   228. (0.00153) RY*( 1) H  23           s( 99.25%)p 0.01(  0.75%)
                                            0.0035  0.9962 -0.0477 -0.0710  0.0151
   229. (0.00020) RY*( 2) H  23           s(  0.00%)p 1.00(100.00%)
                                            0.0001  0.0006  0.2176  0.0699  0.9735
   230. (0.00009) RY*( 3) H  23           s(  0.46%)p99.99( 99.54%)
   231. (0.00005) RY*( 4) H  23           s(  0.38%)p99.99( 99.62%)
   232. (0.00169) RY*( 1) H  24           s( 99.35%)p 0.01(  0.65%)
                                            0.0045  0.9967  0.0744 -0.0314 -0.0025
   233. (0.00017) RY*( 2) H  24           s(  0.01%)p99.99( 99.99%)
                                           -0.0000  0.0109 -0.2091 -0.0718 -0.9752
   234. (0.00009) RY*( 3) H  24           s(  0.06%)p99.99( 99.94%)
   235. (0.00006) RY*( 4) H  24           s(  0.68%)p99.99( 99.32%)
   236. (0.00188) RY*( 1) H  25           s( 98.97%)p 0.01(  1.03%)
                                            0.0043  0.9948 -0.0384  0.0739 -0.0581
   237. (0.00022) RY*( 2) H  25           s(  0.01%)p99.99( 99.99%)
                                           -0.0002  0.0104  0.3317 -0.5632 -0.7567
   238. (0.00017) RY*( 3) H  25           s(  0.15%)p99.99( 99.85%)
                                           -0.0005  0.0384  0.9425  0.1875  0.2741
   239. (0.00003) RY*( 4) H  25           s(  0.96%)p99.99( 99.04%)
   240. (0.00281) RY*( 1) H  26           s( 99.64%)p 0.00(  0.36%)
                                            0.0039  0.9982  0.0367 -0.0010 -0.0477
   241. (0.00016) RY*( 2) H  26           s(  0.02%)p99.99( 99.98%)
                                            0.0042  0.0118  0.5393 -0.5058  0.6732
   242. (0.00012) RY*( 3) H  26           s(  0.04%)p99.99( 99.96%)
                                            0.0048  0.0186 -0.6291 -0.7732 -0.0774
   243. (0.00004) RY*( 4) H  26           s(  0.40%)p99.99( 99.60%)
   244. (0.00172) RY*( 1) H  27           s( 53.04%)p 0.89( 46.96%)
                                            0.0089  0.7282 -0.1359  0.2655  0.6169
   245. (0.00132) RY*( 2) H  27           s(  0.05%)p99.99( 99.95%)
                                            0.0014  0.0222 -0.0634  0.9012 -0.4281
   246. (0.00042) RY*( 3) H  27           s( 33.58%)p 1.98( 66.42%)
                                            0.0329  0.5786 -0.3980 -0.3392 -0.6251
   247. (0.00007) RY*( 4) H  27           s( 13.77%)p 6.26( 86.23%)
   248. (0.00247) RY*( 1) H  28           s( 99.15%)p 0.01(  0.85%)
                                            0.0056  0.9957 -0.0429  0.0792  0.0207
   249. (0.00015) RY*( 2) H  28           s(  0.12%)p99.99( 99.88%)
                                           -0.0023  0.0351 -0.0289 -0.2009 -0.9786
   250. (0.00011) RY*( 3) H  28           s(  0.44%)p99.99( 99.56%)
                                           -0.0073  0.0659  0.9406 -0.3302  0.0424
   251. (0.00007) RY*( 4) H  28           s(  0.39%)p99.99( 99.61%)
   252. (0.01801) BD*( 1) O   1 - C   2  
                ( 33.64%)   0.5800* O   1 s( 44.13%)p 1.26( 55.78%)d 0.00(  0.09%)
                                            0.0000 -0.6640  0.0210 -0.7325 -0.0224
                                           -0.1428 -0.0049  0.0190  0.0011 -0.0109
                                            0.0020  0.0006 -0.0240  0.0133
                ( 66.36%)  -0.8146* C   2 s( 33.31%)p 2.00( 66.46%)d 0.01(  0.23%)
                                            0.0000 -0.5767  0.0235  0.7956  0.0665
                                            0.1380  0.0111 -0.0892 -0.0029 -0.0137
                                            0.0075  0.0015 -0.0394  0.0227
   253. (0.25072) BD*( 2) O   1 - C   2  
                ( 31.75%)   0.5635* O   1 s(  0.04%)p99.99( 99.81%)d 3.41(  0.15%)
                                           -0.0000  0.0207 -0.0005 -0.0543  0.0003
                                            0.0494  0.0006 -0.9963 -0.0052  0.0013
                                           -0.0370 -0.0086 -0.0025  0.0040
                ( 68.25%)  -0.8261* C   2 s(  0.03%)p99.99( 99.57%)d12.38(  0.40%)
                                           -0.0000  0.0178 -0.0010 -0.1047 -0.0012
                                            0.0380 -0.0032 -0.9914  0.0221 -0.0016
                                            0.0607  0.0123  0.0069 -0.0079
   254. (0.10496) BD*( 1) C   2 - O   3  
                ( 69.88%)   0.8359* C   2 s( 26.96%)p 2.70( 72.71%)d 0.01(  0.33%)
                                           -0.0000  0.5192 -0.0017  0.2333  0.0215
                                            0.8193  0.0272  0.0160  0.0022  0.0329
                                            0.0004  0.0007 -0.0384 -0.0269
                ( 30.12%)  -0.5488* O   3 s( 34.22%)p 1.92( 65.71%)d 0.00(  0.06%)
                                            0.0000  0.5850  0.0017 -0.2798 -0.0014
                                           -0.7606 -0.0100 -0.0136 -0.0003  0.0199
                                            0.0000  0.0001 -0.0087 -0.0128
   255. (0.06583) BD*( 1) C   2 - C   5  
                ( 52.96%)   0.7277* C   2 s( 39.41%)p 1.54( 60.53%)d 0.00(  0.06%)
                                           -0.0001  0.6276  0.0172  0.5442 -0.0242
                                           -0.5507  0.0266 -0.0672  0.0026 -0.0215
                                           -0.0024  0.0022  0.0061 -0.0087
                ( 47.04%)  -0.6858* C   5 s( 30.59%)p 2.27( 69.37%)d 0.00(  0.04%)
                                            0.0001  0.5530 -0.0020 -0.6178  0.0026
                                            0.5524 -0.0042  0.0827 -0.0005 -0.0166
                                           -0.0033  0.0016  0.0015 -0.0108
   256. (0.01466) BD*( 1) O   3 - C   4  
                ( 30.38%)   0.5512* O   3 s( 30.04%)p 2.33( 69.90%)d 0.00(  0.06%)
                                           -0.0001 -0.5481 -0.0054  0.5537 -0.0139
                                           -0.6236 -0.0153 -0.0552  0.0009  0.0179
                                            0.0025 -0.0015 -0.0103  0.0124
                ( 69.62%)  -0.8344* C   4 s( 20.91%)p 3.77( 78.79%)d 0.01(  0.31%)
                                           -0.0001 -0.4566 -0.0245 -0.5825 -0.0514
                                            0.6649  0.0075  0.0617  0.0033  0.0474
                                            0.0046 -0.0051  0.0051  0.0278
   257. (0.01539) BD*( 1) C   4 - H  17  
                ( 39.63%)   0.6295* C   4 s( 26.57%)p 2.76( 73.38%)d 0.00(  0.05%)
                                           -0.0001 -0.5154  0.0110  0.5224  0.0035
                                            0.0426 -0.0155  0.6773 -0.0056 -0.0034
                                           -0.0174 -0.0014 -0.0067 -0.0103
                ( 60.37%)  -0.7770* H  17 s( 99.91%)p 0.00(  0.09%)
                                           -0.9996  0.0042 -0.0196 -0.0007 -0.0220
   258. (0.01538) BD*( 1) C   4 - H  18  
                ( 39.58%)   0.6291* C   4 s( 26.62%)p 2.76( 73.34%)d 0.00(  0.05%)
                                           -0.0001 -0.5158  0.0110  0.4328  0.0039
                                            0.0947 -0.0156 -0.7327  0.0040 -0.0044
                                            0.0151  0.0038 -0.0045 -0.0135
                ( 60.42%)  -0.7773* H  18 s( 99.91%)p 0.00(  0.09%)
                                           -0.9996  0.0042 -0.0167 -0.0024  0.0242
   259. (0.00901) BD*( 1) C   4 - H  19  
                ( 39.77%)   0.6306* C   4 s( 25.95%)p 2.85( 74.00%)d 0.00(  0.05%)
                                            0.0001 -0.5093 -0.0108 -0.4430  0.0028
                                           -0.7373  0.0123  0.0011  0.0003 -0.0194
                                           -0.0002  0.0004  0.0070  0.0091
                ( 60.23%)  -0.7761* H  19 s( 99.91%)p 0.00(  0.09%)
                                           -0.9996  0.0010  0.0140  0.0258  0.0001
   260. (0.03276) BD*( 1) C   5 - C   6  
                ( 49.36%)   0.7026* C   5 s( 34.06%)p 1.93( 65.90%)d 0.00(  0.04%)
                                            0.0000 -0.5836 -0.0047  0.1693  0.0133
                                            0.7879 -0.0010 -0.0965 -0.0036 -0.0064
                                            0.0019  0.0041  0.0149  0.0116
                ( 50.64%)  -0.7116* C   6 s( 36.76%)p 1.72( 63.19%)d 0.00(  0.04%)
                                            0.0002 -0.6063 -0.0003 -0.0800  0.0323
                                           -0.7853  0.0221  0.0847 -0.0091 -0.0029
                                            0.0009  0.0035  0.0168  0.0110
   261. (0.43071) BD*( 2) C   5 - C   6  
                ( 44.06%)   0.6638* C   5 s(  0.00%)p 1.00( 99.98%)d 0.00(  0.02%)
                                            0.0000 -0.0024  0.0027 -0.2024 -0.0001
                                           -0.0778 -0.0006 -0.9761 -0.0037  0.0025
                                           -0.0027  0.0119 -0.0018 -0.0007
                ( 55.94%)  -0.7479* C   6 s(  0.00%)p 1.00( 99.96%)d 0.00(  0.04%)
                                           -0.0000  0.0006  0.0008 -0.2162 -0.0014
                                           -0.0833 -0.0003 -0.9726 -0.0090 -0.0040
                                           -0.0099 -0.0152 -0.0010  0.0060
   262. (0.02133) BD*( 1) C   5 - C  16  
                ( 49.15%)   0.7011* C   5 s( 35.29%)p 1.83( 64.67%)d 0.00(  0.04%)
                                            0.0001 -0.5940 -0.0044 -0.7403  0.0061
                                           -0.2597 -0.0186  0.1757  0.0016 -0.0077
                                            0.0070  0.0026 -0.0114  0.0108
                ( 50.85%)  -0.7131* C  16 s( 35.08%)p 1.85( 64.88%)d 0.00(  0.05%)
                                           -0.0001 -0.5922 -0.0099  0.7454  0.0086
                                            0.2406 -0.0209 -0.1866 -0.0002 -0.0108
                                            0.0085  0.0033 -0.0123  0.0104
   263. (0.02850) BD*( 1) C   6 - O   7  
                ( 67.89%)   0.8240* C   6 s( 24.90%)p 3.00( 74.82%)d 0.01(  0.27%)
                                           -0.0001  0.4988  0.0145 -0.7908 -0.0411
                                           -0.2843  0.0060  0.2005  0.0091  0.0268
                                           -0.0200 -0.0072  0.0324 -0.0228
                ( 32.11%)  -0.5667* O   7 s( 36.23%)p 1.76( 63.70%)d 0.00(  0.07%)
                                            0.0000  0.6019  0.0027  0.7383  0.0059
                                            0.2354  0.0060 -0.1911 -0.0020  0.0028
                                           -0.0101 -0.0007  0.0208 -0.0116
   264. (0.02989) BD*( 1) C   6 - C   9  
                ( 49.85%)   0.7061* C   6 s( 38.00%)p 1.63( 61.96%)d 0.00(  0.04%)
                                           -0.0000 -0.6164  0.0068 -0.5644  0.0135
                                            0.5428  0.0079  0.0786 -0.0031  0.0169
                                            0.0029 -0.0022 -0.0011  0.0109
                ( 50.15%)  -0.7081* C   9 s( 34.42%)p 1.90( 65.54%)d 0.00(  0.05%)
                                            0.0000 -0.5866 -0.0039  0.6333  0.0203
                                           -0.4931  0.0154 -0.1022 -0.0055  0.0171
                                            0.0042 -0.0025 -0.0036  0.0119
   265. (0.00994) BD*( 1) O   7 - C   8  
                ( 30.85%)   0.5555* O   7 s( 30.14%)p 2.32( 69.80%)d 0.00(  0.06%)
                                            0.0001  0.5490  0.0026 -0.1611 -0.0215
                                           -0.8129  0.0023  0.1035  0.0047 -0.0053
                                           -0.0000 -0.0024 -0.0207 -0.0129
                ( 69.15%)  -0.8315* C   8 s( 21.58%)p 3.62( 78.11%)d 0.01(  0.31%)
                                            0.0001  0.4640  0.0228  0.2111 -0.0218
                                            0.8484  0.0497 -0.1169  0.0009  0.0225
                                           -0.0035 -0.0124 -0.0414 -0.0270
   266. (0.01907) BD*( 1) C   8 - H  20  
                ( 40.08%)   0.6331* C   8 s( 26.23%)p 2.81( 73.72%)d 0.00(  0.05%)
                                           -0.0001 -0.5120  0.0130 -0.1639  0.0192
                                            0.4202  0.0121  0.7302 -0.0045  0.0047
                                            0.0063 -0.0158  0.0011 -0.0131
                ( 59.92%)  -0.7741* H  20 s( 99.91%)p 0.00(  0.09%)
                                           -0.9996  0.0048  0.0027 -0.0160 -0.0244
   267. (0.01923) BD*( 1) C   8 - H  21  
                ( 40.11%)   0.6333* C   8 s( 26.23%)p 2.81( 73.72%)d 0.00(  0.05%)
                                           -0.0001 -0.5120  0.0131 -0.4761  0.0187
                                            0.3084  0.0122 -0.6441 -0.0061  0.0085
                                           -0.0152  0.0092 -0.0059 -0.0079
                ( 59.89%)  -0.7739* H  21 s( 99.91%)p 0.00(  0.09%)
                                           -0.9996  0.0048  0.0135 -0.0122  0.0230
   268. (0.00863) BD*( 1) C   8 - H  22  
                ( 39.03%)   0.6247* C   8 s( 25.99%)p 2.85( 73.97%)d 0.00(  0.05%)
                                           -0.0001  0.5095  0.0154 -0.8366  0.0157
                                           -0.0435  0.0062  0.1937 -0.0043 -0.0000
                                           -0.0075  0.0004  0.0191 -0.0071
                ( 60.97%)  -0.7808* H  22 s( 99.91%)p 0.00(  0.09%)
                                            0.9996 -0.0011  0.0288  0.0018 -0.0066
   269. (0.01545) BD*( 1) C   9 - C  10  
                ( 49.81%)   0.7057* C   9 s( 36.76%)p 1.72( 63.20%)d 0.00(  0.04%)
                                            0.0000 -0.6061 -0.0134 -0.7298 -0.0209
                                           -0.2540  0.0309  0.1830  0.0024 -0.0117
                                            0.0074  0.0033 -0.0101  0.0103
                ( 50.19%)  -0.7085* C  10 s( 35.74%)p 1.80( 64.21%)d 0.00(  0.05%)
                                           -0.0001 -0.5977 -0.0151  0.7268 -0.0050
                                            0.2844  0.0411 -0.1767 -0.0027 -0.0091
                                            0.0082  0.0024 -0.0141  0.0103
   270. (0.32936) BD*( 2) C   9 - C  10  
                ( 46.05%)   0.6786* C   9 s(  0.00%)p 1.00( 99.96%)d 0.00(  0.04%)
                                           -0.0000 -0.0010  0.0009 -0.2169  0.0012
                                           -0.0758  0.0006 -0.9730  0.0055 -0.0044
                                           -0.0094 -0.0162 -0.0009  0.0059
                ( 53.95%)  -0.7345* C  10 s(  0.00%)p 1.00( 99.95%)d 0.00(  0.05%)
                                            0.0000  0.0006  0.0033 -0.2086  0.0010
                                           -0.0715  0.0022 -0.9751  0.0031  0.0014
                                            0.0205 -0.0021  0.0048 -0.0081
   271. (0.01387) BD*( 1) C   9 - H  23  
                ( 38.25%)   0.6185* C   9 s( 28.74%)p 2.48( 71.23%)d 0.00(  0.03%)
                                           -0.0003  0.5359 -0.0130 -0.1337  0.0135
                                           -0.8279  0.0006  0.0937 -0.0031  0.0048
                                           -0.0013 -0.0036 -0.0129 -0.0098
                ( 61.75%)  -0.7858* H  23 s( 99.91%)p 0.00(  0.09%)
                                            0.9995 -0.0012  0.0030  0.0298 -0.0030
   272. (0.02788) BD*( 1) C  10 - C  11  
                ( 50.77%)   0.7126* C  10 s( 36.13%)p 1.77( 63.82%)d 0.00(  0.04%)
                                            0.0001  0.6011  0.0024  0.1691  0.0243
                                            0.7748 -0.0063 -0.0926 -0.0078  0.0051
                                           -0.0013 -0.0034 -0.0161 -0.0118
                ( 49.23%)  -0.7016* C  11 s( 33.95%)p 1.94( 66.01%)d 0.00(  0.04%)
                                           -0.0001  0.5826  0.0077 -0.1206  0.0166
                                           -0.7974 -0.0197  0.0950 -0.0064  0.0062
                                           -0.0014 -0.0056 -0.0149 -0.0105
   273. (0.01463) BD*( 1) C  10 - H  24  
                ( 38.34%)   0.6192* C  10 s( 28.03%)p 2.57( 71.94%)d 0.00(  0.03%)
                                            0.0004 -0.5292  0.0139 -0.6308  0.0106
                                            0.5591  0.0007  0.0937 -0.0019  0.0148
                                            0.0027 -0.0019 -0.0015  0.0097
                ( 61.66%)  -0.7852* H  24 s( 99.91%)p 0.00(  0.09%)
                                           -0.9995  0.0021  0.0228 -0.0201 -0.0034
   274. (0.02517) BD*( 1) C  11 - C  12  
                ( 49.28%)   0.7020* C  11 s( 31.78%)p 2.15( 68.18%)d 0.00(  0.04%)
                                           -0.0000 -0.5636  0.0098 -0.7598  0.0158
                                           -0.2773  0.0089  0.1644  0.0164 -0.0102
                                            0.0035  0.0010 -0.0117  0.0112
                ( 50.72%)  -0.7122* C  12 s( 29.93%)p 2.34( 70.03%)d 0.00(  0.04%)
                                           -0.0003 -0.5470 -0.0070  0.7720  0.0038
                                            0.2818  0.0043 -0.1567  0.0177 -0.0103
                                            0.0082  0.0034 -0.0137  0.0072
   275. (0.02739) BD*( 1) C  11 - C  16  
                ( 49.48%)   0.7034* C  11 s( 34.15%)p 1.93( 65.81%)d 0.00(  0.04%)
                                            0.0001 -0.5844 -0.0025  0.6050  0.0003
                                           -0.5302 -0.0206 -0.1018  0.0132  0.0159
                                            0.0049 -0.0043 -0.0035  0.0103
                ( 50.52%)  -0.7108* C  16 s( 36.65%)p 1.73( 63.30%)d 0.00(  0.04%)
                                           -0.0002 -0.6054 -0.0060 -0.6195 -0.0121
                                            0.4917 -0.0195  0.0826  0.0128  0.0169
                                            0.0024 -0.0018 -0.0025  0.0115
   276. (0.35781) BD*( 2) C  11 - C  16  
                ( 46.45%)   0.6815* C  11 s(  0.13%)p99.99( 99.83%)d 0.29(  0.04%)
                                            0.0002  0.0229  0.0276 -0.2023  0.0029
                                           -0.0689  0.0101 -0.9759  0.0106 -0.0000
                                            0.0165 -0.0046  0.0041 -0.0081
                ( 53.55%)  -0.7318* C  16 s(  0.04%)p99.99( 99.91%)d 1.29(  0.05%)
                                            0.0002  0.0090  0.0172 -0.2083  0.0069
                                           -0.0875 -0.0027 -0.9737 -0.0002  0.0031
                                           -0.0102  0.0190 -0.0032 -0.0004
   277. (0.07901) BD*( 1) C  12 - C  13  
                ( 46.80%)   0.6841* C  12 s( 25.05%)p 2.99( 74.90%)d 0.00(  0.05%)
                                           -0.0001 -0.5005  0.0003 -0.4609 -0.0193
                                           -0.1107 -0.0081 -0.7237  0.0033 -0.0030
                                           -0.0166 -0.0044 -0.0033 -0.0135
                ( 53.20%)  -0.7294* C  13 s( 38.92%)p 1.57( 61.02%)d 0.00(  0.06%)
                                           -0.0003 -0.6230 -0.0332  0.4376 -0.0305
                                            0.1279 -0.0027  0.6335  0.0033 -0.0044
                                           -0.0223 -0.0029 -0.0059 -0.0064
   278. (0.01090) BD*( 1) C  12 - H  25  
                ( 37.52%)   0.6125* C  12 s( 21.87%)p 3.57( 78.09%)d 0.00(  0.04%)
                                            0.0003 -0.4677  0.0003  0.0371 -0.0138
                                           -0.7769  0.0112  0.4188  0.0131  0.0005
                                           -0.0003  0.0109  0.0153  0.0060
                ( 62.48%)  -0.7905* H  25 s( 99.91%)p 0.00(  0.09%)
                                           -0.9996  0.0015 -0.0003  0.0238 -0.0175
   279. (0.01146) BD*( 1) C  12 - H  26  
                ( 37.21%)   0.6100* C  12 s( 23.07%)p 3.33( 76.89%)d 0.00(  0.03%)
                                            0.0002 -0.4804 -0.0009 -0.4349 -0.0016
                                            0.5512 -0.0177  0.5250  0.0082  0.0121
                                            0.0096 -0.0102  0.0019  0.0004
                ( 62.79%)  -0.7924* H  26 s( 99.91%)p 0.00(  0.09%)
                                           -0.9996  0.0024  0.0154 -0.0168 -0.0188
   280. (0.09857) BD*( 1) C  13 - O  14  
                ( 69.53%)   0.8339* C  13 s( 27.36%)p 2.64( 72.29%)d 0.01(  0.34%)
                                           -0.0001  0.5229 -0.0123 -0.3790  0.0027
                                            0.1661  0.0132  0.7405  0.0563 -0.0099
                                           -0.0457  0.0151  0.0098  0.0306
                ( 30.47%)  -0.5520* O  14 s( 36.11%)p 1.77( 63.82%)d 0.00(  0.07%)
                                           -0.0000  0.6009 -0.0003  0.4055  0.0103
                                           -0.1522  0.0005 -0.6712 -0.0006 -0.0025
                                           -0.0114  0.0098  0.0018  0.0211
   281. (0.03944) BD*( 1) C  13 - O  15  
                ( 66.90%)   0.8179* C  13 s( 30.43%)p 2.28( 69.32%)d 0.01(  0.26%)
                                           -0.0001  0.5503 -0.0384  0.7696  0.0581
                                           -0.3034  0.0125  0.0717  0.0152 -0.0194
                                            0.0047 -0.0006  0.0391 -0.0251
                ( 33.10%)  -0.5753* O  15 s( 40.50%)p 1.47( 59.41%)d 0.00(  0.09%)
                                           -0.0000  0.6358 -0.0264 -0.7080  0.0232
                                           -0.2907  0.0013  0.0881 -0.0018  0.0108
                                           -0.0041 -0.0008  0.0235 -0.0153
   282. (0.19194) BD*( 2) C  13 - O  15  
                ( 68.08%)   0.8251* C  13 s(  2.98%)p32.38( 96.62%)d 0.13(  0.40%)
                                           -0.0001  0.1721 -0.0144  0.2595  0.0171
                                            0.9265 -0.0331 -0.1972  0.0132  0.0594
                                           -0.0131 -0.0012  0.0141 -0.0069
                ( 31.92%)  -0.5650* O  15 s(  4.25%)p22.49( 95.61%)d 0.03(  0.14%)
                                           -0.0000  0.2060 -0.0082 -0.2219  0.0073
                                            0.9308 -0.0056 -0.2010  0.0005 -0.0360
                                            0.0075  0.0000  0.0070 -0.0050
   283. (0.01512) BD*( 1) O  14 - H  27  
                ( 24.95%)   0.4995* O  14 s( 23.05%)p 3.33( 76.87%)d 0.00(  0.08%)
                                            0.0002  0.4799  0.0141 -0.8699 -0.0296
                                           -0.0624  0.0031 -0.0825  0.0210  0.0063
                                            0.0187  0.0030  0.0186 -0.0066
                ( 75.05%)  -0.8663* H  27 s( 99.56%)p 0.00(  0.44%)
                                            0.9978 -0.0045  0.0664  0.0049  0.0035
   284. (0.01578) BD*( 1) C  16 - H  28  
                ( 37.39%)   0.6114* C  16 s( 28.18%)p 2.55( 71.79%)d 0.00(  0.03%)
                                            0.0004 -0.5307  0.0126 -0.1287  0.0065
                                           -0.8317  0.0002  0.0976  0.0024 -0.0040
                                            0.0007  0.0031  0.0140  0.0099
                ( 62.61%)  -0.7913* H  28 s( 99.90%)p 0.00(  0.10%)
                                           -0.9995  0.0034  0.0030  0.0308 -0.0039


 NHO Directionality and "Bond Bending" (deviations from line of nuclear centers)

         [Thresholds for printing:  angular deviation  >  1.0 degree]
                                    hybrid p-character > 25.0%
                                    orbital occupancy  >  0.10e

                                Line of Centers        Hybrid 1              Hybrid 2
                                ---------------  -------------------   ------------------
                NBO               Theta   Phi    Theta   Phi    Dev    Theta   Phi    Dev
 ========================================================================================
     1. BD (   1) O   1 - C   2    93.9   11.3    91.5   11.1   2.4     84.0  189.8   2.6
     2. BD (   2) O   1 - C   2    93.9   11.3   175.8  137.2  88.6    173.4  161.8  88.2
     3. BD (   1) C   2 - O   3    89.3   68.9    88.8   73.2   4.4     91.0  250.0   1.1
     4. BD (   1) C   2 - C   5    95.3  317.8    95.0  314.8   3.0      --     --    --
     5. BD (   1) O   3 - C   4    86.0  133.1    86.3  130.2   2.9      --     --    --
     6. BD (   1) C   4 - H  17   140.6  182.7   141.9  183.0   1.3      --     --    --
     7. BD (   1) C   4 - H  18    32.6  189.5    31.3  190.3   1.3      --     --    --
     9. BD (   1) C   5 - C   6    83.4  260.4    82.9  256.9   3.5     95.6   86.4   6.1
    10. BD (   2) C   5 - C   6    83.4  260.4   167.5  201.2  90.1    166.6  201.0  90.3
    11. BD (   1) C   5 - C  16   103.0   18.5   102.7   20.8   2.2     76.6  196.2   2.2
    13. BD (   1) C   6 - C   9    96.8  320.2    95.5  315.0   5.3     82.4  143.8   3.7
    14. BD (   1) O   7 - C   8    82.9  258.6    82.6  257.3   1.3      --     --    --
    15. BD (   1) C   8 - H  20   146.6  288.6   147.9  288.5   1.2      --     --    --
    16. BD (   1) C   8 - H  21    41.6  323.7    40.7  325.0   1.3      --     --    --
    18. BD (   1) C   9 - C  10   103.1   20.1   103.3   16.5   3.5     77.2  204.3   4.1
    19. BD (   2) C   9 - C  10   103.1   20.1    13.3   19.2  89.8    167.3  198.5  90.4
    21. BD (   1) C  10 - C  11    96.7   79.4    97.2   75.9   3.6     83.9  262.7   3.4
    23. BD (   1) C  11 - C  12   100.5   20.0   102.9   19.8   2.3     80.5  200.2   1.0
    24. BD (   1) C  11 - C  16    83.2  140.5    83.8  137.7   2.8     96.9  323.2   2.7
    25. BD (   2) C  11 - C  16    83.2  140.5   167.8  196.4  89.9    167.2  204.1  89.0
    26. BD (   1) C  12 - C  13    35.7   14.4    34.5   13.9   1.2    146.2  197.1   2.4
    27. BD (   1) C  12 - H  25   118.1   92.4   119.4   91.7   1.4      --     --    --
    28. BD (   1) C  12 - H  26   126.4  309.8   127.7  309.3   1.4      --     --    --
    29. BD (   1) C  13 - O  14    32.2  159.0    27.6  154.5   5.1    146.6  340.0   1.3
    30. BD (   1) C  13 - O  15    91.4  359.4    84.3  340.6  20.0     83.4  202.9  24.1
    31. BD (   2) C  13 - O  15    91.4  359.4   101.1   72.8  73.5    101.9  103.1  76.9
    32. BD (   1) O  14 - H  27    99.2  185.2    93.9  183.8   5.4      --     --    --
    50. LP (   1) O   1             --     --     86.2  192.8   --       --     --    --
    51. LP (   2) O   1             --     --     86.6  101.5   --       --     --    --
    52. LP (   1) O   3             --     --     93.0   12.7   --       --     --    --
    53. LP (   2) O   3             --     --      4.2  328.9   --       --     --    --
    54. LP (   1) O   7             --     --     83.3  139.6   --       --     --    --
    55. LP (   2) O   7             --     --     13.7   20.1   --       --     --    --
    56. LP (   1) O  14             --     --     24.7   31.0   --       --     --    --
    57. LP (   2) O  14             --     --    103.3   92.3   --       --     --    --
    58. LP (   1) O  15             --     --     91.2  359.3   --       --     --    --
    59. LP (   2) O  15             --     --    167.3  262.9   --       --     --    --
   253. BD*(   2) O   1 - C   2    93.9   11.3   175.8  137.2  88.6    173.4  161.8  88.2
   254. BD*(   1) C   2 - O   3    89.3   68.9    88.8   73.2   4.4     91.0  250.0   1.1
   261. BD*(   2) C   5 - C   6    83.4  260.4   167.5  201.2  90.1    166.6  201.0  90.3
   270. BD*(   2) C   9 - C  10   103.1   20.1    13.3   19.2  89.8    167.3  198.5  90.4
   276. BD*(   2) C  11 - C  16    83.2  140.5   167.8  196.4  89.9    167.2  204.1  89.0
   282. BD*(   2) C  13 - O  15    91.4  359.4   101.1   72.8  73.5    101.9  103.1  76.9


 Second Order Perturbation Theory Analysis of Fock Matrix in NBO Basis

     Threshold for printing:   0.50 kcal/mol
                                                                              E(2)  E(j)-E(i) F(i,j)
         Donor NBO (i)                     Acceptor NBO (j)                 kcal/mol   a.u.    a.u. 
 ===================================================================================================

 within unit  1
   1. BD (   1) O   1 - C   2        / 69. RY*(   1) C   2                    1.66    1.69    0.048
   1. BD (   1) O   1 - C   2        / 96. RY*(   1) C   5                    0.76    2.13    0.036
   1. BD (   1) O   1 - C   2        /255. BD*(   1) C   2 - C   5            2.31    1.51    0.054
   1. BD (   1) O   1 - C   2        /262. BD*(   1) C   5 - C  16            1.25    1.63    0.041
   2. BD (   2) O   1 - C   2        / 99. RY*(   4) C   5                    0.65    1.03    0.023
   2. BD (   2) O   1 - C   2        /253. BD*(   2) O   1 - C   2            0.64    0.40    0.015
   2. BD (   2) O   1 - C   2        /261. BD*(   2) C   5 - C   6            3.72    0.39    0.038
   3. BD (   1) C   2 - O   3        / 88. RY*(   2) C   4                    0.86    1.46    0.032
   3. BD (   1) C   2 - O   3        / 97. RY*(   2) C   5                    0.68    1.99    0.033
   3. BD (   1) C   2 - O   3        /259. BD*(   1) C   4 - H  19            0.83    1.36    0.030
   3. BD (   1) C   2 - O   3        /260. BD*(   1) C   5 - C   6            1.96    1.44    0.048
   4. BD (   1) C   2 - C   5        / 60. RY*(   1) O   1                    1.12    1.90    0.041
   4. BD (   1) C   2 - C   5        / 87. RY*(   1) C   4                    0.55    1.51    0.026
   4. BD (   1) C   2 - C   5        /105. RY*(   1) C   6                    1.09    1.48    0.036
   4. BD (   1) C   2 - C   5        /195. RY*(   1) C  16                    0.87    1.77    0.035
   4. BD (   1) C   2 - C   5        /252. BD*(   1) O   1 - C   2            1.86    1.29    0.044
   4. BD (   1) C   2 - C   5        /256. BD*(   1) O   3 - C   4            3.71    0.94    0.053
   4. BD (   1) C   2 - C   5        /260. BD*(   1) C   5 - C   6            2.32    1.19    0.047
   4. BD (   1) C   2 - C   5        /262. BD*(   1) C   5 - C  16            3.44    1.22    0.058
   4. BD (   1) C   2 - C   5        /264. BD*(   1) C   6 - C   9            2.79    1.20    0.052
   4. BD (   1) C   2 - C   5        /275. BD*(   1) C  11 - C  16            2.60    1.23    0.050
   5. BD (   1) O   3 - C   4        / 69. RY*(   1) C   2                    1.16    1.44    0.037
   5. BD (   1) O   3 - C   4        /255. BD*(   1) C   2 - C   5            3.05    1.26    0.056
   6. BD (   1) C   4 - H  17        / 79. RY*(   2) O   3                    0.52    1.69    0.027
   7. BD (   1) C   4 - H  18        / 79. RY*(   2) O   3                    0.52    1.69    0.027
   8. BD (   1) C   4 - H  19        /254. BD*(   1) C   2 - O   3            3.18    0.88    0.048
   9. BD (   1) C   5 - C   6        / 69. RY*(   1) C   2                    1.31    1.30    0.037
   9. BD (   1) C   5 - C   6        /114. RY*(   1) O   7                    0.60    2.01    0.031
   9. BD (   1) C   5 - C   6        /132. RY*(   1) C   9                    0.73    1.83    0.033
   9. BD (   1) C   5 - C   6        /133. RY*(   2) C   9                    0.67    1.46    0.028
   9. BD (   1) C   5 - C   6        /195. RY*(   1) C  16                    0.56    1.80    0.029
   9. BD (   1) C   5 - C   6        /254. BD*(   1) C   2 - O   3            1.64    1.06    0.038
   9. BD (   1) C   5 - C   6        /255. BD*(   1) C   2 - C   5            2.65    1.12    0.049
   9. BD (   1) C   5 - C   6        /262. BD*(   1) C   5 - C  16            4.55    1.25    0.067
   9. BD (   1) C   5 - C   6        /263. BD*(   1) C   6 - O   7            1.30    1.08    0.033
   9. BD (   1) C   5 - C   6        /264. BD*(   1) C   6 - C   9            4.01    1.23    0.063
   9. BD (   1) C   5 - C   6        /265. BD*(   1) O   7 - C   8            3.51    0.98    0.053
   9. BD (   1) C   5 - C   6        /271. BD*(   1) C   9 - H  23            2.35    1.15    0.047
   9. BD (   1) C   5 - C   6        /284. BD*(   1) C  16 - H  28            2.35    1.15    0.047
  10. BD (   2) C   5 - C   6        / 73. RY*(   5) C   2                    1.00    1.37    0.037
  10. BD (   2) C   5 - C   6        /115. RY*(   2) O   7                    0.75    1.39    0.032
  10. BD (   2) C   5 - C   6        /134. RY*(   3) C   9                    0.51    0.96    0.022
  10. BD (   2) C   5 - C   6        /136. RY*(   5) C   9                    0.68    2.05    0.037
  10. BD (   2) C   5 - C   6        /197. RY*(   3) C  16                    0.75    0.96    0.027
  10. BD (   2) C   5 - C   6        /198. RY*(   4) C  16                    0.63    0.92    0.024
  10. BD (   2) C   5 - C   6        /199. RY*(   5) C  16                    0.57    2.11    0.035
  10. BD (   2) C   5 - C   6        /253. BD*(   2) O   1 - C   2           19.47    0.28    0.069
  10. BD (   2) C   5 - C   6        /261. BD*(   2) C   5 - C   6            1.80    0.28    0.020
  10. BD (   2) C   5 - C   6        /270. BD*(   2) C   9 - C  10           16.39    0.29    0.062
  10. BD (   2) C   5 - C   6        /276. BD*(   2) C  11 - C  16           24.32    0.29    0.075
  11. BD (   1) C   5 - C  16        /105. RY*(   1) C   6                    0.75    1.51    0.030
  11. BD (   1) C   5 - C  16        /150. RY*(   1) C  11                    1.00    1.86    0.039
  11. BD (   1) C   5 - C  16        /152. RY*(   3) C  11                    1.22    1.59    0.040
  11. BD (   1) C   5 - C  16        /252. BD*(   1) O   1 - C   2            2.52    1.31    0.052
  11. BD (   1) C   5 - C  16        /255. BD*(   1) C   2 - C   5            2.32    1.12    0.046
  11. BD (   1) C   5 - C  16        /260. BD*(   1) C   5 - C   6            4.61    1.22    0.067
  11. BD (   1) C   5 - C  16        /263. BD*(   1) C   6 - O   7            3.71    1.08    0.057
  11. BD (   1) C   5 - C  16        /274. BD*(   1) C  11 - C  12            3.46    1.11    0.055
  11. BD (   1) C   5 - C  16        /275. BD*(   1) C  11 - C  16            4.22    1.26    0.065
  11. BD (   1) C   5 - C  16        /284. BD*(   1) C  16 - H  28            1.46    1.15    0.037
  12. BD (   1) C   6 - O   7        / 96. RY*(   1) C   5                    0.69    1.98    0.033
  12. BD (   1) C   6 - O   7        /124. RY*(   2) C   8                    1.12    1.53    0.037
  12. BD (   1) C   6 - O   7        /260. BD*(   1) C   5 - C   6            1.16    1.46    0.037
  12. BD (   1) C   6 - O   7        /262. BD*(   1) C   5 - C  16            1.74    1.49    0.046
  12. BD (   1) C   6 - O   7        /264. BD*(   1) C   6 - C   9            1.17    1.47    0.037
  12. BD (   1) C   6 - O   7        /268. BD*(   1) C   8 - H  22            0.54    1.38    0.024
  12. BD (   1) C   6 - O   7        /269. BD*(   1) C   9 - C  10            1.26    1.51    0.039
  13. BD (   1) C   6 - C   9        / 96. RY*(   1) C   5                    1.75    1.76    0.050
  13. BD (   1) C   6 - C   9        /141. RY*(   1) C  10                    0.65    1.84    0.031
  13. BD (   1) C   6 - C   9        /142. RY*(   2) C  10                    1.52    1.40    0.041
  13. BD (   1) C   6 - C   9        /255. BD*(   1) C   2 - C   5            3.11    1.14    0.054
  13. BD (   1) C   6 - C   9        /260. BD*(   1) C   5 - C   6            4.94    1.23    0.070
  13. BD (   1) C   6 - C   9        /263. BD*(   1) C   6 - O   7            0.58    1.09    0.023
  13. BD (   1) C   6 - C   9        /269. BD*(   1) C   9 - C  10            3.64    1.28    0.061
  13. BD (   1) C   6 - C   9        /271. BD*(   1) C   9 - H  23            1.39    1.16    0.036
  13. BD (   1) C   6 - C   9        /273. BD*(   1) C  10 - H  24            2.30    1.16    0.046
  14. BD (   1) O   7 - C   8        /105. RY*(   1) C   6                    0.98    1.66    0.036
  14. BD (   1) O   7 - C   8        /106. RY*(   2) C   6                    1.40    2.05    0.048
  14. BD (   1) O   7 - C   8        /260. BD*(   1) C   5 - C   6            3.33    1.37    0.061
  15. BD (   1) C   8 - H  20        /115. RY*(   2) O   7                    0.52    1.65    0.026
  16. BD (   1) C   8 - H  21        /115. RY*(   2) O   7                    0.52    1.65    0.026
  16. BD (   1) C   8 - H  21        /263. BD*(   1) C   6 - O   7            0.51    0.92    0.019
  17. BD (   1) C   8 - H  22        /114. RY*(   1) O   7                    0.61    1.84    0.030
  17. BD (   1) C   8 - H  22        /263. BD*(   1) C   6 - O   7            3.88    0.91    0.053
  18. BD (   1) C   9 - C  10        /106. RY*(   2) C   6                    1.53    1.91    0.049
  18. BD (   1) C   9 - C  10        /150. RY*(   1) C  11                    1.13    1.87    0.041
  18. BD (   1) C   9 - C  10        /151. RY*(   2) C  11                    0.64    1.49    0.028
  18. BD (   1) C   9 - C  10        /152. RY*(   3) C  11                    0.82    1.60    0.033
  18. BD (   1) C   9 - C  10        /263. BD*(   1) C   6 - O   7            4.37    1.09    0.061
  18. BD (   1) C   9 - C  10        /264. BD*(   1) C   6 - C   9            3.58    1.24    0.059
  18. BD (   1) C   9 - C  10        /271. BD*(   1) C   9 - H  23            1.87    1.15    0.042
  18. BD (   1) C   9 - C  10        /272. BD*(   1) C  10 - C  11            3.95    1.26    0.063
  18. BD (   1) C   9 - C  10        /273. BD*(   1) C  10 - H  24            1.34    1.15    0.035
  18. BD (   1) C   9 - C  10        /274. BD*(   1) C  11 - C  12            3.70    1.12    0.057
  19. BD (   2) C   9 - C  10        /110. RY*(   6) C   6                    0.94    1.74    0.039
  19. BD (   2) C   9 - C  10        /261. BD*(   2) C   5 - C   6           23.14    0.28    0.074
  19. BD (   2) C   9 - C  10        /276. BD*(   2) C  11 - C  16           16.65    0.29    0.063
  20. BD (   1) C   9 - H  23        /105. RY*(   1) C   6                    0.68    1.35    0.027
  20. BD (   1) C   9 - H  23        /141. RY*(   1) C  10                    0.71    1.67    0.031
  20. BD (   1) C   9 - H  23        /260. BD*(   1) C   5 - C   6            4.23    1.06    0.060
  20. BD (   1) C   9 - H  23        /263. BD*(   1) C   6 - O   7            0.73    0.91    0.023
  20. BD (   1) C   9 - H  23        /264. BD*(   1) C   6 - C   9            0.91    1.06    0.028
  20. BD (   1) C   9 - H  23        /269. BD*(   1) C   9 - C  10            1.26    1.10    0.033
  20. BD (   1) C   9 - H  23        /272. BD*(   1) C  10 - C  11            3.97    1.08    0.059
  21. BD (   1) C  10 - C  11        /132. RY*(   1) C   9                    1.11    1.83    0.040
  21. BD (   1) C  10 - C  11        /133. RY*(   2) C   9                    1.14    1.46    0.037
  21. BD (   1) C  10 - C  11        /159. RY*(   1) C  12                    1.15    1.54    0.038
  21. BD (   1) C  10 - C  11        /195. RY*(   1) C  16                    0.61    1.80    0.030
  21. BD (   1) C  10 - C  11        /269. BD*(   1) C   9 - C  10            3.55    1.27    0.060
  21. BD (   1) C  10 - C  11        /271. BD*(   1) C   9 - H  23            2.36    1.14    0.047
  21. BD (   1) C  10 - C  11        /273. BD*(   1) C  10 - H  24            1.44    1.14    0.036
  21. BD (   1) C  10 - C  11        /274. BD*(   1) C  11 - C  12            2.94    1.11    0.051
  21. BD (   1) C  10 - C  11        /275. BD*(   1) C  11 - C  16            4.38    1.26    0.066
  21. BD (   1) C  10 - C  11        /278. BD*(   1) C  12 - H  25            0.83    1.12    0.027
  21. BD (   1) C  10 - C  11        /284. BD*(   1) C  16 - H  28            2.67    1.15    0.050
  22. BD (   1) C  10 - H  24        /132. RY*(   1) C   9                    0.62    1.66    0.029
  22. BD (   1) C  10 - H  24        /150. RY*(   1) C  11                    0.93    1.69    0.035
  22. BD (   1) C  10 - H  24        /264. BD*(   1) C   6 - C   9            4.21    1.06    0.060
  22. BD (   1) C  10 - H  24        /269. BD*(   1) C   9 - C  10            1.01    1.10    0.030
  22. BD (   1) C  10 - H  24        /272. BD*(   1) C  10 - C  11            1.06    1.08    0.030
  22. BD (   1) C  10 - H  24        /275. BD*(   1) C  11 - C  16            4.22    1.09    0.061
  23. BD (   1) C  11 - C  12        /141. RY*(   1) C  10                    1.31    1.77    0.043
  23. BD (   1) C  11 - C  12        /195. RY*(   1) C  16                    1.22    1.75    0.041
  23. BD (   1) C  11 - C  12        /262. BD*(   1) C   5 - C  16            2.80    1.19    0.052
  23. BD (   1) C  11 - C  12        /269. BD*(   1) C   9 - C  10            2.50    1.21    0.049
  23. BD (   1) C  11 - C  12        /272. BD*(   1) C  10 - C  11            3.05    1.19    0.054
  23. BD (   1) C  11 - C  12        /275. BD*(   1) C  11 - C  16            3.29    1.20    0.056
  23. BD (   1) C  11 - C  12        /277. BD*(   1) C  12 - C  13            0.69    1.00    0.024
  23. BD (   1) C  11 - C  12        /278. BD*(   1) C  12 - H  25            0.82    1.06    0.026
  23. BD (   1) C  11 - C  12        /279. BD*(   1) C  12 - H  26            0.88    1.08    0.028
  23. BD (   1) C  11 - C  12        /281. BD*(   1) C  13 - O  15            2.04    1.23    0.045
  23. BD (   1) C  11 - C  12        /282. BD*(   2) C  13 - O  15            1.36    0.72    0.029
  24. BD (   1) C  11 - C  16        / 97. RY*(   2) C   5                    2.47    1.78    0.060
  24. BD (   1) C  11 - C  16        /141. RY*(   1) C  10                    0.73    1.84    0.033
  24. BD (   1) C  11 - C  16        /159. RY*(   1) C  12                    1.05    1.55    0.036
  24. BD (   1) C  11 - C  16        /255. BD*(   1) C   2 - C   5            3.02    1.13    0.053
  24. BD (   1) C  11 - C  16        /262. BD*(   1) C   5 - C  16            4.16    1.25    0.065
  24. BD (   1) C  11 - C  16        /272. BD*(   1) C  10 - C  11            4.37    1.25    0.066
  24. BD (   1) C  11 - C  16        /273. BD*(   1) C  10 - H  24            2.65    1.15    0.049
  24. BD (   1) C  11 - C  16        /274. BD*(   1) C  11 - C  12            2.78    1.11    0.050
  24. BD (   1) C  11 - C  16        /279. BD*(   1) C  12 - H  26            0.78    1.14    0.027
  24. BD (   1) C  11 - C  16        /284. BD*(   1) C  16 - H  28            1.67    1.16    0.039
  25. BD (   2) C  11 - C  16        / 99. RY*(   4) C   5                    1.03    0.92    0.030
  25. BD (   2) C  11 - C  16        /143. RY*(   3) C  10                    0.55    0.87    0.021
  25. BD (   2) C  11 - C  16        /144. RY*(   4) C  10                    1.21    1.70    0.044
  25. BD (   2) C  11 - C  16        /162. RY*(   4) C  12                    0.57    1.53    0.029
  25. BD (   2) C  11 - C  16        /261. BD*(   2) C   5 - C   6           16.69    0.28    0.063
  25. BD (   2) C  11 - C  16        /270. BD*(   2) C   9 - C  10           23.34    0.29    0.073
  25. BD (   2) C  11 - C  16        /277. BD*(   1) C  12 - C  13            4.34    0.63    0.050
  25. BD (   2) C  11 - C  16        /279. BD*(   1) C  12 - H  26            1.42    0.71    0.031
  25. BD (   2) C  11 - C  16        /283. BD*(   1) O  14 - H  27            2.87    0.68    0.043
  26. BD (   1) C  12 - C  13        /151. RY*(   2) C  11                    1.00    1.43    0.034
  26. BD (   1) C  12 - C  13        /186. RY*(   1) O  15                    1.64    1.81    0.049
  26. BD (   1) C  12 - C  13        /274. BD*(   1) C  11 - C  12            1.43    1.05    0.035
  26. BD (   1) C  12 - C  13        /275. BD*(   1) C  11 - C  16            0.76    1.20    0.027
  26. BD (   1) C  12 - C  13        /276. BD*(   2) C  11 - C  16            2.59    0.65    0.040
  26. BD (   1) C  12 - C  13        /281. BD*(   1) C  13 - O  15            1.16    1.22    0.034
  27. BD (   1) C  12 - H  25        /172. RY*(   5) C  13                    0.53    1.85    0.028
  27. BD (   1) C  12 - H  25        /272. BD*(   1) C  10 - C  11            4.05    1.06    0.059
  27. BD (   1) C  12 - H  25        /274. BD*(   1) C  11 - C  12            0.55    0.92    0.020
  27. BD (   1) C  12 - H  25        /276. BD*(   2) C  11 - C  16            0.64    0.52    0.018
  27. BD (   1) C  12 - H  25        /281. BD*(   1) C  13 - O  15            1.12    1.09    0.031
  27. BD (   1) C  12 - H  25        /282. BD*(   2) C  13 - O  15            4.43    0.58    0.047
  28. BD (   1) C  12 - H  26        /152. RY*(   3) C  11                    0.51    1.40    0.024
  28. BD (   1) C  12 - H  26        /168. RY*(   1) C  13                    0.51    1.03    0.021
  28. BD (   1) C  12 - H  26        /274. BD*(   1) C  11 - C  12            0.80    0.92    0.024
  28. BD (   1) C  12 - H  26        /275. BD*(   1) C  11 - C  16            3.54    1.06    0.055
  28. BD (   1) C  12 - H  26        /276. BD*(   2) C  11 - C  16            1.22    0.52    0.025
  28. BD (   1) C  12 - H  26        /280. BD*(   1) C  13 - O  14            4.13    0.87    0.054
  28. BD (   1) C  12 - H  26        /281. BD*(   1) C  13 - O  15            0.59    1.09    0.023
  28. BD (   1) C  12 - H  26        /282. BD*(   2) C  13 - O  15            0.79    0.58    0.020
  29. BD (   1) C  13 - O  14        /279. BD*(   1) C  12 - H  26            0.65    1.37    0.027
  30. BD (   1) C  13 - O  15        /168. RY*(   1) C  13                    1.85    1.54    0.048
  30. BD (   1) C  13 - O  15        /277. BD*(   1) C  12 - C  13            1.24    1.38    0.038
  30. BD (   1) C  13 - O  15        /283. BD*(   1) O  14 - H  27            1.27    1.42    0.038
  31. BD (   2) C  13 - O  15        /274. BD*(   1) C  11 - C  12            0.85    0.86    0.024
  31. BD (   2) C  13 - O  15        /278. BD*(   1) C  12 - H  25            1.12    0.87    0.028
  31. BD (   2) C  13 - O  15        /282. BD*(   2) C  13 - O  15            0.63    0.53    0.017
  32. BD (   1) O  14 - H  27        /169. RY*(   2) C  13                    1.17    1.92    0.042
  32. BD (   1) O  14 - H  27        /172. RY*(   5) C  13                    0.92    2.09    0.039
  32. BD (   1) O  14 - H  27        /281. BD*(   1) C  13 - O  15            5.05    1.34    0.074
  32. BD (   1) O  14 - H  27        /282. BD*(   2) C  13 - O  15            1.10    0.83    0.028
  33. BD (   1) C  16 - H  28        / 96. RY*(   1) C   5                    0.65    1.57    0.029
  33. BD (   1) C  16 - H  28        /150. RY*(   1) C  11                    0.95    1.68    0.036
  33. BD (   1) C  16 - H  28        /260. BD*(   1) C   5 - C   6            4.61    1.05    0.062
  33. BD (   1) C  16 - H  28        /262. BD*(   1) C   5 - C  16            1.15    1.07    0.031
  33. BD (   1) C  16 - H  28        /272. BD*(   1) C  10 - C  11            4.33    1.07    0.061
  33. BD (   1) C  16 - H  28        /275. BD*(   1) C  11 - C  16            1.33    1.08    0.034
  34. CR (   1) O   1                / 69. RY*(   1) C   2                    6.71   19.48    0.324
  34. CR (   1) O   1                /255. BD*(   1) C   2 - C   5            0.88   19.30    0.118
  35. CR (   1) C   2                /256. BD*(   1) O   3 - C   4            1.44   10.48    0.110
  35. CR (   1) C   2                /260. BD*(   1) C   5 - C   6            0.80   10.73    0.083
  35. CR (   1) C   2                /262. BD*(   1) C   5 - C  16            0.87   10.76    0.087
  36. CR (   1) O   3                / 69. RY*(   1) C   2                    1.55   19.59    0.156
  36. CR (   1) O   3                / 70. RY*(   2) C   2                    1.29   20.46    0.145
  36. CR (   1) O   3                / 87. RY*(   1) C   4                    0.59   19.83    0.097
  36. CR (   1) O   3                / 88. RY*(   2) C   4                    1.10   19.54    0.131
  37. CR (   1) C   4                /204. RY*(   1) H  17                    0.66   10.52    0.074
  37. CR (   1) C   4                /208. RY*(   1) H  18                    0.66   10.51    0.075
  37. CR (   1) C   4                /212. RY*(   1) H  19                    0.71   10.58    0.077
  37. CR (   1) C   4                /254. BD*(   1) C   2 - O   3            1.18   10.51    0.102
  37. CR (   1) C   4                /256. BD*(   1) O   3 - C   4            0.88   10.42    0.086
  38. CR (   1) C   5                / 70. RY*(   2) C   2                    0.74   11.56    0.083
  38. CR (   1) C   5                / 74. RY*(   6) C   2                    0.54   11.40    0.070
  38. CR (   1) C   5                /106. RY*(   2) C   6                    0.83   11.29    0.086
  38. CR (   1) C   5                /108. RY*(   4) C   6                    0.66   11.14    0.076
  38. CR (   1) C   5                /196. RY*(   2) C  16                    1.02   10.88    0.094
  38. CR (   1) C   5                /197. RY*(   3) C  16                    0.57   10.78    0.070
  38. CR (   1) C   5                /252. BD*(   1) O   1 - C   2            0.77   10.70    0.081
  38. CR (   1) C   5                /262. BD*(   1) C   5 - C  16            0.66   10.64    0.075
  38. CR (   1) C   5                /263. BD*(   1) C   6 - O   7            0.69   10.47    0.076
  38. CR (   1) C   5                /264. BD*(   1) C   6 - C   9            1.11   10.62    0.097
  38. CR (   1) C   5                /275. BD*(   1) C  11 - C  16            1.12   10.65    0.098
  38. CR (   1) C   5                /284. BD*(   1) C  16 - H  28            0.63   10.54    0.073
  39. CR (   1) C   6                / 97. RY*(   2) C   5                    1.29   11.23    0.108
  39. CR (   1) C   6                /133. RY*(   2) C   9                    1.14   10.92    0.099
  39. CR (   1) C   6                /255. BD*(   1) C   2 - C   5            0.97   10.58    0.092
  39. CR (   1) C   6                /260. BD*(   1) C   5 - C   6            0.77   10.68    0.082
  39. CR (   1) C   6                /262. BD*(   1) C   5 - C  16            0.96   10.71    0.091
  39. CR (   1) C   6                /263. BD*(   1) C   6 - O   7            0.66   10.54    0.075
  39. CR (   1) C   6                /264. BD*(   1) C   6 - C   9            0.68   10.69    0.077
  39. CR (   1) C   6                /265. BD*(   1) O   7 - C   8            1.52   10.44    0.113
  39. CR (   1) C   6                /269. BD*(   1) C   9 - C  10            0.87   10.73    0.087
  39. CR (   1) C   6                /271. BD*(   1) C   9 - H  23            0.68   10.60    0.076
  40. CR (   1) O   7                /105. RY*(   1) C   6                    2.51   19.80    0.199
  40. CR (   1) O   7                /112. RY*(   8) C   6                    0.86   21.09    0.120
  40. CR (   1) O   7                /123. RY*(   1) C   8                    0.78   20.03    0.112
  40. CR (   1) O   7                /124. RY*(   2) C   8                    0.83   19.57    0.114
  40. CR (   1) O   7                /264. BD*(   1) C   6 - C   9            0.66   19.51    0.102
  41. CR (   1) C   8                /216. RY*(   1) H  20                    0.62   10.53    0.072
  41. CR (   1) C   8                /220. RY*(   1) H  21                    0.62   10.53    0.072
  41. CR (   1) C   8                /224. RY*(   1) H  22                    0.73   10.52    0.078
  41. CR (   1) C   8                /263. BD*(   1) C   6 - O   7            1.50   10.54    0.113
  41. CR (   1) C   8                /265. BD*(   1) O   7 - C   8            0.79   10.44    0.081
  42. CR (   1) C   9                /105. RY*(   1) C   6                    1.27   10.90    0.105
  42. CR (   1) C   9                /142. RY*(   2) C  10                    0.84   10.77    0.085
  42. CR (   1) C   9                /143. RY*(   3) C  10                    0.83   10.68    0.084
  42. CR (   1) C   9                /228. RY*(   1) H  23                    0.76   10.46    0.080
  42. CR (   1) C   9                /260. BD*(   1) C   5 - C   6            1.22   10.61    0.102
  42. CR (   1) C   9                /263. BD*(   1) C   6 - O   7            0.78   10.46    0.081
  42. CR (   1) C   9                /272. BD*(   1) C  10 - C  11            1.14   10.63    0.099
  42. CR (   1) C   9                /273. BD*(   1) C  10 - H  24            0.66   10.53    0.075
  43. CR (   1) C  10                /133. RY*(   2) C   9                    1.09   10.85    0.097
  43. CR (   1) C  10                /135. RY*(   4) C   9                    0.62   10.70    0.072
  43. CR (   1) C  10                /150. RY*(   1) C  11                    0.58   11.24    0.072
  43. CR (   1) C  10                /151. RY*(   2) C  11                    0.65   10.87    0.075
  43. CR (   1) C  10                /152. RY*(   3) C  11                    0.99   10.98    0.093
  43. CR (   1) C  10                /232. RY*(   1) H  24                    0.68   10.43    0.075
  43. CR (   1) C  10                /264. BD*(   1) C   6 - C   9            1.11   10.61    0.097
  43. CR (   1) C  10                /271. BD*(   1) C   9 - H  23            0.71   10.53    0.078
  43. CR (   1) C  10                /274. BD*(   1) C  11 - C  12            1.16   10.50    0.099
  43. CR (   1) C  10                /275. BD*(   1) C  11 - C  16            1.06   10.64    0.095
  44. CR (   1) C  11                /142. RY*(   2) C  10                    1.72   10.77    0.122
  44. CR (   1) C  11                /160. RY*(   2) C  12                    0.79   10.75    0.082
  44. CR (   1) C  11                /196. RY*(   2) C  16                    1.28   10.87    0.105
  44. CR (   1) C  11                /262. BD*(   1) C   5 - C  16            1.07   10.63    0.096
  44. CR (   1) C  11                /269. BD*(   1) C   9 - C  10            0.93   10.65    0.089
  44. CR (   1) C  11                /273. BD*(   1) C  10 - H  24            0.66   10.53    0.075
  44. CR (   1) C  11                /275. BD*(   1) C  11 - C  16            0.53   10.64    0.068
  44. CR (   1) C  11                /284. BD*(   1) C  16 - H  28            0.70   10.53    0.077
  45. CR (   1) C  12                /150. RY*(   1) C  11                    0.54   11.25    0.070
  45. CR (   1) C  12                /169. RY*(   2) C  13                    0.98   11.26    0.094
  45. CR (   1) C  12                /236. RY*(   1) H  25                    0.71   10.48    0.077
  45. CR (   1) C  12                /240. RY*(   1) H  26                    0.70   10.46    0.076
  45. CR (   1) C  12                /272. BD*(   1) C  10 - C  11            0.85   10.64    0.086
  45. CR (   1) C  12                /275. BD*(   1) C  11 - C  16            0.88   10.65    0.087
  46. CR (   1) C  13                /161. RY*(   3) C  12                    0.98   10.95    0.092
  46. CR (   1) C  13                /283. BD*(   1) O  14 - H  27            0.59   10.61    0.071
  47. CR (   1) O  14                /169. RY*(   2) C  13                    3.14   20.15    0.225
  47. CR (   1) O  14                /171. RY*(   4) C  13                    0.60   20.67    0.100
  47. CR (   1) O  14                /246. RY*(   3) H  27                    0.50   20.67    0.091
  48. CR (   1) O  15                /168. RY*(   1) C  13                    7.83   19.38    0.349
  48. CR (   1) O  15                /277. BD*(   1) C  12 - C  13            0.75   19.22    0.110
  49. CR (   1) C  16                / 96. RY*(   1) C   5                    1.31   11.13    0.108
  49. CR (   1) C  16                /150. RY*(   1) C  11                    0.59   11.24    0.072
  49. CR (   1) C  16                /152. RY*(   3) C  11                    1.11   10.97    0.099
  49. CR (   1) C  16                /248. RY*(   1) H  28                    0.80   10.46    0.082
  49. CR (   1) C  16                /255. BD*(   1) C   2 - C   5            0.93   10.50    0.090
  49. CR (   1) C  16                /260. BD*(   1) C   5 - C   6            1.18   10.60    0.101
  49. CR (   1) C  16                /272. BD*(   1) C  10 - C  11            1.06   10.63    0.096
  49. CR (   1) C  16                /274. BD*(   1) C  11 - C  12            1.12   10.49    0.097
  50. LP (   1) O   1                / 69. RY*(   1) C   2                   13.91    1.26    0.118
  50. LP (   1) O   1                /254. BD*(   1) C   2 - O   3            1.29    1.01    0.033
  50. LP (   1) O   1                /255. BD*(   1) C   2 - C   5            2.55    1.08    0.047
  51. LP (   2) O   1                / 67. RY*(   8) O   1                    0.57    3.21    0.040
  51. LP (   2) O   1                / 70. RY*(   2) C   2                    2.68    1.74    0.063
  51. LP (   2) O   1                / 71. RY*(   3) C   2                    2.82    1.70    0.064
  51. LP (   2) O   1                /254. BD*(   1) C   2 - O   3           33.79    0.62    0.131
  51. LP (   2) O   1                /255. BD*(   1) C   2 - C   5           18.59    0.68    0.103
  51. LP (   2) O   1                /259. BD*(   1) C   4 - H  19            0.92    0.70    0.024
  52. LP (   1) O   3                / 69. RY*(   1) C   2                    2.31    1.15    0.046
  52. LP (   1) O   3                / 71. RY*(   3) C   2                    1.50    1.98    0.049
  52. LP (   1) O   3                / 87. RY*(   1) C   4                    1.56    1.39    0.042
  52. LP (   1) O   3                / 88. RY*(   2) C   4                    0.93    1.09    0.029
  52. LP (   1) O   3                /252. BD*(   1) O   1 - C   2            6.88    1.16    0.080
  52. LP (   1) O   3                /257. BD*(   1) C   4 - H  17            1.14    0.98    0.030
  52. LP (   1) O   3                /258. BD*(   1) C   4 - H  18            1.13    0.98    0.030
  52. LP (   1) O   3                /259. BD*(   1) C   4 - H  19            1.79    0.99    0.038
  52. LP (   1) O   3                /284. BD*(   1) C  16 - H  28            0.63    1.00    0.022
  53. LP (   2) O   3                / 72. RY*(   4) C   2                    2.00    2.20    0.062
  53. LP (   2) O   3                / 76. RY*(   8) C   2                    0.60    1.67    0.030
  53. LP (   2) O   3                / 89. RY*(   3) C   4                    1.17    2.21    0.048
  53. LP (   2) O   3                /253. BD*(   2) O   1 - C   2           44.52    0.34    0.112
  53. LP (   2) O   3                /257. BD*(   1) C   4 - H  17            5.02    0.76    0.058
  53. LP (   2) O   3                /258. BD*(   1) C   4 - H  18            5.02    0.76    0.058
  54. LP (   1) O   7                /105. RY*(   1) C   6                    2.88    1.33    0.056
  54. LP (   1) O   7                /106. RY*(   2) C   6                    0.90    1.72    0.035
  54. LP (   1) O   7                /123. RY*(   1) C   8                    1.75    1.57    0.047
  54. LP (   1) O   7                /260. BD*(   1) C   5 - C   6            0.93    1.04    0.028
  54. LP (   1) O   7                /264. BD*(   1) C   6 - C   9            7.63    1.05    0.080
  54. LP (   1) O   7                /266. BD*(   1) C   8 - H  20            1.35    0.93    0.032
  54. LP (   1) O   7                /267. BD*(   1) C   8 - H  21            1.39    0.93    0.032
  54. LP (   1) O   7                /268. BD*(   1) C   8 - H  22            2.44    0.96    0.044
  55. LP (   2) O   7                /107. RY*(   3) C   6                    2.31    2.13    0.066
  55. LP (   2) O   7                /109. RY*(   5) C   6                    0.72    1.41    0.030
  55. LP (   2) O   7                /125. RY*(   3) C   8                    1.27    2.37    0.052
  55. LP (   2) O   7                /261. BD*(   2) C   5 - C   6           34.70    0.33    0.102
  55. LP (   2) O   7                /266. BD*(   1) C   8 - H  20            5.66    0.74    0.060
  55. LP (   2) O   7                /267. BD*(   1) C   8 - H  21            5.66    0.74    0.060
  56. LP (   1) O  14                /169. RY*(   2) C  13                    3.18    1.74    0.067
  56. LP (   1) O  14                /244. RY*(   1) H  27                    0.98    1.65    0.036
  56. LP (   1) O  14                /277. BD*(   1) C  12 - C  13            6.39    0.93    0.070
  56. LP (   1) O  14                /281. BD*(   1) C  13 - O  15            1.33    1.15    0.035
  57. LP (   2) O  14                /170. RY*(   3) C  13                    2.28    2.26    0.067
  57. LP (   2) O  14                /175. RY*(   8) C  13                    0.59    1.75    0.030
  57. LP (   2) O  14                /245. RY*(   2) H  27                    1.68    1.99    0.054
  57. LP (   2) O  14                /281. BD*(   1) C  13 - O  15            1.97    0.91    0.039
  57. LP (   2) O  14                /282. BD*(   2) C  13 - O  15           35.45    0.41    0.107
  58. LP (   1) O  15                /168. RY*(   1) C  13                   15.64    1.17    0.121
  58. LP (   1) O  15                /277. BD*(   1) C  12 - C  13            2.52    1.00    0.046
  58. LP (   1) O  15                /280. BD*(   1) C  13 - O  14            1.07    1.01    0.030
  59. LP (   2) O  15                /169. RY*(   2) C  13                    3.57    1.42    0.066
  59. LP (   2) O  15                /171. RY*(   4) C  13                    2.69    1.94    0.067
  59. LP (   2) O  15                /191. RY*(   6) O  15                    0.64    3.23    0.042
  59. LP (   2) O  15                /277. BD*(   1) C  12 - C  13           19.70    0.61    0.100
  59. LP (   2) O  15                /280. BD*(   1) C  13 - O  14           32.95    0.62    0.129
 253. BD*(   2) O   1 - C   2        / 61. RY*(   2) O   1                    1.62    1.08    0.105
 253. BD*(   2) O   1 - C   2        / 65. RY*(   6) O   1                    0.51    2.84    0.096
 253. BD*(   2) O   1 - C   2        / 72. RY*(   4) C   2                    1.72    1.86    0.142
 253. BD*(   2) O   1 - C   2        / 76. RY*(   8) C   2                    0.86    1.33    0.085
 254. BD*(   1) C   2 - O   3        / 70. RY*(   2) C   2                    2.15    1.12    0.184
 254. BD*(   1) C   2 - O   3        / 74. RY*(   6) C   2                    0.59    0.95    0.091
 254. BD*(   1) C   2 - O   3        / 78. RY*(   1) O   3                    0.70    0.96    0.100
 254. BD*(   1) C   2 - O   3        /252. BD*(   1) O   1 - C   2            0.69    0.26    0.048
 254. BD*(   1) C   2 - O   3        /257. BD*(   1) C   4 - H  17            0.62    0.07    0.024
 254. BD*(   1) C   2 - O   3        /258. BD*(   1) C   4 - H  18            0.60    0.07    0.024
 254. BD*(   1) C   2 - O   3        /260. BD*(   1) C   5 - C   6            1.16    0.16    0.047
 254. BD*(   1) C   2 - O   3        /262. BD*(   1) C   5 - C  16            1.05    0.19    0.050
 261. BD*(   2) C   5 - C   6        / 99. RY*(   4) C   5                    2.33    0.63    0.074
 261. BD*(   2) C   5 - C   6        /107. RY*(   3) C   6                    0.73    1.79    0.070
 261. BD*(   2) C   5 - C   6        /109. RY*(   5) C   6                    1.33    1.08    0.073
 270. BD*(   2) C   9 - C  10        /134. RY*(   3) C   9                    2.66    0.68    0.093
 270. BD*(   2) C   9 - C  10        /143. RY*(   3) C  10                    0.68    0.58    0.044
 270. BD*(   2) C   9 - C  10        /145. RY*(   5) C  10                    1.89    1.08    0.099
 276. BD*(   2) C  11 - C  16        /151. RY*(   2) C  11                    0.57    0.77    0.044
 276. BD*(   2) C  11 - C  16        /198. RY*(   4) C  16                    2.79    0.64    0.089
 276. BD*(   2) C  11 - C  16        /277. BD*(   1) C  12 - C  13            2.26    0.35    0.053
 276. BD*(   2) C  11 - C  16        /282. BD*(   2) C  13 - O  15            1.06    0.07    0.014
 282. BD*(   2) C  13 - O  15        /168. RY*(   1) C  13                    0.54    0.44    0.043
 282. BD*(   2) C  13 - O  15        /170. RY*(   3) C  13                    1.39    1.85    0.144
 282. BD*(   2) C  13 - O  15        /175. RY*(   8) C  13                    0.76    1.34    0.092
 282. BD*(   2) C  13 - O  15        /187. RY*(   2) O  15                    1.10    1.01    0.096
 282. BD*(   2) C  13 - O  15        /274. BD*(   1) C  11 - C  12            0.57    0.33    0.037
 282. BD*(   2) C  13 - O  15        /278. BD*(   1) C  12 - H  25            0.94    0.34    0.050
 282. BD*(   2) C  13 - O  15        /281. BD*(   1) C  13 - O  15            9.67    0.51    0.184


 Natural Bond Orbitals (Summary):

                                                            Principal Delocalizations
           NBO                        Occupancy    Energy   (geminal,vicinal,remote)
 ====================================================================================
 Molecular unit  1  (C11H12O5)
     1. BD (   1) O   1 - C   2          1.99572    -1.08636  255(g),69(g),262(v),96(v)
     2. BD (   2) O   1 - C   2          1.98075    -0.38628  261(v),253(g),99(v)
     3. BD (   1) C   2 - O   3          1.99249    -0.91425  260(v),88(v),259(v),97(v)
     4. BD (   1) C   2 - C   5          1.96932    -0.66764  256(v),262(g),264(v),275(v)
                                                    260(g),252(g),60(v),105(v)
                                                    195(v),87(r)
     5. BD (   1) O   3 - C   4          1.99148    -0.83019  255(v),69(v)
     6. BD (   1) C   4 - H  17          1.99514    -0.52170  79(v)
     7. BD (   1) C   4 - H  18          1.99500    -0.52147  79(v)
     8. BD (   1) C   4 - H  19          1.99154    -0.52359  254(v)
     9. BD (   1) C   5 - C   6          1.96419    -0.69857  262(g),264(g),265(v),255(g)
                                                    271(v),284(v),254(v),69(v)
                                                    263(g),132(v),133(v),114(v)
                                                    195(v)
    10. BD (   2) C   5 - C   6          1.59811    -0.27173  276(v),253(v),270(v),261(g)
                                                    73(v),197(v),115(v),136(v)
                                                    198(v),199(v),134(v)
    11. BD (   1) C   5 - C  16          1.96752    -0.69698  260(g),275(g),263(v),274(v)
                                                    252(v),255(g),284(g),152(v)
                                                    150(v),105(v)
    12. BD (   1) C   6 - O   7          1.99118    -0.93923  262(v),269(v),264(g),260(g)
                                                    124(v),96(v),268(v)
    13. BD (   1) C   6 - C   9          1.97652    -0.71108  260(g),269(g),255(v),273(v)
                                                    96(v),142(v),271(g),141(v)
                                                    263(g)
    14. BD (   1) O   7 - C   8          1.99242    -0.84569  260(v),106(v),105(v)
    15. BD (   1) C   8 - H  20          1.99471    -0.53573  115(v),263(v)
    16. BD (   1) C   8 - H  21          1.99470    -0.53582  115(v),263(v)
    17. BD (   1) C   8 - H  22          1.99040    -0.52956  263(v),114(v)
    18. BD (   1) C   9 - C  10          1.97293    -0.70640  263(v),272(g),274(v),264(g)
                                                    271(g),106(v),273(g),150(v)
                                                    152(v),151(v)
    19. BD (   2) C   9 - C  10          1.69602    -0.27533  261(v),276(v),110(v)
    20. BD (   1) C   9 - H  23          1.97468    -0.53248  260(v),272(v),269(g),264(g)
                                                    263(v),141(v),105(v)
    21. BD (   1) C  10 - C  11          1.96993    -0.69770  275(g),269(g),274(g),284(v)
                                                    271(v),273(g),159(v),133(v)
                                                    132(v),278(v),195(v)
    22. BD (   1) C  10 - H  24          1.97926    -0.52678  275(v),264(v),272(g),269(g)
                                                    150(v),132(v)
    23. BD (   1) C  11 - C  12          1.97192    -0.64096  275(g),272(g),262(v),269(v)
                                                    281(v),282(v),141(v),195(v)
                                                    279(g),278(g),277(g)
    24. BD (   1) C  11 - C  16          1.96959    -0.70294  272(g),262(g),255(v),274(g)
                                                    273(v),97(v),284(g),159(v)
                                                    279(v),141(v)
    25. BD (   2) C  11 - C  16          1.67419    -0.27467  270(v),261(v),277(v),283(r)
                                                    279(v),144(v),99(v),162(v)
                                                    143(v)
    26. BD (   1) C  12 - C  13          1.97891    -0.63809  276(v),186(v),274(g),281(g)
                                                    151(v),275(v)
    27. BD (   1) C  12 - H  25          1.95951    -0.50524  282(v),272(v),281(v),276(v)
                                                    274(g),172(v)
    28. BD (   1) C  12 - H  26          1.96953    -0.50447  280(v),275(v),276(v),282(v)
                                                    274(g),281(v),168(v),152(v)
    29. BD (   1) C  13 - O  14          1.99629    -0.93452  279(v)
    30. BD (   1) C  13 - O  15          1.99481    -1.01858  168(g),277(g),283(v)
    31. BD (   2) C  13 - O  15          1.99236    -0.44646  278(v),274(v),282(g)
    32. BD (   1) O  14 - H  27          1.98485    -0.75075  281(v),282(v),169(v),172(v)
    33. BD (   1) C  16 - H  28          1.97667    -0.52342  260(v),272(v),275(g),262(g)
                                                    150(v),96(v)
    34. CR (   1) O   1                  1.99972   -18.87042  69(v),255(v)
    35. CR (   1) C   2                  1.99923   -10.20967  256(v),262(v),260(v)
    36. CR (   1) O   3                  1.99966   -18.98666  69(v),70(v),88(v),87(v)
    37. CR (   1) C   4                  1.99925   -10.15037  254(v),256(g),212(v),208(v)
                                                    204(v)
    38. CR (   1) C   5                  1.99877   -10.08689  275(v),264(v),196(v),106(v)
                                                    252(v),70(v),263(v),262(g)
                                                    108(v),284(v),197(v),74(v)
    39. CR (   1) C   6                  1.99867   -10.15656  265(v),97(v),133(v),255(v)
                                                    262(v),269(v),260(g),264(g)
                                                    271(v),263(g)
    40. CR (   1) O   7                  1.99960   -18.98344  105(v),112(v),124(v),123(v)
                                                    264(v)
    41. CR (   1) C   8                  1.99924   -10.16177  263(v),265(g),224(v),216(v)
                                                    220(v)
    42. CR (   1) C   9                  1.99893   -10.08198  105(v),260(v),272(v),142(v)
                                                    143(v),263(v),228(v),273(v)
    43. CR (   1) C  10                  1.99888   -10.08422  274(v),264(v),133(v),275(v)
                                                    152(v),271(v),232(v),151(v)
                                                    135(v),150(v)
    44. CR (   1) C  11                  1.99884   -10.08120  142(v),196(v),262(v),269(v)
                                                    160(v),284(v),273(v),275(g)
    45. CR (   1) C  12                  1.99903   -10.09193  169(v),275(v),272(v),236(v)
                                                    240(v),150(v)
    46. CR (   1) C  13                  1.99932   -10.20998  161(v),283(v)
    47. CR (   1) O  14                  1.99968   -18.98370  169(v),171(v),246(v)
    48. CR (   1) O  15                  1.99971   -18.86132  168(v),277(v)
    49. CR (   1) C  16                  1.99890   -10.07977  96(v),260(v),274(v),152(v)
                                                    272(v),255(v),248(v),150(v)
    50. LP (   1) O   1                  1.97599    -0.65376  69(v),255(v),254(v)
    51. LP (   2) O   1                  1.84199    -0.25913  254(v),255(v),71(v),70(v)
                                                    259(r),67(g)
    52. LP (   1) O   3                  1.96189    -0.54299  252(v),69(v),259(v),87(v)
                                                    71(v),257(v),258(v),88(v)
                                                    284(r)
    53. LP (   2) O   3                  1.80099    -0.32966  253(v),258(v),257(v),72(v)
                                                    89(v),76(v)
    54. LP (   1) O   7                  1.95867    -0.51832  264(v),105(v),268(v),123(v)
                                                    267(v),266(v),260(v),106(v)
    55. LP (   2) O   7                  1.80725    -0.32819  261(v),266(v),267(v),107(v)
                                                    125(v),109(v)
    56. LP (   1) O  14                  1.97291    -0.56916  277(v),169(v),281(v),244(v)
    57. LP (   2) O  14                  1.81035    -0.32914  282(v),170(v),281(v),245(v)
                                                    175(v)
    58. LP (   1) O  15                  1.97580    -0.64337  168(v),277(v),280(v)
    59. LP (   2) O  15                  1.83932    -0.24971  280(v),277(v),169(v),171(v)
                                                    191(g)
    60. RY*(   1) O   1                  0.00189     1.22748   
    61. RY*(   2) O   1                  0.00072     1.08968   
    62. RY*(   3) O   1                  0.00014     1.62942   
    63. RY*(   4) O   1                  0.00009     1.31949   
    64. RY*(   5) O   1                  0.00002     2.93058   
    65. RY*(   6) O   1                  0.00000     2.84904   
    66. RY*(   7) O   1                  0.00001     2.64977   
    67. RY*(   8) O   1                  0.00001     2.94816   
    68. RY*(   9) O   1                  0.00001     2.86784   
    69. RY*(   1) C   2                  0.02383     0.60599   
    70. RY*(   2) C   2                  0.00837     1.47752   
    71. RY*(   3) C   2                  0.00512     1.44110   
    72. RY*(   4) C   2                  0.00469     1.87365   
    73. RY*(   5) C   2                  0.00190     1.09765   
    74. RY*(   6) C   2                  0.00141     1.30959   
    75. RY*(   7) C   2                  0.00094     1.84312   
    76. RY*(   8) C   2                  0.00034     1.34303   
    77. RY*(   9) C   2                  0.00003     2.11114   
    78. RY*(   1) O   3                  0.00232     1.32370   
    79. RY*(   2) O   3                  0.00152     1.16376   
    80. RY*(   3) O   3                  0.00073     1.70547   
    81. RY*(   4) O   3                  0.00026     2.29756   
    82. RY*(   5) O   3                  0.00015     2.67213   
    83. RY*(   6) O   3                  0.00010     2.22806   
    84. RY*(   7) O   3                  0.00004     2.74827   
    85. RY*(   8) O   3                  0.00000     2.62626   
    86. RY*(   9) O   3                  0.00001     2.84677   
    87. RY*(   1) C   4                  0.00433     0.84705   
    88. RY*(   2) C   4                  0.00166     0.54966   
    89. RY*(   3) C   4                  0.00129     1.87723   
    90. RY*(   4) C   4                  0.00049     1.89464   
    91. RY*(   5) C   4                  0.00016     1.21145   
    92. RY*(   6) C   4                  0.00012     0.87872   
    93. RY*(   7) C   4                  0.00000     2.16708   
    94. RY*(   8) C   4                  0.00000     1.86474   
    95. RY*(   9) C   4                  0.00000     2.24236   
    96. RY*(   1) C   5                  0.00675     1.04544   
    97. RY*(   2) C   5                  0.00577     1.07537   
    98. RY*(   3) C   5                  0.00193     0.56003   
    99. RY*(   4) C   5                  0.00161     0.64111   
   100. RY*(   5) C   5                  0.00062     1.89879   
   101. RY*(   6) C   5                  0.00028     2.34187   
   102. RY*(   7) C   5                  0.00023     1.88955   
   103. RY*(   8) C   5                  0.00014     2.33636   
   104. RY*(   9) C   5                  0.00003     2.19633   
   105. RY*(   1) C   6                  0.00798     0.81533   
   106. RY*(   2) C   6                  0.00390     1.20437   
   107. RY*(   3) C   6                  0.00273     1.79823   
   108. RY*(   4) C   6                  0.00252     1.05232   
   109. RY*(   5) C   6                  0.00101     1.08331   
   110. RY*(   6) C   6                  0.00070     1.46127   
   111. RY*(   7) C   6                  0.00052     1.93017   
   112. RY*(   8) C   6                  0.00026     2.10982   
   113. RY*(   9) C   6                  0.00003     2.15343   
   114. RY*(   1) O   7                  0.00265     1.31146   
   115. RY*(   2) O   7                  0.00204     1.11696   
   116. RY*(   3) O   7                  0.00035     2.31972   
   117. RY*(   4) O   7                  0.00025     2.72804   
   118. RY*(   5) O   7                  0.00013     1.76411   
   119. RY*(   6) O   7                  0.00009     2.29175   
   120. RY*(   7) O   7                  0.00002     2.80465   
   121. RY*(   8) O   7                  0.00001     2.63910   
   122. RY*(   9) O   7                  0.00001     2.86346   
   123. RY*(   1) C   8                  0.00287     1.04702   
   124. RY*(   2) C   8                  0.00161     0.58735   
   125. RY*(   3) C   8                  0.00140     2.04503   
   126. RY*(   4) C   8                  0.00048     1.83802   
   127. RY*(   5) C   8                  0.00028     0.67394   
   128. RY*(   6) C   8                  0.00004     1.52074   
   129. RY*(   7) C   8                  0.00000     1.44698   
   130. RY*(   8) C   8                  0.00000     2.15831   
   131. RY*(   9) C   8                  0.00000     2.21164   
   132. RY*(   1) C   9                  0.00453     1.13495   
   133. RY*(   2) C   9                  0.00234     0.76583   
   134. RY*(   3) C   9                  0.00131     0.69238   
   135. RY*(   4) C   9                  0.00117     0.62051   
   136. RY*(   5) C   9                  0.00051     1.77920   
   137. RY*(   6) C   9                  0.00012     2.34247   
   138. RY*(   7) C   9                  0.00007     2.39286   
   139. RY*(   8) C   9                  0.00003     1.87547   
   140. RY*(   9) C   9                  0.00001     2.20610   
   141. RY*(   1) C  10                  0.00604     1.13305   
   142. RY*(   2) C  10                  0.00296     0.69093   
   143. RY*(   3) C  10                  0.00116     0.59782   
   144. RY*(   4) C  10                  0.00089     1.42732   
   145. RY*(   5) C  10                  0.00066     1.08995   
   146. RY*(   6) C  10                  0.00012     2.33489   
   147. RY*(   7) C  10                  0.00005     2.37130   
   148. RY*(   8) C  10                  0.00001     1.87828   
   149. RY*(   9) C  10                  0.00001     2.19391   
   150. RY*(   1) C  11                  0.00535     1.16006   
   151. RY*(   2) C  11                  0.00390     0.78782   
   152. RY*(   3) C  11                  0.00332     0.89507   
   153. RY*(   4) C  11                  0.00130     0.72344   
   154. RY*(   5) C  11                  0.00063     1.89645   
   155. RY*(   6) C  11                  0.00037     2.36913   
   156. RY*(   7) C  11                  0.00029     1.87156   
   157. RY*(   8) C  11                  0.00014     2.19790   
   158. RY*(   9) C  11                  0.00005     2.19847   
   159. RY*(   1) C  12                  0.00641     0.84596   
   160. RY*(   2) C  12                  0.00330     0.66522   
   161. RY*(   3) C  12                  0.00232     0.74004   
   162. RY*(   4) C  12                  0.00094     1.25756   
   163. RY*(   5) C  12                  0.00018     1.78818   
   164. RY*(   6) C  12                  0.00018     2.06398   
   165. RY*(   7) C  12                  0.00012     2.13471   
   166. RY*(   8) C  12                  0.00002     2.13930   
   167. RY*(   9) C  12                  0.00002     2.31133   
   168. RY*(   1) C  13                  0.01863     0.52287   
   169. RY*(   2) C  13                  0.01390     1.16746   
   170. RY*(   3) C  13                  0.00461     1.92911   
   171. RY*(   4) C  13                  0.00315     1.68995   
   172. RY*(   5) C  13                  0.00247     1.34286   
   173. RY*(   6) C  13                  0.00188     1.62115   
   174. RY*(   7) C  13                  0.00055     1.07269   
   175. RY*(   8) C  13                  0.00007     1.41967   
   176. RY*(   9) C  13                  0.00002     2.04263   
   177. RY*(   1) O  14                  0.00190     1.55372   
   178. RY*(   2) O  14                  0.00094     1.24820   
   179. RY*(   3) O  14                  0.00082     1.23672   
   180. RY*(   4) O  14                  0.00006     1.48975   
   181. RY*(   5) O  14                  0.00003     2.82523   
   182. RY*(   6) O  14                  0.00000     2.67830   
   183. RY*(   7) O  14                  0.00000     2.71695   
   184. RY*(   8) O  14                  0.00000     3.14146   
   185. RY*(   9) O  14                  0.00001     2.76329   
   186. RY*(   1) O  15                  0.00220     1.17113   
   187. RY*(   2) O  15                  0.00063     1.09351   
   188. RY*(   3) O  15                  0.00048     1.55937   
   189. RY*(   4) O  15                  0.00009     1.00686   
   190. RY*(   5) O  15                  0.00003     3.27226   
   191. RY*(   6) O  15                  0.00000     2.97736   
   192. RY*(   7) O  15                  0.00001     2.67196   
   193. RY*(   8) O  15                  0.00000     2.74976   
   194. RY*(   9) O  15                  0.00000     2.89348   
   195. RY*(   1) C  16                  0.00600     1.10497   
   196. RY*(   2) C  16                  0.00337     0.79177   
   197. RY*(   3) C  16                  0.00151     0.69270   
   198. RY*(   4) C  16                  0.00094     0.64944   
   199. RY*(   5) C  16                  0.00084     1.83902   
   200. RY*(   6) C  16                  0.00014     2.39105   
   201. RY*(   7) C  16                  0.00005     2.35861   
   202. RY*(   8) C  16                  0.00002     1.94058   
   203. RY*(   9) C  16                  0.00002     2.20102   
   204. RY*(   1) H  17                  0.00234     0.36542   
   205. RY*(   2) H  17                  0.00022     1.77561   
   206. RY*(   3) H  17                  0.00013     1.88478   
   207. RY*(   4) H  17                  0.00002     2.12786   
   208. RY*(   1) H  18                  0.00238     0.36423   
   209. RY*(   2) H  18                  0.00022     1.77465   
   210. RY*(   3) H  18                  0.00013     1.88679   
   211. RY*(   4) H  18                  0.00003     2.12941   
   212. RY*(   1) H  19                  0.00082     0.42657   
   213. RY*(   2) H  19                  0.00020     1.72041   
   214. RY*(   3) H  19                  0.00009     1.83817   
   215. RY*(   4) H  19                  0.00002     2.06822   
   216. RY*(   1) H  20                  0.00238     0.37148   
   217. RY*(   2) H  20                  0.00022     1.76118   
   218. RY*(   3) H  20                  0.00014     1.85304   
   219. RY*(   4) H  20                  0.00003     2.11917   
   220. RY*(   1) H  21                  0.00241     0.37093   
   221. RY*(   2) H  21                  0.00022     1.76107   
   222. RY*(   3) H  21                  0.00014     1.85128   
   223. RY*(   4) H  21                  0.00003     2.12087   
   224. RY*(   1) H  22                  0.00074     0.36181   
   225. RY*(   2) H  22                  0.00021     1.71601   
   226. RY*(   3) H  22                  0.00010     1.99565   
   227. RY*(   4) H  22                  0.00001     1.96067   
   228. RY*(   1) H  23                  0.00153     0.37895   
   229. RY*(   2) H  23                  0.00020     1.63835   
   230. RY*(   3) H  23                  0.00009     2.05576   
   231. RY*(   4) H  23                  0.00005     2.27778   
   232. RY*(   1) H  24                  0.00169     0.34755   
   233. RY*(   2) H  24                  0.00017     1.64682   
   234. RY*(   3) H  24                  0.00009     2.00515   
   235. RY*(   4) H  24                  0.00006     2.32636   
   236. RY*(   1) H  25                  0.00188     0.39261   
   237. RY*(   2) H  25                  0.00022     1.82827   
   238. RY*(   3) H  25                  0.00017     1.79513   
   239. RY*(   4) H  25                  0.00003     2.29482   
   240. RY*(   1) H  26                  0.00281     0.36338   
   241. RY*(   2) H  26                  0.00016     1.84107   
   242. RY*(   3) H  26                  0.00012     1.81440   
   243. RY*(   4) H  26                  0.00004     2.29564   
   244. RY*(   1) H  27                  0.00172     1.07885   
   245. RY*(   2) H  27                  0.00132     1.65838   
   246. RY*(   3) H  27                  0.00042     1.68542   
   247. RY*(   4) H  27                  0.00007     1.97834   
   248. RY*(   1) H  28                  0.00247     0.38121   
   249. RY*(   2) H  28                  0.00015     1.68193   
   250. RY*(   3) H  28                  0.00011     2.01379   
   251. RY*(   4) H  28                  0.00007     2.34373   
   252. BD*(   1) O   1 - C   2          0.01801     0.61774   
   253. BD*(   2) O   1 - C   2          0.25072     0.01269  261(v),72(g),61(g),76(g)
                                                    65(g)
   254. BD*(   1) C   2 - O   3          0.10496     0.36082  256(g),70(g),260(v),208(r)
                                                    262(v),78(g),252(g),74(g)
                                                    204(r),257(v),258(v)
   255. BD*(   1) C   2 - C   5          0.06583     0.42504   
   256. BD*(   1) O   3 - C   4          0.01466     0.27179   
   257. BD*(   1) C   4 - H  17          0.01539     0.43368   
   258. BD*(   1) C   4 - H  18          0.01538     0.43461   
   259. BD*(   1) C   4 - H  19          0.00901     0.44409   
   260. BD*(   1) C   5 - C   6          0.03276     0.52355   
   261. BD*(   2) C   5 - C   6          0.43071     0.00653  270(v),276(v),253(v),99(g)
                                                    109(g),107(g)
   262. BD*(   1) C   5 - C  16          0.02133     0.54859   
   263. BD*(   1) C   6 - O   7          0.02850     0.37984   
   264. BD*(   1) C   6 - C   9          0.02989     0.52907   
   265. BD*(   1) O   7 - C   8          0.00994     0.28304   
   266. BD*(   1) C   8 - H  20          0.01907     0.41072   
   267. BD*(   1) C   8 - H  21          0.01923     0.41031   
   268. BD*(   1) C   8 - H  22          0.00863     0.44012   
   269. BD*(   1) C   9 - C  10          0.01545     0.56845   
   270. BD*(   2) C   9 - C  10          0.32936     0.01376  276(v),261(v),134(g),145(g)
                                                    143(g)
   271. BD*(   1) C   9 - H  23          0.01387     0.44650   
   272. BD*(   1) C  10 - C  11          0.02788     0.55088   
   273. BD*(   1) C  10 - H  24          0.01463     0.44564   
   274. BD*(   1) C  11 - C  12          0.02517     0.41115   
   275. BD*(   1) C  11 - C  16          0.02739     0.55851   
   276. BD*(   2) C  11 - C  16          0.35781     0.01379  270(v),261(v),198(g),277(v)
                                                    253(r),282(r),151(g)
   277. BD*(   1) C  12 - C  13          0.07901     0.35938   
   278. BD*(   1) C  12 - H  25          0.01090     0.42005   
   279. BD*(   1) C  12 - H  26          0.01146     0.43457   
   280. BD*(   1) C  13 - O  14          0.09857     0.36749   
   281. BD*(   1) C  13 - O  15          0.03944     0.58534   
   282. BD*(   2) C  13 - O  15          0.19194     0.07942  281(g),170(g),187(g),278(v)
                                                    175(g),274(v)
   283. BD*(   1) O  14 - H  27          0.01512     0.40268   
   284. BD*(   1) C  16 - H  28          0.01578     0.45379   
       -------------------------------
              Total Lewis  115.37519  ( 97.7756%)
        Valence non-Lewis    2.36779  (  2.0066%)
        Rydberg non-Lewis    0.25702  (  0.2178%)
       -------------------------------
            Total unit  1  118.00000  (100.0000%)
           Charge unit  1    0.00000
 Unable to Open any file for archive entry.
 1\1\GINC-COMPUTE-0-8\SP\RB3LYP\def2SVP\C11H12O5\ZAHRT2\13-Mar-2021\0\\
 # b3lyp/def2svp geom=NewRedundant pop=NBO\\93\\0,1\O,0,-2.7156942009,1
 .5656684837,-0.5050415809\C,0,-1.5167143667,1.5452628869,-0.3785813991
 \O,0,-0.7756713169,2.6786289695,-0.320344939\C,0,-1.5003977604,3.89903
 23282,-0.4395444842\C,0,-0.6511771205,0.3318013256,-0.2753445426\C,0,-
 1.2070186753,-0.9637468459,-0.1059742343\O,0,-2.5391057705,-1.07441867
 54,-0.006323385\C,0,-3.1326417907,-2.3428617914,0.1659356237\C,0,-0.33
 98441621,-2.0713530432,-0.0391517398\C,0,1.0382620188,-1.9044833238,-0
 .1322065421\C,0,1.6096152813,-0.6341338973,-0.2975955619\C,0,3.1051718
 352,-0.4491671358,-0.3321319428\C,0,3.7740631777,-0.3166230875,1.04448
 28579\O,0,2.9911047807,0.1595130461,2.0318362712\O,0,4.9284027381,-0.5
 80311362,1.2360608123\C,0,0.7436894484,0.4625711222,-0.3645444544\H,0,
 -2.0324406335,3.9474103057,-1.401912159\H,0,-2.2418051228,3.9943908736
 ,0.3681504505\H,0,-0.7580146457,4.7037622137,-0.3728463751\H,0,-2.9144
 501882,-3.0141607608,-0.6830222617\H,0,-2.8002890559,-2.8261896389,1.1
 014919001\H,0,-4.2147803162,-2.1686662012,0.2161854689\H,0,-0.74369958
 42,-3.0742943244,0.0886061755\H,0,1.6851608844,-2.7840108483,-0.074385
 7387\H,0,3.3662549888,0.4679655645,-0.886609164\H,0,3.6129699726,-1.27
 87636097,-0.8431869284\H,0,2.0805949927,0.2613201679,1.707947647\H,0,1
 .1484545921,1.4658572579,-0.5019497741\\Version=ES64L-G16RevC.01\State
 =1-A\HF=-801.9378987\RMSD=4.635e-09\Dipole=-1.3662678,-0.4143404,-0.70
 38559\Quadrupole=-16.3158191,17.0063464,-0.6905273,6.6836488,-10.00324
 26,-0.3194875\PG=C01 [X(C11H12O5)]\\@
 The archive entry for this job was punched.


 We find comfort among those who agree with us -- growth among those who don't.
 -- Frank A. Clark
 File lengths (MBytes):  RWF=     49 Int=      0 D2E=      0 Chk=      6 Scr=      1
 Normal termination of Gaussian 16
