# Supplementary material for: Machine-Learning-Guided Discovery of Electrochemical Reactions
Source: J Am Chem Soc. 2022 Dec 2;144(49):22599–610. doi: 10.1021/jacs.2c08997 (PMC9756344; doi:10.1021/jacs.2c08997)
Supplement: Supplementary file 4 — ja2c08997_si_004.zip [file ja2c08997_si_004.zip › Reactivity Prediction/Nlogs_notimes/97.log]

 Entering Gaussian System, Link 0=g16
 Input=97.com
 Output=97.log
 Initial command:
  
 Copyright (c) 1988-2019, Gaussian, Inc.  All Rights Reserved.
  
 This is part of the Gaussian(R) 16 program.  It is based on
 the Gaussian(R) 09 system (copyright 2009, Gaussian, Inc.),
 the Gaussian(R) 03 system (copyright 2003, Gaussian, Inc.),
 the Gaussian(R) 98 system (copyright 1998, Gaussian, Inc.),
 the Gaussian(R) 94 system (copyright 1995, Gaussian, Inc.),
 the Gaussian 92(TM) system (copyright 1992, Gaussian, Inc.),
 the Gaussian 90(TM) system (copyright 1990, Gaussian, Inc.),
 the Gaussian 88(TM) system (copyright 1988, Gaussian, Inc.),
 the Gaussian 86(TM) system (copyright 1986, Carnegie Mellon
 University), and the Gaussian 82(TM) system (copyright 1983,
 Carnegie Mellon University). Gaussian is a federally registered
 trademark of Gaussian, Inc.
  
 This software contains proprietary and confidential information,
 including trade secrets, belonging to Gaussian, Inc.
  
 This software is provided under written license and may be
 used, copied, transmitted, or stored only in accord with that
 written license.
  
 The following legend is applicable only to US Government
 contracts under FAR:
  
                    RESTRICTED RIGHTS LEGEND
  
 Use, reproduction and disclosure by the US Government is
 subject to restrictions as set forth in subparagraphs (a)
 and (c) of the Commercial Computer Software - Restricted
 Rights clause in FAR 52.227-19.
  
 Gaussian, Inc.
 340 Quinnipiac St., Bldg. 40, Wallingford CT 06492
  
  
 ---------------------------------------------------------------
 Warning -- This program may not be used in any manner that
 competes with the business of Gaussian, Inc. or will provide
 assistance to any competitor of Gaussian, Inc.  The licensee
 of this program is prohibited from giving any competitor of
 Gaussian, Inc. access to this program.  By using this program,
 the user acknowledges that Gaussian, Inc. is engaged in the
 business of creating and licensing software in the field of
 computational chemistry and represents and warrants to the
 licensee that it is not a competitor of Gaussian, Inc. and that
 it will not use this program in any manner prohibited above.
 ---------------------------------------------------------------
  

 Cite this work as:
 Gaussian 16, Revision C.01,
 M. J. Frisch, G. W. Trucks, H. B. Schlegel, G. E. Scuseria, 
 M. A. Robb, J. R. Cheeseman, G. Scalmani, V. Barone, 
 G. A. Petersson, H. Nakatsuji, X. Li, M. Caricato, A. V. Marenich, 
 J. Bloino, B. G. Janesko, R. Gomperts, B. Mennucci, H. P. Hratchian, 
 J. V. Ortiz, A. F. Izmaylov, J. L. Sonnenberg, D. Williams-Young, 
 F. Ding, F. Lipparini, F. Egidi, J. Goings, B. Peng, A. Petrone, 
 T. Henderson, D. Ranasinghe, V. G. Zakrzewski, J. Gao, N. Rega, 
 G. Zheng, W. Liang, M. Hada, M. Ehara, K. Toyota, R. Fukuda, 
 J. Hasegawa, M. Ishida, T. Nakajima, Y. Honda, O. Kitao, H. Nakai, 
 T. Vreven, K. Throssell, J. A. Montgomery, Jr., J. E. Peralta, 
 F. Ogliaro, M. J. Bearpark, J. J. Heyd, E. N. Brothers, K. N. Kudin, 
 V. N. Staroverov, T. A. Keith, R. Kobayashi, J. Normand, 
 K. Raghavachari, A. P. Rendell, J. C. Burant, S. S. Iyengar, 
 J. Tomasi, M. Cossi, J. M. Millam, M. Klene, C. Adamo, R. Cammi, 
 J. W. Ochterski, R. L. Martin, K. Morokuma, O. Farkas, 
 J. B. Foresman, and D. J. Fox, Gaussian, Inc., Wallingford CT, 2019.
 
 ******************************************
 Gaussian 16:  ES64L-G16RevC.01  3-Jul-2019
                13-Mar-2021 
 ******************************************
 %nprocshared=16
 Will use up to   16 processors via shared memory.
 %mem=7GB
 -----------------------------------------
 # b3lyp/def2svp geom=NewRedundant pop=NBO
 -----------------------------------------
 1/29=4000,38=1,172=1/1;
 2/12=2,17=6,18=5,40=1/2;
 3/5=43,7=101,11=2,25=1,30=1,74=-5/1,2,3;
 4//1;
 5/5=2,38=5/2;
 6/7=2,8=2,9=2,10=2,28=1,40=1/1,7;
 99/5=1,9=1/99;
 --
 97
 --
 Symbolic Z-matrix:
 Charge =  0 Multiplicity = 1
 C                     5.45385   0.9177   -0.93411 
 C                     5.01515  -0.4929   -1.33045 
 C                     4.21279  -1.2333   -0.25411 
 C                     2.86228  -0.59938   0.08708 
 C                     2.05891  -1.40706   1.10934 
 C                     0.73763  -0.76206   1.5405 
 C                    -0.30173  -0.62369   0.42586 
 C                    -1.63393  -0.04499   0.90333 
 C                    -2.6751    0.1007   -0.20659 
 C                    -4.00738   0.68005   0.26908 
 C                    -5.04917   0.82563  -0.84145 
 C                    -6.37663   1.40597  -0.3564 
 H                     6.07516   1.37888  -1.71821 
 H                     6.04772   0.9019   -0.00447 
 H                     4.59309   1.58374  -0.76407 
 H                     5.90864  -1.09111  -1.58008 
 H                     4.41615  -0.4447   -2.25824 
 H                     4.82143  -1.30945   0.66641 
 H                     4.04157  -2.2726   -0.58714 
 H                     3.013     0.42176   0.48019 
 H                     2.2792   -0.48184  -0.84355 
 H                     2.68652  -1.56822   2.00389 
 H                     1.85677  -2.41403   0.69922 
 H                     0.94273   0.23585   1.97085 
 H                     0.29948  -1.35792   2.36088 
 H                    -0.47671  -1.61493  -0.03256 
 H                     0.09571   0.01449  -0.38269 
 H                    -1.4563    0.94207   1.36895 
 H                    -2.04361  -0.68428   1.70712 
 H                    -2.26491   0.74055  -1.00974 
 H                    -2.85183  -0.88631  -0.67268 
 H                    -3.83083   1.66738   0.735 
 H                    -4.41793   0.04046   1.07247 
 H                    -4.63613   1.46401  -1.64341 
 H                    -5.22352  -0.16205  -1.30553 
 H                    -6.23726   2.40885   0.08084 
 H                    -6.82953   0.76913   0.42185 
 H                    -7.10528   1.49842  -1.17736 
 
                          Input orientation:                          
 ---------------------------------------------------------------------
 Center     Atomic      Atomic             Coordinates (Angstroms)
 Number     Number       Type             X           Y           Z
 ---------------------------------------------------------------------
      1          6           0        5.453848    0.917700   -0.934110
      2          6           0        5.015149   -0.492905   -1.330453
      3          6           0        4.212791   -1.233297   -0.254109
      4          6           0        2.862280   -0.599384    0.087081
      5          6           0        2.058907   -1.407063    1.109343
      6          6           0        0.737634   -0.762056    1.540501
      7          6           0       -0.301734   -0.623687    0.425860
      8          6           0       -1.633925   -0.044989    0.903329
      9          6           0       -2.675098    0.100700   -0.206595
     10          6           0       -4.007377    0.680048    0.269076
     11          6           0       -5.049170    0.825626   -0.841450
     12          6           0       -6.376630    1.405968   -0.356403
     13          1           0        6.075157    1.378883   -1.718207
     14          1           0        6.047721    0.901897   -0.004466
     15          1           0        4.593092    1.583737   -0.764074
     16          1           0        5.908635   -1.091109   -1.580085
     17          1           0        4.416147   -0.444705   -2.258244
     18          1           0        4.821433   -1.309447    0.666407
     19          1           0        4.041566   -2.272599   -0.587145
     20          1           0        3.013002    0.421757    0.480190
     21          1           0        2.279204   -0.481842   -0.843549
     22          1           0        2.686516   -1.568223    2.003891
     23          1           0        1.856769   -2.414030    0.699219
     24          1           0        0.942731    0.235849    1.970846
     25          1           0        0.299482   -1.357921    2.360875
     26          1           0       -0.476715   -1.614930   -0.032559
     27          1           0        0.095707    0.014488   -0.382687
     28          1           0       -1.456301    0.942073    1.368950
     29          1           0       -2.043611   -0.684283    1.707117
     30          1           0       -2.264905    0.740552   -1.009737
     31          1           0       -2.851832   -0.886315   -0.672676
     32          1           0       -3.830825    1.667385    0.735003
     33          1           0       -4.417930    0.040462    1.072473
     34          1           0       -4.636130    1.464014   -1.643413
     35          1           0       -5.223515   -0.162049   -1.305534
     36          1           0       -6.237262    2.408846    0.080838
     37          1           0       -6.829528    0.769130    0.421854
     38          1           0       -7.105283    1.498425   -1.177356
 ---------------------------------------------------------------------
                    Distance matrix (angstroms):
                    1          2          3          4          5
     1  C    0.000000
     2  C    1.529493   0.000000
     3  C    2.574764   1.533126   0.000000
     4  C    3.171845   2.579842   1.530404   0.000000
     5  C    4.594110   3.940514   2.555076   1.530611   0.000000
     6  C    5.584617   5.158677   3.939468   2.579343   1.532218
     7  C    6.111637   5.600980   4.605965   3.182191   2.579428
     8  C    7.385085   7.028556   6.077485   4.603203   3.941408
     9  C    8.202226   7.794569   7.016040   5.589178   5.139634
    10  C    9.540383   9.237980   8.456108   6.990154   6.470075
    11  C   10.503830  10.162094   9.506211   8.092210   7.701639
    12  C   11.854634  11.589957  10.913845   9.464437   9.012204
    13  H    1.101600   2.185763   3.526397   4.182725   5.646840
    14  H    1.103256   2.184014   2.826367   3.522679   4.741572
    15  H    1.101553   2.193481   2.887971   2.913108   4.344729
    16  H    2.158570   1.103849   2.157387   3.507352   4.706725
    17  H    2.164786   1.105405   2.163282   2.817619   4.221771
    18  H    2.814566   2.166037   1.106162   2.162889   2.799513
    19  H    3.506128   2.160482   1.104707   2.155213   2.749211
    20  H    2.864250   2.850197   2.172071   1.104528   2.156552
    21  H    3.470631   2.778955   2.156591   1.104475   2.172176
    22  H    4.740231   4.206743   2.745952   2.154925   1.104574
    23  H    5.167897   4.217304   2.802464   2.163031   1.105913
    24  H    5.408684   5.292848   4.219254   2.816177   2.164993
    25  H    6.527087   6.050758   4.708254   3.509053   2.159705
    26  H    6.511419   5.753610   4.710221   3.492066   2.788642
    27  H    5.461642   5.035535   4.303938   2.872533   2.846245
    28  H    7.283875   7.157206   6.285313   4.761241   4.235862
    29  H    8.108903   7.686972   6.579543   5.167155   4.208372
    30  H    7.721156   7.390769   6.813780   5.411697   5.272390
    31  H    8.503360   7.904229   7.085513   5.771537   5.249964
    32  H    9.463251   9.337249   8.607674   7.096175   6.654420
    33  H   10.111771   9.748923   8.824489   7.374405   6.636723
    34  H   10.129621   9.852647   9.354627   7.967331   7.787442
    35  H   10.738244  10.244039   9.554943   8.216491   7.772732
    36  H   11.829442  11.705924  11.071631   9.583901   9.189418
    37  H   12.358884  12.039920  11.242750   9.793673   9.176749
    38  H   12.574903  12.283880  11.679619  10.264108   9.881965
                    6          7          8          9         10
     6  C    0.000000
     7  C    1.530313   0.000000
     8  C    2.558216   1.528922   0.000000
     9  C    3.929813   2.560779   1.528789   0.000000
    10  C    5.119699   3.931424   2.561489   1.528684   0.000000
    11  C    6.456123   5.122962   3.932699   2.562183   1.529639
    12  C    7.675371   6.452581   5.117172   3.927787   2.555689
    13  H    6.609988   7.019405   8.266185   8.971381  10.300250
    14  H    5.775179   6.544323   7.792842   8.761869  10.061264
    15  H    5.067383   5.499817   6.648965   7.438869   8.709312
    16  H    6.048602   6.543010   8.009490   8.774244  10.241274
    17  H    5.297417   5.430916   6.838033   7.402195   8.866125
    18  H    4.212018   5.174454   6.582298   7.677801   9.058910
    19  H    4.210057   4.754928   6.276540   7.133788   8.616073
    20  H    2.775423   3.476116   4.689439   5.738400   7.028300
    21  H    2.852832   2.879715   4.307552   5.028933   6.489146
    22  H    2.159346   3.508841   4.711443   6.034770   7.271349
    23  H    2.165465   2.817657   4.223620   5.261386   6.644287
    24  H    1.105927   2.162054   2.803144   4.224712   5.253275
    25  H    1.104557   2.155190   2.754323   4.191372   5.203650
    26  H    2.162535   1.106042   2.163270   2.794022   4.221787
    27  H    2.171116   1.104072   2.156155   2.777733   4.207501
    28  H    2.783314   2.161955   1.105733   2.162340   2.790406
    29  H    2.787317   2.163199   1.105719   2.162699   2.790294
    30  H    4.216253   2.788571   2.162183   1.105760   2.162228
    31  H    4.218751   2.789042   2.162156   1.105742   2.162330
    32  H    5.236586   4.218894   2.790507   2.162594   1.105935
    33  H    5.238599   4.219274   2.790446   2.162662   1.105926
    34  H    6.630990   5.237115   4.216185   2.787242   2.160450
    35  H    6.632890   5.237821   4.216389   2.787676   2.160444
    36  H    7.799642   6.674264   5.280957   4.254312   2.827820
    37  H    7.801144   6.674732   5.280993   4.254531   2.827687
    38  H    8.602783   7.304926   6.053688   4.745794   3.515527
                   11         12         13         14         15
    11  C    0.000000
    12  C    1.527814   0.000000
    13  H   11.172531  12.526063   0.000000
    14  H   11.128673  12.439552   1.779094   0.000000
    15  H    9.672328  10.978734   1.774501   1.777036   0.000000
    16  H   11.148675  12.596052   2.479448   2.544404   3.090522
    17  H    9.654702  11.114226   2.523772   3.091097   2.525555
    18  H   10.210827  11.567897   3.805959   2.616084   3.235573
    19  H    9.607557  11.050968   4.329909   3.800210   3.899592
    20  H    8.179760   9.478067   3.889194   3.110457   2.322730
    21  H    7.444094   8.872688   4.317011   4.101282   3.102743
    22  H    8.582967   9.826363   5.832867   4.629546   4.607767
    23  H    7.782097   9.137592   6.166436   5.390235   5.060715
    24  H    6.645278   7.769061   6.423195   5.514200   4.756230
    25  H    6.605365   7.719660   7.582047   6.613915   6.070729
    26  H    5.245757   6.636241   7.398063   6.993102   6.039000
    27  H    5.228591   6.620276   6.276863   6.029678   4.778543
    28  H    4.219969   5.234661   8.151331   7.628777   6.446447
    29  H    4.220001   5.234722   9.050077   8.421113   7.436164
    30  H    2.790643   4.216148   8.394405   8.374746   6.914003
    31  H    2.790613   4.216490   9.269056   9.101992   7.844515
    32  H    2.162898   2.782198  10.209307   9.935717   8.556670
    33  H    2.162880   2.782589  10.940024  10.556122   9.324865
    34  H    1.105118   2.165434  10.711886  10.823437   9.271791
    35  H    1.105112   2.165456  11.410731  11.395856   9.985326
    36  H    2.183750   1.102890  12.485714  12.377358  10.894552
    37  H    2.183759   1.102888  13.095135  12.884988  11.512873
    38  H    2.189313   1.101566  13.192074  13.218663  11.705984
                   16         17         18         19         20
    16  H    0.000000
    17  H    1.762174   0.000000
    18  H    2.505275   3.076624   0.000000
    19  H    2.422354   2.504811   1.762739   0.000000
    20  H    3.862407   3.196653   2.510412   3.075175   0.000000
    21  H    3.753194   2.563059   3.070477   2.525564   1.762736
    22  H    4.842992   4.734946   2.532528   3.007619   2.527505
    23  H    4.833525   4.378955   3.163924   2.539305   3.070267
    24  H    6.247410   5.514796   4.374224   4.736919   2.557859
    25  H    6.860390   6.254371   4.829246   4.850840   3.750656
    26  H    6.591048   5.501199   5.352779   4.599451   4.072976
    27  H    6.037072   4.732312   5.018555   4.565345   3.069371
    28  H    8.189806   7.040266   6.706181   6.662354   4.586425
    29  H    8.614489   7.583532   6.971567   6.694457   5.319588
    30  H    8.395656   6.899280   7.564929   7.002088   5.493435
    31  H    8.809717   7.452018   7.800717   7.031930   6.118532
    32  H   10.383930   9.024024   9.150290   8.902027   6.960926
    33  H   10.721682   9.453570   9.346281   8.925673   7.464244
    34  H   10.850103   9.271728  10.122888   9.506860   8.006573
    35  H   11.174225   9.690751  10.300780   9.529545   8.448069
    36  H   12.748771  11.274271  11.681752  11.314435   9.469710
    37  H   13.028010  11.624178  11.837448  11.333617   9.848831
    38  H   13.275163  11.734029  12.390730  11.782242  10.309529
                   21         22         23         24         25
    21  H    0.000000
    22  H    3.074743   0.000000
    23  H    2.508373   1.762396   0.000000
    24  H    3.197195   2.509294   3.078045   0.000000
    25  H    3.867188   2.422725   2.510301   1.762383   0.000000
    26  H    3.088151   3.762358   2.572782   3.074710   2.529242
    27  H    2.286131   3.861738   3.188975   2.511089   3.074437
    28  H    4.569101   4.885455   4.763235   2.572234   3.058867
    29  H    5.023306   4.821154   4.384159   3.135990   2.524138
    30  H    4.708587   6.239309   5.464441   4.407667   4.726595
    31  H    5.149789   6.188886   5.136821   4.758799   4.399503
    32  H    6.666592   7.386134   7.000568   5.134534   5.371720
    33  H    6.985380   7.343606   6.748014   5.438927   5.086200
    34  H    7.228276   8.724588   7.917379   6.759803   6.953985
    35  H    7.523729   8.688971   7.695510   6.993967   6.736183
    36  H    9.041060   9.957361   9.442239   7.736042   7.881379
    37  H    9.280903   9.925782   9.255333   7.943033   7.688103
    38  H    9.596952  10.742626   9.957270   8.733602   8.689554
                   26         27         28         29         30
    26  H    0.000000
    27  H    1.762174   0.000000
    28  H    3.076050   2.517414   0.000000
    29  H    2.519472   3.071196   1.761910   0.000000
    30  H    3.114610   2.548107   2.520437   3.075780   0.000000
    31  H    2.565504   3.095727   3.075508   2.521399   1.762041
    32  H    4.755292   4.404424   2.562485   3.109579   2.520961
    33  H    4.415268   4.742476   3.109991   2.562307   3.075913
    34  H    5.419915   5.106940   4.411130   4.749988   2.558837
    35  H    5.124787   5.401568   4.750143   4.411415   3.107339
    36  H    7.027627   6.786332   5.164131   5.458841   4.444342
    37  H    6.800623   7.012535   5.458797   5.164234   4.783936
    38  H    7.412251   7.395122   6.221270   6.221328   4.902217
                   31         32         33         34         35
    31  H    0.000000
    32  H    3.075934   0.000000
    33  H    2.521333   1.762230   0.000000
    34  H    3.106460   2.519274   3.074110   0.000000
    35  H    2.559287   3.074119   2.518908   1.761609   0.000000
    36  H    4.784036   2.601660   3.146832   2.535621   3.091797
    37  H    4.445285   3.145972   2.601936   3.091793   2.535792
    38  H    4.902401   3.795753   3.795953   2.512989   2.512898
                   36         37         38
    36  H    0.000000
    37  H    1.776439   0.000000
    38  H    1.779151   1.779153   0.000000
 Stoichiometry    C12H26
 Framework group  C1[X(C12H26)]
 Deg. of freedom   108
 Full point group                 C1      NOp   1
 Largest Abelian subgroup         C1      NOp   1
 Largest concise Abelian subgroup C1      NOp   1
                         Standard orientation:                         
 ---------------------------------------------------------------------
 Center     Atomic      Atomic             Coordinates (Angstroms)
 Number     Number       Type             X           Y           Z
 ---------------------------------------------------------------------
      1          6           0       -5.280641   -1.700433    0.840326
      2          6           0       -5.043508   -1.119946   -0.554720
      3          6           0       -4.319610    0.231480   -0.564503
      4          6           0       -2.888611    0.195137   -0.023157
      5          6           0       -2.174022    1.545321   -0.118760
      6          6           0       -0.768235    1.571190    0.490161
      7          6           0        0.251676    0.673298   -0.213706
      8          6           0        1.660645    0.776982    0.370809
      9          6           0        2.683435   -0.121575   -0.324670
     10          6           0        4.092532   -0.019701    0.259233
     11          6           0        5.115908   -0.918626   -0.436777
     12          6           0        6.520599   -0.810278    0.154254
     13          1           0       -5.854845   -2.639252    0.791014
     14          1           0       -5.847560   -0.995704    1.472096
     15          1           0       -4.334968   -1.921654    1.360116
     16          1           0       -6.014616   -1.005035   -1.066800
     17          1           0       -4.467156   -1.842770   -1.160744
     18          1           0       -4.909414    0.965123    0.016441
     19          1           0       -4.296537    0.617434   -1.599339
     20          1           0       -2.892258   -0.131106    1.032085
     21          1           0       -2.318894   -0.573447   -0.575032
     22          1           0       -2.794575    2.309487    0.382285
     23          1           0       -2.117980    1.852668   -1.179628
     24          1           0       -0.827900    1.285139    1.556786
     25          1           0       -0.392482    2.609811    0.478986
     26          1           0        0.281675    0.931288   -1.288820
     27          1           0       -0.077817   -0.379435   -0.167201
     28          1           0        1.627654    0.527061    1.447423
     29          1           0        2.002000    1.827415    0.319030
     30          1           0        2.341669   -1.171874   -0.271997
     31          1           0        2.715539    0.127898   -1.401423
     32          1           0        4.060648   -0.269482    1.336120
     33          1           0        4.434697    1.030658    0.206882
     34          1           0        4.771155   -1.967274   -0.384177
     35          1           0        5.145608   -0.667323   -1.512527
     36          1           0        6.526895   -1.089867    1.221099
     37          1           0        6.904447    0.221232    0.083465
     38          1           0        7.234004   -1.468082   -0.367085
 ---------------------------------------------------------------------
 Rotational constants (GHZ):           2.0766218           0.1878406           0.1787401
 Standard basis: def2SVP (5D, 7F)
 There are   310 symmetry adapted cartesian basis functions of A   symmetry.
 There are   298 symmetry adapted basis functions of A   symmetry.
   298 basis functions,   482 primitive gaussians,   310 cartesian basis functions
    49 alpha electrons       49 beta electrons
       nuclear repulsion energy       686.8824797184 Hartrees.
 NAtoms=   38 NActive=   38 NUniq=   38 SFac= 1.00D+00 NAtFMM=   60 NAOKFM=F Big=F
 Integral buffers will be    131072 words long.
 Raffenetti 2 integral format.
 Two-electron integral symmetry is turned on.
 One-electron integrals computed using PRISM.
   1 Symmetry operations used in ECPInt.
 ECPInt:  NShTT=   11325 NPrTT=   37909 LenC2=    9736 LenP2D=   24050.
 LDataN:  DoStor=T MaxTD1= 4 Len=   56
 NBasis=   298 RedAO= T EigKep=  8.96D-04  NBF=   298
 NBsUse=   298 1.00D-06 EigRej= -1.00D+00 NBFU=   298
 ExpMin= 1.22D-01 ExpMax= 1.24D+03 ExpMxC= 1.86D+02 IAcc=3 IRadAn=         5 AccDes= 0.00D+00
 Harris functional with IExCor=  402 and IRadAn=       5 diagonalized for initial guess.
 HarFok:  IExCor=  402 AccDes= 0.00D+00 IRadAn=         5 IDoV= 1 UseB2=F ITyADJ=14
 ICtDFT=  3500011 ScaDFX=  1.000000  1.000000  1.000000  1.000000
 FoFCou: FMM=F IPFlag=           0 FMFlag=      100000 FMFlg1=           0
         NFxFlg=           0 DoJE=T BraDBF=F KetDBF=T FulRan=T
         wScrn=  0.000000 ICntrl=       500 IOpCl=  0 I1Cent=   200000004 NGrid=           0
         NMat0=    1 NMatS0=      1 NMatT0=    0 NMatD0=    1 NMtDS0=    0 NMtDT0=    0
 Petite list used in FoFCou.
 Requested convergence on RMS density matrix=1.00D-08 within 128 cycles.
 Requested convergence on MAX density matrix=1.00D-06.
 Requested convergence on             energy=1.00D-06.
 No special actions if energy rises.
 Integral accuracy reduced to 1.0D-05 until final iterations.
 Initial convergence to 1.0D-05 achieved.  Increase integral accuracy.
 SCF Done:  E(RB3LYP) =  -472.623924426     A.U. after   11 cycles
            NFock= 11  Conv=0.10D-07     -V/T= 2.0134

 **********************************************************************

            Population analysis using the SCF Density.

 **********************************************************************

 Orbital symmetries:
       Occupied  (A) (A) (A) (A) (A) (A) (A) (A) (A) (A) (A) (A)
                 (A) (A) (A) (A) (A) (A) (A) (A) (A) (A) (A) (A)
                 (A) (A) (A) (A) (A) (A) (A) (A) (A) (A) (A) (A)
                 (A) (A) (A) (A) (A) (A) (A) (A) (A) (A) (A) (A)
                 (A)
       Virtual   (A) (A) (A) (A) (A) (A) (A) (A) (A) (A) (A) (A)
                 (A) (A) (A) (A) (A) (A) (A) (A) (A) (A) (A) (A)
                 (A) (A) (A) (A) (A) (A) (A) (A) (A) (A) (A) (A)
                 (A) (A) (A) (A) (A) (A) (A) (A) (A) (A) (A) (A)
                 (A) (A) (A) (A) (A) (A) (A) (A) (A) (A) (A) (A)
                 (A) (A) (A) (A) (A) (A) (A) (A) (A) (A) (A) (A)
                 (A) (A) (A) (A) (A) (A) (A) (A) (A) (A) (A) (A)
                 (A) (A) (A) (A) (A) (A) (A) (A) (A) (A) (A) (A)
                 (A) (A) (A) (A) (A) (A) (A) (A) (A) (A) (A) (A)
                 (A) (A) (A) (A) (A) (A) (A) (A) (A) (A) (A) (A)
                 (A) (A) (A) (A) (A) (A) (A) (A) (A) (A) (A) (A)
                 (A) (A) (A) (A) (A) (A) (A) (A) (A) (A) (A) (A)
                 (A) (A) (A) (A) (A) (A) (A) (A) (A) (A) (A) (A)
                 (A) (A) (A) (A) (A) (A) (A) (A) (A) (A) (A) (A)
                 (A) (A) (A) (A) (A) (A) (A) (A) (A) (A) (A) (A)
                 (A) (A) (A) (A) (A) (A) (A) (A) (A) (A) (A) (A)
                 (A) (A) (A) (A) (A) (A) (A) (A) (A) (A) (A) (A)
                 (A) (A) (A) (A) (A) (A) (A) (A) (A) (A) (A) (A)
                 (A) (A) (A) (A) (A) (A) (A) (A) (A) (A) (A) (A)
                 (A) (A) (A) (A) (A) (A) (A) (A) (A) (A) (A) (A)
                 (A) (A) (A) (A) (A) (A) (A) (A) (A)
 The electronic state is 1-A.
 Alpha  occ. eigenvalues --  -10.17950 -10.17908 -10.17693 -10.17685 -10.17684
 Alpha  occ. eigenvalues --  -10.17661 -10.17656 -10.17651 -10.17597 -10.17589
 Alpha  occ. eigenvalues --  -10.17555 -10.17544  -0.80677  -0.79469  -0.77535
 Alpha  occ. eigenvalues --   -0.74877  -0.71525  -0.68071  -0.64241  -0.61291
 Alpha  occ. eigenvalues --   -0.57648  -0.56889  -0.56177  -0.55338  -0.48027
 Alpha  occ. eigenvalues --   -0.46805  -0.45563  -0.44459  -0.43794  -0.42549
 Alpha  occ. eigenvalues --   -0.42370  -0.41265  -0.39982  -0.39472  -0.38154
 Alpha  occ. eigenvalues --   -0.37300  -0.36457  -0.35633  -0.35089  -0.34346
 Alpha  occ. eigenvalues --   -0.33460  -0.32885  -0.32542  -0.32210  -0.31976
 Alpha  occ. eigenvalues --   -0.31730  -0.31485  -0.30646  -0.30090
 Alpha virt. eigenvalues --    0.05475   0.05811   0.06646   0.07232   0.07442
 Alpha virt. eigenvalues --    0.08191   0.08712   0.08986   0.10603   0.10881
 Alpha virt. eigenvalues --    0.11247   0.12724   0.13313   0.13872   0.14540
 Alpha virt. eigenvalues --    0.14758   0.15141   0.15365   0.15719   0.16201
 Alpha virt. eigenvalues --    0.16891   0.17202   0.18186   0.18837   0.19460
 Alpha virt. eigenvalues --    0.19842   0.20286   0.21974   0.22215   0.23039
 Alpha virt. eigenvalues --    0.24107   0.25459   0.25722   0.26611   0.27206
 Alpha virt. eigenvalues --    0.29794   0.31327   0.39779   0.40718   0.41405
 Alpha virt. eigenvalues --    0.41906   0.41989   0.42529   0.42891   0.43834
 Alpha virt. eigenvalues --    0.44234   0.44927   0.45491   0.47915   0.49607
 Alpha virt. eigenvalues --    0.50712   0.51447   0.51931   0.56500   0.58374
 Alpha virt. eigenvalues --    0.60048   0.61267   0.61849   0.62043   0.62825
 Alpha virt. eigenvalues --    0.63638   0.63955   0.64227   0.64470   0.64732
 Alpha virt. eigenvalues --    0.64968   0.65315   0.65845   0.66389   0.66963
 Alpha virt. eigenvalues --    0.67233   0.67797   0.67990   0.68093   0.68256
 Alpha virt. eigenvalues --    0.68432   0.68986   0.69278   0.69613   0.69935
 Alpha virt. eigenvalues --    0.70214   0.70508   0.70644   0.70921   0.71978
 Alpha virt. eigenvalues --    0.72589   0.72750   0.72910   0.73277   0.73878
 Alpha virt. eigenvalues --    0.74598   0.75381   0.75625   0.77109   0.81124
 Alpha virt. eigenvalues --    0.83297   0.88918   0.93765   0.95489   0.96819
 Alpha virt. eigenvalues --    0.97868   1.00306   1.01779   1.03216   1.04100
 Alpha virt. eigenvalues --    1.04803   1.05299   1.06404   1.08193   1.09622
 Alpha virt. eigenvalues --    1.12107   1.17605   1.18581   1.23589   1.24063
 Alpha virt. eigenvalues --    1.27883   1.29645   1.32613   1.33507   1.34965
 Alpha virt. eigenvalues --    1.36114   1.37539   1.38048   1.38923   1.39502
 Alpha virt. eigenvalues --    1.39793   1.40986   1.42820   1.49469   1.54123
 Alpha virt. eigenvalues --    1.54204   1.55006   1.60585   1.64397   1.68925
 Alpha virt. eigenvalues --    1.69563   1.69969   1.73748   1.74020   1.75191
 Alpha virt. eigenvalues --    1.75331   1.75901   1.76388   1.77065   1.77593
 Alpha virt. eigenvalues --    1.78363   1.78805   1.79015   1.79279   1.79712
 Alpha virt. eigenvalues --    1.80341   1.80638   1.81264   1.81591   1.81947
 Alpha virt. eigenvalues --    1.82031   1.82627   1.83217   1.83562   1.84130
 Alpha virt. eigenvalues --    1.84513   1.85542   1.86291   1.86593   1.86779
 Alpha virt. eigenvalues --    1.87696   1.88150   1.90228   1.90636   1.90955
 Alpha virt. eigenvalues --    1.91624   1.92324   1.92698   1.94126   1.94624
 Alpha virt. eigenvalues --    1.95760   1.96872   1.97167   1.99257   2.00959
 Alpha virt. eigenvalues --    2.02035   2.03998   2.04170   2.06521   2.08610
 Alpha virt. eigenvalues --    2.11562   2.12246   2.14226   2.18971   2.20828
 Alpha virt. eigenvalues --    2.22567   2.24190   2.27222   2.31459   2.31678
 Alpha virt. eigenvalues --    2.35494   2.38769   2.39209   2.39478   2.39889
 Alpha virt. eigenvalues --    2.40942   2.41634   2.42113   2.42924   2.44892
 Alpha virt. eigenvalues --    2.46729   2.48153   2.48961   2.49504   2.51442
 Alpha virt. eigenvalues --    2.54629   2.55330   2.56159   2.56429   2.56728
 Alpha virt. eigenvalues --    2.57571   2.59166   2.59451   2.61204   2.62014
 Alpha virt. eigenvalues --    2.64875   2.66624   2.70485   2.75759   2.81189
 Alpha virt. eigenvalues --    2.83058   2.84617   2.85564   2.86752   2.88043
 Alpha virt. eigenvalues --    2.88551   2.90658   2.91756   2.94389   2.94937
 Alpha virt. eigenvalues --    2.95118   2.97104   2.98796   3.00142   3.01536
 Alpha virt. eigenvalues --    3.03538   3.05716   3.06143   3.07943   3.08492
 Alpha virt. eigenvalues --    3.09992   3.11530   3.11920   3.12402
          Condensed to atoms (all electrons):
               1          2          3          4          5          6
     1  C    4.539768   0.439589  -0.054102  -0.007015   0.000288   0.000015
     2  C    0.439589   4.562072   0.420687  -0.050183   0.007186  -0.000422
     3  C   -0.054102   0.420687   4.626584   0.402934  -0.030837   0.006417
     4  C   -0.007015  -0.050183   0.402934   4.711619   0.400371  -0.042547
     5  C    0.000288   0.007186  -0.030837   0.400371   4.621993   0.391348
     6  C    0.000015  -0.000422   0.006417  -0.042547   0.391348   4.628733
     7  C   -0.000003   0.000012   0.000370  -0.007672  -0.043156   0.395995
     8  C    0.000000  -0.000000  -0.000003   0.000381   0.006763  -0.031714
     9  C   -0.000000   0.000000  -0.000000   0.000005  -0.000374   0.006187
    10  C   -0.000000  -0.000000   0.000000   0.000000   0.000005  -0.000324
    11  C    0.000000   0.000000  -0.000000  -0.000000  -0.000000   0.000005
    12  C   -0.000000  -0.000000   0.000000  -0.000000   0.000000  -0.000000
    13  H    0.369259  -0.010918   0.007505   0.000326  -0.000002  -0.000001
    14  H    0.383211  -0.025822  -0.003201  -0.003649   0.000021  -0.000005
    15  H    0.387824  -0.022864  -0.009781   0.005996  -0.000427   0.000043
    16  H   -0.023162   0.352621  -0.012573   0.009280  -0.000426   0.000013
    17  H   -0.027537   0.362450  -0.017260  -0.015280   0.000523  -0.000012
    18  H   -0.012561  -0.023229   0.362477  -0.027537  -0.006801   0.000127
    19  H    0.009509  -0.016076   0.348927  -0.020754  -0.007859   0.000727
    20  H    0.007687  -0.009394  -0.024434   0.361505  -0.026248  -0.000124
    21  H   -0.003720  -0.001178  -0.025533   0.360746  -0.022635  -0.010390
    22  H   -0.000147   0.000583  -0.007835  -0.022326   0.346952  -0.013005
    23  H    0.000028   0.000034  -0.007280  -0.025489   0.356938  -0.015985
    24  H   -0.000011  -0.000014   0.000536  -0.015973  -0.015861   0.355244
    25  H    0.000000   0.000012  -0.000406   0.009355  -0.012968   0.347077
    26  H    0.000000  -0.000005   0.000002  -0.004133  -0.000662  -0.028336
    27  H    0.000004   0.000039  -0.000448   0.006919  -0.010169  -0.023208
    28  H    0.000000   0.000000   0.000001  -0.000158   0.000624  -0.007015
    29  H    0.000000   0.000000   0.000001   0.000022   0.000223  -0.006974
    30  H    0.000000  -0.000000   0.000000  -0.000010   0.000008   0.000365
    31  H    0.000000  -0.000000  -0.000000  -0.000003   0.000017   0.000326
    32  H    0.000000   0.000000   0.000000  -0.000000   0.000000   0.000001
    33  H   -0.000000  -0.000000   0.000000  -0.000000   0.000000   0.000000
    34  H    0.000000  -0.000000   0.000000  -0.000000   0.000000   0.000000
    35  H   -0.000000   0.000000   0.000000   0.000000   0.000000   0.000000
    36  H   -0.000000  -0.000000  -0.000000  -0.000000  -0.000000   0.000000
    37  H    0.000000  -0.000000  -0.000000  -0.000000  -0.000000   0.000000
    38  H    0.000000   0.000000  -0.000000   0.000000  -0.000000   0.000000
               7          8          9         10         11         12
     1  C   -0.000003   0.000000  -0.000000  -0.000000   0.000000  -0.000000
     2  C    0.000012  -0.000000   0.000000  -0.000000   0.000000  -0.000000
     3  C    0.000370  -0.000003  -0.000000   0.000000  -0.000000   0.000000
     4  C   -0.007672   0.000381   0.000005   0.000000  -0.000000  -0.000000
     5  C   -0.043156   0.006763  -0.000374   0.000005  -0.000000   0.000000
     6  C    0.395995  -0.031714   0.006187  -0.000324   0.000005  -0.000000
     7  C    4.695405   0.378756  -0.031997   0.006497  -0.000326   0.000006
     8  C    0.378756   4.674033   0.373593  -0.031359   0.006600  -0.000397
     9  C   -0.031997   0.373593   4.679109   0.375590  -0.033052   0.007555
    10  C    0.006497  -0.031359   0.375590   4.671942   0.409976  -0.047442
    11  C   -0.000326   0.006600  -0.033052   0.409976   4.589226   0.429024
    12  C    0.000006  -0.000397   0.007555  -0.047442   0.429024   4.510176
    13  H   -0.000000   0.000000   0.000000  -0.000000   0.000000  -0.000000
    14  H    0.000000  -0.000000  -0.000000   0.000000  -0.000000   0.000000
    15  H    0.000002   0.000000   0.000000   0.000000   0.000000   0.000000
    16  H    0.000000   0.000000  -0.000000   0.000000  -0.000000   0.000000
    17  H   -0.000007   0.000000  -0.000000   0.000000  -0.000000   0.000000
    18  H    0.000023   0.000000   0.000000  -0.000000   0.000000  -0.000000
    19  H   -0.000169   0.000001  -0.000000  -0.000000   0.000000  -0.000000
    20  H   -0.004376   0.000012  -0.000006  -0.000000   0.000000  -0.000000
    21  H    0.006518  -0.000468   0.000053  -0.000000   0.000000   0.000000
    22  H    0.009330  -0.000434   0.000014  -0.000000   0.000000  -0.000000
    23  H   -0.015708   0.000575  -0.000021   0.000000   0.000000  -0.000000
    24  H   -0.023406  -0.007939   0.000282   0.000004   0.000000   0.000000
    25  H   -0.021673  -0.008521   0.000439   0.000003   0.000000   0.000000
    26  H    0.358052  -0.021559  -0.007782   0.000369   0.000001   0.000000
    27  H    0.359776  -0.018599  -0.007257   0.000407   0.000002   0.000000
    28  H   -0.020709   0.355822  -0.021915  -0.007423   0.000299   0.000007
    29  H   -0.022730   0.358131  -0.022094  -0.007166   0.000306   0.000007
    30  H   -0.007928  -0.020592   0.356652  -0.022041  -0.007089   0.000280
    31  H   -0.006815  -0.022022   0.357527  -0.022398  -0.007077   0.000280
    32  H    0.000434  -0.007619  -0.020948   0.361262  -0.028051  -0.004622
    33  H    0.000397  -0.007528  -0.021056   0.361376  -0.028015  -0.004626
    34  H    0.000005   0.000363  -0.007578  -0.021525   0.362496  -0.023442
    35  H    0.000004   0.000368  -0.007591  -0.021500   0.362503  -0.023434
    36  H    0.000000  -0.000003   0.000424  -0.008312  -0.020534   0.383252
    37  H    0.000000  -0.000003   0.000425  -0.008303  -0.020549   0.383256
    38  H   -0.000000   0.000012  -0.000478   0.007370  -0.009809   0.369849
              13         14         15         16         17         18
     1  C    0.369259   0.383211   0.387824  -0.023162  -0.027537  -0.012561
     2  C   -0.010918  -0.025822  -0.022864   0.352621   0.362450  -0.023229
     3  C    0.007505  -0.003201  -0.009781  -0.012573  -0.017260   0.362477
     4  C    0.000326  -0.003649   0.005996   0.009280  -0.015280  -0.027537
     5  C   -0.000002   0.000021  -0.000427  -0.000426   0.000523  -0.006801
     6  C   -0.000001  -0.000005   0.000043   0.000013  -0.000012   0.000127
     7  C   -0.000000   0.000000   0.000002   0.000000  -0.000007   0.000023
     8  C    0.000000  -0.000000   0.000000   0.000000   0.000000   0.000000
     9  C    0.000000  -0.000000   0.000000  -0.000000  -0.000000   0.000000
    10  C   -0.000000   0.000000   0.000000   0.000000   0.000000  -0.000000
    11  C    0.000000  -0.000000   0.000000  -0.000000  -0.000000   0.000000
    12  C   -0.000000   0.000000   0.000000   0.000000   0.000000  -0.000000
    13  H    0.686823  -0.024638  -0.022591  -0.007499  -0.005514   0.000101
    14  H   -0.024638   0.687535  -0.028676  -0.008419   0.009221   0.007821
    15  H   -0.022591  -0.028676   0.675051   0.008997  -0.009623  -0.000801
    16  H   -0.007499  -0.008419   0.008997   0.732453  -0.030973  -0.007242
    17  H   -0.005514   0.009221  -0.009623  -0.030973   0.729038   0.009804
    18  H    0.000101   0.007821  -0.000801  -0.007242   0.009804   0.734688
    19  H   -0.000465  -0.000060  -0.000020  -0.007703  -0.007439  -0.031784
    20  H   -0.000514   0.000823   0.002797  -0.000065  -0.000924  -0.011923
    21  H   -0.000023   0.000314   0.000559  -0.000128   0.009332   0.010359
    22  H    0.000000   0.000002   0.000054   0.000012   0.000031   0.009432
    23  H    0.000001   0.000001  -0.000008  -0.000012  -0.000038  -0.001911
    24  H    0.000000   0.000002  -0.000030  -0.000000   0.000003  -0.000035
    25  H    0.000000  -0.000000  -0.000001  -0.000000  -0.000000  -0.000018
    26  H    0.000000   0.000000  -0.000001  -0.000000   0.000002   0.000003
    27  H    0.000000  -0.000001   0.000015  -0.000001  -0.000035  -0.000009
    28  H   -0.000000   0.000000  -0.000000  -0.000000   0.000000   0.000000
    29  H    0.000000  -0.000000  -0.000000  -0.000000  -0.000000  -0.000000
    30  H    0.000000   0.000000  -0.000000   0.000000   0.000000  -0.000000
    31  H   -0.000000   0.000000  -0.000000  -0.000000  -0.000000   0.000000
    32  H    0.000000  -0.000000  -0.000000  -0.000000  -0.000000  -0.000000
    33  H   -0.000000  -0.000000   0.000000   0.000000   0.000000  -0.000000
    34  H   -0.000000  -0.000000   0.000000   0.000000   0.000000   0.000000
    35  H    0.000000   0.000000  -0.000000  -0.000000  -0.000000  -0.000000
    36  H   -0.000000   0.000000   0.000000   0.000000   0.000000  -0.000000
    37  H    0.000000   0.000000  -0.000000  -0.000000  -0.000000   0.000000
    38  H    0.000000  -0.000000   0.000000  -0.000000  -0.000000   0.000000
              19         20         21         22         23         24
     1  C    0.009509   0.007687  -0.003720  -0.000147   0.000028  -0.000011
     2  C   -0.016076  -0.009394  -0.001178   0.000583   0.000034  -0.000014
     3  C    0.348927  -0.024434  -0.025533  -0.007835  -0.007280   0.000536
     4  C   -0.020754   0.361505   0.360746  -0.022326  -0.025489  -0.015973
     5  C   -0.007859  -0.026248  -0.022635   0.346952   0.356938  -0.015861
     6  C    0.000727  -0.000124  -0.010390  -0.013005  -0.015985   0.355244
     7  C   -0.000169  -0.004376   0.006518   0.009330  -0.015708  -0.023406
     8  C    0.000001   0.000012  -0.000468  -0.000434   0.000575  -0.007939
     9  C   -0.000000  -0.000006   0.000053   0.000014  -0.000021   0.000282
    10  C   -0.000000  -0.000000  -0.000000  -0.000000   0.000000   0.000004
    11  C    0.000000   0.000000   0.000000   0.000000   0.000000   0.000000
    12  C   -0.000000  -0.000000   0.000000  -0.000000  -0.000000   0.000000
    13  H   -0.000465  -0.000514  -0.000023   0.000000   0.000001   0.000000
    14  H   -0.000060   0.000823   0.000314   0.000002   0.000001   0.000002
    15  H   -0.000020   0.002797   0.000559   0.000054  -0.000008  -0.000030
    16  H   -0.007703  -0.000065  -0.000128   0.000012  -0.000012  -0.000000
    17  H   -0.007439  -0.000924   0.009332   0.000031  -0.000038   0.000003
    18  H   -0.031784  -0.011923   0.010359   0.009432  -0.001911  -0.000035
    19  H    0.736995   0.010370  -0.010894  -0.002223   0.009413   0.000025
    20  H    0.010370   0.728639  -0.037390  -0.010755   0.010458   0.009071
    21  H   -0.010894  -0.037390   0.725524   0.010369  -0.012261  -0.000772
    22  H   -0.002223  -0.010755   0.010369   0.740702  -0.032199  -0.007262
    23  H    0.009413   0.010458  -0.012261  -0.032199   0.736849   0.009623
    24  H    0.000025   0.009071  -0.000772  -0.007262   0.009623   0.736320
    25  H    0.000014  -0.000123  -0.000103  -0.008136  -0.007232  -0.031782
    26  H    0.000001   0.000320   0.000845  -0.000113   0.008647   0.010503
    27  H    0.000071   0.000833   0.002849  -0.000099  -0.000782  -0.011984
    28  H   -0.000000   0.000003   0.000071   0.000014   0.000023   0.008976
    29  H    0.000000   0.000002  -0.000008  -0.000019  -0.000039  -0.001952
    30  H    0.000000   0.000002  -0.000032  -0.000000   0.000003  -0.000045
    31  H   -0.000000  -0.000000   0.000010   0.000000  -0.000009   0.000030
    32  H    0.000000  -0.000000   0.000000   0.000000  -0.000000  -0.000009
    33  H    0.000000   0.000000   0.000000   0.000000   0.000000   0.000004
    34  H   -0.000000   0.000000   0.000000  -0.000000  -0.000000   0.000000
    35  H   -0.000000   0.000000  -0.000000  -0.000000  -0.000000  -0.000000
    36  H    0.000000   0.000000  -0.000000   0.000000   0.000000  -0.000000
    37  H    0.000000  -0.000000   0.000000   0.000000  -0.000000  -0.000000
    38  H    0.000000   0.000000   0.000000   0.000000   0.000000  -0.000000
              25         26         27         28         29         30
     1  C    0.000000   0.000000   0.000004   0.000000   0.000000   0.000000
     2  C    0.000012  -0.000005   0.000039   0.000000   0.000000  -0.000000
     3  C   -0.000406   0.000002  -0.000448   0.000001   0.000001   0.000000
     4  C    0.009355  -0.004133   0.006919  -0.000158   0.000022  -0.000010
     5  C   -0.012968  -0.000662  -0.010169   0.000624   0.000223   0.000008
     6  C    0.347077  -0.028336  -0.023208  -0.007015  -0.006974   0.000365
     7  C   -0.021673   0.358052   0.359776  -0.020709  -0.022730  -0.007928
     8  C   -0.008521  -0.021559  -0.018599   0.355822   0.358131  -0.020592
     9  C    0.000439  -0.007782  -0.007257  -0.021915  -0.022094   0.356652
    10  C    0.000003   0.000369   0.000407  -0.007423  -0.007166  -0.022041
    11  C    0.000000   0.000001   0.000002   0.000299   0.000306  -0.007089
    12  C    0.000000   0.000000   0.000000   0.000007   0.000007   0.000280
    13  H    0.000000   0.000000   0.000000  -0.000000   0.000000   0.000000
    14  H   -0.000000   0.000000  -0.000001   0.000000  -0.000000   0.000000
    15  H   -0.000001  -0.000001   0.000015  -0.000000  -0.000000  -0.000000
    16  H   -0.000000  -0.000000  -0.000001  -0.000000  -0.000000   0.000000
    17  H   -0.000000   0.000002  -0.000035   0.000000  -0.000000   0.000000
    18  H   -0.000018   0.000003  -0.000009   0.000000  -0.000000  -0.000000
    19  H    0.000014   0.000001   0.000071  -0.000000   0.000000   0.000000
    20  H   -0.000123   0.000320   0.000833   0.000003   0.000002   0.000002
    21  H   -0.000103   0.000845   0.002849   0.000071  -0.000008  -0.000032
    22  H   -0.008136  -0.000113  -0.000099   0.000014  -0.000019  -0.000000
    23  H   -0.007232   0.008647  -0.000782   0.000023  -0.000039   0.000003
    24  H   -0.031782   0.010503  -0.011984   0.008976  -0.001952  -0.000045
    25  H    0.739879  -0.010623   0.010320  -0.002135   0.009541   0.000035
    26  H   -0.010623   0.738414  -0.036074   0.010285  -0.011867  -0.002023
    27  H    0.010320  -0.036074   0.725505  -0.011953   0.010072   0.009504
    28  H   -0.002135   0.010285  -0.011953   0.737639  -0.034911  -0.011634
    29  H    0.009541  -0.011867   0.010072  -0.034911   0.736632   0.010231
    30  H    0.000035  -0.002023   0.009504  -0.011634   0.010231   0.736036
    31  H   -0.000051   0.008920  -0.002229   0.010248  -0.011573  -0.034683
    32  H    0.000004   0.000029  -0.000060   0.008913  -0.002029  -0.011583
    33  H   -0.000009  -0.000049   0.000032  -0.002031   0.008861   0.010213
    34  H   -0.000000   0.000004  -0.000010  -0.000049   0.000031   0.009038
    35  H    0.000000  -0.000009   0.000004   0.000031  -0.000049  -0.002042
    36  H   -0.000000  -0.000000   0.000000  -0.000007   0.000003  -0.000054
    37  H   -0.000000   0.000000  -0.000000   0.000003  -0.000007   0.000034
    38  H   -0.000000   0.000000   0.000000   0.000000   0.000000   0.000009
              31         32         33         34         35         36
     1  C    0.000000   0.000000  -0.000000   0.000000  -0.000000  -0.000000
     2  C   -0.000000   0.000000  -0.000000  -0.000000   0.000000  -0.000000
     3  C   -0.000000   0.000000   0.000000   0.000000   0.000000  -0.000000
     4  C   -0.000003  -0.000000  -0.000000  -0.000000   0.000000  -0.000000
     5  C    0.000017   0.000000   0.000000   0.000000   0.000000  -0.000000
     6  C    0.000326   0.000001   0.000000   0.000000   0.000000   0.000000
     7  C   -0.006815   0.000434   0.000397   0.000005   0.000004   0.000000
     8  C   -0.022022  -0.007619  -0.007528   0.000363   0.000368  -0.000003
     9  C    0.357527  -0.020948  -0.021056  -0.007578  -0.007591   0.000424
    10  C   -0.022398   0.361262   0.361376  -0.021525  -0.021500  -0.008312
    11  C   -0.007077  -0.028051  -0.028015   0.362496   0.362503  -0.020534
    12  C    0.000280  -0.004622  -0.004626  -0.023442  -0.023434   0.383252
    13  H   -0.000000   0.000000  -0.000000  -0.000000   0.000000  -0.000000
    14  H    0.000000  -0.000000  -0.000000  -0.000000   0.000000   0.000000
    15  H   -0.000000  -0.000000   0.000000   0.000000  -0.000000   0.000000
    16  H   -0.000000  -0.000000   0.000000   0.000000  -0.000000   0.000000
    17  H   -0.000000  -0.000000   0.000000   0.000000  -0.000000   0.000000
    18  H    0.000000  -0.000000  -0.000000   0.000000  -0.000000  -0.000000
    19  H   -0.000000   0.000000   0.000000  -0.000000  -0.000000   0.000000
    20  H   -0.000000  -0.000000   0.000000   0.000000   0.000000   0.000000
    21  H    0.000010   0.000000   0.000000   0.000000  -0.000000  -0.000000
    22  H    0.000000   0.000000   0.000000  -0.000000  -0.000000   0.000000
    23  H   -0.000009  -0.000000   0.000000  -0.000000  -0.000000   0.000000
    24  H    0.000030  -0.000009   0.000004   0.000000  -0.000000  -0.000000
    25  H   -0.000051   0.000004  -0.000009  -0.000000   0.000000  -0.000000
    26  H    0.008920   0.000029  -0.000049   0.000004  -0.000009  -0.000000
    27  H   -0.002229  -0.000060   0.000032  -0.000010   0.000004   0.000000
    28  H    0.010248   0.008913  -0.002031  -0.000049   0.000031  -0.000007
    29  H   -0.011573  -0.002029   0.008861   0.000031  -0.000049   0.000003
    30  H   -0.034683  -0.011583   0.010213   0.009038  -0.002042  -0.000054
    31  H    0.736641   0.010224  -0.011612  -0.002043   0.009013   0.000034
    32  H    0.010224   0.735821  -0.035572  -0.011557   0.010285   0.008123
    33  H   -0.011612  -0.035572   0.735652   0.010286  -0.011559  -0.001808
    34  H   -0.002043  -0.011557   0.010286   0.729921  -0.033859  -0.009422
    35  H    0.009013   0.010285  -0.011559  -0.033859   0.729863   0.008887
    36  H    0.000034   0.008123  -0.001808  -0.009422   0.008887   0.686264
    37  H   -0.000053  -0.001809   0.008118   0.008887  -0.009418  -0.026894
    38  H    0.000009  -0.000069  -0.000069  -0.006223  -0.006229  -0.025217
              37         38
     1  C    0.000000   0.000000
     2  C   -0.000000   0.000000
     3  C   -0.000000  -0.000000
     4  C   -0.000000   0.000000
     5  C   -0.000000  -0.000000
     6  C    0.000000   0.000000
     7  C    0.000000  -0.000000
     8  C   -0.000003   0.000012
     9  C    0.000425  -0.000478
    10  C   -0.008303   0.007370
    11  C   -0.020549  -0.009809
    12  C    0.383256   0.369849
    13  H    0.000000   0.000000
    14  H    0.000000  -0.000000
    15  H   -0.000000   0.000000
    16  H   -0.000000  -0.000000
    17  H   -0.000000  -0.000000
    18  H    0.000000   0.000000
    19  H    0.000000   0.000000
    20  H   -0.000000   0.000000
    21  H    0.000000   0.000000
    22  H    0.000000   0.000000
    23  H   -0.000000   0.000000
    24  H   -0.000000  -0.000000
    25  H   -0.000000  -0.000000
    26  H    0.000000   0.000000
    27  H   -0.000000   0.000000
    28  H    0.000003   0.000000
    29  H   -0.000007   0.000000
    30  H    0.000034   0.000009
    31  H   -0.000053   0.000009
    32  H   -0.001809  -0.000069
    33  H    0.008118  -0.000069
    34  H    0.008887  -0.006223
    35  H   -0.009418  -0.006229
    36  H   -0.026894  -0.025217
    37  H    0.686256  -0.025216
    38  H   -0.025216   0.688655
 Mulliken charges:
               1
     1  C   -0.008924
     2  C    0.014819
     3  C    0.017254
     4  C   -0.026730
     5  C    0.045163
     6  C    0.047437
     7  C   -0.004909
     8  C    0.023350
     9  C    0.024295
    10  C    0.002992
    11  C   -0.005934
    12  C    0.020272
    13  H    0.008149
    14  H    0.005518
    15  H    0.013483
    16  H   -0.005171
    17  H   -0.005762
    18  H   -0.010985
    19  H   -0.010608
    20  H   -0.006247
    21  H   -0.002013
    22  H   -0.012941
    23  H   -0.013619
    24  H   -0.013547
    25  H   -0.012899
    26  H   -0.013161
    27  H   -0.003435
    28  H   -0.013020
    29  H   -0.012643
    30  H   -0.012652
    31  H   -0.012710
    32  H   -0.011169
    33  H   -0.011003
    34  H   -0.005322
    35  H   -0.005268
    36  H    0.005263
    37  H    0.005272
    38  H    0.007406
 Sum of Mulliken charges =  -0.00000
 Mulliken charges with hydrogens summed into heavy atoms:
               1
     1  C    0.018226
     2  C    0.003886
     3  C   -0.004339
     4  C   -0.034991
     5  C    0.018603
     6  C    0.020991
     7  C   -0.021505
     8  C   -0.002313
     9  C   -0.001067
    10  C   -0.019180
    11  C   -0.016524
    12  C    0.038214
 Electronic spatial extent (au):  <R**2>=           6280.0952
 Charge=             -0.0000 electrons
 Dipole moment (field-independent basis, Debye):
    X=             -0.0249    Y=             -0.0327    Z=             -0.0462  Tot=              0.0618
 Quadrupole moment (field-independent basis, Debye-Ang):
   XX=            -83.5443   YY=            -82.3952   ZZ=            -82.4219
   XY=              0.0430   XZ=             -0.3360   YZ=             -0.2922
 Traceless Quadrupole moment (field-independent basis, Debye-Ang):
   XX=             -0.7572   YY=              0.3919   ZZ=              0.3652
   XY=              0.0430   XZ=             -0.3360   YZ=             -0.2922
 Octapole moment (field-independent basis, Debye-Ang**2):
  XXX=             -9.2846  YYY=             -0.8408  ZZZ=             -0.5371  XYY=              1.8015
  XXY=              1.2748  XXZ=             -2.9199  XZZ=              0.7869  YZZ=              0.3388
  YYZ=             -0.4697  XYZ=             -2.5085
 Hexadecapole moment (field-independent basis, Debye-Ang**3):
 XXXX=          -7964.5801 YYYY=           -684.1134 ZZZZ=           -283.6714 XXXY=              1.4023
 XXXZ=            -21.1515 YYYX=              4.3781 YYYZ=              0.6777 ZZZX=              3.3204
 ZZZY=             -2.2798 XXYY=          -1423.4829 XXZZ=          -1366.0370 YYZZ=           -165.0881
 XXYZ=              5.0611 YYXZ=             -0.6050 ZZXY=             -5.5343
 N-N= 6.868824797184D+02 E-N=-2.462811612674D+03  KE= 4.663868575413D+02
 ******************************Gaussian NBO Version 3.1******************************
             N A T U R A L   A T O M I C   O R B I T A L   A N D
          N A T U R A L   B O N D   O R B I T A L   A N A L Y S I S
 ******************************Gaussian NBO Version 3.1******************************
       /RESON  / : Allow strongly delocalized NBO set

 Analyzing the SCF density

 Job title: 97                                                              

 Storage needed:    271080 in NPA,    357568 in NBO ( 939516496 available)
 GSVD:  LWork=       49612 too small for GESVD, short by       27530 words or       27530 for optimal perf.


 NATURAL POPULATIONS:  Natural atomic orbital occupancies 
                                                          
   NAO  Atom  No  lang   Type(AO)    Occupancy      Energy
 ----------------------------------------------------------
     1    C    1  S      Cor( 1S)     1.99926     -10.05870
     2    C    1  S      Val( 2S)     1.08842      -0.22457
     3    C    1  S      Ryd( 3S)     0.00054       0.85910
     4    C    1  px     Val( 2p)     1.21451      -0.06636
     5    C    1  px     Ryd( 3p)     0.00144       0.61008
     6    C    1  py     Val( 2p)     1.20479      -0.06646
     7    C    1  py     Ryd( 3p)     0.00253       0.64020
     8    C    1  pz     Val( 2p)     1.11200      -0.06067
     9    C    1  pz     Ryd( 3p)     0.00092       0.51141
    10    C    1  dxy    Ryd( 3d)     0.00055       2.37739
    11    C    1  dxz    Ryd( 3d)     0.00068       2.29973
    12    C    1  dyz    Ryd( 3d)     0.00053       2.24640
    13    C    1  dx2y2  Ryd( 3d)     0.00031       2.22872
    14    C    1  dz2    Ryd( 3d)     0.00051       2.23691

    15    C    2  S      Cor( 1S)     1.99914     -10.05763
    16    C    2  S      Val( 2S)     1.01335      -0.19940
    17    C    2  S      Ryd( 3S)     0.00079       0.93401
    18    C    2  px     Val( 2p)     1.18752      -0.06318
    19    C    2  px     Ryd( 3p)     0.00424       0.73282
    20    C    2  py     Val( 2p)     1.09892      -0.05867
    21    C    2  py     Ryd( 3p)     0.00181       0.58886
    22    C    2  pz     Val( 2p)     1.10920      -0.06277
    23    C    2  pz     Ryd( 3p)     0.00162       0.59662
    24    C    2  dxy    Ryd( 3d)     0.00062       2.26298
    25    C    2  dxz    Ryd( 3d)     0.00071       2.30466
    26    C    2  dyz    Ryd( 3d)     0.00077       2.23989
    27    C    2  dx2y2  Ryd( 3d)     0.00060       2.23553
    28    C    2  dz2    Ryd( 3d)     0.00054       2.20563

    29    C    3  S      Cor( 1S)     1.99912     -10.05266
    30    C    3  S      Val( 2S)     1.00813      -0.19356
    31    C    3  S      Ryd( 3S)     0.00134       0.93799
    32    C    3  px     Val( 2p)     1.07768      -0.05755
    33    C    3  px     Ryd( 3p)     0.00185       0.62741
    34    C    3  py     Val( 2p)     1.11906      -0.06169
    35    C    3  py     Ryd( 3p)     0.00237       0.66907
    36    C    3  pz     Val( 2p)     1.20290      -0.06460
    37    C    3  pz     Ryd( 3p)     0.00451       0.77760
    38    C    3  dxy    Ryd( 3d)     0.00077       2.26983
    39    C    3  dxz    Ryd( 3d)     0.00050       2.18691
    40    C    3  dyz    Ryd( 3d)     0.00059       2.27268
    41    C    3  dx2y2  Ryd( 3d)     0.00066       2.21310
    42    C    3  dz2    Ryd( 3d)     0.00068       2.33832

    43    C    4  S      Cor( 1S)     1.99912     -10.05015
    44    C    4  S      Val( 2S)     1.00656      -0.19206
    45    C    4  S      Ryd( 3S)     0.00186       0.91828
    46    C    4  px     Val( 2p)     1.08303      -0.06065
    47    C    4  px     Ryd( 3p)     0.00298       0.71239
    48    C    4  py     Val( 2p)     1.12403      -0.06158
    49    C    4  py     Ryd( 3p)     0.00243       0.66399
    50    C    4  pz     Val( 2p)     1.20201      -0.06406
    51    C    4  pz     Ryd( 3p)     0.00265       0.76968
    52    C    4  dxy    Ryd( 3d)     0.00074       2.28180
    53    C    4  dxz    Ryd( 3d)     0.00050       2.18531
    54    C    4  dyz    Ryd( 3d)     0.00059       2.25241
    55    C    4  dx2y2  Ryd( 3d)     0.00065       2.23304
    56    C    4  dz2    Ryd( 3d)     0.00073       2.37234

    57    C    5  S      Cor( 1S)     1.99912     -10.05237
    58    C    5  S      Val( 2S)     1.00533      -0.19179
    59    C    5  S      Ryd( 3S)     0.00122       0.96580
    60    C    5  px     Val( 2p)     1.08638      -0.05859
    61    C    5  px     Ryd( 3p)     0.00325       0.72017
    62    C    5  py     Val( 2p)     1.11632      -0.05937
    63    C    5  py     Ryd( 3p)     0.00232       0.62247
    64    C    5  pz     Val( 2p)     1.19608      -0.06434
    65    C    5  pz     Ryd( 3p)     0.00357       0.76236
    66    C    5  dxy    Ryd( 3d)     0.00081       2.29745
    67    C    5  dxz    Ryd( 3d)     0.00049       2.19787
    68    C    5  dyz    Ryd( 3d)     0.00055       2.22379
    69    C    5  dx2y2  Ryd( 3d)     0.00059       2.21290
    70    C    5  dz2    Ryd( 3d)     0.00076       2.37295

    71    C    6  S      Cor( 1S)     1.99912     -10.05235
    72    C    6  S      Val( 2S)     1.00543      -0.19191
    73    C    6  S      Ryd( 3S)     0.00121       0.96753
    74    C    6  px     Val( 2p)     1.05778      -0.05676
    75    C    6  px     Ryd( 3p)     0.00274       0.69374
    76    C    6  py     Val( 2p)     1.17472      -0.06320
    77    C    6  py     Ryd( 3p)     0.00415       0.73928
    78    C    6  pz     Val( 2p)     1.16679      -0.06224
    79    C    6  pz     Ryd( 3p)     0.00217       0.67104
    80    C    6  dxy    Ryd( 3d)     0.00065       2.23923
    81    C    6  dxz    Ryd( 3d)     0.00056       2.18863
    82    C    6  dyz    Ryd( 3d)     0.00028       2.14653
    83    C    6  dx2y2  Ryd( 3d)     0.00076       2.31279
    84    C    6  dz2    Ryd( 3d)     0.00094       2.41986

    85    C    7  S      Cor( 1S)     1.99913     -10.05071
    86    C    7  S      Val( 2S)     1.00602      -0.19204
    87    C    7  S      Ryd( 3S)     0.00174       0.93533
    88    C    7  px     Val( 2p)     1.05649      -0.05783
    89    C    7  px     Ryd( 3p)     0.00322       0.72796
    90    C    7  py     Val( 2p)     1.17573      -0.06291
    91    C    7  py     Ryd( 3p)     0.00254       0.73303
    92    C    7  pz     Val( 2p)     1.17089      -0.06348
    93    C    7  pz     Ryd( 3p)     0.00234       0.69337
    94    C    7  dxy    Ryd( 3d)     0.00064       2.22851
    95    C    7  dxz    Ryd( 3d)     0.00055       2.18394
    96    C    7  dyz    Ryd( 3d)     0.00027       2.14101
    97    C    7  dx2y2  Ryd( 3d)     0.00080       2.34272
    98    C    7  dz2    Ryd( 3d)     0.00095       2.43249

    99    C    8  S      Cor( 1S)     1.99913     -10.05136
   100    C    8  S      Val( 2S)     1.00563      -0.19229
   101    C    8  S      Ryd( 3S)     0.00165       0.94225
   102    C    8  px     Val( 2p)     1.05430      -0.05652
   103    C    8  px     Ryd( 3p)     0.00319       0.72369
   104    C    8  py     Val( 2p)     1.17169      -0.06314
   105    C    8  py     Ryd( 3p)     0.00273       0.73033
   106    C    8  pz     Val( 2p)     1.17142      -0.06318
   107    C    8  pz     Ryd( 3p)     0.00241       0.69607
   108    C    8  dxy    Ryd( 3d)     0.00065       2.23716
   109    C    8  dxz    Ryd( 3d)     0.00054       2.18592
   110    C    8  dyz    Ryd( 3d)     0.00026       2.13665
   111    C    8  dx2y2  Ryd( 3d)     0.00079       2.32726
   112    C    8  dz2    Ryd( 3d)     0.00096       2.43366

   113    C    9  S      Cor( 1S)     1.99913     -10.05143
   114    C    9  S      Val( 2S)     1.00595      -0.19271
   115    C    9  S      Ryd( 3S)     0.00165       0.93836
   116    C    9  px     Val( 2p)     1.05545      -0.05698
   117    C    9  px     Ryd( 3p)     0.00318       0.72158
   118    C    9  py     Val( 2p)     1.17166      -0.06315
   119    C    9  py     Ryd( 3p)     0.00266       0.72516
   120    C    9  pz     Val( 2p)     1.17143      -0.06325
   121    C    9  pz     Ryd( 3p)     0.00240       0.69462
   122    C    9  dxy    Ryd( 3d)     0.00065       2.23543
   123    C    9  dxz    Ryd( 3d)     0.00054       2.18515
   124    C    9  dyz    Ryd( 3d)     0.00026       2.13549
   125    C    9  dx2y2  Ryd( 3d)     0.00079       2.32408
   126    C    9  dz2    Ryd( 3d)     0.00096       2.43244

   127    C   10  S      Cor( 1S)     1.99913     -10.05184
   128    C   10  S      Val( 2S)     1.00870      -0.19428
   129    C   10  S      Ryd( 3S)     0.00178       0.91918
   130    C   10  px     Val( 2p)     1.05563      -0.05778
   131    C   10  px     Ryd( 3p)     0.00315       0.70597
   132    C   10  py     Val( 2p)     1.17202      -0.06369
   133    C   10  py     Ryd( 3p)     0.00259       0.71802
   134    C   10  pz     Val( 2p)     1.17119      -0.06329
   135    C   10  pz     Ryd( 3p)     0.00230       0.68574
   136    C   10  dxy    Ryd( 3d)     0.00065       2.22640
   137    C   10  dxz    Ryd( 3d)     0.00055       2.17846
   138    C   10  dyz    Ryd( 3d)     0.00026       2.13450
   139    C   10  dx2y2  Ryd( 3d)     0.00079       2.32216
   140    C   10  dz2    Ryd( 3d)     0.00096       2.43023

   141    C   11  S      Cor( 1S)     1.99914     -10.05659
   142    C   11  S      Val( 2S)     1.01367      -0.20018
   143    C   11  S      Ryd( 3S)     0.00122       0.91333
   144    C   11  px     Val( 2p)     1.05458      -0.06135
   145    C   11  px     Ryd( 3p)     0.00257       0.65796
   146    C   11  py     Val( 2p)     1.16989      -0.06143
   147    C   11  py     Ryd( 3p)     0.00200       0.65000
   148    C   11  pz     Val( 2p)     1.16979      -0.06231
   149    C   11  pz     Ryd( 3p)     0.00195       0.64355
   150    C   11  dxy    Ryd( 3d)     0.00066       2.22156
   151    C   11  dxz    Ryd( 3d)     0.00055       2.17343
   152    C   11  dyz    Ryd( 3d)     0.00027       2.13206
   153    C   11  dx2y2  Ryd( 3d)     0.00081       2.30521
   154    C   11  dz2    Ryd( 3d)     0.00096       2.42447

   155    C   12  S      Cor( 1S)     1.99925     -10.05924
   156    C   12  S      Val( 2S)     1.08806      -0.22466
   157    C   12  S      Ryd( 3S)     0.00037       0.87295
   158    C   12  px     Val( 2p)     1.11038      -0.06014
   159    C   12  px     Ryd( 3p)     0.00165       0.54356
   160    C   12  py     Val( 2p)     1.21755      -0.06672
   161    C   12  py     Ryd( 3p)     0.00185       0.61511
   162    C   12  pz     Val( 2p)     1.19772      -0.06550
   163    C   12  pz     Ryd( 3p)     0.00156       0.59091
   164    C   12  dxy    Ryd( 3d)     0.00064       2.29066
   165    C   12  dxz    Ryd( 3d)     0.00045       2.21056
   166    C   12  dyz    Ryd( 3d)     0.00024       2.19955
   167    C   12  dx2y2  Ryd( 3d)     0.00051       2.28096
   168    C   12  dz2    Ryd( 3d)     0.00075       2.39697

   169    H   13  S      Val( 1S)     0.78160       0.07825
   170    H   13  S      Ryd( 2S)     0.00138       0.35523
   171    H   13  px     Ryd( 2p)     0.00034       1.95340
   172    H   13  py     Ryd( 2p)     0.00055       2.22226
   173    H   13  pz     Ryd( 2p)     0.00013       1.73975

   174    H   14  S      Val( 1S)     0.79060       0.07238
   175    H   14  S      Ryd( 2S)     0.00184       0.36903
   176    H   14  px     Ryd( 2p)     0.00034       1.94207
   177    H   14  py     Ryd( 2p)     0.00036       2.01270
   178    H   14  pz     Ryd( 2p)     0.00033       1.94924

   179    H   15  S      Val( 1S)     0.79012       0.07542
   180    H   15  S      Ryd( 2S)     0.00142       0.39986
   181    H   15  px     Ryd( 2p)     0.00054       2.21349
   182    H   15  py     Ryd( 2p)     0.00023       1.83234
   183    H   15  pz     Ryd( 2p)     0.00026       1.88788

   184    H   16  S      Val( 1S)     0.78146       0.08361
   185    H   16  S      Ryd( 2S)     0.00238       0.36469
   186    H   16  px     Ryd( 2p)     0.00057       2.26610
   187    H   16  py     Ryd( 2p)     0.00015       1.79626
   188    H   16  pz     Ryd( 2p)     0.00029       1.93849

   189    H   17  S      Val( 1S)     0.78860       0.07859
   190    H   17  S      Ryd( 2S)     0.00276       0.38043
   191    H   17  px     Ryd( 2p)     0.00031       1.97057
   192    H   17  py     Ryd( 2p)     0.00037       2.04081
   193    H   17  pz     Ryd( 2p)     0.00033       1.98369

   194    H   18  S      Val( 1S)     0.78940       0.07689
   195    H   18  S      Ryd( 2S)     0.00297       0.39067
   196    H   18  px     Ryd( 2p)     0.00030       1.98881
   197    H   18  py     Ryd( 2p)     0.00039       2.08968
   198    H   18  pz     Ryd( 2p)     0.00032       1.98443

   199    H   19  S      Val( 1S)     0.78254       0.08156
   200    H   19  S      Ryd( 2S)     0.00257       0.38123
   201    H   19  px     Ryd( 2p)     0.00015       1.81986
   202    H   19  py     Ryd( 2p)     0.00023       1.91040
   203    H   19  pz     Ryd( 2p)     0.00064       2.32171

   204    H   20  S      Val( 1S)     0.78822       0.07860
   205    H   20  S      Ryd( 2S)     0.00264       0.43542
   206    H   20  px     Ryd( 2p)     0.00014       1.85253
   207    H   20  py     Ryd( 2p)     0.00023       1.89208
   208    H   20  pz     Ryd( 2p)     0.00064       2.35372

   209    H   21  S      Val( 1S)     0.78813       0.07901
   210    H   21  S      Ryd( 2S)     0.00265       0.43932
   211    H   21  px     Ryd( 2p)     0.00030       2.01017
   212    H   21  py     Ryd( 2p)     0.00040       2.11050
   213    H   21  pz     Ryd( 2p)     0.00031       1.98027

   214    H   22  S      Val( 1S)     0.78166       0.08172
   215    H   22  S      Ryd( 2S)     0.00256       0.38165
   216    H   22  px     Ryd( 2p)     0.00029       2.03082
   217    H   22  py     Ryd( 2p)     0.00043       2.08967
   218    H   22  pz     Ryd( 2p)     0.00029       1.95854

   219    H   23  S      Val( 1S)     0.78866       0.07722
   220    H   23  S      Ryd( 2S)     0.00287       0.39429
   221    H   23  px     Ryd( 2p)     0.00015       1.87597
   222    H   23  py     Ryd( 2p)     0.00022       1.86991
   223    H   23  pz     Ryd( 2p)     0.00065       2.34101

   224    H   24  S      Val( 1S)     0.78859       0.07705
   225    H   24  S      Ryd( 2S)     0.00283       0.39719
   226    H   24  px     Ryd( 2p)     0.00014       1.86448
   227    H   24  py     Ryd( 2p)     0.00021       1.87625
   228    H   24  pz     Ryd( 2p)     0.00066       2.34640

   229    H   25  S      Val( 1S)     0.78184       0.08172
   230    H   25  S      Ryd( 2S)     0.00254       0.38250
   231    H   25  px     Ryd( 2p)     0.00018       1.92302
   232    H   25  py     Ryd( 2p)     0.00064       2.32405
   233    H   25  pz     Ryd( 2p)     0.00019       1.83636

   234    H   26  S      Val( 1S)     0.78856       0.07659
   235    H   26  S      Ryd( 2S)     0.00291       0.39558
   236    H   26  px     Ryd( 2p)     0.00013       1.86339
   237    H   26  py     Ryd( 2p)     0.00021       1.87008
   238    H   26  pz     Ryd( 2p)     0.00067       2.35221

   239    H   27  S      Val( 1S)     0.78781       0.07964
   240    H   27  S      Ryd( 2S)     0.00257       0.44075
   241    H   27  px     Ryd( 2p)     0.00020       1.92997
   242    H   27  py     Ryd( 2p)     0.00063       2.35529
   243    H   27  pz     Ryd( 2p)     0.00019       1.83369

   244    H   28  S      Val( 1S)     0.78802       0.07720
   245    H   28  S      Ryd( 2S)     0.00287       0.39379
   246    H   28  px     Ryd( 2p)     0.00014       1.87455
   247    H   28  py     Ryd( 2p)     0.00021       1.86517
   248    H   28  pz     Ryd( 2p)     0.00067       2.35422

   249    H   29  S      Val( 1S)     0.78838       0.07728
   250    H   29  S      Ryd( 2S)     0.00289       0.39472
   251    H   29  px     Ryd( 2p)     0.00018       1.92926
   252    H   29  py     Ryd( 2p)     0.00064       2.33588
   253    H   29  pz     Ryd( 2p)     0.00019       1.83193

   254    H   30  S      Val( 1S)     0.78838       0.07696
   255    H   30  S      Ryd( 2S)     0.00285       0.39673
   256    H   30  px     Ryd( 2p)     0.00019       1.92443
   257    H   30  py     Ryd( 2p)     0.00064       2.33712
   258    H   30  pz     Ryd( 2p)     0.00019       1.82976

   259    H   31  S      Val( 1S)     0.78823       0.07705
   260    H   31  S      Ryd( 2S)     0.00287       0.39300
   261    H   31  px     Ryd( 2p)     0.00014       1.87193
   262    H   31  py     Ryd( 2p)     0.00021       1.86236
   263    H   31  pz     Ryd( 2p)     0.00067       2.35355

   264    H   32  S      Val( 1S)     0.78876       0.07685
   265    H   32  S      Ryd( 2S)     0.00292       0.39061
   266    H   32  px     Ryd( 2p)     0.00013       1.85705
   267    H   32  py     Ryd( 2p)     0.00021       1.86265
   268    H   32  pz     Ryd( 2p)     0.00067       2.35196

   269    H   33  S      Val( 1S)     0.78872       0.07690
   270    H   33  S      Ryd( 2S)     0.00292       0.39071
   271    H   33  px     Ryd( 2p)     0.00018       1.91450
   272    H   33  py     Ryd( 2p)     0.00064       2.33202
   273    H   33  pz     Ryd( 2p)     0.00019       1.82582

   274    H   34  S      Val( 1S)     0.78814       0.07889
   275    H   34  S      Ryd( 2S)     0.00277       0.37756
   276    H   34  px     Ryd( 2p)     0.00018       1.87642
   277    H   34  py     Ryd( 2p)     0.00065       2.32613
   278    H   34  pz     Ryd( 2p)     0.00018       1.80465

   279    H   35  S      Val( 1S)     0.78811       0.07892
   280    H   35  S      Ryd( 2S)     0.00277       0.37729
   281    H   35  px     Ryd( 2p)     0.00014       1.84109
   282    H   35  py     Ryd( 2p)     0.00020       1.81871
   283    H   35  pz     Ryd( 2p)     0.00068       2.34734

   284    H   36  S      Val( 1S)     0.79029       0.07299
   285    H   36  S      Ryd( 2S)     0.00178       0.36818
   286    H   36  px     Ryd( 2p)     0.00014       1.74606
   287    H   36  py     Ryd( 2p)     0.00024       1.82647
   288    H   36  pz     Ryd( 2p)     0.00066       2.34059

   289    H   37  S      Val( 1S)     0.79028       0.07300
   290    H   37  S      Ryd( 2S)     0.00178       0.36818
   291    H   37  px     Ryd( 2p)     0.00022       1.83839
   292    H   37  py     Ryd( 2p)     0.00062       2.30072
   293    H   37  pz     Ryd( 2p)     0.00020       1.77396

   294    H   38  S      Val( 1S)     0.78255       0.07796
   295    H   38  S      Ryd( 2S)     0.00140       0.35483
   296    H   38  px     Ryd( 2p)     0.00037       2.01918
   297    H   38  py     Ryd( 2p)     0.00037       1.99333
   298    H   38  pz     Ryd( 2p)     0.00028       1.90136


 Summary of Natural Population Analysis:                  
                                                          
                                       Natural Population 
                Natural  -----------------------------------------------
    Atom  No    Charge         Core      Valence    Rydberg      Total
 -----------------------------------------------------------------------
      C    1   -0.62698      1.99926     4.61972    0.00801     6.62698
      C    2   -0.41983      1.99914     4.40899    0.01170     6.41983
      C    3   -0.42017      1.99912     4.40777    0.01327     6.42017
      C    4   -0.42788      1.99912     4.41563    0.01313     6.42788
      C    5   -0.41679      1.99912     4.40411    0.01356     6.41679
      C    6   -0.41731      1.99912     4.40472    0.01347     6.41731
      C    7   -0.42132      1.99913     4.40913    0.01306     6.42132
      C    8   -0.41534      1.99913     4.40303    0.01318     6.41534
      C    9   -0.41672      1.99913     4.40449    0.01310     6.41672
      C   10   -0.41970      1.99913     4.40754    0.01303     6.41970
      C   11   -0.41805      1.99914     4.40792    0.01099     6.41805
      C   12   -0.62099      1.99925     4.61372    0.00802     6.62099
      H   13    0.21600      0.00000     0.78160    0.00240     0.78400
      H   14    0.20653      0.00000     0.79060    0.00287     0.79347
      H   15    0.20742      0.00000     0.79012    0.00246     0.79258
      H   16    0.21514      0.00000     0.78146    0.00339     0.78486
      H   17    0.20763      0.00000     0.78860    0.00377     0.79237
      H   18    0.20663      0.00000     0.78940    0.00398     0.79337
      H   19    0.21387      0.00000     0.78254    0.00358     0.78613
      H   20    0.20813      0.00000     0.78822    0.00365     0.79187
      H   21    0.20821      0.00000     0.78813    0.00366     0.79179
      H   22    0.21477      0.00000     0.78166    0.00358     0.78523
      H   23    0.20745      0.00000     0.78866    0.00389     0.79255
      H   24    0.20756      0.00000     0.78859    0.00385     0.79244
      H   25    0.21460      0.00000     0.78184    0.00355     0.78540
      H   26    0.20751      0.00000     0.78856    0.00392     0.79249
      H   27    0.20860      0.00000     0.78781    0.00359     0.79140
      H   28    0.20808      0.00000     0.78802    0.00389     0.79192
      H   29    0.20772      0.00000     0.78838    0.00390     0.79228
      H   30    0.20774      0.00000     0.78838    0.00387     0.79226
      H   31    0.20787      0.00000     0.78823    0.00389     0.79213
      H   32    0.20730      0.00000     0.78876    0.00394     0.79270
      H   33    0.20734      0.00000     0.78872    0.00394     0.79266
      H   34    0.20807      0.00000     0.78814    0.00379     0.79193
      H   35    0.20810      0.00000     0.78811    0.00379     0.79190
      H   36    0.20689      0.00000     0.79029    0.00282     0.79311
      H   37    0.20690      0.00000     0.79028    0.00282     0.79310
      H   38    0.21502      0.00000     0.78255    0.00242     0.78498
 =======================================================================
   * Total *    0.00000     23.98979    73.77446    0.23575    98.00000

                                 Natural Population      
 --------------------------------------------------------
   Core                      23.98979 ( 99.9575% of  24)
   Valence                   73.77446 ( 99.6952% of  74)
   Natural Minimal Basis     97.76425 ( 99.7594% of  98)
   Natural Rydberg Basis      0.23575 (  0.2406% of  98)
 --------------------------------------------------------

    Atom  No          Natural Electron Configuration
 ----------------------------------------------------------------------------
      C    1      [core]2S( 1.09)2p( 3.53)
      C    2      [core]2S( 1.01)2p( 3.40)3p( 0.01)
      C    3      [core]2S( 1.01)2p( 3.40)3p( 0.01)
      C    4      [core]2S( 1.01)2p( 3.41)3p( 0.01)
      C    5      [core]2S( 1.01)2p( 3.40)3p( 0.01)
      C    6      [core]2S( 1.01)2p( 3.40)3p( 0.01)
      C    7      [core]2S( 1.01)2p( 3.40)3p( 0.01)
      C    8      [core]2S( 1.01)2p( 3.40)3p( 0.01)
      C    9      [core]2S( 1.01)2p( 3.40)3p( 0.01)
      C   10      [core]2S( 1.01)2p( 3.40)3p( 0.01)
      C   11      [core]2S( 1.01)2p( 3.39)3p( 0.01)
      C   12      [core]2S( 1.09)2p( 3.53)3p( 0.01)
      H   13            1S( 0.78)
      H   14            1S( 0.79)
      H   15            1S( 0.79)
      H   16            1S( 0.78)
      H   17            1S( 0.79)
      H   18            1S( 0.79)
      H   19            1S( 0.78)
      H   20            1S( 0.79)
      H   21            1S( 0.79)
      H   22            1S( 0.78)
      H   23            1S( 0.79)
      H   24            1S( 0.79)
      H   25            1S( 0.78)
      H   26            1S( 0.79)
      H   27            1S( 0.79)
      H   28            1S( 0.79)
      H   29            1S( 0.79)
      H   30            1S( 0.79)
      H   31            1S( 0.79)
      H   32            1S( 0.79)
      H   33            1S( 0.79)
      H   34            1S( 0.79)
      H   35            1S( 0.79)
      H   36            1S( 0.79)
      H   37            1S( 0.79)
      H   38            1S( 0.78)


 NATURAL BOND ORBITAL ANALYSIS:

                       Occupancies       Lewis Structure    Low   High
           Occ.    -------------------  -----------------   occ   occ
  Cycle   Thresh.   Lewis   Non-Lewis     CR  BD  3C  LP    (L)   (NL)   Dev
 =============================================================================
   1(1)    1.90    97.27067   0.72933     12  37   0   0     0      0    0.03
 -----------------------------------------------------------------------------

 Structure accepted: No low occupancy Lewis orbitals

 --------------------------------------------------------
   Core                     23.98978 ( 99.957% of  24)
   Valence Lewis            73.28089 ( 99.028% of  74)
  ==================       ============================
   Total Lewis              97.27067 ( 99.256% of  98)
  -----------------------------------------------------
   Valence non-Lewis         0.54252 (  0.554% of  98)
   Rydberg non-Lewis         0.18682 (  0.191% of  98)
  ==================       ============================
   Total non-Lewis           0.72933 (  0.744% of  98)
 --------------------------------------------------------


       (Occupancy)   Bond orbital/ Coefficients/ Hybrids
 ---------------------------------------------------------------------------------
     1. (1.98872) BD ( 1) C   1 - C   2  
                ( 49.86%)   0.7061* C   1 s( 30.02%)p 2.33( 69.94%)d 0.00(  0.04%)
                                            0.0004  0.5479  0.0034  0.1326 -0.0078
                                            0.3160 -0.0106 -0.7627 -0.0081  0.0023
                                           -0.0053 -0.0122 -0.0021  0.0147
                ( 50.14%)   0.7081* C   2 s( 27.86%)p 2.59( 72.09%)d 0.00(  0.04%)
                                            0.0002  0.5277  0.0109 -0.1250 -0.0139
                                           -0.3189 -0.0179  0.7766  0.0022  0.0018
                                           -0.0046 -0.0123 -0.0020  0.0161
     2. (1.98821) BD ( 1) C   1 - H  13  
                ( 60.83%)   0.7799* C   1 s( 23.39%)p 3.27( 76.57%)d 0.00(  0.04%)
                                           -0.0000 -0.4836 -0.0039  0.4569 -0.0036
                                            0.7450 -0.0041  0.0411 -0.0113 -0.0154
                                           -0.0009 -0.0018  0.0080  0.0108
                ( 39.17%)   0.6259* H  13 s( 99.92%)p 0.00(  0.08%)
                                           -0.9996  0.0007 -0.0147 -0.0238 -0.0005
     3. (1.98907) BD ( 1) C   1 - H  14  
                ( 60.50%)   0.7778* C   1 s( 23.13%)p 3.32( 76.83%)d 0.00(  0.04%)
                                           -0.0000 -0.4809  0.0030  0.4512  0.0032
                                           -0.5612  0.0116 -0.4994 -0.0110  0.0116
                                            0.0103 -0.0134  0.0027  0.0006
                ( 39.50%)   0.6285* H  14 s( 99.92%)p 0.00(  0.08%)
                                           -0.9996  0.0021 -0.0146  0.0168  0.0168
     4. (1.98892) BD ( 1) C   1 - H  15  
                ( 60.51%)   0.7779* C   1 s( 23.43%)p 3.27( 76.53%)d 0.00(  0.04%)
                                            0.0000  0.4840 -0.0031  0.7546 -0.0082
                                           -0.1712 -0.0094  0.4078  0.0117 -0.0059
                                            0.0146 -0.0030  0.0125 -0.0038
                ( 39.49%)   0.6284* H  15 s( 99.92%)p 0.00(  0.08%)
                                            0.9996 -0.0015 -0.0232  0.0062 -0.0137
     5. (1.98145) BD ( 1) C   2 - C   3  
                ( 49.83%)   0.7059* C   2 s( 28.60%)p 2.49( 71.35%)d 0.00(  0.04%)
                                            0.0003  0.5348  0.0030  0.4017 -0.0108
                                            0.7427  0.0074  0.0064 -0.0192  0.0150
                                            0.0005  0.0007 -0.0095 -0.0102
                ( 50.17%)   0.7083* C   3 s( 28.51%)p 2.51( 71.45%)d 0.00(  0.04%)
                                            0.0003  0.5339  0.0091 -0.3928 -0.0131
                                           -0.7480  0.0071  0.0116 -0.0176  0.0144
                                           -0.0005 -0.0008 -0.0106 -0.0103
     6. (1.97756) BD ( 1) C   2 - H  16  
                ( 60.88%)   0.7803* C   2 s( 21.80%)p 3.58( 78.15%)d 0.00(  0.05%)
                                            0.0001 -0.4669  0.0034  0.7801 -0.0129
                                           -0.0896  0.0096  0.4058  0.0044  0.0040
                                           -0.0146  0.0013 -0.0145  0.0040
                ( 39.12%)   0.6255* H  16 s( 99.92%)p 0.00(  0.08%)
                                           -0.9996  0.0029 -0.0245  0.0023 -0.0143
     7. (1.97756) BD ( 1) C   2 - H  17  
                ( 60.63%)   0.7786* C   2 s( 21.70%)p 3.61( 78.26%)d 0.00(  0.05%)
                                           -0.0001  0.4657 -0.0086  0.4618 -0.0165
                                           -0.5812 -0.0000 -0.4808 -0.0067 -0.0132
                                           -0.0101  0.0132 -0.0025 -0.0014
                ( 39.37%)   0.6275* H  17 s( 99.92%)p 0.00(  0.08%)
                                            0.9996 -0.0041 -0.0136  0.0185  0.0166
     8. (1.98041) BD ( 1) C   3 - C   4  
                ( 49.76%)   0.7054* C   3 s( 28.39%)p 2.52( 71.57%)d 0.00(  0.04%)
                                            0.0003  0.5328  0.0051  0.7882  0.0043
                                           -0.0290  0.0015  0.3058 -0.0015 -0.0011
                                            0.0119 -0.0006  0.0156 -0.0062
                ( 50.24%)   0.7088* C   4 s( 28.33%)p 2.53( 71.62%)d 0.00(  0.04%)
                                            0.0003  0.5322  0.0093 -0.7928  0.0028
                                            0.0202  0.0019 -0.2954  0.0001 -0.0012
                                            0.0118 -0.0004  0.0157 -0.0064
     9. (1.97766) BD ( 1) C   3 - H  18  
                ( 60.62%)   0.7786* C   3 s( 21.48%)p 3.65( 78.48%)d 0.00(  0.05%)
                                           -0.0002  0.4634 -0.0077 -0.4724 -0.0041
                                            0.5862  0.0052  0.4665 -0.0150 -0.0132
                                           -0.0106  0.0127 -0.0033 -0.0014
                ( 39.38%)   0.6276* H  18 s( 99.92%)p 0.00(  0.08%)
                                            0.9996 -0.0046  0.0155 -0.0192 -0.0138
    10. (1.97752) BD ( 1) C   3 - H  19  
                ( 60.86%)   0.7801* C   3 s( 21.60%)p 3.63( 78.36%)d 0.00(  0.05%)
                                            0.0001 -0.4647  0.0036 -0.0193  0.0126
                                           -0.3085 -0.0039  0.8293 -0.0086  0.0001
                                            0.0013  0.0119  0.0024 -0.0177
                ( 39.14%)   0.6256* H  19 s( 99.92%)p 0.00(  0.08%)
                                           -0.9996  0.0034 -0.0006  0.0104 -0.0264
    11. (1.98009) BD ( 1) C   4 - C   5  
                ( 50.22%)   0.7087* C   4 s( 28.33%)p 2.53( 71.62%)d 0.00(  0.04%)
                                            0.0003  0.5322  0.0088  0.3971 -0.0037
                                            0.7452 -0.0013 -0.0563 -0.0005  0.0146
                                           -0.0012 -0.0022 -0.0103 -0.0101
                ( 49.78%)   0.7056* C   5 s( 28.36%)p 2.52( 71.60%)d 0.00(  0.04%)
                                            0.0003  0.5325  0.0048 -0.3850 -0.0052
                                           -0.7517 -0.0015  0.0526  0.0015  0.0144
                                           -0.0012 -0.0020 -0.0104 -0.0102
    12. (1.97720) BD ( 1) C   4 - H  20  
                ( 60.66%)   0.7788* C   4 s( 21.67%)p 3.61( 78.29%)d 0.00(  0.05%)
                                           -0.0001  0.4654 -0.0072 -0.0092  0.0057
                                           -0.2634 -0.0081  0.8446 -0.0031 -0.0001
                                           -0.0003 -0.0103 -0.0016  0.0185
                ( 39.34%)   0.6272* H  20 s( 99.92%)p 0.00(  0.08%)
                                            0.9996 -0.0039 -0.0001  0.0089 -0.0264
    13. (1.97705) BD ( 1) C   4 - H  21  
                ( 60.66%)   0.7788* C   4 s( 21.69%)p 3.61( 78.27%)d 0.00(  0.05%)
                                            0.0001 -0.4656  0.0074 -0.4615 -0.0004
                                            0.6116  0.0049  0.4422 -0.0091  0.0132
                                            0.0096 -0.0127  0.0040  0.0024
                ( 39.34%)   0.6272* H  21 s( 99.92%)p 0.00(  0.08%)
                                           -0.9996  0.0039  0.0147 -0.0196 -0.0133
    14. (1.98070) BD ( 1) C   5 - C   6  
                ( 50.00%)   0.7071* C   5 s( 28.58%)p 2.50( 71.38%)d 0.00(  0.04%)
                                            0.0003  0.5345  0.0087  0.7752 -0.0036
                                            0.0050  0.0235  0.3350  0.0052 -0.0004
                                            0.0130 -0.0001  0.0151 -0.0054
                ( 50.00%)   0.7071* C   6 s( 28.58%)p 2.50( 71.38%)d 0.00(  0.04%)
                                            0.0003  0.5345  0.0087 -0.7728 -0.0026
                                           -0.0221  0.0229 -0.3399  0.0073  0.0014
                                            0.0134  0.0005  0.0147 -0.0051
    15. (1.97763) BD ( 1) C   5 - H  22  
                ( 60.90%)   0.7804* C   5 s( 21.57%)p 3.63( 78.39%)d 0.00(  0.05%)
                                           -0.0001  0.4644 -0.0033 -0.4977  0.0083
                                            0.6117  0.0047  0.4021 -0.0130 -0.0146
                                           -0.0098  0.0114 -0.0029 -0.0035
                ( 39.10%)   0.6253* H  22 s( 99.92%)p 0.00(  0.08%)
                                            0.9996 -0.0033  0.0154 -0.0206 -0.0120
    16. (1.97757) BD ( 1) C   5 - H  23  
                ( 60.65%)   0.7788* C   5 s( 21.47%)p 3.66( 78.48%)d 0.00(  0.05%)
                                            0.0002 -0.4633  0.0077 -0.0461  0.0064
                                           -0.2448 -0.0143  0.8500 -0.0058  0.0001
                                            0.0020  0.0096  0.0015 -0.0190
                ( 39.35%)   0.6273* H  23 s( 99.92%)p 0.00(  0.08%)
                                           -0.9996  0.0045  0.0009  0.0091 -0.0268
    17. (1.98043) BD ( 1) C   6 - C   7  
                ( 49.81%)   0.7058* C   6 s( 28.36%)p 2.52( 71.59%)d 0.00(  0.04%)
                                            0.0003  0.5326  0.0048  0.5555  0.0052
                                           -0.5030  0.0011 -0.3929 -0.0019 -0.0139
                                           -0.0110  0.0099  0.0012 -0.0037
                ( 50.19%)   0.7084* C   7 s( 28.38%)p 2.52( 71.58%)d 0.00(  0.04%)
                                            0.0003  0.5327  0.0085 -0.5656  0.0038
                                            0.4939 -0.0005  0.3898 -0.0004 -0.0139
                                           -0.0112  0.0098  0.0017 -0.0035
    18. (1.97744) BD ( 1) C   6 - H  24  
                ( 60.65%)   0.7788* C   6 s( 21.45%)p 3.66( 78.50%)d 0.00(  0.05%)
                                           -0.0002  0.4631 -0.0079 -0.0485  0.0024
                                           -0.2306  0.0165  0.8539  0.0027  0.0009
                                           -0.0018 -0.0095 -0.0017  0.0191
                ( 39.35%)   0.6273* H  24 s( 99.92%)p 0.00(  0.08%)
                                            0.9996 -0.0044  0.0015  0.0059 -0.0276
    19. (1.97767) BD ( 1) C   6 - H  25  
                ( 60.89%)   0.7803* C   6 s( 21.58%)p 3.63( 78.38%)d 0.00(  0.05%)
                                           -0.0001  0.4645 -0.0032  0.3016 -0.0083
                                            0.8321 -0.0047 -0.0098  0.0130  0.0122
                                           -0.0002 -0.0007 -0.0144 -0.0101
                ( 39.11%)   0.6254* H  25 s( 99.92%)p 0.00(  0.08%)
                                            0.9996 -0.0033 -0.0090 -0.0269 -0.0008
    20. (1.97962) BD ( 1) C   7 - C   8  
                ( 50.03%)   0.7073* C   7 s( 28.48%)p 2.51( 71.48%)d 0.00(  0.04%)
                                            0.0003  0.5336  0.0100  0.7785 -0.0023
                                            0.0603  0.0006  0.3241 -0.0004  0.0026
                                            0.0129  0.0010  0.0149 -0.0055
                ( 49.97%)   0.7069* C   8 s( 28.53%)p 2.50( 71.42%)d 0.00(  0.04%)
                                            0.0003  0.5341  0.0094 -0.7782  0.0024
                                           -0.0578  0.0002 -0.3245  0.0004  0.0026
                                            0.0128  0.0010  0.0149 -0.0056
    21. (1.97736) BD ( 1) C   7 - H  26  
                ( 60.65%)   0.7788* C   7 s( 21.45%)p 3.66( 78.51%)d 0.00(  0.05%)
                                            0.0002 -0.4631  0.0077 -0.0250  0.0029
                                           -0.2089  0.0101  0.8606  0.0013 -0.0004
                                            0.0010  0.0084  0.0013 -0.0195
                ( 39.35%)   0.6273* H  26 s( 99.92%)p 0.00(  0.08%)
                                           -0.9996  0.0045  0.0006  0.0059 -0.0276
    22. (1.97693) BD ( 1) C   7 - H  27  
                ( 60.67%)   0.7789* C   7 s( 21.71%)p 3.60( 78.24%)d 0.00(  0.05%)
                                            0.0001 -0.4659  0.0077  0.2699 -0.0006
                                            0.8414 -0.0008 -0.0385  0.0109 -0.0106
                                            0.0006  0.0016  0.0153  0.0104
                ( 39.33%)   0.6271* H  27 s( 99.92%)p 0.00(  0.08%)
                                           -0.9996  0.0037 -0.0086 -0.0265  0.0005
    23. (1.97998) BD ( 1) C   8 - C   9  
                ( 49.99%)   0.7070* C   8 s( 28.53%)p 2.50( 71.43%)d 0.00(  0.04%)
                                            0.0003  0.5340  0.0094  0.5642 -0.0018
                                           -0.4973  0.0013 -0.3856  0.0009 -0.0140
                                           -0.0110  0.0098  0.0014 -0.0037
                ( 50.01%)   0.7072* C   9 s( 28.54%)p 2.50( 71.42%)d 0.00(  0.04%)
                                            0.0003  0.5341  0.0092 -0.5639  0.0020
                                            0.4974 -0.0012  0.3858 -0.0008 -0.0139
                                           -0.0110  0.0098  0.0014 -0.0036
    24. (1.97722) BD ( 1) C   8 - H  28  
                ( 60.67%)   0.7789* C   8 s( 21.47%)p 3.66( 78.49%)d 0.00(  0.05%)
                                           -0.0001  0.4633 -0.0081 -0.0269  0.0037
                                           -0.2019  0.0107  0.8621  0.0007  0.0005
                                           -0.0011 -0.0083 -0.0012  0.0197
                ( 39.33%)   0.6271* H  28 s( 99.92%)p 0.00(  0.08%)
                                            0.9996 -0.0045  0.0005  0.0057 -0.0277
    25. (1.97738) BD ( 1) C   8 - H  29  
                ( 60.66%)   0.7789* C   8 s( 21.49%)p 3.65( 78.46%)d 0.00(  0.05%)
                                           -0.0001  0.4636 -0.0079  0.2735  0.0001
                                            0.8413 -0.0016 -0.0434  0.0111  0.0110
                                           -0.0005 -0.0018 -0.0151 -0.0103
                ( 39.34%)   0.6272* H  29 s( 99.92%)p 0.00(  0.08%)
                                            0.9996 -0.0045 -0.0088 -0.0269  0.0006
    26. (1.98000) BD ( 1) C   9 - C  10  
                ( 50.03%)   0.7073* C   9 s( 28.54%)p 2.50( 71.42%)d 0.00(  0.04%)
                                            0.0003  0.5341  0.0097  0.7784 -0.0020
                                            0.0576 -0.0000  0.3240 -0.0007  0.0025
                                            0.0128  0.0010  0.0149 -0.0056
                ( 49.97%)   0.7069* C  10 s( 28.55%)p 2.50( 71.40%)d 0.00(  0.04%)
                                            0.0003  0.5343  0.0091 -0.7782  0.0022
                                           -0.0578 -0.0004 -0.3243  0.0002  0.0026
                                            0.0129  0.0010  0.0149 -0.0056
    27. (1.97725) BD ( 1) C   9 - H  30  
                ( 60.66%)   0.7788* C   9 s( 21.47%)p 3.66( 78.48%)d 0.00(  0.05%)
                                            0.0001 -0.4633  0.0081  0.2737 -0.0001
                                            0.8414 -0.0015 -0.0439  0.0112 -0.0110
                                            0.0006  0.0018  0.0151  0.0103
                ( 39.34%)   0.6272* H  30 s( 99.92%)p 0.00(  0.08%)
                                           -0.9996  0.0044 -0.0088 -0.0268  0.0006
    28. (1.97725) BD ( 1) C   9 - H  31  
                ( 60.67%)   0.7789* C   9 s( 21.47%)p 3.65( 78.48%)d 0.00(  0.05%)
                                            0.0001 -0.4633  0.0081 -0.0263  0.0035
                                           -0.2014  0.0107  0.8622  0.0006 -0.0005
                                            0.0011  0.0082  0.0012 -0.0197
                ( 39.33%)   0.6272* H  31 s( 99.92%)p 0.00(  0.08%)
                                           -0.9996  0.0045  0.0006  0.0057 -0.0277
    29. (1.98080) BD ( 1) C  10 - C  11  
                ( 50.18%)   0.7084* C  10 s( 28.47%)p 2.51( 71.48%)d 0.00(  0.04%)
                                            0.0003  0.5335  0.0099  0.5641  0.0001
                                           -0.4976  0.0016 -0.3861  0.0018 -0.0140
                                           -0.0111  0.0097  0.0015 -0.0037
                ( 49.82%)   0.7058* C  11 s( 28.55%)p 2.50( 71.41%)d 0.00(  0.04%)
                                            0.0003  0.5343  0.0036 -0.5616  0.0009
                                            0.4983  0.0004  0.3878  0.0008 -0.0139
                                           -0.0109  0.0100  0.0014 -0.0036
    30. (1.97738) BD ( 1) C  10 - H  32  
                ( 60.64%)   0.7787* C  10 s( 21.50%)p 3.65( 78.46%)d 0.00(  0.05%)
                                           -0.0001  0.4636 -0.0079 -0.0262  0.0040
                                           -0.2018  0.0106  0.8620  0.0003  0.0004
                                           -0.0011 -0.0082 -0.0012  0.0197
                ( 39.36%)   0.6274* H  32 s( 99.92%)p 0.00(  0.08%)
                                            0.9996 -0.0045  0.0004  0.0057 -0.0277
    31. (1.97737) BD ( 1) C  10 - H  33  
                ( 60.64%)   0.7787* C  10 s( 21.50%)p 3.65( 78.46%)d 0.00(  0.05%)
                                           -0.0001  0.4636 -0.0079  0.2738  0.0004
                                            0.8411 -0.0019 -0.0439  0.0111  0.0109
                                           -0.0006 -0.0018 -0.0151 -0.0104
                ( 39.36%)   0.6273* H  33 s( 99.92%)p 0.00(  0.08%)
                                            0.9996 -0.0045 -0.0089 -0.0269  0.0006
    32. (1.98804) BD ( 1) C  11 - C  12  
                ( 50.33%)   0.7095* C  11 s( 28.02%)p 2.57( 71.94%)d 0.00(  0.04%)
                                            0.0002  0.5291  0.0157  0.7805  0.0099
                                            0.0585 -0.0106  0.3264 -0.0089  0.0029
                                            0.0133  0.0011  0.0149 -0.0054
                ( 49.67%)   0.7047* C  12 s( 30.17%)p 2.31( 69.79%)d 0.00(  0.04%)
                                            0.0004  0.5493  0.0046 -0.7665  0.0023
                                           -0.0621 -0.0095 -0.3260 -0.0102  0.0021
                                            0.0123  0.0009  0.0147 -0.0056
    33. (1.97734) BD ( 1) C  11 - H  34  
                ( 60.65%)   0.7788* C  11 s( 21.72%)p 3.60( 78.23%)d 0.00(  0.05%)
                                            0.0001 -0.4660  0.0085  0.2716 -0.0067
                                            0.8404 -0.0026 -0.0451  0.0121 -0.0111
                                            0.0005  0.0021  0.0151  0.0102
                ( 39.35%)   0.6273* H  34 s( 99.92%)p 0.00(  0.08%)
                                           -0.9996  0.0041 -0.0086 -0.0270  0.0004
    34. (1.97734) BD ( 1) C  11 - H  35  
                ( 60.65%)   0.7788* C  11 s( 21.72%)p 3.60( 78.23%)d 0.00(  0.05%)
                                            0.0001 -0.4660  0.0085 -0.0289 -0.0020
                                           -0.2027  0.0138  0.8603 -0.0021 -0.0007
                                            0.0010  0.0085  0.0013 -0.0196
                ( 39.35%)   0.6273* H  35 s( 99.92%)p 0.00(  0.08%)
                                           -0.9996  0.0041  0.0008  0.0054 -0.0278
    35. (1.98901) BD ( 1) C  12 - H  36  
                ( 60.51%)   0.7779* C  12 s( 23.17%)p 3.31( 76.78%)d 0.00(  0.04%)
                                            0.0000  0.4814 -0.0033  0.0027  0.0161
                                           -0.2235 -0.0003  0.8471 -0.0003 -0.0002
                                           -0.0003 -0.0085 -0.0015  0.0189
                ( 39.49%)   0.6284* H  36 s( 99.92%)p 0.00(  0.08%)
                                            0.9996 -0.0020 -0.0014  0.0073 -0.0269
    36. (1.98901) BD ( 1) C  12 - H  37  
                ( 60.51%)   0.7779* C  12 s( 23.17%)p 3.31( 76.78%)d 0.00(  0.04%)
                                            0.0000  0.4814 -0.0033  0.3031  0.0147
                                            0.8199 -0.0053 -0.0583  0.0040  0.0114
                                           -0.0012 -0.0019 -0.0140 -0.0101
                ( 39.49%)   0.6284* H  37 s( 99.92%)p 0.00(  0.08%)
                                            0.9996 -0.0020 -0.0109 -0.0257  0.0017
    37. (1.98874) BD ( 1) C  12 - H  38  
                ( 60.79%)   0.7797* C  12 s( 23.45%)p 3.26( 76.51%)d 0.00(  0.04%)
                                            0.0000  0.4843  0.0030  0.5654  0.0046
                                           -0.5227  0.0071 -0.4148  0.0097 -0.0137
                                           -0.0113  0.0098  0.0005 -0.0031
                ( 39.21%)   0.6262* H  38 s( 99.92%)p 0.00(  0.08%)
                                            0.9996 -0.0008 -0.0188  0.0165  0.0128
    38. (1.99926) CR ( 1) C   1           s(100.00%)p 0.00(  0.00%)
                                            1.0000 -0.0002 -0.0000 -0.0000  0.0000
                                           -0.0001  0.0000  0.0003  0.0000 -0.0000
                                            0.0000  0.0000  0.0000 -0.0000
    39. (1.99914) CR ( 1) C   2           s(100.00%)p 0.00(  0.00%)
                                            1.0000 -0.0002 -0.0000 -0.0001  0.0000
                                           -0.0002  0.0000 -0.0003  0.0000 -0.0000
                                            0.0000  0.0000  0.0000 -0.0000
    40. (1.99912) CR ( 1) C   3           s(100.00%)p 0.00(  0.00%)
                                            1.0000 -0.0002 -0.0000 -0.0002  0.0000
                                            0.0004 -0.0000 -0.0001  0.0000 -0.0000
                                           -0.0000  0.0000 -0.0000  0.0000
    41. (1.99912) CR ( 1) C   4           s(100.00%)p 0.00(  0.00%)
                                            1.0000 -0.0002 -0.0000  0.0002  0.0000
                                           -0.0004 -0.0000  0.0002  0.0000 -0.0000
                                           -0.0000  0.0000 -0.0000  0.0000
    42. (1.99912) CR ( 1) C   5           s(100.00%)p 0.00(  0.00%)
                                            1.0000 -0.0002 -0.0000 -0.0002  0.0000
                                            0.0003 -0.0000 -0.0002 -0.0000 -0.0000
                                           -0.0000  0.0000 -0.0000  0.0000
    43. (1.99912) CR ( 1) C   6           s(100.00%)p 0.00(  0.00%)
                                            1.0000 -0.0002 -0.0000  0.0001 -0.0000
                                            0.0002 -0.0000  0.0004  0.0000  0.0000
                                           -0.0000 -0.0000 -0.0000  0.0000
    44. (1.99913) CR ( 1) C   7           s(100.00%)p 0.00(  0.00%)
                                            1.0000 -0.0002 -0.0000 -0.0001 -0.0000
                                           -0.0003 -0.0000 -0.0003 -0.0000  0.0000
                                           -0.0000 -0.0000 -0.0000  0.0000
    45. (1.99913) CR ( 1) C   8           s(100.00%)p 0.00(  0.00%)
                                            1.0000 -0.0002 -0.0000  0.0001  0.0000
                                            0.0003  0.0000  0.0003  0.0000  0.0000
                                           -0.0000 -0.0000 -0.0000  0.0000
    46. (1.99913) CR ( 1) C   9           s(100.00%)p 0.00(  0.00%)
                                            1.0000 -0.0002 -0.0000 -0.0001 -0.0000
                                           -0.0003 -0.0000 -0.0003 -0.0000  0.0000
                                           -0.0000 -0.0000 -0.0000  0.0000
    47. (1.99912) CR ( 1) C  10           s(100.00%)p 0.00(  0.00%)
                                            1.0000 -0.0002 -0.0000  0.0001 -0.0000
                                            0.0003  0.0000  0.0003  0.0000  0.0000
                                           -0.0000 -0.0000 -0.0000  0.0000
    48. (1.99914) CR ( 1) C  11           s(100.00%)p 0.00(  0.00%)
                                            1.0000 -0.0002 -0.0000 -0.0000 -0.0000
                                           -0.0003  0.0000 -0.0003  0.0000  0.0000
                                            0.0000 -0.0000 -0.0000  0.0000
    49. (1.99925) CR ( 1) C  12           s(100.00%)p 0.00(  0.00%)
                                            1.0000 -0.0002 -0.0000  0.0003 -0.0000
                                            0.0000  0.0000  0.0001  0.0000 -0.0000
                                           -0.0000 -0.0000 -0.0000  0.0000
    50. (0.00303) RY*( 1) C   1           s( 10.49%)p 7.86( 82.50%)d 0.67(  7.00%)
                                           -0.0000  0.0129  0.3237  0.0099  0.4014
                                            0.0171  0.8077  0.0030  0.1056  0.1161
                                           -0.0469 -0.1369 -0.0857 -0.1681
    51. (0.00136) RY*( 2) C   1           s(  0.02%)p99.99( 73.03%)d99.99( 26.95%)
                                           -0.0000  0.0010  0.0146  0.0125  0.7672
                                           -0.0043 -0.3762 -0.0013 -0.0086  0.0944
                                           -0.4513  0.2304  0.0576  0.0216
    52. (0.00044) RY*( 3) C   1           s( 19.04%)p 4.04( 76.96%)d 0.21(  4.01%)
                                            0.0000  0.0103  0.4362 -0.0029  0.0002
                                           -0.0072  0.0042  0.0151 -0.8771 -0.0864
                                            0.0700  0.0934  0.0538  0.1269
    53. (0.00018) RY*( 4) C   1           s( 49.95%)p 0.49( 24.52%)d 0.51( 25.52%)
                                            0.0000 -0.0086  0.7067 -0.0032 -0.0371
                                           -0.0033 -0.1641 -0.0067  0.4657 -0.2107
                                            0.1899  0.2228  0.1313  0.3285
    54. (0.00001) RY*( 5) C   1           s(  7.35%)p 0.82(  6.01%)d11.79( 86.64%)
    55. (0.00001) RY*( 6) C   1           s(  3.98%)p 5.66( 22.56%)d18.44( 73.46%)
    56. (0.00001) RY*( 7) C   1           s(  5.38%)p 1.87( 10.08%)d15.71( 84.54%)
    57. (0.00000) RY*( 8) C   1           s(  0.69%)p 1.65(  1.14%)d99.99( 98.17%)
    58. (0.00000) RY*( 9) C   1           s(  3.13%)p 1.07(  3.34%)d29.86( 93.53%)
    59. (0.00440) RY*( 1) C   2           s(  1.45%)p63.24( 91.96%)d 4.53(  6.59%)
                                            0.0000  0.0112  0.1201  0.0291  0.8869
                                           -0.0046 -0.3438  0.0018  0.1178  0.0717
                                            0.1780 -0.0626  0.1573 -0.0191
    60. (0.00154) RY*( 2) C   2           s( 10.63%)p 5.55( 58.97%)d 2.86( 30.40%)
                                            0.0000 -0.0140  0.3257 -0.0033 -0.0261
                                           -0.0118 -0.2002 -0.0112 -0.7407  0.1715
                                           -0.1575 -0.4880 -0.0848 -0.0665
    61. (0.00123) RY*( 3) C   2           s(  4.10%)p21.60( 88.49%)d 1.81(  7.42%)
                                           -0.0000 -0.0072  0.2023  0.0026 -0.3579
                                            0.0104 -0.7570 -0.0169  0.4282  0.0892
                                           -0.0449 -0.0874 -0.1571 -0.1785
    62. (0.00057) RY*( 4) C   2           s( 48.03%)p 0.44( 21.14%)d 0.64( 30.82%)
                                            0.0000  0.0070  0.6930 -0.0060  0.0443
                                           -0.0035  0.3529 -0.0090  0.2912  0.2649
                                           -0.4413  0.0857  0.1803 -0.0586
    63. (0.00023) RY*( 5) C   2           s( 12.51%)p 0.72(  8.96%)d 6.28( 78.53%)
                                            0.0000  0.0044  0.3537 -0.0031  0.0587
                                           -0.0110  0.2798  0.0019  0.0875 -0.2124
                                            0.4970 -0.0975 -0.6019 -0.3485
    64. (0.00016) RY*( 6) C   2           s(  5.63%)p 0.70(  3.91%)d16.07( 90.46%)
                                           -0.0000  0.0016  0.2373  0.0100 -0.0485
                                            0.0172  0.0088 -0.0164  0.1899 -0.4922
                                            0.0511 -0.4235  0.0503  0.6912
    65. (0.00004) RY*( 7) C   2           s(  8.48%)p 2.02( 17.11%)d 8.77( 74.41%)
    66. (0.00001) RY*( 8) C   2           s(  4.62%)p 1.26(  5.82%)d19.40( 89.56%)
    67. (0.00001) RY*( 9) C   2           s(  4.58%)p 0.83(  3.78%)d20.02( 91.64%)
    68. (0.00470) RY*( 1) C   3           s(  1.07%)p86.08( 92.36%)d 6.12(  6.56%)
                                           -0.0000  0.0084  0.1032 -0.0111 -0.3044
                                           -0.0037 -0.0548  0.0223  0.9096  0.0564
                                            0.0397 -0.2005 -0.0044  0.1438
    69. (0.00331) RY*( 2) C   3           s( 20.72%)p 3.42( 70.95%)d 0.40(  8.33%)
                                            0.0000 -0.0036  0.4552 -0.0032  0.2842
                                            0.0105  0.7873 -0.0018  0.0933  0.2763
                                            0.0242  0.0580  0.0255 -0.0482
    70. (0.00112) RY*( 3) C   3           s(  0.75%)p99.99( 79.29%)d26.46( 19.96%)
                                            0.0000 -0.0162  0.0853  0.0037 -0.8206
                                            0.0092  0.1916  0.0029 -0.2875  0.2017
                                            0.1886  0.0237  0.3503  0.0067
    71. (0.00072) RY*( 4) C   3           s( 57.12%)p 0.35( 20.23%)d 0.40( 22.65%)
                                            0.0000  0.0016  0.7558 -0.0050  0.0325
                                            0.0092 -0.4433 -0.0065 -0.0673 -0.0140
                                           -0.3049 -0.0864  0.2618 -0.2395
    72. (0.00022) RY*( 5) C   3           s( 15.10%)p 0.36(  5.40%)d 5.26( 79.50%)
                                            0.0000  0.0008  0.3886 -0.0025  0.0089
                                            0.0041 -0.2272 -0.0000 -0.0471 -0.0351
                                            0.6338  0.4006 -0.3428  0.3378
    73. (0.00014) RY*( 6) C   3           s(  3.90%)p 4.74( 18.47%)d19.92( 77.64%)
                                           -0.0000 -0.0079  0.1973  0.0227 -0.3576
                                           -0.0001  0.1912  0.0062 -0.1403 -0.3128
                                           -0.3889 -0.1552 -0.7072  0.0554
    74. (0.00008) RY*( 7) C   3           s(  0.87%)p 6.22(  5.42%)d99.99( 93.71%)
    75. (0.00002) RY*( 8) C   3           s(  0.44%)p14.93(  6.56%)d99.99( 93.00%)
    76. (0.00001) RY*( 9) C   3           s(  0.04%)p36.67(  1.48%)d99.99( 98.48%)
    77. (0.00378) RY*( 1) C   4           s(  0.29%)p99.99( 95.65%)d14.20(  4.06%)
                                            0.0000 -0.0010  0.0535 -0.0046 -0.6384
                                           -0.0062 -0.5970 -0.0064 -0.4387  0.1376
                                           -0.0269 -0.0844 -0.1053  0.0523
    78. (0.00315) RY*( 2) C   4           s( 44.94%)p 1.06( 47.43%)d 0.17(  7.64%)
                                            0.0000 -0.0067  0.6703  0.0034  0.2348
                                           -0.0070 -0.4990  0.0065  0.4124  0.1883
                                            0.0200  0.1351  0.1103 -0.1005
    79. (0.00291) RY*( 3) C   4           s(  1.26%)p68.97( 86.93%)d 9.37( 11.81%)
                                           -0.0000 -0.0009  0.1123  0.0099  0.6336
                                           -0.0033 -0.1231 -0.0138 -0.6727  0.1271
                                            0.1245 -0.1949  0.1040  0.1940
    80. (0.00039) RY*( 4) C   4           s( 24.42%)p 1.06( 25.92%)d 2.03( 49.67%)
                                            0.0000  0.0019  0.4941  0.0053 -0.2158
                                           -0.0102  0.4178  0.0047 -0.1946  0.0127
                                            0.5101  0.3411 -0.2985  0.1757
    81. (0.00034) RY*( 5) C   4           s( 22.40%)p 1.18( 26.44%)d 2.28( 51.17%)
                                            0.0000  0.0020  0.4732  0.0066 -0.2188
                                           -0.0121  0.4222  0.0057 -0.1951  0.0817
                                           -0.4717 -0.3206  0.3551 -0.2315
    82. (0.00018) RY*( 6) C   4           s(  6.66%)p 0.25(  1.64%)d13.78( 91.71%)
                                           -0.0000 -0.0004  0.2580 -0.0056  0.0576
                                            0.0113 -0.1037 -0.0053  0.0458 -0.7575
                                           -0.1735 -0.3441 -0.3815  0.2218
    83. (0.00009) RY*( 7) C   4           s(  0.00%)p 1.00(  3.49%)d27.63( 96.50%)
    84. (0.00001) RY*( 8) C   4           s(  0.01%)p 1.00( 10.61%)d 8.42( 89.38%)
    85. (0.00001) RY*( 9) C   4           s(  0.02%)p99.99(  2.09%)d99.99( 97.89%)
    86. (0.00489) RY*( 1) C   5           s(  0.29%)p99.99( 93.47%)d21.28(  6.23%)
                                           -0.0000  0.0098  0.0532  0.0189  0.5317
                                           -0.0085 -0.3759 -0.0161 -0.7141 -0.1427
                                           -0.0788  0.1183 -0.0208 -0.1460
    87. (0.00334) RY*( 2) C   5           s( 19.82%)p 3.63( 71.98%)d 0.41(  8.19%)
                                            0.0000 -0.0040  0.4452 -0.0051 -0.6908
                                            0.0067  0.0166 -0.0064 -0.4921  0.1375
                                            0.0793  0.1344  0.1781 -0.0835
    88. (0.00121) RY*( 3) C   5           s(  1.57%)p50.63( 79.29%)d12.22( 19.14%)
                                            0.0000 -0.0161  0.1241 -0.0080  0.3176
                                           -0.0014  0.8147 -0.0068 -0.1679  0.3303
                                           -0.0859  0.1676 -0.0596 -0.2081
    89. (0.00062) RY*( 4) C   5           s( 54.42%)p 0.35( 19.17%)d 0.49( 26.41%)
                                           -0.0000  0.0030  0.7377 -0.0042  0.2578
                                            0.0102 -0.1831 -0.0032  0.3025  0.1538
                                           -0.2924 -0.3160  0.2206 -0.0804
    90. (0.00022) RY*( 5) C   5           s( 18.63%)p 0.35(  6.53%)d 4.02( 74.84%)
                                           -0.0000  0.0014  0.4316 -0.0013  0.1524
                                            0.0029 -0.0790 -0.0047  0.1893 -0.0632
                                            0.5309  0.4926 -0.4123  0.2234
    91. (0.00014) RY*( 6) C   5           s(  3.87%)p 4.49( 17.36%)d20.38( 78.77%)
                                            0.0000 -0.0077  0.1965 -0.0121  0.0476
                                           -0.0199  0.3912  0.0028 -0.1334 -0.7523
                                            0.1002 -0.2719  0.1816  0.3238
    92. (0.00008) RY*( 7) C   5           s(  1.12%)p 4.39(  4.92%)d83.78( 93.96%)
    93. (0.00001) RY*( 8) C   5           s(  0.06%)p49.47(  2.86%)d99.99( 97.09%)
    94. (0.00002) RY*( 9) C   5           s(  0.25%)p18.47(  4.56%)d99.99( 95.20%)
    95. (0.00485) RY*( 1) C   6           s(  0.23%)p99.99( 93.45%)d27.94(  6.33%)
                                           -0.0000  0.0101  0.0465 -0.0149 -0.3941
                                           -0.0201 -0.7955  0.0082  0.3816  0.1228
                                           -0.0003  0.0761 -0.1150 -0.1709
    96. (0.00331) RY*( 2) C   6           s( 20.07%)p 3.58( 71.78%)d 0.41(  8.16%)
                                            0.0000 -0.0036  0.4479  0.0033  0.6892
                                            0.0031 -0.0851  0.0093  0.4852 -0.0731
                                            0.0514 -0.0798  0.1730 -0.1931
    97. (0.00121) RY*( 3) C   6           s(  1.85%)p42.60( 78.89%)d10.40( 19.25%)
                                            0.0000 -0.0160  0.1351  0.0085 -0.4937
                                           -0.0022  0.5167  0.0058  0.5273 -0.2493
                                           -0.2318  0.0249  0.0685 -0.2671
    98. (0.00061) RY*( 4) C   6           s( 53.30%)p 0.37( 19.58%)d 0.51( 27.11%)
                                            0.0000  0.0032  0.7301  0.0018 -0.2195
                                            0.0080 -0.0680  0.0081 -0.3780  0.1861
                                           -0.3418  0.0355  0.3269  0.1075
    99. (0.00023) RY*( 5) C   6           s( 18.29%)p 0.40(  7.34%)d 4.07( 74.37%)
                                            0.0000  0.0017  0.4277  0.0005 -0.1383
                                            0.0008 -0.0168  0.0065 -0.2323 -0.5018
                                            0.4986 -0.1309 -0.4615 -0.1142
   100. (0.00013) RY*( 6) C   6           s(  4.54%)p 3.73( 16.94%)d17.29( 78.52%)
                                           -0.0000 -0.0076  0.2130  0.0167 -0.1401
                                           -0.0121  0.2461 -0.0113  0.2977  0.6034
                                            0.4740 -0.0468 -0.1527  0.4134
   101. (0.00008) RY*( 7) C   6           s(  1.41%)p 3.34(  4.71%)d66.57( 93.88%)
   102. (0.00001) RY*( 8) C   6           s(  0.12%)p 7.01(  0.82%)d99.99( 99.06%)
   103. (0.00002) RY*( 9) C   6           s(  0.22%)p30.47(  6.64%)d99.99( 93.15%)
   104. (0.00360) RY*( 1) C   7           s(  2.35%)p39.52( 93.03%)d 1.96(  4.61%)
                                            0.0000 -0.0003  0.1534 -0.0065 -0.7909
                                            0.0062  0.4779 -0.0057 -0.2762  0.0997
                                            0.1249 -0.0292  0.0213 -0.1389
   105. (0.00321) RY*( 2) C   7           s( 14.71%)p 5.13( 75.54%)d 0.66(  9.75%)
                                            0.0000 -0.0054  0.3835  0.0045  0.4172
                                            0.0046  0.0842 -0.0131 -0.7577 -0.0606
                                           -0.0950  0.0250 -0.0072 -0.2901
   106. (0.00300) RY*( 3) C   7           s( 25.11%)p 2.58( 64.76%)d 0.40( 10.13%)
                                            0.0000 -0.0050  0.5011 -0.0062 -0.3527
                                           -0.0128 -0.7222  0.0016 -0.0377 -0.1710
                                           -0.0194 -0.1097  0.2339  0.0705
   107. (0.00037) RY*( 4) C   7           s( 31.32%)p 0.93( 29.16%)d 1.26( 39.51%)
                                            0.0000  0.0023  0.5597 -0.0026  0.1551
                                           -0.0087  0.3049 -0.0118  0.4176 -0.4376
                                            0.3581 -0.0661 -0.2588 -0.0639
   108. (0.00035) RY*( 5) C   7           s( 19.49%)p 0.98( 19.12%)d 3.15( 61.39%)
                                            0.0000  0.0019  0.4415 -0.0039  0.1141
                                           -0.0078  0.2549 -0.0098  0.3362  0.4604
                                           -0.4657  0.1087  0.4162 -0.0008
   109. (0.00015) RY*( 6) C   7           s(  6.16%)p 0.37(  2.28%)d14.85( 91.56%)
                                           -0.0000 -0.0007  0.2483  0.0090 -0.0613
                                            0.0066 -0.1010  0.0092 -0.0928  0.3502
                                           -0.0901  0.3326 -0.6835  0.4550
   110. (0.00007) RY*( 7) C   7           s(  0.72%)p 5.49(  3.93%)d99.99( 95.35%)
   111. (0.00001) RY*( 8) C   7           s(  0.09%)p 1.11(  0.10%)d99.99( 99.81%)
   112. (0.00000) RY*( 9) C   7           s(  0.02%)p99.99( 12.28%)d99.99( 87.70%)
   113. (0.00346) RY*( 1) C   8           s(  0.04%)p99.99( 91.28%)d99.99(  8.68%)
                                            0.0000 -0.0004  0.0197 -0.0010 -0.4096
                                            0.0130  0.7498 -0.0092 -0.4274 -0.1489
                                           -0.0933 -0.0192  0.0588  0.2282
   114. (0.00338) RY*( 2) C   8           s(  0.38%)p99.99( 92.69%)d18.44(  6.94%)
                                            0.0000 -0.0010  0.0613  0.0087  0.8684
                                            0.0075  0.2255 -0.0070 -0.3490  0.0017
                                            0.1068 -0.0880  0.1635  0.1533
   115. (0.00311) RY*( 3) C   8           s( 37.51%)p 1.42( 53.20%)d 0.25(  9.28%)
                                            0.0000 -0.0078  0.6124  0.0016  0.0995
                                            0.0054  0.3896  0.0093  0.6084 -0.1445
                                           -0.0552 -0.0676  0.1759 -0.1828
   116. (0.00037) RY*( 4) C   8           s( 52.60%)p 0.78( 40.85%)d 0.12(  6.54%)
                                            0.0000  0.0032  0.7253  0.0043 -0.1504
                                            0.0111 -0.3786  0.0148 -0.4922  0.1219
                                           -0.1481  0.0670  0.1532 -0.0252
   117. (0.00035) RY*( 5) C   8           s(  3.34%)p 0.79(  2.63%)d28.16( 94.03%)
                                            0.0000  0.0009  0.1827  0.0009 -0.0372
                                            0.0025 -0.0958  0.0039 -0.1254 -0.6166
                                            0.6008 -0.1531 -0.4140 -0.0656
   118. (0.00013) RY*( 6) C   8           s(  5.93%)p 0.62(  3.70%)d15.23( 90.36%)
                                           -0.0000 -0.0012  0.2436 -0.0032  0.0438
                                           -0.0083  0.1155 -0.0105  0.1470  0.4584
                                            0.1574  0.2627 -0.5974  0.4927
   119. (0.00007) RY*( 7) C   8           s(  0.00%)p 1.00(  4.14%)d23.15( 95.86%)
   120. (0.00001) RY*( 8) C   8           s(  0.17%)p 2.33(  0.40%)d99.99( 99.42%)
   121. (0.00000) RY*( 9) C   8           s(  0.00%)p 1.00( 11.29%)d 7.86( 88.71%)
   122. (0.00340) RY*( 1) C   9           s(  0.17%)p99.99( 95.70%)d24.39(  4.13%)
                                            0.0000 -0.0001  0.0411 -0.0076 -0.9437
                                            0.0015  0.2557  0.0003  0.0313  0.0877
                                            0.1420 -0.0600  0.0984 -0.0116
   123. (0.00337) RY*( 2) C   9           s(  0.00%)p 1.00( 88.21%)d 0.13( 11.79%)
                                           -0.0000 -0.0000  0.0020  0.0039  0.1675
                                            0.0144  0.7014 -0.0126 -0.6014  0.1056
                                            0.0093  0.0604 -0.1309 -0.2930
   124. (0.00311) RY*( 3) C   9           s( 37.75%)p 1.41( 53.05%)d 0.24(  9.20%)
                                            0.0000 -0.0078  0.6144 -0.0024 -0.1114
                                           -0.0066 -0.4541 -0.0083 -0.5583 -0.1529
                                           -0.0574 -0.0729  0.1883 -0.1567
   125. (0.00036) RY*( 4) C   9           s( 55.15%)p 0.80( 43.99%)d 0.02(  0.86%)
                                            0.0000  0.0033  0.7426 -0.0047  0.1568
                                           -0.0120  0.3962 -0.0153  0.5079 -0.0480
                                           -0.0070  0.0228  0.0640 -0.0407
   126. (0.00035) RY*( 5) C   9           s(  0.00%)p 0.00(  0.00%)d 1.00(100.00%)
                                            0.0000  0.0000  0.0016 -0.0000  0.0010
                                           -0.0000  0.0017 -0.0001  0.0020 -0.6351
                                            0.6178 -0.1671 -0.4295 -0.0514
   127. (0.00013) RY*( 6) C   9           s(  6.73%)p 0.47(  3.14%)d13.39( 90.13%)
                                           -0.0000 -0.0011  0.2594  0.0033 -0.0432
                                            0.0079 -0.1051  0.0102 -0.1355  0.4465
                                            0.1521  0.2654 -0.6039  0.4936
   128. (0.00007) RY*( 7) C   9           s(  0.01%)p 1.00(  4.16%)d23.06( 95.84%)
   129. (0.00001) RY*( 8) C   9           s(  0.17%)p 2.47(  0.41%)d99.99( 99.43%)
   130. (0.00000) RY*( 9) C   9           s(  0.00%)p 1.00( 11.54%)d 7.66( 88.45%)
   131. (0.00341) RY*( 1) C  10           s(  2.56%)p36.45( 93.13%)d 1.69(  4.32%)
                                           -0.0000 -0.0027  0.1598  0.0067  0.9336
                                           -0.0001 -0.2400  0.0024  0.0440  0.0746
                                            0.1352 -0.0668  0.1146 -0.0417
   132. (0.00325) RY*( 2) C  10           s(  0.00%)p 1.00( 87.74%)d 0.14( 12.26%)
                                           -0.0000 -0.0001  0.0039  0.0043  0.2057
                                            0.0148  0.6912 -0.0127 -0.5974 -0.1072
                                           -0.0017 -0.0650  0.1372  0.2968
   133. (0.00315) RY*( 3) C  10           s( 39.58%)p 1.30( 51.39%)d 0.23(  9.03%)
                                            0.0000 -0.0077  0.6291  0.0001 -0.0206
                                            0.0077  0.4701  0.0090  0.5407 -0.1641
                                           -0.0772 -0.0630  0.1726 -0.1537
   134. (0.00037) RY*( 4) C  10           s( 51.37%)p 0.94( 48.09%)d 0.01(  0.54%)
                                            0.0000  0.0038  0.7167  0.0047 -0.2030
                                            0.0111 -0.4002  0.0144 -0.5284 -0.0389
                                           -0.0035  0.0215  0.0484 -0.0319
   135. (0.00035) RY*( 5) C  10           s(  0.00%)p 0.00(  0.00%)d 1.00(100.00%)
                                            0.0000  0.0000  0.0004 -0.0001  0.0003
                                           -0.0003  0.0009  0.0003 -0.0010 -0.6294
                                            0.6179 -0.1636 -0.4376 -0.0616
   136. (0.00013) RY*( 6) C  10           s(  6.33%)p 0.50(  3.18%)d14.30( 90.49%)
                                           -0.0000 -0.0011  0.2515 -0.0042  0.0410
                                           -0.0076  0.1068 -0.0101  0.1363  0.4362
                                            0.1331  0.2760 -0.6122  0.4959
   137. (0.00007) RY*( 7) C  10           s(  0.01%)p 1.00(  4.27%)d22.39( 95.72%)
   138. (0.00001) RY*( 8) C  10           s(  0.13%)p 2.70(  0.35%)d99.99( 99.52%)
   139. (0.00000) RY*( 9) C  10           s(  0.00%)p 1.00( 12.05%)d 7.30( 87.95%)
   140. (0.00328) RY*( 1) C  11           s( 16.20%)p 4.69( 76.05%)d 0.48(  7.75%)
                                            0.0000  0.0021  0.4025 -0.0070 -0.7809
                                           -0.0049 -0.1021 -0.0080 -0.3744 -0.0597
                                            0.0501 -0.0921  0.2105 -0.1364
   141. (0.00295) RY*( 2) C  11           s(  0.00%)p 1.00( 86.98%)d 0.15( 13.02%)
                                           -0.0000 -0.0000  0.0005  0.0050  0.1969
                                            0.0174  0.6878 -0.0151 -0.5979  0.0967
                                            0.0157  0.0627 -0.1484 -0.3076
   142. (0.00106) RY*( 3) C  11           s( 13.25%)p 4.88( 64.67%)d 1.67( 22.08%)
                                            0.0000 -0.0147  0.3637 -0.0094  0.5196
                                           -0.0056 -0.4807 -0.0095 -0.3813 -0.3190
                                           -0.2416 -0.0224  0.1534 -0.1915
   143. (0.00034) RY*( 4) C  11           s(  0.00%)p 0.00(  0.01%)d 1.00( 99.99%)
                                           -0.0000  0.0000  0.0047  0.0001  0.0024
                                            0.0004  0.0085 -0.0006 -0.0015  0.6411
                                           -0.6170  0.1722  0.4218  0.0251
   144. (0.00032) RY*( 5) C  11           s( 46.65%)p 1.02( 47.58%)d 0.12(  5.77%)
                                            0.0000  0.0065  0.6829 -0.0025  0.1045
                                           -0.0118  0.4294 -0.0144  0.5293 -0.1535
                                           -0.0606  0.0102  0.1323 -0.1135
   145. (0.00013) RY*( 6) C  11           s( 19.03%)p 0.45(  8.60%)d 3.80( 72.37%)
                                            0.0000 -0.0057  0.4361 -0.0190  0.1990
                                            0.0085 -0.1704  0.0034 -0.1302  0.5860
                                            0.5150  0.0208 -0.1662  0.2950
   146. (0.00008) RY*( 7) C  11           s(  4.52%)p 0.69(  3.13%)d20.44( 92.36%)
   147. (0.00000) RY*( 8) C  11           s(  0.33%)p 2.51(  0.82%)d99.99( 98.85%)
   148. (0.00000) RY*( 9) C  11           s(  0.02%)p99.99( 12.34%)d99.99( 87.64%)
   149. (0.00315) RY*( 1) C  12           s(  5.94%)p14.49( 86.10%)d 1.34(  7.96%)
                                           -0.0000  0.0114  0.2435 -0.0114 -0.5177
                                            0.0124  0.5842  0.0105  0.5014 -0.1879
                                           -0.1420 -0.0261  0.0967 -0.1186
   150. (0.00147) RY*( 2) C  12           s(  0.00%)p 1.00( 75.26%)d 0.33( 24.74%)
                                           -0.0000 -0.0000 -0.0000 -0.0029 -0.1843
                                           -0.0100 -0.6402  0.0087  0.5555  0.3225
                                           -0.2019  0.1231  0.0008 -0.2958
   151. (0.00037) RY*( 3) C  12           s( 11.01%)p 8.04( 88.59%)d 0.04(  0.40%)
                                            0.0000  0.0120  0.3316  0.0160 -0.7134
                                            0.0025 -0.2720  0.0082 -0.5502  0.0319
                                            0.0392  0.0315 -0.0053  0.0210
   152. (0.00013) RY*( 4) C  12           s( 67.31%)p 0.17( 11.14%)d 0.32( 21.55%)
                                            0.0000 -0.0061  0.8204  0.0013  0.3033
                                           -0.0031  0.0306 -0.0031  0.1358  0.2843
                                            0.2393  0.1272 -0.1471  0.1989
   153. (0.00000) RY*( 5) C  12           s(  5.66%)p 3.02( 17.11%)d13.64( 77.23%)
   154. (0.00001) RY*( 6) C  12           s(  3.67%)p 2.16(  7.93%)d24.12( 88.40%)
   155. (0.00001) RY*( 7) C  12           s(  2.21%)p 1.05(  2.33%)d43.18( 95.46%)
   156. (0.00000) RY*( 8) C  12           s(  1.17%)p 0.97(  1.14%)d83.41( 97.69%)
   157. (0.00000) RY*( 9) C  12           s(  3.06%)p 3.45( 10.55%)d28.24( 86.40%)
   158. (0.00141) RY*( 1) H  13           s( 97.81%)p 0.02(  2.19%)
                                            0.0045  0.9890 -0.0660 -0.1190  0.0587
   159. (0.00021) RY*( 2) H  13           s(  0.00%)p 1.00(100.00%)
                                            0.0002  0.0000 -0.8528  0.5153  0.0850
   160. (0.00013) RY*( 3) H  13           s(  0.06%)p99.99( 99.94%)
                                            0.0075  0.0237 -0.1985 -0.1693 -0.9651
   161. (0.00003) RY*( 4) H  13           s(  2.21%)p44.21( 97.79%)
   162. (0.00187) RY*( 1) H  14           s( 98.50%)p 0.02(  1.50%)
                                            0.0051  0.9925 -0.0427  0.0340  0.1094
   163. (0.00021) RY*( 2) H  14           s(  0.02%)p99.99( 99.98%)
                                            0.0002  0.0133 -0.8536 -0.4039 -0.3287
   164. (0.00013) RY*( 3) H  14           s(  0.08%)p99.99( 99.92%)
                                            0.0067  0.0268 -0.1673  0.8106 -0.5605
   165. (0.00003) RY*( 4) H  14           s(  1.48%)p66.62( 98.52%)
   166. (0.00145) RY*( 1) H  15           s( 98.10%)p 0.02(  1.90%)
                                            0.0049  0.9904  0.0720 -0.0253  0.1148
   167. (0.00022) RY*( 2) H  15           s(  0.05%)p99.99( 99.95%)
                                           -0.0009  0.0214 -0.0972 -0.9386 -0.3304
   168. (0.00014) RY*( 3) H  15           s(  0.06%)p99.99( 99.94%)
                                            0.0077  0.0236  0.7513  0.1489 -0.6424
   169. (0.00004) RY*( 4) H  15           s(  1.87%)p52.53( 98.13%)
   170. (0.00241) RY*( 1) H  16           s( 99.31%)p 0.01(  0.69%)
                                            0.0051  0.9966 -0.0566 -0.0100 -0.0596
   171. (0.00019) RY*( 2) H  16           s(  0.04%)p99.99( 99.96%)
                                            0.0033  0.0192 -0.4510  0.6147  0.6468
   172. (0.00012) RY*( 3) H  16           s(  0.00%)p 1.00(100.00%)
                                           -0.0005  0.0025 -0.3493 -0.7887  0.5059
   173. (0.00004) RY*( 4) H  16           s(  0.73%)p99.99( 99.27%)
   174. (0.00279) RY*( 1) H  17           s( 99.50%)p 0.00(  0.50%)
                                            0.0060  0.9975  0.0174 -0.0465 -0.0501
   175. (0.00019) RY*( 2) H  17           s(  0.01%)p 1.00( 99.99%)
                                            0.0037  0.0090  0.8034 -0.1300  0.5811
   176. (0.00013) RY*( 3) H  17           s(  0.00%)p 1.00(100.00%)
                                            0.0001  0.0036  0.4605  0.7542 -0.4680
   177. (0.00004) RY*( 4) H  17           s(  0.57%)p99.99( 99.43%)
   178. (0.00299) RY*( 1) H  18           s( 99.56%)p 0.00(  0.44%)
                                            0.0063  0.9978 -0.0358  0.0550  0.0114
   179. (0.00018) RY*( 2) H  18           s(  0.02%)p99.99( 99.98%)
                                            0.0040  0.0138  0.0760 -0.3922  0.9166
   180. (0.00013) RY*( 3) H  18           s(  0.00%)p 1.00(100.00%)
                                            0.0005  0.0013 -0.8321 -0.5315 -0.1585
   181. (0.00004) RY*( 4) H  18           s(  0.50%)p99.99( 99.50%)
   182. (0.00259) RY*( 1) H  19           s( 99.43%)p 0.01(  0.57%)
                                            0.0053  0.9972 -0.0167  0.0465 -0.0567
   183. (0.00019) RY*( 2) H  19           s(  0.04%)p99.99( 99.96%)
                                            0.0031  0.0195  0.5544 -0.7224 -0.4128
   184. (0.00013) RY*( 3) H  19           s(  0.00%)p 1.00(100.00%)
                                           -0.0017  0.0043  0.8315  0.5004  0.2414
   185. (0.00004) RY*( 4) H  19           s(  0.61%)p99.99( 99.39%)
   186. (0.00267) RY*( 1) H  20           s( 99.55%)p 0.00(  0.45%)
                                            0.0056  0.9978  0.0090 -0.0460  0.0475
   187. (0.00019) RY*( 2) H  20           s(  0.06%)p99.99( 99.94%)
                                            0.0028  0.0236 -0.4179  0.8239  0.3821
   188. (0.00014) RY*( 3) H  20           s(  0.01%)p99.99( 99.99%)
                                           -0.0026  0.0099  0.8990  0.4356  0.0435
   189. (0.00005) RY*( 4) H  20           s(  0.46%)p99.99( 99.54%)
   190. (0.00267) RY*( 1) H  21           s( 99.58%)p 0.00(  0.42%)
                                            0.0055  0.9979  0.0398 -0.0513 -0.0029
   191. (0.00019) RY*( 2) H  21           s(  0.05%)p99.99( 99.95%)
                                            0.0025  0.0232 -0.2276  0.3278 -0.9166
   192. (0.00014) RY*( 3) H  21           s(  0.01%)p 1.00( 99.99%)
                                           -0.0034  0.0090 -0.8662 -0.4982  0.0371
   193. (0.00005) RY*( 4) H  21           s(  0.44%)p99.99( 99.56%)
   194. (0.00258) RY*( 1) H  22           s( 99.41%)p 0.01(  0.59%)
                                            0.0053  0.9970 -0.0434  0.0637  0.0028
   195. (0.00019) RY*( 2) H  22           s(  0.05%)p99.99( 99.95%)
                                            0.0031  0.0224  0.0054 -0.3877  0.9215
   196. (0.00013) RY*( 3) H  22           s(  0.00%)p 1.00(100.00%)
                                            0.0018 -0.0011  0.8009  0.5535  0.2282
   197. (0.00004) RY*( 4) H  22           s(  0.62%)p99.99( 99.38%)
   198. (0.00290) RY*( 1) H  23           s( 99.54%)p 0.00(  0.46%)
                                            0.0063  0.9977 -0.0105  0.0386 -0.0546
   199. (0.00019) RY*( 2) H  23           s(  0.02%)p99.99( 99.98%)
                                            0.0036  0.0145  0.5444 -0.7520 -0.3714
   200. (0.00013) RY*( 3) H  23           s(  0.00%)p 1.00(100.00%)
                                            0.0001 -0.0000  0.8378  0.5088  0.1979
   201. (0.00004) RY*( 4) H  23           s(  0.52%)p99.99( 99.48%)
   202. (0.00286) RY*( 1) H  24           s( 99.53%)p 0.00(  0.47%)
                                            0.0062  0.9976  0.0039  0.0063  0.0682
   203. (0.00019) RY*( 2) H  24           s(  0.02%)p99.99( 99.98%)
                                            0.0037  0.0132 -0.3077 -0.9472 -0.0893
   204. (0.00013) RY*( 3) H  24           s(  0.00%)p 1.00(100.00%)
                                            0.0004 -0.0003 -0.9515  0.3063  0.0299
   205. (0.00004) RY*( 4) H  24           s(  0.53%)p99.99( 99.47%)
   206. (0.00256) RY*( 1) H  25           s( 99.39%)p 0.01(  0.61%)
                                            0.0053  0.9970  0.0234  0.0665  0.0330
   207. (0.00019) RY*( 2) H  25           s(  0.05%)p99.99( 99.95%)
                                            0.0032  0.0229  0.0241  0.1389 -0.9897
   208. (0.00013) RY*( 3) H  25           s(  0.00%)p 1.00(100.00%)
                                           -0.0015  0.0034  0.9305 -0.3651 -0.0285
   209. (0.00004) RY*( 4) H  25           s(  0.63%)p99.99( 99.37%)
   210. (0.00294) RY*( 1) H  26           s( 99.54%)p 0.00(  0.46%)
                                            0.0063  0.9977 -0.0102 -0.0124 -0.0658
   211. (0.00019) RY*( 2) H  26           s(  0.04%)p99.99( 99.96%)
                                            0.0034  0.0204  0.2605  0.9612  0.0886
   212. (0.00013) RY*( 3) H  26           s(  0.00%)p 1.00(100.00%)
                                            0.0002  0.0041  0.9653 -0.2581 -0.0396
   213. (0.00004) RY*( 4) H  26           s(  0.49%)p99.99( 99.51%)
   214. (0.00259) RY*( 1) H  27           s( 99.55%)p 0.00(  0.45%)
                                            0.0054  0.9977 -0.0289 -0.0536 -0.0279
   215. (0.00019) RY*( 2) H  27           s(  0.06%)p99.99( 99.94%)
                                            0.0028  0.0245  0.1343 -0.1267  0.9825
   216. (0.00014) RY*( 3) H  27           s(  0.02%)p99.99( 99.98%)
                                           -0.0032  0.0133  0.9684 -0.1929 -0.1576
   217. (0.00005) RY*( 4) H  27           s(  0.45%)p99.99( 99.55%)
   218. (0.00290) RY*( 1) H  28           s( 99.53%)p 0.00(  0.47%)
                                            0.0062  0.9977  0.0064  0.0149  0.0663
   219. (0.00019) RY*( 2) H  28           s(  0.05%)p99.99( 99.95%)
                                            0.0035  0.0213 -0.3099 -0.9474 -0.0773
   220. (0.00013) RY*( 3) H  28           s(  0.00%)p 1.00(100.00%)
                                            0.0003  0.0008  0.9507 -0.3082 -0.0346
   221. (0.00004) RY*( 4) H  28           s(  0.50%)p99.99( 99.50%)
   222. (0.00291) RY*( 1) H  29           s( 99.53%)p 0.00(  0.47%)
                                            0.0062  0.9976  0.0211  0.0583  0.0287
   223. (0.00019) RY*( 2) H  29           s(  0.05%)p99.99( 99.95%)
                                            0.0036  0.0222  0.0056  0.1071 -0.9940
   224. (0.00013) RY*( 3) H  29           s(  0.00%)p 1.00(100.00%)
                                            0.0003  0.0006 -0.9475  0.3185  0.0290
   225. (0.00004) RY*( 4) H  29           s(  0.50%)p99.99( 99.50%)
   226. (0.00288) RY*( 1) H  30           s( 99.51%)p 0.00(  0.49%)
                                            0.0062  0.9975 -0.0206 -0.0597 -0.0294
   227. (0.00019) RY*( 2) H  30           s(  0.05%)p99.99( 99.95%)
                                            0.0036  0.0228  0.0113 -0.1115  0.9934
   228. (0.00013) RY*( 3) H  30           s(  0.00%)p 1.00(100.00%)
                                            0.0001  0.0002 -0.9500  0.3089  0.0455
   229. (0.00004) RY*( 4) H  30           s(  0.51%)p99.99( 99.49%)
   230. (0.00290) RY*( 1) H  31           s( 99.52%)p 0.00(  0.48%)
                                            0.0062  0.9976 -0.0075 -0.0159 -0.0667
   231. (0.00019) RY*( 2) H  31           s(  0.05%)p99.99( 99.95%)
                                            0.0035  0.0226  0.3183  0.9446  0.0766
   232. (0.00013) RY*( 3) H  31           s(  0.00%)p 1.00(100.00%)
                                            0.0000  0.0008 -0.9478  0.3159  0.0427
   233. (0.00004) RY*( 4) H  31           s(  0.50%)p99.99( 99.50%)
   234. (0.00295) RY*( 1) H  32           s( 99.53%)p 0.00(  0.47%)
                                            0.0063  0.9976  0.0081  0.0150  0.0663
   235. (0.00019) RY*( 2) H  32           s(  0.05%)p99.99( 99.95%)
                                            0.0035  0.0219 -0.2792 -0.9566 -0.0802
   236. (0.00013) RY*( 3) H  32           s(  0.00%)p 1.00(100.00%)
                                           -0.0002  0.0012 -0.9601  0.2772  0.0367
   237. (0.00004) RY*( 4) H  32           s(  0.50%)p99.99( 99.50%)
   238. (0.00295) RY*( 1) H  33           s( 99.53%)p 0.00(  0.47%)
                                            0.0063  0.9976  0.0208  0.0587  0.0282
   239. (0.00019) RY*( 2) H  33           s(  0.05%)p99.99( 99.95%)
                                            0.0035  0.0219  0.0246  0.0961 -0.9948
   240. (0.00013) RY*( 3) H  33           s(  0.00%)p 1.00(100.00%)
                                           -0.0001  0.0013 -0.9502  0.3115  0.0067
   241. (0.00004) RY*( 4) H  33           s(  0.50%)p99.99( 99.50%)
   242. (0.00280) RY*( 1) H  34           s( 99.50%)p 0.00(  0.50%)
                                            0.0060  0.9975 -0.0211 -0.0624 -0.0249
   243. (0.00019) RY*( 2) H  34           s(  0.03%)p99.99( 99.97%)
                                            0.0037  0.0173  0.0670 -0.1406  0.9876
   244. (0.00013) RY*( 3) H  34           s(  0.00%)p 1.00(100.00%)
                                           -0.0005  0.0028 -0.9411  0.3200  0.1093
   245. (0.00004) RY*( 4) H  34           s(  0.55%)p99.99( 99.45%)
   246. (0.00280) RY*( 1) H  35           s( 99.50%)p 0.00(  0.50%)
                                            0.0060  0.9975 -0.0064 -0.0114 -0.0693
   247. (0.00019) RY*( 2) H  35           s(  0.03%)p99.99( 99.97%)
                                            0.0037  0.0172  0.3738  0.9252  0.0627
   248. (0.00013) RY*( 3) H  35           s(  0.00%)p 1.00(100.00%)
                                           -0.0005  0.0029 -0.9267  0.3699  0.0655
   249. (0.00004) RY*( 4) H  35           s(  0.55%)p99.99( 99.45%)
   250. (0.00181) RY*( 1) H  36           s( 98.38%)p 0.02(  1.62%)
                                            0.0051  0.9919  0.0595 -0.0030  0.1123
   251. (0.00021) RY*( 2) H  36           s(  0.02%)p99.99( 99.98%)
                                            0.0004  0.0137  0.2003 -0.9466 -0.2523
   252. (0.00013) RY*( 3) H  36           s(  0.10%)p99.99( 99.90%)
                                            0.0067  0.0301 -0.9393 -0.2581  0.2240
   253. (0.00003) RY*( 4) H  36           s(  1.58%)p62.29( 98.42%)
   254. (0.00181) RY*( 1) H  37           s( 98.39%)p 0.02(  1.61%)
                                            0.0051  0.9919  0.0856  0.0878  0.0335
   255. (0.00021) RY*( 2) H  37           s(  0.02%)p99.99( 99.98%)
                                            0.0004  0.0137  0.4105 -0.2167 -0.8856
   256. (0.00013) RY*( 3) H  37           s(  0.10%)p99.99( 99.90%)
                                            0.0067  0.0301 -0.7126  0.5295 -0.4593
   257. (0.00003) RY*( 4) H  37           s(  1.58%)p62.33( 98.42%)
   258. (0.00143) RY*( 1) H  38           s( 97.84%)p 0.02(  2.16%)
                                            0.0045  0.9892  0.1333 -0.0574 -0.0219
   259. (0.00021) RY*( 2) H  38           s(  0.00%)p 1.00(100.00%)
                                            0.0000  0.0000  0.2126  0.7380 -0.6404
   260. (0.00013) RY*( 3) H  38           s(  0.07%)p99.99( 99.93%)
                                            0.0074  0.0254 -0.5112 -0.4742 -0.7163
   261. (0.00003) RY*( 4) H  38           s(  2.16%)p45.22( 97.84%)
   262. (0.01037) BD*( 1) C   1 - C   2  
                ( 50.14%)   0.7081* C   1 s( 30.02%)p 2.33( 69.94%)d 0.00(  0.04%)
                                            0.0004  0.5479  0.0034  0.1326 -0.0078
                                            0.3160 -0.0106 -0.7627 -0.0081  0.0023
                                           -0.0053 -0.0122 -0.0021  0.0147
                ( 49.86%)  -0.7061* C   2 s( 27.86%)p 2.59( 72.09%)d 0.00(  0.04%)
                                            0.0002  0.5277  0.0109 -0.1250 -0.0139
                                           -0.3189 -0.0179  0.7766  0.0022  0.0018
                                           -0.0046 -0.0123 -0.0020  0.0161
   263. (0.00571) BD*( 1) C   1 - H  13  
                ( 39.17%)   0.6259* C   1 s( 23.39%)p 3.27( 76.57%)d 0.00(  0.04%)
                                            0.0000  0.4836  0.0039 -0.4569  0.0036
                                           -0.7450  0.0041 -0.0411  0.0113  0.0154
                                            0.0009  0.0018 -0.0080 -0.0108
                ( 60.83%)  -0.7799* H  13 s( 99.92%)p 0.00(  0.08%)
                                            0.9996 -0.0007  0.0147  0.0238  0.0005
   264. (0.00923) BD*( 1) C   1 - H  14  
                ( 39.50%)   0.6285* C   1 s( 23.13%)p 3.32( 76.83%)d 0.00(  0.04%)
                                            0.0000  0.4809 -0.0030 -0.4512 -0.0032
                                            0.5612 -0.0116  0.4994  0.0110 -0.0116
                                           -0.0103  0.0134 -0.0027 -0.0006
                ( 60.50%)  -0.7778* H  14 s( 99.92%)p 0.00(  0.08%)
                                            0.9996 -0.0021  0.0146 -0.0168 -0.0168
   265. (0.00892) BD*( 1) C   1 - H  15  
                ( 39.49%)   0.6284* C   1 s( 23.43%)p 3.27( 76.53%)d 0.00(  0.04%)
                                           -0.0000 -0.4840  0.0031 -0.7546  0.0082
                                            0.1712  0.0094 -0.4078 -0.0117  0.0059
                                           -0.0146  0.0030 -0.0125  0.0038
                ( 60.51%)  -0.7779* H  15 s( 99.92%)p 0.00(  0.08%)
                                           -0.9996  0.0015  0.0232 -0.0062  0.0137
   266. (0.01543) BD*( 1) C   2 - C   3  
                ( 50.17%)   0.7083* C   2 s( 28.60%)p 2.49( 71.35%)d 0.00(  0.04%)
                                            0.0003  0.5348  0.0030  0.4017 -0.0108
                                            0.7427  0.0074  0.0064 -0.0192  0.0150
                                            0.0005  0.0007 -0.0095 -0.0102
                ( 49.83%)  -0.7059* C   3 s( 28.51%)p 2.51( 71.45%)d 0.00(  0.04%)
                                            0.0003  0.5339  0.0091 -0.3928 -0.0131
                                           -0.7480  0.0071  0.0116 -0.0176  0.0144
                                           -0.0005 -0.0008 -0.0106 -0.0103
   267. (0.01393) BD*( 1) C   2 - H  16  
                ( 39.12%)   0.6255* C   2 s( 21.80%)p 3.58( 78.15%)d 0.00(  0.05%)
                                           -0.0001  0.4669 -0.0034 -0.7801  0.0129
                                            0.0896 -0.0096 -0.4058 -0.0044 -0.0040
                                            0.0146 -0.0013  0.0145 -0.0040
                ( 60.88%)  -0.7803* H  16 s( 99.92%)p 0.00(  0.08%)
                                            0.9996 -0.0029  0.0245 -0.0023  0.0143
   268. (0.01744) BD*( 1) C   2 - H  17  
                ( 39.37%)   0.6275* C   2 s( 21.70%)p 3.61( 78.26%)d 0.00(  0.05%)
                                            0.0001 -0.4657  0.0086 -0.4618  0.0165
                                            0.5812  0.0000  0.4808  0.0067  0.0132
                                            0.0101 -0.0132  0.0025  0.0014
                ( 60.63%)  -0.7786* H  17 s( 99.92%)p 0.00(  0.08%)
                                           -0.9996  0.0041  0.0136 -0.0185 -0.0166
   269. (0.01589) BD*( 1) C   3 - C   4  
                ( 50.24%)   0.7088* C   3 s( 28.39%)p 2.52( 71.57%)d 0.00(  0.04%)
                                            0.0003  0.5328  0.0051  0.7882  0.0043
                                           -0.0290  0.0015  0.3058 -0.0015 -0.0011
                                            0.0119 -0.0006  0.0156 -0.0062
                ( 49.76%)  -0.7054* C   4 s( 28.33%)p 2.53( 71.62%)d 0.00(  0.04%)
                                            0.0003  0.5322  0.0093 -0.7928  0.0028
                                            0.0202  0.0019 -0.2954  0.0001 -0.0012
                                            0.0118 -0.0004  0.0157 -0.0064
   270. (0.01840) BD*( 1) C   3 - H  18  
                ( 39.38%)   0.6276* C   3 s( 21.48%)p 3.65( 78.48%)d 0.00(  0.05%)
                                            0.0002 -0.4634  0.0077  0.4724  0.0041
                                           -0.5862 -0.0052 -0.4665  0.0150  0.0132
                                            0.0106 -0.0127  0.0033  0.0014
                ( 60.62%)  -0.7786* H  18 s( 99.92%)p 0.00(  0.08%)
                                           -0.9996  0.0046 -0.0155  0.0192  0.0138
   271. (0.01500) BD*( 1) C   3 - H  19  
                ( 39.14%)   0.6256* C   3 s( 21.60%)p 3.63( 78.36%)d 0.00(  0.05%)
                                           -0.0001  0.4647 -0.0036  0.0193 -0.0126
                                            0.3085  0.0039 -0.8293  0.0086 -0.0001
                                           -0.0013 -0.0119 -0.0024  0.0177
                ( 60.86%)  -0.7801* H  19 s( 99.92%)p 0.00(  0.08%)
                                            0.9996 -0.0034  0.0006 -0.0104  0.0264
   272. (0.01575) BD*( 1) C   4 - C   5  
                ( 49.78%)   0.7056* C   4 s( 28.33%)p 2.53( 71.62%)d 0.00(  0.04%)
                                           -0.0003 -0.5322 -0.0088 -0.3971  0.0037
                                           -0.7452  0.0013  0.0563  0.0005 -0.0146
                                            0.0012  0.0022  0.0103  0.0101
                ( 50.22%)  -0.7087* C   5 s( 28.36%)p 2.52( 71.60%)d 0.00(  0.04%)
                                           -0.0003 -0.5325 -0.0048  0.3850  0.0052
                                            0.7517  0.0015 -0.0526 -0.0015 -0.0144
                                            0.0012  0.0020  0.0104  0.0102
   273. (0.01815) BD*( 1) C   4 - H  20  
                ( 39.34%)   0.6272* C   4 s( 21.67%)p 3.61( 78.29%)d 0.00(  0.05%)
                                            0.0001 -0.4654  0.0072  0.0092 -0.0057
                                            0.2634  0.0081 -0.8446  0.0031  0.0001
                                            0.0003  0.0103  0.0016 -0.0185
                ( 60.66%)  -0.7788* H  20 s( 99.92%)p 0.00(  0.08%)
                                           -0.9996  0.0039  0.0001 -0.0089  0.0264
   274. (0.01807) BD*( 1) C   4 - H  21  
                ( 39.34%)   0.6272* C   4 s( 21.69%)p 3.61( 78.27%)d 0.00(  0.05%)
                                           -0.0001  0.4656 -0.0074  0.4615  0.0004
                                           -0.6116 -0.0049 -0.4422  0.0091 -0.0132
                                           -0.0096  0.0127 -0.0040 -0.0024
                ( 60.66%)  -0.7788* H  21 s( 99.92%)p 0.00(  0.08%)
                                            0.9996 -0.0039 -0.0147  0.0196  0.0133
   275. (0.01302) BD*( 1) C   5 - C   6  
                ( 50.00%)   0.7071* C   5 s( 28.58%)p 2.50( 71.38%)d 0.00(  0.04%)
                                            0.0003  0.5345  0.0087  0.7752 -0.0036
                                            0.0050  0.0235  0.3350  0.0052 -0.0004
                                            0.0130 -0.0001  0.0151 -0.0054
                ( 50.00%)  -0.7071* C   6 s( 28.58%)p 2.50( 71.38%)d 0.00(  0.04%)
                                            0.0003  0.5345  0.0087 -0.7728 -0.0026
                                           -0.0221  0.0229 -0.3399  0.0073  0.0014
                                            0.0134  0.0005  0.0147 -0.0051
   276. (0.01481) BD*( 1) C   5 - H  22  
                ( 39.10%)   0.6253* C   5 s( 21.57%)p 3.63( 78.39%)d 0.00(  0.05%)
                                            0.0001 -0.4644  0.0033  0.4977 -0.0083
                                           -0.6117 -0.0047 -0.4021  0.0130  0.0146
                                            0.0098 -0.0114  0.0029  0.0035
                ( 60.90%)  -0.7804* H  22 s( 99.92%)p 0.00(  0.08%)
                                           -0.9996  0.0033 -0.0154  0.0206  0.0120
   277. (0.01830) BD*( 1) C   5 - H  23  
                ( 39.35%)   0.6273* C   5 s( 21.47%)p 3.66( 78.48%)d 0.00(  0.05%)
                                           -0.0002  0.4633 -0.0077  0.0461 -0.0064
                                            0.2448  0.0143 -0.8500  0.0058 -0.0001
                                           -0.0020 -0.0096 -0.0015  0.0190
                ( 60.65%)  -0.7788* H  23 s( 99.92%)p 0.00(  0.08%)
                                            0.9996 -0.0045 -0.0009 -0.0091  0.0268
   278. (0.01567) BD*( 1) C   6 - C   7  
                ( 50.19%)   0.7084* C   6 s( 28.36%)p 2.52( 71.59%)d 0.00(  0.04%)
                                            0.0003  0.5326  0.0048  0.5555  0.0052
                                           -0.5030  0.0011 -0.3929 -0.0019 -0.0139
                                           -0.0110  0.0099  0.0012 -0.0037
                ( 49.81%)  -0.7058* C   7 s( 28.38%)p 2.52( 71.58%)d 0.00(  0.04%)
                                            0.0003  0.5327  0.0085 -0.5656  0.0038
                                            0.4939 -0.0005  0.3898 -0.0004 -0.0139
                                           -0.0112  0.0098  0.0017 -0.0035
   279. (0.01820) BD*( 1) C   6 - H  24  
                ( 39.35%)   0.6273* C   6 s( 21.45%)p 3.66( 78.50%)d 0.00(  0.05%)
                                            0.0002 -0.4631  0.0079  0.0485 -0.0024
                                            0.2306 -0.0165 -0.8539 -0.0027 -0.0009
                                            0.0018  0.0095  0.0017 -0.0191
                ( 60.65%)  -0.7788* H  24 s( 99.92%)p 0.00(  0.08%)
                                           -0.9996  0.0044 -0.0015 -0.0059  0.0276
   280. (0.01484) BD*( 1) C   6 - H  25  
                ( 39.11%)   0.6254* C   6 s( 21.58%)p 3.63( 78.38%)d 0.00(  0.05%)
                                            0.0001 -0.4645  0.0032 -0.3016  0.0083
                                           -0.8321  0.0047  0.0098 -0.0130 -0.0122
                                            0.0002  0.0007  0.0144  0.0101
                ( 60.89%)  -0.7803* H  25 s( 99.92%)p 0.00(  0.08%)
                                           -0.9996  0.0033  0.0090  0.0269  0.0008
   281. (0.01267) BD*( 1) C   7 - C   8  
                ( 49.97%)   0.7069* C   7 s( 28.48%)p 2.51( 71.48%)d 0.00(  0.04%)
                                           -0.0003 -0.5336 -0.0100 -0.7785  0.0023
                                           -0.0603 -0.0006 -0.3241  0.0004 -0.0026
                                           -0.0129 -0.0010 -0.0149  0.0055
                ( 50.03%)  -0.7073* C   8 s( 28.53%)p 2.50( 71.42%)d 0.00(  0.04%)
                                           -0.0003 -0.5341 -0.0094  0.7782 -0.0024
                                            0.0578 -0.0002  0.3245 -0.0004 -0.0026
                                           -0.0128 -0.0010 -0.0149  0.0056
   282. (0.01841) BD*( 1) C   7 - H  26  
                ( 39.35%)   0.6273* C   7 s( 21.45%)p 3.66( 78.51%)d 0.00(  0.05%)
                                           -0.0002  0.4631 -0.0077  0.0250 -0.0029
                                            0.2089 -0.0101 -0.8606 -0.0013  0.0004
                                           -0.0010 -0.0084 -0.0013  0.0195
                ( 60.65%)  -0.7788* H  26 s( 99.92%)p 0.00(  0.08%)
                                            0.9996 -0.0045 -0.0006 -0.0059  0.0276
   283. (0.01794) BD*( 1) C   7 - H  27  
                ( 39.33%)   0.6271* C   7 s( 21.71%)p 3.60( 78.24%)d 0.00(  0.05%)
                                           -0.0001  0.4659 -0.0077 -0.2699  0.0006
                                           -0.8414  0.0008  0.0385 -0.0109  0.0106
                                           -0.0006 -0.0016 -0.0153 -0.0104
                ( 60.67%)  -0.7789* H  27 s( 99.92%)p 0.00(  0.08%)
                                            0.9996 -0.0037  0.0086  0.0265 -0.0005
   284. (0.01255) BD*( 1) C   8 - C   9  
                ( 50.01%)   0.7072* C   8 s( 28.53%)p 2.50( 71.43%)d 0.00(  0.04%)
                                            0.0003  0.5340  0.0094  0.5642 -0.0018
                                           -0.4973  0.0013 -0.3856  0.0009 -0.0140
                                           -0.0110  0.0098  0.0014 -0.0037
                ( 49.99%)  -0.7070* C   9 s( 28.54%)p 2.50( 71.42%)d 0.00(  0.04%)
                                            0.0003  0.5341  0.0092 -0.5639  0.0020
                                            0.4974 -0.0012  0.3858 -0.0008 -0.0139
                                           -0.0110  0.0098  0.0014 -0.0036
   285. (0.01828) BD*( 1) C   8 - H  28  
                ( 39.33%)   0.6271* C   8 s( 21.47%)p 3.66( 78.49%)d 0.00(  0.05%)
                                            0.0001 -0.4633  0.0081  0.0269 -0.0037
                                            0.2019 -0.0107 -0.8621 -0.0007 -0.0005
                                            0.0011  0.0083  0.0012 -0.0197
                ( 60.67%)  -0.7789* H  28 s( 99.92%)p 0.00(  0.08%)
                                           -0.9996  0.0045 -0.0005 -0.0057  0.0277
   286. (0.01842) BD*( 1) C   8 - H  29  
                ( 39.34%)   0.6272* C   8 s( 21.49%)p 3.65( 78.46%)d 0.00(  0.05%)
                                            0.0001 -0.4636  0.0079 -0.2735 -0.0001
                                           -0.8413  0.0016  0.0434 -0.0111 -0.0110
                                            0.0005  0.0018  0.0151  0.0103
                ( 60.66%)  -0.7789* H  29 s( 99.92%)p 0.00(  0.08%)
                                           -0.9996  0.0045  0.0088  0.0269 -0.0006
   287. (0.01284) BD*( 1) C   9 - C  10  
                ( 49.97%)   0.7069* C   9 s( 28.54%)p 2.50( 71.42%)d 0.00(  0.04%)
                                           -0.0003 -0.5341 -0.0097 -0.7784  0.0020
                                           -0.0576  0.0000 -0.3240  0.0007 -0.0025
                                           -0.0128 -0.0010 -0.0149  0.0056
                ( 50.03%)  -0.7073* C  10 s( 28.55%)p 2.50( 71.40%)d 0.00(  0.04%)
                                           -0.0003 -0.5343 -0.0091  0.7782 -0.0022
                                            0.0578  0.0004  0.3243 -0.0002 -0.0026
                                           -0.0129 -0.0010 -0.0149  0.0056
   288. (0.01831) BD*( 1) C   9 - H  30  
                ( 39.34%)   0.6272* C   9 s( 21.47%)p 3.66( 78.48%)d 0.00(  0.05%)
                                           -0.0001  0.4633 -0.0081 -0.2737  0.0001
                                           -0.8414  0.0015  0.0439 -0.0112  0.0110
                                           -0.0006 -0.0018 -0.0151 -0.0103
                ( 60.66%)  -0.7788* H  30 s( 99.92%)p 0.00(  0.08%)
                                            0.9996 -0.0044  0.0088  0.0268 -0.0006
   289. (0.01833) BD*( 1) C   9 - H  31  
                ( 39.33%)   0.6272* C   9 s( 21.47%)p 3.65( 78.48%)d 0.00(  0.05%)
                                           -0.0001  0.4633 -0.0081  0.0263 -0.0035
                                            0.2014 -0.0107 -0.8622 -0.0006  0.0005
                                           -0.0011 -0.0082 -0.0012  0.0197
                ( 60.67%)  -0.7789* H  31 s( 99.92%)p 0.00(  0.08%)
                                            0.9996 -0.0045 -0.0006 -0.0057  0.0277
   290. (0.01480) BD*( 1) C  10 - C  11  
                ( 49.82%)   0.7058* C  10 s( 28.47%)p 2.51( 71.48%)d 0.00(  0.04%)
                                           -0.0003 -0.5335 -0.0099 -0.5641 -0.0001
                                            0.4976 -0.0016  0.3861 -0.0018  0.0140
                                            0.0111 -0.0097 -0.0015  0.0037
                ( 50.18%)  -0.7084* C  11 s( 28.55%)p 2.50( 71.41%)d 0.00(  0.04%)
                                           -0.0003 -0.5343 -0.0036  0.5616 -0.0009
                                           -0.4983 -0.0004 -0.3878 -0.0008  0.0139
                                            0.0109 -0.0100 -0.0014  0.0036
   291. (0.01839) BD*( 1) C  10 - H  32  
                ( 39.36%)   0.6274* C  10 s( 21.50%)p 3.65( 78.46%)d 0.00(  0.05%)
                                            0.0001 -0.4636  0.0079  0.0262 -0.0040
                                            0.2018 -0.0106 -0.8620 -0.0003 -0.0004
                                            0.0011  0.0082  0.0012 -0.0197
                ( 60.64%)  -0.7787* H  32 s( 99.92%)p 0.00(  0.08%)
                                           -0.9996  0.0045 -0.0004 -0.0057  0.0277
   292. (0.01838) BD*( 1) C  10 - H  33  
                ( 39.36%)   0.6273* C  10 s( 21.50%)p 3.65( 78.46%)d 0.00(  0.05%)
                                            0.0001 -0.4636  0.0079 -0.2738 -0.0004
                                           -0.8411  0.0019  0.0439 -0.0111 -0.0109
                                            0.0006  0.0018  0.0151  0.0104
                ( 60.64%)  -0.7787* H  33 s( 99.92%)p 0.00(  0.08%)
                                           -0.9996  0.0045  0.0089  0.0269 -0.0006
   293. (0.00720) BD*( 1) C  11 - C  12  
                ( 49.67%)   0.7047* C  11 s( 28.02%)p 2.57( 71.94%)d 0.00(  0.04%)
                                           -0.0002 -0.5291 -0.0157 -0.7805 -0.0099
                                           -0.0585  0.0106 -0.3264  0.0089 -0.0029
                                           -0.0133 -0.0011 -0.0149  0.0054
                ( 50.33%)  -0.7095* C  12 s( 30.17%)p 2.31( 69.79%)d 0.00(  0.04%)
                                           -0.0004 -0.5493 -0.0046  0.7665 -0.0023
                                            0.0621  0.0095  0.3260  0.0102 -0.0021
                                           -0.0123 -0.0009 -0.0147  0.0056
   294. (0.01753) BD*( 1) C  11 - H  34  
                ( 39.35%)   0.6273* C  11 s( 21.72%)p 3.60( 78.23%)d 0.00(  0.05%)
                                           -0.0001  0.4660 -0.0085 -0.2716  0.0067
                                           -0.8404  0.0026  0.0451 -0.0121  0.0111
                                           -0.0005 -0.0021 -0.0151 -0.0102
                ( 60.65%)  -0.7788* H  34 s( 99.92%)p 0.00(  0.08%)
                                            0.9996 -0.0041  0.0086  0.0270 -0.0004
   295. (0.01753) BD*( 1) C  11 - H  35  
                ( 39.35%)   0.6273* C  11 s( 21.72%)p 3.60( 78.23%)d 0.00(  0.05%)
                                           -0.0001  0.4660 -0.0085  0.0289  0.0020
                                            0.2027 -0.0138 -0.8603  0.0021  0.0007
                                           -0.0010 -0.0085 -0.0013  0.0196
                ( 60.65%)  -0.7788* H  35 s( 99.92%)p 0.00(  0.08%)
                                            0.9996 -0.0041 -0.0008 -0.0054  0.0278
   296. (0.00913) BD*( 1) C  12 - H  36  
                ( 39.49%)   0.6284* C  12 s( 23.17%)p 3.31( 76.78%)d 0.00(  0.04%)
                                           -0.0000 -0.4814  0.0033 -0.0027 -0.0161
                                            0.2235  0.0003 -0.8471  0.0003  0.0002
                                            0.0003  0.0085  0.0015 -0.0189
                ( 60.51%)  -0.7779* H  36 s( 99.92%)p 0.00(  0.08%)
                                           -0.9996  0.0020  0.0014 -0.0073  0.0269
   297. (0.00913) BD*( 1) C  12 - H  37  
                ( 39.49%)   0.6284* C  12 s( 23.17%)p 3.31( 76.78%)d 0.00(  0.04%)
                                           -0.0000 -0.4814  0.0033 -0.3031 -0.0147
                                           -0.8199  0.0053  0.0583 -0.0040 -0.0114
                                            0.0012  0.0019  0.0140  0.0101
                ( 60.51%)  -0.7779* H  37 s( 99.92%)p 0.00(  0.08%)
                                           -0.9996  0.0020  0.0109  0.0257 -0.0017
   298. (0.00554) BD*( 1) C  12 - H  38  
                ( 39.21%)   0.6262* C  12 s( 23.45%)p 3.26( 76.51%)d 0.00(  0.04%)
                                           -0.0000 -0.4843 -0.0030 -0.5654 -0.0046
                                            0.5227 -0.0071  0.4148 -0.0097  0.0137
                                            0.0113 -0.0098 -0.0005  0.0031
                ( 60.79%)  -0.7797* H  38 s( 99.92%)p 0.00(  0.08%)
                                           -0.9996  0.0008  0.0188 -0.0165 -0.0128


 NHO Directionality and "Bond Bending" (deviations from line of nuclear centers)

         [Thresholds for printing:  angular deviation  >  1.0 degree]
                                    hybrid p-character > 25.0%
                                    orbital occupancy  >  0.10e

                                Line of Centers        Hybrid 1              Hybrid 2
                                ---------------  -------------------   ------------------
                NBO               Theta   Phi    Theta   Phi    Dev    Theta   Phi    Dev
 ========================================================================================
     1. BD (   1) C   1 - C   2   155.8   67.8   156.8   67.8   1.0      --     --    --
     7. BD (   1) C   2 - H  17   123.2  308.6   123.7  307.5   1.0      --     --    --
    14. BD (   1) C   5 - C   6    66.6    1.1    66.2    2.1   1.0    113.2  179.9   1.0
    32. BD (   1) C  11 - C  12    67.2    4.4    68.2    3.5   1.3    113.7  185.4   1.2


 Second Order Perturbation Theory Analysis of Fock Matrix in NBO Basis

     Threshold for printing:   0.50 kcal/mol
                                                                              E(2)  E(j)-E(i) F(i,j)
         Donor NBO (i)                     Acceptor NBO (j)                 kcal/mol   a.u.    a.u. 
 ===================================================================================================

 within unit  1
   1. BD (   1) C   1 - C   2        / 68. RY*(   1) C   3                    1.24    1.55    0.039
   1. BD (   1) C   1 - C   2        /263. BD*(   1) C   1 - H  13            0.62    1.04    0.023
   1. BD (   1) C   1 - C   2        /265. BD*(   1) C   1 - H  15            0.53    1.04    0.021
   1. BD (   1) C   1 - C   2        /266. BD*(   1) C   2 - C   3            1.06    1.00    0.029
   1. BD (   1) C   1 - C   2        /267. BD*(   1) C   2 - H  16            0.58    1.04    0.022
   1. BD (   1) C   1 - C   2        /268. BD*(   1) C   2 - H  17            0.52    1.04    0.021
   1. BD (   1) C   1 - C   2        /271. BD*(   1) C   3 - H  19            1.70    1.04    0.038
   2. BD (   1) C   1 - H  13        /266. BD*(   1) C   2 - C   3            3.57    0.89    0.050
   3. BD (   1) C   1 - H  14        / 61. RY*(   3) C   2                    0.50    1.19    0.022
   3. BD (   1) C   1 - H  14        /268. BD*(   1) C   2 - H  17            3.12    0.93    0.048
   4. BD (   1) C   1 - H  15        /267. BD*(   1) C   2 - H  16            2.93    0.94    0.047
   5. BD (   1) C   2 - C   3        / 50. RY*(   1) C   1                    0.97    1.40    0.033
   5. BD (   1) C   2 - C   3        / 78. RY*(   2) C   4                    0.66    1.50    0.028
   5. BD (   1) C   2 - C   3        /262. BD*(   1) C   1 - C   2            0.97    0.99    0.028
   5. BD (   1) C   2 - C   3        /263. BD*(   1) C   1 - H  13            1.69    1.03    0.037
   5. BD (   1) C   2 - C   3        /267. BD*(   1) C   2 - H  16            0.61    1.04    0.023
   5. BD (   1) C   2 - C   3        /268. BD*(   1) C   2 - H  17            0.56    1.03    0.022
   5. BD (   1) C   2 - C   3        /269. BD*(   1) C   3 - C   4            1.21    0.99    0.031
   5. BD (   1) C   2 - C   3        /270. BD*(   1) C   3 - H  18            0.59    1.03    0.022
   5. BD (   1) C   2 - C   3        /271. BD*(   1) C   3 - H  19            0.64    1.03    0.023
   5. BD (   1) C   2 - C   3        /272. BD*(   1) C   4 - C   5            2.02    0.99    0.040
   6. BD (   1) C   2 - H  16        /265. BD*(   1) C   1 - H  15            3.40    0.92    0.050
   6. BD (   1) C   2 - H  16        /269. BD*(   1) C   3 - C   4            3.80    0.88    0.052
   7. BD (   1) C   2 - H  17        /264. BD*(   1) C   1 - H  14            3.28    0.91    0.049
   7. BD (   1) C   2 - H  17        /270. BD*(   1) C   3 - H  18            3.31    0.91    0.049
   8. BD (   1) C   3 - C   4        / 59. RY*(   1) C   2                    1.30    1.50    0.040
   8. BD (   1) C   3 - C   4        / 87. RY*(   2) C   5                    1.08    1.48    0.036
   8. BD (   1) C   3 - C   4        /266. BD*(   1) C   2 - C   3            1.09    0.99    0.029
   8. BD (   1) C   3 - C   4        /267. BD*(   1) C   2 - H  16            1.50    1.04    0.035
   8. BD (   1) C   3 - C   4        /270. BD*(   1) C   3 - H  18            0.57    1.03    0.022
   8. BD (   1) C   3 - C   4        /271. BD*(   1) C   3 - H  19            0.61    1.03    0.022
   8. BD (   1) C   3 - C   4        /272. BD*(   1) C   4 - C   5            1.29    0.99    0.032
   8. BD (   1) C   3 - C   4        /273. BD*(   1) C   4 - H  20            0.67    1.03    0.024
   8. BD (   1) C   3 - C   4        /274. BD*(   1) C   4 - H  21            0.64    1.03    0.023
   8. BD (   1) C   3 - C   4        /275. BD*(   1) C   5 - C   6            2.23    1.00    0.042
   9. BD (   1) C   3 - H  18        / 77. RY*(   1) C   4                    0.56    1.31    0.024
   9. BD (   1) C   3 - H  18        /268. BD*(   1) C   2 - H  17            3.16    0.92    0.048
   9. BD (   1) C   3 - H  18        /274. BD*(   1) C   4 - H  21            3.21    0.92    0.048
  10. BD (   1) C   3 - H  19        / 60. RY*(   2) C   2                    0.54    1.60    0.026
  10. BD (   1) C   3 - H  19        / 79. RY*(   3) C   4                    0.57    1.49    0.026
  10. BD (   1) C   3 - H  19        /262. BD*(   1) C   1 - C   2            3.80    0.87    0.052
  10. BD (   1) C   3 - H  19        /273. BD*(   1) C   4 - H  20            3.42    0.92    0.050
  11. BD (   1) C   4 - C   5        / 69. RY*(   2) C   3                    1.07    1.48    0.036
  11. BD (   1) C   4 - C   5        / 95. RY*(   1) C   6                    1.29    1.55    0.040
  11. BD (   1) C   4 - C   5        /266. BD*(   1) C   2 - C   3            2.25    0.99    0.042
  11. BD (   1) C   4 - C   5        /269. BD*(   1) C   3 - C   4            1.29    0.99    0.032
  11. BD (   1) C   4 - C   5        /273. BD*(   1) C   4 - H  20            0.64    1.03    0.023
  11. BD (   1) C   4 - C   5        /274. BD*(   1) C   4 - H  21            0.68    1.03    0.024
  11. BD (   1) C   4 - C   5        /275. BD*(   1) C   5 - C   6            1.14    1.00    0.030
  11. BD (   1) C   4 - C   5        /276. BD*(   1) C   5 - H  22            0.61    1.03    0.023
  11. BD (   1) C   4 - C   5        /277. BD*(   1) C   5 - H  23            0.57    1.03    0.022
  11. BD (   1) C   4 - C   5        /280. BD*(   1) C   6 - H  25            1.53    1.03    0.036
  12. BD (   1) C   4 - H  20        / 68. RY*(   1) C   3                    0.54    1.43    0.025
  12. BD (   1) C   4 - H  20        /271. BD*(   1) C   3 - H  19            3.02    0.92    0.047
  12. BD (   1) C   4 - H  20        /277. BD*(   1) C   5 - H  23            3.21    0.92    0.048
  13. BD (   1) C   4 - H  21        / 86. RY*(   1) C   5                    0.55    1.44    0.025
  13. BD (   1) C   4 - H  21        /270. BD*(   1) C   3 - H  18            3.21    0.92    0.048
  13. BD (   1) C   4 - H  21        /276. BD*(   1) C   5 - H  22            3.03    0.92    0.047
  14. BD (   1) C   5 - C   6        / 78. RY*(   2) C   4                    0.70    1.50    0.029
  14. BD (   1) C   5 - C   6        /269. BD*(   1) C   3 - C   4            2.01    0.99    0.040
  14. BD (   1) C   5 - C   6        /272. BD*(   1) C   4 - C   5            1.23    0.99    0.031
  14. BD (   1) C   5 - C   6        /276. BD*(   1) C   5 - H  22            0.65    1.03    0.023
  14. BD (   1) C   5 - C   6        /277. BD*(   1) C   5 - H  23            0.61    1.03    0.022
  14. BD (   1) C   5 - C   6        /278. BD*(   1) C   6 - C   7            1.23    0.99    0.031
  14. BD (   1) C   5 - C   6        /279. BD*(   1) C   6 - H  24            0.61    1.03    0.022
  14. BD (   1) C   5 - C   6        /280. BD*(   1) C   6 - H  25            0.65    1.03    0.023
  14. BD (   1) C   5 - C   6        /281. BD*(   1) C   7 - C   8            2.00    1.00    0.040
  15. BD (   1) C   5 - H  22        / 79. RY*(   3) C   4                    0.60    1.49    0.027
  15. BD (   1) C   5 - H  22        /274. BD*(   1) C   4 - H  21            3.39    0.92    0.050
  15. BD (   1) C   5 - H  22        /278. BD*(   1) C   6 - C   7            3.74    0.88    0.051
  16. BD (   1) C   5 - H  23        / 77. RY*(   1) C   4                    0.55    1.31    0.024
  16. BD (   1) C   5 - H  23        /273. BD*(   1) C   4 - H  20            3.19    0.92    0.048
  16. BD (   1) C   5 - H  23        /279. BD*(   1) C   6 - H  24            3.22    0.91    0.048
  17. BD (   1) C   6 - C   7        / 86. RY*(   1) C   5                    1.33    1.55    0.041
  17. BD (   1) C   6 - C   7        /115. RY*(   3) C   8                    0.82    1.51    0.032
  17. BD (   1) C   6 - C   7        /275. BD*(   1) C   5 - C   6            1.14    1.00    0.030
  17. BD (   1) C   6 - C   7        /276. BD*(   1) C   5 - H  22            1.53    1.03    0.036
  17. BD (   1) C   6 - C   7        /279. BD*(   1) C   6 - H  24            0.57    1.03    0.022
  17. BD (   1) C   6 - C   7        /280. BD*(   1) C   6 - H  25            0.62    1.03    0.023
  17. BD (   1) C   6 - C   7        /281. BD*(   1) C   7 - C   8            1.26    1.00    0.032
  17. BD (   1) C   6 - C   7        /282. BD*(   1) C   7 - H  26            0.59    1.03    0.022
  17. BD (   1) C   6 - C   7        /283. BD*(   1) C   7 - H  27            0.68    1.03    0.024
  17. BD (   1) C   6 - C   7        /284. BD*(   1) C   8 - C   9            2.08    1.00    0.041
  18. BD (   1) C   6 - H  24        /104. RY*(   1) C   7                    0.60    1.32    0.025
  18. BD (   1) C   6 - H  24        /277. BD*(   1) C   5 - H  23            3.23    0.91    0.049
  18. BD (   1) C   6 - H  24        /282. BD*(   1) C   7 - H  26            3.26    0.91    0.049
  19. BD (   1) C   6 - H  25        /272. BD*(   1) C   4 - C   5            3.74    0.88    0.051
  19. BD (   1) C   6 - H  25        /283. BD*(   1) C   7 - H  27            3.39    0.92    0.050
  20. BD (   1) C   7 - C   8        / 96. RY*(   2) C   6                    1.06    1.48    0.036
  20. BD (   1) C   7 - C   8        /124. RY*(   3) C   9                    0.70    1.51    0.029
  20. BD (   1) C   7 - C   8        /275. BD*(   1) C   5 - C   6            2.24    1.00    0.042
  20. BD (   1) C   7 - C   8        /278. BD*(   1) C   6 - C   7            1.24    1.00    0.031
  20. BD (   1) C   7 - C   8        /282. BD*(   1) C   7 - H  26            0.62    1.03    0.022
  20. BD (   1) C   7 - C   8        /283. BD*(   1) C   7 - H  27            0.66    1.03    0.023
  20. BD (   1) C   7 - C   8        /284. BD*(   1) C   8 - C   9            1.21    1.00    0.031
  20. BD (   1) C   7 - C   8        /285. BD*(   1) C   8 - H  28            0.61    1.03    0.022
  20. BD (   1) C   7 - C   8        /286. BD*(   1) C   8 - H  29            0.61    1.03    0.022
  20. BD (   1) C   7 - C   8        /287. BD*(   1) C   9 - C  10            2.10    1.00    0.041
  21. BD (   1) C   7 - H  26        /114. RY*(   2) C   8                    0.72    1.37    0.028
  21. BD (   1) C   7 - H  26        /279. BD*(   1) C   6 - H  24            3.21    0.91    0.048
  21. BD (   1) C   7 - H  26        /285. BD*(   1) C   8 - H  28            3.21    0.91    0.048
  22. BD (   1) C   7 - H  27        / 95. RY*(   1) C   6                    0.55    1.44    0.025
  22. BD (   1) C   7 - H  27        /113. RY*(   1) C   8                    0.82    1.42    0.031
  22. BD (   1) C   7 - H  27        /280. BD*(   1) C   6 - H  25            3.04    0.92    0.047
  22. BD (   1) C   7 - H  27        /286. BD*(   1) C   8 - H  29            3.23    0.92    0.049
  23. BD (   1) C   8 - C   9        /105. RY*(   2) C   7                    0.60    1.55    0.027
  23. BD (   1) C   8 - C   9        /133. RY*(   3) C  10                    0.94    1.51    0.034
  23. BD (   1) C   8 - C   9        /278. BD*(   1) C   6 - C   7            2.10    1.00    0.041
  23. BD (   1) C   8 - C   9        /281. BD*(   1) C   7 - C   8            1.23    1.00    0.031
  23. BD (   1) C   8 - C   9        /285. BD*(   1) C   8 - H  28            0.61    1.03    0.022
  23. BD (   1) C   8 - C   9        /286. BD*(   1) C   8 - H  29            0.61    1.03    0.022
  23. BD (   1) C   8 - C   9        /287. BD*(   1) C   9 - C  10            1.21    1.00    0.031
  23. BD (   1) C   8 - C   9        /288. BD*(   1) C   9 - H  30            0.61    1.03    0.022
  23. BD (   1) C   8 - C   9        /289. BD*(   1) C   9 - H  31            0.61    1.03    0.022
  23. BD (   1) C   8 - C   9        /290. BD*(   1) C  10 - C  11            2.11    1.00    0.041
  24. BD (   1) C   8 - H  28        /105. RY*(   2) C   7                    0.58    1.43    0.026
  24. BD (   1) C   8 - H  28        /123. RY*(   2) C   9                    0.53    1.51    0.025
  24. BD (   1) C   8 - H  28        /282. BD*(   1) C   7 - H  26            3.24    0.91    0.049
  24. BD (   1) C   8 - H  28        /289. BD*(   1) C   9 - H  31            3.22    0.91    0.048
  25. BD (   1) C   8 - H  29        /104. RY*(   1) C   7                    0.55    1.32    0.024
  25. BD (   1) C   8 - H  29        /283. BD*(   1) C   7 - H  27            3.16    0.92    0.048
  25. BD (   1) C   8 - H  29        /288. BD*(   1) C   9 - H  30            3.22    0.91    0.048
  26. BD (   1) C   9 - C  10        /115. RY*(   3) C   8                    0.71    1.51    0.029
  26. BD (   1) C   9 - C  10        /140. RY*(   1) C  11                    1.11    1.45    0.036
  26. BD (   1) C   9 - C  10        /281. BD*(   1) C   7 - C   8            2.09    1.00    0.041
  26. BD (   1) C   9 - C  10        /284. BD*(   1) C   8 - C   9            1.23    1.00    0.031
  26. BD (   1) C   9 - C  10        /288. BD*(   1) C   9 - H  30            0.61    1.03    0.022
  26. BD (   1) C   9 - C  10        /289. BD*(   1) C   9 - H  31            0.61    1.03    0.022
  26. BD (   1) C   9 - C  10        /290. BD*(   1) C  10 - C  11            1.15    1.00    0.030
  26. BD (   1) C   9 - C  10        /291. BD*(   1) C  10 - H  32            0.60    1.03    0.022
  26. BD (   1) C   9 - C  10        /292. BD*(   1) C  10 - H  33            0.60    1.03    0.022
  26. BD (   1) C   9 - C  10        /293. BD*(   1) C  11 - C  12            2.13    0.99    0.041
  27. BD (   1) C   9 - H  30        /114. RY*(   2) C   8                    0.76    1.37    0.029
  27. BD (   1) C   9 - H  30        /286. BD*(   1) C   8 - H  29            3.23    0.91    0.049
  27. BD (   1) C   9 - H  30        /292. BD*(   1) C  10 - H  33            3.23    0.91    0.049
  28. BD (   1) C   9 - H  31        /113. RY*(   1) C   8                    0.78    1.42    0.030
  28. BD (   1) C   9 - H  31        /132. RY*(   2) C  10                    0.50    1.50    0.025
  28. BD (   1) C   9 - H  31        /285. BD*(   1) C   8 - H  28            3.23    0.91    0.049
  28. BD (   1) C   9 - H  31        /291. BD*(   1) C  10 - H  32            3.23    0.91    0.049
  29. BD (   1) C  10 - C  11        /124. RY*(   3) C   9                    0.86    1.51    0.032
  29. BD (   1) C  10 - C  11        /149. RY*(   1) C  12                    1.19    1.40    0.037
  29. BD (   1) C  10 - C  11        /284. BD*(   1) C   8 - C   9            2.10    1.00    0.041
  29. BD (   1) C  10 - C  11        /287. BD*(   1) C   9 - C  10            1.23    1.00    0.031
  29. BD (   1) C  10 - C  11        /291. BD*(   1) C  10 - H  32            0.59    1.03    0.022
  29. BD (   1) C  10 - C  11        /292. BD*(   1) C  10 - H  33            0.59    1.03    0.022
  29. BD (   1) C  10 - C  11        /293. BD*(   1) C  11 - C  12            0.96    0.99    0.028
  29. BD (   1) C  10 - C  11        /294. BD*(   1) C  11 - H  34            0.56    1.03    0.022
  29. BD (   1) C  10 - C  11        /295. BD*(   1) C  11 - H  35            0.56    1.03    0.022
  29. BD (   1) C  10 - C  11        /298. BD*(   1) C  12 - H  38            1.71    1.04    0.038
  30. BD (   1) C  10 - H  32        /289. BD*(   1) C   9 - H  31            3.24    0.91    0.049
  30. BD (   1) C  10 - H  32        /295. BD*(   1) C  11 - H  35            3.17    0.92    0.048
  31. BD (   1) C  10 - H  33        /123. RY*(   2) C   9                    0.52    1.51    0.025
  31. BD (   1) C  10 - H  33        /288. BD*(   1) C   9 - H  30            3.24    0.91    0.049
  31. BD (   1) C  10 - H  33        /294. BD*(   1) C  11 - H  34            3.17    0.92    0.048
  32. BD (   1) C  11 - C  12        /131. RY*(   1) C  10                    0.67    1.39    0.027
  32. BD (   1) C  11 - C  12        /133. RY*(   3) C  10                    0.56    1.52    0.026
  32. BD (   1) C  11 - C  12        /287. BD*(   1) C   9 - C  10            2.27    1.01    0.043
  32. BD (   1) C  11 - C  12        /290. BD*(   1) C  10 - C  11            1.13    1.00    0.030
  32. BD (   1) C  11 - C  12        /294. BD*(   1) C  11 - H  34            0.57    1.04    0.022
  32. BD (   1) C  11 - C  12        /295. BD*(   1) C  11 - H  35            0.57    1.04    0.022
  32. BD (   1) C  11 - C  12        /298. BD*(   1) C  12 - H  38            0.60    1.04    0.022
  33. BD (   1) C  11 - H  34        /292. BD*(   1) C  10 - H  33            3.31    0.91    0.049
  33. BD (   1) C  11 - H  34        /297. BD*(   1) C  12 - H  37            3.25    0.92    0.049
  34. BD (   1) C  11 - H  35        /291. BD*(   1) C  10 - H  32            3.31    0.91    0.049
  34. BD (   1) C  11 - H  35        /296. BD*(   1) C  12 - H  36            3.25    0.92    0.049
  35. BD (   1) C  12 - H  36        /295. BD*(   1) C  11 - H  35            3.13    0.93    0.048
  36. BD (   1) C  12 - H  37        /294. BD*(   1) C  11 - H  34            3.13    0.93    0.048
  37. BD (   1) C  12 - H  38        /290. BD*(   1) C  10 - C  11            3.37    0.89    0.049
  38. CR (   1) C   1                / 61. RY*(   3) C   2                    1.02   10.77    0.094
  38. CR (   1) C   1                /158. RY*(   1) H  13                    0.62   10.49    0.072
  38. CR (   1) C   1                /162. RY*(   1) H  14                    0.63   10.48    0.072
  38. CR (   1) C   1                /166. RY*(   1) H  15                    0.66   10.52    0.074
  39. CR (   1) C   2                / 52. RY*(   3) C   1                    1.17   10.69    0.100
  39. CR (   1) C   2                / 71. RY*(   4) C   3                    0.53   11.19    0.069
  39. CR (   1) C   2                /170. RY*(   1) H  16                    0.57   10.45    0.069
  39. CR (   1) C   2                /174. RY*(   1) H  17                    0.59   10.46    0.070
  40. CR (   1) C   3                / 61. RY*(   3) C   2                    0.68   10.77    0.076
  40. CR (   1) C   3                / 77. RY*(   1) C   4                    0.62   10.89    0.074
  40. CR (   1) C   3                /178. RY*(   1) H  18                    0.59   10.46    0.070
  40. CR (   1) C   3                /182. RY*(   1) H  19                    0.57   10.46    0.069
  41. CR (   1) C   4                / 70. RY*(   3) C   3                    0.67   10.99    0.077
  41. CR (   1) C   4                / 88. RY*(   3) C   5                    0.65   10.98    0.076
  41. CR (   1) C   4                /186. RY*(   1) H  20                    0.63   10.51    0.073
  41. CR (   1) C   4                /190. RY*(   1) H  21                    0.63   10.51    0.073
  42. CR (   1) C   5                / 77. RY*(   1) C   4                    0.63   10.89    0.074
  42. CR (   1) C   5                /194. RY*(   1) H  22                    0.57   10.46    0.069
  42. CR (   1) C   5                /198. RY*(   1) H  23                    0.59   10.47    0.070
  43. CR (   1) C   6                /104. RY*(   1) C   7                    0.60   10.90    0.072
  43. CR (   1) C   6                /202. RY*(   1) H  24                    0.59   10.47    0.070
  43. CR (   1) C   6                /206. RY*(   1) H  25                    0.57   10.46    0.069
  44. CR (   1) C   7                / 97. RY*(   3) C   6                    0.64   10.99    0.075
  44. CR (   1) C   7                /116. RY*(   4) C   8                    0.55   10.91    0.069
  44. CR (   1) C   7                /210. RY*(   1) H  26                    0.59   10.47    0.070
  44. CR (   1) C   7                /214. RY*(   1) H  27                    0.63   10.51    0.073
  45. CR (   1) C   8                /104. RY*(   1) C   7                    0.56   10.90    0.070
  45. CR (   1) C   8                /122. RY*(   1) C   9                    0.71   10.86    0.078
  45. CR (   1) C   8                /125. RY*(   4) C   9                    0.58   10.83    0.071
  45. CR (   1) C   8                /218. RY*(   1) H  28                    0.59   10.47    0.070
  45. CR (   1) C   8                /222. RY*(   1) H  29                    0.59   10.47    0.070
  46. CR (   1) C   9                /116. RY*(   4) C   8                    0.54   10.91    0.068
  46. CR (   1) C   9                /131. RY*(   1) C  10                    0.65   10.86    0.075
  46. CR (   1) C   9                /134. RY*(   4) C  10                    0.66   10.79    0.075
  46. CR (   1) C   9                /226. RY*(   1) H  30                    0.59   10.47    0.070
  46. CR (   1) C   9                /230. RY*(   1) H  31                    0.59   10.47    0.070
  47. CR (   1) C  10                /122. RY*(   1) C   9                    0.72   10.87    0.079
  47. CR (   1) C  10                /125. RY*(   4) C   9                    0.59   10.83    0.071
  47. CR (   1) C  10                /144. RY*(   5) C  11                    0.71   10.85    0.078
  47. CR (   1) C  10                /234. RY*(   1) H  32                    0.59   10.46    0.070
  47. CR (   1) C  10                /238. RY*(   1) H  33                    0.59   10.46    0.070
  48. CR (   1) C  11                /131. RY*(   1) C  10                    0.76   10.86    0.081
  48. CR (   1) C  11                /134. RY*(   4) C  10                    0.53   10.80    0.067
  48. CR (   1) C  11                /151. RY*(   3) C  12                    1.25   10.60    0.103
  48. CR (   1) C  11                /242. RY*(   1) H  34                    0.59   10.46    0.070
  48. CR (   1) C  11                /246. RY*(   1) H  35                    0.59   10.46    0.070
  49. CR (   1) C  12                /250. RY*(   1) H  36                    0.63   10.48    0.072
  49. CR (   1) C  12                /254. RY*(   1) H  37                    0.63   10.48    0.072
  49. CR (   1) C  12                /258. RY*(   1) H  38                    0.62   10.48    0.072


 Natural Bond Orbitals (Summary):

                                                            Principal Delocalizations
           NBO                        Occupancy    Energy   (geminal,vicinal,remote)
 ====================================================================================
 Molecular unit  1  (C12H26)
     1. BD (   1) C   1 - C   2          1.98872    -0.58436  271(v),68(v),266(g),263(g)
                                                    267(g),268(g),265(g)
     2. BD (   1) C   1 - H  13          1.98821    -0.47631  266(v)
     3. BD (   1) C   1 - H  14          1.98907    -0.47608  268(v),61(v)
     4. BD (   1) C   1 - H  15          1.98892    -0.47778  267(v)
     5. BD (   1) C   2 - C   3          1.98145    -0.57839  272(v),263(v),269(g),50(v)
                                                    262(g),78(v),271(g),267(g)
                                                    270(g),268(g)
     6. BD (   1) C   2 - H  16          1.97756    -0.46484  269(v),265(v)
     7. BD (   1) C   2 - H  17          1.97756    -0.46556  270(v),264(v)
     8. BD (   1) C   3 - C   4          1.98041    -0.57785  275(v),267(v),59(v),272(g)
                                                    87(v),266(g),273(g),274(g)
                                                    271(g),270(g)
     9. BD (   1) C   3 - H  18          1.97766    -0.46437  274(v),268(v),77(v)
    10. BD (   1) C   3 - H  19          1.97752    -0.46388  262(v),273(v),79(v),60(v)
    11. BD (   1) C   4 - C   5          1.98009    -0.57741  266(v),280(v),95(v),269(g)
                                                    275(g),69(v),274(g),273(g)
                                                    276(g),277(g)
    12. BD (   1) C   4 - H  20          1.97720    -0.46610  277(v),271(v),68(v)
    13. BD (   1) C   4 - H  21          1.97705    -0.46606  270(v),276(v),86(v)
    14. BD (   1) C   5 - C   6          1.98070    -0.57810  269(v),281(v),272(g),278(g)
                                                    78(v),280(g),276(g),277(g)
                                                    279(g)
    15. BD (   1) C   5 - H  22          1.97763    -0.46361  278(v),274(v),79(v)
    16. BD (   1) C   5 - H  23          1.97757    -0.46424  279(v),273(v),77(v)
    17. BD (   1) C   6 - C   7          1.98043    -0.57781  284(v),276(v),86(v),281(g)
                                                    275(g),115(v),283(g),280(g)
                                                    282(g),279(g)
    18. BD (   1) C   6 - H  24          1.97744    -0.46429  282(v),277(v),104(v)
    19. BD (   1) C   6 - H  25          1.97767    -0.46367  272(v),283(v)
    20. BD (   1) C   7 - C   8          1.97962    -0.57869  275(v),287(v),278(g),284(g)
                                                    96(v),124(v),283(g),282(g)
                                                    286(g),285(g)
    21. BD (   1) C   7 - H  26          1.97736    -0.46445  285(v),279(v),114(v)
    22. BD (   1) C   7 - H  27          1.97693    -0.46617  286(v),280(v),113(v),95(v)
    23. BD (   1) C   8 - C   9          1.97998    -0.57916  290(v),278(v),281(g),287(g)
                                                    133(v),288(g),286(g),285(g)
                                                    289(g),105(v)
    24. BD (   1) C   8 - H  28          1.97722    -0.46454  282(v),289(v),105(v),123(v)
    25. BD (   1) C   8 - H  29          1.97738    -0.46456  288(v),283(v),104(v)
    26. BD (   1) C   9 - C  10          1.98000    -0.57956  293(v),281(v),284(g),290(g)
                                                    140(v),115(v),288(g),289(g)
                                                    292(g),291(g)
    27. BD (   1) C   9 - H  30          1.97725    -0.46471  286(v),292(v),114(v)
    28. BD (   1) C   9 - H  31          1.97725    -0.46467  291(v),285(v),113(v),132(v)
    29. BD (   1) C  10 - C  11          1.98080    -0.57954  284(v),298(v),287(g),149(v)
                                                    293(g),124(v),291(g),292(g)
                                                    295(g),294(g)
    30. BD (   1) C  10 - H  32          1.97738    -0.46484  289(v),295(v)
    31. BD (   1) C  10 - H  33          1.97737    -0.46484  288(v),294(v),123(v)
    32. BD (   1) C  11 - C  12          1.98804    -0.58547  287(v),290(g),131(v),298(g)
                                                    295(g),294(g),133(v)
    33. BD (   1) C  11 - H  34          1.97734    -0.46582  292(v),297(v)
    34. BD (   1) C  11 - H  35          1.97734    -0.46582  291(v),296(v)
    35. BD (   1) C  12 - H  36          1.98901    -0.47622  295(v)
    36. BD (   1) C  12 - H  37          1.98901    -0.47622  294(v)
    37. BD (   1) C  12 - H  38          1.98874    -0.47684  290(v)
    38. CR (   1) C   1                  1.99926   -10.05838  61(v),166(v),162(v),158(v)
    39. CR (   1) C   2                  1.99914   -10.05737  52(v),174(v),170(v),71(v)
    40. CR (   1) C   3                  1.99912   -10.05237  61(v),77(v),178(v),182(v)
    41. CR (   1) C   4                  1.99912   -10.04990  70(v),88(v),190(v),186(v)
    42. CR (   1) C   5                  1.99912   -10.05207  77(v),198(v),194(v)
    43. CR (   1) C   6                  1.99912   -10.05205  104(v),202(v),206(v)
    44. CR (   1) C   7                  1.99913   -10.05043  97(v),214(v),210(v),116(v)
    45. CR (   1) C   8                  1.99913   -10.05106  122(v),222(v),218(v),125(v)
                                                    104(v)
    46. CR (   1) C   9                  1.99913   -10.05114  134(v),131(v),226(v),230(v)
                                                    116(v)
    47. CR (   1) C  10                  1.99912   -10.05156  122(v),144(v),238(v),234(v)
                                                    125(v)
    48. CR (   1) C  11                  1.99914   -10.05634  151(v),131(v),242(v),246(v)
                                                    134(v)
    49. CR (   1) C  12                  1.99925   -10.05887  250(v),254(v),258(v)
    50. RY*(   1) C   1                  0.00303     0.81704   
    51. RY*(   2) C   1                  0.00136     1.05085   
    52. RY*(   3) C   1                  0.00044     0.63656   
    53. RY*(   4) C   1                  0.00018     1.13907   
    54. RY*(   5) C   1                  0.00001     2.04658   
    55. RY*(   6) C   1                  0.00001     1.86392   
    56. RY*(   7) C   1                  0.00001     2.00252   
    57. RY*(   8) C   1                  0.00000     2.20314   
    58. RY*(   9) C   1                  0.00000     2.23604   
    59. RY*(   1) C   2                  0.00440     0.92699   
    60. RY*(   2) C   2                  0.00154     1.13596   
    61. RY*(   3) C   2                  0.00123     0.71430   
    62. RY*(   4) C   2                  0.00057     1.22466   
    63. RY*(   5) C   2                  0.00023     1.79850   
    64. RY*(   6) C   2                  0.00016     2.10290   
    65. RY*(   7) C   2                  0.00004     1.94687   
    66. RY*(   8) C   2                  0.00001     2.20762   
    67. RY*(   9) C   2                  0.00001     2.02661   
    68. RY*(   1) C   3                  0.00470     0.96269   
    69. RY*(   2) C   3                  0.00331     0.90090   
    70. RY*(   3) C   3                  0.00112     0.93622   
    71. RY*(   4) C   3                  0.00072     1.13365   
    72. RY*(   5) C   3                  0.00022     1.80633   
    73. RY*(   6) C   3                  0.00014     1.89972   
    74. RY*(   7) C   3                  0.00008     2.15770   
    75. RY*(   8) C   3                  0.00002     2.26150   
    76. RY*(   9) C   3                  0.00001     2.21881   
    77. RY*(   1) C   4                  0.00378     0.84185   
    78. RY*(   2) C   4                  0.00315     0.91786   
    79. RY*(   3) C   4                  0.00291     1.02145   
    80. RY*(   4) C   4                  0.00039     1.39134   
    81. RY*(   5) C   4                  0.00034     1.41845   
    82. RY*(   6) C   4                  0.00018     2.11576   
    83. RY*(   7) C   4                  0.00009     2.23100   
    84. RY*(   8) C   4                  0.00001     2.22925   
    85. RY*(   9) C   4                  0.00001     2.20780   
    86. RY*(   1) C   5                  0.00489     0.97073   
    87. RY*(   2) C   5                  0.00334     0.89860   
    88. RY*(   3) C   5                  0.00121     0.93429   
    89. RY*(   4) C   5                  0.00062     1.19869   
    90. RY*(   5) C   5                  0.00022     1.76239   
    91. RY*(   6) C   5                  0.00014     1.92147   
    92. RY*(   7) C   5                  0.00008     2.17484   
    93. RY*(   8) C   5                  0.00001     2.26034   
    94. RY*(   9) C   5                  0.00002     2.23910   
    95. RY*(   1) C   6                  0.00485     0.97032   
    96. RY*(   2) C   6                  0.00331     0.90036   
    97. RY*(   3) C   6                  0.00121     0.93655   
    98. RY*(   4) C   6                  0.00061     1.20659   
    99. RY*(   5) C   6                  0.00023     1.75487   
   100. RY*(   6) C   6                  0.00013     1.92367   
   101. RY*(   7) C   6                  0.00008     2.17631   
   102. RY*(   8) C   6                  0.00001     2.17838   
   103. RY*(   9) C   6                  0.00002     2.31627   
   104. RY*(   1) C   7                  0.00360     0.85091   
   105. RY*(   2) C   7                  0.00321     0.96802   
   106. RY*(   3) C   7                  0.00300     0.97550   
   107. RY*(   4) C   7                  0.00037     1.27241   
   108. RY*(   5) C   7                  0.00035     1.55902   
   109. RY*(   6) C   7                  0.00015     2.13222   
   110. RY*(   7) C   7                  0.00007     2.20076   
   111. RY*(   8) C   7                  0.00001     2.20362   
   112. RY*(   9) C   7                  0.00000     2.24113   
   113. RY*(   1) C   8                  0.00346     0.95615   
   114. RY*(   2) C   8                  0.00338     0.90209   
   115. RY*(   3) C   8                  0.00311     0.93156   
   116. RY*(   4) C   8                  0.00037     0.85487   
   117. RY*(   5) C   8                  0.00035     1.98012   
   118. RY*(   6) C   8                  0.00013     2.10103   
   119. RY*(   7) C   8                  0.00007     2.21730   
   120. RY*(   8) C   8                  0.00001     2.20403   
   121. RY*(   9) C   8                  0.00000     2.25072   
   122. RY*(   1) C   9                  0.00340     0.81389   
   123. RY*(   2) C   9                  0.00337     1.04349   
   124. RY*(   3) C   9                  0.00311     0.92745   
   125. RY*(   4) C   9                  0.00036     0.77709   
   126. RY*(   5) C   9                  0.00035     2.05426   
   127. RY*(   6) C   9                  0.00013     2.09733   
   128. RY*(   7) C   9                  0.00007     2.21520   
   129. RY*(   8) C   9                  0.00001     2.20358   
   130. RY*(   9) C   9                  0.00000     2.24485   
   131. RY*(   1) C  10                  0.00341     0.80584   
   132. RY*(   2) C  10                  0.00325     1.04001   
   133. RY*(   3) C  10                  0.00315     0.93046   
   134. RY*(   4) C  10                  0.00037     0.74335   
   135. RY*(   5) C  10                  0.00035     2.04905   
   136. RY*(   6) C  10                  0.00013     2.09342   
   137. RY*(   7) C  10                  0.00007     2.20544   
   138. RY*(   8) C  10                  0.00001     2.20355   
   139. RY*(   9) C  10                  0.00000     2.23426   
   140. RY*(   1) C  11                  0.00328     0.86893   
   141. RY*(   2) C  11                  0.00295     1.01046   
   142. RY*(   3) C  11                  0.00106     0.99724   
   143. RY*(   4) C  11                  0.00034     2.04251   
   144. RY*(   5) C  11                  0.00032     0.80058   
   145. RY*(   6) C  11                  0.00013     1.83933   
   146. RY*(   7) C  11                  0.00008     2.13514   
   147. RY*(   8) C  11                  0.00000     2.19401   
   148. RY*(   9) C  11                  0.00000     2.21676   
   149. RY*(   1) C  12                  0.00315     0.81820   
   150. RY*(   2) C  12                  0.00147     1.01150   
   151. RY*(   3) C  12                  0.00037     0.54660   
   152. RY*(   4) C  12                  0.00013     1.12416   
   153. RY*(   5) C  12                  0.00000     1.91690   
   154. RY*(   6) C  12                  0.00001     2.04088   
   155. RY*(   7) C  12                  0.00001     2.20296   
   156. RY*(   8) C  12                  0.00000     2.19153   
   157. RY*(   9) C  12                  0.00000     2.13388   
   158. RY*(   1) H  13                  0.00141     0.42776   
   159. RY*(   2) H  13                  0.00021     1.79146   
   160. RY*(   3) H  13                  0.00013     1.79148   
   161. RY*(   4) H  13                  0.00003     2.25259   
   162. RY*(   1) H  14                  0.00187     0.41969   
   163. RY*(   2) H  14                  0.00021     1.78591   
   164. RY*(   3) H  14                  0.00013     1.78945   
   165. RY*(   4) H  14                  0.00003     2.27034   
   166. RY*(   1) H  15                  0.00145     0.46061   
   167. RY*(   2) H  15                  0.00022     1.80094   
   168. RY*(   3) H  15                  0.00014     1.80211   
   169. RY*(   4) H  15                  0.00004     2.26260   
   170. RY*(   1) H  16                  0.00241     0.39528   
   171. RY*(   2) H  16                  0.00019     1.83123   
   172. RY*(   3) H  16                  0.00012     1.80149   
   173. RY*(   4) H  16                  0.00004     2.32932   
   174. RY*(   1) H  17                  0.00279     0.40411   
   175. RY*(   2) H  17                  0.00019     1.85381   
   176. RY*(   3) H  17                  0.00013     1.78102   
   177. RY*(   4) H  17                  0.00004     2.32804   
   178. RY*(   1) H  18                  0.00299     0.41180   
   179. RY*(   2) H  18                  0.00018     1.85941   
   180. RY*(   3) H  18                  0.00013     1.84007   
   181. RY*(   4) H  18                  0.00004     2.33366   
   182. RY*(   1) H  19                  0.00259     0.40725   
   183. RY*(   2) H  19                  0.00019     1.83684   
   184. RY*(   3) H  19                  0.00013     1.84192   
   185. RY*(   4) H  19                  0.00004     2.33888   
   186. RY*(   1) H  20                  0.00267     0.45546   
   187. RY*(   2) H  20                  0.00019     1.83887   
   188. RY*(   3) H  20                  0.00014     1.87452   
   189. RY*(   4) H  20                  0.00005     2.35665   
   190. RY*(   1) H  21                  0.00267     0.45871   
   191. RY*(   2) H  21                  0.00019     1.84232   
   192. RY*(   3) H  21                  0.00014     1.87496   
   193. RY*(   4) H  21                  0.00005     2.35606   
   194. RY*(   1) H  22                  0.00258     0.40847   
   195. RY*(   2) H  22                  0.00019     1.84873   
   196. RY*(   3) H  22                  0.00013     1.85457   
   197. RY*(   4) H  22                  0.00004     2.34056   
   198. RY*(   1) H  23                  0.00290     0.41604   
   199. RY*(   2) H  23                  0.00019     1.87774   
   200. RY*(   3) H  23                  0.00013     1.84239   
   201. RY*(   4) H  23                  0.00004     2.33639   
   202. RY*(   1) H  24                  0.00286     0.41936   
   203. RY*(   2) H  24                  0.00019     1.87578   
   204. RY*(   3) H  24                  0.00013     1.84324   
   205. RY*(   4) H  24                  0.00004     2.33738   
   206. RY*(   1) H  25                  0.00256     0.40959   
   207. RY*(   2) H  25                  0.00019     1.85083   
   208. RY*(   3) H  25                  0.00013     1.85687   
   209. RY*(   4) H  25                  0.00004     2.34033   
   210. RY*(   1) H  26                  0.00294     0.41654   
   211. RY*(   2) H  26                  0.00019     1.84218   
   212. RY*(   3) H  26                  0.00013     1.87172   
   213. RY*(   4) H  26                  0.00004     2.34221   
   214. RY*(   1) H  27                  0.00259     0.46085   
   215. RY*(   2) H  27                  0.00019     1.84357   
   216. RY*(   3) H  27                  0.00014     1.89024   
   217. RY*(   4) H  27                  0.00005     2.35685   
   218. RY*(   1) H  28                  0.00290     0.41498   
   219. RY*(   2) H  28                  0.00019     1.84345   
   220. RY*(   3) H  28                  0.00013     1.87898   
   221. RY*(   4) H  28                  0.00004     2.34169   
   222. RY*(   1) H  29                  0.00291     0.41583   
   223. RY*(   2) H  29                  0.00019     1.84410   
   224. RY*(   3) H  29                  0.00013     1.88131   
   225. RY*(   4) H  29                  0.00004     2.34192   
   226. RY*(   1) H  30                  0.00288     0.41840   
   227. RY*(   2) H  30                  0.00019     1.84222   
   228. RY*(   3) H  30                  0.00013     1.87673   
   229. RY*(   4) H  30                  0.00004     2.34209   
   230. RY*(   1) H  31                  0.00290     0.41445   
   231. RY*(   2) H  31                  0.00019     1.84145   
   232. RY*(   3) H  31                  0.00013     1.87536   
   233. RY*(   4) H  31                  0.00004     2.34093   
   234. RY*(   1) H  32                  0.00295     0.41192   
   235. RY*(   2) H  32                  0.00019     1.83702   
   236. RY*(   3) H  32                  0.00013     1.86483   
   237. RY*(   4) H  32                  0.00004     2.33987   
   238. RY*(   1) H  33                  0.00295     0.41195   
   239. RY*(   2) H  33                  0.00019     1.83731   
   240. RY*(   3) H  33                  0.00013     1.86508   
   241. RY*(   4) H  33                  0.00004     2.34006   
   242. RY*(   1) H  34                  0.00280     0.40054   
   243. RY*(   2) H  34                  0.00019     1.82639   
   244. RY*(   3) H  34                  0.00013     1.81719   
   245. RY*(   4) H  34                  0.00004     2.33207   
   246. RY*(   1) H  35                  0.00280     0.40028   
   247. RY*(   2) H  35                  0.00019     1.82640   
   248. RY*(   3) H  35                  0.00013     1.81720   
   249. RY*(   4) H  35                  0.00004     2.33199   
   250. RY*(   1) H  36                  0.00181     0.42188   
   251. RY*(   2) H  36                  0.00021     1.79606   
   252. RY*(   3) H  36                  0.00013     1.78528   
   253. RY*(   4) H  36                  0.00003     2.27044   
   254. RY*(   1) H  37                  0.00181     0.42185   
   255. RY*(   2) H  37                  0.00021     1.79602   
   256. RY*(   3) H  37                  0.00013     1.78524   
   257. RY*(   4) H  37                  0.00003     2.27050   
   258. RY*(   1) H  38                  0.00143     0.42612   
   259. RY*(   2) H  38                  0.00021     1.78683   
   260. RY*(   3) H  38                  0.00013     1.79470   
   261. RY*(   4) H  38                  0.00003     2.25366   
   262. BD*(   1) C   1 - C   2          0.01037     0.40846   
   263. BD*(   1) C   1 - H  13          0.00571     0.45652   
   264. BD*(   1) C   1 - H  14          0.00923     0.44911   
   265. BD*(   1) C   1 - H  15          0.00892     0.45440   
   266. BD*(   1) C   2 - C   3          0.01543     0.41469   
   267. BD*(   1) C   2 - H  16          0.01393     0.45938   
   268. BD*(   1) C   2 - H  17          0.01744     0.45330   
   269. BD*(   1) C   3 - C   4          0.01589     0.41652   
   270. BD*(   1) C   3 - H  18          0.01840     0.44911   
   271. BD*(   1) C   3 - H  19          0.01500     0.45531   
   272. BD*(   1) C   4 - C   5          0.01575     0.41627   
   273. BD*(   1) C   4 - H  20          0.01815     0.45194   
   274. BD*(   1) C   4 - H  21          0.01807     0.45253   
   275. BD*(   1) C   5 - C   6          0.01302     0.41993   
   276. BD*(   1) C   5 - H  22          0.01481     0.45477   
   277. BD*(   1) C   5 - H  23          0.01830     0.44904   
   278. BD*(   1) C   6 - C   7          0.01567     0.41660   
   279. BD*(   1) C   6 - H  24          0.01820     0.44889   
   280. BD*(   1) C   6 - H  25          0.01484     0.45475   
   281. BD*(   1) C   7 - C   8          0.01267     0.42192   
   282. BD*(   1) C   7 - H  26          0.01841     0.44795   
   283. BD*(   1) C   7 - H  27          0.01794     0.45340   
   284. BD*(   1) C   8 - C   9          0.01255     0.42175   
   285. BD*(   1) C   8 - H  28          0.01828     0.44877   
   286. BD*(   1) C   8 - H  29          0.01842     0.44884   
   287. BD*(   1) C   9 - C  10          0.01284     0.42177   
   288. BD*(   1) C   9 - H  30          0.01831     0.44863   
   289. BD*(   1) C   9 - H  31          0.01833     0.44870   
   290. BD*(   1) C  10 - C  11          0.01480     0.41662   
   291. BD*(   1) C  10 - H  32          0.01839     0.44889   
   292. BD*(   1) C  10 - H  33          0.01838     0.44895   
   293. BD*(   1) C  11 - C  12          0.00720     0.41333   
   294. BD*(   1) C  11 - H  34          0.01753     0.45346   
   295. BD*(   1) C  11 - H  35          0.01753     0.45348   
   296. BD*(   1) C  12 - H  36          0.00913     0.44993   
   297. BD*(   1) C  12 - H  37          0.00913     0.44994   
   298. BD*(   1) C  12 - H  38          0.00554     0.45650   
       -------------------------------
              Total Lewis   97.27067  ( 99.2558%)
        Valence non-Lewis    0.54252  (  0.5536%)
        Rydberg non-Lewis    0.18682  (  0.1906%)
       -------------------------------
            Total unit  1   98.00000  (100.0000%)
           Charge unit  1    0.00000
 Unable to Open any file for archive entry.
 1\1\GINC-COMPUTE-0-2\SP\RB3LYP\def2SVP\C12H26\ZAHRT2\13-Mar-2021\0\\# 
 b3lyp/def2svp geom=NewRedundant pop=NBO\\97\\0,1\C,0,5.4538475827,0.91
 76996217,-0.9341102261\C,0,5.0151487008,-0.4929048365,-1.3304529279\C,
 0,4.2127906423,-1.2332973966,-0.2541090693\C,0,2.8622796891,-0.5993843
 896,0.0870810734\C,0,2.0589066082,-1.4070629478,1.1093425482\C,0,0.737
 6342523,-0.7620556543,1.5405010706\C,0,-0.3017337413,-0.6236868265,0.4
 258598527\C,0,-1.6339253936,-0.044989138,0.9033293223\C,0,-2.675097689
 9,0.1006998388,-0.2065947187\C,0,-4.0073767258,0.6800482803,0.26907562
 98\C,0,-5.0491700194,0.8256264024,-0.841450302\C,0,-6.3766299149,1.405
 967975,-0.3564031809\H,0,6.0751572421,1.3788826454,-1.7182067814\H,0,6
 .0477212679,0.9018971547,-0.0044664004\H,0,4.5930920197,1.5837374824,-
 0.7640740689\H,0,5.9086352524,-1.0911086886,-1.5800845413\H,0,4.416147
 4953,-0.4447048095,-2.2582435124\H,0,4.8214333616,-1.3094465362,0.6664
 073699\H,0,4.0415658599,-2.2725990462,-0.5871445076\H,0,3.0130023677,0
 .4217573057,0.48019026\H,0,2.2792036768,-0.4818418701,-0.8435488684\H,
 0,2.6865161522,-1.5682230265,2.0038910667\H,0,1.8567689351,-2.41403035
 48,0.6992191749\H,0,0.9427307325,0.2358491283,1.9708458975\H,0,0.29948
 19373,-1.3579211342,2.3608750974\H,0,-0.476714526,-1.6149296072,-0.032
 5594421\H,0,0.095707046,0.0144882005,-0.3826869907\H,0,-1.4563011221,0
 .9420733636,1.3689499418\H,0,-2.043611052,-0.6842832264,1.7071169054\H
 ,0,-2.2649053596,0.7405517549,-1.009737162\H,0,-2.851832173,-0.8863149
 656,-0.6726758752\H,0,-3.8308250672,1.6673848951,0.735002852\H,0,-4.41
 79295511,0.0404619391,1.0724730391\H,0,-4.6361297234,1.4640135821,-1.6
 434133241\H,0,-5.2235154254,-0.1620492755,-1.3055341606\H,0,-6.2372623
 363,2.4088457167,0.0808377764\H,0,-6.8295276286,0.7691302554,0.4218535
 762\H,0,-7.1052833725,1.4984249712,-1.1773563941\\Version=ES64L-G16Rev
 C.01\State=1-A\HF=-472.6239244\RMSD=9.985e-09\Dipole=0.0083093,-0.0075
 483,-0.0215652\Quadrupole=-0.480927,0.4148813,0.0660457,0.3450068,0.13
 44976,-0.086006\PG=C01 [X(C12H26)]\\@
 The archive entry for this job was punched.


 IN THE LONG RUN, DIGGING FOR TRUTH HAS ALWAYS PROVED NOT ONLY 
 MORE INTERESTING BUT MORE PROFITABLE THAN DIGGING FOR GOLD.

                             -- GEORGE R. HARRISON
 File lengths (MBytes):  RWF=     53 Int=      0 D2E=      0 Chk=      6 Scr=      1
 Normal termination of Gaussian 16
