# Supplementary material for: Machine-Learning-Guided Discovery of Electrochemical Reactions
Source: J Am Chem Soc. 2022 Dec 2;144(49):22599–610. doi: 10.1021/jacs.2c08997 (PMC9756344; doi:10.1021/jacs.2c08997)
Supplement: Supplementary file 4 — ja2c08997_si_004.zip [file ja2c08997_si_004.zip › Reactivity Prediction/Nlogs_notimes/17.log]

 Entering Gaussian System, Link 0=g16
 Input=17.com
 Output=17.log
 Initial command:
  
 Copyright (c) 1988-2019, Gaussian, Inc.  All Rights Reserved.
  
 This is part of the Gaussian(R) 16 program.  It is based on
 the Gaussian(R) 09 system (copyright 2009, Gaussian, Inc.),
 the Gaussian(R) 03 system (copyright 2003, Gaussian, Inc.),
 the Gaussian(R) 98 system (copyright 1998, Gaussian, Inc.),
 the Gaussian(R) 94 system (copyright 1995, Gaussian, Inc.),
 the Gaussian 92(TM) system (copyright 1992, Gaussian, Inc.),
 the Gaussian 90(TM) system (copyright 1990, Gaussian, Inc.),
 the Gaussian 88(TM) system (copyright 1988, Gaussian, Inc.),
 the Gaussian 86(TM) system (copyright 1986, Carnegie Mellon
 University), and the Gaussian 82(TM) system (copyright 1983,
 Carnegie Mellon University). Gaussian is a federally registered
 trademark of Gaussian, Inc.
  
 This software contains proprietary and confidential information,
 including trade secrets, belonging to Gaussian, Inc.
  
 This software is provided under written license and may be
 used, copied, transmitted, or stored only in accord with that
 written license.
  
 The following legend is applicable only to US Government
 contracts under FAR:
  
                    RESTRICTED RIGHTS LEGEND
  
 Use, reproduction and disclosure by the US Government is
 subject to restrictions as set forth in subparagraphs (a)
 and (c) of the Commercial Computer Software - Restricted
 Rights clause in FAR 52.227-19.
  
 Gaussian, Inc.
 340 Quinnipiac St., Bldg. 40, Wallingford CT 06492
  
  
 ---------------------------------------------------------------
 Warning -- This program may not be used in any manner that
 competes with the business of Gaussian, Inc. or will provide
 assistance to any competitor of Gaussian, Inc.  The licensee
 of this program is prohibited from giving any competitor of
 Gaussian, Inc. access to this program.  By using this program,
 the user acknowledges that Gaussian, Inc. is engaged in the
 business of creating and licensing software in the field of
 computational chemistry and represents and warrants to the
 licensee that it is not a competitor of Gaussian, Inc. and that
 it will not use this program in any manner prohibited above.
 ---------------------------------------------------------------
  

 Cite this work as:
 Gaussian 16, Revision C.01,
 M. J. Frisch, G. W. Trucks, H. B. Schlegel, G. E. Scuseria, 
 M. A. Robb, J. R. Cheeseman, G. Scalmani, V. Barone, 
 G. A. Petersson, H. Nakatsuji, X. Li, M. Caricato, A. V. Marenich, 
 J. Bloino, B. G. Janesko, R. Gomperts, B. Mennucci, H. P. Hratchian, 
 J. V. Ortiz, A. F. Izmaylov, J. L. Sonnenberg, D. Williams-Young, 
 F. Ding, F. Lipparini, F. Egidi, J. Goings, B. Peng, A. Petrone, 
 T. Henderson, D. Ranasinghe, V. G. Zakrzewski, J. Gao, N. Rega, 
 G. Zheng, W. Liang, M. Hada, M. Ehara, K. Toyota, R. Fukuda, 
 J. Hasegawa, M. Ishida, T. Nakajima, Y. Honda, O. Kitao, H. Nakai, 
 T. Vreven, K. Throssell, J. A. Montgomery, Jr., J. E. Peralta, 
 F. Ogliaro, M. J. Bearpark, J. J. Heyd, E. N. Brothers, K. N. Kudin, 
 V. N. Staroverov, T. A. Keith, R. Kobayashi, J. Normand, 
 K. Raghavachari, A. P. Rendell, J. C. Burant, S. S. Iyengar, 
 J. Tomasi, M. Cossi, J. M. Millam, M. Klene, C. Adamo, R. Cammi, 
 J. W. Ochterski, R. L. Martin, K. Morokuma, O. Farkas, 
 J. B. Foresman, and D. J. Fox, Gaussian, Inc., Wallingford CT, 2019.
 
 ******************************************
 Gaussian 16:  ES64L-G16RevC.01  3-Jul-2019
                13-Mar-2021 
 ******************************************
 %nprocshared=16
 Will use up to   16 processors via shared memory.
 %mem=7GB
 -----------------------------------------
 # b3lyp/def2svp geom=NewRedundant pop=NBO
 -----------------------------------------
 1/29=4000,38=1,172=1/1;
 2/12=2,17=6,18=5,40=1/2;
 3/5=43,7=101,11=2,25=1,30=1,74=-5/1,2,3;
 4//1;
 5/5=2,38=5/2;
 6/7=2,8=2,9=2,10=2,28=1,40=1/1,7;
 99/5=1,9=1/99;
 --
 17
 --
 Symbolic Z-matrix:
 Charge =  0 Multiplicity = 1
 O                     3.48047   1.54433  -2.09791 
 C                     3.03894   1.71112  -0.82976 
 C                     2.2917    0.49753  -0.32718 
 C                     1.08818   0.15384  -1.2316 
 N                     0.39624  -1.01683  -0.72215 
 C                    -0.796    -0.96899  -0.04187 
 O                    -1.33251   0.26735  -0.08729 
 C                    -2.61263   0.57024   0.55186 
 C                    -2.80495   2.05295   0.23891 
 C                    -3.72543  -0.26697  -0.08128 
 C                    -2.50823   0.34488   2.06155 
 O                    -1.29374  -1.92812   0.51708 
 C                     1.21643  -2.2172   -0.62164 
 C                     2.43191  -1.95914   0.27367 
 C                     3.21625  -0.73057  -0.19817 
 O                     3.23916   2.72333  -0.20679 
 H                     3.94705   2.36269  -2.34022 
 H                     1.90788   0.77243   0.66695 
 H                     0.38781   0.99235  -1.28925 
 H                     1.45463  -0.0602   -2.25 
 H                    -1.97639   2.64571   0.65467 
 H                    -2.83766   2.21682  -0.84867 
 H                    -3.74776   2.41425   0.67576 
 H                    -4.7002    0.04914   0.321 
 H                    -3.73955  -0.11726  -1.17199 
 H                    -3.58132  -1.33349   0.12937 
 H                    -2.35199  -0.7164    2.28937 
 H                    -1.67008   0.92687   2.47537 
 H                    -3.43445   0.68322   2.55089 
 H                     0.5884   -3.02414  -0.22756 
 H                     1.55008  -2.49946  -1.63696 
 H                     2.0803   -1.8042    1.30807 
 H                     3.08497  -2.8469    0.28325 
 H                     4.04271  -0.50654   0.49509 
 H                     3.66977  -0.93264  -1.18359 
 
                          Input orientation:                          
 ---------------------------------------------------------------------
 Center     Atomic      Atomic             Coordinates (Angstroms)
 Number     Number       Type             X           Y           Z
 ---------------------------------------------------------------------
      1          8           0        3.480470    1.544334   -2.097913
      2          6           0        3.038944    1.711125   -0.829759
      3          6           0        2.291704    0.497526   -0.327182
      4          6           0        1.088177    0.153842   -1.231600
      5          7           0        0.396238   -1.016829   -0.722146
      6          6           0       -0.796001   -0.968995   -0.041866
      7          8           0       -1.332507    0.267355   -0.087291
      8          6           0       -2.612634    0.570240    0.551858
      9          6           0       -2.804949    2.052952    0.238911
     10          6           0       -3.725429   -0.266975   -0.081280
     11          6           0       -2.508233    0.344878    2.061548
     12          8           0       -1.293738   -1.928124    0.517084
     13          6           0        1.216434   -2.217203   -0.621640
     14          6           0        2.431907   -1.959144    0.273672
     15          6           0        3.216253   -0.730570   -0.198173
     16          8           0        3.239164    2.723332   -0.206794
     17          1           0        3.947046    2.362693   -2.340224
     18          1           0        1.907885    0.772425    0.666949
     19          1           0        0.387813    0.992350   -1.289250
     20          1           0        1.454630   -0.060197   -2.249996
     21          1           0       -1.976393    2.645708    0.654665
     22          1           0       -2.837656    2.216822   -0.848672
     23          1           0       -3.747761    2.414252    0.675765
     24          1           0       -4.700197    0.049145    0.320998
     25          1           0       -3.739547   -0.117265   -1.171990
     26          1           0       -3.581318   -1.333492    0.129365
     27          1           0       -2.351991   -0.716396    2.289374
     28          1           0       -1.670078    0.926870    2.475370
     29          1           0       -3.434451    0.683221    2.550894
     30          1           0        0.588396   -3.024135   -0.227564
     31          1           0        1.550076   -2.499459   -1.636964
     32          1           0        2.080296   -1.804203    1.308075
     33          1           0        3.084975   -2.846900    0.283249
     34          1           0        4.042707   -0.506544    0.495088
     35          1           0        3.669767   -0.932639   -1.183591
 ---------------------------------------------------------------------
                    Distance matrix (angstroms):
                    1          2          3          4          5
     1  O    0.000000
     2  C    1.353137   0.000000
     3  C    2.375808   1.511216   0.000000
     4  C    2.899489   2.528261   1.544205   0.000000
     5  N    4.238489   3.799634   2.458060   1.452169   0.000000
     6  C    5.369577   4.744536   3.430161   2.495267   1.373500
     7  O    5.370105   4.663187   3.639427   2.679933   2.245156
     8  C    6.715360   5.928812   4.983023   4.129178   3.632517
     9  C    6.725023   5.950630   5.358701   4.574435   4.538148
    10  C    7.698873   7.087302   6.070487   4.967004   4.238057
    11  C    7.389478   6.402926   5.363648   4.880111   4.247252
    12  O    6.456721   5.816378   4.410437   3.614692   2.285206
    13  C    4.631890   4.335506   2.934734   2.451602   1.457298
    14  C    4.358699   3.880325   2.532964   2.921671   2.454294
    15  C    2.975569   2.528283   1.542613   2.525642   2.882530
    16  O    2.241561   1.205295   2.422063   3.504177   4.726165
    17  H    0.972687   1.879015   3.204894   3.779049   5.162131
    18  H    3.273123   2.097757   1.100538   2.158485   2.723251
    19  H    3.243941   2.785008   2.189800   1.094043   2.087697
    20  H    2.588760   2.768521   2.170014   1.103282   2.090375
    21  H    6.210239   5.313245   4.878049   4.377098   4.575934
    22  H    6.475458   5.898348   5.434911   4.451368   4.574994
    23  H    7.790852   6.987157   6.415206   5.668668   5.558705
    24  H    8.660834   7.998795   7.036182   5.993896   5.310188
    25  H    7.466384   7.029087   6.121082   4.835697   4.256323
    26  H    7.944275   7.349659   6.168747   5.086115   4.079987
    27  H    7.640471   6.684611   5.466614   4.998933   4.088064
    28  H    6.915514   5.806361   4.871791   4.684781   4.274545
    29  H    8.376698   7.374974   6.411447   5.919600   5.317625
    30  H    5.721294   5.365679   3.913218   3.370075   2.076249
    31  H    4.504571   4.538428   3.353723   2.723541   2.089599
    32  H    4.977343   4.224556   2.831381   3.356813   2.752782
    33  H    5.010917   4.692174   3.491001   3.909785   3.404304
    34  H    3.353485   2.771428   2.179517   3.485227   3.877988
    35  H    2.647115   2.740917   2.162838   2.801313   3.306965
                    6          7          8          9         10
     6  C    0.000000
     7  O    1.348504   0.000000
     8  C    2.453957   1.462524   0.000000
     9  C    3.639625   2.337274   1.527532   0.000000
    10  C    3.012630   2.451861   1.529740   2.516320   0.000000
    11  C    3.013694   2.450684   1.529985   2.515465   2.539221
    12  O    1.216592   2.277477   2.825335   4.267330   3.005092
    13  C    2.438043   3.599396   4.879415   5.928430   5.340167
    14  C    3.391069   4.388439   5.650006   6.597180   6.395484
    15  C    4.022370   4.658258   6.019184   6.647851   6.958128
    16  O    5.472023   5.190981   6.281313   6.097489   7.580452
    17  H    6.235310   6.110633   7.389616   7.234454   8.419315
    18  H    3.293321   3.365132   4.526501   4.902425   5.777061
    19  H    2.608496   2.220320   3.545495   3.695115   4.468092
    20  H    3.281325   3.542982   4.979003   5.366943   5.619529
    21  H    3.865820   2.573258   2.173233   1.100326   3.476272
    22  H    3.868943   2.577906   2.173327   1.100345   2.747049
    23  H    4.546894   3.320373   2.168928   1.100124   2.786143
    24  H    4.051052   3.399361   2.163968   2.759338   1.100877
    25  H    3.266050   2.668023   2.171231   2.752081   1.101027
    26  H    2.814279   2.768899   2.177394   3.476025   1.096631
    27  H    2.814176   2.766884   2.177688   3.475465   2.776384
    28  H    3.270290   2.667611   2.171519   2.749135   3.490873
    29  H    4.051375   3.398696   2.164323   2.760018   2.813517
    30  H    2.484882   3.813587   4.875820   6.124476   5.121760
    31  H    3.223466   4.285560   5.616239   6.573400   5.935916
    32  H    3.285270   4.229139   5.313514   6.315566   6.164400
    33  H    4.323679   5.417566   6.649191   7.661705   7.291811
    34  H    4.890324   5.461777   6.742125   7.314850   7.793172
    35  H    4.609549   5.259715   6.688721   7.270435   7.506473
                   11         12         13         14         15
    11  C    0.000000
    12  O    3.004481   0.000000
    13  C    5.257081   2.771502   0.000000
    14  C    5.736724   3.733717   1.531520   0.000000
    15  C    6.247613   4.720779   2.527584   1.532067   0.000000
    16  O    6.620800   6.535079   5.354664   4.775782   3.453989
    17  H    8.069561   7.351268   5.602252   5.273175   3.832847
    18  H    4.650785   4.191160   3.328129   2.809045   2.172386
    19  H    4.475952   3.823561   3.381352   3.915656   3.486973
    20  H    5.870076   4.324282   2.713108   3.306050   2.786161
    21  H    2.748817   4.626542   5.955754   6.386151   6.252213
    22  H    3.475928   4.629206   6.012300   6.816644   6.764620
    23  H    2.781930   4.990355   6.912081   7.581330   7.690980
    24  H    2.814548   3.943603   6.405577   7.409614   7.971680
    25  H    3.490770   3.480540   5.410579   6.600704   7.050363
    26  H    2.775206   2.395190   4.935926   6.047408   6.832113
    27  H    1.096639   2.393574   4.843561   5.337899   6.098642
    28  H    1.101121   3.482458   5.273388   5.477484   5.811297
    29  H    1.100825   3.941848   6.333100   6.825100   7.334033
    30  H    5.116580   2.301775   1.095841   2.187231   3.488114
    31  H    6.183778   3.612980   1.105381   2.172578   2.824046
    32  H    5.122584   3.467727   2.154212   1.103461   2.170684
    33  H    6.680851   4.480174   2.169514   1.102135   2.174363
    34  H    6.789222   5.522592   3.487299   2.180309   1.101736
    35  H    7.094411   5.340381   2.825728   2.170167   1.103429
                   16         17         18         19         20
    16  O    0.000000
    17  H    2.276550   0.000000
    18  H    2.518287   3.966134   0.000000
    19  H    3.506882   3.956076   2.487107   0.000000
    20  H    3.886808   3.477165   3.067127   1.780165   0.000000
    21  H    5.286793   6.643538   4.312419   3.478774   5.246990
    22  H    6.131582   6.948251   5.186863   3.478086   5.056900
    23  H    7.049224   8.264920   5.889143   4.794378   6.461258
    24  H    8.394242   9.338599   6.656543   5.419444   6.671122
    25  H    7.596249   8.160801   6.005558   4.275522   5.305170
    26  H    7.942909   8.742821   5.903832   4.814146   5.713442
    27  H    7.023076   8.401895   4.795351   4.820050   5.960440
    28  H    5.875538   7.536818   4.011990   4.290870   5.750408
    29  H    7.503602   9.012778   5.665489   5.426966   6.892339
    30  H    6.329327   6.690425   4.117654   4.159274   3.691276
    31  H    5.672385   5.466312   4.017620   3.696551   2.516926
    32  H    4.912879   5.844473   2.660786   4.175081   4.011594
    33  H    5.593872   5.896239   3.825217   4.948462   4.103787
    34  H    3.401532   4.034930   2.494547   4.334604   3.799059
    35  H    3.808632   3.503413   3.071803   3.806307   2.608679
                   21         22         23         24         25
    21  H    0.000000
    22  H    1.784864   0.000000
    23  H    1.786550   1.786387   0.000000
    24  H    3.777907   3.088044   2.574243   0.000000
    25  H    3.752252   2.523074   3.134141   1.783130   0.000000
    26  H    4.322703   3.756903   3.791022   1.788938   1.788231
    27  H    3.757272   4.322843   3.788517   3.158263   3.776944
    28  H    2.522539   3.751863   3.125324   3.820123   4.321591
    29  H    3.094022   3.776923   2.571136   2.641325   3.820173
    30  H    6.285189   6.292156   7.013866   6.141269   5.298389
    31  H    6.645321   6.489753   7.586854   7.028151   5.819893
    32  H    6.056846   6.708685   7.222287   7.098190   6.547293
    33  H    7.478245   7.874013   8.632501   8.306468   7.492845
    34  H    6.796449   7.520758   8.321964   8.762275   7.968322
    35  H    6.932740   7.237253   8.347372   8.560607   7.454053
                   26         27         28         29         30
    26  H    0.000000
    27  H    2.560798   0.000000
    28  H    3.777012   1.788833   0.000000
    29  H    3.154759   1.788586   1.782717   0.000000
    30  H    4.513556   4.506275   5.293109   6.135766   0.000000
    31  H    5.550729   5.815631   6.246632   7.246593   1.785083
    32  H    5.802137   4.668130   4.783999   6.176109   2.464181
    33  H    6.837656   6.174479   6.454244   7.752863   2.554456
    34  H    7.677457   6.644973   6.213864   7.845366   4.335061
    35  H    7.379890   6.954842   6.734963   8.187020   3.844892
                   31         32         33         34         35
    31  H    0.000000
    32  H    3.072095   0.000000
    33  H    2.482709   1.773941   0.000000
    34  H    3.838042   2.489162   2.537596   0.000000
    35  H    2.674615   3.081305   2.481531   1.771610   0.000000
 Stoichiometry    C11H19NO4
 Framework group  C1[X(C11H19NO4)]
 Deg. of freedom    99
 Full point group                 C1      NOp   1
 Largest Abelian subgroup         C1      NOp   1
 Largest concise Abelian subgroup C1      NOp   1
                         Standard orientation:                         
 ---------------------------------------------------------------------
 Center     Atomic      Atomic             Coordinates (Angstroms)
 Number     Number       Type             X           Y           Z
 ---------------------------------------------------------------------
      1          8           0       -3.670124   -1.287816   -1.007785
      2          6           0       -2.955198   -1.410803    0.134465
      3          6           0       -2.016779   -0.244631    0.342282
      4          6           0       -1.038638   -0.081725   -0.841471
      5          7           0       -0.155525    1.047676   -0.610470
      6          6           0        1.156374    0.929952   -0.221156
      7          8           0        1.567558   -0.353022   -0.279172
      8          6           0        2.934687   -0.735339    0.072634
      9          6           0        2.929750   -2.247469   -0.143688
     10          6           0        3.928208   -0.055221   -0.871009
     11          6           0        3.209178   -0.399432    1.539833
     12          8           0        1.846481    1.871569    0.121199
     13          6           0       -0.831190    2.326290   -0.430639
     14          6           0       -1.816302    2.248954    0.739458
     15          6           0       -2.784548    1.073604    0.571286
     16          8           0       -3.081289   -2.354288    0.873839
     17          1           0       -4.243907   -2.071306   -1.062891
     18          1           0       -1.431205   -0.487849    1.241799
     19          1           0       -0.440297   -0.986456   -0.984227
     20          1           0       -1.617950    0.097731   -1.763113
     21          1           0        2.179226   -2.727231    0.502268
     22          1           0        2.690730   -2.486824   -1.190750
     23          1           0        3.917704   -2.668584    0.094815
     24          1           0        4.942474   -0.436922   -0.677364
     25          1           0        3.671563   -0.278915   -1.918079
     26          1           0        3.922736    1.032044   -0.728092
     27          1           0        3.195620    0.684968    1.702655
     28          1           0        2.449751   -0.867701    2.185171
     29          1           0        4.195316   -0.792590    1.830994
     30          1           0       -0.065997    3.092951   -0.264574
     31          1           0       -1.372621    2.570492   -1.362887
     32          1           0       -1.242905    2.130708    1.674798
     33          1           0       -2.376353    3.194731    0.820389
     34          1           0       -3.438173    0.978509    1.453076
     35          1           0       -3.441289    1.251885   -0.297312
 ---------------------------------------------------------------------
 Rotational constants (GHZ):           0.8118298           0.3157257           0.2569914
 Standard basis: def2SVP (5D, 7F)
 There are   335 symmetry adapted cartesian basis functions of A   symmetry.
 There are   319 symmetry adapted basis functions of A   symmetry.
   319 basis functions,   533 primitive gaussians,   335 cartesian basis functions
    62 alpha electrons       62 beta electrons
       nuclear repulsion energy      1210.7480240371 Hartrees.
 NAtoms=   35 NActive=   35 NUniq=   35 SFac= 1.00D+00 NAtFMM=   60 NAOKFM=F Big=F
 Integral buffers will be    131072 words long.
 Raffenetti 2 integral format.
 Two-electron integral symmetry is turned on.
 One-electron integrals computed using PRISM.
   1 Symmetry operations used in ECPInt.
 ECPInt:  NShTT=   11781 NPrTT=   41593 LenC2=   11011 LenP2D=   28089.
 LDataN:  DoStor=T MaxTD1= 4 Len=   56
 NBasis=   319 RedAO= T EigKep=  1.16D-03  NBF=   319
 NBsUse=   319 1.00D-06 EigRej= -1.00D+00 NBFU=   319
 ExpMin= 1.22D-01 ExpMax= 2.27D+03 ExpMxC= 3.41D+02 IAcc=3 IRadAn=         5 AccDes= 0.00D+00
 Harris functional with IExCor=  402 and IRadAn=       5 diagonalized for initial guess.
 HarFok:  IExCor=  402 AccDes= 0.00D+00 IRadAn=         5 IDoV= 1 UseB2=F ITyADJ=14
 ICtDFT=  3500011 ScaDFX=  1.000000  1.000000  1.000000  1.000000
 FoFCou: FMM=F IPFlag=           0 FMFlag=      100000 FMFlg1=           0
         NFxFlg=           0 DoJE=T BraDBF=F KetDBF=T FulRan=T
         wScrn=  0.000000 ICntrl=       500 IOpCl=  0 I1Cent=   200000004 NGrid=           0
         NMat0=    1 NMatS0=      1 NMatT0=    0 NMatD0=    1 NMtDS0=    0 NMtDT0=    0
 Petite list used in FoFCou.
 Requested convergence on RMS density matrix=1.00D-08 within 128 cycles.
 Requested convergence on MAX density matrix=1.00D-06.
 Requested convergence on             energy=1.00D-06.
 No special actions if energy rises.
 Integral accuracy reduced to 1.0D-05 until final iterations.
 Initial convergence to 1.0D-05 achieved.  Increase integral accuracy.
 SCF Done:  E(RB3LYP) =  -785.745916028     A.U. after   14 cycles
            NFock= 14  Conv=0.71D-08     -V/T= 2.0101

 **********************************************************************

            Population analysis using the SCF Density.

 **********************************************************************

 Orbital symmetries:
       Occupied  (A) (A) (A) (A) (A) (A) (A) (A) (A) (A) (A) (A)
                 (A) (A) (A) (A) (A) (A) (A) (A) (A) (A) (A) (A)
                 (A) (A) (A) (A) (A) (A) (A) (A) (A) (A) (A) (A)
                 (A) (A) (A) (A) (A) (A) (A) (A) (A) (A) (A) (A)
                 (A) (A) (A) (A) (A) (A) (A) (A) (A) (A) (A) (A)
                 (A) (A)
       Virtual   (A) (A) (A) (A) (A) (A) (A) (A) (A) (A) (A) (A)
                 (A) (A) (A) (A) (A) (A) (A) (A) (A) (A) (A) (A)
                 (A) (A) (A) (A) (A) (A) (A) (A) (A) (A) (A) (A)
                 (A) (A) (A) (A) (A) (A) (A) (A) (A) (A) (A) (A)
                 (A) (A) (A) (A) (A) (A) (A) (A) (A) (A) (A) (A)
                 (A) (A) (A) (A) (A) (A) (A) (A) (A) (A) (A) (A)
                 (A) (A) (A) (A) (A) (A) (A) (A) (A) (A) (A) (A)
                 (A) (A) (A) (A) (A) (A) (A) (A) (A) (A) (A) (A)
                 (A) (A) (A) (A) (A) (A) (A) (A) (A) (A) (A) (A)
                 (A) (A) (A) (A) (A) (A) (A) (A) (A) (A) (A) (A)
                 (A) (A) (A) (A) (A) (A) (A) (A) (A) (A) (A) (A)
                 (A) (A) (A) (A) (A) (A) (A) (A) (A) (A) (A) (A)
                 (A) (A) (A) (A) (A) (A) (A) (A) (A) (A) (A) (A)
                 (A) (A) (A) (A) (A) (A) (A) (A) (A) (A) (A) (A)
                 (A) (A) (A) (A) (A) (A) (A) (A) (A) (A) (A) (A)
                 (A) (A) (A) (A) (A) (A) (A) (A) (A) (A) (A) (A)
                 (A) (A) (A) (A) (A) (A) (A) (A) (A) (A) (A) (A)
                 (A) (A) (A) (A) (A) (A) (A) (A) (A) (A) (A) (A)
                 (A) (A) (A) (A) (A) (A) (A) (A) (A) (A) (A) (A)
                 (A) (A) (A) (A) (A) (A) (A) (A) (A) (A) (A) (A)
                 (A) (A) (A) (A) (A) (A) (A) (A) (A) (A) (A) (A)
                 (A) (A) (A) (A) (A)
 The electronic state is 1-A.
 Alpha  occ. eigenvalues --  -19.18817 -19.16401 -19.12838 -19.09822 -14.35322
 Alpha  occ. eigenvalues --  -10.32669 -10.32027 -10.25378 -10.22903 -10.22050
 Alpha  occ. eigenvalues --  -10.20896 -10.20038 -10.19438 -10.18284 -10.17635
 Alpha  occ. eigenvalues --  -10.17607  -1.10268  -1.08815  -1.00960  -0.99608
 Alpha  occ. eigenvalues --   -0.94000  -0.81895  -0.80001  -0.77041  -0.68926
 Alpha  occ. eigenvalues --   -0.68598  -0.68440  -0.67399  -0.62752  -0.60326
 Alpha  occ. eigenvalues --   -0.58441  -0.53835  -0.50705  -0.50170  -0.48954
 Alpha  occ. eigenvalues --   -0.47723  -0.47077  -0.46824  -0.45920  -0.45613
 Alpha  occ. eigenvalues --   -0.44551  -0.43746  -0.42125  -0.41928  -0.41530
 Alpha  occ. eigenvalues --   -0.40412  -0.40064  -0.39038  -0.38253  -0.36779
 Alpha  occ. eigenvalues --   -0.36675  -0.35841  -0.35760  -0.34788  -0.34606
 Alpha  occ. eigenvalues --   -0.34313  -0.33509  -0.32749  -0.29429  -0.28255
 Alpha  occ. eigenvalues --   -0.26657  -0.24210
 Alpha virt. eigenvalues --   -0.00077   0.03851   0.04693   0.05283   0.06673
 Alpha virt. eigenvalues --    0.07310   0.08401   0.10014   0.10209   0.11298
 Alpha virt. eigenvalues --    0.11540   0.12730   0.13007   0.13349   0.13512
 Alpha virt. eigenvalues --    0.14187   0.14721   0.14886   0.15998   0.16616
 Alpha virt. eigenvalues --    0.16729   0.17745   0.19210   0.19614   0.19669
 Alpha virt. eigenvalues --    0.20342   0.21649   0.21959   0.23831   0.24373
 Alpha virt. eigenvalues --    0.24606   0.25824   0.26499   0.31987   0.33849
 Alpha virt. eigenvalues --    0.35904   0.37659   0.38460   0.38927   0.40659
 Alpha virt. eigenvalues --    0.41383   0.42078   0.43992   0.45178   0.46234
 Alpha virt. eigenvalues --    0.46823   0.47870   0.48677   0.50957   0.52470
 Alpha virt. eigenvalues --    0.53773   0.54369   0.55735   0.55986   0.57239
 Alpha virt. eigenvalues --    0.58151   0.58291   0.59842   0.61652   0.62010
 Alpha virt. eigenvalues --    0.62540   0.63052   0.63308   0.63802   0.64094
 Alpha virt. eigenvalues --    0.64652   0.65159   0.65299   0.65536   0.65687
 Alpha virt. eigenvalues --    0.65934   0.66636   0.67449   0.67899   0.68323
 Alpha virt. eigenvalues --    0.68535   0.69361   0.69794   0.70115   0.70343
 Alpha virt. eigenvalues --    0.71087   0.71519   0.72084   0.72506   0.73546
 Alpha virt. eigenvalues --    0.73770   0.75171   0.75455   0.80117   0.83550
 Alpha virt. eigenvalues --    0.85032   0.86880   0.89073   0.91438   0.93431
 Alpha virt. eigenvalues --    0.97875   0.98326   0.98817   1.00767   1.02015
 Alpha virt. eigenvalues --    1.03535   1.05640   1.06159   1.08563   1.10703
 Alpha virt. eigenvalues --    1.11074   1.11473   1.11893   1.14145   1.15415
 Alpha virt. eigenvalues --    1.17553   1.20586   1.22722   1.24014   1.25758
 Alpha virt. eigenvalues --    1.27636   1.28696   1.29472   1.30174   1.31844
 Alpha virt. eigenvalues --    1.35959   1.39780   1.41251   1.42512   1.42556
 Alpha virt. eigenvalues --    1.46003   1.48647   1.50337   1.51553   1.52839
 Alpha virt. eigenvalues --    1.53359   1.53810   1.54795   1.56512   1.57550
 Alpha virt. eigenvalues --    1.57765   1.59486   1.59690   1.62381   1.65371
 Alpha virt. eigenvalues --    1.68421   1.70682   1.71853   1.72750   1.73132
 Alpha virt. eigenvalues --    1.73717   1.75125   1.76012   1.76677   1.77249
 Alpha virt. eigenvalues --    1.77706   1.80649   1.81473   1.82176   1.82742
 Alpha virt. eigenvalues --    1.82978   1.83205   1.83735   1.84535   1.84735
 Alpha virt. eigenvalues --    1.85513   1.85959   1.86348   1.86943   1.87804
 Alpha virt. eigenvalues --    1.88600   1.89929   1.90549   1.90910   1.91577
 Alpha virt. eigenvalues --    1.93783   1.94271   1.95844   1.96248   1.97513
 Alpha virt. eigenvalues --    1.99053   1.99999   2.00478   2.02318   2.02787
 Alpha virt. eigenvalues --    2.04786   2.07286   2.11228   2.11350   2.12512
 Alpha virt. eigenvalues --    2.14799   2.16906   2.17990   2.18964   2.20432
 Alpha virt. eigenvalues --    2.21060   2.26044   2.26699   2.30612   2.33979
 Alpha virt. eigenvalues --    2.34619   2.37103   2.37722   2.38305   2.40327
 Alpha virt. eigenvalues --    2.42550   2.44330   2.44547   2.46994   2.48638
 Alpha virt. eigenvalues --    2.49241   2.51560   2.54608   2.56083   2.57572
 Alpha virt. eigenvalues --    2.58593   2.62037   2.62186   2.63037   2.64037
 Alpha virt. eigenvalues --    2.65288   2.66586   2.69290   2.69988   2.70336
 Alpha virt. eigenvalues --    2.72378   2.78113   2.79824   2.81383   2.83558
 Alpha virt. eigenvalues --    2.85098   2.86506   2.87474   2.88529   2.89001
 Alpha virt. eigenvalues --    2.89960   2.92559   2.92918   2.93405   2.94705
 Alpha virt. eigenvalues --    2.95377   2.96006   2.96623   2.99646   3.00807
 Alpha virt. eigenvalues --    3.01319   3.03627   3.05586   3.07877   3.08157
 Alpha virt. eigenvalues --    3.14500   3.20331   3.22718   3.23276   3.24004
 Alpha virt. eigenvalues --    3.30247   3.47853   3.51770   3.63674   3.68497
 Alpha virt. eigenvalues --    3.72797   3.76423
          Condensed to atoms (all electrons):
               1          2          3          4          5          6
     1  O    7.715923   0.376524  -0.149159   0.005915   0.000044  -0.000001
     2  C    0.376524   4.592177   0.212935  -0.012626   0.004304  -0.000322
     3  C   -0.149159   0.212935   5.371553   0.288483  -0.048243  -0.001254
     4  C    0.005915  -0.012626   0.288483   4.582010   0.328684  -0.029843
     5  N    0.000044   0.004304  -0.048243   0.328684   6.755508   0.330382
     6  C   -0.000001  -0.000322  -0.001254  -0.029843   0.330382   4.458065
     7  O   -0.000000  -0.000113  -0.002386  -0.000418  -0.109027   0.351275
     8  C   -0.000000   0.000003  -0.000049   0.000540   0.004245  -0.029194
     9  C    0.000000  -0.000001   0.000024  -0.000185   0.000124   0.006937
    10  C    0.000000  -0.000000  -0.000019   0.000134  -0.000784  -0.005957
    11  C    0.000000  -0.000001   0.000065  -0.000219  -0.000718  -0.005276
    12  O    0.000000  -0.000000   0.000193   0.001907  -0.091898   0.657671
    13  C    0.000001   0.000641  -0.010248  -0.045162   0.323137  -0.022696
    14  C   -0.000055   0.005010  -0.047842  -0.018387  -0.043326  -0.006639
    15  C    0.003283  -0.013045   0.337298  -0.033929  -0.028948  -0.000373
    16  O   -0.084175   0.731008  -0.094692   0.000543  -0.000022  -0.000005
    17  H    0.297833  -0.007489   0.018200  -0.000770   0.000019   0.000001
    18  H    0.005759  -0.006682   0.309396  -0.006055  -0.002156   0.002498
    19  H   -0.000739   0.002877  -0.021486   0.364607  -0.015613  -0.013911
    20  H    0.011732  -0.006444  -0.033301   0.361385  -0.026330   0.004356
    21  H    0.000000  -0.000000  -0.000038   0.000012  -0.000048  -0.000192
    22  H    0.000000  -0.000002   0.000016  -0.000210  -0.000021  -0.000035
    23  H   -0.000000  -0.000000  -0.000000   0.000000   0.000006  -0.000061
    24  H   -0.000000   0.000000   0.000000  -0.000003   0.000015   0.000351
    25  H    0.000000  -0.000000   0.000004  -0.000045  -0.000050   0.000849
    26  H   -0.000000   0.000000  -0.000004  -0.000025   0.000373   0.001552
    27  H    0.000000  -0.000000   0.000035  -0.000096   0.000326   0.001681
    28  H   -0.000000  -0.000002  -0.000072   0.000090  -0.000077   0.000675
    29  H    0.000000  -0.000000  -0.000000   0.000004   0.000011   0.000363
    30  H   -0.000000   0.000008   0.000710   0.006423  -0.020176  -0.006353
    31  H   -0.000071   0.000094  -0.009510   0.003049  -0.034260   0.005079
    32  H   -0.000009   0.000223  -0.003556  -0.005990  -0.004886   0.003684
    33  H   -0.000004  -0.000209   0.007810   0.000948   0.006326  -0.000069
    34  H   -0.000492   0.000752  -0.029493   0.009691  -0.000189   0.000057
    35  H    0.010209  -0.007312  -0.027810  -0.008103  -0.001919   0.000039
               7          8          9         10         11         12
     1  O   -0.000000  -0.000000   0.000000   0.000000   0.000000   0.000000
     2  C   -0.000113   0.000003  -0.000001  -0.000000  -0.000001  -0.000000
     3  C   -0.002386  -0.000049   0.000024  -0.000019   0.000065   0.000193
     4  C   -0.000418   0.000540  -0.000185   0.000134  -0.000219   0.001907
     5  N   -0.109027   0.004245   0.000124  -0.000784  -0.000718  -0.091898
     6  C    0.351275  -0.029194   0.006937  -0.005957  -0.005276   0.657671
     7  O    8.053567   0.222399  -0.050376  -0.040938  -0.041637  -0.068742
     8  C    0.222399   4.684126   0.420725   0.428507   0.428991   0.002513
     9  C   -0.050376   0.420725   4.573302  -0.057910  -0.057717   0.000389
    10  C   -0.040938   0.428507  -0.057910   4.595937  -0.065852  -0.013157
    11  C   -0.041637   0.428991  -0.057717  -0.065852   4.595072  -0.013009
    12  O   -0.068742   0.002513   0.000389  -0.013157  -0.013009   7.745772
    13  C    0.002084  -0.000135   0.000004  -0.000012   0.000060  -0.003714
    14  C    0.000093   0.000014  -0.000000   0.000002  -0.000017  -0.002237
    15  C    0.000054   0.000001   0.000000   0.000000  -0.000000   0.000063
    16  O    0.000000   0.000000  -0.000000   0.000000   0.000000  -0.000000
    17  H   -0.000000  -0.000000   0.000000   0.000000  -0.000000   0.000000
    18  H    0.001960  -0.000045  -0.000032   0.000017  -0.000073  -0.000268
    19  H    0.022926  -0.000200  -0.000585   0.000011   0.000264   0.000480
    20  H    0.000209  -0.000016   0.000001   0.000010  -0.000002  -0.000092
    21  H    0.001041  -0.010751   0.368941   0.009224  -0.009593   0.000001
    22  H    0.000833  -0.010999   0.368123  -0.009619   0.009226   0.000007
    23  H    0.004440  -0.016409   0.371470  -0.003356  -0.003462   0.000027
    24  H    0.004230  -0.017920  -0.003269   0.367834  -0.003373   0.000339
    25  H    0.000129  -0.009845  -0.010046   0.361515   0.009183  -0.000163
    26  H   -0.005072  -0.009373   0.007110   0.376486  -0.009207   0.020715
    27  H   -0.005482  -0.009647   0.007149  -0.009376   0.376555   0.021136
    28  H    0.000205  -0.010326  -0.010058   0.009208   0.362310  -0.000207
    29  H    0.004259  -0.017647  -0.003288  -0.003314   0.368319   0.000311
    30  H    0.001150   0.000004  -0.000001   0.000004   0.000003   0.026627
    31  H   -0.000095   0.000005  -0.000000   0.000000   0.000000   0.000456
    32  H   -0.000217  -0.000013  -0.000000  -0.000001   0.000013   0.001566
    33  H    0.000002  -0.000000   0.000000  -0.000000   0.000000  -0.000077
    34  H    0.000001  -0.000000  -0.000000   0.000000   0.000000   0.000001
    35  H   -0.000003  -0.000000  -0.000000   0.000000  -0.000000  -0.000001
              13         14         15         16         17         18
     1  O    0.000001  -0.000055   0.003283  -0.084175   0.297833   0.005759
     2  C    0.000641   0.005010  -0.013045   0.731008  -0.007489  -0.006682
     3  C   -0.010248  -0.047842   0.337298  -0.094692   0.018200   0.309396
     4  C   -0.045162  -0.018387  -0.033929   0.000543  -0.000770  -0.006055
     5  N    0.323137  -0.043326  -0.028948  -0.000022   0.000019  -0.002156
     6  C   -0.022696  -0.006639  -0.000373  -0.000005   0.000001   0.002498
     7  O    0.002084   0.000093   0.000054   0.000000  -0.000000   0.001960
     8  C   -0.000135   0.000014   0.000001   0.000000  -0.000000  -0.000045
     9  C    0.000004  -0.000000   0.000000  -0.000000   0.000000  -0.000032
    10  C   -0.000012   0.000002   0.000000   0.000000   0.000000   0.000017
    11  C    0.000060  -0.000017  -0.000000   0.000000  -0.000000  -0.000073
    12  O   -0.003714  -0.002237   0.000063  -0.000000   0.000000  -0.000268
    13  C    4.510710   0.425322  -0.036196   0.000000   0.000002  -0.005542
    14  C    0.425322   4.605573   0.429857  -0.000150   0.000056  -0.001249
    15  C   -0.036196   0.429857   4.672025   0.000111  -0.000768  -0.024113
    16  O    0.000000  -0.000150   0.000111   7.625782   0.010699   0.008888
    17  H    0.000002   0.000056  -0.000768   0.010699   0.503679  -0.000687
    18  H   -0.005542  -0.001249  -0.024113   0.008888  -0.000687   0.703738
    19  H    0.005775   0.000199   0.007579   0.001157  -0.000181  -0.008700
    20  H   -0.002322  -0.006903  -0.011018   0.000126  -0.000218   0.009214
    21  H   -0.000002   0.000001   0.000001   0.000001  -0.000000   0.000112
    22  H    0.000002  -0.000000  -0.000000  -0.000000   0.000000  -0.000007
    23  H   -0.000000   0.000000  -0.000000   0.000000   0.000000   0.000001
    24  H   -0.000001  -0.000000  -0.000000  -0.000000   0.000000  -0.000000
    25  H    0.000006  -0.000001  -0.000000   0.000000  -0.000000  -0.000001
    26  H   -0.000040   0.000001  -0.000000  -0.000000   0.000000   0.000002
    27  H    0.000059  -0.000005   0.000001   0.000000  -0.000000  -0.000028
    28  H   -0.000022   0.000015  -0.000000  -0.000000  -0.000000   0.000287
    29  H   -0.000001   0.000000   0.000000   0.000000  -0.000000  -0.000000
    30  H    0.355040  -0.006630   0.005609  -0.000000   0.000000  -0.000017
    31  H    0.364810  -0.035024  -0.006297  -0.000000   0.000004   0.000408
    32  H   -0.006206   0.343095  -0.022661  -0.000006   0.000002   0.004936
    33  H   -0.016597   0.355390  -0.016800   0.000001  -0.000002   0.000040
    34  H    0.007739  -0.018137   0.364208   0.001631  -0.000231  -0.008920
    35  H   -0.004549  -0.021600   0.358060   0.000075  -0.000416   0.009157
              19         20         21         22         23         24
     1  O   -0.000739   0.011732   0.000000   0.000000  -0.000000  -0.000000
     2  C    0.002877  -0.006444  -0.000000  -0.000002  -0.000000   0.000000
     3  C   -0.021486  -0.033301  -0.000038   0.000016  -0.000000   0.000000
     4  C    0.364607   0.361385   0.000012  -0.000210   0.000000  -0.000003
     5  N   -0.015613  -0.026330  -0.000048  -0.000021   0.000006   0.000015
     6  C   -0.013911   0.004356  -0.000192  -0.000035  -0.000061   0.000351
     7  O    0.022926   0.000209   0.001041   0.000833   0.004440   0.004230
     8  C   -0.000200  -0.000016  -0.010751  -0.010999  -0.016409  -0.017920
     9  C   -0.000585   0.000001   0.368941   0.368123   0.371470  -0.003269
    10  C    0.000011   0.000010   0.009224  -0.009619  -0.003356   0.367834
    11  C    0.000264  -0.000002  -0.009593   0.009226  -0.003462  -0.003373
    12  O    0.000480  -0.000092   0.000001   0.000007   0.000027   0.000339
    13  C    0.005775  -0.002322  -0.000002   0.000002  -0.000000  -0.000001
    14  C    0.000199  -0.006903   0.000001  -0.000000   0.000000  -0.000000
    15  C    0.007579  -0.011018   0.000001  -0.000000  -0.000000  -0.000000
    16  O    0.001157   0.000126   0.000001  -0.000000   0.000000  -0.000000
    17  H   -0.000181  -0.000218  -0.000000   0.000000   0.000000   0.000000
    18  H   -0.008700   0.009214   0.000112  -0.000007   0.000001  -0.000000
    19  H    0.646467  -0.023851   0.000404   0.000773   0.000020  -0.000003
    20  H   -0.023851   0.700460   0.000000   0.000004   0.000000   0.000000
    21  H    0.000404   0.000000   0.666094  -0.024196  -0.019684  -0.000089
    22  H    0.000773   0.000004  -0.024196   0.670339  -0.019996  -0.000415
    23  H    0.000020   0.000000  -0.019684  -0.019996   0.674191   0.002326
    24  H   -0.000003   0.000000  -0.000089  -0.000415   0.002326   0.681451
    25  H    0.000100   0.000000  -0.000081   0.006133  -0.000267  -0.020683
    26  H   -0.000036   0.000007  -0.000493  -0.000019   0.000085  -0.017254
    27  H   -0.000023  -0.000001  -0.000038  -0.000495   0.000082  -0.000233
    28  H    0.000016   0.000002   0.006058  -0.000075  -0.000255  -0.000156
    29  H   -0.000011  -0.000000  -0.000395  -0.000080   0.002302   0.002125
    30  H   -0.000488   0.000007  -0.000000  -0.000000  -0.000000  -0.000001
    31  H    0.000063   0.006158  -0.000000   0.000000   0.000000   0.000000
    32  H    0.000010   0.000381  -0.000001   0.000000  -0.000000   0.000000
    33  H    0.000047   0.000175  -0.000000   0.000000  -0.000000   0.000000
    34  H   -0.000345  -0.000258   0.000000  -0.000000   0.000000  -0.000000
    35  H   -0.000032   0.007822  -0.000000   0.000000   0.000000   0.000000
              25         26         27         28         29         30
     1  O    0.000000  -0.000000   0.000000  -0.000000   0.000000  -0.000000
     2  C   -0.000000   0.000000  -0.000000  -0.000002  -0.000000   0.000008
     3  C    0.000004  -0.000004   0.000035  -0.000072  -0.000000   0.000710
     4  C   -0.000045  -0.000025  -0.000096   0.000090   0.000004   0.006423
     5  N   -0.000050   0.000373   0.000326  -0.000077   0.000011  -0.020176
     6  C    0.000849   0.001552   0.001681   0.000675   0.000363  -0.006353
     7  O    0.000129  -0.005072  -0.005482   0.000205   0.004259   0.001150
     8  C   -0.009845  -0.009373  -0.009647  -0.010326  -0.017647   0.000004
     9  C   -0.010046   0.007110   0.007149  -0.010058  -0.003288  -0.000001
    10  C    0.361515   0.376486  -0.009376   0.009208  -0.003314   0.000004
    11  C    0.009183  -0.009207   0.376555   0.362310   0.368319   0.000003
    12  O   -0.000163   0.020715   0.021136  -0.000207   0.000311   0.026627
    13  C    0.000006  -0.000040   0.000059  -0.000022  -0.000001   0.355040
    14  C   -0.000001   0.000001  -0.000005   0.000015   0.000000  -0.006630
    15  C   -0.000000  -0.000000   0.000001  -0.000000   0.000000   0.005609
    16  O    0.000000  -0.000000   0.000000  -0.000000   0.000000  -0.000000
    17  H   -0.000000   0.000000  -0.000000  -0.000000  -0.000000   0.000000
    18  H   -0.000001   0.000002  -0.000028   0.000287  -0.000000  -0.000017
    19  H    0.000100  -0.000036  -0.000023   0.000016  -0.000011  -0.000488
    20  H    0.000000   0.000007  -0.000001   0.000002  -0.000000   0.000007
    21  H   -0.000081  -0.000493  -0.000038   0.006058  -0.000395  -0.000000
    22  H    0.006133  -0.000019  -0.000495  -0.000075  -0.000080  -0.000000
    23  H   -0.000267   0.000085   0.000082  -0.000255   0.002302  -0.000000
    24  H   -0.020683  -0.017254  -0.000233  -0.000156   0.002125  -0.000001
    25  H    0.680189  -0.021772   0.000176  -0.000588  -0.000160  -0.000005
    26  H   -0.021772   0.612431   0.004149   0.000158  -0.000254   0.000040
    27  H    0.000176   0.004149   0.613730  -0.022011  -0.017445  -0.000001
    28  H   -0.000588   0.000158  -0.022011   0.679790  -0.020422  -0.000002
    29  H   -0.000160  -0.000254  -0.017445  -0.020422   0.679985  -0.000001
    30  H   -0.000005   0.000040  -0.000001  -0.000002  -0.000001   0.637845
    31  H    0.000000   0.000004  -0.000002  -0.000000  -0.000000  -0.023596
    32  H    0.000000  -0.000002   0.000017  -0.000012  -0.000001  -0.009041
    33  H    0.000000   0.000000  -0.000001  -0.000000  -0.000000  -0.002352
    34  H    0.000000  -0.000000   0.000000  -0.000000   0.000000  -0.000337
    35  H    0.000000   0.000000  -0.000000   0.000000  -0.000000  -0.000009
              31         32         33         34         35
     1  O   -0.000071  -0.000009  -0.000004  -0.000492   0.010209
     2  C    0.000094   0.000223  -0.000209   0.000752  -0.007312
     3  C   -0.009510  -0.003556   0.007810  -0.029493  -0.027810
     4  C    0.003049  -0.005990   0.000948   0.009691  -0.008103
     5  N   -0.034260  -0.004886   0.006326  -0.000189  -0.001919
     6  C    0.005079   0.003684  -0.000069   0.000057   0.000039
     7  O   -0.000095  -0.000217   0.000002   0.000001  -0.000003
     8  C    0.000005  -0.000013  -0.000000  -0.000000  -0.000000
     9  C   -0.000000  -0.000000   0.000000  -0.000000  -0.000000
    10  C    0.000000  -0.000001  -0.000000   0.000000   0.000000
    11  C    0.000000   0.000013   0.000000   0.000000  -0.000000
    12  O    0.000456   0.001566  -0.000077   0.000001  -0.000001
    13  C    0.364810  -0.006206  -0.016597   0.007739  -0.004549
    14  C   -0.035024   0.343095   0.355390  -0.018137  -0.021600
    15  C   -0.006297  -0.022661  -0.016800   0.364208   0.358060
    16  O   -0.000000  -0.000006   0.000001   0.001631   0.000075
    17  H    0.000004   0.000002  -0.000002  -0.000231  -0.000416
    18  H    0.000408   0.004936   0.000040  -0.008920   0.009157
    19  H    0.000063   0.000010   0.000047  -0.000345  -0.000032
    20  H    0.006158   0.000381   0.000175  -0.000258   0.007822
    21  H   -0.000000  -0.000001  -0.000000   0.000000  -0.000000
    22  H    0.000000   0.000000   0.000000  -0.000000   0.000000
    23  H    0.000000  -0.000000  -0.000000   0.000000   0.000000
    24  H    0.000000   0.000000   0.000000  -0.000000   0.000000
    25  H    0.000000   0.000000   0.000000   0.000000   0.000000
    26  H    0.000004  -0.000002   0.000000  -0.000000   0.000000
    27  H   -0.000002   0.000017  -0.000001   0.000000  -0.000000
    28  H   -0.000000  -0.000012  -0.000000  -0.000000   0.000000
    29  H   -0.000000  -0.000001  -0.000000   0.000000  -0.000000
    30  H   -0.023596  -0.009041  -0.002352  -0.000337  -0.000009
    31  H    0.722127   0.009376  -0.004898  -0.000170   0.005757
    32  H    0.009376   0.711422  -0.026283  -0.009110   0.008860
    33  H   -0.004898  -0.026283   0.701923  -0.004905  -0.008541
    34  H   -0.000170  -0.009110  -0.004905   0.705716  -0.030279
    35  H    0.005757   0.008860  -0.008541  -0.030279   0.703899
 Mulliken charges:
               1
     1  O   -0.192519
     2  C    0.127691
     3  C   -0.067563
     4  C    0.207641
     5  N   -0.324811
     6  C    0.296669
     7  O   -0.346351
     8  C   -0.049506
     9  C    0.069168
    10  C    0.061404
    11  C    0.060095
    12  O   -0.286609
    13  C    0.158051
    14  C    0.043573
    15  C    0.015997
    16  O   -0.200972
    17  H    0.180268
    18  H    0.008163
    19  H    0.032429
    20  H    0.008707
    21  H    0.013711
    22  H    0.010714
    23  H    0.008541
    24  H    0.004726
    25  H    0.005423
    26  H    0.040439
    27  H    0.039786
    28  H    0.005473
    29  H    0.005339
    30  H    0.035539
    31  H   -0.003467
    32  H    0.004409
    33  H    0.008077
    34  H    0.013069
    35  H    0.006697
 Sum of Mulliken charges =  -0.00000
 Mulliken charges with hydrogens summed into heavy atoms:
               1
     1  O   -0.012252
     2  C    0.127691
     3  C   -0.059400
     4  C    0.248777
     5  N   -0.324811
     6  C    0.296669
     7  O   -0.346351
     8  C   -0.049506
     9  C    0.102134
    10  C    0.111992
    11  C    0.110693
    12  O   -0.286609
    13  C    0.190123
    14  C    0.056059
    15  C    0.035763
    16  O   -0.200972
 Electronic spatial extent (au):  <R**2>=           4424.4471
 Charge=             -0.0000 electrons
 Dipole moment (field-independent basis, Debye):
    X=             -1.2021    Y=             -0.4112    Z=             -1.2678  Tot=              1.7948
 Quadrupole moment (field-independent basis, Debye-Ang):
   XX=            -89.2064   YY=           -101.1415   ZZ=            -97.0996
   XY=             -9.1775   XZ=              4.8208   YZ=              4.5643
 Traceless Quadrupole moment (field-independent basis, Debye-Ang):
   XX=              6.6094   YY=             -5.3256   ZZ=             -1.2838
   XY=             -9.1775   XZ=              4.8208   YZ=              4.5643
 Octapole moment (field-independent basis, Debye-Ang**2):
  XXX=            -27.3947  YYY=             -0.6730  ZZZ=             -4.3721  XYY=            -15.1770
  XXY=            -24.9315  XXZ=            -18.3573  XZZ=             -2.4271  YZZ=             -0.3785
  YYZ=            -17.8857  XYZ=            -21.1594
 Hexadecapole moment (field-independent basis, Debye-Ang**3):
 XXXX=          -3622.3766 YYYY=          -1401.6216 ZZZZ=           -466.9483 XXXY=             91.9156
 XXXZ=             95.1255 YYYX=             10.9691 YYYZ=             34.5247 ZZZX=              8.4819
 ZZZY=              6.3757 XXYY=           -868.2443 XXZZ=           -732.5824 YYZZ=           -310.0301
 XXYZ=             69.9940 YYXZ=             57.0264 ZZXY=             15.2101
 N-N= 1.210748024037D+03 E-N=-4.252427120933D+03  KE= 7.778947321767D+02
 ******************************Gaussian NBO Version 3.1******************************
             N A T U R A L   A T O M I C   O R B I T A L   A N D
          N A T U R A L   B O N D   O R B I T A L   A N A L Y S I S
 ******************************Gaussian NBO Version 3.1******************************
       /RESON  / : Allow strongly delocalized NBO set

 Analyzing the SCF density

 Job title: 17                                                              

 Storage needed:    309312 in NPA,    409240 in NBO ( 939517621 available)
 GSVD:  LWork=       63127 too small for GESVD, short by       12908 words or       12908 for optimal perf.


 NATURAL POPULATIONS:  Natural atomic orbital occupancies 
                                                          
   NAO  Atom  No  lang   Type(AO)    Occupancy      Energy
 ----------------------------------------------------------
     1    O    1  S      Cor( 1S)     1.99969     -18.99677
     2    O    1  S      Val( 2S)     1.67950      -0.90880
     3    O    1  S      Ryd( 3S)     0.00211       1.47602
     4    O    1  px     Val( 2p)     1.64031      -0.33740
     5    O    1  px     Ryd( 3p)     0.00159       1.09086
     6    O    1  py     Val( 2p)     1.70770      -0.34173
     7    O    1  py     Ryd( 3p)     0.00125       1.17228
     8    O    1  pz     Val( 2p)     1.67857      -0.35745
     9    O    1  pz     Ryd( 3p)     0.00118       1.05288
    10    O    1  dxy    Ryd( 3d)     0.00095       3.11777
    11    O    1  dxz    Ryd( 3d)     0.00082       2.99661
    12    O    1  dyz    Ryd( 3d)     0.00085       2.81977
    13    O    1  dx2y2  Ryd( 3d)     0.00048       2.82302
    14    O    1  dz2    Ryd( 3d)     0.00125       2.96623

    15    C    2  S      Cor( 1S)     1.99925     -10.21145
    16    C    2  S      Val( 2S)     0.74231      -0.13304
    17    C    2  S      Ryd( 3S)     0.00580       0.56347
    18    C    2  px     Val( 2p)     0.80317      -0.09558
    19    C    2  px     Ryd( 3p)     0.00625       0.57362
    20    C    2  py     Val( 2p)     0.83089      -0.04302
    21    C    2  py     Ryd( 3p)     0.01658       0.59661
    22    C    2  pz     Val( 2p)     0.69806      -0.03366
    23    C    2  pz     Ryd( 3p)     0.01503       0.60690
    24    C    2  dxy    Ryd( 3d)     0.00298       2.14791
    25    C    2  dxz    Ryd( 3d)     0.00306       2.14645
    26    C    2  dyz    Ryd( 3d)     0.00240       2.24787
    27    C    2  dx2y2  Ryd( 3d)     0.00203       2.06796
    28    C    2  dz2    Ryd( 3d)     0.00447       2.10211

    29    C    3  S      Cor( 1S)     1.99892     -10.08290
    30    C    3  S      Val( 2S)     0.97395      -0.21071
    31    C    3  S      Ryd( 3S)     0.00243       0.97440
    32    C    3  px     Val( 2p)     1.11329      -0.10822
    33    C    3  px     Ryd( 3p)     0.00323       0.75804
    34    C    3  py     Val( 2p)     1.08669      -0.10982
    35    C    3  py     Ryd( 3p)     0.00421       0.74564
    36    C    3  pz     Val( 2p)     1.16575      -0.10128
    37    C    3  pz     Ryd( 3p)     0.00528       0.80742
    38    C    3  dxy    Ryd( 3d)     0.00106       2.28692
    39    C    3  dxz    Ryd( 3d)     0.00087       2.37034
    40    C    3  dyz    Ryd( 3d)     0.00049       2.07565
    41    C    3  dx2y2  Ryd( 3d)     0.00041       2.08474
    42    C    3  dz2    Ryd( 3d)     0.00080       2.21982

    43    C    4  S      Cor( 1S)     1.99913     -10.10806
    44    C    4  S      Val( 2S)     0.98238      -0.20364
    45    C    4  S      Ryd( 3S)     0.00206       0.95446
    46    C    4  px     Val( 2p)     1.04622      -0.08659
    47    C    4  px     Ryd( 3p)     0.00623       0.73340
    48    C    4  py     Val( 2p)     1.03599      -0.07782
    49    C    4  py     Ryd( 3p)     0.00496       0.72508
    50    C    4  pz     Val( 2p)     1.12384      -0.08940
    51    C    4  pz     Ryd( 3p)     0.00230       0.59764
    52    C    4  dxy    Ryd( 3d)     0.00137       2.36645
    53    C    4  dxz    Ryd( 3d)     0.00111       2.33002
    54    C    4  dyz    Ryd( 3d)     0.00069       2.07470
    55    C    4  dx2y2  Ryd( 3d)     0.00046       2.19826
    56    C    4  dz2    Ryd( 3d)     0.00086       2.28999

    57    N    5  S      Cor( 1S)     1.99909     -14.19568
    58    N    5  S      Val( 2S)     1.18859      -0.48159
    59    N    5  S      Ryd( 3S)     0.00184       1.17684
    60    N    5  px     Val( 2p)     1.34377      -0.26039
    61    N    5  px     Ryd( 3p)     0.00156       1.29141
    62    N    5  py     Val( 2p)     1.31888      -0.24178
    63    N    5  py     Ryd( 3p)     0.00172       1.32038
    64    N    5  pz     Val( 2p)     1.68406      -0.24850
    65    N    5  pz     Ryd( 3p)     0.00445       1.03433
    66    N    5  dxy    Ryd( 3d)     0.00065       2.75797
    67    N    5  dxz    Ryd( 3d)     0.00059       2.44224
    68    N    5  dyz    Ryd( 3d)     0.00041       2.34074
    69    N    5  dx2y2  Ryd( 3d)     0.00079       2.69861
    70    N    5  dz2    Ryd( 3d)     0.00057       2.51126

    71    C    6  S      Cor( 1S)     1.99927     -10.21622
    72    C    6  S      Val( 2S)     0.65644      -0.07101
    73    C    6  S      Ryd( 3S)     0.00359       0.43756
    74    C    6  px     Val( 2p)     0.78754       0.00682
    75    C    6  px     Ryd( 3p)     0.01060       0.75737
    76    C    6  py     Val( 2p)     0.68807       0.02923
    77    C    6  py     Ryd( 3p)     0.02164       0.64016
    78    C    6  pz     Val( 2p)     0.81932      -0.10988
    79    C    6  pz     Ryd( 3p)     0.00499       0.55500
    80    C    6  dxy    Ryd( 3d)     0.00313       2.39818
    81    C    6  dxz    Ryd( 3d)     0.00277       2.03089
    82    C    6  dyz    Ryd( 3d)     0.00356       2.02038
    83    C    6  dx2y2  Ryd( 3d)     0.00535       2.41052
    84    C    6  dz2    Ryd( 3d)     0.00189       2.08997

    85    O    7  S      Cor( 1S)     1.99962     -18.95680
    86    O    7  S      Val( 2S)     1.58805      -0.84659
    87    O    7  S      Ryd( 3S)     0.00183       1.57101
    88    O    7  px     Val( 2p)     1.60175      -0.32743
    89    O    7  px     Ryd( 3p)     0.00135       1.45166
    90    O    7  py     Val( 2p)     1.60702      -0.33648
    91    O    7  py     Ryd( 3p)     0.00169       1.38527
    92    O    7  pz     Val( 2p)     1.81388      -0.31775
    93    O    7  pz     Ryd( 3p)     0.00216       1.18301
    94    O    7  dxy    Ryd( 3d)     0.00076       2.92948
    95    O    7  dxz    Ryd( 3d)     0.00039       2.76069
    96    O    7  dyz    Ryd( 3d)     0.00082       2.73763
    97    O    7  dx2y2  Ryd( 3d)     0.00122       3.13362
    98    O    7  dz2    Ryd( 3d)     0.00057       2.87078

    99    C    8  S      Cor( 1S)     1.99879     -10.13664
   100    C    8  S      Val( 2S)     0.86710      -0.18325
   101    C    8  S      Ryd( 3S)     0.00125       0.88179
   102    C    8  px     Val( 2p)     0.73562      -0.06321
   103    C    8  px     Ryd( 3p)     0.00506       0.69354
   104    C    8  py     Val( 2p)     1.03489      -0.10205
   105    C    8  py     Ryd( 3p)     0.00582       0.80183
   106    C    8  pz     Val( 2p)     1.04775      -0.09798
   107    C    8  pz     Ryd( 3p)     0.00418       0.71907
   108    C    8  dxy    Ryd( 3d)     0.00132       2.08194
   109    C    8  dxz    Ryd( 3d)     0.00151       2.13312
   110    C    8  dyz    Ryd( 3d)     0.00095       2.07933
   111    C    8  dx2y2  Ryd( 3d)     0.00184       2.31128
   112    C    8  dz2    Ryd( 3d)     0.00144       2.26978

   113    C    9  S      Cor( 1S)     1.99912     -10.05917
   114    C    9  S      Val( 2S)     1.08183      -0.23238
   115    C    9  S      Ryd( 3S)     0.00107       0.86633
   116    C    9  px     Val( 2p)     1.22655      -0.07860
   117    C    9  px     Ryd( 3p)     0.00307       0.64155
   118    C    9  py     Val( 2p)     1.08408      -0.07705
   119    C    9  py     Ryd( 3p)     0.00170       0.50639
   120    C    9  pz     Val( 2p)     1.22860      -0.07936
   121    C    9  pz     Ryd( 3p)     0.00362       0.65028
   122    C    9  dxy    Ryd( 3d)     0.00040       2.23482
   123    C    9  dxz    Ryd( 3d)     0.00038       2.28893
   124    C    9  dyz    Ryd( 3d)     0.00040       2.18324
   125    C    9  dx2y2  Ryd( 3d)     0.00063       2.29879
   126    C    9  dz2    Ryd( 3d)     0.00062       2.37677

   127    C   10  S      Cor( 1S)     1.99912     -10.05210
   128    C   10  S      Val( 2S)     1.08319      -0.22653
   129    C   10  S      Ryd( 3S)     0.00119       0.86464
   130    C   10  px     Val( 2p)     1.16145      -0.07390
   131    C   10  px     Ryd( 3p)     0.00176       0.59368
   132    C   10  py     Val( 2p)     1.22700      -0.07351
   133    C   10  py     Ryd( 3p)     0.00302       0.64047
   134    C   10  pz     Val( 2p)     1.17034      -0.07264
   135    C   10  pz     Ryd( 3p)     0.00271       0.60460
   136    C   10  dxy    Ryd( 3d)     0.00037       2.22941
   137    C   10  dxz    Ryd( 3d)     0.00040       2.21764
   138    C   10  dyz    Ryd( 3d)     0.00028       2.16433
   139    C   10  dx2y2  Ryd( 3d)     0.00064       2.41052
   140    C   10  dz2    Ryd( 3d)     0.00073       2.41625

   141    C   11  S      Cor( 1S)     1.99912     -10.05240
   142    C   11  S      Val( 2S)     1.08319      -0.22679
   143    C   11  S      Ryd( 3S)     0.00117       0.86620
   144    C   11  px     Val( 2p)     1.21894      -0.07494
   145    C   11  px     Ryd( 3p)     0.00218       0.65518
   146    C   11  py     Val( 2p)     1.24606      -0.07400
   147    C   11  py     Ryd( 3p)     0.00326       0.65844
   148    C   11  pz     Val( 2p)     1.09392      -0.07206
   149    C   11  pz     Ryd( 3p)     0.00197       0.52403
   150    C   11  dxy    Ryd( 3d)     0.00033       2.25988
   151    C   11  dxz    Ryd( 3d)     0.00046       2.27277
   152    C   11  dyz    Ryd( 3d)     0.00038       2.19081
   153    C   11  dx2y2  Ryd( 3d)     0.00058       2.41516
   154    C   11  dz2    Ryd( 3d)     0.00068       2.29825

   155    O   12  S      Cor( 1S)     1.99972     -18.85178
   156    O   12  S      Val( 2S)     1.69562      -0.84063
   157    O   12  S      Ryd( 3S)     0.00111       1.56127
   158    O   12  px     Val( 2p)     1.73698      -0.25924
   159    O   12  px     Ryd( 3p)     0.00112       1.20650
   160    O   12  py     Val( 2p)     1.68607      -0.27519
   161    O   12  py     Ryd( 3p)     0.00090       1.16542
   162    O   12  pz     Val( 2p)     1.55497      -0.23873
   163    O   12  pz     Ryd( 3p)     0.00085       1.11955
   164    O   12  dxy    Ryd( 3d)     0.00115       3.18831
   165    O   12  dxz    Ryd( 3d)     0.00067       2.81317
   166    O   12  dyz    Ryd( 3d)     0.00119       2.89783
   167    O   12  dx2y2  Ryd( 3d)     0.00143       3.00723
   168    O   12  dz2    Ryd( 3d)     0.00063       2.85973

   169    C   13  S      Cor( 1S)     1.99915     -10.10098
   170    C   13  S      Val( 2S)     0.98992      -0.20171
   171    C   13  S      Ryd( 3S)     0.00150       0.95591
   172    C   13  px     Val( 2p)     1.11112      -0.08253
   173    C   13  px     Ryd( 3p)     0.00614       0.74213
   174    C   13  py     Val( 2p)     0.95636      -0.06150
   175    C   13  py     Ryd( 3p)     0.00350       0.61018
   176    C   13  pz     Val( 2p)     1.13433      -0.08287
   177    C   13  pz     Ryd( 3p)     0.00284       0.61931
   178    C   13  dxy    Ryd( 3d)     0.00123       2.38172
   179    C   13  dxz    Ryd( 3d)     0.00101       2.32516
   180    C   13  dyz    Ryd( 3d)     0.00074       2.08476
   181    C   13  dx2y2  Ryd( 3d)     0.00065       2.17149
   182    C   13  dz2    Ryd( 3d)     0.00092       2.28976

   183    C   14  S      Cor( 1S)     1.99911     -10.07121
   184    C   14  S      Val( 2S)     1.01656      -0.21611
   185    C   14  S      Ryd( 3S)     0.00077       0.97406
   186    C   14  px     Val( 2p)     1.11621      -0.08096
   187    C   14  px     Ryd( 3p)     0.00326       0.67567
   188    C   14  py     Val( 2p)     1.14965      -0.08051
   189    C   14  py     Ryd( 3p)     0.00397       0.68378
   190    C   14  pz     Val( 2p)     1.14252      -0.08136
   191    C   14  pz     Ryd( 3p)     0.00182       0.59758
   192    C   14  dxy    Ryd( 3d)     0.00080       2.35384
   193    C   14  dxz    Ryd( 3d)     0.00090       2.35667
   194    C   14  dyz    Ryd( 3d)     0.00026       2.04749
   195    C   14  dx2y2  Ryd( 3d)     0.00046       2.13445
   196    C   14  dz2    Ryd( 3d)     0.00073       2.30628

   197    C   15  S      Cor( 1S)     1.99911     -10.07587
   198    C   15  S      Val( 2S)     1.00993      -0.21548
   199    C   15  S      Ryd( 3S)     0.00118       0.95057
   200    C   15  px     Val( 2p)     1.14266      -0.08503
   201    C   15  px     Ryd( 3p)     0.00257       0.60627
   202    C   15  py     Val( 2p)     1.02983      -0.08426
   203    C   15  py     Ryd( 3p)     0.00223       0.61305
   204    C   15  pz     Val( 2p)     1.23232      -0.09089
   205    C   15  pz     Ryd( 3p)     0.00554       0.81927
   206    C   15  dxy    Ryd( 3d)     0.00078       2.27013
   207    C   15  dxz    Ryd( 3d)     0.00095       2.48308
   208    C   15  dyz    Ryd( 3d)     0.00035       2.06969
   209    C   15  dx2y2  Ryd( 3d)     0.00056       2.12870
   210    C   15  dz2    Ryd( 3d)     0.00054       2.23984

   211    O   16  S      Cor( 1S)     1.99971     -18.87424
   212    O   16  S      Val( 2S)     1.69235      -0.86969
   213    O   16  S      Ryd( 3S)     0.00130       1.45271
   214    O   16  px     Val( 2p)     1.63374      -0.26047
   215    O   16  px     Ryd( 3p)     0.00158       1.12042
   216    O   16  py     Val( 2p)     1.60767      -0.30105
   217    O   16  py     Ryd( 3p)     0.00101       1.06204
   218    O   16  pz     Val( 2p)     1.65630      -0.28728
   219    O   16  pz     Ryd( 3p)     0.00147       1.08852
   220    O   16  dxy    Ryd( 3d)     0.00107       2.83047
   221    O   16  dxz    Ryd( 3d)     0.00077       2.76994
   222    O   16  dyz    Ryd( 3d)     0.00118       3.22899
   223    O   16  dx2y2  Ryd( 3d)     0.00092       2.92884
   224    O   16  dz2    Ryd( 3d)     0.00129       2.85492

   225    H   17  S      Val( 1S)     0.50858       0.06797
   226    H   17  S      Ryd( 2S)     0.00365       0.37121
   227    H   17  px     Ryd( 2p)     0.00154       1.92474
   228    H   17  py     Ryd( 2p)     0.00185       2.14624
   229    H   17  pz     Ryd( 2p)     0.00095       1.76079

   230    H   18  S      Val( 1S)     0.74619       0.08113
   231    H   18  S      Ryd( 2S)     0.00426       0.37842
   232    H   18  px     Ryd( 2p)     0.00028       2.00557
   233    H   18  py     Ryd( 2p)     0.00017       1.93687
   234    H   18  pz     Ryd( 2p)     0.00052       2.19596

   235    H   19  S      Val( 1S)     0.74539       0.08594
   236    H   19  S      Ryd( 2S)     0.00282       0.39742
   237    H   19  px     Ryd( 2p)     0.00038       2.00000
   238    H   19  py     Ryd( 2p)     0.00052       2.21768
   239    H   19  pz     Ryd( 2p)     0.00017       1.83668

   240    H   20  S      Val( 1S)     0.77758       0.06215
   241    H   20  S      Ryd( 2S)     0.00296       0.37466
   242    H   20  px     Ryd( 2p)     0.00029       1.97344
   243    H   20  py     Ryd( 2p)     0.00014       1.91477
   244    H   20  pz     Ryd( 2p)     0.00061       2.21149

   245    H   21  S      Val( 1S)     0.77405       0.07288
   246    H   21  S      Ryd( 2S)     0.00195       0.37462
   247    H   21  px     Ryd( 2p)     0.00044       2.07563
   248    H   21  py     Ryd( 2p)     0.00022       1.91005
   249    H   21  pz     Ryd( 2p)     0.00035       1.99441

   250    H   22  S      Val( 1S)     0.77550       0.07156
   251    H   22  S      Ryd( 2S)     0.00196       0.37400
   252    H   22  px     Ryd( 2p)     0.00023       1.83791
   253    H   22  py     Ryd( 2p)     0.00014       1.81672
   254    H   22  pz     Ryd( 2p)     0.00064       2.32300

   255    H   23  S      Val( 1S)     0.77740       0.06472
   256    H   23  S      Ryd( 2S)     0.00107       0.37105
   257    H   23  px     Ryd( 2p)     0.00059       2.25661
   258    H   23  py     Ryd( 2p)     0.00023       1.85821
   259    H   23  pz     Ryd( 2p)     0.00022       1.83304

   260    H   24  S      Val( 1S)     0.77824       0.06722
   261    H   24  S      Ryd( 2S)     0.00123       0.37318
   262    H   24  px     Ryd( 2p)     0.00063       2.29641
   263    H   24  py     Ryd( 2p)     0.00023       1.86982
   264    H   24  pz     Ryd( 2p)     0.00019       1.80111

   265    H   25  S      Val( 1S)     0.77901       0.07213
   266    H   25  S      Ryd( 2S)     0.00189       0.37517
   267    H   25  px     Ryd( 2p)     0.00019       1.82254
   268    H   25  py     Ryd( 2p)     0.00019       1.83281
   269    H   25  pz     Ryd( 2p)     0.00064       2.33313

   270    H   26  S      Val( 1S)     0.75214       0.10046
   271    H   26  S      Ryd( 2S)     0.00219       0.41086
   272    H   26  px     Ryd( 2p)     0.00020       1.80587
   273    H   26  py     Ryd( 2p)     0.00073       2.40312
   274    H   26  pz     Ryd( 2p)     0.00016       1.80939

   275    H   27  S      Val( 1S)     0.75258       0.09971
   276    H   27  S      Ryd( 2S)     0.00211       0.41060
   277    H   27  px     Ryd( 2p)     0.00021       1.82174
   278    H   27  py     Ryd( 2p)     0.00075       2.39501
   279    H   27  pz     Ryd( 2p)     0.00014       1.80098

   280    H   28  S      Val( 1S)     0.77934       0.07168
   281    H   28  S      Ryd( 2S)     0.00192       0.38015
   282    H   28  px     Ryd( 2p)     0.00043       2.07472
   283    H   28  py     Ryd( 2p)     0.00027       1.91486
   284    H   28  pz     Ryd( 2p)     0.00031       1.99742

   285    H   29  S      Val( 1S)     0.77782       0.06736
   286    H   29  S      Ryd( 2S)     0.00121       0.37298
   287    H   29  px     Ryd( 2p)     0.00060       2.26621
   288    H   29  py     Ryd( 2p)     0.00026       1.88704
   289    H   29  pz     Ryd( 2p)     0.00019       1.81480

   290    H   30  S      Val( 1S)     0.74212       0.09628
   291    H   30  S      Ryd( 2S)     0.00324       0.37437
   292    H   30  px     Ryd( 2p)     0.00051       2.08407
   293    H   30  py     Ryd( 2p)     0.00040       2.09657
   294    H   30  pz     Ryd( 2p)     0.00014       1.84214

   295    H   31  S      Val( 1S)     0.79159       0.05823
   296    H   31  S      Ryd( 2S)     0.00262       0.35951
   297    H   31  px     Ryd( 2p)     0.00026       1.96363
   298    H   31  py     Ryd( 2p)     0.00016       1.86729
   299    H   31  pz     Ryd( 2p)     0.00060       2.19195

   300    H   32  S      Val( 1S)     0.77659       0.07032
   301    H   32  S      Ryd( 2S)     0.00293       0.37566
   302    H   32  px     Ryd( 2p)     0.00030       1.95280
   303    H   32  py     Ryd( 2p)     0.00015       1.85804
   304    H   32  pz     Ryd( 2p)     0.00056       2.22008

   305    H   33  S      Val( 1S)     0.76671       0.07308
   306    H   33  S      Ryd( 2S)     0.00200       0.34844
   307    H   33  px     Ryd( 2p)     0.00030       1.96158
   308    H   33  py     Ryd( 2p)     0.00056       2.22117
   309    H   33  pz     Ryd( 2p)     0.00016       1.83460

   310    H   34  S      Val( 1S)     0.76522       0.07482
   311    H   34  S      Ryd( 2S)     0.00222       0.35169
   312    H   34  px     Ryd( 2p)     0.00036       2.02353
   313    H   34  py     Ryd( 2p)     0.00012       1.83088
   314    H   34  pz     Ryd( 2p)     0.00053       2.18567

   315    H   35  S      Val( 1S)     0.77402       0.06667
   316    H   35  S      Ryd( 2S)     0.00323       0.38159
   317    H   35  px     Ryd( 2p)     0.00039       2.04768
   318    H   35  py     Ryd( 2p)     0.00014       1.82739
   319    H   35  pz     Ryd( 2p)     0.00049       2.18470

 WARNING:  1 low occupancy (<1.9990e) core orbital  found on  C    3
           1 low occupancy (<1.9990e) core orbital  found on  C    8


 Summary of Natural Population Analysis:                  
                                                          
                                       Natural Population 
                Natural  -----------------------------------------------
    Atom  No    Charge         Core      Valence    Rydberg      Total
 -----------------------------------------------------------------------
      O    1   -0.71623      1.99969     6.70607    0.01047     8.71623
      C    2    0.86773      1.99925     3.07443    0.05859     5.13227
      C    3   -0.35739      1.99892     4.33968    0.01879     6.35739
      C    4   -0.20760      1.99913     4.18843    0.02004     6.20760
      N    5   -0.54697      1.99909     5.53530    0.01259     7.54697
      C    6    0.99184      1.99927     2.95136    0.05753     5.00816
      O    7   -0.62111      1.99962     6.61071    0.01079     8.62111
      C    8    0.29248      1.99879     3.68536    0.02337     5.70752
      C    9   -0.63206      1.99912     4.62105    0.01189     6.63206
      C   10   -0.65223      1.99912     4.64200    0.01112     6.65223
      C   11   -0.65224      1.99912     4.64211    0.01101     6.65224
      O   12   -0.68242      1.99972     6.67363    0.00907     8.68242
      C   13   -0.20939      1.99915     4.19174    0.01851     6.20939
      C   14   -0.43702      1.99911     4.42495    0.01296     6.43702
      C   15   -0.42856      1.99911     4.41474    0.01471     6.42856
      O   16   -0.60037      1.99971     6.59007    0.01059     8.60037
      H   17    0.48343      0.00000     0.50858    0.00799     0.51657
      H   18    0.24857      0.00000     0.74619    0.00524     0.75143
      H   19    0.25073      0.00000     0.74539    0.00388     0.74927
      H   20    0.21841      0.00000     0.77758    0.00401     0.78159
      H   21    0.22299      0.00000     0.77405    0.00296     0.77701
      H   22    0.22154      0.00000     0.77550    0.00297     0.77846
      H   23    0.22049      0.00000     0.77740    0.00211     0.77951
      H   24    0.21948      0.00000     0.77824    0.00228     0.78052
      H   25    0.21809      0.00000     0.77901    0.00290     0.78191
      H   26    0.24458      0.00000     0.75214    0.00328     0.75542
      H   27    0.24422      0.00000     0.75258    0.00321     0.75578
      H   28    0.21772      0.00000     0.77934    0.00294     0.78228
      H   29    0.21992      0.00000     0.77782    0.00226     0.78008
      H   30    0.25360      0.00000     0.74212    0.00429     0.74640
      H   31    0.20477      0.00000     0.79159    0.00364     0.79523
      H   32    0.21946      0.00000     0.77659    0.00394     0.78054
      H   33    0.23026      0.00000     0.76671    0.00302     0.76974
      H   34    0.23156      0.00000     0.76522    0.00323     0.76844
      H   35    0.22173      0.00000     0.77402    0.00425     0.77827
 =======================================================================
   * Total *   -0.00000     31.98791    91.63170    0.38040   124.00000

                                 Natural Population      
 --------------------------------------------------------
   Core                      31.98791 ( 99.9622% of  32)
   Valence                   91.63170 ( 99.5997% of  92)
   Natural Minimal Basis    123.61960 ( 99.6932% of 124)
   Natural Rydberg Basis      0.38040 (  0.3068% of 124)
 --------------------------------------------------------

    Atom  No          Natural Electron Configuration
 ----------------------------------------------------------------------------
      O    1      [core]2S( 1.68)2p( 5.03)
      C    2      [core]2S( 0.74)2p( 2.33)3S( 0.01)3p( 0.04)3d( 0.01)
      C    3      [core]2S( 0.97)2p( 3.37)3p( 0.01)
      C    4      [core]2S( 0.98)2p( 3.21)3p( 0.01)
      N    5      [core]2S( 1.19)2p( 4.35)3p( 0.01)
      C    6      [core]2S( 0.66)2p( 2.29)3p( 0.04)3d( 0.02)
      O    7      [core]2S( 1.59)2p( 5.02)3p( 0.01)
      C    8      [core]2S( 0.87)2p( 2.82)3p( 0.02)3d( 0.01)
      C    9      [core]2S( 1.08)2p( 3.54)3p( 0.01)
      C   10      [core]2S( 1.08)2p( 3.56)3p( 0.01)
      C   11      [core]2S( 1.08)2p( 3.56)3p( 0.01)
      O   12      [core]2S( 1.70)2p( 4.98)3d( 0.01)
      C   13      [core]2S( 0.99)2p( 3.20)3p( 0.01)
      C   14      [core]2S( 1.02)2p( 3.41)3p( 0.01)
      C   15      [core]2S( 1.01)2p( 3.40)3p( 0.01)
      O   16      [core]2S( 1.69)2p( 4.90)3d( 0.01)
      H   17            1S( 0.51)
      H   18            1S( 0.75)
      H   19            1S( 0.75)
      H   20            1S( 0.78)
      H   21            1S( 0.77)
      H   22            1S( 0.78)
      H   23            1S( 0.78)
      H   24            1S( 0.78)
      H   25            1S( 0.78)
      H   26            1S( 0.75)
      H   27            1S( 0.75)
      H   28            1S( 0.78)
      H   29            1S( 0.78)
      H   30            1S( 0.74)
      H   31            1S( 0.79)
      H   32            1S( 0.78)
      H   33            1S( 0.77)
      H   34            1S( 0.77)
      H   35            1S( 0.77)


 NATURAL BOND ORBITAL ANALYSIS:

                       Occupancies       Lewis Structure    Low   High
           Occ.    -------------------  -----------------   occ   occ
  Cycle   Thresh.   Lewis   Non-Lewis     CR  BD  3C  LP    (L)   (NL)   Dev
 =============================================================================
   1(1)    1.90   121.29061   2.70939     16  40   0   6     9      6    0.17
   2(2)    1.90   120.58539   3.41461     16  40   0   6     6      4    1.02
   3(3)    1.90   121.29061   2.70939     16  40   0   6     9      6    0.17
   4(1)    1.80   122.05371   1.94629     16  38   0   8     0      5    0.17
   5(2)    1.80   122.05371   1.94629     16  38   0   8     0      5    0.17
   6(1)    1.70   122.21234   1.78766     16  37   0   9     0      4    0.17
   7(2)    1.70   122.21234   1.78766     16  37   0   9     0      4    0.17
   8(1)    1.60   122.21234   1.78766     16  37   0   9     0      4    0.17
   9(2)    1.60   122.21234   1.78766     16  37   0   9     0      4    0.17
  10(1)    1.50   120.37675   3.62325     16  35   0  11     1      5    0.97
  11(2)    1.50   121.77029   2.22971     16  36   0  10     0      3    0.62
  12(3)    1.50   121.77029   2.22971     16  36   0  10     0      3    0.62
  13(1)    1.70   122.21234   1.78766     16  37   0   9     0      4    0.17
 -----------------------------------------------------------------------------

 Structure accepted: RESONANCE keyword permits strongly delocalized structure

 WARNING:  1 low occupancy (<1.9990e) core orbital  found on  C    3
           1 low occupancy (<1.9990e) core orbital  found on  C    8

 --------------------------------------------------------
   Core                     31.98791 ( 99.962% of  32)
   Valence Lewis            90.22443 ( 98.070% of  92)
  ==================       ============================
   Total Lewis             122.21234 ( 98.558% of 124)
  -----------------------------------------------------
   Valence non-Lewis         1.49478 (  1.205% of 124)
   Rydberg non-Lewis         0.29288 (  0.236% of 124)
  ==================       ============================
   Total non-Lewis           1.78766 (  1.442% of 124)
 --------------------------------------------------------


       (Occupancy)   Bond orbital/ Coefficients/ Hybrids
 ---------------------------------------------------------------------------------
     1. (1.99534) BD ( 1) O   1 - C   2  
                ( 69.94%)   0.8363* O   1 s( 36.80%)p 1.72( 63.13%)d 0.00(  0.07%)
                                           -0.0001  0.6067 -0.0027  0.4217  0.0014
                                           -0.0673  0.0004  0.6700  0.0014 -0.0036
                                            0.0167 -0.0108  0.0018  0.0156
                ( 30.06%)   0.5482* C   2 s( 26.00%)p 2.83( 73.66%)d 0.01(  0.34%)
                                           -0.0001  0.5096 -0.0158 -0.4897 -0.0320
                                            0.0065 -0.0042 -0.7029 -0.0408 -0.0052
                                            0.0453 -0.0042  0.0158  0.0327
     2. (1.98651) BD ( 1) O   1 - H  17  
                ( 74.83%)   0.8650* O   1 s( 20.66%)p 3.84( 79.26%)d 0.00(  0.08%)
                                            0.0002  0.4543  0.0144 -0.5563 -0.0229
                                           -0.6822 -0.0113 -0.1291 -0.0218  0.0194
                                           -0.0050 -0.0068 -0.0129 -0.0133
                ( 25.17%)   0.5017* H  17 s( 99.55%)p 0.00(  0.45%)
                                            0.9977 -0.0116  0.0403  0.0532  0.0056
     3. (1.96907) BD ( 1) C   2 - C   3  
                ( 47.61%)   0.6900* C   2 s( 40.58%)p 1.46( 59.37%)d 0.00(  0.05%)
                                            0.0002  0.6362  0.0332  0.4878 -0.0062
                                            0.5825 -0.0263  0.1247  0.0147  0.0178
                                           -0.0018  0.0027 -0.0059 -0.0127
                ( 52.39%)   0.7238* C   3 s( 25.41%)p 2.93( 74.53%)d 0.00(  0.06%)
                                            0.0003  0.5040  0.0098 -0.5400  0.0027
                                           -0.6606 -0.0086 -0.1307  0.0120  0.0194
                                            0.0042  0.0067 -0.0032 -0.0109
     4. (1.99603) BD ( 1) C   2 - O  16  
                ( 33.15%)   0.5758* C   2 s( 33.21%)p 2.00( 66.54%)d 0.01(  0.25%)
                                           -0.0001 -0.5750  0.0389  0.0937  0.0149
                                            0.6529  0.0566 -0.4751 -0.0347 -0.0078
                                            0.0081  0.0400  0.0273  0.0002
                ( 66.85%)   0.8176* O  16 s( 44.52%)p 1.24( 55.40%)d 0.00(  0.09%)
                                            0.0000 -0.6668  0.0233 -0.0857 -0.0013
                                           -0.5745 -0.0169  0.4648  0.0150 -0.0027
                                            0.0044  0.0246  0.0148 -0.0028
     5. (1.99119) BD ( 2) C   2 - O  16  
                ( 31.18%)   0.5584* C   2 s(  0.01%)p 1.00( 99.56%)d 0.00(  0.43%)
                                           -0.0000 -0.0085  0.0004  0.7126 -0.0251
                                           -0.4788  0.0185 -0.5072  0.0181 -0.0335
                                            0.0320  0.0080 -0.0314 -0.0339
                ( 68.82%)   0.8296* O  16 s(  0.01%)p 1.00( 99.85%)d 0.00(  0.15%)
                                            0.0000 -0.0092  0.0003  0.7103  0.0039
                                           -0.4972 -0.0029 -0.4967 -0.0026  0.0194
                                           -0.0188 -0.0028  0.0171  0.0208
     6. (1.96347) BD ( 1) C   3 - C   4  
                ( 51.31%)   0.7163* C   3 s( 26.03%)p 2.84( 73.93%)d 0.00(  0.04%)
                                            0.0001  0.5101  0.0033  0.5397  0.0091
                                            0.0796 -0.0181 -0.6643  0.0060  0.0016
                                           -0.0170 -0.0015  0.0040  0.0102
                ( 48.69%)   0.6978* C   4 s( 28.55%)p 2.50( 71.40%)d 0.00(  0.05%)
                                            0.0004  0.5343 -0.0051 -0.5312  0.0085
                                           -0.0859 -0.0196  0.6512  0.0016  0.0007
                                           -0.0185 -0.0013  0.0067  0.0087
     7. (1.96081) BD ( 1) C   3 - C  15  
                ( 51.40%)   0.7170* C   3 s( 26.80%)p 2.73( 73.16%)d 0.00(  0.04%)
                                            0.0000  0.5177  0.0020 -0.4347 -0.0097
                                            0.7244 -0.0126  0.1315  0.0188 -0.0150
                                           -0.0028  0.0019 -0.0051 -0.0109
                ( 48.60%)   0.6971* C  15 s( 26.96%)p 2.71( 72.99%)d 0.00(  0.05%)
                                            0.0005  0.5193 -0.0010  0.4138 -0.0087
                                           -0.7371 -0.0077 -0.1228  0.0152 -0.0161
                                           -0.0033  0.0052 -0.0084 -0.0103
     8. (1.96515) BD ( 1) C   3 - H  18  
                ( 62.65%)   0.7915* C   3 s( 21.70%)p 3.61( 78.26%)d 0.00(  0.04%)
                                           -0.0003  0.4657 -0.0070  0.4768 -0.0056
                                           -0.1779 -0.0046  0.7236 -0.0027 -0.0041
                                            0.0150 -0.0071  0.0033  0.0096
                ( 37.35%)   0.6112* H  18 s( 99.91%)p 0.00(  0.09%)
                                            0.9995 -0.0051 -0.0149  0.0085 -0.0245
     9. (1.98146) BD ( 1) C   4 - N   5  
                ( 37.00%)   0.6083* C   4 s( 22.84%)p 3.37( 77.01%)d 0.01(  0.15%)
                                            0.0001  0.4776  0.0162  0.5410  0.0265
                                            0.6758  0.0171  0.1394 -0.0192  0.0309
                                            0.0073  0.0098 -0.0079 -0.0175
                ( 63.00%)   0.7937* N   5 s( 32.75%)p 2.05( 67.22%)d 0.00(  0.03%)
                                            0.0001  0.5723 -0.0023 -0.4699 -0.0060
                                           -0.6557  0.0011 -0.1458  0.0109  0.0123
                                            0.0015  0.0005 -0.0032 -0.0118
    10. (1.98059) BD ( 1) C   4 - H  19  
                ( 62.73%)   0.7920* C   4 s( 24.98%)p 3.00( 74.98%)d 0.00(  0.04%)
                                            0.0001 -0.4997 -0.0036 -0.4780  0.0081
                                            0.7127 -0.0145  0.1134  0.0162  0.0171
                                            0.0016 -0.0025  0.0051  0.0091
                ( 37.27%)   0.6105* H  19 s( 99.90%)p 0.00(  0.10%)
                                           -0.9995  0.0037  0.0175 -0.0249 -0.0055
    11. (1.98061) BD ( 1) C   4 - H  20  
                ( 61.40%)   0.7836* C   4 s( 23.56%)p 3.24( 76.40%)d 0.00(  0.05%)
                                            0.0002 -0.4853  0.0067  0.4405 -0.0218
                                           -0.1616  0.0172  0.7368  0.0116  0.0059
                                           -0.0161  0.0067 -0.0039 -0.0102
                ( 38.60%)   0.6213* H  20 s( 99.91%)p 0.00(  0.09%)
                                           -0.9995  0.0060 -0.0144  0.0014 -0.0263
    12. (1.98128) BD ( 1) N   5 - C   6  
                ( 64.02%)   0.8001* N   5 s( 34.59%)p 1.89( 65.37%)d 0.00(  0.03%)
                                           -0.0000  0.5880  0.0110  0.7719 -0.0191
                                           -0.0893  0.0006  0.2226 -0.0008 -0.0035
                                            0.0118 -0.0012  0.0126 -0.0062
                ( 35.98%)   0.5998* C   6 s( 34.85%)p 1.87( 65.00%)d 0.00(  0.15%)
                                           -0.0002  0.5903  0.0022 -0.7709  0.0014
                                            0.0944 -0.0026 -0.2160 -0.0106 -0.0008
                                            0.0176 -0.0009  0.0323 -0.0137
    13. (1.97914) BD ( 1) N   5 - C  13  
                ( 63.53%)   0.7971* N   5 s( 31.68%)p 2.16( 68.29%)d 0.00(  0.03%)
                                            0.0001  0.5629 -0.0053 -0.3663 -0.0046
                                            0.7364 -0.0022  0.0788  0.0099 -0.0104
                                           -0.0018  0.0077 -0.0059 -0.0098
                ( 36.47%)   0.6039* C  13 s( 22.14%)p 3.51( 77.70%)d 0.01(  0.15%)
                                            0.0001  0.4705  0.0094  0.4101  0.0240
                                           -0.7710 -0.0169 -0.1136 -0.0253 -0.0267
                                           -0.0035  0.0067 -0.0198 -0.0192
    14. (1.99017) BD ( 1) C   6 - O   7  
                ( 30.48%)   0.5521* C   6 s( 29.51%)p 2.38( 70.17%)d 0.01(  0.32%)
                                            0.0002 -0.5432 -0.0109 -0.3252  0.0136
                                            0.7711  0.0287  0.0171  0.0072  0.0291
                                            0.0028 -0.0035  0.0404  0.0262
                ( 69.52%)   0.8338* O   7 s( 33.46%)p 1.99( 66.48%)d 0.00(  0.06%)
                                           -0.0000 -0.5783 -0.0109  0.2549  0.0082
                                           -0.7739 -0.0087 -0.0292  0.0017  0.0056
                                            0.0006 -0.0042  0.0210  0.0122
    15. (1.99301) BD ( 1) C   6 - O  12  
                ( 31.32%)   0.5596* C   6 s( 19.31%)p 4.16( 80.36%)d 0.02(  0.33%)
                                           -0.0001  0.4394 -0.0064  0.1536  0.0293
                                            0.3544  0.0375  0.8075 -0.0058  0.0121
                                            0.0309  0.0450 -0.0102  0.0088
                ( 68.68%)   0.8287* O  12 s( 23.07%)p 3.33( 76.82%)d 0.00(  0.11%)
                                           -0.0000  0.4801  0.0154 -0.5030 -0.0107
                                           -0.5281 -0.0140  0.4858 -0.0039  0.0241
                                           -0.0057 -0.0092 -0.0042 -0.0190
    16. (1.99188) BD ( 2) C   6 - O  12  
                ( 30.83%)   0.5552* C   6 s( 16.17%)p 5.16( 83.47%)d 0.02(  0.36%)
                                            0.0002 -0.4020  0.0129 -0.5226 -0.0131
                                           -0.5137 -0.0296  0.5438 -0.0294 -0.0400
                                            0.0144  0.0231  0.0045  0.0353
                ( 69.17%)   0.8317* O  12 s( 19.52%)p 4.12( 80.37%)d 0.01(  0.11%)
                                            0.0000 -0.4415 -0.0151  0.0879  0.0096
                                            0.2901  0.0127  0.8435  0.0064 -0.0074
                                           -0.0175 -0.0263  0.0063 -0.0054
    17. (1.98260) BD ( 1) O   7 - C   8  
                ( 71.01%)   0.8427* O   7 s( 34.16%)p 1.93( 65.80%)d 0.00(  0.05%)
                                            0.0001  0.5844 -0.0023  0.7623 -0.0079
                                           -0.1929 -0.0062  0.1991 -0.0027  0.0019
                                            0.0109  0.0010  0.0164 -0.0092
                ( 28.99%)   0.5384* C   8 s( 16.76%)p 4.95( 82.94%)d 0.02(  0.30%)
                                           -0.0003  0.4093  0.0076 -0.8384 -0.0200
                                            0.2864 -0.0193 -0.2088 -0.0088 -0.0256
                                            0.0205 -0.0064  0.0366 -0.0229
    18. (1.97507) BD ( 1) C   8 - C   9  
                ( 51.06%)   0.7146* C   8 s( 26.81%)p 2.73( 73.14%)d 0.00(  0.05%)
                                            0.0000  0.5177  0.0101 -0.0063 -0.0156
                                           -0.8462  0.0077 -0.1224 -0.0037  0.0026
                                            0.0000  0.0062 -0.0197 -0.0102
                ( 48.94%)   0.6995* C   9 s( 30.40%)p 2.29( 69.55%)d 0.00(  0.05%)
                                            0.0006  0.5514 -0.0003  0.0021 -0.0088
                                            0.8256 -0.0007  0.1177 -0.0028 -0.0001
                                            0.0001  0.0051 -0.0179 -0.0101
    19. (1.97694) BD ( 1) C   8 - C  10  
                ( 51.05%)   0.7145* C   8 s( 28.24%)p 2.54( 71.72%)d 0.00(  0.05%)
                                            0.0001  0.5313 -0.0068  0.5268  0.0020
                                            0.3976 -0.0034 -0.5306 -0.0051  0.0111
                                           -0.0154 -0.0107  0.0028  0.0028
                ( 48.95%)   0.6997* C  10 s( 29.62%)p 2.37( 70.34%)d 0.00(  0.05%)
                                            0.0005  0.5442 -0.0028 -0.5503 -0.0024
                                           -0.3682  0.0043  0.5147 -0.0037  0.0105
                                           -0.0147 -0.0103  0.0044  0.0013
    20. (1.97687) BD ( 1) C   8 - C  11  
                ( 51.03%)   0.7143* C   8 s( 28.19%)p 2.55( 71.77%)d 0.00(  0.05%)
                                            0.0001  0.5309 -0.0068  0.1268 -0.0007
                                            0.2061 -0.0047  0.8118  0.0043  0.0017
                                            0.0050  0.0082 -0.0012  0.0199
                ( 48.97%)   0.6998* C  11 s( 29.62%)p 2.37( 70.33%)d 0.00(  0.05%)
                                            0.0005  0.5442 -0.0029 -0.1569 -0.0044
                                           -0.1798  0.0034 -0.8040  0.0028  0.0012
                                            0.0065  0.0078  0.0000  0.0186
    21. (1.98686) BD ( 1) C   9 - H  21  
                ( 61.21%)   0.7824* C   9 s( 23.29%)p 3.29( 76.67%)d 0.00(  0.04%)
                                            0.0001 -0.4825 -0.0020  0.5928 -0.0048
                                            0.3933  0.0144 -0.5102  0.0114 -0.0097
                                            0.0140  0.0093 -0.0055 -0.0010
                ( 38.79%)   0.6228* H  21 s( 99.92%)p 0.00(  0.08%)
                                           -0.9996  0.0014 -0.0196 -0.0127  0.0158
    22. (1.98694) BD ( 1) C   9 - H  22  
                ( 61.14%)   0.7819* C   9 s( 23.26%)p 3.30( 76.70%)d 0.00(  0.04%)
                                            0.0001 -0.4822 -0.0021  0.1878  0.0011
                                            0.2029  0.0172  0.8308 -0.0080 -0.0011
                                           -0.0069 -0.0067 -0.0008 -0.0178
                ( 38.86%)   0.6234* H  22 s( 99.92%)p 0.00(  0.08%)
                                           -0.9996  0.0014 -0.0068 -0.0067 -0.0265
    23. (1.98242) BD ( 1) C   9 - H  23  
                ( 60.91%)   0.7805* C   9 s( 22.99%)p 3.35( 76.97%)d 0.00(  0.04%)
                                           -0.0001  0.4794 -0.0011  0.7828 -0.0040
                                           -0.3487 -0.0205  0.1868 -0.0041 -0.0111
                                            0.0073 -0.0029  0.0129 -0.0084
                ( 39.09%)   0.6252* H  23 s( 99.92%)p 0.00(  0.08%)
                                            0.9996 -0.0002 -0.0249  0.0122 -0.0058
    24. (1.97955) BD ( 1) C  10 - H  24  
                ( 60.85%)   0.7801* C  10 s( 23.02%)p 3.34( 76.94%)d 0.00(  0.04%)
                                           -0.0001  0.4798  0.0008  0.8114  0.0105
                                           -0.2980  0.0119  0.1473 -0.0132 -0.0124
                                            0.0067 -0.0027  0.0117 -0.0088
                ( 39.15%)   0.6257* H  24 s( 99.92%)p 0.00(  0.08%)
                                            0.9996 -0.0007 -0.0266  0.0085 -0.0038
    25. (1.98598) BD ( 1) C  10 - H  25  
                ( 60.94%)   0.7806* C  10 s( 22.97%)p 3.35( 76.99%)d 0.00(  0.04%)
                                            0.0001 -0.4792 -0.0017  0.1948 -0.0138
                                            0.1721 -0.0124  0.8378  0.0051 -0.0012
                                           -0.0083 -0.0082 -0.0004 -0.0167
                ( 39.06%)   0.6250* H  25 s( 99.92%)p 0.00(  0.08%)
                                           -0.9996  0.0013 -0.0062 -0.0046 -0.0270
    26. (1.98643) BD ( 1) C  10 - H  26  
                ( 62.38%)   0.7898* C  10 s( 24.33%)p 3.11( 75.64%)d 0.00(  0.04%)
                                           -0.0001  0.4932  0.0021  0.0065  0.0113
                                            0.8633 -0.0023  0.1033 -0.0137 -0.0007
                                            0.0007  0.0052 -0.0162 -0.0093
                ( 37.62%)   0.6134* H  26 s( 99.91%)p 0.00(  0.09%)
                                            0.9996 -0.0026  0.0021 -0.0294 -0.0042
    27. (1.98646) BD ( 1) C  11 - H  27  
                ( 62.36%)   0.7897* C  11 s( 24.32%)p 3.11( 75.64%)d 0.00(  0.04%)
                                           -0.0001  0.4931  0.0021 -0.0075  0.0025
                                            0.8576 -0.0065  0.1433  0.0164 -0.0004
                                           -0.0001  0.0042 -0.0161 -0.0100
                ( 37.64%)   0.6135* H  27 s( 99.91%)p 0.00(  0.09%)
                                            0.9996 -0.0026  0.0017 -0.0295 -0.0030
    28. (1.98603) BD ( 1) C  11 - H  28  
                ( 60.92%)   0.7805* C  11 s( 22.96%)p 3.35( 77.00%)d 0.00(  0.04%)
                                            0.0001 -0.4792 -0.0016  0.5997 -0.0081
                                            0.3684 -0.0094 -0.5237 -0.0148 -0.0106
                                            0.0137  0.0097 -0.0050  0.0010
                ( 39.08%)   0.6251* H  28 s( 99.92%)p 0.00(  0.08%)
                                           -0.9996  0.0013 -0.0192 -0.0111  0.0171
    29. (1.97960) BD ( 1) C  11 - H  29  
                ( 60.88%)   0.7802* C  11 s( 23.03%)p 3.34( 76.93%)d 0.00(  0.04%)
                                           -0.0001  0.4799  0.0009  0.7843  0.0007
                                           -0.3095  0.0073  0.2409  0.0194 -0.0122
                                            0.0069 -0.0031  0.0117 -0.0089
                ( 39.12%)   0.6255* H  29 s( 99.92%)p 0.00(  0.08%)
                                            0.9996 -0.0007 -0.0251  0.0092 -0.0091
    30. (1.98161) BD ( 1) C  13 - C  14  
                ( 49.83%)   0.7059* C  13 s( 29.45%)p 2.39( 70.51%)d 0.00(  0.05%)
                                            0.0002  0.5427 -0.0011 -0.5368  0.0027
                                           -0.0505  0.0326  0.6428  0.0090  0.0040
                                           -0.0179 -0.0039  0.0069  0.0074
                ( 50.17%)   0.7083* C  14 s( 27.33%)p 2.66( 72.63%)d 0.00(  0.05%)
                                            0.0003  0.5228  0.0031  0.5468  0.0069
                                            0.0530  0.0259 -0.6509  0.0004  0.0001
                                           -0.0183  0.0006  0.0069  0.0092
    31. (1.97964) BD ( 1) C  13 - H  30  
                ( 62.92%)   0.7932* C  13 s( 25.06%)p 2.99( 74.90%)d 0.00(  0.04%)
                                           -0.0001  0.5006  0.0036  0.6029 -0.0161
                                            0.6069 -0.0053  0.1293 -0.0164  0.0174
                                            0.0049  0.0032  0.0023 -0.0082
                ( 37.08%)   0.6089* H  30 s( 99.90%)p 0.00(  0.10%)
                                            0.9995 -0.0046 -0.0221 -0.0218 -0.0035
    32. (1.98122) BD ( 1) C  13 - H  31  
                ( 60.68%)   0.7790* C  13 s( 23.29%)p 3.29( 76.66%)d 0.00(  0.05%)
                                            0.0002 -0.4825  0.0069  0.4212 -0.0230
                                           -0.1800 -0.0173  0.7457  0.0008  0.0011
                                           -0.0167  0.0045 -0.0047 -0.0127
                ( 39.32%)   0.6271* H  31 s( 99.91%)p 0.00(  0.09%)
                                           -0.9995  0.0052 -0.0119  0.0100 -0.0252
    33. (1.97916) BD ( 1) C  14 - C  15  
                ( 49.55%)   0.7039* C  14 s( 27.77%)p 2.60( 72.19%)d 0.00(  0.04%)
                                            0.0003  0.5270  0.0022 -0.5420 -0.0248
                                           -0.6480  0.0125 -0.0848  0.0159  0.0169
                                            0.0030  0.0050 -0.0047 -0.0100
                ( 50.45%)   0.7103* C  15 s( 28.14%)p 2.55( 71.81%)d 0.00(  0.04%)
                                            0.0002  0.5305  0.0048  0.5285 -0.0207
                                            0.6541  0.0158  0.0994  0.0188  0.0178
                                            0.0020  0.0024 -0.0013 -0.0106
    34. (1.97727) BD ( 1) C  14 - H  32  
                ( 61.21%)   0.7824* C  14 s( 22.10%)p 3.52( 77.86%)d 0.00(  0.04%)
                                           -0.0002  0.4700 -0.0071  0.4532 -0.0091
                                           -0.0946  0.0199  0.7508  0.0043 -0.0036
                                            0.0164 -0.0045  0.0045  0.0109
                ( 38.79%)   0.6228* H  32 s( 99.92%)p 0.00(  0.08%)
                                            0.9996 -0.0043 -0.0145  0.0002 -0.0252
    35. (1.97501) BD ( 1) C  14 - H  33  
                ( 61.51%)   0.7843* C  14 s( 22.71%)p 3.40( 77.25%)d 0.00(  0.04%)
                                           -0.0001  0.4765  0.0032 -0.4479  0.0107
                                            0.7530 -0.0065  0.0673  0.0132 -0.0156
                                           -0.0005  0.0009 -0.0081 -0.0099
                ( 38.49%)   0.6204* H  33 s( 99.92%)p 0.00(  0.08%)
                                            0.9996 -0.0023  0.0140 -0.0249 -0.0039
    36. (1.97951) BD ( 1) C  15 - H  34  
                ( 61.71%)   0.7856* C  15 s( 22.79%)p 3.39( 77.16%)d 0.00(  0.04%)
                                            0.0001 -0.4774 -0.0048  0.5204  0.0050
                                            0.0736 -0.0094 -0.7037  0.0136 -0.0022
                                            0.0163  0.0030 -0.0059 -0.0099
                ( 38.29%)   0.6188* H  34 s( 99.92%)p 0.00(  0.08%)
                                           -0.9996  0.0028 -0.0180 -0.0016  0.0228
    37. (1.97806) BD ( 1) C  15 - H  35  
                ( 61.38%)   0.7835* C  15 s( 21.99%)p 3.55( 77.97%)d 0.00(  0.04%)
                                            0.0002 -0.4689  0.0069  0.5271  0.0194
                                           -0.1500 -0.0044  0.6919 -0.0143  0.0028
                                           -0.0165  0.0043 -0.0055 -0.0109
                ( 38.62%)   0.6214* H  35 s( 99.91%)p 0.00(  0.09%)
                                           -0.9996  0.0050 -0.0197  0.0044 -0.0213
    38. (1.99969) CR ( 1) O   1           s(100.00%)p 0.00(  0.00%)
                                            1.0000 -0.0002 -0.0000  0.0001  0.0000
                                            0.0000  0.0000  0.0002  0.0000 -0.0000
                                            0.0000 -0.0000  0.0000  0.0000
    39. (1.99925) CR ( 1) C   2           s(100.00%)p 0.00(  0.00%)
                                            1.0000 -0.0001 -0.0000 -0.0001 -0.0000
                                           -0.0000  0.0000 -0.0001 -0.0000 -0.0000
                                            0.0000  0.0000  0.0000  0.0000
    40. (1.99892) CR ( 1) C   3           s(100.00%)p 0.00(  0.00%)
                                            1.0000 -0.0000 -0.0000  0.0003 -0.0000
                                            0.0001  0.0000  0.0003 -0.0000 -0.0000
                                            0.0000 -0.0000  0.0000  0.0000
    41. (1.99913) CR ( 1) C   4           s(100.00%)p 0.00(  0.00%)
                                            1.0000 -0.0001 -0.0000  0.0001 -0.0000
                                           -0.0000  0.0000 -0.0005 -0.0000 -0.0000
                                            0.0000 -0.0000 -0.0000 -0.0000
    42. (1.99909) CR ( 1) N   5           s(100.00%)p 0.00(  0.00%)
                                            1.0000 -0.0001  0.0000  0.0002  0.0000
                                            0.0000  0.0000 -0.0003 -0.0000 -0.0000
                                           -0.0000 -0.0000  0.0000 -0.0000
    43. (1.99927) CR ( 1) C   6           s(100.00%)
                                            1.0000  0.0003  0.0000  0.0000  0.0000
                                           -0.0000  0.0000 -0.0001  0.0000  0.0000
                                            0.0000  0.0000 -0.0000 -0.0000
    44. (1.99961) CR ( 1) O   7           s(100.00%)p 0.00(  0.00%)
                                            1.0000 -0.0002  0.0000  0.0001 -0.0000
                                            0.0002  0.0000  0.0000  0.0000  0.0000
                                            0.0000  0.0000 -0.0000 -0.0000
    45. (1.99880) CR ( 1) C   8           s(100.00%)p 0.00(  0.00%)
                                            1.0000  0.0000  0.0000 -0.0003 -0.0000
                                            0.0000 -0.0000 -0.0001 -0.0000 -0.0000
                                            0.0000 -0.0000  0.0000 -0.0000
    46. (1.99912) CR ( 1) C   9           s(100.00%)p 0.00(  0.00%)
                                            1.0000 -0.0002  0.0000  0.0000  0.0000
                                           -0.0006 -0.0000 -0.0001  0.0000 -0.0000
                                            0.0000 -0.0000  0.0000  0.0000
    47. (1.99912) CR ( 1) C  10           s(100.00%)p 0.00(  0.00%)
                                            1.0000 -0.0001  0.0000  0.0004  0.0000
                                            0.0002  0.0000 -0.0003 -0.0000 -0.0000
                                            0.0000  0.0000 -0.0000 -0.0000
    48. (1.99912) CR ( 1) C  11           s(100.00%)p 0.00(  0.00%)
                                            1.0000 -0.0001  0.0000  0.0001  0.0000
                                            0.0001 -0.0000  0.0005  0.0000 -0.0000
                                           -0.0000 -0.0000  0.0000 -0.0000
    49. (1.99972) CR ( 1) O  12           s(100.00%)p 0.00(  0.00%)
                                            1.0000 -0.0004  0.0000 -0.0001 -0.0000
                                           -0.0003 -0.0000 -0.0001 -0.0000  0.0000
                                            0.0000  0.0000 -0.0000 -0.0000
    50. (1.99915) CR ( 1) C  13           s(100.00%)p 0.00(  0.00%)
                                            1.0000 -0.0000 -0.0000  0.0000 -0.0000
                                            0.0002 -0.0000 -0.0003 -0.0000  0.0000
                                            0.0000 -0.0000  0.0000  0.0000
    51. (1.99911) CR ( 1) C  14           s(100.00%)p 0.00(  0.00%)
                                            1.0000 -0.0002 -0.0000  0.0000  0.0000
                                            0.0002 -0.0000  0.0003 -0.0000 -0.0000
                                            0.0000 -0.0000 -0.0000  0.0000
    52. (1.99911) CR ( 1) C  15           s(100.00%)p 0.00(  0.00%)
                                            1.0000 -0.0002 -0.0000 -0.0004  0.0000
                                            0.0002  0.0000 -0.0000 -0.0000  0.0000
                                            0.0000 -0.0000  0.0000  0.0000
    53. (1.99971) CR ( 1) O  16           s(100.00%)p 0.00(  0.00%)
                                            1.0000 -0.0004 -0.0000 -0.0000  0.0000
                                            0.0003  0.0000 -0.0003  0.0000  0.0000
                                            0.0000 -0.0000 -0.0000  0.0000
    54. (1.97560) LP ( 1) O   1           s( 42.52%)p 1.35( 57.44%)d 0.00(  0.04%)
                                            0.0002  0.6521 -0.0020 -0.0066 -0.0010
                                            0.5400 -0.0060 -0.5317  0.0046  0.0028
                                            0.0024  0.0165  0.0083 -0.0045
    55. (1.82004) LP ( 2) O   1           s(  0.00%)p 1.00( 99.93%)d 0.00(  0.07%)
                                            0.0000  0.0021  0.0000  0.7150 -0.0098
                                           -0.4869  0.0065 -0.5008  0.0069 -0.0131
                                            0.0129 -0.0014 -0.0061 -0.0173
    56. (1.71570) LP ( 1) N   5           s(  0.93%)p99.99( 99.06%)d 0.01(  0.01%)
                                           -0.0003  0.0957  0.0111  0.2202  0.0070
                                            0.1392  0.0003 -0.9605 -0.0095  0.0006
                                           -0.0056  0.0030  0.0027 -0.0095
    57. (1.95062) LP ( 1) O   7           s( 32.37%)p 2.09( 67.59%)d 0.00(  0.03%)
                                            0.0003  0.5690 -0.0018 -0.5238  0.0043
                                           -0.5886  0.0006 -0.2346  0.0010 -0.0149
                                           -0.0040 -0.0065  0.0044  0.0050
    58. (1.82412) LP ( 2) O   7           s(  0.00%)p 1.00( 99.95%)d 0.00(  0.05%)
                                           -0.0000 -0.0003  0.0007  0.2810 -0.0007
                                            0.1286  0.0003 -0.9508 -0.0011  0.0067
                                           -0.0055 -0.0187 -0.0006 -0.0083
    59. (1.97087) LP ( 1) O  12           s( 57.43%)p 0.74( 42.56%)d 0.00(  0.01%)
                                            0.0005  0.7577 -0.0121  0.3777 -0.0001
                                            0.4986  0.0010  0.1852  0.0001 -0.0088
                                           -0.0037 -0.0046  0.0026  0.0052
    60. (1.83743) LP ( 2) O  12           s(  0.01%)p 1.00( 99.91%)d 0.00(  0.09%)
                                            0.0001  0.0072  0.0014 -0.7716  0.0089
                                            0.6219 -0.0056 -0.1298  0.0011  0.0071
                                            0.0085 -0.0021  0.0268  0.0017
    61. (1.97356) LP ( 1) O  16           s( 55.51%)p 0.80( 44.48%)d 0.00(  0.02%)
                                            0.0006  0.7449  0.0138 -0.0617  0.0005
                                           -0.5175  0.0011  0.4161 -0.0003 -0.0021
                                            0.0002  0.0112  0.0066 -0.0016
    62. (1.84755) LP ( 2) O  16           s(  0.00%)p 1.00( 99.91%)d 0.00(  0.08%)
                                           -0.0001  0.0068  0.0013 -0.6950  0.0088
                                           -0.3914  0.0050 -0.6023  0.0078 -0.0166
                                            0.0114 -0.0062  0.0072  0.0188
    63. (0.00235) RY*( 1) O   1           s( 71.93%)p 0.37( 26.49%)d 0.02(  1.59%)
                                            0.0000  0.0033  0.8481  0.0025  0.2963
                                            0.0025  0.4179  0.0015  0.0492  0.0812
                                           -0.0090  0.0621 -0.0016 -0.0730
    64. (0.00073) RY*( 2) O   1           s(  0.14%)p99.99( 93.25%)d48.85(  6.61%)
                                            0.0000 -0.0001  0.0368  0.0057  0.6870
                                           -0.0032 -0.5032 -0.0039 -0.4554 -0.1082
                                            0.0824 -0.0993  0.0504 -0.1877
    65. (0.00066) RY*( 3) O   1           s( 15.53%)p 4.47( 69.48%)d 0.97( 15.00%)
                                            0.0000 -0.0024  0.3940  0.0030 -0.1812
                                            0.0049 -0.6497  0.0007  0.4897 -0.1800
                                           -0.1967 -0.2383 -0.1270  0.0771
    66. (0.00010) RY*( 4) O   1           s(  9.54%)p 7.84( 74.81%)d 1.64( 15.65%)
                                            0.0000 -0.0143  0.3086  0.0255 -0.5818
                                            0.0223 -0.2593  0.0143 -0.5840  0.1884
                                           -0.0535  0.2637  0.0554 -0.2134
    67. (0.00003) RY*( 5) O   1           s(  1.13%)p 5.82(  6.60%)d81.36( 92.27%)
    68. (0.00000) RY*( 6) O   1           s(  0.51%)p14.64(  7.48%)d99.99( 92.01%)
    69. (0.00001) RY*( 7) O   1           s(  0.47%)p20.84(  9.73%)d99.99( 89.81%)
    70. (0.00001) RY*( 8) O   1           s(  0.00%)p 1.00(  0.23%)d99.99( 99.77%)
    71. (0.00000) RY*( 9) O   1           s(  0.77%)p15.75( 12.18%)d99.99( 87.05%)
    72. (0.02304) RY*( 1) C   2           s(  4.00%)p23.75( 95.09%)d 0.23(  0.91%)
                                           -0.0000  0.0425  0.1956  0.0180 -0.0182
                                           -0.0345  0.6777  0.0578 -0.6975 -0.0268
                                            0.0587  0.0241  0.0455  0.0478
    73. (0.01260) RY*( 2) C   2           s(  6.26%)p 9.32( 58.36%)d 5.65( 35.38%)
                                           -0.0000  0.0405  0.2469 -0.0420  0.5327
                                           -0.0217  0.3958 -0.0370  0.3737  0.3035
                                           -0.2647  0.1341 -0.1467 -0.3900
    74. (0.00479) RY*( 3) C   2           s(  0.17%)p99.99( 42.11%)d99.99( 57.72%)
                                           -0.0000 -0.0013  0.0417  0.0501  0.4546
                                           -0.0372 -0.3286 -0.0371 -0.3180  0.3904
                                           -0.3760 -0.0176  0.2593  0.4647
    75. (0.00398) RY*( 4) C   2           s(  0.02%)p99.99( 44.48%)d99.99( 55.50%)
                                            0.0000 -0.0006  0.0137 -0.0054  0.4732
                                            0.0022 -0.3328  0.0030 -0.3317 -0.2754
                                            0.2956 -0.2296  0.1681 -0.5575
    76. (0.00363) RY*( 5) C   2           s( 44.06%)p 0.24( 10.63%)d 1.03( 45.31%)
                                            0.0000  0.0033  0.6638 -0.0092  0.1819
                                           -0.0146  0.0353  0.0058  0.2677 -0.4024
                                            0.1730 -0.2955  0.0408  0.4150
    77. (0.00161) RY*( 6) C   2           s(  2.03%)p 0.84(  1.71%)d47.37( 96.25%)
                                           -0.0000  0.0097  0.1422  0.0022  0.0455
                                           -0.0322 -0.0302  0.0350  0.1090  0.1606
                                            0.5228  0.6718  0.4573  0.0543
    78. (0.00064) RY*( 7) C   2           s( 43.48%)p 0.80( 34.65%)d 0.50( 21.88%)
                                            0.0000 -0.0186  0.6591 -0.0268 -0.4160
                                           -0.0248 -0.3598 -0.0089 -0.2063  0.2300
                                           -0.1882  0.1216 -0.1465 -0.3069
    79. (0.00003) RY*( 8) C   2           s(  0.06%)p99.99( 11.90%)d99.99( 88.04%)
    80. (0.00004) RY*( 9) C   2           s(  0.12%)p16.60(  1.95%)d99.99( 97.94%)
    81. (0.00635) RY*( 1) C   3           s(  5.55%)p16.46( 91.40%)d 0.55(  3.04%)
                                            0.0000 -0.0219  0.2346  0.0115  0.4052
                                           -0.0039 -0.3221  0.0166  0.8036  0.0074
                                           -0.1299  0.0856 -0.0162 -0.0770
    82. (0.00403) RY*( 2) C   3           s(  6.10%)p14.68( 89.52%)d 0.72(  4.38%)
                                            0.0000  0.0176  0.2463  0.0043  0.5015
                                            0.0115  0.8021  0.0024 -0.0151  0.1639
                                            0.0238  0.0517 -0.0888 -0.0764
    83. (0.00213) RY*( 3) C   3           s( 61.96%)p 0.59( 36.29%)d 0.03(  1.75%)
                                            0.0000 -0.0027  0.7872 -0.0006  0.1752
                                            0.0035 -0.3441  0.0086 -0.4623 -0.0844
                                           -0.0170 -0.0331  0.0379 -0.0866
    84. (0.00183) RY*( 4) C   3           s( 25.72%)p 2.68( 68.86%)d 0.21(  5.42%)
                                            0.0000 -0.0025  0.5071  0.0085 -0.7031
                                           -0.0035  0.2936 -0.0028  0.3287  0.0518
                                           -0.0796 -0.0009 -0.0676  0.2014
    85. (0.00050) RY*( 5) C   3           s(  0.06%)p34.56(  2.15%)d99.99( 97.79%)
                                            0.0000 -0.0044  0.0246  0.0054 -0.0134
                                            0.0119 -0.1346 -0.0070  0.0549  0.4805
                                            0.4514 -0.5645 -0.4620 -0.1053
    86. (0.00031) RY*( 6) C   3           s(  0.05%)p30.88(  1.55%)d99.99( 98.40%)
                                            0.0000  0.0003  0.0224 -0.0022 -0.0473
                                            0.0032  0.0818  0.0002  0.0811  0.1809
                                           -0.0574 -0.4959  0.7900 -0.2793
    87. (0.00025) RY*( 7) C   3           s(  0.07%)p53.93(  3.99%)d99.99( 95.93%)
                                           -0.0000  0.0023  0.0271 -0.0094  0.0971
                                           -0.0158  0.1297 -0.0141  0.1146 -0.7903
                                            0.2761 -0.4697 -0.0471  0.1888
    88. (0.00021) RY*( 8) C   3           s(  0.04%)p99.99(  5.54%)d99.99( 94.42%)
                                            0.0000 -0.0010  0.0190  0.0224 -0.2139
                                           -0.0056  0.0643 -0.0099  0.0700 -0.2479
                                            0.3091  0.2595 -0.0835 -0.8444
    89. (0.00008) RY*( 9) C   3           s(  0.51%)p 1.55(  0.79%)d99.99( 98.70%)
    90. (0.00690) RY*( 1) C   4           s(  0.98%)p97.15( 95.09%)d 4.01(  3.93%)
                                           -0.0000  0.0139  0.0980 -0.0284 -0.7908
                                            0.0214  0.5005 -0.0051 -0.2717 -0.0631
                                           -0.1021  0.0406 -0.0943 -0.1196
    91. (0.00336) RY*( 2) C   4           s( 11.40%)p 6.70( 76.38%)d 1.07( 12.23%)
                                            0.0000  0.0022  0.3376  0.0162 -0.3983
                                            0.0029 -0.7662 -0.0059 -0.1331  0.1972
                                           -0.1153 -0.2292  0.0523 -0.1216
    92. (0.00174) RY*( 3) C   4           s( 65.72%)p 0.35( 23.21%)d 0.17( 11.07%)
                                            0.0000 -0.0121  0.8106 -0.0234  0.3546
                                           -0.0153  0.3149 -0.0055 -0.0798  0.0535
                                           -0.2221 -0.1796  0.0786 -0.1418
    93. (0.00134) RY*( 4) C   4           s( 12.59%)p 5.68( 71.51%)d 1.26( 15.90%)
                                           -0.0000  0.0230  0.3541  0.0054 -0.2612
                                            0.0098 -0.0208 -0.0033  0.8039 -0.1780
                                            0.2365  0.2435 -0.0306  0.1057
    94. (0.00057) RY*( 5) C   4           s(  5.53%)p 3.73( 20.60%)d13.37( 73.88%)
                                           -0.0000 -0.0134  0.2347 -0.0133  0.0555
                                           -0.0102 -0.1079  0.0143 -0.4368 -0.0872
                                            0.5833  0.5799  0.2240 -0.0665
    95. (0.00031) RY*( 6) C   4           s(  3.26%)p 1.32(  4.30%)d28.39( 92.44%)
                                           -0.0000 -0.0046  0.1804 -0.0006  0.0345
                                           -0.0030 -0.0338  0.0116 -0.2014 -0.0343
                                            0.2830 -0.1820 -0.7308  0.5253
    96. (0.00021) RY*( 7) C   4           s(  0.30%)p11.85(  3.51%)d99.99( 96.19%)
                                            0.0000  0.0022  0.0544  0.0265 -0.0430
                                            0.0285 -0.0989  0.0046 -0.1482 -0.6980
                                           -0.2551 -0.0827  0.3779  0.5100
    97. (0.00005) RY*( 8) C   4           s(  0.00%)p 1.00(  5.47%)d17.29( 94.53%)
    98. (0.00003) RY*( 9) C   4           s(  0.31%)p 0.44(  0.13%)d99.99( 99.55%)
    99. (0.00473) RY*( 1) N   5           s(  2.21%)p42.79( 94.78%)d 1.35(  3.00%)
                                           -0.0000  0.0152  0.1480 -0.0095  0.3248
                                           -0.0018  0.0977  0.0134 -0.9124  0.0182
                                           -0.1564  0.0083  0.0716 -0.0044
   100. (0.00195) RY*( 2) N   5           s( 30.54%)p 2.22( 67.67%)d 0.06(  1.79%)
                                            0.0000 -0.0055  0.5526 -0.0059 -0.1322
                                            0.0033  0.8019  0.0035  0.1266  0.0293
                                           -0.0361  0.0180 -0.1150 -0.0469
   101. (0.00129) RY*( 3) N   5           s( 60.80%)p 0.59( 35.63%)d 0.06(  3.57%)
                                           -0.0000 -0.0064  0.7797 -0.0123 -0.1892
                                            0.0030 -0.5660  0.0047 -0.0008  0.1550
                                            0.0452  0.0800  0.0565 -0.0016
   102. (0.00071) RY*( 4) N   5           s(  3.06%)p13.22( 40.50%)d18.43( 56.44%)
                                           -0.0000  0.0067  0.1749 -0.0067  0.5767
                                            0.0002  0.0550  0.0018  0.2634 -0.1597
                                            0.1404 -0.1960  0.6796  0.1375
   103. (0.00035) RY*( 5) N   5           s(  0.59%)p15.64(  9.25%)d99.99( 90.15%)
                                           -0.0000 -0.0043  0.0768 -0.0079 -0.2814
                                           -0.0043 -0.0674 -0.0030 -0.0932 -0.5691
                                           -0.1151 -0.7203 -0.0140 -0.2130
   104. (0.00030) RY*( 6) N   5           s(  1.75%)p27.25( 47.61%)d28.99( 50.65%)
                                            0.0000  0.0092  0.1318  0.0169  0.6378
                                           -0.0029 -0.1276  0.0088  0.2294  0.0501
                                           -0.2506 -0.1967 -0.6167 -0.1488
   105. (0.00024) RY*( 7) N   5           s(  0.81%)p 1.16(  0.94%)d99.99( 98.24%)
                                            0.0000  0.0011  0.0902  0.0004  0.0715
                                           -0.0162 -0.0534 -0.0008  0.0345 -0.7770
                                           -0.1188  0.5721 -0.1172  0.1535
   106. (0.00025) RY*( 8) N   5           s(  0.23%)p11.94(  2.70%)d99.99( 97.08%)
                                           -0.0000  0.0038  0.0474 -0.0051  0.0874
                                            0.0014  0.0182 -0.0075 -0.1376 -0.1168
                                            0.8556 -0.1394 -0.3398  0.3002
   107. (0.00003) RY*( 9) N   5           s(  0.05%)p21.77(  0.98%)d99.99( 98.97%)
   108. (0.02466) RY*( 1) C   6           s(  2.85%)p33.86( 96.52%)d 0.22(  0.62%)
                                            0.0000  0.0142  0.1683  0.0187 -0.3708
                                            0.0662 -0.8738  0.0153 -0.2434 -0.0587
                                           -0.0218 -0.0134 -0.0449 -0.0110
   109. (0.01074) RY*( 2) C   6           s(  2.04%)p30.79( 62.84%)d17.21( 35.12%)
                                           -0.0000  0.0080  0.1426  0.0288 -0.6889
                                           -0.0158  0.3334  0.0053 -0.2037  0.1547
                                            0.1756 -0.0362  0.5392  0.0665
   110. (0.00671) RY*( 3) C   6           s(  0.07%)p18.09(  1.24%)d99.99( 98.69%)
                                            0.0000  0.0003  0.0262 -0.0196 -0.0133
                                           -0.0118 -0.0115  0.0669  0.0841  0.3258
                                           -0.4617 -0.6725  0.0830 -0.4565
   111. (0.00449) RY*( 4) C   6           s( 31.85%)p 0.61( 19.58%)d 1.52( 48.56%)
                                            0.0000 -0.0052  0.5644 -0.0279 -0.2979
                                            0.0283  0.3085 -0.0069 -0.1015 -0.0801
                                           -0.1941  0.0711 -0.6568 -0.0710
   112. (0.00334) RY*( 5) C   6           s(  2.73%)p25.55( 69.75%)d10.08( 27.52%)
                                           -0.0000 -0.0050  0.1652  0.0150  0.3852
                                           -0.0054  0.0628 -0.0164 -0.7380  0.1355
                                            0.3457 -0.3493 -0.0582  0.1089
   113. (0.00230) RY*( 6) C   6           s( 14.24%)p 1.11( 15.74%)d 4.92( 70.02%)
                                           -0.0000 -0.0033  0.3774  0.0107  0.3206
                                           -0.0141 -0.0280 -0.0113 -0.2311  0.1982
                                           -0.4686  0.5272  0.3851 -0.1226
   114. (0.00181) RY*( 7) C   6           s( 10.48%)p 1.86( 19.51%)d 6.68( 70.01%)
                                           -0.0000 -0.0037  0.3237 -0.0101  0.0728
                                           -0.0320 -0.1417 -0.0025  0.4106  0.7303
                                            0.3507  0.0435 -0.0934  0.1821
   115. (0.00114) RY*( 8) C   6           s( 35.52%)p 0.44( 15.75%)d 1.37( 48.72%)
                                           -0.0000  0.0088  0.5959  0.0197  0.2020
                                            0.0150 -0.0455  0.0091  0.3376 -0.5121
                                            0.1407 -0.3027  0.3250  0.0890
   116. (0.00003) RY*( 9) C   6           s(  0.36%)p 0.20(  0.07%)d99.99( 99.57%)
   117. (0.00286) RY*( 1) O   7           s( 46.02%)p 1.08( 49.93%)d 0.09(  4.05%)
                                            0.0000 -0.0069  0.6784 -0.0020 -0.3689
                                           -0.0061 -0.5891 -0.0008 -0.1268 -0.1834
                                           -0.0065 -0.0300 -0.0527 -0.0560
   118. (0.00233) RY*( 2) O   7           s(  0.18%)p99.99( 96.12%)d21.05(  3.70%)
                                            0.0000 -0.0006  0.0419 -0.0000  0.2678
                                           -0.0008  0.0871  0.0027 -0.9391  0.0086
                                           -0.1611 -0.0038  0.0444 -0.0950
   119. (0.00103) RY*( 3) O   7           s( 15.28%)p 4.97( 75.91%)d 0.58(  8.80%)
                                            0.0000 -0.0042  0.3909 -0.0028 -0.5121
                                           -0.0087  0.7017 -0.0011 -0.0665  0.1841
                                            0.0575  0.0240  0.2185  0.0503
   120. (0.00069) RY*( 4) O   7           s( 38.24%)p 1.53( 58.39%)d 0.09(  3.37%)
                                           -0.0000  0.0050  0.6184  0.0084  0.7059
                                           -0.0033  0.1698  0.0018  0.2382  0.1489
                                           -0.0189  0.0261 -0.0661  0.0779
   121. (0.00013) RY*( 5) O   7           s(  0.00%)p 1.00(  1.84%)d53.20( 98.15%)
                                           -0.0000  0.0004  0.0013  0.0021 -0.0176
                                            0.0011 -0.0273 -0.0079  0.1316 -0.0738
                                           -0.6399  0.6702  0.2850 -0.1905
   122. (0.00010) RY*( 6) O   7           s(  0.05%)p99.99(  7.98%)d99.99( 91.97%)
                                           -0.0000 -0.0031  0.0224  0.0195 -0.1237
                                           -0.0231  0.2521  0.0026 -0.0008 -0.2053
                                           -0.2800  0.0774 -0.8885 -0.0618
   123. (0.00006) RY*( 7) O   7           s(  0.18%)p41.07(  7.53%)d99.99( 92.29%)
   124. (0.00002) RY*( 8) O   7           s(  0.01%)p 1.00(  1.57%)d62.75( 98.43%)
   125. (0.00002) RY*( 9) O   7           s(  0.05%)p18.64(  0.91%)d99.99( 99.04%)
   126. (0.00657) RY*( 1) C   8           s(  0.03%)p99.99( 99.64%)d10.24(  0.33%)
                                           -0.0000  0.0171 -0.0057 -0.0239  0.5678
                                            0.0083  0.7769 -0.0059  0.2640  0.0240
                                            0.0006  0.0195 -0.0440 -0.0207
   127. (0.00461) RY*( 2) C   8           s( 13.62%)p 5.71( 77.70%)d 0.64(  8.68%)
                                           -0.0000 -0.0065  0.3690  0.0077 -0.6626
                                            0.0224  0.5466  0.0059 -0.1965 -0.1849
                                           -0.0691 -0.0105 -0.2127 -0.0493
   128. (0.00395) RY*( 3) C   8           s(  0.06%)p99.99( 99.15%)d13.65(  0.79%)
                                           -0.0000 -0.0001  0.0241  0.0015 -0.3230
                                            0.0025 -0.0834 -0.0048  0.9382  0.0111
                                           -0.0119 -0.0777 -0.0282 -0.0289
   129. (0.00128) RY*( 4) C   8           s(  0.00%)p 1.00(  0.02%)d99.99( 99.97%)
                                           -0.0000  0.0002  0.0038  0.0035  0.0031
                                            0.0023 -0.0001 -0.0145 -0.0030 -0.0607
                                            0.8213 -0.2288 -0.3016  0.4222
   130. (0.00109) RY*( 5) C   8           s(  1.30%)p 0.79(  1.03%)d75.12( 97.67%)
                                            0.0000  0.0068  0.1138 -0.0497  0.0417
                                            0.0178 -0.0747 -0.0121  0.0000  0.5550
                                           -0.3522  0.1386 -0.5956  0.4132
   131. (0.00082) RY*( 6) C   8           s(  7.02%)p 1.46( 10.27%)d11.78( 82.70%)
                                           -0.0000  0.0037  0.2650 -0.0019  0.2601
                                           -0.0044 -0.1799 -0.0014  0.0519 -0.7002
                                           -0.3602 -0.2688 -0.1947  0.3112
   132. (0.00067) RY*( 7) C   8           s(  0.00%)p 1.00(  0.77%)d99.99( 99.23%)
                                           -0.0000  0.0000  0.0008  0.0056 -0.0243
                                            0.0029 -0.0111 -0.0183  0.0810 -0.2902
                                            0.1064  0.8968  0.0790  0.2938
   133. (0.00059) RY*( 8) C   8           s( 17.44%)p 0.58( 10.10%)d 4.15( 72.46%)
                                           -0.0000  0.0017  0.4176  0.0119  0.2255
                                            0.0185 -0.2202  0.0064  0.0343 -0.0532
                                            0.2177  0.2098 -0.4572 -0.6491
   134. (0.00041) RY*( 9) C   8           s( 60.54%)p 0.03(  1.76%)d 0.62( 37.70%)
                                           -0.0000 -0.0013  0.7781  0.0117  0.1131
                                           -0.0083 -0.0605  0.0023  0.0300  0.2743
                                            0.0862 -0.0337  0.5015  0.2043
   135. (0.00380) RY*( 1) C   9           s(  0.00%)p 1.00( 92.90%)d 0.08(  7.09%)
                                           -0.0000  0.0002  0.0046 -0.0053 -0.2564
                                           -0.0024 -0.1281  0.0179  0.9201 -0.0776
                                            0.0480  0.2320  0.0152  0.0925
   136. (0.00319) RY*( 2) C   9           s(  7.33%)p12.26( 89.82%)d 0.39(  2.85%)
                                           -0.0000  0.0079  0.2705  0.0084  0.9054
                                            0.0055  0.0917  0.0029  0.2645  0.1602
                                            0.0032  0.0326  0.0068  0.0418
   137. (0.00127) RY*( 3) C   9           s( 60.86%)p 0.64( 38.89%)d 0.00(  0.25%)
                                            0.0000  0.0117  0.7800  0.0026 -0.2845
                                           -0.0091  0.5548 -0.0004 -0.0058 -0.0224
                                           -0.0127 -0.0185  0.0268  0.0282
   138. (0.00022) RY*( 4) C   9           s( 24.81%)p 2.19( 54.43%)d 0.84( 20.76%)
                                           -0.0000 -0.0195  0.4977 -0.0080  0.0029
                                            0.0208 -0.7302  0.0006 -0.1027 -0.2638
                                            0.0499 -0.1335  0.3421  0.0254
   139. (0.00006) RY*( 5) C   9           s(  5.02%)p 2.91( 14.60%)d16.03( 80.38%)
   140. (0.00001) RY*( 6) C   9           s(  0.08%)p 4.24(  0.32%)d99.99( 99.60%)
   141. (0.00001) RY*( 7) C   9           s(  0.05%)p99.99(  6.09%)d99.99( 93.86%)
   142. (0.00001) RY*( 8) C   9           s(  0.93%)p 1.65(  1.54%)d99.99( 97.52%)
   143. (0.00001) RY*( 9) C   9           s(  1.00%)p 1.50(  1.50%)d97.17( 97.50%)
   144. (0.00384) RY*( 1) C  10           s(  0.60%)p99.99( 92.74%)d11.06(  6.66%)
                                            0.0000  0.0018  0.0776 -0.0004 -0.1972
                                           -0.0127 -0.7234 -0.0103 -0.6041  0.1038
                                            0.0546 -0.0418 -0.1013 -0.2021
   145. (0.00249) RY*( 2) C  10           s( 29.54%)p 2.30( 68.03%)d 0.08(  2.43%)
                                           -0.0000  0.0106  0.5434  0.0052  0.3395
                                           -0.0059 -0.5026  0.0036  0.5589  0.0180
                                            0.0252 -0.0270 -0.1214  0.0886
   146. (0.00123) RY*( 3) C  10           s( 27.61%)p 2.58( 71.24%)d 0.04(  1.16%)
                                            0.0000  0.0133  0.5252  0.0039 -0.8147
                                            0.0057  0.1575 -0.0064  0.1539 -0.0004
                                            0.0041  0.0419  0.0703 -0.0698
   147. (0.00019) RY*( 4) C  10           s( 33.22%)p 1.31( 43.67%)d 0.70( 23.10%)
                                           -0.0000 -0.0181  0.5761 -0.0186  0.3973
                                           -0.0022  0.2976  0.0090 -0.4357 -0.2307
                                            0.1447  0.2362  0.2572 -0.1869
   148. (0.00010) RY*( 5) C  10           s(  5.99%)p 2.38( 14.27%)d13.30( 79.74%)
   149. (0.00002) RY*( 6) C  10           s(  1.10%)p 1.19(  1.30%)d89.07( 97.60%)
   150. (0.00001) RY*( 7) C  10           s(  1.02%)p 0.68(  0.69%)d96.72( 98.29%)
   151. (0.00002) RY*( 8) C  10           s(  0.93%)p 4.81(  4.45%)d99.99( 94.63%)
   152. (0.00000) RY*( 9) C  10           s(  0.07%)p55.77(  3.72%)d99.99( 96.22%)
   153. (0.00384) RY*( 1) C  11           s(  0.65%)p99.99( 92.67%)d10.32(  6.68%)
                                            0.0000  0.0019  0.0805 -0.0048 -0.4366
                                           -0.0147 -0.8365  0.0047  0.1898  0.0239
                                            0.0920  0.1943 -0.0825 -0.1151
   154. (0.00248) RY*( 2) C  11           s( 30.30%)p 2.22( 67.26%)d 0.08(  2.44%)
                                           -0.0000  0.0107  0.5504  0.0069  0.6164
                                           -0.0052 -0.3616 -0.0017 -0.4023  0.0255
                                           -0.1359  0.0364 -0.0612  0.0133
   155. (0.00113) RY*( 3) C  11           s( 26.25%)p 2.75( 72.16%)d 0.06(  1.59%)
                                            0.0000  0.0135  0.5122 -0.0010 -0.6171
                                            0.0037  0.2584  0.0090 -0.5234  0.0058
                                            0.1090 -0.0331  0.0391 -0.0373
   156. (0.00019) RY*( 4) C  11           s( 33.27%)p 1.30( 43.39%)d 0.70( 23.35%)
                                           -0.0000 -0.0181  0.5765 -0.0107  0.0758
                                            0.0017  0.1428 -0.0177  0.6382 -0.0881
                                            0.2155 -0.2627  0.1723 -0.2839
   157. (0.00009) RY*( 5) C  11           s(  6.64%)p 2.19( 14.53%)d11.88( 78.84%)
   158. (0.00002) RY*( 6) C  11           s(  0.56%)p 7.92(  4.41%)d99.99( 95.03%)
   159. (0.00002) RY*( 7) C  11           s(  2.33%)p 0.83(  1.93%)d41.15( 95.74%)
   160. (0.00000) RY*( 8) C  11           s(  0.06%)p32.54(  2.02%)d99.99( 97.92%)
   161. (0.00001) RY*( 9) C  11           s(  0.02%)p88.41(  1.74%)d99.99( 98.24%)
   162. (0.00104) RY*( 1) O  12           s(  4.50%)p20.93( 94.30%)d 0.27(  1.20%)
                                           -0.0000 -0.0000  0.2122  0.0064  0.7570
                                           -0.0014 -0.3479  0.0064 -0.4987 -0.0581
                                            0.0278  0.0525 -0.0566  0.0434
   163. (0.00084) RY*( 2) O  12           s(  5.06%)p18.42( 93.29%)d 0.32(  1.64%)
                                           -0.0000 -0.0005  0.2250  0.0079  0.2480
                                            0.0018 -0.4852 -0.0034  0.7974 -0.0013
                                           -0.0752 -0.0782 -0.0356 -0.0585
   164. (0.00018) RY*( 3) O  12           s( 80.50%)p 0.18( 14.71%)d 0.06(  4.79%)
                                           -0.0000 -0.0070  0.8972  0.0080 -0.3538
                                            0.0214  0.0187  0.0067 -0.1451 -0.1835
                                           -0.0173 -0.0223 -0.0947 -0.0666
   165. (0.00012) RY*( 4) O  12           s(  3.03%)p30.00( 91.00%)d 1.97(  5.97%)
                                            0.0000  0.0160  0.1734 -0.0107  0.4809
                                           -0.0157  0.7787 -0.0059  0.2683 -0.2214
                                            0.0078 -0.0677  0.0606 -0.0484
   166. (0.00003) RY*( 5) O  12           s(  2.71%)p 1.43(  3.88%)d34.49( 93.41%)
   167. (0.00003) RY*( 6) O  12           s(  0.05%)p11.98(  0.61%)d99.99( 99.34%)
   168. (0.00000) RY*( 7) O  12           s(  0.23%)p 6.77(  1.59%)d99.99( 98.18%)
   169. (0.00001) RY*( 8) O  12           s(  2.88%)p 0.07(  0.21%)d33.60( 96.90%)
   170. (0.00000) RY*( 9) O  12           s(  1.00%)p 0.76(  0.76%)d98.45( 98.24%)
   171. (0.00644) RY*( 1) C  13           s(  0.38%)p99.99( 95.38%)d11.02(  4.23%)
                                           -0.0000  0.0107  0.0611 -0.0321 -0.8461
                                           -0.0149 -0.2632 -0.0150 -0.4089  0.1387
                                           -0.0709  0.0796 -0.0491 -0.0965
   172. (0.00222) RY*( 2) C  13           s(  2.04%)p33.09( 67.38%)d15.01( 30.58%)
                                           -0.0000  0.0135  0.1421 -0.0218  0.1331
                                            0.0030 -0.7777  0.0126  0.2250  0.2139
                                            0.2748 -0.4071 -0.1148 -0.0751
   173. (0.00197) RY*( 3) C  13           s( 47.38%)p 0.75( 35.53%)d 0.36( 17.09%)
                                           -0.0000 -0.0111  0.6883 -0.0223  0.3506
                                            0.0239 -0.2105  0.0044 -0.4324 -0.1099
                                           -0.2247  0.2788  0.1585 -0.0743
   174. (0.00106) RY*( 4) C  13           s( 34.88%)p 1.80( 62.67%)d 0.07(  2.45%)
                                            0.0000  0.0121  0.5904  0.0150 -0.3382
                                           -0.0147  0.1837 -0.0178  0.6913  0.0239
                                           -0.0568  0.0685  0.1249 -0.0211
   175. (0.00042) RY*( 5) C  13           s(  0.02%)p99.99(  3.59%)d99.99( 96.39%)
                                           -0.0000 -0.0052  0.0130 -0.0083 -0.0447
                                            0.0083  0.1584  0.0023 -0.0933 -0.3429
                                            0.2089 -0.3594  0.3351 -0.7491
   176. (0.00022) RY*( 6) C  13           s(  0.13%)p17.57(  2.28%)d99.99( 97.59%)
                                           -0.0000  0.0003  0.0360 -0.0194 -0.0315
                                            0.0302 -0.0973  0.0104  0.1045 -0.5498
                                            0.2035  0.3284 -0.6982 -0.1919
   177. (0.00014) RY*( 7) C  13           s( 11.95%)p 1.64( 19.58%)d 5.73( 68.47%)
                                           -0.0000 -0.0078  0.3456  0.0077 -0.0620
                                           -0.0095  0.3242  0.0135 -0.2941 -0.0325
                                            0.6403 -0.3096 -0.1139  0.4059
   178. (0.00004) RY*( 8) C  13           s(  0.94%)p11.00( 10.32%)d94.52( 88.74%)
   179. (0.00002) RY*( 9) C  13           s(  2.34%)p 1.49(  3.49%)d40.23( 94.17%)
   180. (0.00469) RY*( 1) C  14           s(  5.53%)p16.13( 89.16%)d 0.96(  5.31%)
                                           -0.0000  0.0181  0.2344  0.0160  0.6034
                                           -0.0276 -0.6735  0.0061  0.2699 -0.0859
                                           -0.0969  0.0311 -0.1239 -0.1417
   181. (0.00165) RY*( 2) C  14           s(  6.40%)p10.10( 64.65%)d 4.52( 28.95%)
                                            0.0000 -0.0219  0.2521  0.0024  0.0254
                                            0.0088  0.3931  0.0091  0.7008  0.2489
                                           -0.2699 -0.2550  0.2075 -0.2160
   182. (0.00138) RY*( 3) C  14           s(  0.00%)p 1.00( 94.34%)d 0.06(  5.66%)
                                           -0.0000 -0.0020  0.0043 -0.0176  0.7379
                                           -0.0108  0.5339  0.0076 -0.3367  0.0113
                                            0.0958  0.1036  0.0974 -0.1644
   183. (0.00042) RY*( 4) C  14           s( 78.64%)p 0.19( 15.28%)d 0.08(  6.08%)
                                            0.0000  0.0054  0.8868 -0.0024 -0.1381
                                            0.0046 -0.0380  0.0048 -0.3636  0.1236
                                            0.0609 -0.0979  0.1513  0.0967
   184. (0.00026) RY*( 5) C  14           s(  0.01%)p99.99(  5.33%)d99.99( 94.66%)
                                           -0.0000 -0.0007  0.0104 -0.0114  0.1514
                                           -0.0061  0.1420  0.0077 -0.1000 -0.0028
                                           -0.3944 -0.4848 -0.5800  0.4685
   185. (0.00012) RY*( 6) C  14           s(  0.44%)p 3.16(  1.39%)d99.99( 98.17%)
                                           -0.0000 -0.0033  0.0663 -0.0163  0.0342
                                           -0.0159  0.0803  0.0054  0.0760 -0.7376
                                           -0.3418  0.1095  0.4379  0.3420
   186. (0.00007) RY*( 7) C  14           s(  4.49%)p 4.60( 20.65%)d16.66( 74.85%)
   187. (0.00004) RY*( 8) C  14           s(  2.82%)p 2.59(  7.31%)d31.86( 89.87%)
   188. (0.00001) RY*( 9) C  14           s(  1.76%)p 1.12(  1.97%)d54.72( 96.27%)
   189. (0.00549) RY*( 1) C  15           s(  4.04%)p22.37( 90.28%)d 1.41(  5.68%)
                                           -0.0000  0.0206  0.1998  0.0149  0.2009
                                            0.0043  0.1059 -0.0276 -0.9221  0.0329
                                           -0.2299  0.0091  0.0522  0.0103
   190. (0.00295) RY*( 2) C  15           s( 15.05%)p 5.18( 78.02%)d 0.46(  6.93%)
                                            0.0000 -0.0071  0.3879 -0.0055 -0.5943
                                            0.0025 -0.6393  0.0032 -0.1349  0.1256
                                            0.0336  0.0712 -0.2130 -0.0449
   191. (0.00111) RY*( 3) C  15           s(  4.24%)p17.06( 72.29%)d 5.54( 23.48%)
                                            0.0000 -0.0211  0.2048 -0.0070 -0.4853
                                           -0.0105  0.6978 -0.0023  0.0126 -0.1115
                                           -0.1006 -0.0336 -0.4395 -0.1338
   192. (0.00053) RY*( 4) C  15           s( 67.69%)p 0.31( 21.25%)d 0.16( 11.05%)
                                           -0.0000  0.0053  0.8227 -0.0038  0.3935
                                            0.0001  0.0326 -0.0034  0.2380 -0.0670
                                            0.1050 -0.3025  0.0374 -0.0462
   193. (0.00027) RY*( 5) C  15           s(  6.75%)p 0.50(  3.37%)d13.31( 89.88%)
                                           -0.0000 -0.0011  0.2599 -0.0028  0.0827
                                           -0.0038  0.1487  0.0001  0.0686  0.0723
                                            0.1641  0.9008  0.0754  0.2223
   194. (0.00013) RY*( 6) C  15           s(  0.98%)p25.45( 24.93%)d75.66( 74.09%)
                                           -0.0000 -0.0127  0.0981  0.0147 -0.4395
                                           -0.0163  0.2231  0.0055 -0.0761  0.0559
                                            0.2881 -0.2006  0.7419  0.2533
   195. (0.00012) RY*( 7) C  15           s(  0.00%)p 1.00(  2.68%)d36.31( 97.32%)
                                            0.0000  0.0019  0.0019  0.0063 -0.0583
                                            0.0239 -0.1375  0.0075 -0.0620 -0.9738
                                            0.0148  0.0714  0.0420  0.1332
   196. (0.00002) RY*( 8) C  15           s(  1.36%)p 5.22(  7.07%)d67.50( 91.57%)
   197. (0.00001) RY*( 9) C  15           s(  0.00%)p 1.00(  0.18%)d99.99( 99.81%)
   198. (0.00270) RY*( 1) O  16           s(  4.54%)p20.86( 94.73%)d 0.16(  0.73%)
                                           -0.0000  0.0016  0.2131  0.0079  0.6660
                                            0.0095  0.3914  0.0017  0.5919  0.0573
                                           -0.0215  0.0170 -0.0208 -0.0533
   199. (0.00048) RY*( 2) O  16           s(  0.00%)p 1.00( 97.49%)d 0.03(  2.51%)
                                           -0.0000 -0.0000  0.0044 -0.0071  0.7131
                                            0.0049 -0.4779  0.0051 -0.4878  0.0649
                                           -0.0685  0.0398 -0.0189  0.1195
   200. (0.00014) RY*( 3) O  16           s( 81.49%)p 0.09(  7.28%)d 0.14( 11.23%)
                                           -0.0000  0.0049  0.9027 -0.0028 -0.1641
                                            0.0128 -0.2120 -0.0165 -0.0224  0.0151
                                           -0.2341 -0.1355 -0.1596 -0.1159
   201. (0.00008) RY*( 4) O  16           s(  0.22%)p99.99( 80.68%)d88.77( 19.11%)
   202. (0.00001) RY*( 5) O  16           s(  0.05%)p23.04(  1.15%)d99.99( 98.80%)
   203. (0.00000) RY*( 6) O  16           s(  6.38%)p 0.35(  2.25%)d14.32( 91.37%)
   204. (0.00001) RY*( 7) O  16           s(  3.00%)p 3.90( 11.68%)d28.49( 85.33%)
   205. (0.00001) RY*( 8) O  16           s(  3.02%)p 1.04(  3.14%)d31.03( 93.83%)
   206. (0.00000) RY*( 9) O  16           s(  1.27%)p 1.56(  1.98%)d76.22( 96.75%)
   207. (0.00387) RY*( 1) H  17           s( 95.49%)p 0.05(  4.51%)
                                            0.0192  0.9770 -0.1365 -0.0268 -0.1605
   208. (0.00117) RY*( 2) H  17           s(  0.00%)p 1.00(100.00%)
                                            0.0002  0.0047  0.7145 -0.4925 -0.4969
   209. (0.00078) RY*( 3) H  17           s(  2.91%)p33.31( 97.09%)
                                            0.0063  0.1706  0.3079 -0.4036  0.8445
   210. (0.00003) RY*( 4) H  17           s(  2.04%)p47.92( 97.96%)
   211. (0.00429) RY*( 1) H  18           s( 99.88%)p 0.00(  0.12%)
                                            0.0061  0.9994  0.0204 -0.0132  0.0241
   212. (0.00015) RY*( 2) H  18           s(  0.00%)p 1.00(100.00%)
                                           -0.0017  0.0023 -0.6939 -0.7126  0.1036
   213. (0.00010) RY*( 3) H  18           s(  0.00%)p 1.00(100.00%)
   214. (0.00004) RY*( 4) H  18           s(  0.20%)p99.99( 99.80%)
   215. (0.00287) RY*( 1) H  19           s( 98.51%)p 0.02(  1.49%)
                                            0.0056  0.9925  0.1211  0.0066  0.0134
   216. (0.00018) RY*( 2) H  19           s(  0.49%)p99.99( 99.51%)
                                           -0.0089  0.0693 -0.4856  0.2130 -0.8450
   217. (0.00009) RY*( 3) H  19           s(  1.02%)p96.69( 98.98%)
   218. (0.00003) RY*( 4) H  19           s(  0.07%)p99.99( 99.93%)
   219. (0.00300) RY*( 1) H  20           s( 99.89%)p 0.00(  0.11%)
                                            0.0068  0.9994 -0.0255 -0.0111 -0.0178
   220. (0.00016) RY*( 2) H  20           s(  0.01%)p 1.00( 99.99%)
                                           -0.0057  0.0065  0.6932 -0.6931 -0.1976
   221. (0.00012) RY*( 3) H  20           s(  0.02%)p99.99( 99.98%)
                                            0.0057  0.0131  0.5488  0.6853 -0.4785
   222. (0.00004) RY*( 4) H  20           s(  0.17%)p99.99( 99.83%)
   223. (0.00197) RY*( 1) H  21           s( 98.89%)p 0.01(  1.11%)
                                            0.0041  0.9944 -0.0436 -0.0767  0.0578
   224. (0.00020) RY*( 2) H  21           s(  0.04%)p99.99( 99.96%)
                                            0.0015  0.0191 -0.7165  0.1411 -0.6829
   225. (0.00012) RY*( 3) H  21           s(  0.01%)p 1.00( 99.99%)
                                            0.0075  0.0058 -0.3949  0.7249  0.5644
   226. (0.00004) RY*( 4) H  21           s(  1.15%)p86.24( 98.85%)
   227. (0.00198) RY*( 1) H  22           s( 98.89%)p 0.01(  1.11%)
                                            0.0041  0.9944 -0.0011 -0.0557 -0.0896
   228. (0.00020) RY*( 2) H  22           s(  0.03%)p99.99( 99.97%)
                                            0.0014  0.0176 -0.9807  0.0238  0.1933
   229. (0.00012) RY*( 3) H  22           s(  0.01%)p 1.00( 99.99%)
                                            0.0074  0.0057 -0.0731  0.8747 -0.4790
   230. (0.00004) RY*( 4) H  22           s(  1.15%)p85.68( 98.85%)
   231. (0.00111) RY*( 1) H  23           s( 96.62%)p 0.03(  3.38%)
                                            0.0052  0.9830  0.1419 -0.1137  0.0268
   232. (0.00021) RY*( 2) H  23           s(  0.00%)p 1.00(100.00%)
                                            0.0000 -0.0000 -0.2865 -0.1338  0.9487
   233. (0.00013) RY*( 3) H  23           s(  0.01%)p99.99( 99.99%)
                                            0.0047  0.0110  0.5208  0.8093  0.2714
   234. (0.00003) RY*( 4) H  23           s(  3.44%)p28.04( 96.56%)
   235. (0.00126) RY*( 1) H  24           s( 97.28%)p 0.03(  2.72%)
                                            0.0051  0.9863  0.1614 -0.0209 -0.0266
   236. (0.00021) RY*( 2) H  24           s(  0.02%)p99.99( 99.98%)
                                            0.0003  0.0123  0.1312  0.6931  0.7087
   237. (0.00014) RY*( 3) H  24           s(  0.07%)p99.99( 99.93%)
                                            0.0051  0.0261 -0.1333 -0.6961  0.7050
   238. (0.00003) RY*( 4) H  24           s(  2.71%)p35.85( 97.29%)
   239. (0.00191) RY*( 1) H  25           s( 98.83%)p 0.01(  1.17%)
                                            0.0040  0.9941  0.0219 -0.0220 -0.1038
   240. (0.00020) RY*( 2) H  25           s(  0.09%)p99.99( 99.91%)
                                            0.0011  0.0293 -0.6507  0.7586 -0.0174
   241. (0.00012) RY*( 3) H  25           s(  0.01%)p 1.00( 99.99%)
                                            0.0074  0.0035 -0.7590 -0.6510  0.0109
   242. (0.00004) RY*( 4) H  25           s(  1.16%)p85.17( 98.84%)
   243. (0.00223) RY*( 1) H  26           s( 98.14%)p 0.02(  1.86%)
                                            0.0059  0.9907 -0.0782  0.1025  0.0441
   244. (0.00020) RY*( 2) H  26           s(  0.52%)p99.99( 99.48%)
                                           -0.0043  0.0723  0.9273 -0.1374  0.3406
   245. (0.00014) RY*( 3) H  26           s(  0.67%)p99.99( 99.33%)
                                           -0.0087  0.0816  0.3151 -0.1461 -0.9342
   246. (0.00005) RY*( 4) H  26           s(  0.75%)p99.99( 99.25%)
   247. (0.00216) RY*( 1) H  27           s( 98.02%)p 0.02(  1.98%)
                                            0.0060  0.9900 -0.0541  0.1188 -0.0527
   248. (0.00020) RY*( 2) H  27           s(  0.60%)p99.99( 99.40%)
                                           -0.0042  0.0770  0.9708 -0.1123  0.1974
   249. (0.00014) RY*( 3) H  27           s(  0.68%)p99.99( 99.32%)
                                           -0.0085  0.0823 -0.2323 -0.3991  0.8831
   250. (0.00005) RY*( 4) H  27           s(  0.79%)p99.99( 99.21%)
   251. (0.00195) RY*( 1) H  28           s( 98.87%)p 0.01(  1.13%)
                                            0.0040  0.9943 -0.0366 -0.0479  0.0878
   252. (0.00020) RY*( 2) H  28           s(  0.07%)p99.99( 99.93%)
                                            0.0010  0.0269 -0.6182  0.7729 -0.1409
   253. (0.00012) RY*( 3) H  28           s(  0.01%)p 1.00( 99.99%)
                                            0.0075  0.0028 -0.5790 -0.5695 -0.5834
   254. (0.00004) RY*( 4) H  28           s(  1.13%)p87.11( 98.87%)
   255. (0.00124) RY*( 1) H  29           s( 97.22%)p 0.03(  2.78%)
                                            0.0051  0.9860  0.1247 -0.0403  0.1030
   256. (0.00021) RY*( 2) H  29           s(  0.02%)p99.99( 99.98%)
                                            0.0003  0.0127  0.4361  0.8407 -0.3207
   257. (0.00013) RY*( 3) H  29           s(  0.06%)p99.99( 99.94%)
                                            0.0051  0.0250  0.3217 -0.4788 -0.8165
   258. (0.00003) RY*( 4) H  29           s(  2.78%)p35.01( 97.22%)
   259. (0.00330) RY*( 1) H  30           s( 98.54%)p 0.01(  1.46%)
                                            0.0066  0.9927  0.1168 -0.0280  0.0124
   260. (0.00015) RY*( 2) H  30           s(  0.54%)p99.99( 99.46%)
                                           -0.0102  0.0729 -0.4913  0.1528 -0.8543
   261. (0.00009) RY*( 3) H  30           s(  0.95%)p99.99( 99.05%)
   262. (0.00003) RY*( 4) H  30           s(  0.07%)p99.99( 99.93%)
   263. (0.00264) RY*( 1) H  31           s( 99.81%)p 0.00(  0.19%)
                                            0.0063  0.9990 -0.0068 -0.0028 -0.0431
   264. (0.00017) RY*( 2) H  31           s(  0.01%)p 1.00( 99.99%)
                                           -0.0042  0.0067  0.8381  0.5454 -0.0115
   265. (0.00011) RY*( 3) H  31           s(  0.12%)p99.99( 99.88%)
                                           -0.0104  0.0332 -0.3305  0.5238  0.7843
   266. (0.00003) RY*( 4) H  31           s(  0.15%)p99.99( 99.85%)
   267. (0.00296) RY*( 1) H  32           s( 99.67%)p 0.00(  0.33%)
                                            0.0060  0.9983  0.0267  0.0034  0.0507
   268. (0.00017) RY*( 2) H  32           s(  0.01%)p 1.00( 99.99%)
                                           -0.0051  0.0059 -0.5989  0.7873  0.1467
   269. (0.00013) RY*( 3) H  32           s(  0.00%)p 1.00(100.00%)
                                            0.0001  0.0003 -0.6926 -0.6011  0.3987
   270. (0.00004) RY*( 4) H  32           s(  0.41%)p99.99( 99.59%)
   271. (0.00202) RY*( 1) H  33           s( 99.27%)p 0.01(  0.73%)
                                            0.0047  0.9963 -0.0369  0.0719  0.0282
   272. (0.00017) RY*( 2) H  33           s(  0.00%)p 1.00(100.00%)
                                            0.0041  0.0027 -0.6779 -0.1001 -0.7283
   273. (0.00014) RY*( 3) H  33           s(  0.00%)p 1.00(100.00%)
                                            0.0009  0.0062  0.6104  0.4756 -0.6334
   274. (0.00004) RY*( 4) H  33           s(  0.81%)p99.99( 99.19%)
   275. (0.00223) RY*( 1) H  34           s( 99.62%)p 0.00(  0.38%)
                                            0.0043  0.9981 -0.0573 -0.0067  0.0213
   276. (0.00018) RY*( 2) H  34           s(  0.04%)p99.99( 99.96%)
                                            0.0050  0.0201  0.6471 -0.2832  0.7075
   277. (0.00011) RY*( 3) H  34           s(  0.01%)p99.99( 99.99%)
                                            0.0008  0.0111  0.1671  0.9585  0.2306
   278. (0.00004) RY*( 4) H  34           s(  0.41%)p99.99( 99.59%)
   279. (0.00326) RY*( 1) H  35           s( 99.65%)p 0.00(  0.35%)
                                            0.0065  0.9982 -0.0345 -0.0187 -0.0447
   280. (0.00017) RY*( 2) H  35           s(  0.01%)p99.99( 99.99%)
                                           -0.0042  0.0102 -0.6351 -0.1108  0.7644
   281. (0.00013) RY*( 3) H  35           s(  0.09%)p99.99( 99.91%)
                                           -0.0018  0.0308  0.0877  0.9725  0.2134
   282. (0.00004) RY*( 4) H  35           s(  0.33%)p99.99( 99.67%)
   283. (0.10424) BD*( 1) O   1 - C   2  
                ( 30.06%)   0.5482* O   1 s( 36.80%)p 1.72( 63.13%)d 0.00(  0.07%)
                                            0.0001 -0.6067  0.0027 -0.4217 -0.0014
                                            0.0673 -0.0004 -0.6700 -0.0014  0.0036
                                           -0.0167  0.0108 -0.0018 -0.0156
                ( 69.94%)  -0.8363* C   2 s( 26.00%)p 2.83( 73.66%)d 0.01(  0.34%)
                                            0.0001 -0.5096  0.0158  0.4897  0.0320
                                           -0.0065  0.0042  0.7029  0.0408  0.0052
                                           -0.0453  0.0042 -0.0158 -0.0327
   284. (0.01427) BD*( 1) O   1 - H  17  
                ( 25.17%)   0.5017* O   1 s( 20.66%)p 3.84( 79.26%)d 0.00(  0.08%)
                                           -0.0002 -0.4543 -0.0144  0.5563  0.0229
                                            0.6822  0.0113  0.1291  0.0218 -0.0194
                                            0.0050  0.0068  0.0129  0.0133
                ( 74.83%)  -0.8650* H  17 s( 99.55%)p 0.00(  0.45%)
                                           -0.9977  0.0116 -0.0403 -0.0532 -0.0056
   285. (0.06366) BD*( 1) C   2 - C   3  
                ( 52.39%)   0.7238* C   2 s( 40.58%)p 1.46( 59.37%)d 0.00(  0.05%)
                                            0.0002  0.6362  0.0332  0.4878 -0.0062
                                            0.5825 -0.0263  0.1247  0.0147  0.0178
                                           -0.0018  0.0027 -0.0059 -0.0127
                ( 47.61%)  -0.6900* C   3 s( 25.41%)p 2.93( 74.53%)d 0.00(  0.06%)
                                            0.0003  0.5040  0.0098 -0.5400  0.0027
                                           -0.6606 -0.0086 -0.1307  0.0120  0.0194
                                            0.0042  0.0067 -0.0032 -0.0109
   286. (0.02253) BD*( 1) C   2 - O  16  
                ( 66.85%)   0.8176* C   2 s( 33.21%)p 2.00( 66.54%)d 0.01(  0.25%)
                                           -0.0001 -0.5750  0.0389  0.0937  0.0149
                                            0.6529  0.0566 -0.4751 -0.0347 -0.0078
                                            0.0081  0.0400  0.0273  0.0002
                ( 33.15%)  -0.5758* O  16 s( 44.52%)p 1.24( 55.40%)d 0.00(  0.09%)
                                            0.0000 -0.6668  0.0233 -0.0857 -0.0013
                                           -0.5745 -0.0169  0.4648  0.0150 -0.0027
                                            0.0044  0.0246  0.0148 -0.0028
   287. (0.20552) BD*( 2) C   2 - O  16  
                ( 68.82%)   0.8296* C   2 s(  0.01%)p 1.00( 99.56%)d 0.00(  0.43%)
                                           -0.0000 -0.0085  0.0004  0.7126 -0.0251
                                           -0.4788  0.0185 -0.5072  0.0181 -0.0335
                                            0.0320  0.0080 -0.0314 -0.0339
                ( 31.18%)  -0.5584* O  16 s(  0.01%)p 1.00( 99.85%)d 0.00(  0.15%)
                                            0.0000 -0.0092  0.0003  0.7103  0.0039
                                           -0.4972 -0.0029 -0.4967 -0.0026  0.0194
                                           -0.0188 -0.0028  0.0171  0.0208
   288. (0.03130) BD*( 1) C   3 - C   4  
                ( 48.69%)   0.6978* C   3 s( 26.03%)p 2.84( 73.93%)d 0.00(  0.04%)
                                           -0.0001 -0.5101 -0.0033 -0.5397 -0.0091
                                           -0.0796  0.0181  0.6643 -0.0060 -0.0016
                                            0.0170  0.0015 -0.0040 -0.0102
                ( 51.31%)  -0.7163* C   4 s( 28.55%)p 2.50( 71.40%)d 0.00(  0.05%)
                                           -0.0004 -0.5343  0.0051  0.5312 -0.0085
                                            0.0859  0.0196 -0.6512 -0.0016 -0.0007
                                            0.0185  0.0013 -0.0067 -0.0087
   289. (0.02384) BD*( 1) C   3 - C  15  
                ( 48.60%)   0.6971* C   3 s( 26.80%)p 2.73( 73.16%)d 0.00(  0.04%)
                                           -0.0000 -0.5177 -0.0020  0.4347  0.0097
                                           -0.7244  0.0126 -0.1315 -0.0188  0.0150
                                            0.0028 -0.0019  0.0051  0.0109
                ( 51.40%)  -0.7170* C  15 s( 26.96%)p 2.71( 72.99%)d 0.00(  0.05%)
                                           -0.0005 -0.5193  0.0010 -0.4138  0.0087
                                            0.7371  0.0077  0.1228 -0.0152  0.0161
                                            0.0033 -0.0052  0.0084  0.0103
   290. (0.02043) BD*( 1) C   3 - H  18  
                ( 37.35%)   0.6112* C   3 s( 21.70%)p 3.61( 78.26%)d 0.00(  0.04%)
                                            0.0003 -0.4657  0.0070 -0.4768  0.0056
                                            0.1779  0.0046 -0.7236  0.0027  0.0041
                                           -0.0150  0.0071 -0.0033 -0.0096
                ( 62.65%)  -0.7915* H  18 s( 99.91%)p 0.00(  0.09%)
                                           -0.9995  0.0051  0.0149 -0.0085  0.0245
   291. (0.02673) BD*( 1) C   4 - N   5  
                ( 63.00%)   0.7937* C   4 s( 22.84%)p 3.37( 77.01%)d 0.01(  0.15%)
                                            0.0001  0.4776  0.0162  0.5410  0.0265
                                            0.6758  0.0171  0.1394 -0.0192  0.0309
                                            0.0073  0.0098 -0.0079 -0.0175
                ( 37.00%)  -0.6083* N   5 s( 32.75%)p 2.05( 67.22%)d 0.00(  0.03%)
                                            0.0001  0.5723 -0.0023 -0.4699 -0.0060
                                           -0.6557  0.0011 -0.1458  0.0109  0.0123
                                            0.0015  0.0005 -0.0032 -0.0118
   292. (0.01259) BD*( 1) C   4 - H  19  
                ( 37.27%)   0.6105* C   4 s( 24.98%)p 3.00( 74.98%)d 0.00(  0.04%)
                                           -0.0001  0.4997  0.0036  0.4780 -0.0081
                                           -0.7127  0.0145 -0.1134 -0.0162 -0.0171
                                           -0.0016  0.0025 -0.0051 -0.0091
                ( 62.73%)  -0.7920* H  19 s( 99.90%)p 0.00(  0.10%)
                                            0.9995 -0.0037 -0.0175  0.0249  0.0055
   293. (0.02248) BD*( 1) C   4 - H  20  
                ( 38.60%)   0.6213* C   4 s( 23.56%)p 3.24( 76.40%)d 0.00(  0.05%)
                                           -0.0002  0.4853 -0.0067 -0.4405  0.0218
                                            0.1616 -0.0172 -0.7368 -0.0116 -0.0059
                                            0.0161 -0.0067  0.0039  0.0102
                ( 61.40%)  -0.7836* H  20 s( 99.91%)p 0.00(  0.09%)
                                            0.9995 -0.0060  0.0144 -0.0014  0.0263
   294. (0.08013) BD*( 1) N   5 - C   6  
                ( 35.98%)   0.5998* N   5 s( 34.59%)p 1.89( 65.37%)d 0.00(  0.03%)
                                            0.0000 -0.5880 -0.0110 -0.7719  0.0191
                                            0.0893 -0.0006 -0.2226  0.0008  0.0035
                                           -0.0118  0.0012 -0.0126  0.0062
                ( 64.02%)  -0.8001* C   6 s( 34.85%)p 1.87( 65.00%)d 0.00(  0.15%)
                                            0.0002 -0.5903 -0.0022  0.7709 -0.0014
                                           -0.0944  0.0026  0.2160  0.0106  0.0008
                                           -0.0176  0.0009 -0.0323  0.0137
   295. (0.02596) BD*( 1) N   5 - C  13  
                ( 36.47%)   0.6039* N   5 s( 31.68%)p 2.16( 68.29%)d 0.00(  0.03%)
                                           -0.0001 -0.5629  0.0053  0.3663  0.0046
                                           -0.7364  0.0022 -0.0788 -0.0099  0.0104
                                            0.0018 -0.0077  0.0059  0.0098
                ( 63.53%)  -0.7971* C  13 s( 22.14%)p 3.51( 77.70%)d 0.01(  0.15%)
                                           -0.0001 -0.4705 -0.0094 -0.4101 -0.0240
                                            0.7710  0.0169  0.1136  0.0253  0.0267
                                            0.0035 -0.0067  0.0198  0.0192
   296. (0.09514) BD*( 1) C   6 - O   7  
                ( 69.52%)   0.8338* C   6 s( 29.51%)p 2.38( 70.17%)d 0.01(  0.32%)
                                            0.0002 -0.5432 -0.0109 -0.3252  0.0136
                                            0.7711  0.0287  0.0171  0.0072  0.0291
                                            0.0028 -0.0035  0.0404  0.0262
                ( 30.48%)  -0.5521* O   7 s( 33.46%)p 1.99( 66.48%)d 0.00(  0.06%)
                                           -0.0000 -0.5783 -0.0109  0.2549  0.0082
                                           -0.7739 -0.0087 -0.0292  0.0017  0.0056
                                            0.0006 -0.0042  0.0210  0.0122
   297. (0.18861) BD*( 1) C   6 - O  12  
                ( 68.68%)   0.8287* C   6 s( 19.31%)p 4.16( 80.36%)d 0.02(  0.33%)
                                           -0.0001  0.4394 -0.0064  0.1536  0.0293
                                            0.3544  0.0375  0.8075 -0.0058  0.0121
                                            0.0309  0.0450 -0.0102  0.0088
                ( 31.32%)  -0.5596* O  12 s( 23.07%)p 3.33( 76.82%)d 0.00(  0.11%)
                                           -0.0000  0.4801  0.0154 -0.5030 -0.0107
                                           -0.5281 -0.0140  0.4858 -0.0039  0.0241
                                           -0.0057 -0.0092 -0.0042 -0.0190
   298. (0.21543) BD*( 2) C   6 - O  12  
                ( 69.17%)   0.8317* C   6 s( 16.17%)p 5.16( 83.47%)d 0.02(  0.36%)
                                            0.0002 -0.4020  0.0129 -0.5226 -0.0131
                                           -0.5137 -0.0296  0.5438 -0.0294 -0.0400
                                            0.0144  0.0231  0.0045  0.0353
                ( 30.83%)  -0.5552* O  12 s( 19.52%)p 4.12( 80.37%)d 0.01(  0.11%)
                                            0.0000 -0.4415 -0.0151  0.0879  0.0096
                                            0.2901  0.0127  0.8435  0.0064 -0.0074
                                           -0.0175 -0.0263  0.0063 -0.0054
   299. (0.06590) BD*( 1) O   7 - C   8  
                ( 28.99%)   0.5384* O   7 s( 34.16%)p 1.93( 65.80%)d 0.00(  0.05%)
                                           -0.0001 -0.5844  0.0023 -0.7623  0.0079
                                            0.1929  0.0062 -0.1991  0.0027 -0.0019
                                           -0.0109 -0.0010 -0.0164  0.0092
                ( 71.01%)  -0.8427* C   8 s( 16.76%)p 4.95( 82.94%)d 0.02(  0.30%)
                                            0.0003 -0.4093 -0.0076  0.8384  0.0200
                                           -0.2864  0.0193  0.2088  0.0088  0.0256
                                           -0.0205  0.0064 -0.0366  0.0229
   300. (0.02379) BD*( 1) C   8 - C   9  
                ( 48.94%)   0.6995* C   8 s( 26.81%)p 2.73( 73.14%)d 0.00(  0.05%)
                                           -0.0000 -0.5177 -0.0101  0.0063  0.0156
                                            0.8462 -0.0077  0.1224  0.0037 -0.0026
                                           -0.0000 -0.0062  0.0197  0.0102
                ( 51.06%)  -0.7146* C   9 s( 30.40%)p 2.29( 69.55%)d 0.00(  0.05%)
                                           -0.0006 -0.5514  0.0003 -0.0021  0.0088
                                           -0.8256  0.0007 -0.1177  0.0028  0.0001
                                           -0.0001 -0.0051  0.0179  0.0101
   301. (0.02965) BD*( 1) C   8 - C  10  
                ( 48.95%)   0.6997* C   8 s( 28.24%)p 2.54( 71.72%)d 0.00(  0.05%)
                                           -0.0001 -0.5313  0.0068 -0.5268 -0.0020
                                           -0.3976  0.0034  0.5306  0.0051 -0.0111
                                            0.0154  0.0107 -0.0028 -0.0028
                ( 51.05%)  -0.7145* C  10 s( 29.62%)p 2.37( 70.34%)d 0.00(  0.05%)
                                           -0.0005 -0.5442  0.0028  0.5503  0.0024
                                            0.3682 -0.0043 -0.5147  0.0037 -0.0105
                                            0.0147  0.0103 -0.0044 -0.0013
   302. (0.02969) BD*( 1) C   8 - C  11  
                ( 48.97%)   0.6998* C   8 s( 28.19%)p 2.55( 71.77%)d 0.00(  0.05%)
                                           -0.0001 -0.5309  0.0068 -0.1268  0.0007
                                           -0.2061  0.0047 -0.8118 -0.0043 -0.0017
                                           -0.0050 -0.0082  0.0012 -0.0199
                ( 51.03%)  -0.7143* C  11 s( 29.62%)p 2.37( 70.33%)d 0.00(  0.05%)
                                           -0.0005 -0.5442  0.0029  0.1569  0.0044
                                            0.1798 -0.0034  0.8040 -0.0028 -0.0012
                                           -0.0065 -0.0078 -0.0000 -0.0186
   303. (0.00652) BD*( 1) C   9 - H  21  
                ( 38.79%)   0.6228* C   9 s( 23.29%)p 3.29( 76.67%)d 0.00(  0.04%)
                                           -0.0001  0.4825  0.0020 -0.5928  0.0048
                                           -0.3933 -0.0144  0.5102 -0.0114  0.0097
                                           -0.0140 -0.0093  0.0055  0.0010
                ( 61.21%)  -0.7824* H  21 s( 99.92%)p 0.00(  0.08%)
                                            0.9996 -0.0014  0.0196  0.0127 -0.0158
   304. (0.00655) BD*( 1) C   9 - H  22  
                ( 38.86%)   0.6234* C   9 s( 23.26%)p 3.30( 76.70%)d 0.00(  0.04%)
                                           -0.0001  0.4822  0.0021 -0.1878 -0.0011
                                           -0.2029 -0.0172 -0.8308  0.0080  0.0011
                                            0.0069  0.0067  0.0008  0.0178
                ( 61.14%)  -0.7819* H  22 s( 99.92%)p 0.00(  0.08%)
                                            0.9996 -0.0014  0.0068  0.0067  0.0265
   305. (0.00526) BD*( 1) C   9 - H  23  
                ( 39.09%)   0.6252* C   9 s( 22.99%)p 3.35( 76.97%)d 0.00(  0.04%)
                                            0.0001 -0.4794  0.0011 -0.7828  0.0040
                                            0.3487  0.0205 -0.1868  0.0041  0.0111
                                           -0.0073  0.0029 -0.0129  0.0084
                ( 60.91%)  -0.7805* H  23 s( 99.92%)p 0.00(  0.08%)
                                           -0.9996  0.0002  0.0249 -0.0122  0.0058
   306. (0.00650) BD*( 1) C  10 - H  24  
                ( 39.15%)   0.6257* C  10 s( 23.02%)p 3.34( 76.94%)d 0.00(  0.04%)
                                            0.0001 -0.4798 -0.0008 -0.8114 -0.0105
                                            0.2980 -0.0119 -0.1473  0.0132  0.0124
                                           -0.0067  0.0027 -0.0117  0.0088
                ( 60.85%)  -0.7801* H  24 s( 99.92%)p 0.00(  0.08%)
                                           -0.9996  0.0007  0.0266 -0.0085  0.0038
   307. (0.00631) BD*( 1) C  10 - H  25  
                ( 39.06%)   0.6250* C  10 s( 22.97%)p 3.35( 76.99%)d 0.00(  0.04%)
                                           -0.0001  0.4792  0.0017 -0.1948  0.0138
                                           -0.1721  0.0124 -0.8378 -0.0051  0.0012
                                            0.0083  0.0082  0.0004  0.0167
                ( 60.94%)  -0.7806* H  25 s( 99.92%)p 0.00(  0.08%)
                                            0.9996 -0.0013  0.0062  0.0046  0.0270
   308. (0.00883) BD*( 1) C  10 - H  26  
                ( 37.62%)   0.6134* C  10 s( 24.33%)p 3.11( 75.64%)d 0.00(  0.04%)
                                            0.0001 -0.4932 -0.0021 -0.0065 -0.0113
                                           -0.8633  0.0023 -0.1033  0.0137  0.0007
                                           -0.0007 -0.0052  0.0162  0.0093
                ( 62.38%)  -0.7898* H  26 s( 99.91%)p 0.00(  0.09%)
                                           -0.9996  0.0026 -0.0021  0.0294  0.0042
   309. (0.00884) BD*( 1) C  11 - H  27  
                ( 37.64%)   0.6135* C  11 s( 24.32%)p 3.11( 75.64%)d 0.00(  0.04%)
                                            0.0001 -0.4931 -0.0021  0.0075 -0.0025
                                           -0.8576  0.0065 -0.1433 -0.0164  0.0004
                                            0.0001 -0.0042  0.0161  0.0100
                ( 62.36%)  -0.7897* H  27 s( 99.91%)p 0.00(  0.09%)
                                           -0.9996  0.0026 -0.0017  0.0295  0.0030
   310. (0.00634) BD*( 1) C  11 - H  28  
                ( 39.08%)   0.6251* C  11 s( 22.96%)p 3.35( 77.00%)d 0.00(  0.04%)
                                           -0.0001  0.4792  0.0016 -0.5997  0.0081
                                           -0.3684  0.0094  0.5237  0.0148  0.0106
                                           -0.0137 -0.0097  0.0050 -0.0010
                ( 60.92%)  -0.7805* H  28 s( 99.92%)p 0.00(  0.08%)
                                            0.9996 -0.0013  0.0192  0.0111 -0.0171
   311. (0.00648) BD*( 1) C  11 - H  29  
                ( 39.12%)   0.6255* C  11 s( 23.03%)p 3.34( 76.93%)d 0.00(  0.04%)
                                            0.0001 -0.4799 -0.0009 -0.7843 -0.0007
                                            0.3095 -0.0073 -0.2409 -0.0194  0.0122
                                           -0.0069  0.0031 -0.0117  0.0089
                ( 60.88%)  -0.7802* H  29 s( 99.92%)p 0.00(  0.08%)
                                           -0.9996  0.0007  0.0251 -0.0092  0.0091
   312. (0.02111) BD*( 1) C  13 - C  14  
                ( 50.17%)   0.7083* C  13 s( 29.45%)p 2.39( 70.51%)d 0.00(  0.05%)
                                            0.0002  0.5427 -0.0011 -0.5368  0.0027
                                           -0.0505  0.0326  0.6428  0.0090  0.0040
                                           -0.0179 -0.0039  0.0069  0.0074
                ( 49.83%)  -0.7059* C  14 s( 27.33%)p 2.66( 72.63%)d 0.00(  0.05%)
                                            0.0003  0.5228  0.0031  0.5468  0.0069
                                            0.0530  0.0259 -0.6509  0.0004  0.0001
                                           -0.0183  0.0006  0.0069  0.0092
   313. (0.01393) BD*( 1) C  13 - H  30  
                ( 37.08%)   0.6089* C  13 s( 25.06%)p 2.99( 74.90%)d 0.00(  0.04%)
                                            0.0001 -0.5006 -0.0036 -0.6029  0.0161
                                           -0.6069  0.0053 -0.1293  0.0164 -0.0174
                                           -0.0049 -0.0032 -0.0023  0.0082
                ( 62.92%)  -0.7932* H  30 s( 99.90%)p 0.00(  0.10%)
                                           -0.9995  0.0046  0.0221  0.0218  0.0035
   314. (0.02175) BD*( 1) C  13 - H  31  
                ( 39.32%)   0.6271* C  13 s( 23.29%)p 3.29( 76.66%)d 0.00(  0.05%)
                                           -0.0002  0.4825 -0.0069 -0.4212  0.0230
                                            0.1800  0.0173 -0.7457 -0.0008 -0.0011
                                            0.0167 -0.0045  0.0047  0.0127
                ( 60.68%)  -0.7790* H  31 s( 99.91%)p 0.00(  0.09%)
                                            0.9995 -0.0052  0.0119 -0.0100  0.0252
   315. (0.01545) BD*( 1) C  14 - C  15  
                ( 50.45%)   0.7103* C  14 s( 27.77%)p 2.60( 72.19%)d 0.00(  0.04%)
                                            0.0003  0.5270  0.0022 -0.5420 -0.0248
                                           -0.6480  0.0125 -0.0848  0.0159  0.0169
                                            0.0030  0.0050 -0.0047 -0.0100
                ( 49.55%)  -0.7039* C  15 s( 28.14%)p 2.55( 71.81%)d 0.00(  0.04%)
                                            0.0002  0.5305  0.0048  0.5285 -0.0207
                                            0.6541  0.0158  0.0994  0.0188  0.0178
                                            0.0020  0.0024 -0.0013 -0.0106
   316. (0.01680) BD*( 1) C  14 - H  32  
                ( 38.79%)   0.6228* C  14 s( 22.10%)p 3.52( 77.86%)d 0.00(  0.04%)
                                            0.0002 -0.4700  0.0071 -0.4532  0.0091
                                            0.0946 -0.0199 -0.7508 -0.0043  0.0036
                                           -0.0164  0.0045 -0.0045 -0.0109
                ( 61.21%)  -0.7824* H  32 s( 99.92%)p 0.00(  0.08%)
                                           -0.9996  0.0043  0.0145 -0.0002  0.0252
   317. (0.01173) BD*( 1) C  14 - H  33  
                ( 38.49%)   0.6204* C  14 s( 22.71%)p 3.40( 77.25%)d 0.00(  0.04%)
                                            0.0001 -0.4765 -0.0032  0.4479 -0.0107
                                           -0.7530  0.0065 -0.0673 -0.0132  0.0156
                                            0.0005 -0.0009  0.0081  0.0099
                ( 61.51%)  -0.7843* H  33 s( 99.92%)p 0.00(  0.08%)
                                           -0.9996  0.0023 -0.0140  0.0249  0.0039
   318. (0.01285) BD*( 1) C  15 - H  34  
                ( 38.29%)   0.6188* C  15 s( 22.79%)p 3.39( 77.16%)d 0.00(  0.04%)
                                           -0.0001  0.4774  0.0048 -0.5204 -0.0050
                                           -0.0736  0.0094  0.7037 -0.0136  0.0022
                                           -0.0163 -0.0030  0.0059  0.0099
                ( 61.71%)  -0.7856* H  34 s( 99.92%)p 0.00(  0.08%)
                                            0.9996 -0.0028  0.0180  0.0016 -0.0228
   319. (0.01762) BD*( 1) C  15 - H  35  
                ( 38.62%)   0.6214* C  15 s( 21.99%)p 3.55( 77.97%)d 0.00(  0.04%)
                                           -0.0002  0.4689 -0.0069 -0.5271 -0.0194
                                            0.1500  0.0044 -0.6919  0.0143 -0.0028
                                            0.0165 -0.0043  0.0055  0.0109
                ( 61.38%)  -0.7835* H  35 s( 99.91%)p 0.00(  0.09%)
                                            0.9996 -0.0050  0.0197 -0.0044  0.0213


 NHO Directionality and "Bond Bending" (deviations from line of nuclear centers)

         [Thresholds for printing:  angular deviation  >  1.0 degree]
                                    hybrid p-character > 25.0%
                                    orbital occupancy  >  0.10e

                                Line of Centers        Hybrid 1              Hybrid 2
                                ---------------  -------------------   ------------------
                NBO               Theta   Phi    Theta   Phi    Dev    Theta   Phi    Dev
 ========================================================================================
     1. BD (   1) O   1 - C   2    32.4  350.2     --     --    --     144.9  179.7   5.9
     2. BD (   1) O   1 - H  17    93.2  233.8    99.5  230.1   7.2      --     --    --
     3. BD (   1) C   2 - C   3    82.1   51.2    79.3   49.1   3.5      --     --    --
     4. BD (   1) C   2 - O  16    52.2  262.4    54.6  261.3   2.6    128.8   81.6   1.1
     5. BD (   2) C   2 - O  16    52.2  262.4    59.4  146.2  89.3     60.2  145.0  89.4
     6. BD (   1) C   3 - C   4   140.0    9.5   140.0    6.4   2.0     39.2  191.4   1.4
     7. BD (   1) C   3 - C  15    81.5  120.2    79.8  122.0   2.4     97.2  298.5   2.1
     9. BD (   1) C   4 - N   5    80.8   52.0    82.4   50.7   2.0     99.5  234.0   2.0
    10. BD (   1) C   4 - H  19    97.5  303.5    98.8  303.9   1.3      --     --    --
    11. BD (   1) C   4 - H  20   146.7  162.8   149.4  161.0   2.9      --     --    --
    12. BD (   1) N   5 - C   6    73.5  354.9    73.7  353.3   1.5    106.3  173.2   1.6
    13. BD (   1) N   5 - C  13    82.9  117.9    83.8  116.8   1.4     98.8  298.9   2.0
    14. BD (   1) C   6 - O   7    92.5  287.8    91.6  291.3   3.6      --     --    --
    15. BD (   1) C   6 - O  12    73.7   53.8    28.3   65.0  46.0     57.2  226.5  49.7
    16. BD (   2) C   6 - O  12    73.7   53.8   124.0   45.4  51.0    159.5  252.2  54.4
    17. BD (   1) O   7 - C   8    76.1  344.4     --     --    --     103.6  162.7   1.6
    18. BD (   1) C   8 - C   9    98.1  269.8    98.5  268.5   1.4      --     --    --
    19. BD (   1) C   8 - C  10   128.1   34.4   129.1   36.7   2.1      --     --    --
    20. BD (   1) C   8 - C  11    16.5   50.7    16.2   58.0   2.0      --     --    --
    21. BD (   1) C   9 - H  21    54.1  212.6    55.1  214.7   2.1      --     --    --
    22. BD (   1) C   9 - H  22   162.1  225.0   160.6  229.4   2.0      --     --    --
    23. BD (   1) C   9 - H  23    77.5  336.9    78.0  334.6   2.3      --     --    --
    24. BD (   1) C  10 - H  24    79.9  339.4    81.2  340.8   2.0      --     --    --
    25. BD (   1) C  10 - H  25   162.0  221.1   164.0  221.4   2.0      --     --    --
    26. BD (   1) C  10 - H  26    82.5   90.3    84.1   88.8   2.1      --     --    --
    27. BD (   1) C  11 - H  27    81.5   90.7    79.4   90.3   2.1      --     --    --
    28. BD (   1) C  11 - H  28    54.1  211.7    52.1  211.3   2.0      --     --    --
    29. BD (   1) C  11 - H  29    74.7  338.3    72.8  338.9   2.0      --     --    --
    30. BD (   1) C  13 - C  14    40.2  184.5    39.4  181.9   1.8    139.3    8.1   2.4
    31. BD (   1) C  13 - H  30    81.3   45.1    82.3   45.7   1.2      --     --    --
    32. BD (   1) C  13 - H  31   147.5  155.7   149.2  153.6   2.1      --     --    --
    33. BD (   1) C  14 - C  15    96.3  230.5    94.6  228.3   2.8     82.0   52.8   2.9
    34. BD (   1) C  14 - H  32    32.0  348.3    30.8  350.5   1.7      --     --    --
    35. BD (   1) C  14 - H  33    85.8  120.6    84.7  120.4   1.1      --     --    --
    36. BD (   1) C  15 - H  34    36.8  188.3    37.5  187.0   1.0      --     --    --
    37. BD (   1) C  15 - H  35   141.9  164.8   140.0  164.2   1.9      --     --    --
    54. LP (   1) O   1             --     --    134.6   90.8   --       --     --    --
    55. LP (   2) O   1             --     --    120.1  325.7   --       --     --    --
    56. LP (   1) N   5             --     --    164.6   31.6   --       --     --    --
    57. LP (   1) O   7             --     --    106.6  228.5   --       --     --    --
    58. LP (   2) O   7             --     --    162.0   24.7   --       --     --    --
    59. LP (   1) O  12             --     --     73.5   52.9   --       --     --    --
    60. LP (   2) O  12             --     --     97.5  141.1   --       --     --    --
    61. LP (   1) O  16             --     --     51.4  263.2   --       --     --    --
    62. LP (   2) O  16             --     --    127.0  209.4   --       --     --    --
   283. BD*(   1) O   1 - C   2    32.4  350.2     --     --    --     144.9  179.7   5.9
   287. BD*(   2) C   2 - O  16    52.2  262.4    59.4  146.2  89.3     60.2  145.0  89.4
   297. BD*(   1) C   6 - O  12    73.7   53.8    28.3   65.0  46.0     57.2  226.5  49.7
   298. BD*(   2) C   6 - O  12    73.7   53.8   124.0   45.4  51.0    159.5  252.2  54.4


 Second Order Perturbation Theory Analysis of Fock Matrix in NBO Basis

     Threshold for printing:   0.50 kcal/mol
                                                                              E(2)  E(j)-E(i) F(i,j)
         Donor NBO (i)                     Acceptor NBO (j)                 kcal/mol   a.u.    a.u. 
 ===================================================================================================

 within unit  1
   1. BD (   1) O   1 - C   2        / 81. RY*(   1) C   3                    0.76    1.94    0.034
   1. BD (   1) O   1 - C   2        /290. BD*(   1) C   3 - H  18            1.08    1.39    0.035
   2. BD (   1) O   1 - H  17        / 72. RY*(   1) C   2                    1.06    1.34    0.034
   2. BD (   1) O   1 - H  17        / 73. RY*(   2) C   2                    0.77    1.92    0.034
   2. BD (   1) O   1 - H  17        / 81. RY*(   1) C   3                    0.51    1.74    0.027
   2. BD (   1) O   1 - H  17        /285. BD*(   1) C   2 - C   3            4.94    1.14    0.068
   2. BD (   1) O   1 - H  17        /286. BD*(   1) C   2 - O  16            1.16    1.36    0.035
   3. BD (   1) C   2 - C   3        / 63. RY*(   1) O   1                    0.54    2.10    0.030
   3. BD (   1) C   2 - C   3        / 91. RY*(   2) C   4                    0.96    1.49    0.034
   3. BD (   1) C   2 - C   3        /190. RY*(   2) C  15                    1.15    1.45    0.037
   3. BD (   1) C   2 - C   3        /198. RY*(   1) O  16                    1.75    1.82    0.051
   3. BD (   1) C   2 - C   3        /284. BD*(   1) O   1 - H  17            3.13    1.03    0.051
   3. BD (   1) C   2 - C   3        /286. BD*(   1) C   2 - O  16            1.61    1.26    0.040
   3. BD (   1) C   2 - C   3        /288. BD*(   1) C   3 - C   4            1.20    1.01    0.031
   3. BD (   1) C   2 - C   3        /289. BD*(   1) C   3 - C  15            1.47    1.02    0.035
   3. BD (   1) C   2 - C   3        /291. BD*(   1) C   4 - N   5            2.41    1.01    0.044
   3. BD (   1) C   2 - C   3        /315. BD*(   1) C  14 - C  15            2.17    1.04    0.043
   4. BD (   1) C   2 - O  16        / 72. RY*(   1) C   2                    2.05    1.69    0.053
   4. BD (   1) C   2 - O  16        / 81. RY*(   1) C   3                    0.90    2.10    0.039
   4. BD (   1) C   2 - O  16        /285. BD*(   1) C   2 - C   3            2.13    1.49    0.051
   5. BD (   2) C   2 - O  16        / 64. RY*(   2) O   1                    0.59    1.48    0.026
   5. BD (   2) C   2 - O  16        /287. BD*(   2) C   2 - O  16            0.71    0.40    0.016
   5. BD (   2) C   2 - O  16        /288. BD*(   1) C   3 - C   4            1.50    0.76    0.030
   5. BD (   2) C   2 - O  16        /289. BD*(   1) C   3 - C  15            1.59    0.76    0.031
   6. BD (   1) C   3 - C   4        / 99. RY*(   1) N   5                    1.16    1.68    0.040
   6. BD (   1) C   3 - C   4        /189. RY*(   1) C  15                    1.20    1.60    0.039
   6. BD (   1) C   3 - C   4        /285. BD*(   1) C   2 - C   3            0.91    1.00    0.027
   6. BD (   1) C   3 - C   4        /286. BD*(   1) C   2 - O  16            2.19    1.22    0.046
   6. BD (   1) C   3 - C   4        /287. BD*(   2) C   2 - O  16            2.65    0.61    0.038
   6. BD (   1) C   3 - C   4        /289. BD*(   1) C   3 - C  15            1.39    0.97    0.033
   6. BD (   1) C   3 - C   4        /290. BD*(   1) C   3 - H  18            0.76    1.05    0.025
   6. BD (   1) C   3 - C   4        /292. BD*(   1) C   4 - H  19            0.68    1.07    0.024
   6. BD (   1) C   3 - C   4        /294. BD*(   1) N   5 - C   6            1.25    1.07    0.033
   6. BD (   1) C   3 - C   4        /318. BD*(   1) C  15 - H  34            1.97    1.05    0.041
   7. BD (   1) C   3 - C  15        / 74. RY*(   3) C   2                    0.59    1.94    0.030
   7. BD (   1) C   3 - C  15        / 90. RY*(   1) C   4                    0.91    1.61    0.034
   7. BD (   1) C   3 - C  15        /180. RY*(   1) C  14                    1.16    1.58    0.039
   7. BD (   1) C   3 - C  15        /285. BD*(   1) C   2 - C   3            1.00    0.99    0.028
   7. BD (   1) C   3 - C  15        /286. BD*(   1) C   2 - O  16            1.89    1.21    0.043
   7. BD (   1) C   3 - C  15        /287. BD*(   2) C   2 - O  16            3.07    0.61    0.040
   7. BD (   1) C   3 - C  15        /288. BD*(   1) C   3 - C   4            1.36    0.96    0.032
   7. BD (   1) C   3 - C  15        /290. BD*(   1) C   3 - H  18            0.83    1.04    0.026
   7. BD (   1) C   3 - C  15        /292. BD*(   1) C   4 - H  19            1.90    1.06    0.040
   7. BD (   1) C   3 - C  15        /315. BD*(   1) C  14 - C  15            0.95    0.99    0.027
   7. BD (   1) C   3 - C  15        /317. BD*(   1) C  14 - H  33            1.84    1.04    0.039
   7. BD (   1) C   3 - C  15        /318. BD*(   1) C  15 - H  34            0.56    1.04    0.022
   8. BD (   1) C   3 - H  18        / 90. RY*(   1) C   4                    0.56    1.50    0.026
   8. BD (   1) C   3 - H  18        /283. BD*(   1) O   1 - C   2            5.17    0.83    0.060
   8. BD (   1) C   3 - H  18        /289. BD*(   1) C   3 - C  15            0.53    0.86    0.019
   8. BD (   1) C   3 - H  18        /293. BD*(   1) C   4 - H  20            3.00    0.92    0.047
   8. BD (   1) C   3 - H  18        /319. BD*(   1) C  15 - H  35            2.98    0.93    0.047
   9. BD (   1) C   4 - N   5        / 82. RY*(   2) C   3                    0.60    1.62    0.028
   9. BD (   1) C   4 - N   5        /171. RY*(   1) C  13                    0.95    1.70    0.036
   9. BD (   1) C   4 - N   5        /285. BD*(   1) C   2 - C   3            1.64    1.12    0.039
   9. BD (   1) C   4 - N   5        /288. BD*(   1) C   3 - C   4            0.55    1.09    0.022
   9. BD (   1) C   4 - N   5        /294. BD*(   1) N   5 - C   6            1.71    1.20    0.041
   9. BD (   1) C   4 - N   5        /295. BD*(   1) N   5 - C  13            1.68    1.08    0.038
   9. BD (   1) C   4 - N   5        /297. BD*(   1) C   6 - O  12            2.07    1.07    0.044
   9. BD (   1) C   4 - N   5        /298. BD*(   2) C   6 - O  12            2.12    1.02    0.044
   9. BD (   1) C   4 - N   5        /313. BD*(   1) C  13 - H  30            1.11    1.20    0.033
  10. BD (   1) C   4 - H  19        / 81. RY*(   1) C   3                    0.59    1.51    0.027
  10. BD (   1) C   4 - H  19        /288. BD*(   1) C   3 - C   4            0.53    0.87    0.019
  10. BD (   1) C   4 - H  19        /289. BD*(   1) C   3 - C  15            3.10    0.88    0.047
  10. BD (   1) C   4 - H  19        /295. BD*(   1) N   5 - C  13            3.67    0.86    0.050
  11. BD (   1) C   4 - H  20        / 84. RY*(   4) C   3                    0.70    1.31    0.027
  11. BD (   1) C   4 - H  20        /290. BD*(   1) C   3 - H  18            3.02    0.95    0.048
  11. BD (   1) C   4 - H  20        /294. BD*(   1) N   5 - C   6            2.81    0.97    0.047
  12. BD (   1) N   5 - C   6        / 90. RY*(   1) C   4                    1.06    1.82    0.039
  12. BD (   1) N   5 - C   6        /171. RY*(   1) C  13                    1.01    1.78    0.038
  12. BD (   1) N   5 - C   6        /291. BD*(   1) C   4 - N   5            2.35    1.16    0.047
  12. BD (   1) N   5 - C   6        /295. BD*(   1) N   5 - C  13            1.93    1.16    0.042
  12. BD (   1) N   5 - C   6        /297. BD*(   1) C   6 - O  12            0.72    1.15    0.027
  12. BD (   1) N   5 - C   6        /298. BD*(   2) C   6 - O  12            0.51    1.10    0.022
  12. BD (   1) N   5 - C   6        /299. BD*(   1) O   7 - C   8            2.81    1.06    0.049
  12. BD (   1) N   5 - C   6        /314. BD*(   1) C  13 - H  31            0.51    1.24    0.022
  13. BD (   1) N   5 - C  13        / 90. RY*(   1) C   4                    1.13    1.73    0.040
  13. BD (   1) N   5 - C  13        /108. RY*(   1) C   6                    1.39    1.33    0.038
  13. BD (   1) N   5 - C  13        /180. RY*(   1) C  14                    0.71    1.70    0.031
  13. BD (   1) N   5 - C  13        /291. BD*(   1) C   4 - N   5            1.68    1.07    0.038
  13. BD (   1) N   5 - C  13        /292. BD*(   1) C   4 - H  19            1.37    1.18    0.036
  13. BD (   1) N   5 - C  13        /294. BD*(   1) N   5 - C   6            2.15    1.18    0.046
  13. BD (   1) N   5 - C  13        /296. BD*(   1) C   6 - O   7            3.45    1.10    0.056
  13. BD (   1) N   5 - C  13        /317. BD*(   1) C  14 - H  33            1.40    1.16    0.036
  14. BD (   1) C   6 - O   7        /126. RY*(   1) C   8                    1.99    1.69    0.052
  14. BD (   1) C   6 - O   7        /295. BD*(   1) N   5 - C  13            2.54    1.26    0.051
  14. BD (   1) C   6 - O   7        /299. BD*(   1) O   7 - C   8            0.53    1.17    0.023
  14. BD (   1) C   6 - O   7        /300. BD*(   1) C   8 - C   9            0.69    1.30    0.027
  15. BD (   1) C   6 - O  12        /108. RY*(   1) C   6                    0.96    1.36    0.032
  15. BD (   1) C   6 - O  12        /291. BD*(   1) C   4 - N   5            1.13    1.10    0.032
  15. BD (   1) C   6 - O  12        /294. BD*(   1) N   5 - C   6            1.11    1.21    0.033
  15. BD (   1) C   6 - O  12        /297. BD*(   1) C   6 - O  12            1.22    1.08    0.034
  15. BD (   1) C   6 - O  12        /299. BD*(   1) O   7 - C   8            0.53    1.00    0.021
  16. BD (   2) C   6 - O  12        /108. RY*(   1) C   6                    0.83    1.30    0.029
  16. BD (   2) C   6 - O  12        /291. BD*(   1) C   4 - N   5            1.46    1.04    0.035
  16. BD (   2) C   6 - O  12        /294. BD*(   1) N   5 - C   6            1.19    1.15    0.034
  16. BD (   2) C   6 - O  12        /298. BD*(   2) C   6 - O  12            1.46    0.97    0.036
  17. BD (   1) O   7 - C   8        /108. RY*(   1) C   6                    1.63    1.43    0.043
  17. BD (   1) O   7 - C   8        /294. BD*(   1) N   5 - C   6            2.46    1.29    0.051
  17. BD (   1) O   7 - C   8        /305. BD*(   1) C   9 - H  23            1.63    1.26    0.041
  17. BD (   1) O   7 - C   8        /306. BD*(   1) C  10 - H  24            1.20    1.26    0.035
  17. BD (   1) O   7 - C   8        /311. BD*(   1) C  11 - H  29            1.21    1.26    0.035
  18. BD (   1) C   8 - C   9        /117. RY*(   1) O   7                    1.25    1.93    0.044
  18. BD (   1) C   8 - C   9        /144. RY*(   1) C  10                    1.02    1.38    0.034
  18. BD (   1) C   8 - C   9        /153. RY*(   1) C  11                    1.02    1.39    0.034
  18. BD (   1) C   8 - C   9        /296. BD*(   1) C   6 - O   7            2.53    1.00    0.046
  18. BD (   1) C   8 - C   9        /301. BD*(   1) C   8 - C  10            1.45    0.99    0.034
  18. BD (   1) C   8 - C   9        /302. BD*(   1) C   8 - C  11            1.44    0.99    0.034
  18. BD (   1) C   8 - C   9        /303. BD*(   1) C   9 - H  21            0.63    1.05    0.023
  18. BD (   1) C   8 - C   9        /304. BD*(   1) C   9 - H  22            0.63    1.05    0.023
  18. BD (   1) C   8 - C   9        /305. BD*(   1) C   9 - H  23            0.52    1.05    0.021
  18. BD (   1) C   8 - C   9        /308. BD*(   1) C  10 - H  26            1.87    1.08    0.040
  18. BD (   1) C   8 - C   9        /309. BD*(   1) C  11 - H  27            1.88    1.08    0.040
  19. BD (   1) C   8 - C  10        /118. RY*(   2) O   7                    0.61    1.81    0.030
  19. BD (   1) C   8 - C  10        /135. RY*(   1) C   9                    0.93    1.38    0.032
  19. BD (   1) C   8 - C  10        /153. RY*(   1) C  11                    0.91    1.38    0.032
  19. BD (   1) C   8 - C  10        /154. RY*(   2) C  11                    0.52    1.37    0.024
  19. BD (   1) C   8 - C  10        /300. BD*(   1) C   8 - C   9            1.56    0.99    0.035
  19. BD (   1) C   8 - C  10        /302. BD*(   1) C   8 - C  11            1.29    0.99    0.032
  19. BD (   1) C   8 - C  10        /303. BD*(   1) C   9 - H  21            1.92    1.05    0.040
  19. BD (   1) C   8 - C  10        /306. BD*(   1) C  10 - H  24            0.55    1.05    0.022
  19. BD (   1) C   8 - C  10        /307. BD*(   1) C  10 - H  25            0.54    1.05    0.021
  19. BD (   1) C   8 - C  10        /308. BD*(   1) C  10 - H  26            0.70    1.08    0.025
  19. BD (   1) C   8 - C  10        /310. BD*(   1) C  11 - H  28            1.77    1.05    0.039
  20. BD (   1) C   8 - C  11        /118. RY*(   2) O   7                    0.64    1.81    0.030
  20. BD (   1) C   8 - C  11        /135. RY*(   1) C   9                    0.98    1.38    0.033
  20. BD (   1) C   8 - C  11        /144. RY*(   1) C  10                    0.92    1.38    0.032
  20. BD (   1) C   8 - C  11        /145. RY*(   2) C  10                    0.52    1.37    0.024
  20. BD (   1) C   8 - C  11        /300. BD*(   1) C   8 - C   9            1.56    0.99    0.035
  20. BD (   1) C   8 - C  11        /301. BD*(   1) C   8 - C  10            1.29    0.99    0.032
  20. BD (   1) C   8 - C  11        /304. BD*(   1) C   9 - H  22            1.93    1.05    0.040
  20. BD (   1) C   8 - C  11        /307. BD*(   1) C  10 - H  25            1.77    1.05    0.039
  20. BD (   1) C   8 - C  11        /309. BD*(   1) C  11 - H  27            0.70    1.08    0.025
  20. BD (   1) C   8 - C  11        /310. BD*(   1) C  11 - H  28            0.54    1.05    0.021
  20. BD (   1) C   8 - C  11        /311. BD*(   1) C  11 - H  29            0.56    1.05    0.022
  21. BD (   1) C   9 - H  21        /299. BD*(   1) O   7 - C   8            0.75    0.74    0.021
  21. BD (   1) C   9 - H  21        /301. BD*(   1) C   8 - C  10            3.49    0.87    0.049
  22. BD (   1) C   9 - H  22        /299. BD*(   1) O   7 - C   8            0.73    0.74    0.021
  22. BD (   1) C   9 - H  22        /302. BD*(   1) C   8 - C  11            3.48    0.87    0.049
  23. BD (   1) C   9 - H  23        /126. RY*(   1) C   8                    1.06    1.26    0.033
  23. BD (   1) C   9 - H  23        /299. BD*(   1) O   7 - C   8            4.50    0.74    0.052
  24. BD (   1) C  10 - H  24        /128. RY*(   3) C   8                    0.86    1.23    0.029
  24. BD (   1) C  10 - H  24        /299. BD*(   1) O   7 - C   8            5.73    0.74    0.059
  25. BD (   1) C  10 - H  25        /126. RY*(   1) C   8                    0.72    1.25    0.027
  25. BD (   1) C  10 - H  25        /299. BD*(   1) O   7 - C   8            0.68    0.74    0.020
  25. BD (   1) C  10 - H  25        /302. BD*(   1) C   8 - C  11            3.70    0.87    0.051
  26. BD (   1) C  10 - H  26        /128. RY*(   3) C   8                    0.99    1.22    0.031
  26. BD (   1) C  10 - H  26        /300. BD*(   1) C   8 - C   9            3.44    0.87    0.049
  26. BD (   1) C  10 - H  26        /301. BD*(   1) C   8 - C  10            0.51    0.87    0.019
  27. BD (   1) C  11 - H  27        /128. RY*(   3) C   8                    0.90    1.22    0.030
  27. BD (   1) C  11 - H  27        /300. BD*(   1) C   8 - C   9            3.43    0.87    0.049
  27. BD (   1) C  11 - H  27        /302. BD*(   1) C   8 - C  11            0.51    0.87    0.019
  28. BD (   1) C  11 - H  28        /126. RY*(   1) C   8                    0.69    1.25    0.026
  28. BD (   1) C  11 - H  28        /299. BD*(   1) O   7 - C   8            0.68    0.74    0.020
  28. BD (   1) C  11 - H  28        /301. BD*(   1) C   8 - C  10            3.69    0.87    0.051
  29. BD (   1) C  11 - H  29        /128. RY*(   3) C   8                    0.97    1.23    0.031
  29. BD (   1) C  11 - H  29        /299. BD*(   1) O   7 - C   8            5.70    0.74    0.059
  30. BD (   1) C  13 - C  14        / 99. RY*(   1) N   5                    0.97    1.68    0.036
  30. BD (   1) C  13 - C  14        /189. RY*(   1) C  15                    1.15    1.60    0.038
  30. BD (   1) C  13 - C  14        /294. BD*(   1) N   5 - C   6            1.14    1.07    0.032
  30. BD (   1) C  13 - C  14        /313. BD*(   1) C  13 - H  30            0.84    1.08    0.027
  30. BD (   1) C  13 - C  14        /315. BD*(   1) C  14 - C  15            1.00    0.99    0.028
  30. BD (   1) C  13 - C  14        /316. BD*(   1) C  14 - H  32            0.51    1.04    0.021
  30. BD (   1) C  13 - C  14        /317. BD*(   1) C  14 - H  33            0.71    1.05    0.024
  30. BD (   1) C  13 - C  14        /318. BD*(   1) C  15 - H  34            2.05    1.05    0.041
  31. BD (   1) C  13 - H  30        /181. RY*(   2) C  14                    0.63    1.56    0.028
  31. BD (   1) C  13 - H  30        /291. BD*(   1) C   4 - N   5            3.82    0.85    0.051
  31. BD (   1) C  13 - H  30        /296. BD*(   1) C   6 - O   7            0.59    0.88    0.021
  31. BD (   1) C  13 - H  30        /312. BD*(   1) C  13 - C  14            0.54    0.88    0.020
  31. BD (   1) C  13 - H  30        /315. BD*(   1) C  14 - C  15            3.25    0.89    0.048
  32. BD (   1) C  13 - H  31        /294. BD*(   1) N   5 - C   6            2.30    0.97    0.043
  32. BD (   1) C  13 - H  31        /316. BD*(   1) C  14 - H  32            3.03    0.94    0.048
  33. BD (   1) C  14 - C  15        / 82. RY*(   2) C   3                    0.99    1.49    0.034
  33. BD (   1) C  14 - C  15        /171. RY*(   1) C  13                    0.71    1.57    0.030
  33. BD (   1) C  14 - C  15        /285. BD*(   1) C   2 - C   3            2.39    0.99    0.044
  33. BD (   1) C  14 - C  15        /289. BD*(   1) C   3 - C  15            1.24    0.97    0.031
  33. BD (   1) C  14 - C  15        /312. BD*(   1) C  13 - C  14            0.95    0.99    0.027
  33. BD (   1) C  14 - C  15        /313. BD*(   1) C  13 - H  30            1.85    1.07    0.040
  33. BD (   1) C  14 - C  15        /316. BD*(   1) C  14 - H  32            0.51    1.04    0.021
  33. BD (   1) C  14 - C  15        /317. BD*(   1) C  14 - H  33            0.67    1.05    0.024
  33. BD (   1) C  14 - C  15        /318. BD*(   1) C  15 - H  34            0.78    1.05    0.025
  33. BD (   1) C  14 - C  15        /319. BD*(   1) C  15 - H  35            0.59    1.04    0.022
  34. BD (   1) C  14 - H  32        /171. RY*(   1) C  13                    0.57    1.46    0.026
  34. BD (   1) C  14 - H  32        /314. BD*(   1) C  13 - H  31            3.20    0.92    0.048
  34. BD (   1) C  14 - H  32        /319. BD*(   1) C  15 - H  35            3.16    0.92    0.048
  35. BD (   1) C  14 - H  33        /289. BD*(   1) C   3 - C  15            3.55    0.86    0.049
  35. BD (   1) C  14 - H  33        /295. BD*(   1) N   5 - C  13            4.10    0.84    0.052
  36. BD (   1) C  15 - H  34        /181. RY*(   2) C  14                    0.61    1.55    0.028
  36. BD (   1) C  15 - H  34        /288. BD*(   1) C   3 - C   4            3.33    0.85    0.048
  36. BD (   1) C  15 - H  34        /312. BD*(   1) C  13 - C  14            3.27    0.88    0.048
  37. BD (   1) C  15 - H  35        /290. BD*(   1) C   3 - H  18            3.22    0.94    0.049
  37. BD (   1) C  15 - H  35        /316. BD*(   1) C  14 - H  32            3.06    0.93    0.048
  38. CR (   1) O   1                / 72. RY*(   1) C   2                    1.42   19.59    0.150
  38. CR (   1) O   1                / 73. RY*(   2) C   2                    2.24   20.18    0.190
  38. CR (   1) O   1                / 76. RY*(   5) C   2                    0.54   20.34    0.094
  39. CR (   1) C   2                / 82. RY*(   2) C   3                    0.83   11.11    0.086
  39. CR (   1) C   2                /283. BD*(   1) O   1 - C   2            0.55   10.56    0.070
  40. CR (   1) C   3                / 73. RY*(   2) C   2                    0.94   11.26    0.092
  40. CR (   1) C   3                / 78. RY*(   7) C   2                    0.59   11.16    0.073
  40. CR (   1) C   3                / 93. RY*(   4) C   4                    0.92   10.95    0.090
  40. CR (   1) C   3                /191. RY*(   3) C  15                    0.53   11.06    0.068
  40. CR (   1) C   3                /211. RY*(   1) H  18                    0.70   10.47    0.077
  40. CR (   1) C   3                /286. BD*(   1) C   2 - O  16            0.67   10.70    0.076
  41. CR (   1) C   4                / 83. RY*(   3) C   3                    0.70   10.98    0.078
  41. CR (   1) C   4                /215. RY*(   1) H  19                    0.78   10.54    0.081
  41. CR (   1) C   4                /219. RY*(   1) H  20                    0.63   10.49    0.073
  41. CR (   1) C   4                /294. BD*(   1) N   5 - C   6            1.01   10.58    0.094
  41. CR (   1) C   4                /295. BD*(   1) N   5 - C  13            0.87   10.46    0.086
  42. CR (   1) N   5                / 91. RY*(   2) C   4                    0.74   15.04    0.094
  42. CR (   1) N   5                / 92. RY*(   3) C   4                    1.21   15.19    0.121
  42. CR (   1) N   5                /109. RY*(   2) C   6                    1.84   15.55    0.151
  42. CR (   1) N   5                /172. RY*(   2) C  13                    0.75   15.24    0.095
  42. CR (   1) N   5                /173. RY*(   3) C  13                    1.06   15.21    0.113
  43. CR (   1) C   6                /291. BD*(   1) C   4 - N   5            1.44   10.57    0.111
  43. CR (   1) C   6                /295. BD*(   1) N   5 - C  13            1.21   10.57    0.101
  43. CR (   1) C   6                /299. BD*(   1) O   7 - C   8            1.60   10.47    0.118
  44. CR (   1) O   7                /108. RY*(   1) C   6                    1.87   19.57    0.172
  44. CR (   1) O   7                /109. RY*(   2) C   6                    1.26   20.31    0.143
  44. CR (   1) O   7                /126. RY*(   1) C   8                    0.63   19.73    0.100
  44. CR (   1) O   7                /127. RY*(   2) C   8                    2.12   19.85    0.183
  45. CR (   1) C   8                /137. RY*(   3) C   9                    0.88   10.88    0.087
  45. CR (   1) C   8                /146. RY*(   3) C  10                    0.68   10.82    0.077
  45. CR (   1) C   8                /155. RY*(   3) C  11                    0.68   10.83    0.076
  45. CR (   1) C   8                /296. BD*(   1) C   6 - O   7            1.00   10.53    0.094
  45. CR (   1) C   8                /299. BD*(   1) O   7 - C   8            1.08   10.39    0.096
  46. CR (   1) C   9                /126. RY*(   1) C   8                    1.57   10.83    0.117
  46. CR (   1) C   9                /133. RY*(   8) C   8                    0.54   11.94    0.072
  46. CR (   1) C   9                /223. RY*(   1) H  21                    0.66   10.48    0.074
  46. CR (   1) C   9                /227. RY*(   1) H  22                    0.65   10.48    0.074
  46. CR (   1) C   9                /231. RY*(   1) H  23                    0.67   10.54    0.075
  47. CR (   1) C  10                /126. RY*(   1) C   8                    0.66   10.83    0.076
  47. CR (   1) C  10                /128. RY*(   3) C   8                    1.62   10.79    0.118
  47. CR (   1) C  10                /235. RY*(   1) H  24                    0.65   10.51    0.074
  47. CR (   1) C  10                /239. RY*(   1) H  25                    0.63   10.47    0.073
  47. CR (   1) C  10                /243. RY*(   1) H  26                    0.81   10.52    0.082
  48. CR (   1) C  11                /126. RY*(   1) C   8                    0.60   10.83    0.072
  48. CR (   1) C  11                /128. RY*(   3) C   8                    1.65   10.80    0.119
  48. CR (   1) C  11                /247. RY*(   1) H  27                    0.81   10.52    0.082
  48. CR (   1) C  11                /251. RY*(   1) H  28                    0.64   10.48    0.073
  48. CR (   1) C  11                /255. RY*(   1) H  29                    0.65   10.51    0.074
  49. CR (   1) O  12                /108. RY*(   1) C   6                    6.83   19.47    0.328
  49. CR (   1) O  12                /294. BD*(   1) N   5 - C   6            0.67   19.32    0.104
  50. CR (   1) C  13                /182. RY*(   3) C  14                    0.85   10.75    0.085
  50. CR (   1) C  13                /259. RY*(   1) H  30                    0.79   10.51    0.081
  50. CR (   1) C  13                /263. RY*(   1) H  31                    0.59   10.47    0.070
  50. CR (   1) C  13                /291. BD*(   1) C   4 - N   5            0.91   10.46    0.088
  50. CR (   1) C  13                /294. BD*(   1) N   5 - C   6            0.91   10.57    0.089
  51. CR (   1) C  14                /174. RY*(   4) C  13                    1.36   10.81    0.108
  51. CR (   1) C  14                /190. RY*(   2) C  15                    0.52   10.87    0.067
  51. CR (   1) C  14                /267. RY*(   1) H  32                    0.64   10.46    0.073
  51. CR (   1) C  14                /271. RY*(   1) H  33                    0.62   10.45    0.072
  52. CR (   1) C  15                / 84. RY*(   4) C   3                    0.88   10.89    0.087
  52. CR (   1) C  15                /182. RY*(   3) C  14                    0.96   10.73    0.090
  52. CR (   1) C  15                /275. RY*(   1) H  34                    0.60   10.45    0.071
  52. CR (   1) C  15                /279. RY*(   1) H  35                    0.65   10.47    0.074
  53. CR (   1) O  16                / 72. RY*(   1) C   2                    7.41   19.47    0.341
  53. CR (   1) O  16                /285. BD*(   1) C   2 - C   3            0.90   19.27    0.120
  54. LP (   1) O   1                / 72. RY*(   1) C   2                    2.84    1.20    0.052
  54. LP (   1) O   1                / 73. RY*(   2) C   2                    0.55    1.78    0.028
  54. LP (   1) O   1                / 76. RY*(   5) C   2                    1.20    1.95    0.043
  54. LP (   1) O   1                /209. RY*(   3) H  17                    0.72    2.38    0.037
  54. LP (   1) O   1                /286. BD*(   1) C   2 - O  16            6.57    1.21    0.080
  55. LP (   2) O   1                / 74. RY*(   3) C   2                    1.42    1.69    0.046
  55. LP (   2) O   1                / 75. RY*(   4) C   2                    1.55    1.64    0.047
  55. LP (   2) O   1                /208. RY*(   2) H  17                    1.76    1.94    0.055
  55. LP (   2) O   1                /287. BD*(   2) C   2 - O  16           45.46    0.35    0.114
  56. LP (   1) N   5                / 93. RY*(   4) C   4                    0.94    1.12    0.031
  56. LP (   1) N   5                /110. RY*(   3) C   6                    1.20    2.21    0.050
  56. LP (   1) N   5                /112. RY*(   5) C   6                    2.17    1.20    0.049
  56. LP (   1) N   5                /113. RY*(   6) C   6                    0.66    1.79    0.033
  56. LP (   1) N   5                /172. RY*(   2) C  13                    1.15    1.29    0.037
  56. LP (   1) N   5                /285. BD*(   1) C   2 - C   3            0.71    0.64    0.020
  56. LP (   1) N   5                /288. BD*(   1) C   3 - C   4            6.32    0.62    0.060
  56. LP (   1) N   5                /293. BD*(   1) C   4 - H  20            4.09    0.69    0.051
  56. LP (   1) N   5                /297. BD*(   1) C   6 - O  12           13.07    0.59    0.080
  56. LP (   1) N   5                /298. BD*(   2) C   6 - O  12           15.43    0.54    0.083
  56. LP (   1) N   5                /312. BD*(   1) C  13 - C  14            5.48    0.64    0.057
  56. LP (   1) N   5                /314. BD*(   1) C  13 - H  31            4.10    0.69    0.051
  56. LP (   1) N   5                /317. BD*(   1) C  14 - H  33            0.63    0.70    0.020
  57. LP (   1) O   7                /108. RY*(   1) C   6                    2.92    1.12    0.051
  57. LP (   1) O   7                /111. RY*(   4) C   6                    0.88    2.02    0.038
  57. LP (   1) O   7                /126. RY*(   1) C   8                    0.54    1.28    0.024
  57. LP (   1) O   7                /127. RY*(   2) C   8                    3.54    1.40    0.064
  57. LP (   1) O   7                /291. BD*(   1) C   4 - N   5            0.53    0.87    0.019
  57. LP (   1) O   7                /292. BD*(   1) C   4 - H  19            0.72    0.97    0.024
  57. LP (   1) O   7                /294. BD*(   1) N   5 - C   6            1.97    0.98    0.040
  57. LP (   1) O   7                /297. BD*(   1) C   6 - O  12            5.95    0.85    0.066
  57. LP (   1) O   7                /298. BD*(   2) C   6 - O  12            5.55    0.80    0.062
  57. LP (   1) O   7                /300. BD*(   1) C   8 - C   9            1.16    0.89    0.029
  57. LP (   1) O   7                /301. BD*(   1) C   8 - C  10            1.34    0.89    0.031
  57. LP (   1) O   7                /302. BD*(   1) C   8 - C  11            1.30    0.89    0.031
  57. LP (   1) O   7                /305. BD*(   1) C   9 - H  23            0.92    0.95    0.027
  58. LP (   2) O   7                /110. RY*(   3) C   6                    1.17    2.28    0.048
  58. LP (   2) O   7                /113. RY*(   6) C   6                    1.53    1.85    0.050
  58. LP (   2) O   7                /129. RY*(   4) C   8                    0.89    2.38    0.043
  58. LP (   2) O   7                /297. BD*(   1) C   6 - O  12           11.07    0.66    0.076
  58. LP (   2) O   7                /298. BD*(   2) C   6 - O  12           13.76    0.61    0.082
  58. LP (   2) O   7                /301. BD*(   1) C   8 - C  10            4.25    0.70    0.051
  58. LP (   2) O   7                /302. BD*(   1) C   8 - C  11            4.31    0.70    0.051
  59. LP (   1) O  12                /108. RY*(   1) C   6                   13.83    1.26    0.118
  59. LP (   1) O  12                /294. BD*(   1) N   5 - C   6            2.19    1.11    0.045
  59. LP (   1) O  12                /296. BD*(   1) C   6 - O   7            1.85    1.03    0.040
  60. LP (   2) O  12                /109. RY*(   2) C   6                    2.38    1.60    0.057
  60. LP (   2) O  12                /111. RY*(   4) C   6                    2.62    1.76    0.063
  60. LP (   2) O  12                /169. RY*(   8) O  12                    0.54    3.22    0.039
  60. LP (   2) O  12                /294. BD*(   1) N   5 - C   6           22.73    0.71    0.116
  60. LP (   2) O  12                /296. BD*(   1) C   6 - O   7           30.29    0.63    0.126
  60. LP (   2) O  12                /313. BD*(   1) C  13 - H  30            0.66    0.72    0.020
  61. LP (   1) O  16                / 72. RY*(   1) C   2                   14.77    1.26    0.122
  61. LP (   1) O  16                /283. BD*(   1) O   1 - C   2            1.32    1.01    0.033
  61. LP (   1) O  16                /285. BD*(   1) C   2 - C   3            2.76    1.05    0.049
  62. LP (   2) O  16                / 73. RY*(   2) C   2                    3.47    1.45    0.066
  62. LP (   2) O  16                / 76. RY*(   5) C   2                    2.15    1.61    0.055
  62. LP (   2) O  16                / 78. RY*(   7) C   2                    1.23    1.34    0.038
  62. LP (   2) O  16                /283. BD*(   1) O   1 - C   2           33.76    0.61    0.130
  62. LP (   2) O  16                /285. BD*(   1) C   2 - C   3           17.43    0.66    0.098
 283. BD*(   1) O   1 - C   2        / 63. RY*(   1) O   1                    1.04    1.11    0.131
 283. BD*(   1) O   1 - C   2        / 72. RY*(   1) C   2                    0.65    0.25    0.045
 283. BD*(   1) O   1 - C   2        / 73. RY*(   2) C   2                    2.31    0.84    0.162
 283. BD*(   1) O   1 - C   2        / 78. RY*(   7) C   2                    0.91    0.73    0.100
 283. BD*(   1) O   1 - C   2        /284. BD*(   1) O   1 - H  17            1.65    0.04    0.029
 283. BD*(   1) O   1 - C   2        /286. BD*(   1) C   2 - O  16            0.64    0.27    0.047
 283. BD*(   1) O   1 - C   2        /288. BD*(   1) C   3 - C   4            2.63    0.02    0.024
 283. BD*(   1) O   1 - C   2        /289. BD*(   1) C   3 - C  15            1.00    0.02    0.017
 283. BD*(   1) O   1 - C   2        /290. BD*(   1) C   3 - H  18            0.88    0.10    0.034
 283. BD*(   1) O   1 - C   2        /291. BD*(   1) C   4 - N   5            0.92    0.01    0.011
 287. BD*(   2) C   2 - O  16        / 74. RY*(   3) C   2                    0.97    1.34    0.099
 287. BD*(   2) C   2 - O  16        / 75. RY*(   4) C   2                    1.27    1.29    0.112
 287. BD*(   2) C   2 - O  16        /199. RY*(   2) O  16                    1.33    1.10    0.106
 287. BD*(   2) C   2 - O  16        /288. BD*(   1) C   3 - C   4            0.92    0.36    0.047
 287. BD*(   2) C   2 - O  16        /289. BD*(   1) C   3 - C  15            0.96    0.36    0.049
 297. BD*(   1) C   6 - O  12        /108. RY*(   1) C   6                    2.94    0.28    0.078
 297. BD*(   1) C   6 - O  12        /110. RY*(   3) C   6                    0.94    1.62    0.111
 297. BD*(   1) C   6 - O  12        /114. RY*(   7) C   6                    1.40    1.45    0.130
 297. BD*(   1) C   6 - O  12        /115. RY*(   8) C   6                    2.13    1.09    0.139
 297. BD*(   1) C   6 - O  12        /116. RY*(   9) C   6                    0.62    1.79    0.097
 297. BD*(   1) C   6 - O  12        /163. RY*(   2) O  12                    0.92    0.86    0.082
 297. BD*(   1) C   6 - O  12        /164. RY*(   3) O  12                    1.47    1.35    0.129
 297. BD*(   1) C   6 - O  12        /165. RY*(   4) O  12                    1.62    0.81    0.106
 297. BD*(   1) C   6 - O  12        /243. RY*(   1) H  26                    0.54    0.13    0.024
 297. BD*(   1) C   6 - O  12        /259. RY*(   1) H  30                    0.65    0.07    0.019
 297. BD*(   1) C   6 - O  12        /291. BD*(   1) C   4 - N   5            7.24    0.02    0.030
 297. BD*(   1) C   6 - O  12        /294. BD*(   1) N   5 - C   6            1.71    0.13    0.036
 297. BD*(   1) C   6 - O  12        /295. BD*(   1) N   5 - C  13           15.16    0.01    0.035
 297. BD*(   1) C   6 - O  12        /296. BD*(   1) C   6 - O   7            6.61    0.05    0.042
 298. BD*(   2) C   6 - O  12        /108. RY*(   1) C   6                    2.29    0.32    0.070
 298. BD*(   2) C   6 - O  12        /110. RY*(   3) C   6                    1.38    1.67    0.129
 298. BD*(   2) C   6 - O  12        /114. RY*(   7) C   6                    0.69    1.50    0.087
 298. BD*(   2) C   6 - O  12        /115. RY*(   8) C   6                    2.62    1.14    0.148
 298. BD*(   2) C   6 - O  12        /116. RY*(   9) C   6                    0.60    1.84    0.090
 298. BD*(   2) C   6 - O  12        /162. RY*(   1) O  12                    0.79    0.93    0.073
 298. BD*(   2) C   6 - O  12        /164. RY*(   3) O  12                    1.48    1.40    0.124
 298. BD*(   2) C   6 - O  12        /165. RY*(   4) O  12                    1.54    0.86    0.099
 298. BD*(   2) C   6 - O  12        /291. BD*(   1) C   4 - N   5            3.01    0.07    0.036
 298. BD*(   2) C   6 - O  12        /294. BD*(   1) N   5 - C   6            0.67    0.18    0.025
 298. BD*(   2) C   6 - O  12        /295. BD*(   1) N   5 - C  13            1.42    0.06    0.024
 298. BD*(   2) C   6 - O  12        /296. BD*(   1) C   6 - O   7            3.33    0.10    0.041
 298. BD*(   2) C   6 - O  12        /297. BD*(   1) C   6 - O  12          458.20    0.05    0.299


 Natural Bond Orbitals (Summary):

                                                            Principal Delocalizations
           NBO                        Occupancy    Energy   (geminal,vicinal,remote)
 ====================================================================================
 Molecular unit  1  (C11H19NO4)
     1. BD (   1) O   1 - C   2          1.99534    -0.94351  290(v),81(v)
     2. BD (   1) O   1 - H  17          1.98651    -0.74215  285(v),286(v),72(v),73(v)
                                                    81(r)
     3. BD (   1) C   2 - C   3          1.96907    -0.64916  284(v),291(v),315(v),198(v)
                                                    286(g),289(g),288(g),190(v)
                                                    91(v),63(v)
     4. BD (   1) C   2 - O  16          1.99603    -1.09520  285(g),72(g),81(v)
     5. BD (   2) C   2 - O  16          1.99119    -0.39198  289(v),288(v),287(g),64(v)
     6. BD (   1) C   3 - C   4          1.96347    -0.60216  287(v),286(v),318(v),289(g)
                                                    294(v),189(v),99(v),285(g)
                                                    290(g),292(g)
     7. BD (   1) C   3 - C  15          1.96081    -0.59544  287(v),292(v),286(v),317(v)
                                                    288(g),180(v),285(g),315(g)
                                                    90(v),290(g),74(v),318(g)
     8. BD (   1) C   3 - H  18          1.96515    -0.48778  283(v),293(v),319(v),90(v)
                                                    289(g)
     9. BD (   1) C   4 - N   5          1.98146    -0.72722  298(v),297(v),294(g),295(g)
                                                    285(v),313(v),171(v),82(v)
                                                    288(g)
    10. BD (   1) C   4 - H  19          1.98059    -0.50635  295(v),289(v),81(v),288(g)
    11. BD (   1) C   4 - H  20          1.98061    -0.50055  290(v),294(v),84(v)
    12. BD (   1) N   5 - C   6          1.98128    -0.80668  299(v),291(g),295(g),90(v)
                                                    171(v),297(g),298(g),314(v)
    13. BD (   1) N   5 - C  13          1.97914    -0.71309  296(v),294(g),291(g),317(v)
                                                    108(v),292(v),90(v),180(v)
    14. BD (   1) C   6 - O   7          1.99017    -0.91148  295(v),126(v),300(v),299(g)
    15. BD (   1) C   6 - O  12          1.99301    -0.74123  297(g),294(g),291(v),108(g)
                                                    299(v)
    16. BD (   2) C   6 - O  12          1.99188    -0.68162  298(g),291(v),294(g),108(g)
    17. BD (   1) O   7 - C   8          1.98260    -0.81459  294(v),305(v),108(v),311(v)
                                                    306(v)
    18. BD (   1) C   8 - C   9          1.97507    -0.60618  296(v),309(v),308(v),301(g)
                                                    302(g),117(v),144(v),153(v)
                                                    304(g),303(g),305(g)
    19. BD (   1) C   8 - C  10          1.97694    -0.60476  303(v),310(v),300(g),302(g)
                                                    135(v),153(v),308(g),118(v)
                                                    306(g),307(g),154(v)
    20. BD (   1) C   8 - C  11          1.97687    -0.60468  304(v),307(v),300(g),301(g)
                                                    135(v),144(v),309(g),118(v)
                                                    311(g),310(g),145(v)
    21. BD (   1) C   9 - H  21          1.98686    -0.48566  301(v),299(v)
    22. BD (   1) C   9 - H  22          1.98694    -0.48595  302(v),299(v)
    23. BD (   1) C   9 - H  23          1.98242    -0.48888  299(v),126(v)
    24. BD (   1) C  10 - H  24          1.97955    -0.48313  299(v),128(v)
    25. BD (   1) C  10 - H  25          1.98598    -0.48060  302(v),126(v),299(v)
    26. BD (   1) C  10 - H  26          1.98643    -0.47843  300(v),128(v),301(g)
    27. BD (   1) C  11 - H  27          1.98646    -0.47889  300(v),128(v),302(g)
    28. BD (   1) C  11 - H  28          1.98603    -0.48099  301(v),299(v),126(v)
    29. BD (   1) C  11 - H  29          1.97960    -0.48332  299(v),128(v)
    30. BD (   1) C  13 - C  14          1.98161    -0.60158  318(v),294(v),189(v),315(g)
                                                    99(v),313(g),317(g),316(g)
    31. BD (   1) C  13 - H  30          1.97964    -0.49538  291(v),315(v),181(v),296(r)
                                                    312(g)
    32. BD (   1) C  13 - H  31          1.98122    -0.49519  316(v),294(v)
    33. BD (   1) C  14 - C  15          1.97916    -0.59764  285(v),313(v),289(g),82(v)
                                                    312(g),318(g),171(v),317(g)
                                                    319(g),316(g)
    34. BD (   1) C  14 - H  32          1.97727    -0.48284  314(v),319(v),171(v)
    35. BD (   1) C  14 - H  33          1.97501    -0.48630  295(v),289(v)
    36. BD (   1) C  15 - H  34          1.97951    -0.48955  288(v),312(v),181(v)
    37. BD (   1) C  15 - H  35          1.97806    -0.48762  290(v),316(v)
    38. CR (   1) O   1                  1.99969   -18.99736  73(v),72(v),76(v)
    39. CR (   1) C   2                  1.99925   -10.21135  82(v),283(g)
    40. CR (   1) C   3                  1.99892   -10.08284  73(v),93(v),211(v),286(v)
                                                    78(v),191(v)
    41. CR (   1) C   4                  1.99913   -10.10789  294(v),295(v),215(v),83(v)
                                                    219(v)
    42. CR (   1) N   5                  1.99909   -14.19587  109(v),92(v),173(v),172(v)
                                                    91(v)
    43. CR (   1) C   6                  1.99927   -10.21658  299(v),291(v),295(v)
    44. CR (   1) O   7                  1.99961   -18.95764  127(v),108(v),109(v),126(v)
    45. CR (   1) C   8                  1.99880   -10.13668  299(g),296(v),137(v),146(v)
                                                    155(v)
    46. CR (   1) C   9                  1.99912   -10.05883  126(v),231(v),223(v),227(v)
                                                    133(v)
    47. CR (   1) C  10                  1.99912   -10.05189  128(v),243(v),126(v),235(v)
                                                    239(v)
    48. CR (   1) C  11                  1.99912   -10.05220  128(v),247(v),255(v),251(v)
                                                    126(v)
    49. CR (   1) O  12                  1.99972   -18.85319  108(v),294(v)
    50. CR (   1) C  13                  1.99915   -10.10093  294(v),291(v),182(v),259(v)
                                                    263(v)
    51. CR (   1) C  14                  1.99911   -10.07096  174(v),267(v),271(v),190(v)
    52. CR (   1) C  15                  1.99911   -10.07552  182(v),84(v),279(v),275(v)
    53. CR (   1) O  16                  1.99971   -18.87589  72(v),285(v)
    54. LP (   1) O   1                  1.97560    -0.59943  286(v),72(v),76(v),209(v)
                                                    73(v)
    55. LP (   2) O   1                  1.82004    -0.34235  287(v),208(v),75(v),74(v)
    56. LP (   1) N   5                  1.71570    -0.25017  298(v),297(v),288(v),312(v)
                                                    314(v),293(v),112(v),110(v)
                                                    172(v),93(v),285(r),113(v)
                                                    317(r)
    57. LP (   1) O   7                  1.95062    -0.50798  297(v),298(v),127(v),108(v)
                                                    294(v),301(v),302(v),300(v)
                                                    305(r),111(v),292(r),126(v)
                                                    291(r)
    58. LP (   2) O   7                  1.82412    -0.31659  298(v),297(v),302(v),301(v)
                                                    113(v),110(v),129(v)
    59. LP (   1) O  12                  1.97087    -0.64228  108(v),294(v),296(v)
    60. LP (   2) O  12                  1.83743    -0.24265  296(v),294(v),111(v),109(v)
                                                    313(r),169(g)
    61. LP (   1) O  16                  1.97356    -0.65994  72(v),285(v),283(v)
    62. LP (   2) O  16                  1.84755    -0.26824  283(v),285(v),73(v),76(v)
                                                    78(v)
    63. RY*(   1) O   1                  0.00235     1.45428   
    64. RY*(   2) O   1                  0.00073     1.08388   
    65. RY*(   3) O   1                  0.00066     1.60261   
    66. RY*(   4) O   1                  0.00010     1.34684   
    67. RY*(   5) O   1                  0.00003     2.93062   
    68. RY*(   6) O   1                  0.00000     2.94393   
    69. RY*(   7) O   1                  0.00001     2.68754   
    70. RY*(   8) O   1                  0.00001     2.78321   
    71. RY*(   9) O   1                  0.00000     2.67910   
    72. RY*(   1) C   2                  0.02304     0.59657   
    73. RY*(   2) C   2                  0.01260     1.18177   
    74. RY*(   3) C   2                  0.00479     1.34596   
    75. RY*(   4) C   2                  0.00398     1.30026   
    76. RY*(   5) C   2                  0.00363     1.34657   
    77. RY*(   6) C   2                  0.00161     2.30063   
    78. RY*(   7) C   2                  0.00064     1.07383   
    79. RY*(   8) C   2                  0.00003     1.77222   
    80. RY*(   9) C   2                  0.00004     2.08025   
    81. RY*(   1) C   3                  0.00635     1.00021   
    82. RY*(   2) C   3                  0.00403     0.89461   
    83. RY*(   3) C   3                  0.00213     0.87529   
    84. RY*(   4) C   3                  0.00183     0.81395   
    85. RY*(   5) C   3                  0.00050     2.12005   
    86. RY*(   6) C   3                  0.00031     2.01932   
    87. RY*(   7) C   3                  0.00025     2.23067   
    88. RY*(   8) C   3                  0.00021     2.11484   
    89. RY*(   9) C   3                  0.00008     2.24199   
    90. RY*(   1) C   4                  0.00690     1.01203   
    91. RY*(   2) C   4                  0.00336     0.84080   
    92. RY*(   3) C   4                  0.00174     0.99282   
    93. RY*(   4) C   4                  0.00134     0.87103   
    94. RY*(   5) C   4                  0.00057     1.73593   
    95. RY*(   6) C   4                  0.00031     2.04040   
    96. RY*(   7) C   4                  0.00021     2.22118   
    97. RY*(   8) C   4                  0.00005     2.35215   
    98. RY*(   9) C   4                  0.00003     2.18028   
    99. RY*(   1) N   5                  0.00473     1.07742   
   100. RY*(   2) N   5                  0.00195     1.28764   
   101. RY*(   3) N   5                  0.00129     1.29682   
   102. RY*(   4) N   5                  0.00071     2.26365   
   103. RY*(   5) N   5                  0.00035     2.36216   
   104. RY*(   6) N   5                  0.00030     1.85371   
   105. RY*(   7) N   5                  0.00024     2.55418   
   106. RY*(   8) N   5                  0.00025     2.30545   
   107. RY*(   9) N   5                  0.00003     2.56617   
   108. RY*(   1) C   6                  0.02466     0.61674   
   109. RY*(   2) C   6                  0.01074     1.35669   
   110. RY*(   3) C   6                  0.00671     1.96165   
   111. RY*(   4) C   6                  0.00449     1.51396   
   112. RY*(   5) C   6                  0.00334     0.94670   
   113. RY*(   6) C   6                  0.00230     1.53810   
   114. RY*(   7) C   6                  0.00181     1.78896   
   115. RY*(   8) C   6                  0.00114     1.42723   
   116. RY*(   9) C   6                  0.00003     2.13232   
   117. RY*(   1) O   7                  0.00286     1.32006   
   118. RY*(   2) O   7                  0.00233     1.20237   
   119. RY*(   3) O   7                  0.00103     1.79512   
   120. RY*(   4) O   7                  0.00069     1.67290   
   121. RY*(   5) O   7                  0.00013     2.73349   
   122. RY*(   6) O   7                  0.00010     2.94681   
   123. RY*(   7) O   7                  0.00006     2.83223   
   124. RY*(   8) O   7                  0.00002     2.70954   
   125. RY*(   9) O   7                  0.00002     2.80741   
   126. RY*(   1) C   8                  0.00657     0.77393   
   127. RY*(   2) C   8                  0.00461     0.88932   
   128. RY*(   3) C   8                  0.00395     0.74282   
   129. RY*(   4) C   8                  0.00128     2.06533   
   130. RY*(   5) C   8                  0.00109     2.30446   
   131. RY*(   6) C   8                  0.00082     1.78757   
   132. RY*(   7) C   8                  0.00067     2.12998   
   133. RY*(   8) C   8                  0.00059     1.87685   
   134. RY*(   9) C   8                  0.00041     1.38506   
   135. RY*(   1) C   9                  0.00380     0.77880   
   136. RY*(   2) C   9                  0.00319     0.71309   
   137. RY*(   3) C   9                  0.00127     0.74094   
   138. RY*(   4) C   9                  0.00022     0.95059   
   139. RY*(   5) C   9                  0.00006     2.04820   
   140. RY*(   6) C   9                  0.00001     2.23457   
   141. RY*(   7) C   9                  0.00001     2.10317   
   142. RY*(   8) C   9                  0.00001     2.17400   
   143. RY*(   9) C   9                  0.00001     2.29028   
   144. RY*(   1) C  10                  0.00384     0.77866   
   145. RY*(   2) C  10                  0.00249     0.76443   
   146. RY*(   3) C  10                  0.00123     0.68648   
   147. RY*(   4) C  10                  0.00019     1.02367   
   148. RY*(   5) C  10                  0.00010     1.97278   
   149. RY*(   6) C  10                  0.00002     2.17077   
   150. RY*(   7) C  10                  0.00001     2.24527   
   151. RY*(   8) C  10                  0.00002     2.11365   
   152. RY*(   9) C  10                  0.00000     2.37330   
   153. RY*(   1) C  11                  0.00384     0.77984   
   154. RY*(   2) C  11                  0.00248     0.76583   
   155. RY*(   3) C  11                  0.00113     0.68893   
   156. RY*(   4) C  11                  0.00019     1.02872   
   157. RY*(   5) C  11                  0.00009     1.96461   
   158. RY*(   6) C  11                  0.00002     2.06971   
   159. RY*(   7) C  11                  0.00002     2.24267   
   160. RY*(   8) C  11                  0.00000     2.32425   
   161. RY*(   9) C  11                  0.00001     2.26365   
   162. RY*(   1) O  12                  0.00104     1.22369   
   163. RY*(   2) O  12                  0.00084     1.20400   
   164. RY*(   3) O  12                  0.00018     1.68850   
   165. RY*(   4) O  12                  0.00012     1.15531   
   166. RY*(   5) O  12                  0.00003     3.24272   
   167. RY*(   6) O  12                  0.00003     2.72363   
   168. RY*(   7) O  12                  0.00000     2.83207   
   169. RY*(   8) O  12                  0.00001     2.97930   
   170. RY*(   9) O  12                  0.00000     2.76172   
   171. RY*(   1) C  13                  0.00644     0.97609   
   172. RY*(   2) C  13                  0.00222     1.04167   
   173. RY*(   3) C  13                  0.00197     1.01760   
   174. RY*(   4) C  13                  0.00106     0.73457   
   175. RY*(   5) C  13                  0.00042     2.05436   
   176. RY*(   6) C  13                  0.00022     2.21479   
   177. RY*(   7) C  13                  0.00014     1.82346   
   178. RY*(   8) C  13                  0.00004     2.22503   
   179. RY*(   9) C  13                  0.00002     2.06834   
   180. RY*(   1) C  14                  0.00469     0.98643   
   181. RY*(   2) C  14                  0.00165     1.06071   
   182. RY*(   3) C  14                  0.00138     0.65229   
   183. RY*(   4) C  14                  0.00042     1.00796   
   184. RY*(   5) C  14                  0.00026     1.99043   
   185. RY*(   6) C  14                  0.00012     2.21242   
   186. RY*(   7) C  14                  0.00007     1.87238   
   187. RY*(   8) C  14                  0.00004     2.25868   
   188. RY*(   9) C  14                  0.00001     2.07384   
   189. RY*(   1) C  15                  0.00549     0.99750   
   190. RY*(   2) C  15                  0.00295     0.79982   
   191. RY*(   3) C  15                  0.00111     0.97280   
   192. RY*(   4) C  15                  0.00053     0.99828   
   193. RY*(   5) C  15                  0.00027     1.92226   
   194. RY*(   6) C  15                  0.00013     1.83183   
   195. RY*(   7) C  15                  0.00012     2.21335   
   196. RY*(   8) C  15                  0.00002     2.26189   
   197. RY*(   9) C  15                  0.00001     2.16976   
   198. RY*(   1) O  16                  0.00270     1.17334   
   199. RY*(   2) O  16                  0.00048     1.11363   
   200. RY*(   3) O  16                  0.00014     1.71999   
   201. RY*(   4) O  16                  0.00008     1.39374   
   202. RY*(   5) O  16                  0.00001     2.82238   
   203. RY*(   6) O  16                  0.00000     2.62507   
   204. RY*(   7) O  16                  0.00001     2.90820   
   205. RY*(   8) O  16                  0.00001     2.75488   
   206. RY*(   9) O  16                  0.00000     2.81759   
   207. RY*(   1) H  17                  0.00387     0.46336   
   208. RY*(   2) H  17                  0.00117     1.60098   
   209. RY*(   3) H  17                  0.00078     1.77807   
   210. RY*(   4) H  17                  0.00003     2.32711   
   211. RY*(   1) H  18                  0.00429     0.38591   
   212. RY*(   2) H  18                  0.00015     1.95067   
   213. RY*(   3) H  18                  0.00010     1.81124   
   214. RY*(   4) H  18                  0.00004     2.35953   
   215. RY*(   1) H  19                  0.00287     0.43297   
   216. RY*(   2) H  19                  0.00018     1.89960   
   217. RY*(   3) H  19                  0.00009     1.87897   
   218. RY*(   4) H  19                  0.00003     2.23078   
   219. RY*(   1) H  20                  0.00300     0.38056   
   220. RY*(   2) H  20                  0.00016     1.95080   
   221. RY*(   3) H  20                  0.00012     1.84529   
   222. RY*(   4) H  20                  0.00004     2.28783   
   223. RY*(   1) H  21                  0.00197     0.41790   
   224. RY*(   2) H  21                  0.00020     1.81065   
   225. RY*(   3) H  21                  0.00012     1.82732   
   226. RY*(   4) H  21                  0.00004     2.29124   
   227. RY*(   1) H  22                  0.00198     0.41756   
   228. RY*(   2) H  22                  0.00020     1.81038   
   229. RY*(   3) H  22                  0.00012     1.82454   
   230. RY*(   4) H  22                  0.00004     2.29158   
   231. RY*(   1) H  23                  0.00111     0.47771   
   232. RY*(   2) H  23                  0.00021     1.81002   
   233. RY*(   3) H  23                  0.00013     1.78531   
   234. RY*(   4) H  23                  0.00003     2.23877   
   235. RY*(   1) H  24                  0.00126     0.45996   
   236. RY*(   2) H  24                  0.00021     1.81961   
   237. RY*(   3) H  24                  0.00014     1.79817   
   238. RY*(   4) H  24                  0.00003     2.25547   
   239. RY*(   1) H  25                  0.00191     0.41996   
   240. RY*(   2) H  25                  0.00020     1.82084   
   241. RY*(   3) H  25                  0.00012     1.82947   
   242. RY*(   4) H  25                  0.00004     2.28589   
   243. RY*(   1) H  26                  0.00223     0.46768   
   244. RY*(   2) H  26                  0.00020     1.81242   
   245. RY*(   3) H  26                  0.00014     1.81501   
   246. RY*(   4) H  26                  0.00005     2.32567   
   247. RY*(   1) H  27                  0.00216     0.47018   
   248. RY*(   2) H  27                  0.00020     1.81084   
   249. RY*(   3) H  27                  0.00014     1.81260   
   250. RY*(   4) H  27                  0.00005     2.32626   
   251. RY*(   1) H  28                  0.00195     0.42365   
   252. RY*(   2) H  28                  0.00020     1.81956   
   253. RY*(   3) H  28                  0.00012     1.82913   
   254. RY*(   4) H  28                  0.00004     2.28732   
   255. RY*(   1) H  29                  0.00124     0.46143   
   256. RY*(   2) H  29                  0.00021     1.82022   
   257. RY*(   3) H  29                  0.00013     1.79848   
   258. RY*(   4) H  29                  0.00003     2.25360   
   259. RY*(   1) H  30                  0.00330     0.40941   
   260. RY*(   2) H  30                  0.00015     1.90887   
   261. RY*(   3) H  30                  0.00009     1.85193   
   262. RY*(   4) H  30                  0.00003     2.21699   
   263. RY*(   1) H  31                  0.00264     0.36985   
   264. RY*(   2) H  31                  0.00017     1.92689   
   265. RY*(   3) H  31                  0.00011     1.85035   
   266. RY*(   4) H  31                  0.00003     2.22588   
   267. RY*(   1) H  32                  0.00296     0.39332   
   268. RY*(   2) H  32                  0.00017     1.91872   
   269. RY*(   3) H  32                  0.00013     1.77482   
   270. RY*(   4) H  32                  0.00004     2.31085   
   271. RY*(   1) H  33                  0.00202     0.38191   
   272. RY*(   2) H  33                  0.00017     1.86729   
   273. RY*(   3) H  33                  0.00014     1.80338   
   274. RY*(   4) H  33                  0.00004     2.30499   
   275. RY*(   1) H  34                  0.00223     0.36991   
   276. RY*(   2) H  34                  0.00018     1.85437   
   277. RY*(   3) H  34                  0.00011     1.83823   
   278. RY*(   4) H  34                  0.00004     2.32073   
   279. RY*(   1) H  35                  0.00326     0.39771   
   280. RY*(   2) H  35                  0.00017     1.90763   
   281. RY*(   3) H  35                  0.00013     1.81095   
   282. RY*(   4) H  35                  0.00004     2.31589   
   283. BD*(   1) O   1 - C   2          0.10424     0.34614  73(g),288(v),284(g),63(g)
                                                    78(g),289(v),290(v),291(r)
                                                    72(g),286(g)
   284. BD*(   1) O   1 - H  17          0.01427     0.38437   
   285. BD*(   1) C   2 - C   3          0.06366     0.39404   
   286. BD*(   1) C   2 - O  16          0.02253     0.61515   
   287. BD*(   2) C   2 - O  16          0.20552     0.00987  199(g),75(g),74(g),289(v)
                                                    288(v)
   288. BD*(   1) C   3 - C   4          0.03130     0.36498   
   289. BD*(   1) C   3 - C  15          0.02384     0.36947   
   290. BD*(   1) C   3 - H  18          0.02043     0.44797   
   291. BD*(   1) C   4 - N   5          0.02673     0.35795   
   292. BD*(   1) C   4 - H  19          0.01259     0.46484   
   293. BD*(   1) C   4 - H  20          0.02248     0.43655   
   294. BD*(   1) N   5 - C   6          0.08013     0.47111   
   295. BD*(   1) N   5 - C  13          0.02596     0.35238   
   296. BD*(   1) C   6 - O   7          0.09514     0.38910   
   297. BD*(   1) C   6 - O  12          0.18861     0.34124  298(g),295(v),291(v),296(g)
                                                    108(g),115(g),165(g),164(g)
                                                    114(g),294(g),299(v),163(g)
                                                    110(g),259(r),116(g),243(r)
   298. BD*(   2) C   6 - O  12          0.21543     0.29189  297(g),291(v),115(g),299(v)
                                                    296(g),108(g),165(g),164(g)
                                                    110(g),295(v),162(g),114(g)
                                                    116(g)
   299. BD*(   1) O   7 - C   8          0.06590     0.25484   
   300. BD*(   1) C   8 - C   9          0.02379     0.38661   
   301. BD*(   1) C   8 - C  10          0.02965     0.38662   
   302. BD*(   1) C   8 - C  11          0.02969     0.38618   
   303. BD*(   1) C   9 - H  21          0.00652     0.44782   
   304. BD*(   1) C   9 - H  22          0.00655     0.44681   
   305. BD*(   1) C   9 - H  23          0.00526     0.44239   
   306. BD*(   1) C  10 - H  24          0.00650     0.44446   
   307. BD*(   1) C  10 - H  25          0.00631     0.44767   
   308. BD*(   1) C  10 - H  26          0.00883     0.47428   
   309. BD*(   1) C  11 - H  27          0.00884     0.47363   
   310. BD*(   1) C  11 - H  28          0.00634     0.44734   
   311. BD*(   1) C  11 - H  29          0.00648     0.44450   
   312. BD*(   1) C  13 - C  14          0.02111     0.38906   
   313. BD*(   1) C  13 - H  30          0.01393     0.47383   
   314. BD*(   1) C  13 - H  31          0.02175     0.43599   
   315. BD*(   1) C  14 - C  15          0.01545     0.39129   
   316. BD*(   1) C  14 - H  32          0.01680     0.44234   
   317. BD*(   1) C  14 - H  33          0.01173     0.44882   
   318. BD*(   1) C  15 - H  34          0.01285     0.44855   
   319. BD*(   1) C  15 - H  35          0.01762     0.43747   
       -------------------------------
              Total Lewis  122.21234  ( 98.5583%)
        Valence non-Lewis    1.49478  (  1.2055%)
        Rydberg non-Lewis    0.29288  (  0.2362%)
       -------------------------------
            Total unit  1  124.00000  (100.0000%)
           Charge unit  1    0.00000
 Unable to Open any file for archive entry.
 1\1\GINC-COMPUTE-0-1\SP\RB3LYP\def2SVP\C11H19N1O4\ZAHRT2\13-Mar-2021\0
 \\# b3lyp/def2svp geom=NewRedundant pop=NBO\\17\\0,1\O,0,3.4804703638,
 1.5443341927,-2.097913187\C,0,3.0389444335,1.7111249633,-0.8297585041\
 C,0,2.2917035137,0.4975259337,-0.3271818478\C,0,1.0881767301,0.1538415
 756,-1.2316004626\N,0,0.3962375396,-1.0168294944,-0.7221458906\C,0,-0.
 7960008998,-0.9689949258,-0.0418658494\O,0,-1.3325066121,0.2673545612,
 -0.0872905127\C,0,-2.6126336892,0.5702400444,0.5518578808\C,0,-2.80494
 91957,2.0529517438,0.2389106192\C,0,-3.7254294186,-0.2669747164,-0.081
 2795626\C,0,-2.5082328228,0.3448777586,2.0615482396\O,0,-1.2937381046,
 -1.9281244417,0.5170837215\C,0,1.2164335328,-2.2172025825,-0.621640452
 9\C,0,2.4319072721,-1.9591435187,0.2736716257\C,0,3.2162534552,-0.7305
 701406,-0.1981729125\O,0,3.2391642294,2.7233324505,-0.2067939415\H,0,3
 .9470464413,2.3626933504,-2.3402238445\H,0,1.9078849562,0.7724254587,0
 .6669491464\H,0,0.3878125669,0.9923497065,-1.2892497127\H,0,1.45463036
 95,-0.0601971274,-2.2499963254\H,0,-1.9763932056,2.6457084346,0.654665
 354\H,0,-2.837655547,2.2168217481,-0.8486724785\H,0,-3.7477611097,2.41
 42521667,0.675764651\H,0,-4.7001970114,0.0491448873,0.3209981897\H,0,-
 3.7395465699,-0.117264646,-1.1719896244\H,0,-3.5813177515,-1.333492367
 3,0.129365042\H,0,-2.3519912152,-0.7163958425,2.2893735125\H,0,-1.6700
 780851,0.9268701593,2.4753704002\H,0,-3.4344511463,0.6832214389,2.5508
 938396\H,0,0.5883960439,-3.024135065,-0.2275642603\H,0,1.5500757813,-2
 .4994590547,-1.6369637129\H,0,2.0802959222,-1.804203473,1.3080748632\H
 ,0,3.0849749174,-2.8469002184,0.2832485443\H,0,4.0427069024,-0.5065437
 067,0.4950875637\H,0,3.6697674132,-0.9326392534,-1.1835909444\\Version
 =ES64L-G16RevC.01\State=1-A\HF=-785.745916\RMSD=7.138e-09\Dipole=0.327
 4566,0.1538118,-0.6064234\Quadrupole=4.3624413,-5.5962266,1.2337853,-6
 .8867371,-3.872786,-1.7103443\PG=C01 [X(C11H19N1O4)]\\@
 The archive entry for this job was punched.


 HEAVEN'S NET CASTS WIDE.
 THOUGH ITS MESHES ARE COARSE, NOTHING SLIPS THROUGH.

                                          -- LAO-TSU
 File lengths (MBytes):  RWF=     60 Int=      0 D2E=      0 Chk=      7 Scr=      1
 Normal termination of Gaussian 16
