# Supplementary material for: Machine-Learning-Guided Discovery of Electrochemical Reactions
Source: J Am Chem Soc. 2022 Dec 2;144(49):22599–610. doi: 10.1021/jacs.2c08997 (PMC9756344; doi:10.1021/jacs.2c08997)
Supplement: Supplementary file 4 — ja2c08997_si_004.zip [file ja2c08997_si_004.zip › Reactivity Prediction/Nlogs_notimes/35.log]

 Entering Gaussian System, Link 0=g16
 Input=35.com
 Output=35.log
 Initial command:
  
 Copyright (c) 1988-2019, Gaussian, Inc.  All Rights Reserved.
  
 This is part of the Gaussian(R) 16 program.  It is based on
 the Gaussian(R) 09 system (copyright 2009, Gaussian, Inc.),
 the Gaussian(R) 03 system (copyright 2003, Gaussian, Inc.),
 the Gaussian(R) 98 system (copyright 1998, Gaussian, Inc.),
 the Gaussian(R) 94 system (copyright 1995, Gaussian, Inc.),
 the Gaussian 92(TM) system (copyright 1992, Gaussian, Inc.),
 the Gaussian 90(TM) system (copyright 1990, Gaussian, Inc.),
 the Gaussian 88(TM) system (copyright 1988, Gaussian, Inc.),
 the Gaussian 86(TM) system (copyright 1986, Carnegie Mellon
 University), and the Gaussian 82(TM) system (copyright 1983,
 Carnegie Mellon University). Gaussian is a federally registered
 trademark of Gaussian, Inc.
  
 This software contains proprietary and confidential information,
 including trade secrets, belonging to Gaussian, Inc.
  
 This software is provided under written license and may be
 used, copied, transmitted, or stored only in accord with that
 written license.
  
 The following legend is applicable only to US Government
 contracts under FAR:
  
                    RESTRICTED RIGHTS LEGEND
  
 Use, reproduction and disclosure by the US Government is
 subject to restrictions as set forth in subparagraphs (a)
 and (c) of the Commercial Computer Software - Restricted
 Rights clause in FAR 52.227-19.
  
 Gaussian, Inc.
 340 Quinnipiac St., Bldg. 40, Wallingford CT 06492
  
  
 ---------------------------------------------------------------
 Warning -- This program may not be used in any manner that
 competes with the business of Gaussian, Inc. or will provide
 assistance to any competitor of Gaussian, Inc.  The licensee
 of this program is prohibited from giving any competitor of
 Gaussian, Inc. access to this program.  By using this program,
 the user acknowledges that Gaussian, Inc. is engaged in the
 business of creating and licensing software in the field of
 computational chemistry and represents and warrants to the
 licensee that it is not a competitor of Gaussian, Inc. and that
 it will not use this program in any manner prohibited above.
 ---------------------------------------------------------------
  

 Cite this work as:
 Gaussian 16, Revision C.01,
 M. J. Frisch, G. W. Trucks, H. B. Schlegel, G. E. Scuseria, 
 M. A. Robb, J. R. Cheeseman, G. Scalmani, V. Barone, 
 G. A. Petersson, H. Nakatsuji, X. Li, M. Caricato, A. V. Marenich, 
 J. Bloino, B. G. Janesko, R. Gomperts, B. Mennucci, H. P. Hratchian, 
 J. V. Ortiz, A. F. Izmaylov, J. L. Sonnenberg, D. Williams-Young, 
 F. Ding, F. Lipparini, F. Egidi, J. Goings, B. Peng, A. Petrone, 
 T. Henderson, D. Ranasinghe, V. G. Zakrzewski, J. Gao, N. Rega, 
 G. Zheng, W. Liang, M. Hada, M. Ehara, K. Toyota, R. Fukuda, 
 J. Hasegawa, M. Ishida, T. Nakajima, Y. Honda, O. Kitao, H. Nakai, 
 T. Vreven, K. Throssell, J. A. Montgomery, Jr., J. E. Peralta, 
 F. Ogliaro, M. J. Bearpark, J. J. Heyd, E. N. Brothers, K. N. Kudin, 
 V. N. Staroverov, T. A. Keith, R. Kobayashi, J. Normand, 
 K. Raghavachari, A. P. Rendell, J. C. Burant, S. S. Iyengar, 
 J. Tomasi, M. Cossi, J. M. Millam, M. Klene, C. Adamo, R. Cammi, 
 J. W. Ochterski, R. L. Martin, K. Morokuma, O. Farkas, 
 J. B. Foresman, and D. J. Fox, Gaussian, Inc., Wallingford CT, 2019.
 
 ******************************************
 Gaussian 16:  ES64L-G16RevC.01  3-Jul-2019
                13-Mar-2021 
 ******************************************
 %nprocshared=16
 Will use up to   16 processors via shared memory.
 %mem=7GB
 -----------------------------------------
 # b3lyp/def2svp geom=NewRedundant pop=NBO
 -----------------------------------------
 1/29=4000,38=1,172=1/1;
 2/12=2,17=6,18=5,40=1/2;
 3/5=43,7=101,11=2,25=1,30=1,74=-5/1,2,3;
 4//1;
 5/5=2,38=5/2;
 6/7=2,8=2,9=2,10=2,28=1,40=1/1,7;
 99/5=1,9=1/99;
 --
 35
 --
 Symbolic Z-matrix:
 Charge =  0 Multiplicity = 1
 N                     0.80817  -1.19181  -3.39656 
 C                     0.59231  -0.48225  -2.50706 
 C                     0.31354   0.38618  -1.35621 
 C                    -1.10519   0.17593  -0.82129 
 C                    -1.69061  -1.09529  -0.78997 
 C                    -2.95893  -1.2733   -0.23318 
 C                    -3.6539   -0.18332   0.2978 
 C                    -3.07501   1.08805   0.26551 
 C                    -1.80721   1.26567  -0.29248 
 C                     1.35115   0.20202  -0.24598 
 C                     1.72327   1.30316   0.53441 
 C                     2.61477   1.14847   1.59813 
 C                     3.14459  -0.11113   1.8901 
 C                     2.77975  -1.21237   1.1109 
 C                     1.88725  -1.0573    0.04801 
 H                     0.38754   1.42352  -1.71917 
 H                    -1.15719  -1.94914  -1.21345 
 H                    -3.4076   -2.26931  -0.21826 
 H                    -4.64684  -0.32341   0.73119 
 H                    -3.61389   1.94717   0.67192 
 H                    -1.35938   2.26252  -0.31637 
 H                     1.31265   2.29089   0.30946 
 H                     2.89975   2.01633   2.19751 
 H                     3.84445  -0.23325   2.71996 
 H                     3.19509  -2.1992    1.32818 
 H                     1.61463  -1.91971  -0.56426 
 
                          Input orientation:                          
 ---------------------------------------------------------------------
 Center     Atomic      Atomic             Coordinates (Angstroms)
 Number     Number       Type             X           Y           Z
 ---------------------------------------------------------------------
      1          7           0        0.808175   -1.191813   -3.396560
      2          6           0        0.592307   -0.482253   -2.507059
      3          6           0        0.313542    0.386181   -1.356211
      4          6           0       -1.105194    0.175935   -0.821293
      5          6           0       -1.690611   -1.095285   -0.789972
      6          6           0       -2.958934   -1.273303   -0.233180
      7          6           0       -3.653897   -0.183321    0.297803
      8          6           0       -3.075006    1.088053    0.265511
      9          6           0       -1.807211    1.265675   -0.292480
     10          6           0        1.351151    0.202017   -0.245984
     11          6           0        1.723273    1.303162    0.534406
     12          6           0        2.614768    1.148468    1.598132
     13          6           0        3.144587   -0.111134    1.890099
     14          6           0        2.779754   -1.212369    1.110897
     15          6           0        1.887245   -1.057295    0.048010
     16          1           0        0.387538    1.423521   -1.719170
     17          1           0       -1.157186   -1.949141   -1.213455
     18          1           0       -3.407598   -2.269311   -0.218257
     19          1           0       -4.646844   -0.323414    0.731186
     20          1           0       -3.613893    1.947165    0.671924
     21          1           0       -1.359377    2.262523   -0.316367
     22          1           0        1.312647    2.290894    0.309456
     23          1           0        2.899749    2.016327    2.197506
     24          1           0        3.844450   -0.233254    2.719961
     25          1           0        3.195086   -2.199204    1.328180
     26          1           0        1.614630   -1.919710   -0.564259
 ---------------------------------------------------------------------
                    Distance matrix (angstroms):
                    1          2          3          4          5
     1  N    0.000000
     2  C    1.158140   0.000000
     3  C    2.626357   1.468448   0.000000
     4  C    3.487652   2.481235   1.530736   0.000000
     5  C    3.612139   2.921628   2.555777   1.399891   0.000000
     6  C    4.919830   4.290408   3.837211   2.425391   1.396550
     7  C    5.880090   5.097731   4.335974   2.806658   2.422690
     8  C    5.804106   4.858209   3.821631   2.427604   2.792411
     9  C    4.744977   3.703687   2.530341   1.400001   2.415621
    10  C    3.487652   2.481235   1.530736   2.522953   3.351303
    11  C    4.744977   3.703687   2.530341   3.332984   4.377343
    12  C    5.804106   4.858209   3.821631   4.542858   5.410523
    13  C    5.880090   5.097731   4.335974   5.049227   5.615201
    14  C    4.919830   4.290408   3.837211   4.555608   4.859134
    15  C    3.612139   2.921628   2.555777   3.351303   3.674876
    16  H    3.135371   2.072360   1.101494   2.142638   3.395069
    17  H    3.033502   2.624099   2.763539   2.161583   1.092223
    18  H    5.388446   4.942816   4.710994   3.412323   2.157137
    19  H    6.895625   6.161183   5.428277   3.899081   3.413067
    20  H    6.779412   5.805181   4.687723   3.414751   3.884927
    21  H    5.110607   4.017710   2.720403   2.161806   3.407182
    22  H    5.110607   4.017710   2.720403   3.405525   4.657737
    23  H    6.779412   5.805181   4.687723   5.342262   6.299093
    24  H    6.895625   6.161183   5.428277   6.099745   6.610570
    25  H    5.388446   4.942816   4.710994   5.362269   5.438313
    26  H    3.033502   2.624099   2.763539   3.443143   3.413977
                    6          7          8          9         10
     6  C    0.000000
     7  C    1.397490   0.000000
     8  C    2.416230   1.397337   0.000000
     9  C    2.788618   2.420387   1.396498   0.000000
    10  C    4.555608   5.049227   4.542858   3.332984   0.000000
    11  C    5.399113   5.583866   4.810619   3.626218   1.400001
    12  C    6.347033   6.539165   5.844061   4.810619   2.427604
    13  C    6.565967   6.982836   6.539165   5.583866   2.806658
    14  C    5.894302   6.565967   6.347033   5.399113   2.425391
    15  C    4.859134   5.615201   5.410523   4.377343   1.399891
    16  H    4.547515   4.794091   4.005085   2.622457   2.142638
    17  H    2.159628   3.411098   3.884575   3.406724   3.443143
    18  H    1.092500   2.162947   3.408306   3.881092   5.362269
    19  H    2.163639   1.092425   2.163278   3.411249   6.099745
    20  H    3.408753   2.163455   1.092540   2.158380   5.342262
    21  H    3.881696   3.409425   2.159015   1.093084   3.405525
    22  H    5.589665   5.548732   4.549753   3.338700   2.161806
    23  H    7.145213   7.169212   6.347598   5.377638   3.414751
    24  H    7.489245   7.880009   7.459829   6.577451   3.899081
    25  H    6.416160   7.213462   7.158867   6.297214   3.412323
    26  H    4.630868   5.613873   5.632747   4.682898   2.161583
                   11         12         13         14         15
    11  C    0.000000
    12  C    1.396498   0.000000
    13  C    2.420387   1.397337   0.000000
    14  C    2.788618   2.416230   1.397490   0.000000
    15  C    2.415621   2.792411   2.422690   1.396550   0.000000
    16  H    2.622457   4.005085   4.794091   4.547515   3.395069
    17  H    4.682898   5.632747   5.613873   4.630868   3.413977
    18  H    6.297214   7.158867   7.213462   6.416160   5.438313
    19  H    6.577451   7.459829   7.880009   7.489245   6.610570
    20  H    5.377638   6.347598   7.169212   7.145213   6.299093
    21  H    3.338700   4.549753   5.548732   5.589665   4.657737
    22  H    1.093084   2.159015   3.409425   3.881696   3.407182
    23  H    2.158380   1.092540   2.163455   3.408753   3.884927
    24  H    3.411249   2.163278   1.092425   2.163639   3.413067
    25  H    3.881092   3.408306   2.162947   1.092500   2.157137
    26  H    3.406724   3.884575   3.411098   2.159628   1.092223
                   16         17         18         19         20
    16  H    0.000000
    17  H    3.743897   0.000000
    18  H    5.503890   2.481388   0.000000
    19  H    5.865239   4.313042   2.494732   0.000000
    20  H    4.690733   4.977074   4.314355   2.495202   0.000000
    21  H    2.392381   4.310888   4.974169   4.311831   2.481736
    22  H    2.392381   5.137824   6.584427   6.521350   4.951800
    23  H    4.690733   6.619541   7.999078   8.035892   6.690271
    24  H    5.865239   6.590326   8.085225   8.721550   8.035892
    25  H    5.503890   5.046257   6.781728   8.085225   7.999078
    26  H    3.743897   2.846978   5.046257   6.590326   6.619541
                   21         22         23         24         25
    21  H    0.000000
    22  H    2.744480   0.000000
    23  H    4.951800   2.481736   0.000000
    24  H    6.521350   4.311831   2.495202   0.000000
    25  H    6.584427   4.974169   4.314355   2.494732   0.000000
    26  H    5.137824   4.310888   4.977074   4.313042   2.481388
                   26
    26  H    0.000000
 Stoichiometry    C14H11N
 Framework group  CS[SG(C2HN),X(C12H10)]
 Deg. of freedom    38
 Full point group                 CS      NOp   2
 Largest Abelian subgroup         CS      NOp   2
 Largest concise Abelian subgroup CS      NOp   2
                         Standard orientation:                         
 ---------------------------------------------------------------------
 Center     Atomic      Atomic             Coordinates (Angstroms)
 Number     Number       Type             X           Y           Z
 ---------------------------------------------------------------------
      1          7           0        3.415341   -0.495542    0.000000
      2          6           0        2.276326   -0.705141    0.000000
      3          6           0        0.825557   -0.932320    0.000000
      4          6           0        0.166277   -0.369134    1.261477
      5          6           0        0.602119    0.830035    1.837438
      6          6           0       -0.059703    1.360014    2.947151
      7          6           0       -1.163146    0.697319    3.491418
      8          6           0       -1.599572   -0.501798    2.922031
      9          6           0       -0.936641   -1.031914    1.813109
     10          6           0        0.166277   -0.369134   -1.261477
     11          6           0       -0.936641   -1.031914   -1.813109
     12          6           0       -1.599572   -0.501798   -2.922031
     13          6           0       -1.163146    0.697319   -3.491418
     14          6           0       -0.059703    1.360014   -2.947151
     15          6           0        0.602119    0.830035   -1.837438
     16          1           0        0.677668   -2.023841    0.000000
     17          1           0        1.470745    1.346837    1.423489
     18          1           0        0.292162    2.294287    3.390864
     19          1           0       -1.678765    1.111744    4.360775
     20          1           0       -2.457002   -1.030418    3.345135
     21          1           0       -1.281321   -1.970882    1.372240
     22          1           0       -1.281321   -1.970882   -1.372240
     23          1           0       -2.457002   -1.030418   -3.345135
     24          1           0       -1.678765    1.111744   -4.360775
     25          1           0        0.292162    2.294287   -3.390864
     26          1           0        1.470745    1.346837   -1.423489
 ---------------------------------------------------------------------
 Rotational constants (GHZ):           0.9321677           0.4380580           0.3660947
 Standard basis: def2SVP (5D, 7F)
 There are   152 symmetry adapted cartesian basis functions of A'  symmetry.
 There are   128 symmetry adapted cartesian basis functions of A"  symmetry.
 There are   143 symmetry adapted basis functions of A'  symmetry.
 There are   122 symmetry adapted basis functions of A"  symmetry.
   265 basis functions,   452 primitive gaussians,   280 cartesian basis functions
    51 alpha electrons       51 beta electrons
       nuclear repulsion energy       856.3304067099 Hartrees.
 NAtoms=   26 NActive=   26 NUniq=   15 SFac= 3.00D+00 NAtFMM=   60 NAOKFM=F Big=F
 Integral buffers will be    131072 words long.
 Raffenetti 2 integral format.
 Two-electron integral symmetry is turned on.
 One-electron integrals computed using PRISM.
   2 Symmetry operations used in ECPInt.
 ECPInt:  NShTT=    7626 NPrTT=   27958 LenC2=    7293 LenP2D=   19533.
 LDataN:  DoStor=T MaxTD1= 4 Len=   56
 NBasis=   265 RedAO= T EigKep=  2.64D-04  NBF=   143   122
 NBsUse=   265 1.00D-06 EigRej= -1.00D+00 NBFU=   143   122
 ExpMin= 1.22D-01 ExpMax= 1.71D+03 ExpMxC= 2.58D+02 IAcc=3 IRadAn=         5 AccDes= 0.00D+00
 Harris functional with IExCor=  402 and IRadAn=       5 diagonalized for initial guess.
 HarFok:  IExCor=  402 AccDes= 0.00D+00 IRadAn=         5 IDoV= 1 UseB2=F ITyADJ=14
 ICtDFT=  3500011 ScaDFX=  1.000000  1.000000  1.000000  1.000000
 FoFCou: FMM=F IPFlag=           0 FMFlag=      100000 FMFlg1=           0
         NFxFlg=           0 DoJE=T BraDBF=F KetDBF=T FulRan=T
         wScrn=  0.000000 ICntrl=       500 IOpCl=  0 I1Cent=   200000004 NGrid=           0
         NMat0=    1 NMatS0=      1 NMatT0=    0 NMatD0=    1 NMtDS0=    0 NMtDT0=    0
 Petite list used in FoFCou.
 Initial guess orbital symmetries:
       Occupied  (A') (A") (A') (A") (A') (A") (A') (A") (A") (A')
                 (A') (A') (A") (A') (A') (A') (A') (A") (A') (A')
                 (A") (A") (A') (A') (A") (A") (A') (A") (A') (A')
                 (A") (A') (A") (A') (A') (A") (A") (A') (A') (A")
                 (A') (A') (A") (A") (A') (A") (A') (A') (A') (A")
                 (A")
       Virtual   (A') (A') (A") (A") (A') (A") (A') (A') (A") (A')
                 (A") (A') (A") (A') (A") (A') (A') (A') (A") (A")
                 (A') (A") (A') (A') (A") (A') (A") (A") (A") (A')
                 (A') (A') (A") (A') (A') (A') (A") (A") (A') (A")
                 (A") (A') (A') (A") (A') (A") (A") (A') (A") (A")
                 (A') (A') (A') (A") (A') (A") (A') (A') (A') (A')
                 (A") (A') (A") (A') (A') (A") (A") (A') (A') (A")
                 (A') (A') (A") (A") (A') (A") (A") (A') (A") (A')
                 (A") (A') (A") (A") (A') (A") (A') (A') (A") (A')
                 (A') (A") (A") (A') (A') (A") (A') (A") (A') (A')
                 (A") (A") (A') (A') (A") (A') (A') (A") (A') (A")
                 (A') (A") (A') (A") (A') (A') (A") (A") (A") (A")
                 (A') (A') (A') (A") (A') (A") (A") (A") (A') (A')
                 (A") (A') (A') (A") (A") (A') (A') (A') (A") (A")
                 (A') (A") (A") (A') (A') (A") (A') (A') (A") (A")
                 (A') (A') (A") (A") (A') (A") (A') (A") (A') (A")
                 (A') (A') (A") (A') (A") (A") (A') (A") (A') (A")
                 (A') (A") (A') (A') (A") (A') (A") (A") (A') (A')
                 (A") (A') (A") (A') (A') (A") (A') (A") (A") (A')
                 (A") (A') (A') (A") (A") (A') (A') (A') (A") (A")
                 (A') (A") (A') (A") (A') (A") (A') (A') (A") (A')
                 (A") (A') (A") (A')
 The electronic state of the initial guess is 1-A'.
 Requested convergence on RMS density matrix=1.00D-08 within 128 cycles.
 Requested convergence on MAX density matrix=1.00D-06.
 Requested convergence on             energy=1.00D-06.
 No special actions if energy rises.
 Integral accuracy reduced to 1.0D-05 until final iterations.
 Initial convergence to 1.0D-05 achieved.  Increase integral accuracy.
 SCF Done:  E(RB3LYP) =  -594.420780738     A.U. after   15 cycles
            NFock= 15  Conv=0.52D-08     -V/T= 2.0113

 **********************************************************************

            Population analysis using the SCF Density.

 **********************************************************************

 Orbital symmetries:
       Occupied  (A') (A') (A') (A") (A') (A") (A') (A") (A') (A")
                 (A') (A") (A') (A") (A') (A') (A') (A") (A') (A')
                 (A") (A") (A') (A') (A") (A") (A') (A') (A") (A')
                 (A') (A") (A") (A') (A') (A") (A") (A') (A') (A")
                 (A') (A") (A') (A") (A') (A') (A") (A') (A') (A")
                 (A")
       Virtual   (A') (A') (A") (A") (A') (A") (A') (A") (A') (A')
                 (A") (A') (A') (A") (A') (A') (A") (A") (A') (A")
                 (A') (A") (A') (A') (A") (A') (A") (A") (A') (A")
                 (A') (A') (A") (A') (A') (A") (A") (A') (A") (A')
                 (A") (A') (A') (A") (A') (A") (A") (A') (A") (A')
                 (A') (A") (A") (A') (A') (A") (A') (A') (A') (A')
                 (A") (A') (A") (A') (A') (A") (A') (A") (A') (A")
                 (A") (A') (A') (A") (A") (A') (A') (A") (A") (A")
                 (A') (A') (A") (A") (A') (A") (A') (A') (A") (A')
                 (A") (A") (A') (A') (A') (A") (A') (A") (A') (A')
                 (A") (A') (A') (A") (A") (A') (A') (A") (A') (A')
                 (A") (A") (A") (A') (A') (A') (A") (A") (A") (A")
                 (A') (A') (A') (A") (A') (A") (A") (A') (A") (A')
                 (A') (A") (A') (A") (A') (A") (A') (A") (A') (A")
                 (A') (A") (A') (A") (A') (A") (A') (A") (A') (A")
                 (A") (A') (A') (A") (A') (A") (A') (A") (A') (A")
                 (A') (A') (A") (A') (A") (A") (A') (A") (A') (A')
                 (A") (A") (A') (A") (A') (A') (A") (A") (A') (A')
                 (A") (A') (A") (A') (A') (A") (A') (A") (A") (A')
                 (A") (A') (A') (A") (A") (A') (A') (A') (A") (A")
                 (A') (A") (A') (A') (A") (A") (A') (A') (A") (A')
                 (A") (A') (A") (A')
 The electronic state is 1-A'.
 Alpha  occ. eigenvalues --  -14.32722 -10.25059 -10.22781 -10.21682 -10.21676
 Alpha  occ. eigenvalues --  -10.20418 -10.20416 -10.20291 -10.20290 -10.20191
 Alpha  occ. eigenvalues --  -10.20191 -10.20135 -10.20130 -10.20097 -10.20097
 Alpha  occ. eigenvalues --   -0.90315  -0.87287  -0.85819  -0.81071  -0.75209
 Alpha  occ. eigenvalues --   -0.74956  -0.74923  -0.70960  -0.62507  -0.60899
 Alpha  occ. eigenvalues --   -0.60783  -0.59881  -0.53725  -0.53228  -0.50894
 Alpha  occ. eigenvalues --   -0.48163  -0.46732  -0.46254  -0.44825  -0.43886
 Alpha  occ. eigenvalues --   -0.43850  -0.43141  -0.42830  -0.38652  -0.37728
 Alpha  occ. eigenvalues --   -0.37034  -0.36345  -0.36277  -0.35685  -0.35606
 Alpha  occ. eigenvalues --   -0.33264  -0.33019  -0.27211  -0.27033  -0.26508
 Alpha  occ. eigenvalues --   -0.25490
 Alpha virt. eigenvalues --   -0.03420  -0.02962  -0.01549  -0.01236   0.02006
 Alpha virt. eigenvalues --    0.04097   0.05472   0.06536   0.06832   0.08692
 Alpha virt. eigenvalues --    0.10193   0.10417   0.12249   0.12419   0.12529
 Alpha virt. eigenvalues --    0.14240   0.14681   0.16537   0.16542   0.18048
 Alpha virt. eigenvalues --    0.21830   0.24796   0.26428   0.26812   0.28424
 Alpha virt. eigenvalues --    0.28646   0.29790   0.30539   0.31157   0.31720
 Alpha virt. eigenvalues --    0.32008   0.34578   0.36278   0.39098   0.39927
 Alpha virt. eigenvalues --    0.41056   0.41846   0.42031   0.42899   0.43857
 Alpha virt. eigenvalues --    0.45448   0.45988   0.46786   0.47394   0.47497
 Alpha virt. eigenvalues --    0.47652   0.48249   0.48618   0.49537   0.52687
 Alpha virt. eigenvalues --    0.53024   0.54433   0.55205   0.55689   0.57544
 Alpha virt. eigenvalues --    0.58523   0.59984   0.60925   0.61855   0.62704
 Alpha virt. eigenvalues --    0.63311   0.64309   0.64359   0.64816   0.65991
 Alpha virt. eigenvalues --    0.67094   0.67517   0.67798   0.68982   0.69471
 Alpha virt. eigenvalues --    0.70732   0.70938   0.71713   0.71755   0.72479
 Alpha virt. eigenvalues --    0.72849   0.73786   0.74105   0.74424   0.75784
 Alpha virt. eigenvalues --    0.76804   0.78749   0.80129   0.81428   0.82743
 Alpha virt. eigenvalues --    0.83347   0.85826   0.87780   0.90839   0.91983
 Alpha virt. eigenvalues --    0.94424   0.95709   0.97523   1.00820   1.03184
 Alpha virt. eigenvalues --    1.05317   1.06059   1.10482   1.14692   1.18172
 Alpha virt. eigenvalues --    1.19357   1.21362   1.22122   1.23577   1.24501
 Alpha virt. eigenvalues --    1.24749   1.26529   1.27098   1.27673   1.29236
 Alpha virt. eigenvalues --    1.29416   1.30663   1.32033   1.32729   1.39899
 Alpha virt. eigenvalues --    1.47773   1.51531   1.55560   1.58633   1.61841
 Alpha virt. eigenvalues --    1.62500   1.63089   1.63753   1.67537   1.69068
 Alpha virt. eigenvalues --    1.69103   1.70627   1.72253   1.72426   1.73020
 Alpha virt. eigenvalues --    1.73529   1.73887   1.74374   1.74958   1.75417
 Alpha virt. eigenvalues --    1.75674   1.76524   1.78419   1.78805   1.79864
 Alpha virt. eigenvalues --    1.81703   1.84109   1.85896   1.86863   1.89095
 Alpha virt. eigenvalues --    1.90953   1.93247   1.93691   1.93896   1.94339
 Alpha virt. eigenvalues --    1.96979   1.96995   1.97146   1.98143   1.98799
 Alpha virt. eigenvalues --    2.03099   2.06873   2.08180   2.08678   2.11704
 Alpha virt. eigenvalues --    2.12006   2.13275   2.13924   2.14279   2.16221
 Alpha virt. eigenvalues --    2.16432   2.20667   2.25875   2.26975   2.27672
 Alpha virt. eigenvalues --    2.27951   2.29131   2.29560   2.29788   2.30485
 Alpha virt. eigenvalues --    2.32480   2.32670   2.34056   2.36948   2.38267
 Alpha virt. eigenvalues --    2.40148   2.43055   2.51457   2.56600   2.58769
 Alpha virt. eigenvalues --    2.58987   2.60727   2.61856   2.63300   2.63886
 Alpha virt. eigenvalues --    2.64168   2.70823   2.71101   2.71622   2.72029
 Alpha virt. eigenvalues --    2.81721   2.82653   2.85696   2.85702   2.86053
 Alpha virt. eigenvalues --    2.86159   2.89002   2.99454   3.02021   3.02028
 Alpha virt. eigenvalues --    3.06558   3.09178   3.10798   3.12566   3.21369
 Alpha virt. eigenvalues --    3.24980   3.48827   3.60673   3.62028
          Condensed to atoms (all electrons):
               1          2          3          4          5          6
     1  N    6.030987   0.923896  -0.016927  -0.003499  -0.001272  -0.000017
     2  C    0.923896   5.189255   0.179060  -0.031457  -0.008801  -0.000246
     3  C   -0.016927   0.179060   5.037620   0.361756  -0.087687   0.012085
     4  C   -0.003499  -0.031457   0.361756   5.268568   0.261601   0.109619
     5  C   -0.001272  -0.008801  -0.087687   0.261601   5.140366   0.276419
     6  C   -0.000017  -0.000246   0.012085   0.109619   0.276419   5.051763
     7  C    0.000000   0.000140  -0.000014  -0.165684   0.099145   0.254855
     8  C   -0.000005  -0.001227   0.012549   0.107107  -0.141005   0.104127
     9  C    0.000028   0.015372  -0.079904   0.274798   0.052977  -0.145773
    10  C   -0.003499  -0.031457   0.361756  -0.065123  -0.008801  -0.000087
    11  C    0.000028   0.015372  -0.079904  -0.009037  -0.001202   0.000007
    12  C   -0.000005  -0.001227   0.012549  -0.000010   0.000113  -0.000003
    13  C    0.000000   0.000140  -0.000014   0.000174  -0.000024   0.000002
    14  C   -0.000017  -0.000246   0.012085  -0.000087  -0.000185  -0.000011
    15  C   -0.001272  -0.008801  -0.087687  -0.008801   0.006714  -0.000185
    16  H    0.000884  -0.015550   0.312977  -0.007591   0.010989  -0.000435
    17  H    0.003639   0.013466  -0.022421  -0.075305   0.442352  -0.066402
    18  H    0.000001  -0.000002  -0.000369   0.016733  -0.072498   0.440545
    19  H    0.000000  -0.000000   0.000032  -0.001538   0.015179  -0.073286
    20  H    0.000000   0.000010  -0.000393   0.017405  -0.001619   0.014979
    21  H    0.000022   0.001724  -0.018078  -0.078065   0.015374  -0.001855
    22  H    0.000022   0.001724  -0.018078  -0.002673  -0.000156   0.000006
    23  H    0.000000   0.000010  -0.000393  -0.000018   0.000001   0.000000
    24  H    0.000000  -0.000000   0.000032   0.000001  -0.000000   0.000000
    25  H    0.000001  -0.000002  -0.000369  -0.000012   0.000006  -0.000000
    26  H    0.003639   0.013466  -0.022421  -0.001815   0.001400   0.000120
               7          8          9         10         11         12
     1  N    0.000000  -0.000005   0.000028  -0.003499   0.000028  -0.000005
     2  C    0.000140  -0.001227   0.015372  -0.031457   0.015372  -0.001227
     3  C   -0.000014   0.012549  -0.079904   0.361756  -0.079904   0.012549
     4  C   -0.165684   0.107107   0.274798  -0.065123  -0.009037  -0.000010
     5  C    0.099145  -0.141005   0.052977  -0.008801  -0.001202   0.000113
     6  C    0.254855   0.104127  -0.145773  -0.000087   0.000007  -0.000003
     7  C    5.112862   0.252880   0.104529   0.000174   0.000004   0.000002
     8  C    0.252880   5.070775   0.262360  -0.000010  -0.000548  -0.000002
     9  C    0.104529   0.262360   5.150806  -0.009037   0.008059  -0.000548
    10  C    0.000174  -0.000010  -0.009037   5.268568   0.274798   0.107107
    11  C    0.000004  -0.000548   0.008059   0.274798   5.150806   0.262360
    12  C    0.000002  -0.000002  -0.000548   0.107107   0.262360   5.070775
    13  C   -0.000001   0.000002   0.000004  -0.165684   0.104529   0.252880
    14  C    0.000002  -0.000003   0.000007   0.109619  -0.145773   0.104127
    15  C   -0.000024   0.000113  -0.001202   0.261601   0.052977  -0.141005
    16  H   -0.000015   0.001067  -0.014143  -0.007591  -0.014143   0.001067
    17  H    0.014438  -0.001764   0.014591  -0.001815  -0.000027   0.000003
    18  H   -0.076787   0.015114  -0.001707  -0.000012   0.000002   0.000000
    19  H    0.440066  -0.074159   0.015263   0.000001  -0.000000   0.000000
    20  H   -0.076838   0.439571  -0.073310  -0.000018   0.000011  -0.000000
    21  H    0.015103  -0.070056   0.439916  -0.002673   0.002459   0.000184
    22  H   -0.000006   0.000184   0.002459  -0.078065   0.439916  -0.070056
    23  H    0.000000  -0.000000   0.000011   0.017405  -0.073310   0.439571
    24  H   -0.000000   0.000000  -0.000000  -0.001538   0.015263  -0.074159
    25  H    0.000000   0.000000   0.000002   0.016733  -0.001707   0.015114
    26  H   -0.000007   0.000003  -0.000027  -0.075305   0.014591  -0.001764
              13         14         15         16         17         18
     1  N    0.000000  -0.000017  -0.001272   0.000884   0.003639   0.000001
     2  C    0.000140  -0.000246  -0.008801  -0.015550   0.013466  -0.000002
     3  C   -0.000014   0.012085  -0.087687   0.312977  -0.022421  -0.000369
     4  C    0.000174  -0.000087  -0.008801  -0.007591  -0.075305   0.016733
     5  C   -0.000024  -0.000185   0.006714   0.010989   0.442352  -0.072498
     6  C    0.000002  -0.000011  -0.000185  -0.000435  -0.066402   0.440545
     7  C   -0.000001   0.000002  -0.000024  -0.000015   0.014438  -0.076787
     8  C    0.000002  -0.000003   0.000113   0.001067  -0.001764   0.015114
     9  C    0.000004   0.000007  -0.001202  -0.014143   0.014591  -0.001707
    10  C   -0.165684   0.109619   0.261601  -0.007591  -0.001815  -0.000012
    11  C    0.104529  -0.145773   0.052977  -0.014143  -0.000027   0.000002
    12  C    0.252880   0.104127  -0.141005   0.001067   0.000003   0.000000
    13  C    5.112862   0.254855   0.099145  -0.000015  -0.000007   0.000000
    14  C    0.254855   5.051763   0.276419  -0.000435   0.000120  -0.000000
    15  C    0.099145   0.276419   5.140366   0.010989   0.001400   0.000006
    16  H   -0.000015  -0.000435   0.010989   0.686252   0.000614   0.000009
    17  H   -0.000007   0.000120   0.001400   0.000614   0.698047  -0.013139
    18  H    0.000000  -0.000000   0.000006   0.000009  -0.013139   0.716290
    19  H   -0.000000   0.000000  -0.000000  -0.000001  -0.000282  -0.013197
    20  H    0.000000   0.000000   0.000001  -0.000004   0.000035  -0.000312
    21  H   -0.000006   0.000006  -0.000156   0.006403  -0.000233   0.000035
    22  H    0.015103  -0.001855   0.015374   0.006403  -0.000008   0.000000
    23  H   -0.076838   0.014979  -0.001619  -0.000004   0.000000  -0.000000
    24  H    0.440066  -0.073286   0.015179  -0.000001  -0.000000   0.000000
    25  H   -0.076787   0.440545  -0.072498   0.000009   0.000000  -0.000000
    26  H    0.014438  -0.066402   0.442352   0.000614   0.000429   0.000000
              19         20         21         22         23         24
     1  N    0.000000   0.000000   0.000022   0.000022   0.000000   0.000000
     2  C   -0.000000   0.000010   0.001724   0.001724   0.000010  -0.000000
     3  C    0.000032  -0.000393  -0.018078  -0.018078  -0.000393   0.000032
     4  C   -0.001538   0.017405  -0.078065  -0.002673  -0.000018   0.000001
     5  C    0.015179  -0.001619   0.015374  -0.000156   0.000001  -0.000000
     6  C   -0.073286   0.014979  -0.001855   0.000006   0.000000   0.000000
     7  C    0.440066  -0.076838   0.015103  -0.000006   0.000000  -0.000000
     8  C   -0.074159   0.439571  -0.070056   0.000184  -0.000000   0.000000
     9  C    0.015263  -0.073310   0.439916   0.002459   0.000011  -0.000000
    10  C    0.000001  -0.000018  -0.002673  -0.078065   0.017405  -0.001538
    11  C   -0.000000   0.000011   0.002459   0.439916  -0.073310   0.015263
    12  C    0.000000  -0.000000   0.000184  -0.070056   0.439571  -0.074159
    13  C   -0.000000   0.000000  -0.000006   0.015103  -0.076838   0.440066
    14  C    0.000000   0.000000   0.000006  -0.001855   0.014979  -0.073286
    15  C   -0.000000   0.000001  -0.000156   0.015374  -0.001619   0.015179
    16  H   -0.000001  -0.000004   0.006403   0.006403  -0.000004  -0.000001
    17  H   -0.000282   0.000035  -0.000233  -0.000008   0.000000  -0.000000
    18  H   -0.013197  -0.000312   0.000035   0.000000  -0.000000   0.000000
    19  H    0.716613  -0.013258  -0.000306  -0.000000   0.000000  -0.000000
    20  H   -0.013258   0.720790  -0.013856  -0.000003  -0.000000   0.000000
    21  H   -0.000306  -0.013856   0.732125   0.000383  -0.000003  -0.000000
    22  H   -0.000000  -0.000003   0.000383   0.732125  -0.013856  -0.000306
    23  H    0.000000  -0.000000  -0.000003  -0.013856   0.720790  -0.013258
    24  H   -0.000000   0.000000  -0.000000  -0.000306  -0.013258   0.716613
    25  H    0.000000  -0.000000   0.000000   0.000035  -0.000312  -0.013197
    26  H   -0.000000   0.000000  -0.000008  -0.000233   0.000035  -0.000282
              25         26
     1  N    0.000001   0.003639
     2  C   -0.000002   0.013466
     3  C   -0.000369  -0.022421
     4  C   -0.000012  -0.001815
     5  C    0.000006   0.001400
     6  C   -0.000000   0.000120
     7  C    0.000000  -0.000007
     8  C    0.000000   0.000003
     9  C    0.000002  -0.000027
    10  C    0.016733  -0.075305
    11  C   -0.001707   0.014591
    12  C    0.015114  -0.001764
    13  C   -0.076787   0.014438
    14  C    0.440545  -0.066402
    15  C   -0.072498   0.442352
    16  H    0.000009   0.000614
    17  H    0.000000   0.000429
    18  H   -0.000000   0.000000
    19  H    0.000000  -0.000000
    20  H   -0.000000   0.000000
    21  H    0.000000  -0.000008
    22  H    0.000035  -0.000233
    23  H   -0.000312   0.000035
    24  H   -0.013197  -0.000282
    25  H    0.716290  -0.013139
    26  H   -0.013139   0.698047
 Mulliken charges:
               1
     1  N    0.063366
     2  C   -0.254615
     3  C    0.132157
     4  C    0.032955
     5  C    0.000613
     6  C    0.023775
     7  C    0.025175
     8  C    0.022930
     9  C   -0.015531
    10  C    0.032955
    11  C   -0.015531
    12  C    0.022930
    13  C    0.025175
    14  C    0.023775
    15  C    0.000613
    16  H    0.021653
    17  H   -0.007729
    18  H   -0.010711
    19  H   -0.011128
    20  H   -0.013191
    21  H   -0.028439
    22  H   -0.028439
    23  H   -0.013191
    24  H   -0.011128
    25  H   -0.010711
    26  H   -0.007729
 Sum of Mulliken charges =  -0.00000
 Mulliken charges with hydrogens summed into heavy atoms:
               1
     1  N    0.063366
     2  C   -0.254615
     3  C    0.153810
     4  C    0.032955
     5  C   -0.007116
     6  C    0.013065
     7  C    0.014048
     8  C    0.009739
     9  C   -0.043970
    10  C    0.032955
    11  C   -0.043970
    12  C    0.009739
    13  C    0.014048
    14  C    0.013065
    15  C   -0.007116
 Electronic spatial extent (au):  <R**2>=           3202.6066
 Charge=             -0.0000 electrons
 Dipole moment (field-independent basis, Debye):
    X=             -3.8953    Y=             -0.0200    Z=              0.0000  Tot=              3.8953
 Quadrupole moment (field-independent basis, Debye-Ang):
   XX=           -100.0758   YY=            -80.4045   ZZ=            -80.4758
   XY=              5.5937   XZ=             -0.0000   YZ=             -0.0000
 Traceless Quadrupole moment (field-independent basis, Debye-Ang):
   XX=            -13.0905   YY=              6.5809   ZZ=              6.5096
   XY=              5.5937   XZ=             -0.0000   YZ=             -0.0000
 Octapole moment (field-independent basis, Debye-Ang**2):
  XXX=            -67.9490  YYY=             -1.0943  ZZZ=             -0.0000  XYY=              1.4923
  XXY=              2.4077  XXZ=             -0.0000  XZZ=            -26.7502  YZZ=             23.5660
  YYZ=             -0.0000  XYZ=              0.0000
 Hexadecapole moment (field-independent basis, Debye-Ang**3):
 XXXX=          -1353.5819 YYYY=           -526.2785 ZZZZ=          -2722.0686 XXXY=             46.1449
 XXXZ=              0.0000 YYYX=             16.1032 YYYZ=             -0.0000 ZZZX=              0.0000
 ZZZY=             -0.0000 XXYY=           -267.8270 XXZZ=           -602.3743 YYZZ=           -521.7025
 XXYZ=             -0.0000 YYXZ=              0.0000 ZZXY=              8.3399
 N-N= 8.563304067099D+02 E-N=-3.087602820700D+03  KE= 5.877580440799D+02
 Symmetry A'   KE= 3.542804748859D+02
 Symmetry A"   KE= 2.334775691940D+02
 ******************************Gaussian NBO Version 3.1******************************
             N A T U R A L   A T O M I C   O R B I T A L   A N D
          N A T U R A L   B O N D   O R B I T A L   A N A L Y S I S
 ******************************Gaussian NBO Version 3.1******************************
       /RESON  / : Allow strongly delocalized NBO set

 Analyzing the SCF density

 Job title: 35                                                              

 Storage needed:    212994 in NPA,    282385 in NBO ( 939520456 available)


 NATURAL POPULATIONS:  Natural atomic orbital occupancies 
                                                          
   NAO  Atom  No  lang   Type(AO)    Occupancy      Energy
 ----------------------------------------------------------
     1    N    1  S      Cor( 1S)     1.99956     -14.08281
     2    N    1  S      Val( 2S)     1.57858      -0.55500
     3    N    1  S      Ryd( 3S)     0.00774       1.21563
     4    N    1  px     Val( 2p)     1.54521      -0.20331
     5    N    1  px     Ryd( 3p)     0.00197       0.84194
     6    N    1  py     Val( 2p)     1.10083      -0.14635
     7    N    1  py     Ryd( 3p)     0.00029       0.86189
     8    N    1  pz     Val( 2p)     1.08777      -0.14331
     9    N    1  pz     Ryd( 3p)     0.00014       0.87577
    10    N    1  dxy    Ryd( 3d)     0.00354       2.32442
    11    N    1  dxz    Ryd( 3d)     0.00349       2.27202
    12    N    1  dyz    Ryd( 3d)     0.00011       2.16832
    13    N    1  dx2y2  Ryd( 3d)     0.00336       2.67890
    14    N    1  dz2    Ryd( 3d)     0.00111       2.35408

    15    C    2  S      Cor( 1S)     1.99927     -10.10251
    16    C    2  S      Val( 2S)     0.81440      -0.12032
    17    C    2  S      Ryd( 3S)     0.01180       0.59916
    18    C    2  px     Val( 2p)     0.97734       0.04382
    19    C    2  px     Ryd( 3p)     0.01926       0.63697
    20    C    2  py     Val( 2p)     0.92735      -0.09845
    21    C    2  py     Ryd( 3p)     0.00289       0.61253
    22    C    2  pz     Val( 2p)     0.92127      -0.10069
    23    C    2  pz     Ryd( 3p)     0.00411       0.61283
    24    C    2  dxy    Ryd( 3d)     0.00110       2.43424
    25    C    2  dxz    Ryd( 3d)     0.00117       2.37071
    26    C    2  dyz    Ryd( 3d)     0.00004       1.82162
    27    C    2  dx2y2  Ryd( 3d)     0.00069       2.69414
    28    C    2  dz2    Ryd( 3d)     0.00023       2.10345

    29    C    3  S      Cor( 1S)     1.99884     -10.11680
    30    C    3  S      Val( 2S)     0.94181      -0.19444
    31    C    3  S      Ryd( 3S)     0.00132       0.91391
    32    C    3  px     Val( 2p)     1.07465      -0.12550
    33    C    3  px     Ryd( 3p)     0.00495       0.71731
    34    C    3  py     Val( 2p)     1.22975      -0.13226
    35    C    3  py     Ryd( 3p)     0.00621       0.91585
    36    C    3  pz     Val( 2p)     1.09369      -0.11862
    37    C    3  pz     Ryd( 3p)     0.00131       0.63729
    38    C    3  dxy    Ryd( 3d)     0.00050       2.03603
    39    C    3  dxz    Ryd( 3d)     0.00069       2.19119
    40    C    3  dyz    Ryd( 3d)     0.00056       2.13899
    41    C    3  dx2y2  Ryd( 3d)     0.00098       2.48929
    42    C    3  dz2    Ryd( 3d)     0.00120       2.22184

    43    C    4  S      Cor( 1S)     1.99882     -10.08206
    44    C    4  S      Val( 2S)     0.85009      -0.11966
    45    C    4  S      Ryd( 3S)     0.00235       0.63780
    46    C    4  px     Val( 2p)     1.05866      -0.09219
    47    C    4  px     Ryd( 3p)     0.00386       0.84213
    48    C    4  py     Val( 2p)     1.07552      -0.08645
    49    C    4  py     Ryd( 3p)     0.00380       0.86264
    50    C    4  pz     Val( 2p)     1.02365      -0.08556
    51    C    4  pz     Ryd( 3p)     0.00489       0.95669
    52    C    4  dxy    Ryd( 3d)     0.00061       2.24158
    53    C    4  dxz    Ryd( 3d)     0.00061       2.21157
    54    C    4  dyz    Ryd( 3d)     0.00069       2.22616
    55    C    4  dx2y2  Ryd( 3d)     0.00074       2.13917
    56    C    4  dz2    Ryd( 3d)     0.00066       2.09944

    57    C    5  S      Cor( 1S)     1.99886     -10.06595
    58    C    5  S      Val( 2S)     0.93162      -0.13775
    59    C    5  S      Ryd( 3S)     0.00163       0.57774
    60    C    5  px     Val( 2p)     1.12486      -0.08544
    61    C    5  px     Ryd( 3p)     0.00380       0.88417
    62    C    5  py     Val( 2p)     1.07460      -0.06887
    63    C    5  py     Ryd( 3p)     0.00336       0.72352
    64    C    5  pz     Val( 2p)     1.06776      -0.07822
    65    C    5  pz     Ryd( 3p)     0.00301       0.72172
    66    C    5  dxy    Ryd( 3d)     0.00057       2.27765
    67    C    5  dxz    Ryd( 3d)     0.00055       2.24979
    68    C    5  dyz    Ryd( 3d)     0.00053       2.29053
    69    C    5  dx2y2  Ryd( 3d)     0.00052       2.13627
    70    C    5  dz2    Ryd( 3d)     0.00055       2.09626

    71    C    6  S      Cor( 1S)     1.99894     -10.07053
    72    C    6  S      Val( 2S)     0.94293      -0.14578
    73    C    6  S      Ryd( 3S)     0.00114       0.56855
    74    C    6  px     Val( 2p)     1.05208      -0.07233
    75    C    6  px     Ryd( 3p)     0.00316       0.64638
    76    C    6  py     Val( 2p)     1.13812      -0.07774
    77    C    6  py     Ryd( 3p)     0.00490       0.89220
    78    C    6  pz     Val( 2p)     1.05790      -0.07182
    79    C    6  pz     Ryd( 3p)     0.00320       0.66701
    80    C    6  dxy    Ryd( 3d)     0.00056       2.24384
    81    C    6  dxz    Ryd( 3d)     0.00052       2.28146
    82    C    6  dyz    Ryd( 3d)     0.00057       2.25046
    83    C    6  dx2y2  Ryd( 3d)     0.00056       2.13342
    84    C    6  dz2    Ryd( 3d)     0.00058       2.08187

    85    C    7  S      Cor( 1S)     1.99893     -10.07017
    86    C    7  S      Val( 2S)     0.94638      -0.14826
    87    C    7  S      Ryd( 3S)     0.00124       0.55673
    88    C    7  px     Val( 2p)     1.06979      -0.07531
    89    C    7  px     Ryd( 3p)     0.00330       0.68550
    90    C    7  py     Val( 2p)     1.06780      -0.06679
    91    C    7  py     Ryd( 3p)     0.00345       0.66451
    92    C    7  pz     Val( 2p)     1.12042      -0.08247
    93    C    7  pz     Ryd( 3p)     0.00414       0.84347
    94    C    7  dxy    Ryd( 3d)     0.00055       2.27677
    95    C    7  dxz    Ryd( 3d)     0.00056       2.25104
    96    C    7  dyz    Ryd( 3d)     0.00058       2.24545
    97    C    7  dx2y2  Ryd( 3d)     0.00060       2.11704
    98    C    7  dz2    Ryd( 3d)     0.00048       2.08840

    99    C    8  S      Cor( 1S)     1.99893     -10.07155
   100    C    8  S      Val( 2S)     0.94252      -0.14711
   101    C    8  S      Ryd( 3S)     0.00115       0.56683
   102    C    8  px     Val( 2p)     1.11467      -0.08355
   103    C    8  px     Ryd( 3p)     0.00423       0.83691
   104    C    8  py     Val( 2p)     1.07937      -0.06986
   105    C    8  py     Ryd( 3p)     0.00386       0.70304
   106    C    8  pz     Val( 2p)     1.05747      -0.07333
   107    C    8  pz     Ryd( 3p)     0.00315       0.65806
   108    C    8  dxy    Ryd( 3d)     0.00061       2.25864
   109    C    8  dxz    Ryd( 3d)     0.00054       2.24375
   110    C    8  dyz    Ryd( 3d)     0.00055       2.28352
   111    C    8  dx2y2  Ryd( 3d)     0.00051       2.11672
   112    C    8  dz2    Ryd( 3d)     0.00059       2.08096

   113    C    9  S      Cor( 1S)     1.99885     -10.06890
   114    C    9  S      Val( 2S)     0.93007      -0.14090
   115    C    9  S      Ryd( 3S)     0.00154       0.57776
   116    C    9  px     Val( 2p)     1.05603      -0.07655
   117    C    9  px     Ryd( 3p)     0.00275       0.65527
   118    C    9  py     Val( 2p)     1.14278      -0.08361
   119    C    9  py     Ryd( 3p)     0.00490       0.90443
   120    C    9  pz     Val( 2p)     1.07229      -0.08104
   121    C    9  pz     Ryd( 3p)     0.00321       0.72799
   122    C    9  dxy    Ryd( 3d)     0.00053       2.25373
   123    C    9  dxz    Ryd( 3d)     0.00052       2.28703
   124    C    9  dyz    Ryd( 3d)     0.00058       2.25292
   125    C    9  dx2y2  Ryd( 3d)     0.00056       2.14696
   126    C    9  dz2    Ryd( 3d)     0.00055       2.08469

   127    C   10  S      Cor( 1S)     1.99882     -10.08206
   128    C   10  S      Val( 2S)     0.85009      -0.11966
   129    C   10  S      Ryd( 3S)     0.00235       0.63780
   130    C   10  px     Val( 2p)     1.05866      -0.09219
   131    C   10  px     Ryd( 3p)     0.00386       0.84213
   132    C   10  py     Val( 2p)     1.07552      -0.08645
   133    C   10  py     Ryd( 3p)     0.00380       0.86264
   134    C   10  pz     Val( 2p)     1.02365      -0.08556
   135    C   10  pz     Ryd( 3p)     0.00489       0.95669
   136    C   10  dxy    Ryd( 3d)     0.00061       2.24158
   137    C   10  dxz    Ryd( 3d)     0.00061       2.21157
   138    C   10  dyz    Ryd( 3d)     0.00069       2.22616
   139    C   10  dx2y2  Ryd( 3d)     0.00074       2.13917
   140    C   10  dz2    Ryd( 3d)     0.00066       2.09944

   141    C   11  S      Cor( 1S)     1.99885     -10.06890
   142    C   11  S      Val( 2S)     0.93007      -0.14090
   143    C   11  S      Ryd( 3S)     0.00154       0.57776
   144    C   11  px     Val( 2p)     1.05603      -0.07655
   145    C   11  px     Ryd( 3p)     0.00275       0.65527
   146    C   11  py     Val( 2p)     1.14278      -0.08361
   147    C   11  py     Ryd( 3p)     0.00490       0.90443
   148    C   11  pz     Val( 2p)     1.07229      -0.08104
   149    C   11  pz     Ryd( 3p)     0.00321       0.72799
   150    C   11  dxy    Ryd( 3d)     0.00053       2.25373
   151    C   11  dxz    Ryd( 3d)     0.00052       2.28703
   152    C   11  dyz    Ryd( 3d)     0.00058       2.25292
   153    C   11  dx2y2  Ryd( 3d)     0.00056       2.14696
   154    C   11  dz2    Ryd( 3d)     0.00055       2.08469

   155    C   12  S      Cor( 1S)     1.99893     -10.07155
   156    C   12  S      Val( 2S)     0.94252      -0.14711
   157    C   12  S      Ryd( 3S)     0.00115       0.56683
   158    C   12  px     Val( 2p)     1.11467      -0.08355
   159    C   12  px     Ryd( 3p)     0.00423       0.83691
   160    C   12  py     Val( 2p)     1.07937      -0.06986
   161    C   12  py     Ryd( 3p)     0.00386       0.70304
   162    C   12  pz     Val( 2p)     1.05747      -0.07333
   163    C   12  pz     Ryd( 3p)     0.00315       0.65806
   164    C   12  dxy    Ryd( 3d)     0.00061       2.25864
   165    C   12  dxz    Ryd( 3d)     0.00054       2.24375
   166    C   12  dyz    Ryd( 3d)     0.00055       2.28352
   167    C   12  dx2y2  Ryd( 3d)     0.00051       2.11672
   168    C   12  dz2    Ryd( 3d)     0.00059       2.08096

   169    C   13  S      Cor( 1S)     1.99893     -10.07017
   170    C   13  S      Val( 2S)     0.94638      -0.14826
   171    C   13  S      Ryd( 3S)     0.00124       0.55673
   172    C   13  px     Val( 2p)     1.06979      -0.07531
   173    C   13  px     Ryd( 3p)     0.00330       0.68550
   174    C   13  py     Val( 2p)     1.06780      -0.06679
   175    C   13  py     Ryd( 3p)     0.00345       0.66451
   176    C   13  pz     Val( 2p)     1.12042      -0.08247
   177    C   13  pz     Ryd( 3p)     0.00414       0.84347
   178    C   13  dxy    Ryd( 3d)     0.00055       2.27677
   179    C   13  dxz    Ryd( 3d)     0.00056       2.25104
   180    C   13  dyz    Ryd( 3d)     0.00058       2.24545
   181    C   13  dx2y2  Ryd( 3d)     0.00060       2.11704
   182    C   13  dz2    Ryd( 3d)     0.00048       2.08840

   183    C   14  S      Cor( 1S)     1.99894     -10.07053
   184    C   14  S      Val( 2S)     0.94293      -0.14578
   185    C   14  S      Ryd( 3S)     0.00114       0.56855
   186    C   14  px     Val( 2p)     1.05208      -0.07233
   187    C   14  px     Ryd( 3p)     0.00316       0.64638
   188    C   14  py     Val( 2p)     1.13812      -0.07774
   189    C   14  py     Ryd( 3p)     0.00490       0.89220
   190    C   14  pz     Val( 2p)     1.05790      -0.07182
   191    C   14  pz     Ryd( 3p)     0.00320       0.66701
   192    C   14  dxy    Ryd( 3d)     0.00056       2.24384
   193    C   14  dxz    Ryd( 3d)     0.00052       2.28146
   194    C   14  dyz    Ryd( 3d)     0.00057       2.25046
   195    C   14  dx2y2  Ryd( 3d)     0.00056       2.13342
   196    C   14  dz2    Ryd( 3d)     0.00058       2.08187

   197    C   15  S      Cor( 1S)     1.99886     -10.06595
   198    C   15  S      Val( 2S)     0.93162      -0.13775
   199    C   15  S      Ryd( 3S)     0.00163       0.57774
   200    C   15  px     Val( 2p)     1.12486      -0.08544
   201    C   15  px     Ryd( 3p)     0.00380       0.88417
   202    C   15  py     Val( 2p)     1.07460      -0.06887
   203    C   15  py     Ryd( 3p)     0.00336       0.72352
   204    C   15  pz     Val( 2p)     1.06776      -0.07822
   205    C   15  pz     Ryd( 3p)     0.00301       0.72172
   206    C   15  dxy    Ryd( 3d)     0.00057       2.27765
   207    C   15  dxz    Ryd( 3d)     0.00055       2.24979
   208    C   15  dyz    Ryd( 3d)     0.00053       2.29053
   209    C   15  dx2y2  Ryd( 3d)     0.00052       2.13627
   210    C   15  dz2    Ryd( 3d)     0.00055       2.09626

   211    H   16  S      Val( 1S)     0.71737       0.05442
   212    H   16  S      Ryd( 2S)     0.00259       0.35815
   213    H   16  px     Ryd( 2p)     0.00018       1.84760
   214    H   16  py     Ryd( 2p)     0.00073       2.33564
   215    H   16  pz     Ryd( 2p)     0.00012       1.87768

   216    H   17  S      Val( 1S)     0.76410       0.07608
   217    H   17  S      Ryd( 2S)     0.00200       0.37207
   218    H   17  px     Ryd( 2p)     0.00061       2.13154
   219    H   17  py     Ryd( 2p)     0.00028       1.98795
   220    H   17  pz     Ryd( 2p)     0.00021       1.94415

   221    H   18  S      Val( 1S)     0.77087       0.07428
   222    H   18  S      Ryd( 2S)     0.00159       0.31846
   223    H   18  px     Ryd( 2p)     0.00019       1.89351
   224    H   18  py     Ryd( 2p)     0.00064       2.17915
   225    H   18  pz     Ryd( 2p)     0.00024       1.91878

   226    H   19  S      Val( 1S)     0.77221       0.07345
   227    H   19  S      Ryd( 2S)     0.00158       0.31643
   228    H   19  px     Ryd( 2p)     0.00028       1.93717
   229    H   19  py     Ryd( 2p)     0.00021       1.93993
   230    H   19  pz     Ryd( 2p)     0.00058       2.10573

   231    H   20  S      Val( 1S)     0.77186       0.07139
   232    H   20  S      Ryd( 2S)     0.00160       0.31545
   233    H   20  px     Ryd( 2p)     0.00057       2.09501
   234    H   20  py     Ryd( 2p)     0.00028       1.97967
   235    H   20  pz     Ryd( 2p)     0.00023       1.90840

   236    H   21  S      Val( 1S)     0.77707       0.06117
   237    H   21  S      Ryd( 2S)     0.00175       0.35123
   238    H   21  px     Ryd( 2p)     0.00021       1.89788
   239    H   21  py     Ryd( 2p)     0.00064       2.18893
   240    H   21  pz     Ryd( 2p)     0.00023       1.93518

   241    H   22  S      Val( 1S)     0.77707       0.06117
   242    H   22  S      Ryd( 2S)     0.00175       0.35123
   243    H   22  px     Ryd( 2p)     0.00021       1.89788
   244    H   22  py     Ryd( 2p)     0.00064       2.18893
   245    H   22  pz     Ryd( 2p)     0.00023       1.93518

   246    H   23  S      Val( 1S)     0.77186       0.07139
   247    H   23  S      Ryd( 2S)     0.00160       0.31545
   248    H   23  px     Ryd( 2p)     0.00057       2.09501
   249    H   23  py     Ryd( 2p)     0.00028       1.97967
   250    H   23  pz     Ryd( 2p)     0.00023       1.90840

   251    H   24  S      Val( 1S)     0.77221       0.07345
   252    H   24  S      Ryd( 2S)     0.00158       0.31643
   253    H   24  px     Ryd( 2p)     0.00028       1.93717
   254    H   24  py     Ryd( 2p)     0.00021       1.93993
   255    H   24  pz     Ryd( 2p)     0.00058       2.10573

   256    H   25  S      Val( 1S)     0.77087       0.07428
   257    H   25  S      Ryd( 2S)     0.00159       0.31846
   258    H   25  px     Ryd( 2p)     0.00019       1.89351
   259    H   25  py     Ryd( 2p)     0.00064       2.17915
   260    H   25  pz     Ryd( 2p)     0.00024       1.91878

   261    H   26  S      Val( 1S)     0.76410       0.07608
   262    H   26  S      Ryd( 2S)     0.00200       0.37207
   263    H   26  px     Ryd( 2p)     0.00061       2.13154
   264    H   26  py     Ryd( 2p)     0.00028       1.98795
   265    H   26  pz     Ryd( 2p)     0.00021       1.94415

 WARNING:  1 low occupancy (<1.9990e) core orbital  found on  C    3
           1 low occupancy (<1.9990e) core orbital  found on  C    4
           1 low occupancy (<1.9990e) core orbital  found on  C    5
           1 low occupancy (<1.9990e) core orbital  found on  C    6
           1 low occupancy (<1.9990e) core orbital  found on  C    7
           1 low occupancy (<1.9990e) core orbital  found on  C    8
           1 low occupancy (<1.9990e) core orbital  found on  C    9
           1 low occupancy (<1.9990e) core orbital  found on  C   10
           1 low occupancy (<1.9990e) core orbital  found on  C   11
           1 low occupancy (<1.9990e) core orbital  found on  C   12
           1 low occupancy (<1.9990e) core orbital  found on  C   13
           1 low occupancy (<1.9990e) core orbital  found on  C   14
           1 low occupancy (<1.9990e) core orbital  found on  C   15


 Summary of Natural Population Analysis:                  
                                                          
                                       Natural Population 
                Natural  -----------------------------------------------
    Atom  No    Charge         Core      Valence    Rydberg      Total
 -----------------------------------------------------------------------
      N    1   -0.33373      1.99956     5.31240    0.02177     7.33373
      C    2    0.31908      1.99927     3.64036    0.04129     5.68092
      C    3   -0.35646      1.99884     4.33989    0.01772     6.35646
      C    4   -0.02498      1.99882     4.00792    0.01823     6.02498
      C    5   -0.21222      1.99886     4.19884    0.01452     6.21222
      C    6   -0.20516      1.99894     4.19103    0.01519     6.20516
      C    7   -0.21823      1.99893     4.20439    0.01491     6.21823
      C    8   -0.20815      1.99893     4.19403    0.01518     6.20815
      C    9   -0.21517      1.99885     4.20118    0.01514     6.21517
      C   10   -0.02498      1.99882     4.00792    0.01823     6.02498
      C   11   -0.21517      1.99885     4.20118    0.01514     6.21517
      C   12   -0.20815      1.99893     4.19403    0.01518     6.20815
      C   13   -0.21823      1.99893     4.20439    0.01491     6.21823
      C   14   -0.20516      1.99894     4.19103    0.01519     6.20516
      C   15   -0.21222      1.99886     4.19884    0.01452     6.21222
      H   16    0.27901      0.00000     0.71737    0.00361     0.72099
      H   17    0.23281      0.00000     0.76410    0.00309     0.76719
      H   18    0.22646      0.00000     0.77087    0.00267     0.77354
      H   19    0.22514      0.00000     0.77221    0.00266     0.77486
      H   20    0.22546      0.00000     0.77186    0.00268     0.77454
      H   21    0.22009      0.00000     0.77707    0.00283     0.77991
      H   22    0.22009      0.00000     0.77707    0.00283     0.77991
      H   23    0.22546      0.00000     0.77186    0.00268     0.77454
      H   24    0.22514      0.00000     0.77221    0.00266     0.77486
      H   25    0.22646      0.00000     0.77087    0.00267     0.77354
      H   26    0.23281      0.00000     0.76410    0.00309     0.76719
 =======================================================================
   * Total *    0.00000     29.98434    71.71702    0.29864   102.00000

                                 Natural Population      
 --------------------------------------------------------
   Core                      29.98434 ( 99.9478% of  30)
   Valence                   71.71702 ( 99.6070% of  72)
   Natural Minimal Basis    101.70136 ( 99.7072% of 102)
   Natural Rydberg Basis      0.29864 (  0.2928% of 102)
 --------------------------------------------------------

    Atom  No          Natural Electron Configuration
 ----------------------------------------------------------------------------
      N    1      [core]2S( 1.58)2p( 3.73)3S( 0.01)3d( 0.01)
      C    2      [core]2S( 0.81)2p( 2.83)3S( 0.01)3p( 0.03)
      C    3      [core]2S( 0.94)2p( 3.40)3p( 0.01)
      C    4      [core]2S( 0.85)2p( 3.16)3p( 0.01)
      C    5      [core]2S( 0.93)2p( 3.27)3p( 0.01)
      C    6      [core]2S( 0.94)2p( 3.25)3p( 0.01)
      C    7      [core]2S( 0.95)2p( 3.26)3p( 0.01)
      C    8      [core]2S( 0.94)2p( 3.25)3p( 0.01)
      C    9      [core]2S( 0.93)2p( 3.27)3p( 0.01)
      C   10      [core]2S( 0.85)2p( 3.16)3p( 0.01)
      C   11      [core]2S( 0.93)2p( 3.27)3p( 0.01)
      C   12      [core]2S( 0.94)2p( 3.25)3p( 0.01)
      C   13      [core]2S( 0.95)2p( 3.26)3p( 0.01)
      C   14      [core]2S( 0.94)2p( 3.25)3p( 0.01)
      C   15      [core]2S( 0.93)2p( 3.27)3p( 0.01)
      H   16            1S( 0.72)
      H   17            1S( 0.76)
      H   18            1S( 0.77)
      H   19            1S( 0.77)
      H   20            1S( 0.77)
      H   21            1S( 0.78)
      H   22            1S( 0.78)
      H   23            1S( 0.77)
      H   24            1S( 0.77)
      H   25            1S( 0.77)
      H   26            1S( 0.76)


 NATURAL BOND ORBITAL ANALYSIS:

                       Occupancies       Lewis Structure    Low   High
           Occ.    -------------------  -----------------   occ   occ
  Cycle   Thresh.   Lewis   Non-Lewis     CR  BD  3C  LP    (L)   (NL)   Dev
 =============================================================================
   1(1)    1.90    95.26284   6.73716     15  29   0   7     6      6    0.43
   2(2)    1.90    95.26284   6.73716     15  29   0   7     6      6    0.43
   3(1)    1.80    95.26284   6.73716     15  29   0   7     6      6    0.43
   4(2)    1.80    95.26284   6.73716     15  29   0   7     6      6    0.43
   5(1)    1.70    95.26284   6.73716     15  29   0   7     6      6    0.43
   6(2)    1.70    95.26284   6.73716     15  29   0   7     6      6    0.43
   7(1)    1.60    99.18671   2.81329     15  35   0   1     0      6    0.43
   8(2)    1.60    99.18481   2.81519     15  35   0   1     0      6    0.43
   9(3)    1.60    98.54817   3.45183     15  34   0   2     1      6    0.43
  10(4)    1.60    98.54627   3.45373     15  34   0   2     1      6    0.43
  11(5)    1.60    97.90964   4.09036     15  33   0   3     2      6    0.43
  12(6)    1.60    98.54817   3.45183     15  34   0   2     1      6    0.43
  13(7)    1.60    97.90964   4.09036     15  33   0   3     2      6    0.43
  14(8)    1.60    98.54817   3.45183     15  34   0   2     1      6    0.43
  15(9)    1.60    97.90964   4.09036     15  33   0   3     2      6    0.43
  16(1)    1.50    99.18671   2.81329     15  35   0   1     0      6    0.43
  17(2)    1.50    99.18481   2.81519     15  35   0   1     0      6    0.43
  18(3)    1.50    98.54817   3.45183     15  34   0   2     1      6    0.43
  19(4)    1.50    98.54627   3.45373     15  34   0   2     1      6    0.43
  20(5)    1.50    97.90964   4.09036     15  33   0   3     2      6    0.43
  21(6)    1.50    98.54817   3.45183     15  34   0   2     1      6    0.43
  22(7)    1.50    97.90964   4.09036     15  33   0   3     2      6    0.43
  23(8)    1.50    98.54817   3.45183     15  34   0   2     1      6    0.43
  24(9)    1.50    97.90964   4.09036     15  33   0   3     2      6    0.43
  25(1)    1.60    99.18671   2.81329     15  35   0   1     0      6    0.43
 -----------------------------------------------------------------------------

 Structure accepted: RESONANCE keyword permits strongly delocalized structure

 WARNING:  1 low occupancy (<1.9990e) core orbital  found on  C    3
           1 low occupancy (<1.9990e) core orbital  found on  C    4
           1 low occupancy (<1.9990e) core orbital  found on  C    5
           1 low occupancy (<1.9990e) core orbital  found on  C    6
           1 low occupancy (<1.9990e) core orbital  found on  C    7
           1 low occupancy (<1.9990e) core orbital  found on  C    8
           1 low occupancy (<1.9990e) core orbital  found on  C    9
           1 low occupancy (<1.9990e) core orbital  found on  C   10
           1 low occupancy (<1.9990e) core orbital  found on  C   11
           1 low occupancy (<1.9990e) core orbital  found on  C   12
           1 low occupancy (<1.9990e) core orbital  found on  C   13
           1 low occupancy (<1.9990e) core orbital  found on  C   14
           1 low occupancy (<1.9990e) core orbital  found on  C   15

 --------------------------------------------------------
   Core                     29.98436 ( 99.948% of  30)
   Valence Lewis            69.20235 ( 96.114% of  72)
  ==================       ============================
   Total Lewis              99.18671 ( 97.242% of 102)
  -----------------------------------------------------
   Valence non-Lewis         2.60370 (  2.553% of 102)
   Rydberg non-Lewis         0.20959 (  0.205% of 102)
  ==================       ============================
   Total non-Lewis           2.81329 (  2.758% of 102)
 --------------------------------------------------------


       (Occupancy)   Bond orbital/ Coefficients/ Hybrids
 ---------------------------------------------------------------------------------
     1. (1.99552) BD ( 1) N   1 - C   2  
                ( 58.92%)   0.7676* N   1 s( 49.48%)p 1.02( 50.23%)d 0.01(  0.29%)
                                            0.0000 -0.7010  0.0577  0.6961 -0.0185
                                            0.1319 -0.0045  0.0000  0.0000 -0.0165
                                            0.0000  0.0000 -0.0435  0.0269
                ( 41.08%)   0.6409* C   2 s( 45.90%)p 1.18( 54.06%)d 0.00(  0.04%)
                                            0.0001 -0.6747  0.0611 -0.7216 -0.0611
                                           -0.1270 -0.0102  0.0000  0.0000 -0.0063
                                            0.0000  0.0000 -0.0154  0.0096
     2. (1.98680) BD ( 2) N   1 - C   2  
                ( 54.33%)   0.7371* N   1 s(  0.00%)p 1.00( 99.67%)d 0.00(  0.33%)
                                            0.0000  0.0000  0.0000  0.0000  0.0000
                                            0.0000  0.0000  0.9983 -0.0107  0.0000
                                           -0.0564 -0.0100  0.0000  0.0000
                ( 45.67%)   0.6758* C   2 s(  0.00%)p 1.00( 99.91%)d 0.00(  0.09%)
                                            0.0000  0.0000  0.0000  0.0000  0.0000
                                            0.0000  0.0000  0.9995 -0.0135  0.0000
                                            0.0294  0.0056  0.0000  0.0000
     3. (1.98504) BD ( 3) N   1 - C   2  
                ( 54.16%)   0.7360* N   1 s(  0.00%)p 1.00( 99.67%)d 0.00(  0.32%)
                                           -0.0000  0.0039  0.0017 -0.1823  0.0015
                                            0.9815 -0.0096  0.0000  0.0000 -0.0533
                                            0.0000  0.0000  0.0199 -0.0004
                ( 45.84%)   0.6770* C   2 s(  0.02%)p99.99( 99.90%)d 5.48(  0.09%)
                                            0.0000 -0.0077  0.0099 -0.1656  0.0050
                                            0.9855 -0.0157  0.0000  0.0000  0.0270
                                            0.0000  0.0000 -0.0115 -0.0014
     4. (1.97768) BD ( 1) C   2 - C   3  
                ( 48.52%)   0.6965* C   2 s( 54.26%)p 0.84( 45.71%)d 0.00(  0.04%)
                                            0.0002  0.7351  0.0465 -0.6670  0.0242
                                           -0.1070 -0.0124  0.0000  0.0000  0.0034
                                            0.0000  0.0000  0.0160 -0.0101
                ( 51.48%)   0.7175* C   3 s( 24.28%)p 3.12( 75.66%)d 0.00(  0.06%)
                                           -0.0001  0.4927  0.0077  0.8580  0.0064
                                            0.1405 -0.0249 -0.0000 -0.0000  0.0079
                                            0.0000 -0.0000  0.0199 -0.0126
     5. (1.94722) BD ( 1) C   3 - C   4  
                ( 51.88%)   0.7203* C   3 s( 27.37%)p 2.65( 72.60%)d 0.00(  0.04%)
                                            0.0001  0.5231  0.0003 -0.3528  0.0059
                                            0.3186 -0.0139  0.7069  0.0100 -0.0043
                                           -0.0086  0.0120 -0.0005  0.0111
                ( 48.12%)   0.6937* C   4 s( 29.94%)p 2.34( 70.02%)d 0.00(  0.04%)
                                            0.0004  0.5471 -0.0090  0.3833 -0.0131
                                           -0.3081 -0.0031 -0.6763  0.0278 -0.0037
                                           -0.0136  0.0115  0.0008  0.0094
     6. (1.94722) BD ( 1) C   3 - C  10  
                ( 51.88%)   0.7203* C   3 s( 27.37%)p 2.65( 72.60%)d 0.00(  0.04%)
                                            0.0001  0.5231  0.0003 -0.3528  0.0059
                                            0.3186 -0.0139 -0.7069 -0.0100 -0.0043
                                            0.0086 -0.0120 -0.0005  0.0111
                ( 48.12%)   0.6937* C  10 s( 29.94%)p 2.34( 70.02%)d 0.00(  0.04%)
                                            0.0004  0.5471 -0.0090  0.3833 -0.0131
                                           -0.3081 -0.0031  0.6763 -0.0278 -0.0037
                                            0.0136 -0.0115  0.0008  0.0094
     7. (1.95099) BD ( 1) C   3 - H  16  
                ( 63.86%)   0.7991* C   3 s( 20.91%)p 3.78( 79.06%)d 0.00(  0.04%)
                                            0.0004 -0.4572  0.0037  0.1179 -0.0180
                                            0.8811 -0.0057  0.0000  0.0000 -0.0002
                                           -0.0000  0.0000  0.0162  0.0102
                ( 36.14%)   0.6012* H  16 s( 99.91%)p 0.00(  0.09%)
                                           -0.9995  0.0047 -0.0020 -0.0303  0.0000
     8. (1.96945) BD ( 1) C   4 - C   5  
                ( 51.07%)   0.7147* C   4 s( 34.96%)p 1.86( 65.00%)d 0.00(  0.04%)
                                           -0.0001  0.5912  0.0051  0.2678  0.0124
                                            0.6923  0.0103  0.3142 -0.0033  0.0098
                                            0.0025  0.0123 -0.0107 -0.0051
                ( 48.93%)   0.6995* C   5 s( 35.53%)p 1.81( 64.42%)d 0.00(  0.05%)
                                            0.0001  0.5961  0.0030 -0.2328  0.0153
                                           -0.6846  0.0005 -0.3478 -0.0130  0.0110
                                            0.0028  0.0134 -0.0112 -0.0053
     9. (1.96927) BD ( 1) C   4 - C   9  
                ( 51.01%)   0.7142* C   4 s( 35.04%)p 1.85( 64.92%)d 0.00(  0.04%)
                                           -0.0001  0.5919  0.0060 -0.6332 -0.0047
                                           -0.3968 -0.0175  0.3007 -0.0029  0.0136
                                           -0.0111 -0.0046  0.0066 -0.0054
                ( 48.99%)   0.6999* C   9 s( 35.85%)p 1.79( 64.10%)d 0.00(  0.05%)
                                            0.0001  0.5988  0.0030  0.6307  0.0035
                                            0.3622 -0.0169 -0.3340 -0.0143  0.0145
                                           -0.0121 -0.0051  0.0062 -0.0055
    10. (1.66420) BD ( 2) C   4 - C   9  
                ( 50.47%)   0.7104* C   4 s(  0.01%)p99.99( 99.95%)d 2.72(  0.04%)
                                           -0.0000 -0.0109 -0.0039 -0.6162 -0.0016
                                            0.5172  0.0034 -0.5935  0.0024 -0.0060
                                            0.0008  0.0082  0.0098 -0.0130
                ( 49.53%)   0.7038* C   9 s(  0.00%)p 1.00( 99.96%)d 0.00(  0.04%)
                                            0.0000 -0.0030  0.0000 -0.6107  0.0001
                                            0.5116  0.0004 -0.6041  0.0021 -0.0029
                                           -0.0077 -0.0094 -0.0164 -0.0001
    11. (1.97517) BD ( 1) C   5 - C   6  
                ( 50.46%)   0.7103* C   5 s( 35.86%)p 1.79( 64.09%)d 0.00(  0.04%)
                                            0.0000  0.5987  0.0156 -0.3617  0.0214
                                            0.3212  0.0335  0.6366  0.0071 -0.0049
                                           -0.0150  0.0101  0.0023  0.0087
                ( 49.54%)   0.7039* C   6 s( 35.74%)p 1.80( 64.22%)d 0.00(  0.04%)
                                            0.0001  0.5978  0.0078  0.3953  0.0291
                                           -0.2860  0.0265 -0.6344 -0.0068 -0.0054
                                           -0.0135  0.0126  0.0002  0.0089
    12. (1.65820) BD ( 2) C   5 - C   6  
                ( 50.16%)   0.7082* C   5 s(  0.00%)p 1.00( 99.96%)d 0.00(  0.04%)
                                            0.0000 -0.0020  0.0015  0.6055 -0.0014
                                           -0.5155  0.0014  0.6060 -0.0030  0.0068
                                           -0.0010 -0.0083 -0.0102  0.0146
                ( 49.84%)   0.7060* C   6 s(  0.00%)p 1.00( 99.95%)d 0.00(  0.05%)
                                           -0.0000 -0.0014  0.0009  0.6042 -0.0051
                                           -0.5152  0.0047  0.6074 -0.0057 -0.0103
                                           -0.0079 -0.0019 -0.0070 -0.0155
    13. (1.97798) BD ( 1) C   5 - H  17  
                ( 61.81%)   0.7862* C   5 s( 28.52%)p 2.51( 71.45%)d 0.00(  0.03%)
                                           -0.0003  0.5338 -0.0147  0.6689 -0.0063
                                            0.4018  0.0057 -0.3246  0.0122  0.0117
                                           -0.0102 -0.0045  0.0059 -0.0046
                ( 38.19%)   0.6180* H  17 s( 99.91%)p 0.00(  0.09%)
                                            0.9995 -0.0024 -0.0248 -0.0145  0.0103
    14. (1.97758) BD ( 1) C   6 - C   7  
                ( 50.04%)   0.7074* C   6 s( 35.76%)p 1.79( 64.19%)d 0.00(  0.04%)
                                            0.0000  0.5980  0.0086 -0.6352 -0.0123
                                           -0.3583  0.0228  0.3292  0.0316  0.0147
                                           -0.0109 -0.0053  0.0061 -0.0063
                ( 49.96%)   0.7068* C   7 s( 35.69%)p 1.80( 64.26%)d 0.00(  0.04%)
                                            0.0000  0.5974  0.0080  0.6283  0.0052
                                            0.4008  0.0327 -0.2927  0.0225  0.0131
                                           -0.0129 -0.0054  0.0074 -0.0048
    15. (1.97995) BD ( 1) C   6 - H  18  
                ( 61.46%)   0.7840* C   6 s( 28.40%)p 2.52( 71.57%)d 0.00(  0.03%)
                                           -0.0003  0.5328 -0.0136  0.2716 -0.0027
                                            0.7233 -0.0075  0.3445 -0.0033  0.0089
                                            0.0031  0.0108 -0.0094 -0.0044
                ( 38.54%)   0.6208* H  18 s( 99.91%)p 0.00(  0.09%)
                                            0.9995 -0.0019 -0.0097 -0.0259 -0.0125
    16. (1.97731) BD ( 1) C   7 - C   8  
                ( 49.89%)   0.7063* C   7 s( 35.65%)p 1.80( 64.31%)d 0.00(  0.04%)
                                            0.0000  0.5970  0.0084 -0.2726 -0.0315
                                           -0.6873 -0.0117 -0.3079  0.0218  0.0093
                                            0.0031  0.0141 -0.0116 -0.0044
                ( 50.11%)   0.7079* C   8 s( 35.81%)p 1.79( 64.15%)d 0.00(  0.04%)
                                            0.0000  0.5983  0.0084  0.2275 -0.0251
                                            0.6856  0.0072  0.3436  0.0313  0.0112
                                            0.0033  0.0122 -0.0109 -0.0058
    17. (1.65782) BD ( 2) C   7 - C   8  
                ( 50.16%)   0.7082* C   7 s(  0.00%)p 1.00( 99.95%)d 0.00(  0.05%)
                                            0.0000  0.0005  0.0004  0.6085 -0.0071
                                           -0.5122  0.0056  0.6056 -0.0066 -0.0105
                                           -0.0076 -0.0013 -0.0059 -0.0158
                ( 49.84%)   0.7060* C   8 s(  0.00%)p 1.00( 99.96%)d 0.00(  0.04%)
                                            0.0000 -0.0000  0.0001  0.6104 -0.0067
                                           -0.5072  0.0054  0.6079 -0.0067  0.0028
                                            0.0082  0.0098  0.0166 -0.0003
    18. (1.98012) BD ( 1) C   7 - H  19  
                ( 61.41%)   0.7836* C   7 s( 28.57%)p 2.50( 71.40%)d 0.00(  0.03%)
                                           -0.0003  0.5343 -0.0134 -0.3991  0.0039
                                            0.3209 -0.0029  0.6720 -0.0064 -0.0046
                                           -0.0118  0.0095  0.0010  0.0076
                ( 38.59%)   0.6212* H  19 s( 99.91%)p 0.00(  0.09%)
                                            0.9995 -0.0019  0.0143 -0.0115 -0.0241
    19. (1.97484) BD ( 1) C   8 - C   9  
                ( 49.53%)   0.7038* C   8 s( 35.71%)p 1.80( 64.25%)d 0.00(  0.05%)
                                            0.0001  0.5975  0.0079  0.3637 -0.0200
                                           -0.3238 -0.0336 -0.6354 -0.0075 -0.0050
                                           -0.0152  0.0106  0.0022  0.0088
                ( 50.47%)   0.7104* C   9 s( 35.92%)p 1.78( 64.04%)d 0.00(  0.04%)
                                           -0.0000  0.5991  0.0145 -0.3949 -0.0301
                                            0.2820 -0.0266  0.6351  0.0063 -0.0054
                                           -0.0133  0.0123  0.0003  0.0087
    20. (1.97982) BD ( 1) C   8 - H  20  
                ( 61.41%)   0.7836* C   8 s( 28.39%)p 2.52( 71.58%)d 0.00(  0.03%)
                                            0.0003 -0.5326  0.0135  0.6650 -0.0065
                                            0.4079 -0.0047 -0.3274  0.0028 -0.0120
                                            0.0097  0.0049 -0.0054  0.0048
                ( 38.59%)   0.6212* H  20 s( 99.91%)p 0.00(  0.09%)
                                           -0.9995  0.0019 -0.0238 -0.0145  0.0119
    21. (1.97965) BD ( 1) C   9 - H  21  
                ( 61.18%)   0.7822* C   9 s( 28.14%)p 2.55( 71.83%)d 0.00(  0.03%)
                                            0.0004 -0.5302  0.0141  0.2690  0.0063
                                            0.7257 -0.0040  0.3452 -0.0113 -0.0087
                                           -0.0028 -0.0114  0.0098  0.0043
                ( 38.82%)   0.6230* H  21 s( 99.91%)p 0.00(  0.09%)
                                           -0.9996  0.0021 -0.0102 -0.0257 -0.0110
    22. (1.96927) BD ( 1) C  10 - C  11  
                ( 51.01%)   0.7142* C  10 s( 35.04%)p 1.85( 64.92%)d 0.00(  0.04%)
                                           -0.0001  0.5919  0.0060 -0.6332 -0.0047
                                           -0.3968 -0.0175 -0.3007  0.0029  0.0136
                                            0.0111  0.0046  0.0066 -0.0054
                ( 48.99%)   0.6999* C  11 s( 35.85%)p 1.79( 64.10%)d 0.00(  0.05%)
                                            0.0001  0.5988  0.0030  0.6307  0.0035
                                            0.3622 -0.0169  0.3340  0.0143  0.0145
                                            0.0121  0.0051  0.0062 -0.0055
    23. (1.66420) BD ( 2) C  10 - C  11  
                ( 50.47%)   0.7104* C  10 s(  0.01%)p99.99( 99.95%)d 2.72(  0.04%)
                                           -0.0000 -0.0109 -0.0039 -0.6162 -0.0016
                                            0.5172  0.0034  0.5935 -0.0024 -0.0060
                                           -0.0008 -0.0082  0.0098 -0.0130
                ( 49.53%)   0.7038* C  11 s(  0.00%)p 1.00( 99.96%)d 0.00(  0.04%)
                                            0.0000 -0.0030  0.0000 -0.6107  0.0001
                                            0.5116  0.0004  0.6041 -0.0021 -0.0029
                                            0.0077  0.0094 -0.0164 -0.0001
    24. (1.96945) BD ( 1) C  10 - C  15  
                ( 51.07%)   0.7147* C  10 s( 34.96%)p 1.86( 65.00%)d 0.00(  0.04%)
                                           -0.0001  0.5912  0.0051  0.2678  0.0124
                                            0.6923  0.0103 -0.3142  0.0033  0.0098
                                           -0.0025 -0.0123 -0.0107 -0.0051
                ( 48.93%)   0.6995* C  15 s( 35.53%)p 1.81( 64.42%)d 0.00(  0.05%)
                                            0.0001  0.5961  0.0030 -0.2328  0.0153
                                           -0.6846  0.0005  0.3478  0.0130  0.0110
                                           -0.0028 -0.0134 -0.0112 -0.0053
    25. (1.97484) BD ( 1) C  11 - C  12  
                ( 50.47%)   0.7104* C  11 s( 35.92%)p 1.78( 64.04%)d 0.00(  0.04%)
                                           -0.0000  0.5991  0.0145 -0.3949 -0.0301
                                            0.2820 -0.0266 -0.6351 -0.0063 -0.0054
                                            0.0133 -0.0123  0.0003  0.0087
                ( 49.53%)   0.7038* C  12 s( 35.71%)p 1.80( 64.25%)d 0.00(  0.05%)
                                            0.0001  0.5975  0.0079  0.3637 -0.0200
                                           -0.3238 -0.0336  0.6354  0.0075 -0.0050
                                            0.0152 -0.0106  0.0022  0.0088
    26. (1.97965) BD ( 1) C  11 - H  22  
                ( 61.18%)   0.7822* C  11 s( 28.14%)p 2.55( 71.83%)d 0.00(  0.03%)
                                            0.0004 -0.5302  0.0141  0.2690  0.0063
                                            0.7257 -0.0040 -0.3452  0.0113 -0.0087
                                            0.0028  0.0114  0.0098  0.0043
                ( 38.82%)   0.6230* H  22 s( 99.91%)p 0.00(  0.09%)
                                           -0.9996  0.0021 -0.0102 -0.0257  0.0110
    27. (1.97731) BD ( 1) C  12 - C  13  
                ( 50.11%)   0.7079* C  12 s( 35.81%)p 1.79( 64.15%)d 0.00(  0.04%)
                                            0.0000  0.5983  0.0084  0.2275 -0.0251
                                            0.6856  0.0072 -0.3436 -0.0313  0.0112
                                           -0.0033 -0.0122 -0.0109 -0.0058
                ( 49.89%)   0.7063* C  13 s( 35.65%)p 1.80( 64.31%)d 0.00(  0.04%)
                                            0.0000  0.5970  0.0084 -0.2726 -0.0315
                                           -0.6873 -0.0117  0.3079 -0.0218  0.0093
                                           -0.0031 -0.0141 -0.0116 -0.0044
    28. (1.65782) BD ( 2) C  12 - C  13  
                ( 49.84%)   0.7060* C  12 s(  0.00%)p 1.00( 99.96%)d 0.00(  0.04%)
                                            0.0000 -0.0000  0.0001  0.6104 -0.0067
                                           -0.5072  0.0054 -0.6079  0.0067  0.0028
                                           -0.0082 -0.0098  0.0166 -0.0003
                ( 50.16%)   0.7082* C  13 s(  0.00%)p 1.00( 99.95%)d 0.00(  0.05%)
                                            0.0000  0.0005  0.0004  0.6085 -0.0071
                                           -0.5122  0.0056 -0.6056  0.0066 -0.0105
                                            0.0076  0.0013 -0.0059 -0.0158
    29. (1.97982) BD ( 1) C  12 - H  23  
                ( 61.41%)   0.7836* C  12 s( 28.39%)p 2.52( 71.58%)d 0.00(  0.03%)
                                            0.0003 -0.5326  0.0135  0.6650 -0.0065
                                            0.4079 -0.0047  0.3274 -0.0028 -0.0120
                                           -0.0097 -0.0049 -0.0054  0.0048
                ( 38.59%)   0.6212* H  23 s( 99.91%)p 0.00(  0.09%)
                                           -0.9995  0.0019 -0.0238 -0.0145 -0.0119
    30. (1.97758) BD ( 1) C  13 - C  14  
                ( 49.96%)   0.7068* C  13 s( 35.69%)p 1.80( 64.26%)d 0.00(  0.04%)
                                            0.0000  0.5974  0.0080  0.6283  0.0052
                                            0.4008  0.0327  0.2927 -0.0225  0.0131
                                            0.0129  0.0054  0.0074 -0.0048
                ( 50.04%)   0.7074* C  14 s( 35.76%)p 1.79( 64.19%)d 0.00(  0.04%)
                                            0.0000  0.5980  0.0086 -0.6352 -0.0123
                                           -0.3583  0.0228 -0.3292 -0.0316  0.0147
                                            0.0109  0.0053  0.0061 -0.0063
    31. (1.98012) BD ( 1) C  13 - H  24  
                ( 61.41%)   0.7836* C  13 s( 28.57%)p 2.50( 71.40%)d 0.00(  0.03%)
                                            0.0003 -0.5343  0.0134  0.3991 -0.0039
                                           -0.3209  0.0029  0.6720 -0.0064  0.0046
                                           -0.0118  0.0095 -0.0010 -0.0076
                ( 38.59%)   0.6212* H  24 s( 99.91%)p 0.00(  0.09%)
                                           -0.9995  0.0019 -0.0143  0.0115 -0.0241
    32. (1.97517) BD ( 1) C  14 - C  15  
                ( 49.54%)   0.7039* C  14 s( 35.74%)p 1.80( 64.22%)d 0.00(  0.04%)
                                            0.0001  0.5978  0.0078  0.3953  0.0291
                                           -0.2860  0.0265  0.6344  0.0068 -0.0054
                                            0.0135 -0.0126  0.0002  0.0089
                ( 50.46%)   0.7103* C  15 s( 35.86%)p 1.79( 64.09%)d 0.00(  0.04%)
                                            0.0000  0.5987  0.0156 -0.3617  0.0214
                                            0.3212  0.0335 -0.6366 -0.0071 -0.0049
                                            0.0150 -0.0101  0.0023  0.0087
    33. (1.65820) BD ( 2) C  14 - C  15  
                ( 49.84%)   0.7060* C  14 s(  0.00%)p 1.00( 99.95%)d 0.00(  0.05%)
                                           -0.0000 -0.0014  0.0009  0.6042 -0.0051
                                           -0.5152  0.0047 -0.6074  0.0057 -0.0103
                                            0.0079  0.0019 -0.0070 -0.0155
                ( 50.16%)   0.7082* C  15 s(  0.00%)p 1.00( 99.96%)d 0.00(  0.04%)
                                            0.0000 -0.0020  0.0015  0.6055 -0.0014
                                           -0.5155  0.0014 -0.6060  0.0030  0.0068
                                            0.0010  0.0083 -0.0102  0.0146
    34. (1.97995) BD ( 1) C  14 - H  25  
                ( 61.46%)   0.7840* C  14 s( 28.40%)p 2.52( 71.57%)d 0.00(  0.03%)
                                           -0.0003  0.5328 -0.0136  0.2716 -0.0027
                                            0.7233 -0.0075 -0.3445  0.0033  0.0089
                                           -0.0031 -0.0108 -0.0094 -0.0044
                ( 38.54%)   0.6208* H  25 s( 99.91%)p 0.00(  0.09%)
                                            0.9995 -0.0019 -0.0097 -0.0259  0.0125
    35. (1.97798) BD ( 1) C  15 - H  26  
                ( 61.81%)   0.7862* C  15 s( 28.52%)p 2.51( 71.45%)d 0.00(  0.03%)
                                           -0.0003  0.5338 -0.0147  0.6689 -0.0063
                                            0.4018  0.0057  0.3246 -0.0122  0.0117
                                            0.0102  0.0045  0.0059 -0.0046
                ( 38.19%)   0.6180* H  26 s( 99.91%)p 0.00(  0.09%)
                                            0.9995 -0.0024 -0.0248 -0.0145 -0.0103
    36. (1.99955) CR ( 1) N   1           s(100.00%)p 0.00(  0.00%)
                                            1.0000 -0.0006 -0.0000 -0.0006 -0.0000
                                           -0.0001 -0.0000  0.0000  0.0000  0.0000
                                            0.0000  0.0000  0.0000 -0.0000
    37. (1.99927) CR ( 1) C   2           s(100.00%)p 0.00(  0.00%)
                                            1.0000 -0.0000 -0.0000  0.0002  0.0000
                                            0.0000  0.0000  0.0000  0.0000 -0.0000
                                            0.0000  0.0000 -0.0000  0.0000
    38. (1.99884) CR ( 1) C   3           s(100.00%)p 0.00(  0.00%)
                                            1.0000  0.0001 -0.0000  0.0001  0.0000
                                           -0.0004  0.0000  0.0000  0.0000  0.0000
                                           -0.0000  0.0000 -0.0000 -0.0000
    39. (1.99882) CR ( 1) C   4           s(100.00%)p 0.00(  0.00%)
                                            1.0000 -0.0001  0.0000 -0.0002  0.0000
                                            0.0002  0.0000  0.0003 -0.0000  0.0000
                                            0.0000 -0.0000 -0.0000 -0.0000
    40. (1.99886) CR ( 1) C   5           s(100.00%)p 0.00(  0.00%)
                                            1.0000  0.0001 -0.0000  0.0002 -0.0000
                                            0.0002  0.0000 -0.0001  0.0000  0.0000
                                           -0.0000 -0.0000  0.0000 -0.0000
    41. (1.99894) CR ( 1) C   6           s(100.00%)p 0.00(  0.00%)
                                            1.0000  0.0001 -0.0000  0.0001 -0.0000
                                            0.0002 -0.0000  0.0001 -0.0000  0.0000
                                            0.0000  0.0000 -0.0000 -0.0000
    42. (1.99894) CR ( 1) C   7           s(100.00%)p 0.00(  0.00%)
                                            1.0000  0.0001 -0.0000 -0.0001  0.0000
                                            0.0001 -0.0000  0.0002 -0.0000 -0.0000
                                           -0.0000  0.0000  0.0000  0.0000
    43. (1.99894) CR ( 1) C   8           s(100.00%)p 0.00(  0.00%)
                                            1.0000  0.0001 -0.0000 -0.0002  0.0000
                                           -0.0001  0.0000  0.0001 -0.0000  0.0000
                                           -0.0000 -0.0000  0.0000 -0.0000
    44. (1.99886) CR ( 1) C   9           s(100.00%)p 0.00(  0.00%)
                                            1.0000  0.0001 -0.0000 -0.0002 -0.0000
                                           -0.0003  0.0000 -0.0001  0.0000  0.0000
                                            0.0000  0.0000 -0.0000 -0.0000
    45. (1.99882) CR ( 1) C  10           s(100.00%)p 0.00(  0.00%)
                                            1.0000 -0.0001  0.0000 -0.0002  0.0000
                                            0.0002  0.0000 -0.0003  0.0000  0.0000
                                           -0.0000  0.0000 -0.0000 -0.0000
    46. (1.99886) CR ( 1) C  11           s(100.00%)p 0.00(  0.00%)
                                            1.0000  0.0001 -0.0000 -0.0002 -0.0000
                                           -0.0003  0.0000  0.0001 -0.0000  0.0000
                                           -0.0000 -0.0000 -0.0000 -0.0000
    47. (1.99894) CR ( 1) C  12           s(100.00%)p 0.00(  0.00%)
                                            1.0000  0.0001 -0.0000 -0.0002  0.0000
                                           -0.0001  0.0000 -0.0001  0.0000  0.0000
                                            0.0000  0.0000  0.0000 -0.0000
    48. (1.99894) CR ( 1) C  13           s(100.00%)p 0.00(  0.00%)
                                            1.0000  0.0001 -0.0000 -0.0001  0.0000
                                            0.0001 -0.0000 -0.0002  0.0000 -0.0000
                                            0.0000 -0.0000  0.0000  0.0000
    49. (1.99894) CR ( 1) C  14           s(100.00%)p 0.00(  0.00%)
                                            1.0000  0.0001 -0.0000  0.0001 -0.0000
                                            0.0002 -0.0000 -0.0001  0.0000  0.0000
                                           -0.0000 -0.0000 -0.0000 -0.0000
    50. (1.99886) CR ( 1) C  15           s(100.00%)p 0.00(  0.00%)
                                            1.0000  0.0001 -0.0000  0.0002 -0.0000
                                            0.0002  0.0000  0.0001 -0.0000  0.0000
                                            0.0000  0.0000  0.0000 -0.0000
    51. (1.96918) LP ( 1) N   1           s( 50.78%)p 0.97( 49.17%)d 0.00(  0.05%)
                                            0.0008  0.7119  0.0324  0.6895  0.0257
                                            0.1252  0.0053  0.0000  0.0000 -0.0067
                                            0.0000  0.0000 -0.0185  0.0112
    52. (0.00233) RY*( 1) N   1           s( 89.73%)p 0.11( 10.20%)d 0.00(  0.07%)
                                            0.0000  0.0266  0.9469 -0.0588 -0.2779
                                           -0.0124 -0.1457  0.0000  0.0000  0.0143
                                            0.0000  0.0000 -0.0211  0.0053
    53. (0.00016) RY*( 2) N   1           s(  6.38%)p12.33( 78.65%)d 2.35( 14.97%)
                                           -0.0000 -0.0309  0.2506  0.0004  0.8821
                                            0.0008 -0.0917  0.0000  0.0000  0.1722
                                            0.0000  0.0000  0.2965 -0.1792
    54. (0.00009) RY*( 3) N   1           s(  2.58%)p35.99( 92.94%)d 1.73(  4.48%)
    55. (0.00003) RY*( 4) N   1           s(  0.00%)p 1.00( 99.76%)d 0.00(  0.24%)
    56. (0.00000) RY*( 5) N   1           s(  0.14%)p38.98(  5.46%)d99.99( 94.40%)
    57. (0.00000) RY*( 6) N   1           s(  0.00%)p 1.00(  0.55%)d99.99( 99.45%)
    58. (0.00000) RY*( 7) N   1           s(  0.00%)p 1.00(  0.01%)d99.99( 99.99%)
    59. (0.00000) RY*( 8) N   1           s(  0.57%)p17.11(  9.80%)d99.99( 89.63%)
    60. (0.00000) RY*( 9) N   1           s(  0.34%)p11.33(  3.87%)d99.99( 95.79%)
    61. (0.02024) RY*( 1) C   2           s( 23.98%)p 3.16( 75.67%)d 0.01(  0.35%)
                                            0.0000  0.0519  0.4869  0.0641 -0.8490
                                            0.0081 -0.1781 -0.0000 -0.0000  0.0062
                                           -0.0000 -0.0000  0.0507 -0.0301
    62. (0.00456) RY*( 2) C   2           s(  0.00%)p 1.00( 90.23%)d 0.11(  9.77%)
                                            0.0000  0.0000  0.0000  0.0000  0.0000
                                            0.0000  0.0000  0.0220  0.9496  0.0000
                                           -0.3125 -0.0059  0.0000  0.0000
    63. (0.00330) RY*( 3) C   2           s( 37.95%)p 1.46( 55.39%)d 0.18(  6.67%)
                                            0.0000 -0.0231  0.6156  0.0461  0.4695
                                           -0.0177 -0.5754  0.0000  0.0000  0.2142
                                            0.0000  0.0000 -0.1424 -0.0227
    64. (0.00206) RY*( 4) C   2           s( 36.19%)p 1.27( 45.92%)d 0.49( 17.88%)
                                            0.0000 -0.0049  0.6016  0.0278  0.2115
                                            0.0200  0.6429  0.0000  0.0000 -0.4091
                                            0.0000  0.0000  0.0807  0.0704
    65. (0.00014) RY*( 5) C   2           s(  0.68%)p26.31( 18.01%)d99.99( 81.31%)
                                           -0.0000  0.0139  0.0816  0.0034 -0.0686
                                           -0.0169  0.4184 -0.0000 -0.0000  0.5760
                                           -0.0000 -0.0000 -0.6650 -0.1974
    66. (0.00010) RY*( 6) C   2           s(  0.00%)p 1.00(  8.97%)d10.15( 91.03%)
    67. (0.00007) RY*( 7) C   2           s(  0.57%)p 4.70(  2.68%)d99.99( 96.75%)
    68. (0.00001) RY*( 8) C   2           s(  0.00%)p 1.00(  0.89%)d99.99( 99.11%)
    69. (0.00001) RY*( 9) C   2           s(  0.46%)p 5.80(  2.66%)d99.99( 96.88%)
    70. (0.00926) RY*( 1) C   3           s(  1.04%)p93.20( 97.02%)d 1.86(  1.94%)
                                           -0.0000 -0.0070  0.1018 -0.0125 -0.6533
                                           -0.0232 -0.7367  0.0000  0.0000  0.0032
                                           -0.0000  0.0000  0.1369  0.0247
    71. (0.00153) RY*( 2) C   3           s( 48.20%)p 0.49( 23.45%)d 0.59( 28.35%)
                                            0.0000 -0.0154  0.6941  0.0014  0.4112
                                           -0.0100 -0.2555  0.0000  0.0000  0.0789
                                           -0.0000  0.0000 -0.0276  0.5259
    72. (0.00119) RY*( 3) C   3           s(  0.00%)p 1.00( 93.59%)d 0.07(  6.41%)
                                            0.0000  0.0000  0.0000 -0.0000  0.0000
                                            0.0000 -0.0000 -0.0104  0.9673 -0.0000
                                           -0.0715 -0.2430 -0.0000  0.0000
    73. (0.00094) RY*( 4) C   3           s( 36.98%)p 1.53( 56.49%)d 0.18(  6.53%)
                                           -0.0000  0.0211  0.6078 -0.0011 -0.5290
                                            0.0045  0.5339 -0.0000 -0.0000  0.1837
                                            0.0000 -0.0000 -0.0771 -0.1600
    74. (0.00066) RY*( 5) C   3           s( 12.92%)p 0.48(  6.23%)d 6.26( 80.84%)
                                           -0.0000 -0.0080  0.3594 -0.0128  0.2179
                                            0.0020 -0.1211 -0.0000 -0.0000 -0.6273
                                            0.0000 -0.0000  0.2419 -0.5970
    75. (0.00056) RY*( 6) C   3           s(  0.00%)p 1.00(  0.48%)d99.99( 99.52%)
                                           -0.0000 -0.0000 -0.0000  0.0000 -0.0000
                                           -0.0000  0.0000  0.0115  0.0681  0.0000
                                            0.9974 -0.0229  0.0000 -0.0000
    76. (0.00019) RY*( 7) C   3           s(  0.00%)p 1.00(  5.98%)d15.72( 94.02%)
                                            0.0000  0.0000  0.0000 -0.0000  0.0000
                                            0.0000 -0.0000 -0.0199  0.2437 -0.0000
                                            0.0058  0.9696 -0.0000  0.0000
    77. (0.00016) RY*( 8) C   3           s(  0.86%)p16.88( 14.54%)d98.17( 84.60%)
                                           -0.0000 -0.0105  0.0922 -0.0188  0.2739
                                            0.0092 -0.2645 -0.0000 -0.0000  0.7101
                                            0.0000 -0.0000 -0.0982 -0.5762
    78. (0.00005) RY*( 9) C   3           s(  0.07%)p30.93(  2.31%)d99.99( 97.62%)
    79. (0.00546) RY*( 1) C   4           s( 11.54%)p 7.09( 81.82%)d 0.58(  6.64%)
                                            0.0000 -0.0096  0.3395 -0.0110 -0.4030
                                            0.0080  0.2675  0.0227  0.7639 -0.1555
                                           -0.1125  0.1244  0.0122  0.1182
    80. (0.00389) RY*( 2) C   4           s(  5.38%)p16.92( 91.03%)d 0.67(  3.59%)
                                           -0.0000  0.0076  0.2318 -0.0059  0.4668
                                           -0.0184  0.8203 -0.0102 -0.1378  0.0355
                                           -0.0721 -0.1194  0.1101  0.0556
    81. (0.00337) RY*( 3) C   4           s(  3.05%)p30.01( 91.61%)d 1.75(  5.33%)
                                           -0.0000  0.0065  0.1746  0.0022 -0.7344
                                            0.0019  0.2673 -0.0066 -0.5525  0.0737
                                            0.0931 -0.0372 -0.0376  0.1909
    82. (0.00155) RY*( 4) C   4           s( 79.73%)p 0.22( 17.78%)d 0.03(  2.49%)
                                           -0.0000 -0.0015  0.8929  0.0091  0.1698
                                           -0.0007 -0.3613 -0.0186 -0.1341  0.0607
                                            0.0489 -0.0476 -0.0587 -0.1144
    83. (0.00076) RY*( 5) C   4           s(  0.12%)p 0.82(  0.10%)d99.99( 99.79%)
                                           -0.0000 -0.0003  0.0342  0.0089 -0.0094
                                           -0.0044 -0.0235  0.0063 -0.0135  0.1261
                                            0.3465  0.4423  0.8151 -0.0443
    84. (0.00030) RY*( 6) C   4           s(  0.00%)p 1.00(  3.57%)d26.99( 96.43%)
                                           -0.0000  0.0005  0.0029 -0.0121  0.1005
                                           -0.0205  0.1570 -0.0017 -0.0202 -0.0629
                                            0.5036  0.6306 -0.5468 -0.1005
    85. (0.00019) RY*( 7) C   4           s(  0.02%)p99.99(  6.32%)d99.99( 93.66%)
                                            0.0000  0.0032  0.0153 -0.0126  0.1947
                                            0.0085 -0.1556 -0.0015  0.0284 -0.0388
                                            0.1977 -0.0186 -0.0188  0.9462
    86. (0.00017) RY*( 8) C   4           s(  0.15%)p46.13(  6.84%)d99.99( 93.01%)
                                            0.0000  0.0058  0.0381  0.0001  0.0432
                                           -0.0010 -0.0469  0.0105 -0.2534 -0.8509
                                           -0.3340  0.2834  0.1150  0.0332
    87. (0.00003) RY*( 9) C   4           s(  0.05%)p19.78(  1.05%)d99.99( 98.90%)
    88. (0.00539) RY*( 1) C   5           s(  0.44%)p99.99( 93.37%)d13.99(  6.19%)
                                            0.0000 -0.0216  0.0629  0.0229  0.7316
                                            0.0102  0.4004 -0.0159 -0.4871 -0.1251
                                            0.0736  0.1551 -0.1087  0.0703
    89. (0.00258) RY*( 2) C   5           s(  7.51%)p12.00( 90.05%)d 0.33(  2.45%)
                                           -0.0000  0.0179  0.2734  0.0024 -0.0947
                                            0.0178 -0.6720  0.0105 -0.6629 -0.0668
                                           -0.1111  0.0092  0.0648  0.0582
    90. (0.00103) RY*( 3) C   5           s( 67.82%)p 0.42( 28.80%)d 0.05(  3.37%)
                                            0.0000 -0.0071  0.8235  0.0109 -0.3398
                                           -0.0012  0.4122 -0.0159 -0.0476  0.1103
                                            0.0863  0.1073  0.0352  0.0369
    91. (0.00088) RY*( 4) C   5           s( 22.34%)p 2.78( 62.16%)d 0.69( 15.50%)
                                            0.0000 -0.0038  0.4727  0.0103  0.4739
                                            0.0005 -0.3750 -0.0051  0.5061 -0.1596
                                           -0.1527 -0.0247 -0.2615 -0.1929
    92. (0.00062) RY*( 5) C   5           s(  0.47%)p27.46( 12.82%)d99.99( 86.71%)
                                           -0.0000 -0.0003  0.0683 -0.0044  0.2269
                                            0.0065 -0.2034 -0.0066  0.1876  0.4473
                                            0.3137  0.0332  0.1931  0.7282
    93. (0.00012) RY*( 6) C   5           s(  0.57%)p 6.06(  3.44%)d99.99( 95.99%)
                                            0.0000 -0.0036  0.0753 -0.0004  0.0781
                                           -0.0200  0.1483 -0.0167  0.0751 -0.3660
                                           -0.5503 -0.3420  0.5497  0.3224
    94. (0.00005) RY*( 7) C   5           s(  0.73%)p 5.87(  4.29%)d99.99( 94.98%)
    95. (0.00001) RY*( 8) C   5           s(  0.15%)p17.00(  2.50%)d99.99( 97.36%)
    96. (0.00001) RY*( 9) C   5           s(  0.06%)p47.25(  2.66%)d99.99( 97.29%)
    97. (0.00548) RY*( 1) C   6           s(  0.08%)p99.99( 93.04%)d85.42(  6.88%)
                                           -0.0000  0.0283  0.0020 -0.0085 -0.3476
                                           -0.0278 -0.8249 -0.0149 -0.3578  0.0760
                                            0.1408  0.1214 -0.1556 -0.0654
    98. (0.00273) RY*( 2) C   6           s(  0.04%)p99.99( 98.47%)d34.25(  1.49%)
                                            0.0000  0.0027  0.0207 -0.0279  0.7119
                                           -0.0035  0.0054  0.0240 -0.6903  0.0793
                                            0.0200 -0.0535  0.0141 -0.0715
    99. (0.00084) RY*( 3) C   6           s( 80.06%)p 0.09(  7.44%)d 0.16( 12.49%)
                                            0.0000 -0.0030  0.8948  0.0053  0.1306
                                            0.0167 -0.1782  0.0048  0.1591 -0.1110
                                           -0.1974  0.0663  0.1900 -0.1821
   100. (0.00077) RY*( 4) C   6           s( 14.21%)p 3.29( 46.79%)d 2.74( 39.00%)
                                            0.0000 -0.0015  0.3770  0.0040 -0.4144
                                            0.0052  0.3375  0.0051 -0.4267  0.2655
                                           -0.0275 -0.1758 -0.1306  0.5204
   101. (0.00060) RY*( 5) C   6           s(  0.09%)p99.99( 39.79%)d99.99( 60.11%)
                                            0.0000 -0.0001  0.0305  0.0064  0.3816
                                           -0.0048 -0.3276  0.0063  0.3807  0.1976
                                           -0.1081 -0.3481 -0.4597  0.4668
   102. (0.00014) RY*( 6) C   6           s(  0.00%)p 1.00(  1.50%)d65.67( 98.50%)
                                           -0.0000 -0.0006  0.0064  0.0196 -0.0892
                                            0.0011  0.0045 -0.0184  0.0794  0.6494
                                            0.0894 -0.5433  0.1700 -0.4809
   103. (0.00005) RY*( 7) C   6           s(  5.54%)p 0.87(  4.85%)d16.17( 89.61%)
   104. (0.00000) RY*( 8) C   6           s(  0.01%)p99.99(  5.12%)d99.99( 94.87%)
   105. (0.00000) RY*( 9) C   6           s(  0.05%)p64.49(  3.08%)d99.99( 96.87%)
   106. (0.00518) RY*( 1) C   7           s(  0.22%)p99.99( 92.37%)d33.48(  7.41%)
                                           -0.0000  0.0273  0.0383  0.0145  0.4564
                                           -0.0119 -0.3595 -0.0244 -0.7650 -0.1621
                                           -0.1260  0.0992  0.0331  0.1450
   107. (0.00257) RY*( 2) C   7           s(  0.00%)p 1.00( 98.54%)d 0.01(  1.46%)
                                           -0.0000  0.0002  0.0016  0.0238 -0.6301
                                            0.0293 -0.7660  0.0003 -0.0154  0.0133
                                           -0.0631 -0.0762  0.0681 -0.0011
   108. (0.00094) RY*( 3) C   7           s( 94.71%)p 0.00(  0.10%)d 0.05(  5.19%)
                                            0.0000 -0.0040  0.9732 -0.0096  0.0195
                                            0.0081 -0.0145  0.0161 -0.0034  0.1862
                                            0.0202 -0.0161 -0.0439 -0.1208
   109. (0.00077) RY*( 4) C   7           s(  0.03%)p99.99( 82.15%)d99.99( 17.82%)
                                            0.0000 -0.0001  0.0182 -0.0016 -0.5531
                                            0.0014  0.4636 -0.0011 -0.5484  0.1632
                                            0.1847  0.1260  0.2552  0.1908
   110. (0.00063) RY*( 5) C   7           s(  0.00%)p 1.00( 11.87%)d 7.43( 88.13%)
                                            0.0000 -0.0000  0.0013  0.0070  0.2065
                                           -0.0057 -0.1804  0.0070  0.2083  0.0929
                                            0.3505  0.4492  0.7373 -0.0662
   111. (0.00014) RY*( 6) C   7           s(  0.00%)p 1.00(  1.51%)d65.34( 98.49%)
                                            0.0000 -0.0001  0.0027 -0.0173  0.0752
                                           -0.0210  0.0931 -0.0003  0.0024  0.1188
                                           -0.4976 -0.6096  0.5929 -0.0118
   112. (0.00005) RY*( 7) C   7           s(  5.06%)p 1.03(  5.22%)d17.73( 89.72%)
   113. (0.00000) RY*( 8) C   7           s(  0.06%)p43.01(  2.53%)d99.99( 97.41%)
   114. (0.00000) RY*( 9) C   7           s(  0.00%)p 1.00(  5.79%)d16.27( 94.21%)
   115. (0.00544) RY*( 1) C   8           s(  0.08%)p99.99( 93.02%)d86.60(  6.91%)
                                           -0.0000  0.0282  0.0020  0.0257  0.7484
                                            0.0137  0.5055 -0.0143 -0.3370  0.1312
                                           -0.0878 -0.1595  0.1143 -0.0751
   116. (0.00272) RY*( 2) C   8           s(  0.06%)p99.99( 98.46%)d26.37(  1.48%)
                                           -0.0000  0.0030  0.0235 -0.0023  0.1448
                                            0.0272 -0.6899  0.0250 -0.6974  0.0750
                                            0.0625 -0.0048 -0.0388 -0.0611
   117. (0.00085) RY*( 3) C   8           s( 92.76%)p 0.02(  1.82%)d 0.06(  5.42%)
                                            0.0000 -0.0032  0.9631 -0.0142  0.1108
                                           -0.0108 -0.0227  0.0076  0.0712 -0.0680
                                           -0.0327  0.1991 -0.0940  0.0018
   118. (0.00075) RY*( 4) C   8           s(  1.72%)p37.93( 65.16%)d19.28( 33.12%)
                                            0.0000 -0.0005  0.1311 -0.0085 -0.4883
                                            0.0044  0.4056 -0.0054 -0.4986  0.2787
                                            0.1408 -0.0173  0.0140  0.4829
   119. (0.00066) RY*( 5) C   8           s(  0.04%)p99.99( 27.12%)d99.99( 72.84%)
                                           -0.0000 -0.0001  0.0191  0.0031 -0.3170
                                           -0.0029  0.2574  0.0038 -0.3231 -0.3901
                                           -0.3450 -0.1354 -0.3787 -0.5436
   120. (0.00013) RY*( 6) C   8           s(  0.01%)p99.99(  1.51%)d99.99( 98.48%)
                                            0.0000 -0.0007  0.0101  0.0029 -0.0241
                                           -0.0190  0.0823 -0.0188  0.0836  0.5335
                                            0.5656  0.0354 -0.3979 -0.4699
   121. (0.00005) RY*( 7) C   8           s(  5.38%)p 0.90(  4.82%)d16.68( 89.79%)
   122. (0.00000) RY*( 8) C   8           s(  0.00%)p 1.00(  5.96%)d15.77( 94.03%)
   123. (0.00000) RY*( 9) C   8           s(  0.05%)p42.53(  2.19%)d99.99( 97.76%)
   124. (0.00595) RY*( 1) C   9           s(  0.31%)p99.99( 93.87%)d18.60(  5.82%)
                                            0.0000 -0.0222  0.0514 -0.0080 -0.1845
                                           -0.0235 -0.7968 -0.0143 -0.5186 -0.0714
                                           -0.1382 -0.0970  0.1430  0.0644
   125. (0.00258) RY*( 2) C   9           s(  5.63%)p16.32( 91.88%)d 0.44(  2.49%)
                                            0.0000  0.0186  0.2365 -0.0177  0.6980
                                           -0.0039  0.2442  0.0130 -0.6096 -0.0712
                                           -0.0236  0.1072 -0.0502  0.0723
   126. (0.00107) RY*( 3) C   9           s( 19.15%)p 3.33( 63.75%)d 0.89( 17.10%)
                                            0.0000 -0.0034  0.4376  0.0072 -0.5938
                                           -0.0091  0.3966 -0.0053 -0.3571  0.1312
                                           -0.0818 -0.2119 -0.2551  0.1926
   127. (0.00098) RY*( 4) C   9           s( 73.57%)p 0.28( 20.69%)d 0.08(  5.74%)
                                            0.0000 -0.0067  0.8577  0.0001  0.1331
                                           -0.0117 -0.2027 -0.0145  0.3843  0.0220
                                           -0.0463  0.0654  0.1890 -0.1216
   128. (0.00060) RY*( 5) C   9           s(  0.00%)p 1.00( 17.46%)d 4.73( 82.54%)
                                           -0.0000  0.0003  0.0052 -0.0039 -0.2666
                                            0.0043  0.2175 -0.0055 -0.2369 -0.3255
                                           -0.0212  0.3039  0.3499 -0.7100
   129. (0.00012) RY*( 6) C   9           s(  0.61%)p 5.65(  3.43%)d99.99( 95.96%)
                                           -0.0000 -0.0039  0.0779  0.0200 -0.1430
                                            0.0040 -0.0973 -0.0158  0.0610 -0.5549
                                            0.1841  0.6093 -0.3694  0.3318
   130. (0.00005) RY*( 7) C   9           s(  0.56%)p 7.17(  4.01%)d99.99( 95.43%)
   131. (0.00001) RY*( 8) C   9           s(  0.01%)p99.99(  3.63%)d99.99( 96.35%)
   132. (0.00001) RY*( 9) C   9           s(  0.25%)p 5.34(  1.34%)d99.99( 98.41%)
   133. (0.00546) RY*( 1) C  10           s( 11.54%)p 7.09( 81.82%)d 0.58(  6.64%)
                                            0.0000 -0.0096  0.3395 -0.0110 -0.4030
                                            0.0080  0.2675 -0.0227 -0.7639 -0.1555
                                            0.1125 -0.1244  0.0122  0.1182
   134. (0.00389) RY*( 2) C  10           s(  5.38%)p16.92( 91.03%)d 0.67(  3.59%)
                                           -0.0000  0.0076  0.2318 -0.0059  0.4668
                                           -0.0184  0.8203  0.0102  0.1378  0.0355
                                            0.0721  0.1194  0.1101  0.0556
   135. (0.00337) RY*( 3) C  10           s(  3.05%)p30.01( 91.61%)d 1.75(  5.33%)
                                           -0.0000  0.0065  0.1746  0.0022 -0.7344
                                            0.0019  0.2673  0.0066  0.5525  0.0737
                                           -0.0931  0.0372 -0.0376  0.1909
   136. (0.00155) RY*( 4) C  10           s( 79.73%)p 0.22( 17.78%)d 0.03(  2.49%)
                                           -0.0000 -0.0015  0.8929  0.0091  0.1698
                                           -0.0007 -0.3613  0.0186  0.1341  0.0607
                                           -0.0489  0.0476 -0.0587 -0.1144
   137. (0.00076) RY*( 5) C  10           s(  0.12%)p 0.82(  0.10%)d99.99( 99.79%)
                                           -0.0000 -0.0003  0.0342  0.0089 -0.0094
                                           -0.0044 -0.0235 -0.0063  0.0135  0.1261
                                           -0.3465 -0.4423  0.8151 -0.0443
   138. (0.00030) RY*( 6) C  10           s(  0.00%)p 1.00(  3.57%)d26.99( 96.43%)
                                           -0.0000  0.0005  0.0029 -0.0121  0.1005
                                           -0.0205  0.1570  0.0017  0.0202 -0.0629
                                           -0.5036 -0.6306 -0.5468 -0.1005
   139. (0.00019) RY*( 7) C  10           s(  0.02%)p99.99(  6.32%)d99.99( 93.66%)
                                            0.0000  0.0032  0.0153 -0.0126  0.1947
                                            0.0085 -0.1556  0.0015 -0.0284 -0.0388
                                           -0.1977  0.0186 -0.0188  0.9462
   140. (0.00017) RY*( 8) C  10           s(  0.15%)p46.13(  6.84%)d99.99( 93.01%)
                                            0.0000  0.0058  0.0381  0.0001  0.0432
                                           -0.0010 -0.0469 -0.0105  0.2534 -0.8509
                                            0.3340 -0.2834  0.1150  0.0332
   141. (0.00003) RY*( 9) C  10           s(  0.05%)p19.78(  1.05%)d99.99( 98.90%)
   142. (0.00595) RY*( 1) C  11           s(  0.31%)p99.99( 93.87%)d18.60(  5.82%)
                                            0.0000 -0.0222  0.0514 -0.0080 -0.1845
                                           -0.0235 -0.7968  0.0143  0.5186 -0.0714
                                            0.1382  0.0970  0.1430  0.0644
   143. (0.00258) RY*( 2) C  11           s(  5.63%)p16.32( 91.88%)d 0.44(  2.49%)
                                            0.0000  0.0186  0.2365 -0.0177  0.6980
                                           -0.0039  0.2442 -0.0130  0.6096 -0.0712
                                            0.0236 -0.1072 -0.0502  0.0723
   144. (0.00107) RY*( 3) C  11           s( 19.15%)p 3.33( 63.75%)d 0.89( 17.10%)
                                           -0.0000 -0.0034  0.4376  0.0072 -0.5938
                                           -0.0091  0.3966  0.0053  0.3571  0.1312
                                            0.0818  0.2119 -0.2551  0.1926
   145. (0.00098) RY*( 4) C  11           s( 73.57%)p 0.28( 20.69%)d 0.08(  5.74%)
                                            0.0000 -0.0067  0.8577  0.0001  0.1331
                                           -0.0117 -0.2027  0.0145 -0.3843  0.0220
                                            0.0463 -0.0654  0.1890 -0.1216
   146. (0.00060) RY*( 5) C  11           s(  0.00%)p 1.00( 17.46%)d 4.73( 82.54%)
                                           -0.0000  0.0003  0.0052 -0.0039 -0.2666
                                            0.0043  0.2175  0.0055  0.2369 -0.3255
                                            0.0212 -0.3039  0.3499 -0.7100
   147. (0.00012) RY*( 6) C  11           s(  0.61%)p 5.65(  3.43%)d99.99( 95.96%)
                                           -0.0000 -0.0039  0.0779  0.0200 -0.1430
                                            0.0040 -0.0973  0.0158 -0.0610 -0.5549
                                           -0.1841 -0.6093 -0.3694  0.3318
   148. (0.00005) RY*( 7) C  11           s(  0.56%)p 7.17(  4.01%)d99.99( 95.43%)
   149. (0.00001) RY*( 8) C  11           s(  0.01%)p99.99(  3.63%)d99.99( 96.35%)
   150. (0.00001) RY*( 9) C  11           s(  0.25%)p 5.34(  1.34%)d99.99( 98.41%)
   151. (0.00544) RY*( 1) C  12           s(  0.08%)p99.99( 93.02%)d86.60(  6.91%)
                                           -0.0000  0.0282  0.0020  0.0257  0.7484
                                            0.0137  0.5055  0.0143  0.3370  0.1312
                                            0.0878  0.1595  0.1143 -0.0751
   152. (0.00272) RY*( 2) C  12           s(  0.06%)p99.99( 98.46%)d26.37(  1.48%)
                                            0.0000  0.0030  0.0235 -0.0023  0.1448
                                            0.0272 -0.6899 -0.0250  0.6974  0.0750
                                           -0.0625  0.0048 -0.0388 -0.0611
   153. (0.00085) RY*( 3) C  12           s( 92.76%)p 0.02(  1.82%)d 0.06(  5.42%)
                                            0.0000 -0.0032  0.9631 -0.0142  0.1108
                                           -0.0108 -0.0227 -0.0076 -0.0712 -0.0680
                                            0.0327 -0.1991 -0.0940  0.0018
   154. (0.00075) RY*( 4) C  12           s(  1.72%)p37.93( 65.16%)d19.28( 33.12%)
                                            0.0000 -0.0005  0.1311 -0.0085 -0.4883
                                            0.0044  0.4056  0.0054  0.4986  0.2787
                                           -0.1408  0.0173  0.0140  0.4829
   155. (0.00066) RY*( 5) C  12           s(  0.04%)p99.99( 27.12%)d99.99( 72.84%)
                                            0.0000 -0.0001  0.0191  0.0031 -0.3170
                                           -0.0029  0.2574 -0.0038  0.3231 -0.3901
                                            0.3450  0.1354 -0.3787 -0.5436
   156. (0.00013) RY*( 6) C  12           s(  0.01%)p99.99(  1.51%)d99.99( 98.48%)
                                           -0.0000 -0.0007  0.0101  0.0029 -0.0241
                                           -0.0190  0.0823  0.0188 -0.0836  0.5335
                                           -0.5656 -0.0354 -0.3979 -0.4699
   157. (0.00005) RY*( 7) C  12           s(  5.38%)p 0.90(  4.82%)d16.68( 89.79%)
   158. (0.00000) RY*( 8) C  12           s(  0.00%)p 1.00(  5.96%)d15.77( 94.03%)
   159. (0.00000) RY*( 9) C  12           s(  0.05%)p42.53(  2.19%)d99.99( 97.76%)
   160. (0.00518) RY*( 1) C  13           s(  0.22%)p99.99( 92.37%)d33.48(  7.41%)
                                           -0.0000  0.0273  0.0383  0.0145  0.4564
                                           -0.0119 -0.3595  0.0244  0.7650 -0.1621
                                            0.1260 -0.0992  0.0331  0.1450
   161. (0.00257) RY*( 2) C  13           s(  0.00%)p 1.00( 98.54%)d 0.01(  1.46%)
                                            0.0000  0.0002  0.0016  0.0238 -0.6301
                                            0.0293 -0.7660 -0.0003  0.0154  0.0133
                                            0.0631  0.0762  0.0681 -0.0011
   162. (0.00094) RY*( 3) C  13           s( 94.71%)p 0.00(  0.10%)d 0.05(  5.19%)
                                            0.0000 -0.0040  0.9732 -0.0096  0.0195
                                            0.0081 -0.0145 -0.0161  0.0034  0.1862
                                           -0.0202  0.0161 -0.0439 -0.1208
   163. (0.00077) RY*( 4) C  13           s(  0.03%)p99.99( 82.15%)d99.99( 17.82%)
                                            0.0000 -0.0001  0.0182 -0.0016 -0.5531
                                            0.0014  0.4636  0.0011  0.5484  0.1632
                                           -0.1847 -0.1260  0.2552  0.1908
   164. (0.00063) RY*( 5) C  13           s(  0.00%)p 1.00( 11.87%)d 7.43( 88.13%)
                                           -0.0000 -0.0000  0.0013  0.0070  0.2065
                                           -0.0057 -0.1804 -0.0070 -0.2083  0.0929
                                           -0.3505 -0.4492  0.7373 -0.0662
   165. (0.00014) RY*( 6) C  13           s(  0.00%)p 1.00(  1.51%)d65.34( 98.49%)
                                           -0.0000 -0.0001  0.0027 -0.0173  0.0752
                                           -0.0210  0.0931  0.0003 -0.0024  0.1188
                                            0.4976  0.6096  0.5929 -0.0118
   166. (0.00005) RY*( 7) C  13           s(  5.06%)p 1.03(  5.22%)d17.73( 89.72%)
   167. (0.00000) RY*( 8) C  13           s(  0.06%)p43.01(  2.53%)d99.99( 97.41%)
   168. (0.00000) RY*( 9) C  13           s(  0.00%)p 1.00(  5.79%)d16.27( 94.21%)
   169. (0.00548) RY*( 1) C  14           s(  0.08%)p99.99( 93.04%)d85.42(  6.88%)
                                           -0.0000  0.0283  0.0020 -0.0085 -0.3476
                                           -0.0278 -0.8249  0.0149  0.3578  0.0760
                                           -0.1408 -0.1214 -0.1556 -0.0654
   170. (0.00273) RY*( 2) C  14           s(  0.04%)p99.99( 98.47%)d34.25(  1.49%)
                                            0.0000  0.0027  0.0207 -0.0279  0.7119
                                           -0.0035  0.0054 -0.0240  0.6903  0.0793
                                           -0.0200  0.0535  0.0141 -0.0715
   171. (0.00084) RY*( 3) C  14           s( 80.06%)p 0.09(  7.44%)d 0.16( 12.49%)
                                            0.0000 -0.0030  0.8948  0.0053  0.1306
                                            0.0167 -0.1782 -0.0048 -0.1591 -0.1110
                                            0.1974 -0.0663  0.1900 -0.1821
   172. (0.00077) RY*( 4) C  14           s( 14.21%)p 3.29( 46.79%)d 2.74( 39.00%)
                                            0.0000 -0.0015  0.3770  0.0040 -0.4144
                                            0.0052  0.3375 -0.0051  0.4267  0.2655
                                            0.0275  0.1758 -0.1306  0.5204
   173. (0.00060) RY*( 5) C  14           s(  0.09%)p99.99( 39.79%)d99.99( 60.11%)
                                            0.0000 -0.0001  0.0305  0.0064  0.3816
                                           -0.0048 -0.3276 -0.0063 -0.3807  0.1976
                                            0.1081  0.3481 -0.4597  0.4668
   174. (0.00014) RY*( 6) C  14           s(  0.00%)p 1.00(  1.50%)d65.67( 98.50%)
                                           -0.0000 -0.0006  0.0064  0.0196 -0.0892
                                            0.0011  0.0045  0.0184 -0.0794  0.6494
                                           -0.0894  0.5433  0.1700 -0.4809
   175. (0.00005) RY*( 7) C  14           s(  5.54%)p 0.87(  4.85%)d16.17( 89.61%)
   176. (0.00000) RY*( 8) C  14           s(  0.01%)p99.99(  5.12%)d99.99( 94.87%)
   177. (0.00000) RY*( 9) C  14           s(  0.05%)p64.49(  3.08%)d99.99( 96.87%)
   178. (0.00539) RY*( 1) C  15           s(  0.44%)p99.99( 93.37%)d13.99(  6.19%)
                                            0.0000 -0.0216  0.0629  0.0229  0.7316
                                            0.0102  0.4004  0.0159  0.4871 -0.1251
                                           -0.0736 -0.1551 -0.1087  0.0703
   179. (0.00258) RY*( 2) C  15           s(  7.51%)p12.00( 90.05%)d 0.33(  2.45%)
                                            0.0000  0.0179  0.2734  0.0024 -0.0947
                                            0.0178 -0.6720 -0.0105  0.6629 -0.0668
                                            0.1111 -0.0092  0.0648  0.0582
   180. (0.00103) RY*( 3) C  15           s( 67.82%)p 0.42( 28.80%)d 0.05(  3.37%)
                                            0.0000 -0.0071  0.8235  0.0109 -0.3398
                                           -0.0012  0.4122  0.0159  0.0476  0.1103
                                           -0.0863 -0.1073  0.0352  0.0369
   181. (0.00088) RY*( 4) C  15           s( 22.34%)p 2.78( 62.16%)d 0.69( 15.50%)
                                            0.0000 -0.0038  0.4727  0.0103  0.4739
                                            0.0005 -0.3750  0.0051 -0.5061 -0.1596
                                            0.1527  0.0247 -0.2615 -0.1929
   182. (0.00062) RY*( 5) C  15           s(  0.47%)p27.46( 12.82%)d99.99( 86.71%)
                                            0.0000 -0.0003  0.0683 -0.0044  0.2269
                                            0.0065 -0.2034  0.0066 -0.1876  0.4473
                                           -0.3137 -0.0332  0.1931  0.7282
   183. (0.00012) RY*( 6) C  15           s(  0.57%)p 6.06(  3.44%)d99.99( 95.99%)
                                           -0.0000 -0.0036  0.0753 -0.0004  0.0781
                                           -0.0200  0.1483  0.0167 -0.0751 -0.3660
                                            0.5503  0.3420  0.5497  0.3224
   184. (0.00005) RY*( 7) C  15           s(  0.73%)p 5.87(  4.29%)d99.99( 94.98%)
   185. (0.00001) RY*( 8) C  15           s(  0.15%)p17.00(  2.50%)d99.99( 97.36%)
   186. (0.00001) RY*( 9) C  15           s(  0.06%)p47.25(  2.66%)d99.99( 97.29%)
   187. (0.00262) RY*( 1) H  16           s( 99.37%)p 0.01(  0.63%)
                                            0.0062  0.9969 -0.0641 -0.0462  0.0000
   188. (0.00017) RY*( 2) H  16           s(  0.29%)p99.99( 99.71%)
                                            0.0042  0.0540  0.9794 -0.1944  0.0000
   189. (0.00012) RY*( 3) H  16           s(  0.00%)p 1.00(100.00%)
                                            0.0000  0.0000  0.0000  0.0000  1.0000
   190. (0.00004) RY*( 4) H  16           s(  0.42%)p99.99( 99.58%)
   191. (0.00202) RY*( 1) H  17           s( 99.44%)p 0.01(  0.56%)
                                            0.0042  0.9972  0.0348  0.0193 -0.0635
   192. (0.00018) RY*( 2) H  17           s(  0.05%)p99.99( 99.95%)
                                            0.0024  0.0231  0.6375 -0.5404  0.5487
   193. (0.00007) RY*( 3) H  17           s(  0.03%)p99.99( 99.97%)
   194. (0.00008) RY*( 4) H  17           s(  0.57%)p99.99( 99.43%)
   195. (0.00161) RY*( 1) H  18           s( 99.20%)p 0.01(  0.80%)
                                            0.0046  0.9960  0.0259  0.0759  0.0396
   196. (0.00017) RY*( 2) H  18           s(  0.00%)p 1.00(100.00%)
                                           -0.0001 -0.0000  0.6015 -0.5205  0.6060
   197. (0.00009) RY*( 3) H  18           s(  0.00%)p 1.00(100.00%)
   198. (0.00006) RY*( 4) H  18           s(  0.89%)p99.99( 99.11%)
   199. (0.00159) RY*( 1) H  19           s( 99.24%)p 0.01(  0.76%)
                                            0.0046  0.9962 -0.0412  0.0335  0.0694
   200. (0.00018) RY*( 2) H  19           s(  0.00%)p 1.00(100.00%)
                                            0.0000  0.0001  0.6012 -0.5212  0.6057
   201. (0.00008) RY*( 3) H  19           s(  0.00%)p 1.00(100.00%)
   202. (0.00006) RY*( 4) H  19           s(  0.86%)p99.99( 99.14%)
   203. (0.00161) RY*( 1) H  20           s( 99.21%)p 0.01(  0.79%)
                                            0.0046  0.9960 -0.0707 -0.0418  0.0348
   204. (0.00018) RY*( 2) H  20           s(  0.00%)p 1.00(100.00%)
                                            0.0003  0.0001  0.6050 -0.5143  0.6078
   205. (0.00009) RY*( 3) H  20           s(  0.00%)p 1.00(100.00%)
   206. (0.00006) RY*( 4) H  20           s(  0.89%)p99.99( 99.11%)
   207. (0.00177) RY*( 1) H  21           s( 99.22%)p 0.01(  0.78%)
                                            0.0044  0.9961 -0.0071 -0.0629 -0.0619
   208. (0.00020) RY*( 2) H  21           s(  0.02%)p99.99( 99.98%)
                                           -0.0004  0.0129  0.5914 -0.4914  0.6392
   209. (0.00008) RY*( 3) H  21           s(  0.13%)p99.99( 99.87%)
   210. (0.00006) RY*( 4) H  21           s(  0.73%)p99.99( 99.27%)
   211. (0.00177) RY*( 1) H  22           s( 99.22%)p 0.01(  0.78%)
                                            0.0044  0.9961 -0.0071 -0.0629  0.0619
   212. (0.00020) RY*( 2) H  22           s(  0.02%)p99.99( 99.98%)
                                           -0.0004  0.0129  0.5914 -0.4914 -0.6392
   213. (0.00008) RY*( 3) H  22           s(  0.13%)p99.99( 99.87%)
   214. (0.00006) RY*( 4) H  22           s(  0.73%)p99.99( 99.27%)
   215. (0.00161) RY*( 1) H  23           s( 99.21%)p 0.01(  0.79%)
                                            0.0046  0.9960 -0.0707 -0.0418 -0.0348
   216. (0.00018) RY*( 2) H  23           s(  0.00%)p 1.00(100.00%)
                                            0.0003  0.0001  0.6050 -0.5143 -0.6078
   217. (0.00009) RY*( 3) H  23           s(  0.00%)p 1.00(100.00%)
   218. (0.00006) RY*( 4) H  23           s(  0.89%)p99.99( 99.11%)
   219. (0.00159) RY*( 1) H  24           s( 99.24%)p 0.01(  0.76%)
                                            0.0046  0.9962 -0.0412  0.0335 -0.0694
   220. (0.00018) RY*( 2) H  24           s(  0.00%)p 1.00(100.00%)
                                            0.0000  0.0001  0.6012 -0.5212 -0.6057
   221. (0.00008) RY*( 3) H  24           s(  0.00%)p 1.00(100.00%)
   222. (0.00006) RY*( 4) H  24           s(  0.86%)p99.99( 99.14%)
   223. (0.00161) RY*( 1) H  25           s( 99.20%)p 0.01(  0.80%)
                                            0.0046  0.9960  0.0259  0.0759 -0.0396
   224. (0.00017) RY*( 2) H  25           s(  0.00%)p 1.00(100.00%)
                                           -0.0001 -0.0000  0.6015 -0.5205 -0.6060
   225. (0.00009) RY*( 3) H  25           s(  0.00%)p 1.00(100.00%)
   226. (0.00006) RY*( 4) H  25           s(  0.89%)p99.99( 99.11%)
   227. (0.00202) RY*( 1) H  26           s( 99.44%)p 0.01(  0.56%)
                                            0.0042  0.9972  0.0348  0.0193  0.0635
   228. (0.00018) RY*( 2) H  26           s(  0.05%)p99.99( 99.95%)
                                            0.0024  0.0231  0.6375 -0.5404 -0.5487
   229. (0.00007) RY*( 3) H  26           s(  0.03%)p99.99( 99.97%)
   230. (0.00008) RY*( 4) H  26           s(  0.57%)p99.99( 99.43%)
   231. (0.01292) BD*( 1) N   1 - C   2  
                ( 41.08%)   0.6409* N   1 s( 49.48%)p 1.02( 50.23%)d 0.01(  0.29%)
                                           -0.0000  0.7010 -0.0577 -0.6961  0.0185
                                           -0.1319  0.0045 -0.0000 -0.0000  0.0165
                                           -0.0000 -0.0000  0.0435 -0.0269
                ( 58.92%)  -0.7676* C   2 s( 45.90%)p 1.18( 54.06%)d 0.00(  0.04%)
                                           -0.0001  0.6747 -0.0611  0.7216  0.0611
                                            0.1270  0.0102 -0.0000 -0.0000  0.0063
                                           -0.0000 -0.0000  0.0154 -0.0096
   232. (0.02661) BD*( 2) N   1 - C   2  
                ( 45.67%)   0.6758* N   1 s(  0.00%)p 1.00( 99.67%)d 0.00(  0.33%)
                                           -0.0000 -0.0000 -0.0000 -0.0000 -0.0000
                                           -0.0000 -0.0000 -0.9983  0.0107 -0.0000
                                            0.0564  0.0100 -0.0000 -0.0000
                ( 54.33%)  -0.7371* C   2 s(  0.00%)p 1.00( 99.91%)d 0.00(  0.09%)
                                           -0.0000 -0.0000 -0.0000 -0.0000 -0.0000
                                           -0.0000 -0.0000 -0.9995  0.0135 -0.0000
                                           -0.0294 -0.0056 -0.0000 -0.0000
   233. (0.03200) BD*( 3) N   1 - C   2  
                ( 45.84%)   0.6770* N   1 s(  0.00%)p 1.00( 99.67%)d 0.00(  0.32%)
                                            0.0000 -0.0039 -0.0017  0.1823 -0.0015
                                           -0.9815  0.0096 -0.0000 -0.0000  0.0533
                                           -0.0000 -0.0000 -0.0199  0.0004
                ( 54.16%)  -0.7360* C   2 s(  0.02%)p99.99( 99.90%)d 5.48(  0.09%)
                                           -0.0000  0.0077 -0.0099  0.1656 -0.0050
                                           -0.9855  0.0157 -0.0000 -0.0000 -0.0270
                                           -0.0000 -0.0000  0.0115  0.0014
   234. (0.02945) BD*( 1) C   2 - C   3  
                ( 51.48%)   0.7175* C   2 s( 54.26%)p 0.84( 45.71%)d 0.00(  0.04%)
                                            0.0002  0.7351  0.0465 -0.6670  0.0242
                                           -0.1070 -0.0124  0.0000  0.0000  0.0034
                                            0.0000  0.0000  0.0160 -0.0101
                ( 48.52%)  -0.6965* C   3 s( 24.28%)p 3.12( 75.66%)d 0.00(  0.06%)
                                           -0.0001  0.4927  0.0077  0.8580  0.0064
                                            0.1405 -0.0249 -0.0000 -0.0000  0.0079
                                            0.0000 -0.0000  0.0199 -0.0126
   235. (0.03856) BD*( 1) C   3 - C   4  
                ( 48.12%)   0.6937* C   3 s( 27.37%)p 2.65( 72.60%)d 0.00(  0.04%)
                                           -0.0001 -0.5231 -0.0003  0.3528 -0.0059
                                           -0.3186  0.0139 -0.7069 -0.0100  0.0043
                                            0.0086 -0.0120  0.0005 -0.0111
                ( 51.88%)  -0.7203* C   4 s( 29.94%)p 2.34( 70.02%)d 0.00(  0.04%)
                                           -0.0004 -0.5471  0.0090 -0.3833  0.0131
                                            0.3081  0.0031  0.6763 -0.0278  0.0037
                                            0.0136 -0.0115 -0.0008 -0.0094
   236. (0.03856) BD*( 1) C   3 - C  10  
                ( 48.12%)   0.6937* C   3 s( 27.37%)p 2.65( 72.60%)d 0.00(  0.04%)
                                           -0.0001 -0.5231 -0.0003  0.3528 -0.0059
                                           -0.3186  0.0139  0.7069  0.0100  0.0043
                                           -0.0086  0.0120  0.0005 -0.0111
                ( 51.88%)  -0.7203* C  10 s( 29.94%)p 2.34( 70.02%)d 0.00(  0.04%)
                                           -0.0004 -0.5471  0.0090 -0.3833  0.0131
                                            0.3081  0.0031 -0.6763  0.0278  0.0037
                                           -0.0136  0.0115 -0.0008 -0.0094
   237. (0.02024) BD*( 1) C   3 - H  16  
                ( 36.14%)   0.6012* C   3 s( 20.91%)p 3.78( 79.06%)d 0.00(  0.04%)
                                           -0.0004  0.4572 -0.0037 -0.1179  0.0180
                                           -0.8811  0.0057 -0.0000 -0.0000  0.0002
                                            0.0000 -0.0000 -0.0162 -0.0102
                ( 63.86%)  -0.7991* H  16 s( 99.91%)p 0.00(  0.09%)
                                            0.9995 -0.0047  0.0020  0.0303 -0.0000
   238. (0.02659) BD*( 1) C   4 - C   5  
                ( 48.93%)   0.6995* C   4 s( 34.96%)p 1.86( 65.00%)d 0.00(  0.04%)
                                            0.0001 -0.5912 -0.0051 -0.2678 -0.0124
                                           -0.6923 -0.0103 -0.3142  0.0033 -0.0098
                                           -0.0025 -0.0123  0.0107  0.0051
                ( 51.07%)  -0.7147* C   5 s( 35.53%)p 1.81( 64.42%)d 0.00(  0.05%)
                                           -0.0001 -0.5961 -0.0030  0.2328 -0.0153
                                            0.6846 -0.0005  0.3478  0.0130 -0.0110
                                           -0.0028 -0.0134  0.0112  0.0053
   239. (0.02556) BD*( 1) C   4 - C   9  
                ( 48.99%)   0.6999* C   4 s( 35.04%)p 1.85( 64.92%)d 0.00(  0.04%)
                                            0.0001 -0.5919 -0.0060  0.6332  0.0047
                                            0.3968  0.0175 -0.3007  0.0029 -0.0136
                                            0.0111  0.0046 -0.0066  0.0054
                ( 51.01%)  -0.7142* C   9 s( 35.85%)p 1.79( 64.10%)d 0.00(  0.05%)
                                           -0.0001 -0.5988 -0.0030 -0.6307 -0.0035
                                           -0.3622  0.0169  0.3340  0.0143 -0.0145
                                            0.0121  0.0051 -0.0062  0.0055
   240. (0.35828) BD*( 2) C   4 - C   9  
                ( 49.53%)   0.7038* C   4 s(  0.01%)p99.99( 99.95%)d 2.72(  0.04%)
                                            0.0000  0.0109  0.0039  0.6162  0.0016
                                           -0.5172 -0.0034  0.5935 -0.0024  0.0060
                                           -0.0008 -0.0082 -0.0098  0.0130
                ( 50.47%)  -0.7104* C   9 s(  0.00%)p 1.00( 99.96%)d 0.00(  0.04%)
                                           -0.0000  0.0030 -0.0000  0.6107 -0.0001
                                           -0.5116 -0.0004  0.6041 -0.0021  0.0029
                                            0.0077  0.0094  0.0164  0.0001
   241. (0.01697) BD*( 1) C   5 - C   6  
                ( 49.54%)   0.7039* C   5 s( 35.86%)p 1.79( 64.09%)d 0.00(  0.04%)
                                           -0.0000 -0.5987 -0.0156  0.3617 -0.0214
                                           -0.3212 -0.0335 -0.6366 -0.0071  0.0049
                                            0.0150 -0.0101 -0.0023 -0.0087
                ( 50.46%)  -0.7103* C   6 s( 35.74%)p 1.80( 64.22%)d 0.00(  0.04%)
                                           -0.0001 -0.5978 -0.0078 -0.3953 -0.0291
                                            0.2860 -0.0265  0.6344  0.0068  0.0054
                                            0.0135 -0.0126 -0.0002 -0.0089
   242. (0.32150) BD*( 2) C   5 - C   6  
                ( 49.84%)   0.7060* C   5 s(  0.00%)p 1.00( 99.96%)d 0.00(  0.04%)
                                           -0.0000  0.0020 -0.0015 -0.6055  0.0014
                                            0.5155 -0.0014 -0.6060  0.0030 -0.0068
                                            0.0010  0.0083  0.0102 -0.0146
                ( 50.16%)  -0.7082* C   6 s(  0.00%)p 1.00( 99.95%)d 0.00(  0.05%)
                                            0.0000  0.0014 -0.0009 -0.6042  0.0051
                                            0.5152 -0.0047 -0.6074  0.0057  0.0103
                                            0.0079  0.0019  0.0070  0.0155
   243. (0.01539) BD*( 1) C   5 - H  17  
                ( 38.19%)   0.6180* C   5 s( 28.52%)p 2.51( 71.45%)d 0.00(  0.03%)
                                            0.0003 -0.5338  0.0147 -0.6689  0.0063
                                           -0.4018 -0.0057  0.3246 -0.0122 -0.0117
                                            0.0102  0.0045 -0.0059  0.0046
                ( 61.81%)  -0.7862* H  17 s( 99.91%)p 0.00(  0.09%)
                                           -0.9995  0.0024  0.0248  0.0145 -0.0103
   244. (0.01761) BD*( 1) C   6 - C   7  
                ( 49.96%)   0.7068* C   6 s( 35.76%)p 1.79( 64.19%)d 0.00(  0.04%)
                                           -0.0000 -0.5980 -0.0086  0.6352  0.0123
                                            0.3583 -0.0228 -0.3292 -0.0316 -0.0147
                                            0.0109  0.0053 -0.0061  0.0063
                ( 50.04%)  -0.7074* C   7 s( 35.69%)p 1.80( 64.26%)d 0.00(  0.04%)
                                           -0.0000 -0.5974 -0.0080 -0.6283 -0.0052
                                           -0.4008 -0.0327  0.2927 -0.0225 -0.0131
                                            0.0129  0.0054 -0.0074  0.0048
   245. (0.01403) BD*( 1) C   6 - H  18  
                ( 38.54%)   0.6208* C   6 s( 28.40%)p 2.52( 71.57%)d 0.00(  0.03%)
                                            0.0003 -0.5328  0.0136 -0.2716  0.0027
                                           -0.7233  0.0075 -0.3445  0.0033 -0.0089
                                           -0.0031 -0.0108  0.0094  0.0044
                ( 61.46%)  -0.7840* H  18 s( 99.91%)p 0.00(  0.09%)
                                           -0.9995  0.0019  0.0097  0.0259  0.0125
   246. (0.01759) BD*( 1) C   7 - C   8  
                ( 50.11%)   0.7079* C   7 s( 35.65%)p 1.80( 64.31%)d 0.00(  0.04%)
                                            0.0000  0.5970  0.0084 -0.2726 -0.0315
                                           -0.6873 -0.0117 -0.3079  0.0218  0.0093
                                            0.0031  0.0141 -0.0116 -0.0044
                ( 49.89%)  -0.7063* C   8 s( 35.81%)p 1.79( 64.15%)d 0.00(  0.04%)
                                            0.0000  0.5983  0.0084  0.2275 -0.0251
                                            0.6856  0.0072  0.3436  0.0313  0.0112
                                            0.0033  0.0122 -0.0109 -0.0058
   247. (0.32887) BD*( 2) C   7 - C   8  
                ( 49.84%)   0.7060* C   7 s(  0.00%)p 1.00( 99.95%)d 0.00(  0.05%)
                                           -0.0000 -0.0005 -0.0004 -0.6085  0.0071
                                            0.5122 -0.0056 -0.6056  0.0066  0.0105
                                            0.0076  0.0013  0.0059  0.0158
                ( 50.16%)  -0.7082* C   8 s(  0.00%)p 1.00( 99.96%)d 0.00(  0.04%)
                                           -0.0000  0.0000 -0.0001 -0.6104  0.0067
                                            0.5072 -0.0054 -0.6079  0.0067 -0.0028
                                           -0.0082 -0.0098 -0.0166  0.0003
   248. (0.01423) BD*( 1) C   7 - H  19  
                ( 38.59%)   0.6212* C   7 s( 28.57%)p 2.50( 71.40%)d 0.00(  0.03%)
                                            0.0003 -0.5343  0.0134  0.3991 -0.0039
                                           -0.3209  0.0029 -0.6720  0.0064  0.0046
                                            0.0118 -0.0095 -0.0010 -0.0076
                ( 61.41%)  -0.7836* H  19 s( 99.91%)p 0.00(  0.09%)
                                           -0.9995  0.0019 -0.0143  0.0115  0.0241
   249. (0.01684) BD*( 1) C   8 - C   9  
                ( 50.47%)   0.7104* C   8 s( 35.71%)p 1.80( 64.25%)d 0.00(  0.05%)
                                            0.0001  0.5975  0.0079  0.3637 -0.0200
                                           -0.3238 -0.0336 -0.6354 -0.0075 -0.0050
                                           -0.0152  0.0106  0.0022  0.0088
                ( 49.53%)  -0.7038* C   9 s( 35.92%)p 1.78( 64.04%)d 0.00(  0.04%)
                                           -0.0000  0.5991  0.0145 -0.3949 -0.0301
                                            0.2820 -0.0266  0.6351  0.0063 -0.0054
                                           -0.0133  0.0123  0.0003  0.0087
   250. (0.01399) BD*( 1) C   8 - H  20  
                ( 38.59%)   0.6212* C   8 s( 28.39%)p 2.52( 71.58%)d 0.00(  0.03%)
                                           -0.0003  0.5326 -0.0135 -0.6650  0.0065
                                           -0.4079  0.0047  0.3274 -0.0028  0.0120
                                           -0.0097 -0.0049  0.0054 -0.0048
                ( 61.41%)  -0.7836* H  20 s( 99.91%)p 0.00(  0.09%)
                                            0.9995 -0.0019  0.0238  0.0145 -0.0119
   251. (0.01524) BD*( 1) C   9 - H  21  
                ( 38.82%)   0.6230* C   9 s( 28.14%)p 2.55( 71.83%)d 0.00(  0.03%)
                                           -0.0004  0.5302 -0.0141 -0.2690 -0.0063
                                           -0.7257  0.0040 -0.3452  0.0113  0.0087
                                            0.0028  0.0114 -0.0098 -0.0043
                ( 61.18%)  -0.7822* H  21 s( 99.91%)p 0.00(  0.09%)
                                            0.9996 -0.0021  0.0102  0.0257  0.0110
   252. (0.02556) BD*( 1) C  10 - C  11  
                ( 48.99%)   0.6999* C  10 s( 35.04%)p 1.85( 64.92%)d 0.00(  0.04%)
                                            0.0001 -0.5919 -0.0060  0.6332  0.0047
                                            0.3968  0.0175  0.3007 -0.0029 -0.0136
                                           -0.0111 -0.0046 -0.0066  0.0054
                ( 51.01%)  -0.7142* C  11 s( 35.85%)p 1.79( 64.10%)d 0.00(  0.05%)
                                           -0.0001 -0.5988 -0.0030 -0.6307 -0.0035
                                           -0.3622  0.0169 -0.3340 -0.0143 -0.0145
                                           -0.0121 -0.0051 -0.0062  0.0055
   253. (0.35828) BD*( 2) C  10 - C  11  
                ( 49.53%)   0.7038* C  10 s(  0.01%)p99.99( 99.95%)d 2.72(  0.04%)
                                            0.0000  0.0109  0.0039  0.6162  0.0016
                                           -0.5172 -0.0034 -0.5935  0.0024  0.0060
                                            0.0008  0.0082 -0.0098  0.0130
                ( 50.47%)  -0.7104* C  11 s(  0.00%)p 1.00( 99.96%)d 0.00(  0.04%)
                                           -0.0000  0.0030 -0.0000  0.6107 -0.0001
                                           -0.5116 -0.0004 -0.6041  0.0021  0.0029
                                           -0.0077 -0.0094  0.0164  0.0001
   254. (0.02659) BD*( 1) C  10 - C  15  
                ( 48.93%)   0.6995* C  10 s( 34.96%)p 1.86( 65.00%)d 0.00(  0.04%)
                                            0.0001 -0.5912 -0.0051 -0.2678 -0.0124
                                           -0.6923 -0.0103  0.3142 -0.0033 -0.0098
                                            0.0025  0.0123  0.0107  0.0051
                ( 51.07%)  -0.7147* C  15 s( 35.53%)p 1.81( 64.42%)d 0.00(  0.05%)
                                           -0.0001 -0.5961 -0.0030  0.2328 -0.0153
                                            0.6846 -0.0005 -0.3478 -0.0130 -0.0110
                                            0.0028  0.0134  0.0112  0.0053
   255. (0.01684) BD*( 1) C  11 - C  12  
                ( 49.53%)   0.7038* C  11 s( 35.92%)p 1.78( 64.04%)d 0.00(  0.04%)
                                            0.0000 -0.5991 -0.0145  0.3949  0.0301
                                           -0.2820  0.0266  0.6351  0.0063  0.0054
                                           -0.0133  0.0123 -0.0003 -0.0087
                ( 50.47%)  -0.7104* C  12 s( 35.71%)p 1.80( 64.25%)d 0.00(  0.05%)
                                           -0.0001 -0.5975 -0.0079 -0.3637  0.0200
                                            0.3238  0.0336 -0.6354 -0.0075  0.0050
                                           -0.0152  0.0106 -0.0022 -0.0088
   256. (0.01524) BD*( 1) C  11 - H  22  
                ( 38.82%)   0.6230* C  11 s( 28.14%)p 2.55( 71.83%)d 0.00(  0.03%)
                                           -0.0004  0.5302 -0.0141 -0.2690 -0.0063
                                           -0.7257  0.0040  0.3452 -0.0113  0.0087
                                           -0.0028 -0.0114 -0.0098 -0.0043
                ( 61.18%)  -0.7822* H  22 s( 99.91%)p 0.00(  0.09%)
                                            0.9996 -0.0021  0.0102  0.0257 -0.0110
   257. (0.01759) BD*( 1) C  12 - C  13  
                ( 49.89%)   0.7063* C  12 s( 35.81%)p 1.79( 64.15%)d 0.00(  0.04%)
                                           -0.0000 -0.5983 -0.0084 -0.2275  0.0251
                                           -0.6856 -0.0072  0.3436  0.0313 -0.0112
                                            0.0033  0.0122  0.0109  0.0058
                ( 50.11%)  -0.7079* C  13 s( 35.65%)p 1.80( 64.31%)d 0.00(  0.04%)
                                           -0.0000 -0.5970 -0.0084  0.2726  0.0315
                                            0.6873  0.0117 -0.3079  0.0218 -0.0093
                                            0.0031  0.0141  0.0116  0.0044
   258. (0.32887) BD*( 2) C  12 - C  13  
                ( 50.16%)   0.7082* C  12 s(  0.00%)p 1.00( 99.96%)d 0.00(  0.04%)
                                            0.0000 -0.0000  0.0001  0.6104 -0.0067
                                           -0.5072  0.0054 -0.6079  0.0067  0.0028
                                           -0.0082 -0.0098  0.0166 -0.0003
                ( 49.84%)  -0.7060* C  13 s(  0.00%)p 1.00( 99.95%)d 0.00(  0.05%)
                                            0.0000  0.0005  0.0004  0.6085 -0.0071
                                           -0.5122  0.0056 -0.6056  0.0066 -0.0105
                                            0.0076  0.0013 -0.0059 -0.0158
   259. (0.01399) BD*( 1) C  12 - H  23  
                ( 38.59%)   0.6212* C  12 s( 28.39%)p 2.52( 71.58%)d 0.00(  0.03%)
                                           -0.0003  0.5326 -0.0135 -0.6650  0.0065
                                           -0.4079  0.0047 -0.3274  0.0028  0.0120
                                            0.0097  0.0049  0.0054 -0.0048
                ( 61.41%)  -0.7836* H  23 s( 99.91%)p 0.00(  0.09%)
                                            0.9995 -0.0019  0.0238  0.0145  0.0119
   260. (0.01761) BD*( 1) C  13 - C  14  
                ( 50.04%)   0.7074* C  13 s( 35.69%)p 1.80( 64.26%)d 0.00(  0.04%)
                                            0.0000  0.5974  0.0080  0.6283  0.0052
                                            0.4008  0.0327  0.2927 -0.0225  0.0131
                                            0.0129  0.0054  0.0074 -0.0048
                ( 49.96%)  -0.7068* C  14 s( 35.76%)p 1.79( 64.19%)d 0.00(  0.04%)
                                            0.0000  0.5980  0.0086 -0.6352 -0.0123
                                           -0.3583  0.0228 -0.3292 -0.0316  0.0147
                                            0.0109  0.0053  0.0061 -0.0063
   261. (0.01423) BD*( 1) C  13 - H  24  
                ( 38.59%)   0.6212* C  13 s( 28.57%)p 2.50( 71.40%)d 0.00(  0.03%)
                                           -0.0003  0.5343 -0.0134 -0.3991  0.0039
                                            0.3209 -0.0029 -0.6720  0.0064 -0.0046
                                            0.0118 -0.0095  0.0010  0.0076
                ( 61.41%)  -0.7836* H  24 s( 99.91%)p 0.00(  0.09%)
                                            0.9995 -0.0019  0.0143 -0.0115  0.0241
   262. (0.01697) BD*( 1) C  14 - C  15  
                ( 50.46%)   0.7103* C  14 s( 35.74%)p 1.80( 64.22%)d 0.00(  0.04%)
                                            0.0001  0.5978  0.0078  0.3953  0.0291
                                           -0.2860  0.0265  0.6344  0.0068 -0.0054
                                            0.0135 -0.0126  0.0002  0.0089
                ( 49.54%)  -0.7039* C  15 s( 35.86%)p 1.79( 64.09%)d 0.00(  0.04%)
                                            0.0000  0.5987  0.0156 -0.3617  0.0214
                                            0.3212  0.0335 -0.6366 -0.0071 -0.0049
                                            0.0150 -0.0101  0.0023  0.0087
   263. (0.32150) BD*( 2) C  14 - C  15  
                ( 50.16%)   0.7082* C  14 s(  0.00%)p 1.00( 99.95%)d 0.00(  0.05%)
                                           -0.0000 -0.0014  0.0009  0.6042 -0.0051
                                           -0.5152  0.0047 -0.6074  0.0057 -0.0103
                                            0.0079  0.0019 -0.0070 -0.0155
                ( 49.84%)  -0.7060* C  15 s(  0.00%)p 1.00( 99.96%)d 0.00(  0.04%)
                                            0.0000 -0.0020  0.0015  0.6055 -0.0014
                                           -0.5155  0.0014 -0.6060  0.0030  0.0068
                                            0.0010  0.0083 -0.0102  0.0146
   264. (0.01403) BD*( 1) C  14 - H  25  
                ( 38.54%)   0.6208* C  14 s( 28.40%)p 2.52( 71.57%)d 0.00(  0.03%)
                                            0.0003 -0.5328  0.0136 -0.2716  0.0027
                                           -0.7233  0.0075  0.3445 -0.0033 -0.0089
                                            0.0031  0.0108  0.0094  0.0044
                ( 61.46%)  -0.7840* H  25 s( 99.91%)p 0.00(  0.09%)
                                           -0.9995  0.0019  0.0097  0.0259 -0.0125
   265. (0.01539) BD*( 1) C  15 - H  26  
                ( 38.19%)   0.6180* C  15 s( 28.52%)p 2.51( 71.45%)d 0.00(  0.03%)
                                            0.0003 -0.5338  0.0147 -0.6689  0.0063
                                           -0.4018 -0.0057 -0.3246  0.0122 -0.0117
                                           -0.0102 -0.0045 -0.0059  0.0046
                ( 61.81%)  -0.7862* H  26 s( 99.91%)p 0.00(  0.09%)
                                           -0.9995  0.0024  0.0248  0.0145  0.0103


 NHO Directionality and "Bond Bending" (deviations from line of nuclear centers)

         [Thresholds for printing:  angular deviation  >  1.0 degree]
                                    hybrid p-character > 25.0%
                                    orbital occupancy  >  0.10e

                                Line of Centers        Hybrid 1              Hybrid 2
                                ---------------  -------------------   ------------------
                NBO               Theta   Phi    Theta   Phi    Dev    Theta   Phi    Dev
 ========================================================================================
     2. BD (   2) N   1 - C   2    90.0  190.4     0.0    0.0  90.0      0.0    0.0  90.0
     3. BD (   3) N   1 - C   2    90.0  190.4    90.0  100.5  89.9     90.0   99.4  89.0
     4. BD (   1) C   2 - C   3    90.0  188.9    90.0  190.5   1.6     90.0    7.6   1.3
     5. BD (   1) C   3 - C   4    34.5  139.5    32.8  138.7   1.8    143.3  319.9   2.2
     6. BD (   1) C   3 - C  10   145.5  139.5   147.2  138.7   1.8     36.7  319.9   2.2
     7. BD (   1) C   3 - H  16    90.0  262.3    90.0  263.5   1.2      --     --    --
     8. BD (   1) C   4 - C   5    65.7   70.0    67.7   68.3   2.5    116.7  252.4   3.2
     9. BD (   1) C   4 - C   9    66.8  211.0    68.6  213.0   2.6    115.7   28.6   3.4
    10. BD (   2) C   4 - C   9    66.8  211.0    53.8  319.9  90.4     52.9  320.0  89.9
    11. BD (   1) C   5 - C   6    37.4  141.3    37.4  133.8   4.6    142.2  328.6   4.4
    12. BD (   2) C   5 - C   6    37.4  141.3   127.2  139.6  89.9    127.4  139.6  90.0
    14. BD (   1) C   6 - C   7    67.1  211.0    63.7  207.4   4.7    109.4   34.4   4.7
    16. BD (   1) C   7 - C   8   114.0  250.0   110.6  246.5   4.8     62.6   73.7   4.8
    17. BD (   2) C   7 - C   8   114.0  250.0    52.7  319.9  89.8     52.6  320.3  89.8
    19. BD (   1) C   8 - C   9   142.6  321.4   142.4  313.9   4.6     37.7  149.0   4.7
    22. BD (   1) C  10 - C  11   113.2  211.0   111.4  213.0   2.6     64.3   28.6   3.4
    23. BD (   2) C  10 - C  11   113.2  211.0   126.2  319.9  90.4    127.1  320.0  89.9
    24. BD (   1) C  10 - C  15   114.3   70.0   112.3   68.3   2.5     63.3  252.4   3.2
    25. BD (   1) C  11 - C  12   142.6  141.4   142.3  149.0   4.7     37.6  313.9   4.6
    27. BD (   1) C  12 - C  13   114.0   70.0   117.4   73.7   4.8     69.4  246.5   4.8
    28. BD (   2) C  12 - C  13   114.0   70.0   127.4  320.3  89.8    127.3  319.9  89.8
    30. BD (   1) C  13 - C  14    67.1   31.0    70.6   34.4   4.7    116.3  207.4   4.7
    32. BD (   1) C  14 - C  15    37.4  321.3    37.8  328.6   4.4    142.6  133.8   4.6
    33. BD (   2) C  14 - C  15    37.4  321.3    52.6  139.6  90.0     52.8  139.6  89.9
    51. LP (   1) N   1             --     --     90.0   10.3   --       --     --    --
   240. BD*(   2) C   4 - C   9    66.8  211.0    53.8  319.9  90.4     52.9  320.0  89.9
   242. BD*(   2) C   5 - C   6    37.4  141.3   127.2  139.6  89.9    127.4  139.6  90.0
   247. BD*(   2) C   7 - C   8   114.0  250.0    52.7  319.9  89.8     52.6  320.3  89.8
   253. BD*(   2) C  10 - C  11   113.2  211.0   126.2  319.9  90.4    127.1  320.0  89.9
   258. BD*(   2) C  12 - C  13   114.0   70.0   127.4  320.3  89.8    127.3  319.9  89.8
   263. BD*(   2) C  14 - C  15    37.4  321.3    52.6  139.6  90.0     52.8  139.6  89.9


 Second Order Perturbation Theory Analysis of Fock Matrix in NBO Basis

     Threshold for printing:   0.50 kcal/mol
                                                                              E(2)  E(j)-E(i) F(i,j)
         Donor NBO (i)                     Acceptor NBO (j)                 kcal/mol   a.u.    a.u. 
 ===================================================================================================

 within unit  1
   1. BD (   1) N   1 - C   2        / 61. RY*(   1) C   2                    1.53    1.50    0.043
   1. BD (   1) N   1 - C   2        /234. BD*(   1) C   2 - C   3            5.61    1.47    0.082
   2. BD (   2) N   1 - C   2        /235. BD*(   1) C   3 - C   4            2.14    0.72    0.035
   2. BD (   2) N   1 - C   2        /236. BD*(   1) C   3 - C  10            2.14    0.72    0.035
   3. BD (   3) N   1 - C   2        /235. BD*(   1) C   3 - C   4            0.68    0.72    0.020
   3. BD (   3) N   1 - C   2        /236. BD*(   1) C   3 - C  10            0.68    0.72    0.020
   3. BD (   3) N   1 - C   2        /237. BD*(   1) C   3 - H  16            2.78    0.76    0.041
   4. BD (   1) C   2 - C   3        / 52. RY*(   1) N   1                    2.24    1.96    0.059
   4. BD (   1) C   2 - C   3        / 80. RY*(   2) C   4                    0.56    1.65    0.027
   4. BD (   1) C   2 - C   3        / 81. RY*(   3) C   4                    0.58    1.46    0.026
   4. BD (   1) C   2 - C   3        /134. RY*(   2) C  10                    0.56    1.65    0.027
   4. BD (   1) C   2 - C   3        /135. RY*(   3) C  10                    0.58    1.46    0.026
   4. BD (   1) C   2 - C   3        /231. BD*(   1) N   1 - C   2            6.93    1.56    0.093
   4. BD (   1) C   2 - C   3        /235. BD*(   1) C   3 - C   4            1.59    1.08    0.037
   4. BD (   1) C   2 - C   3        /236. BD*(   1) C   3 - C  10            1.59    1.08    0.037
   4. BD (   1) C   2 - C   3        /237. BD*(   1) C   3 - H  16            0.80    1.11    0.027
   4. BD (   1) C   2 - C   3        /239. BD*(   1) C   4 - C   9            2.23    1.26    0.047
   4. BD (   1) C   2 - C   3        /240. BD*(   2) C   4 - C   9            0.59    0.73    0.020
   4. BD (   1) C   2 - C   3        /252. BD*(   1) C  10 - C  11            2.23    1.26    0.047
   4. BD (   1) C   2 - C   3        /253. BD*(   2) C  10 - C  11            0.59    0.73    0.020
   5. BD (   1) C   3 - C   4        / 62. RY*(   2) C   2                    1.31    1.39    0.039
   5. BD (   1) C   3 - C   4        / 88. RY*(   1) C   5                    1.14    1.79    0.041
   5. BD (   1) C   3 - C   4        /124. RY*(   1) C   9                    1.48    1.78    0.046
   5. BD (   1) C   3 - C   4        /135. RY*(   3) C  10                    1.43    1.39    0.040
   5. BD (   1) C   3 - C   4        /231. BD*(   1) N   1 - C   2            4.14    1.48    0.071
   5. BD (   1) C   3 - C   4        /232. BD*(   2) N   1 - C   2            2.72    0.72    0.040
   5. BD (   1) C   3 - C   4        /233. BD*(   3) N   1 - C   2            0.74    0.72    0.021
   5. BD (   1) C   3 - C   4        /234. BD*(   1) C   2 - C   3            1.78    1.05    0.039
   5. BD (   1) C   3 - C   4        /236. BD*(   1) C   3 - C  10            2.44    1.00    0.044
   5. BD (   1) C   3 - C   4        /237. BD*(   1) C   3 - H  16            1.00    1.03    0.029
   5. BD (   1) C   3 - C   4        /238. BD*(   1) C   4 - C   5            2.61    1.18    0.050
   5. BD (   1) C   3 - C   4        /239. BD*(   1) C   4 - C   9            2.39    1.18    0.048
   5. BD (   1) C   3 - C   4        /241. BD*(   1) C   5 - C   6            2.38    1.20    0.048
   5. BD (   1) C   3 - C   4        /249. BD*(   1) C   8 - C   9            2.36    1.19    0.048
   5. BD (   1) C   3 - C   4        /253. BD*(   2) C  10 - C  11            2.50    0.65    0.039
   5. BD (   1) C   3 - C   4        /254. BD*(   1) C  10 - C  15            0.55    1.18    0.023
   6. BD (   1) C   3 - C  10        / 62. RY*(   2) C   2                    1.31    1.39    0.039
   6. BD (   1) C   3 - C  10        / 81. RY*(   3) C   4                    1.43    1.39    0.040
   6. BD (   1) C   3 - C  10        /142. RY*(   1) C  11                    1.48    1.78    0.046
   6. BD (   1) C   3 - C  10        /178. RY*(   1) C  15                    1.14    1.79    0.041
   6. BD (   1) C   3 - C  10        /231. BD*(   1) N   1 - C   2            4.14    1.48    0.071
   6. BD (   1) C   3 - C  10        /232. BD*(   2) N   1 - C   2            2.72    0.72    0.040
   6. BD (   1) C   3 - C  10        /233. BD*(   3) N   1 - C   2            0.74    0.72    0.021
   6. BD (   1) C   3 - C  10        /234. BD*(   1) C   2 - C   3            1.78    1.05    0.039
   6. BD (   1) C   3 - C  10        /235. BD*(   1) C   3 - C   4            2.44    1.00    0.044
   6. BD (   1) C   3 - C  10        /237. BD*(   1) C   3 - H  16            1.00    1.03    0.029
   6. BD (   1) C   3 - C  10        /238. BD*(   1) C   4 - C   5            0.55    1.18    0.023
   6. BD (   1) C   3 - C  10        /240. BD*(   2) C   4 - C   9            2.50    0.65    0.039
   6. BD (   1) C   3 - C  10        /252. BD*(   1) C  10 - C  11            2.39    1.18    0.048
   6. BD (   1) C   3 - C  10        /254. BD*(   1) C  10 - C  15            2.61    1.18    0.050
   6. BD (   1) C   3 - C  10        /255. BD*(   1) C  11 - C  12            2.36    1.19    0.048
   6. BD (   1) C   3 - C  10        /262. BD*(   1) C  14 - C  15            2.38    1.20    0.048
   7. BD (   1) C   3 - H  16        / 61. RY*(   1) C   2                    0.50    0.97    0.020
   7. BD (   1) C   3 - H  16        / 63. RY*(   3) C   2                    0.51    1.39    0.024
   7. BD (   1) C   3 - H  16        / 64. RY*(   4) C   2                    0.91    1.46    0.033
   7. BD (   1) C   3 - H  16        /231. BD*(   1) N   1 - C   2            3.52    1.37    0.063
   7. BD (   1) C   3 - H  16        /233. BD*(   3) N   1 - C   2            6.95    0.61    0.058
   7. BD (   1) C   3 - H  16        /234. BD*(   1) C   2 - C   3            0.82    0.94    0.025
   7. BD (   1) C   3 - H  16        /235. BD*(   1) C   3 - C   4            0.73    0.89    0.023
   7. BD (   1) C   3 - H  16        /236. BD*(   1) C   3 - C  10            0.73    0.89    0.023
   7. BD (   1) C   3 - H  16        /238. BD*(   1) C   4 - C   5            3.51    1.07    0.055
   7. BD (   1) C   3 - H  16        /240. BD*(   2) C   4 - C   9            0.57    0.54    0.017
   7. BD (   1) C   3 - H  16        /253. BD*(   2) C  10 - C  11            0.57    0.54    0.017
   7. BD (   1) C   3 - H  16        /254. BD*(   1) C  10 - C  15            3.51    1.07    0.055
   8. BD (   1) C   4 - C   5        / 70. RY*(   1) C   3                    1.07    1.72    0.038
   8. BD (   1) C   4 - C   5        / 97. RY*(   1) C   6                    1.08    1.85    0.040
   8. BD (   1) C   4 - C   5        / 98. RY*(   2) C   6                    1.23    1.35    0.037
   8. BD (   1) C   4 - C   5        /124. RY*(   1) C   9                    0.62    1.84    0.030
   8. BD (   1) C   4 - C   5        /235. BD*(   1) C   3 - C   4            2.71    1.07    0.048
   8. BD (   1) C   4 - C   5        /237. BD*(   1) C   3 - H  16            0.77    1.10    0.026
   8. BD (   1) C   4 - C   5        /239. BD*(   1) C   4 - C   9            4.87    1.25    0.070
   8. BD (   1) C   4 - C   5        /241. BD*(   1) C   5 - C   6            3.66    1.26    0.061
   8. BD (   1) C   4 - C   5        /243. BD*(   1) C   5 - H  17            1.53    1.15    0.038
   8. BD (   1) C   4 - C   5        /245. BD*(   1) C   6 - H  18            2.29    1.15    0.046
   8. BD (   1) C   4 - C   5        /251. BD*(   1) C   9 - H  21            2.53    1.14    0.048
   9. BD (   1) C   4 - C   9        / 70. RY*(   1) C   3                    1.35    1.72    0.043
   9. BD (   1) C   4 - C   9        / 88. RY*(   1) C   5                    0.57    1.86    0.029
   9. BD (   1) C   4 - C   9        /115. RY*(   1) C   8                    1.09    1.85    0.040
   9. BD (   1) C   4 - C   9        /116. RY*(   2) C   8                    1.25    1.34    0.037
   9. BD (   1) C   4 - C   9        /234. BD*(   1) C   2 - C   3            1.06    1.12    0.031
   9. BD (   1) C   4 - C   9        /235. BD*(   1) C   3 - C   4            2.80    1.07    0.049
   9. BD (   1) C   4 - C   9        /238. BD*(   1) C   4 - C   5            4.71    1.25    0.069
   9. BD (   1) C   4 - C   9        /243. BD*(   1) C   5 - H  17            2.55    1.15    0.049
   9. BD (   1) C   4 - C   9        /249. BD*(   1) C   8 - C   9            3.54    1.26    0.060
   9. BD (   1) C   4 - C   9        /250. BD*(   1) C   8 - H  20            2.30    1.15    0.046
   9. BD (   1) C   4 - C   9        /251. BD*(   1) C   9 - H  21            1.51    1.14    0.037
  10. BD (   2) C   4 - C   9        / 90. RY*(   3) C   5                    0.56    0.91    0.022
  10. BD (   2) C   4 - C   9        / 91. RY*(   4) C   5                    1.75    1.03    0.042
  10. BD (   2) C   4 - C   9        /118. RY*(   4) C   8                    1.94    1.25    0.048
  10. BD (   2) C   4 - C   9        /234. BD*(   1) C   2 - C   3            1.25    0.69    0.029
  10. BD (   2) C   4 - C   9        /236. BD*(   1) C   3 - C  10            2.83    0.64    0.041
  10. BD (   2) C   4 - C   9        /242. BD*(   2) C   5 - C   6           19.69    0.29    0.068
  10. BD (   2) C   4 - C   9        /247. BD*(   2) C   7 - C   8           20.66    0.29    0.069
  10. BD (   2) C   4 - C   9        /253. BD*(   2) C  10 - C  11            0.55    0.29    0.011
  11. BD (   1) C   5 - C   6        / 79. RY*(   1) C   4                    1.24    1.82    0.043
  11. BD (   1) C   5 - C   6        / 80. RY*(   2) C   4                    1.12    1.63    0.038
  11. BD (   1) C   5 - C   6        /106. RY*(   1) C   7                    0.84    1.86    0.035
  11. BD (   1) C   5 - C   6        /107. RY*(   2) C   7                    1.24    1.34    0.037
  11. BD (   1) C   5 - C   6        /235. BD*(   1) C   3 - C   4            4.12    1.07    0.059
  11. BD (   1) C   5 - C   6        /238. BD*(   1) C   4 - C   5            4.11    1.25    0.064
  11. BD (   1) C   5 - C   6        /243. BD*(   1) C   5 - H  17            1.57    1.15    0.038
  11. BD (   1) C   5 - C   6        /244. BD*(   1) C   6 - C   7            3.14    1.26    0.056
  11. BD (   1) C   5 - C   6        /245. BD*(   1) C   6 - H  18            1.35    1.15    0.035
  11. BD (   1) C   5 - C   6        /248. BD*(   1) C   7 - H  19            2.54    1.15    0.048
  12. BD (   2) C   5 - C   6        / 81. RY*(   3) C   4                    0.52    1.02    0.023
  12. BD (   2) C   5 - C   6        /109. RY*(   4) C   7                    0.58    1.03    0.024
  12. BD (   2) C   5 - C   6        /110. RY*(   5) C   7                    0.87    2.02    0.041
  12. BD (   2) C   5 - C   6        /240. BD*(   2) C   4 - C   9           21.76    0.28    0.070
  12. BD (   2) C   5 - C   6        /247. BD*(   2) C   7 - C   8           20.40    0.29    0.068
  13. BD (   1) C   5 - H  17        / 79. RY*(   1) C   4                    0.91    1.64    0.035
  13. BD (   1) C   5 - H  17        / 97. RY*(   1) C   6                    0.72    1.68    0.031
  13. BD (   1) C   5 - H  17        /238. BD*(   1) C   4 - C   5            1.18    1.08    0.032
  13. BD (   1) C   5 - H  17        /239. BD*(   1) C   4 - C   9            4.47    1.08    0.062
  13. BD (   1) C   5 - H  17        /241. BD*(   1) C   5 - C   6            1.02    1.09    0.030
  13. BD (   1) C   5 - H  17        /244. BD*(   1) C   6 - C   7            3.64    1.08    0.056
  14. BD (   1) C   6 - C   7        / 88. RY*(   1) C   5                    0.76    1.86    0.034
  14. BD (   1) C   6 - C   7        / 89. RY*(   2) C   5                    1.32    1.43    0.039
  14. BD (   1) C   6 - C   7        /115. RY*(   1) C   8                    0.78    1.85    0.034
  14. BD (   1) C   6 - C   7        /116. RY*(   2) C   8                    1.38    1.34    0.039
  14. BD (   1) C   6 - C   7        /241. BD*(   1) C   5 - C   6            3.20    1.26    0.057
  14. BD (   1) C   6 - C   7        /243. BD*(   1) C   5 - H  17            2.60    1.15    0.049
  14. BD (   1) C   6 - C   7        /245. BD*(   1) C   6 - H  18            1.39    1.15    0.036
  14. BD (   1) C   6 - C   7        /246. BD*(   1) C   7 - C   8            3.09    1.26    0.056
  14. BD (   1) C   6 - C   7        /248. BD*(   1) C   7 - H  19            1.39    1.15    0.036
  14. BD (   1) C   6 - C   7        /250. BD*(   1) C   8 - H  20            2.64    1.15    0.049
  15. BD (   1) C   6 - H  18        / 88. RY*(   1) C   5                    0.62    1.68    0.029
  15. BD (   1) C   6 - H  18        /106. RY*(   1) C   7                    0.66    1.69    0.030
  15. BD (   1) C   6 - H  18        /238. BD*(   1) C   4 - C   5            4.01    1.08    0.059
  15. BD (   1) C   6 - H  18        /241. BD*(   1) C   5 - C   6            0.89    1.09    0.028
  15. BD (   1) C   6 - H  18        /244. BD*(   1) C   6 - C   7            0.84    1.08    0.027
  15. BD (   1) C   6 - H  18        /246. BD*(   1) C   7 - C   8            3.76    1.08    0.057
  16. BD (   1) C   7 - C   8        / 97. RY*(   1) C   6                    0.80    1.85    0.034
  16. BD (   1) C   7 - C   8        / 98. RY*(   2) C   6                    1.39    1.34    0.039
  16. BD (   1) C   7 - C   8        /124. RY*(   1) C   9                    0.66    1.84    0.031
  16. BD (   1) C   7 - C   8        /125. RY*(   2) C   9                    1.47    1.41    0.041
  16. BD (   1) C   7 - C   8        /244. BD*(   1) C   6 - C   7            3.08    1.26    0.056
  16. BD (   1) C   7 - C   8        /245. BD*(   1) C   6 - H  18            2.61    1.15    0.049
  16. BD (   1) C   7 - C   8        /248. BD*(   1) C   7 - H  19            1.38    1.15    0.036
  16. BD (   1) C   7 - C   8        /249. BD*(   1) C   8 - C   9            3.23    1.26    0.057
  16. BD (   1) C   7 - C   8        /250. BD*(   1) C   8 - H  20            1.41    1.15    0.036
  16. BD (   1) C   7 - C   8        /251. BD*(   1) C   9 - H  21            2.69    1.14    0.049
  17. BD (   2) C   7 - C   8        /101. RY*(   5) C   6                    1.42    1.63    0.047
  17. BD (   2) C   7 - C   8        /118. RY*(   4) C   8                    0.56    1.25    0.026
  17. BD (   2) C   7 - C   8        /128. RY*(   5) C   9                    1.02    1.95    0.044
  17. BD (   2) C   7 - C   8        /240. BD*(   2) C   4 - C   9           20.74    0.28    0.069
  17. BD (   2) C   7 - C   8        /242. BD*(   2) C   5 - C   6           20.66    0.29    0.069
  18. BD (   1) C   7 - H  19        / 97. RY*(   1) C   6                    0.69    1.68    0.031
  18. BD (   1) C   7 - H  19        /115. RY*(   1) C   8                    0.69    1.68    0.030
  18. BD (   1) C   7 - H  19        /241. BD*(   1) C   5 - C   6            3.78    1.09    0.057
  18. BD (   1) C   7 - H  19        /244. BD*(   1) C   6 - C   7            0.86    1.08    0.027
  18. BD (   1) C   7 - H  19        /246. BD*(   1) C   7 - C   8            0.85    1.08    0.027
  18. BD (   1) C   7 - H  19        /249. BD*(   1) C   8 - C   9            3.80    1.08    0.057
  19. BD (   1) C   8 - C   9        / 79. RY*(   1) C   4                    1.08    1.82    0.040
  19. BD (   1) C   8 - C   9        / 80. RY*(   2) C   4                    1.03    1.64    0.037
  19. BD (   1) C   8 - C   9        /106. RY*(   1) C   7                    0.86    1.86    0.036
  19. BD (   1) C   8 - C   9        /107. RY*(   2) C   7                    1.21    1.34    0.036
  19. BD (   1) C   8 - C   9        /235. BD*(   1) C   3 - C   4            3.94    1.07    0.058
  19. BD (   1) C   8 - C   9        /239. BD*(   1) C   4 - C   9            4.06    1.25    0.064
  19. BD (   1) C   8 - C   9        /246. BD*(   1) C   7 - C   8            3.15    1.26    0.056
  19. BD (   1) C   8 - C   9        /248. BD*(   1) C   7 - H  19            2.54    1.15    0.048
  19. BD (   1) C   8 - C   9        /250. BD*(   1) C   8 - H  20            1.36    1.15    0.035
  19. BD (   1) C   8 - C   9        /251. BD*(   1) C   9 - H  21            1.50    1.14    0.037
  20. BD (   1) C   8 - H  20        /106. RY*(   1) C   7                    0.66    1.69    0.030
  20. BD (   1) C   8 - H  20        /124. RY*(   1) C   9                    0.61    1.67    0.029
  20. BD (   1) C   8 - H  20        /239. BD*(   1) C   4 - C   9            3.98    1.08    0.059
  20. BD (   1) C   8 - H  20        /244. BD*(   1) C   6 - C   7            3.73    1.08    0.057
  20. BD (   1) C   8 - H  20        /246. BD*(   1) C   7 - C   8            0.85    1.08    0.027
  20. BD (   1) C   8 - H  20        /249. BD*(   1) C   8 - C   9            0.87    1.09    0.028
  21. BD (   1) C   9 - H  21        / 79. RY*(   1) C   4                    0.98    1.65    0.036
  21. BD (   1) C   9 - H  21        /115. RY*(   1) C   8                    0.70    1.68    0.031
  21. BD (   1) C   9 - H  21        /238. BD*(   1) C   4 - C   5            4.36    1.08    0.061
  21. BD (   1) C   9 - H  21        /239. BD*(   1) C   4 - C   9            1.12    1.08    0.031
  21. BD (   1) C   9 - H  21        /246. BD*(   1) C   7 - C   8            3.59    1.09    0.056
  21. BD (   1) C   9 - H  21        /249. BD*(   1) C   8 - C   9            0.97    1.09    0.029
  22. BD (   1) C  10 - C  11        / 70. RY*(   1) C   3                    1.35    1.72    0.043
  22. BD (   1) C  10 - C  11        /151. RY*(   1) C  12                    1.09    1.85    0.040
  22. BD (   1) C  10 - C  11        /152. RY*(   2) C  12                    1.25    1.34    0.037
  22. BD (   1) C  10 - C  11        /178. RY*(   1) C  15                    0.57    1.86    0.029
  22. BD (   1) C  10 - C  11        /234. BD*(   1) C   2 - C   3            1.06    1.12    0.031
  22. BD (   1) C  10 - C  11        /236. BD*(   1) C   3 - C  10            2.80    1.07    0.049
  22. BD (   1) C  10 - C  11        /254. BD*(   1) C  10 - C  15            4.71    1.25    0.069
  22. BD (   1) C  10 - C  11        /255. BD*(   1) C  11 - C  12            3.54    1.26    0.060
  22. BD (   1) C  10 - C  11        /256. BD*(   1) C  11 - H  22            1.51    1.14    0.037
  22. BD (   1) C  10 - C  11        /259. BD*(   1) C  12 - H  23            2.30    1.15    0.046
  22. BD (   1) C  10 - C  11        /265. BD*(   1) C  15 - H  26            2.55    1.15    0.049
  23. BD (   2) C  10 - C  11        /154. RY*(   4) C  12                    1.94    1.25    0.048
  23. BD (   2) C  10 - C  11        /180. RY*(   3) C  15                    0.56    0.91    0.022
  23. BD (   2) C  10 - C  11        /181. RY*(   4) C  15                    1.75    1.03    0.042
  23. BD (   2) C  10 - C  11        /234. BD*(   1) C   2 - C   3            1.25    0.69    0.029
  23. BD (   2) C  10 - C  11        /235. BD*(   1) C   3 - C   4            2.83    0.64    0.041
  23. BD (   2) C  10 - C  11        /240. BD*(   2) C   4 - C   9            0.55    0.29    0.011
  23. BD (   2) C  10 - C  11        /258. BD*(   2) C  12 - C  13           20.66    0.29    0.069
  23. BD (   2) C  10 - C  11        /263. BD*(   2) C  14 - C  15           19.69    0.29    0.068
  24. BD (   1) C  10 - C  15        / 70. RY*(   1) C   3                    1.07    1.72    0.038
  24. BD (   1) C  10 - C  15        /142. RY*(   1) C  11                    0.62    1.84    0.030
  24. BD (   1) C  10 - C  15        /169. RY*(   1) C  14                    1.08    1.85    0.040
  24. BD (   1) C  10 - C  15        /170. RY*(   2) C  14                    1.23    1.35    0.037
  24. BD (   1) C  10 - C  15        /236. BD*(   1) C   3 - C  10            2.71    1.07    0.048
  24. BD (   1) C  10 - C  15        /237. BD*(   1) C   3 - H  16            0.77    1.10    0.026
  24. BD (   1) C  10 - C  15        /252. BD*(   1) C  10 - C  11            4.87    1.25    0.070
  24. BD (   1) C  10 - C  15        /256. BD*(   1) C  11 - H  22            2.53    1.14    0.048
  24. BD (   1) C  10 - C  15        /262. BD*(   1) C  14 - C  15            3.66    1.26    0.061
  24. BD (   1) C  10 - C  15        /264. BD*(   1) C  14 - H  25            2.29    1.15    0.046
  24. BD (   1) C  10 - C  15        /265. BD*(   1) C  15 - H  26            1.53    1.15    0.038
  25. BD (   1) C  11 - C  12        /133. RY*(   1) C  10                    1.08    1.82    0.040
  25. BD (   1) C  11 - C  12        /134. RY*(   2) C  10                    1.03    1.64    0.037
  25. BD (   1) C  11 - C  12        /160. RY*(   1) C  13                    0.86    1.86    0.036
  25. BD (   1) C  11 - C  12        /161. RY*(   2) C  13                    1.21    1.34    0.036
  25. BD (   1) C  11 - C  12        /236. BD*(   1) C   3 - C  10            3.94    1.07    0.058
  25. BD (   1) C  11 - C  12        /252. BD*(   1) C  10 - C  11            4.06    1.25    0.064
  25. BD (   1) C  11 - C  12        /256. BD*(   1) C  11 - H  22            1.50    1.14    0.037
  25. BD (   1) C  11 - C  12        /257. BD*(   1) C  12 - C  13            3.15    1.26    0.056
  25. BD (   1) C  11 - C  12        /259. BD*(   1) C  12 - H  23            1.36    1.15    0.035
  25. BD (   1) C  11 - C  12        /261. BD*(   1) C  13 - H  24            2.54    1.15    0.048
  26. BD (   1) C  11 - H  22        /133. RY*(   1) C  10                    0.98    1.65    0.036
  26. BD (   1) C  11 - H  22        /151. RY*(   1) C  12                    0.70    1.68    0.031
  26. BD (   1) C  11 - H  22        /252. BD*(   1) C  10 - C  11            1.12    1.08    0.031
  26. BD (   1) C  11 - H  22        /254. BD*(   1) C  10 - C  15            4.36    1.08    0.061
  26. BD (   1) C  11 - H  22        /255. BD*(   1) C  11 - C  12            0.97    1.09    0.029
  26. BD (   1) C  11 - H  22        /257. BD*(   1) C  12 - C  13            3.59    1.09    0.056
  27. BD (   1) C  12 - C  13        /142. RY*(   1) C  11                    0.66    1.84    0.031
  27. BD (   1) C  12 - C  13        /143. RY*(   2) C  11                    1.47    1.41    0.041
  27. BD (   1) C  12 - C  13        /169. RY*(   1) C  14                    0.80    1.85    0.034
  27. BD (   1) C  12 - C  13        /170. RY*(   2) C  14                    1.39    1.34    0.039
  27. BD (   1) C  12 - C  13        /255. BD*(   1) C  11 - C  12            3.23    1.26    0.057
  27. BD (   1) C  12 - C  13        /256. BD*(   1) C  11 - H  22            2.69    1.14    0.049
  27. BD (   1) C  12 - C  13        /259. BD*(   1) C  12 - H  23            1.41    1.15    0.036
  27. BD (   1) C  12 - C  13        /260. BD*(   1) C  13 - C  14            3.08    1.26    0.056
  27. BD (   1) C  12 - C  13        /261. BD*(   1) C  13 - H  24            1.38    1.15    0.036
  27. BD (   1) C  12 - C  13        /264. BD*(   1) C  14 - H  25            2.61    1.15    0.049
  28. BD (   2) C  12 - C  13        /146. RY*(   5) C  11                    1.02    1.95    0.044
  28. BD (   2) C  12 - C  13        /154. RY*(   4) C  12                    0.56    1.25    0.026
  28. BD (   2) C  12 - C  13        /173. RY*(   5) C  14                    1.42    1.63    0.047
  28. BD (   2) C  12 - C  13        /253. BD*(   2) C  10 - C  11           20.74    0.28    0.069
  28. BD (   2) C  12 - C  13        /263. BD*(   2) C  14 - C  15           20.66    0.29    0.069
  29. BD (   1) C  12 - H  23        /142. RY*(   1) C  11                    0.61    1.67    0.029
  29. BD (   1) C  12 - H  23        /160. RY*(   1) C  13                    0.66    1.69    0.030
  29. BD (   1) C  12 - H  23        /252. BD*(   1) C  10 - C  11            3.98    1.08    0.059
  29. BD (   1) C  12 - H  23        /255. BD*(   1) C  11 - C  12            0.87    1.09    0.028
  29. BD (   1) C  12 - H  23        /257. BD*(   1) C  12 - C  13            0.85    1.08    0.027
  29. BD (   1) C  12 - H  23        /260. BD*(   1) C  13 - C  14            3.73    1.08    0.057
  30. BD (   1) C  13 - C  14        /151. RY*(   1) C  12                    0.78    1.85    0.034
  30. BD (   1) C  13 - C  14        /152. RY*(   2) C  12                    1.38    1.34    0.039
  30. BD (   1) C  13 - C  14        /178. RY*(   1) C  15                    0.76    1.86    0.034
  30. BD (   1) C  13 - C  14        /179. RY*(   2) C  15                    1.32    1.43    0.039
  30. BD (   1) C  13 - C  14        /257. BD*(   1) C  12 - C  13            3.09    1.26    0.056
  30. BD (   1) C  13 - C  14        /259. BD*(   1) C  12 - H  23            2.64    1.15    0.049
  30. BD (   1) C  13 - C  14        /261. BD*(   1) C  13 - H  24            1.39    1.15    0.036
  30. BD (   1) C  13 - C  14        /262. BD*(   1) C  14 - C  15            3.20    1.26    0.057
  30. BD (   1) C  13 - C  14        /264. BD*(   1) C  14 - H  25            1.39    1.15    0.036
  30. BD (   1) C  13 - C  14        /265. BD*(   1) C  15 - H  26            2.60    1.15    0.049
  31. BD (   1) C  13 - H  24        /151. RY*(   1) C  12                    0.69    1.68    0.030
  31. BD (   1) C  13 - H  24        /169. RY*(   1) C  14                    0.69    1.68    0.031
  31. BD (   1) C  13 - H  24        /255. BD*(   1) C  11 - C  12            3.80    1.08    0.057
  31. BD (   1) C  13 - H  24        /257. BD*(   1) C  12 - C  13            0.85    1.08    0.027
  31. BD (   1) C  13 - H  24        /260. BD*(   1) C  13 - C  14            0.86    1.08    0.027
  31. BD (   1) C  13 - H  24        /262. BD*(   1) C  14 - C  15            3.78    1.09    0.057
  32. BD (   1) C  14 - C  15        /133. RY*(   1) C  10                    1.24    1.82    0.043
  32. BD (   1) C  14 - C  15        /134. RY*(   2) C  10                    1.12    1.63    0.038
  32. BD (   1) C  14 - C  15        /160. RY*(   1) C  13                    0.84    1.86    0.035
  32. BD (   1) C  14 - C  15        /161. RY*(   2) C  13                    1.24    1.34    0.037
  32. BD (   1) C  14 - C  15        /236. BD*(   1) C   3 - C  10            4.12    1.07    0.059
  32. BD (   1) C  14 - C  15        /254. BD*(   1) C  10 - C  15            4.11    1.25    0.064
  32. BD (   1) C  14 - C  15        /260. BD*(   1) C  13 - C  14            3.14    1.26    0.056
  32. BD (   1) C  14 - C  15        /261. BD*(   1) C  13 - H  24            2.54    1.15    0.048
  32. BD (   1) C  14 - C  15        /264. BD*(   1) C  14 - H  25            1.35    1.15    0.035
  32. BD (   1) C  14 - C  15        /265. BD*(   1) C  15 - H  26            1.57    1.15    0.038
  33. BD (   2) C  14 - C  15        /135. RY*(   3) C  10                    0.52    1.02    0.023
  33. BD (   2) C  14 - C  15        /163. RY*(   4) C  13                    0.58    1.03    0.024
  33. BD (   2) C  14 - C  15        /164. RY*(   5) C  13                    0.87    2.02    0.041
  33. BD (   2) C  14 - C  15        /253. BD*(   2) C  10 - C  11           21.76    0.28    0.070
  33. BD (   2) C  14 - C  15        /258. BD*(   2) C  12 - C  13           20.40    0.29    0.068
  34. BD (   1) C  14 - H  25        /160. RY*(   1) C  13                    0.66    1.69    0.030
  34. BD (   1) C  14 - H  25        /178. RY*(   1) C  15                    0.62    1.68    0.029
  34. BD (   1) C  14 - H  25        /254. BD*(   1) C  10 - C  15            4.01    1.08    0.059
  34. BD (   1) C  14 - H  25        /257. BD*(   1) C  12 - C  13            3.76    1.08    0.057
  34. BD (   1) C  14 - H  25        /260. BD*(   1) C  13 - C  14            0.84    1.08    0.027
  34. BD (   1) C  14 - H  25        /262. BD*(   1) C  14 - C  15            0.89    1.09    0.028
  35. BD (   1) C  15 - H  26        /133. RY*(   1) C  10                    0.91    1.64    0.035
  35. BD (   1) C  15 - H  26        /169. RY*(   1) C  14                    0.72    1.68    0.031
  35. BD (   1) C  15 - H  26        /252. BD*(   1) C  10 - C  11            4.47    1.08    0.062
  35. BD (   1) C  15 - H  26        /254. BD*(   1) C  10 - C  15            1.18    1.08    0.032
  35. BD (   1) C  15 - H  26        /260. BD*(   1) C  13 - C  14            3.64    1.08    0.056
  35. BD (   1) C  15 - H  26        /262. BD*(   1) C  14 - C  15            1.02    1.09    0.030
  36. CR (   1) N   1                / 61. RY*(   1) C   2                    7.73   14.54    0.301
  36. CR (   1) N   1                /234. BD*(   1) C   2 - C   3            3.95   14.52    0.215
  37. CR (   1) C   2                / 53. RY*(   2) N   1                    0.93   11.15    0.091
  37. CR (   1) C   2                / 71. RY*(   2) C   3                    0.50   11.35    0.067
  37. CR (   1) C   2                /231. BD*(   1) N   1 - C   2            0.81   10.96    0.084
  38. CR (   1) C   3                / 61. RY*(   1) C   2                    0.85   10.57    0.085
  38. CR (   1) C   3                / 82. RY*(   4) C   4                    0.55   10.88    0.069
  38. CR (   1) C   3                /136. RY*(   4) C  10                    0.55   10.88    0.069
  38. CR (   1) C   3                /187. RY*(   1) H  16                    0.65   10.50    0.074
  38. CR (   1) C   3                /231. BD*(   1) N   1 - C   2            3.16   10.98    0.167
  38. CR (   1) C   3                /238. BD*(   1) C   4 - C   5            0.77   10.68    0.082
  38. CR (   1) C   3                /239. BD*(   1) C   4 - C   9            0.62   10.68    0.073
  38. CR (   1) C   3                /252. BD*(   1) C  10 - C  11            0.62   10.68    0.073
  38. CR (   1) C   3                /254. BD*(   1) C  10 - C  15            0.77   10.68    0.082
  39. CR (   1) C   4                / 72. RY*(   3) C   3                    0.73   10.82    0.080
  39. CR (   1) C   4                / 89. RY*(   2) C   5                    1.67   10.82    0.120
  39. CR (   1) C   4                /125. RY*(   2) C   9                    1.73   10.81    0.122
  39. CR (   1) C   4                /241. BD*(   1) C   5 - C   6            0.89   10.66    0.087
  39. CR (   1) C   4                /243. BD*(   1) C   5 - H  17            0.68   10.55    0.076
  39. CR (   1) C   4                /249. BD*(   1) C   8 - C   9            0.89   10.65    0.087
  39. CR (   1) C   4                /251. BD*(   1) C   9 - H  21            0.69   10.53    0.076
  40. CR (   1) C   5                / 79. RY*(   1) C   4                    0.58   11.20    0.072
  40. CR (   1) C   5                / 80. RY*(   2) C   4                    1.72   11.01    0.123
  40. CR (   1) C   5                / 98. RY*(   2) C   6                    1.54   10.72    0.115
  40. CR (   1) C   5                /191. RY*(   1) H  17                    0.74   10.46    0.078
  40. CR (   1) C   5                /235. BD*(   1) C   3 - C   4            1.19   10.45    0.101
  40. CR (   1) C   5                /239. BD*(   1) C   4 - C   9            1.17   10.63    0.100
  40. CR (   1) C   5                /244. BD*(   1) C   6 - C   7            0.97   10.64    0.091
  40. CR (   1) C   5                /245. BD*(   1) C   6 - H  18            0.65   10.53    0.074
  41. CR (   1) C   6                / 89. RY*(   2) C   5                    0.65   10.81    0.075
  41. CR (   1) C   6                / 90. RY*(   3) C   5                    0.95   10.72    0.090
  41. CR (   1) C   6                /107. RY*(   2) C   7                    1.46   10.72    0.112
  41. CR (   1) C   6                /108. RY*(   3) C   7                    0.54   10.72    0.068
  41. CR (   1) C   6                /195. RY*(   1) H  18                    0.68   10.43    0.075
  41. CR (   1) C   6                /238. BD*(   1) C   4 - C   5            1.11   10.63    0.097
  41. CR (   1) C   6                /243. BD*(   1) C   5 - H  17            0.73   10.54    0.079
  41. CR (   1) C   6                /246. BD*(   1) C   7 - C   8            0.95   10.64    0.090
  41. CR (   1) C   6                /248. BD*(   1) C   7 - H  19            0.69   10.54    0.076
  42. CR (   1) C   7                / 98. RY*(   2) C   6                    1.40   10.73    0.109
  42. CR (   1) C   7                / 99. RY*(   3) C   6                    0.51   10.83    0.067
  42. CR (   1) C   7                /116. RY*(   2) C   8                    1.39   10.72    0.109
  42. CR (   1) C   7                /117. RY*(   3) C   8                    0.59   10.73    0.071
  42. CR (   1) C   7                /199. RY*(   1) H  19                    0.69   10.42    0.076
  42. CR (   1) C   7                /241. BD*(   1) C   5 - C   6            0.98   10.64    0.091
  42. CR (   1) C   7                /245. BD*(   1) C   6 - H  18            0.69   10.54    0.076
  42. CR (   1) C   7                /249. BD*(   1) C   8 - C   9            0.98   10.64    0.091
  42. CR (   1) C   7                /250. BD*(   1) C   8 - H  20            0.70   10.53    0.077
  43. CR (   1) C   8                /107. RY*(   2) C   7                    1.48   10.72    0.113
  43. CR (   1) C   8                /108. RY*(   3) C   7                    0.54   10.72    0.068
  43. CR (   1) C   8                /125. RY*(   2) C   9                    0.70   10.80    0.077
  43. CR (   1) C   8                /127. RY*(   4) C   9                    0.73   10.73    0.079
  43. CR (   1) C   8                /203. RY*(   1) H  20                    0.68   10.42    0.075
  43. CR (   1) C   8                /239. BD*(   1) C   4 - C   9            1.11   10.64    0.097
  43. CR (   1) C   8                /244. BD*(   1) C   6 - C   7            0.94   10.64    0.090
  43. CR (   1) C   8                /248. BD*(   1) C   7 - H  19            0.69   10.54    0.076
  43. CR (   1) C   8                /251. BD*(   1) C   9 - H  21            0.74   10.52    0.079
  44. CR (   1) C   9                / 79. RY*(   1) C   4                    0.73   11.20    0.081
  44. CR (   1) C   9                / 80. RY*(   2) C   4                    1.02   11.02    0.095
  44. CR (   1) C   9                /116. RY*(   2) C   8                    1.54   10.72    0.115
  44. CR (   1) C   9                /117. RY*(   3) C   8                    0.50   10.73    0.066
  44. CR (   1) C   9                /207. RY*(   1) H  21                    0.68   10.45    0.075
  44. CR (   1) C   9                /235. BD*(   1) C   3 - C   4            1.20   10.45    0.101
  44. CR (   1) C   9                /238. BD*(   1) C   4 - C   5            1.18   10.63    0.101
  44. CR (   1) C   9                /246. BD*(   1) C   7 - C   8            0.96   10.64    0.091
  44. CR (   1) C   9                /250. BD*(   1) C   8 - H  20            0.66   10.53    0.075
  45. CR (   1) C  10                / 72. RY*(   3) C   3                    0.73   10.82    0.080
  45. CR (   1) C  10                /143. RY*(   2) C  11                    1.73   10.81    0.122
  45. CR (   1) C  10                /179. RY*(   2) C  15                    1.67   10.82    0.120
  45. CR (   1) C  10                /255. BD*(   1) C  11 - C  12            0.89   10.65    0.087
  45. CR (   1) C  10                /256. BD*(   1) C  11 - H  22            0.69   10.53    0.076
  45. CR (   1) C  10                /262. BD*(   1) C  14 - C  15            0.89   10.66    0.087
  45. CR (   1) C  10                /265. BD*(   1) C  15 - H  26            0.68   10.55    0.076
  46. CR (   1) C  11                /133. RY*(   1) C  10                    0.73   11.20    0.081
  46. CR (   1) C  11                /134. RY*(   2) C  10                    1.02   11.02    0.095
  46. CR (   1) C  11                /152. RY*(   2) C  12                    1.54   10.72    0.115
  46. CR (   1) C  11                /153. RY*(   3) C  12                    0.50   10.73    0.066
  46. CR (   1) C  11                /211. RY*(   1) H  22                    0.68   10.45    0.075
  46. CR (   1) C  11                /236. BD*(   1) C   3 - C  10            1.20   10.45    0.101
  46. CR (   1) C  11                /254. BD*(   1) C  10 - C  15            1.18   10.63    0.101
  46. CR (   1) C  11                /257. BD*(   1) C  12 - C  13            0.96   10.64    0.091
  46. CR (   1) C  11                /259. BD*(   1) C  12 - H  23            0.66   10.53    0.075
  47. CR (   1) C  12                /143. RY*(   2) C  11                    0.70   10.80    0.077
  47. CR (   1) C  12                /145. RY*(   4) C  11                    0.73   10.73    0.079
  47. CR (   1) C  12                /161. RY*(   2) C  13                    1.48   10.72    0.113
  47. CR (   1) C  12                /162. RY*(   3) C  13                    0.54   10.72    0.068
  47. CR (   1) C  12                /215. RY*(   1) H  23                    0.68   10.42    0.075
  47. CR (   1) C  12                /252. BD*(   1) C  10 - C  11            1.11   10.64    0.097
  47. CR (   1) C  12                /256. BD*(   1) C  11 - H  22            0.74   10.52    0.079
  47. CR (   1) C  12                /260. BD*(   1) C  13 - C  14            0.94   10.64    0.090
  47. CR (   1) C  12                /261. BD*(   1) C  13 - H  24            0.69   10.54    0.076
  48. CR (   1) C  13                /152. RY*(   2) C  12                    1.39   10.72    0.109
  48. CR (   1) C  13                /153. RY*(   3) C  12                    0.59   10.73    0.071
  48. CR (   1) C  13                /170. RY*(   2) C  14                    1.40   10.73    0.109
  48. CR (   1) C  13                /171. RY*(   3) C  14                    0.51   10.83    0.067
  48. CR (   1) C  13                /219. RY*(   1) H  24                    0.69   10.42    0.076
  48. CR (   1) C  13                /255. BD*(   1) C  11 - C  12            0.98   10.64    0.091
  48. CR (   1) C  13                /259. BD*(   1) C  12 - H  23            0.70   10.53    0.077
  48. CR (   1) C  13                /262. BD*(   1) C  14 - C  15            0.98   10.64    0.091
  48. CR (   1) C  13                /264. BD*(   1) C  14 - H  25            0.69   10.54    0.076
  49. CR (   1) C  14                /161. RY*(   2) C  13                    1.46   10.72    0.112
  49. CR (   1) C  14                /162. RY*(   3) C  13                    0.54   10.72    0.068
  49. CR (   1) C  14                /179. RY*(   2) C  15                    0.65   10.81    0.075
  49. CR (   1) C  14                /180. RY*(   3) C  15                    0.95   10.72    0.090
  49. CR (   1) C  14                /223. RY*(   1) H  25                    0.68   10.43    0.075
  49. CR (   1) C  14                /254. BD*(   1) C  10 - C  15            1.11   10.63    0.097
  49. CR (   1) C  14                /257. BD*(   1) C  12 - C  13            0.95   10.64    0.090
  49. CR (   1) C  14                /261. BD*(   1) C  13 - H  24            0.69   10.54    0.076
  49. CR (   1) C  14                /265. BD*(   1) C  15 - H  26            0.73   10.54    0.079
  50. CR (   1) C  15                /133. RY*(   1) C  10                    0.58   11.20    0.072
  50. CR (   1) C  15                /134. RY*(   2) C  10                    1.72   11.01    0.123
  50. CR (   1) C  15                /170. RY*(   2) C  14                    1.54   10.72    0.115
  50. CR (   1) C  15                /227. RY*(   1) H  26                    0.74   10.46    0.078
  50. CR (   1) C  15                /236. BD*(   1) C   3 - C  10            1.19   10.45    0.101
  50. CR (   1) C  15                /252. BD*(   1) C  10 - C  11            1.17   10.63    0.100
  50. CR (   1) C  15                /260. BD*(   1) C  13 - C  14            0.97   10.64    0.091
  50. CR (   1) C  15                /264. BD*(   1) C  14 - H  25            0.65   10.53    0.074
  51. LP (   1) N   1                / 61. RY*(   1) C   2                   14.74    0.95    0.106
  51. LP (   1) N   1                /234. BD*(   1) C   2 - C   3           10.52    0.92    0.088
 240. BD*(   2) C   4 - C   9        / 81. RY*(   3) C   4                    0.79    0.74    0.051
 240. BD*(   2) C   4 - C   9        / 91. RY*(   4) C   5                    0.62    0.75    0.045
 240. BD*(   2) C   4 - C   9        /118. RY*(   4) C   8                    0.65    0.97    0.053
 240. BD*(   2) C   4 - C   9        /126. RY*(   3) C   9                    2.62    0.78    0.095
 240. BD*(   2) C   4 - C   9        /127. RY*(   4) C   9                    0.85    0.63    0.049
 240. BD*(   2) C   4 - C   9        /232. BD*(   2) N   1 - C   2            0.51    0.07    0.013
 240. BD*(   2) C   4 - C   9        /236. BD*(   1) C   3 - C  10            1.49    0.35    0.046
 242. BD*(   2) C   5 - C   6        / 91. RY*(   4) C   5                    0.72    0.74    0.051
 242. BD*(   2) C   5 - C   6        / 92. RY*(   5) C   5                    0.86    1.73    0.086
 242. BD*(   2) C   5 - C   6        /100. RY*(   4) C   6                    1.77    1.05    0.096
 247. BD*(   2) C   7 - C   8        /109. RY*(   4) C   7                    2.91    0.75    0.103
 247. BD*(   2) C   7 - C   8        /119. RY*(   5) C   8                    1.22    1.52    0.095
 253. BD*(   2) C  10 - C  11        /135. RY*(   3) C  10                    0.79    0.74    0.051
 253. BD*(   2) C  10 - C  11        /144. RY*(   3) C  11                    2.62    0.78    0.095
 253. BD*(   2) C  10 - C  11        /145. RY*(   4) C  11                    0.85    0.63    0.049
 253. BD*(   2) C  10 - C  11        /154. RY*(   4) C  12                    0.65    0.97    0.053
 253. BD*(   2) C  10 - C  11        /181. RY*(   4) C  15                    0.62    0.75    0.045
 253. BD*(   2) C  10 - C  11        /232. BD*(   2) N   1 - C   2            0.51    0.07    0.013
 253. BD*(   2) C  10 - C  11        /235. BD*(   1) C   3 - C   4            1.49    0.35    0.046
 258. BD*(   2) C  12 - C  13        /155. RY*(   5) C  12                    1.22    1.52    0.095
 258. BD*(   2) C  12 - C  13        /163. RY*(   4) C  13                    2.91    0.75    0.103
 263. BD*(   2) C  14 - C  15        /172. RY*(   4) C  14                    1.77    1.05    0.096
 263. BD*(   2) C  14 - C  15        /181. RY*(   4) C  15                    0.72    0.74    0.051
 263. BD*(   2) C  14 - C  15        /182. RY*(   5) C  15                    0.86    1.73    0.086


 Natural Bond Orbitals (Summary):

                                                            Principal Delocalizations
           NBO                        Occupancy    Energy   (geminal,vicinal,remote)
 ====================================================================================
 Molecular unit  1  (C14H11N)
     1. BD (   1) N   1 - C   2          1.99552    -1.04229  234(g),61(g)
     2. BD (   2) N   1 - C   2          1.98680    -0.34302  235(v),236(v)
     3. BD (   3) N   1 - C   2          1.98504    -0.34452  237(v),235(v),236(v)
     4. BD (   1) C   2 - C   3          1.97768    -0.69926  231(g),52(v),239(v),252(v)
                                                    235(g),236(g),237(g),240(v)
                                                    253(v),81(v),135(v),80(v)
                                                    134(v)
     5. BD (   1) C   3 - C   4          1.94722    -0.62111  231(v),253(v),232(v),238(g)
                                                    236(g),239(g),241(v),249(v)
                                                    234(g),124(v),135(v),62(v)
                                                    88(v),237(g),233(v),254(v)
     6. BD (   1) C   3 - C  10          1.94722    -0.62111  231(v),240(v),232(v),254(g)
                                                    235(g),252(g),262(v),255(v)
                                                    234(g),142(v),81(v),62(v)
                                                    178(v),237(g),233(v),238(v)
     7. BD (   1) C   3 - H  16          1.95099    -0.51081  233(v),231(v),238(v),254(v)
                                                    64(v),234(g),235(g),236(g)
                                                    240(v),253(v),63(v)
     8. BD (   1) C   4 - C   5          1.96945    -0.68858  239(g),241(g),235(g),251(v)
                                                    245(v),243(g),98(v),97(v)
                                                    70(v),237(v),124(v)
     9. BD (   1) C   4 - C   9          1.96927    -0.68953  238(g),249(g),235(g),243(v)
                                                    250(v),251(g),70(v),116(v)
                                                    115(v),234(v),88(v)
    10. BD (   2) C   4 - C   9          1.66420    -0.25957  247(v),242(v),236(v),118(v)
                                                    91(v),234(v),90(v)
    11. BD (   1) C   5 - C   6          1.97517    -0.68600  235(v),238(g),244(g),248(v)
                                                    243(g),245(g),107(v),79(v)
                                                    80(v),106(v)
    12. BD (   2) C   5 - C   6          1.65820    -0.25554  240(v),247(v),110(v),109(v)
                                                    81(v)
    13. BD (   1) C   5 - H  17          1.97798    -0.51272  239(v),244(v),238(g),241(g)
                                                    79(v),97(v)
    14. BD (   1) C   6 - C   7          1.97758    -0.68602  241(g),246(g),250(v),243(v)
                                                    116(v),248(g),245(g),89(v)
                                                    115(v),88(v)
    15. BD (   1) C   6 - H  18          1.97995    -0.51206  238(v),246(v),241(g),244(g)
                                                    106(v),88(v)
    16. BD (   1) C   7 - C   8          1.97731    -0.68659  249(g),244(g),251(v),245(v)
                                                    125(v),250(g),98(v),248(g)
                                                    97(v),124(v)
    17. BD (   2) C   7 - C   8          1.65782    -0.25582  240(v),242(v),101(v),128(v)
                                                    118(g)
    18. BD (   1) C   7 - H  19          1.98012    -0.51311  249(v),241(v),244(g),246(g)
                                                    97(v),115(v)
    19. BD (   1) C   8 - C   9          1.97484    -0.68790  239(g),235(v),246(g),248(v)
                                                    251(g),250(g),107(v),79(v)
                                                    80(v),106(v)
    20. BD (   1) C   8 - H  20          1.97982    -0.51410  239(v),244(v),249(g),246(g)
                                                    106(v),124(v)
    21. BD (   1) C   9 - H  21          1.97965    -0.51812  238(v),246(v),239(g),79(v)
                                                    249(g),115(v)
    22. BD (   1) C  10 - C  11          1.96927    -0.68953  254(g),255(g),236(g),265(v)
                                                    259(v),256(g),70(v),152(v)
                                                    151(v),234(v),178(v)
    23. BD (   2) C  10 - C  11          1.66420    -0.25957  258(v),263(v),235(v),154(v)
                                                    181(v),234(v),180(v)
    24. BD (   1) C  10 - C  15          1.96945    -0.68858  252(g),262(g),236(g),256(v)
                                                    264(v),265(g),170(v),169(v)
                                                    70(v),237(v),142(v)
    25. BD (   1) C  11 - C  12          1.97484    -0.68790  252(g),236(v),257(g),261(v)
                                                    256(g),259(g),161(v),133(v)
                                                    134(v),160(v)
    26. BD (   1) C  11 - H  22          1.97965    -0.51812  254(v),257(v),252(g),133(v)
                                                    255(g),151(v)
    27. BD (   1) C  12 - C  13          1.97731    -0.68659  255(g),260(g),256(v),264(v)
                                                    143(v),259(g),170(v),261(g)
                                                    169(v),142(v)
    28. BD (   2) C  12 - C  13          1.65782    -0.25582  253(v),263(v),173(v),146(v)
                                                    154(g)
    29. BD (   1) C  12 - H  23          1.97982    -0.51410  252(v),260(v),255(g),257(g)
                                                    160(v),142(v)
    30. BD (   1) C  13 - C  14          1.97758    -0.68602  262(g),257(g),259(v),265(v)
                                                    152(v),261(g),264(g),179(v)
                                                    151(v),178(v)
    31. BD (   1) C  13 - H  24          1.98012    -0.51311  255(v),262(v),260(g),257(g)
                                                    169(v),151(v)
    32. BD (   1) C  14 - C  15          1.97517    -0.68600  236(v),254(g),260(g),261(v)
                                                    265(g),264(g),161(v),133(v)
                                                    134(v),160(v)
    33. BD (   2) C  14 - C  15          1.65820    -0.25554  253(v),258(v),164(v),163(v)
                                                    135(v)
    34. BD (   1) C  14 - H  25          1.97995    -0.51206  254(v),257(v),262(g),260(g)
                                                    160(v),178(v)
    35. BD (   1) C  15 - H  26          1.97798    -0.51272  252(v),260(v),254(g),262(g)
                                                    133(v),169(v)
    36. CR (   1) N   1                  1.99955   -14.08469  61(v),234(v)
    37. CR (   1) C   2                  1.99927   -10.10247  53(v),231(g),71(v)
    38. CR (   1) C   3                  1.99884   -10.11701  231(v),61(v),238(v),254(v)
                                                    187(v),239(v),252(v),82(v)
                                                    136(v)
    39. CR (   1) C   4                  1.99882   -10.08186  125(v),89(v),249(v),241(v)
                                                    72(v),251(v),243(v)
    40. CR (   1) C   5                  1.99886   -10.06616  80(v),98(v),235(v),239(v)
                                                    244(v),191(v),245(v),79(v)
    41. CR (   1) C   6                  1.99894   -10.07069  107(v),238(v),246(v),90(v)
                                                    243(v),248(v),195(v),89(v)
                                                    108(v)
    42. CR (   1) C   7                  1.99894   -10.07036  98(v),116(v),249(v),241(v)
                                                    250(v),245(v),199(v),117(v)
                                                    99(v)
    43. CR (   1) C   8                  1.99894   -10.07171  107(v),239(v),244(v),251(v)
                                                    127(v),125(v),248(v),203(v)
                                                    108(v)
    44. CR (   1) C   9                  1.99886   -10.06910  116(v),235(v),238(v),80(v)
                                                    246(v),79(v),207(v),250(v)
                                                    117(v)
    45. CR (   1) C  10                  1.99882   -10.08186  143(v),179(v),255(v),262(v)
                                                    72(v),256(v),265(v)
    46. CR (   1) C  11                  1.99886   -10.06910  152(v),236(v),254(v),134(v)
                                                    257(v),133(v),211(v),259(v)
                                                    153(v)
    47. CR (   1) C  12                  1.99894   -10.07171  161(v),252(v),260(v),256(v)
                                                    145(v),143(v),261(v),215(v)
                                                    162(v)
    48. CR (   1) C  13                  1.99894   -10.07036  170(v),152(v),255(v),262(v)
                                                    259(v),264(v),219(v),153(v)
                                                    171(v)
    49. CR (   1) C  14                  1.99894   -10.07069  161(v),254(v),257(v),180(v)
                                                    265(v),261(v),223(v),179(v)
                                                    162(v)
    50. CR (   1) C  15                  1.99886   -10.06616  134(v),170(v),236(v),252(v)
                                                    260(v),227(v),264(v),133(v)
    51. LP (   1) N   1                  1.96918    -0.48822  61(v),234(v)
    52. RY*(   1) N   1                  0.00233     1.26014   
    53. RY*(   2) N   1                  0.00016     1.04351   
    54. RY*(   3) N   1                  0.00009     0.96599   
    55. RY*(   4) N   1                  0.00003     0.88883   
    56. RY*(   5) N   1                  0.00000     2.21609   
    57. RY*(   6) N   1                  0.00000     2.25676   
    58. RY*(   7) N   1                  0.00000     2.16854   
    59. RY*(   8) N   1                  0.00000     2.52244   
    60. RY*(   9) N   1                  0.00000     2.26109   
    61. RY*(   1) C   2                  0.02024     0.45758   
    62. RY*(   2) C   2                  0.00456     0.77135   
    63. RY*(   3) C   2                  0.00330     0.87687   
    64. RY*(   4) C   2                  0.00206     0.94638   
    65. RY*(   5) C   2                  0.00014     2.01849   
    66. RY*(   6) C   2                  0.00010     2.21979   
    67. RY*(   7) C   2                  0.00007     2.90445   
    68. RY*(   8) C   2                  0.00001     1.81192   
    69. RY*(   9) C   2                  0.00001     1.85541   
    70. RY*(   1) C   3                  0.00926     1.02926   
    71. RY*(   2) C   3                  0.00153     1.24711   
    72. RY*(   3) C   3                  0.00119     0.73923   
    73. RY*(   4) C   3                  0.00094     0.88727   
    74. RY*(   5) C   3                  0.00066     1.76968   
    75. RY*(   6) C   3                  0.00056     2.18904   
    76. RY*(   7) C   3                  0.00019     2.03369   
    77. RY*(   8) C   3                  0.00016     1.97536   
    78. RY*(   9) C   3                  0.00005     2.37886   
    79. RY*(   1) C   4                  0.00546     1.13149   
    80. RY*(   2) C   4                  0.00389     0.94738   
    81. RY*(   3) C   4                  0.00337     0.76458   
    82. RY*(   4) C   4                  0.00155     0.75892   
    83. RY*(   5) C   4                  0.00076     1.95355   
    84. RY*(   6) C   4                  0.00030     2.36050   
    85. RY*(   7) C   4                  0.00019     1.99215   
    86. RY*(   8) C   4                  0.00017     2.13902   
    87. RY*(   9) C   4                  0.00003     2.16202   
    88. RY*(   1) C   5                  0.00539     1.17138   
    89. RY*(   2) C   5                  0.00258     0.74034   
    90. RY*(   3) C   5                  0.00103     0.65241   
    91. RY*(   4) C   5                  0.00088     0.77495   
    92. RY*(   5) C   5                  0.00062     1.76137   
    93. RY*(   6) C   5                  0.00012     2.36012   
    94. RY*(   7) C   5                  0.00005     2.36455   
    95. RY*(   8) C   5                  0.00001     1.99399   
    96. RY*(   9) C   5                  0.00001     2.12405   
    97. RY*(   1) C   6                  0.00548     1.16399   
    98. RY*(   2) C   6                  0.00273     0.65745   
    99. RY*(   3) C   6                  0.00084     0.75701   
   100. RY*(   4) C   6                  0.00077     1.08551   
   101. RY*(   5) C   6                  0.00060     1.37507   
   102. RY*(   6) C   6                  0.00014     2.38562   
   103. RY*(   7) C   6                  0.00005     2.25785   
   104. RY*(   8) C   6                  0.00000     1.93517   
   105. RY*(   9) C   6                  0.00000     2.13172   
   106. RY*(   1) C   7                  0.00518     1.17326   
   107. RY*(   2) C   7                  0.00257     0.65114   
   108. RY*(   3) C   7                  0.00094     0.64846   
   109. RY*(   4) C   7                  0.00077     0.77824   
   110. RY*(   5) C   7                  0.00063     1.76453   
   111. RY*(   6) C   7                  0.00014     2.38637   
   112. RY*(   7) C   7                  0.00005     2.24501   
   113. RY*(   8) C   7                  0.00000     2.20037   
   114. RY*(   9) C   7                  0.00000     1.86572   
   115. RY*(   1) C   8                  0.00544     1.16266   
   116. RY*(   2) C   8                  0.00272     0.65405   
   117. RY*(   3) C   8                  0.00085     0.66400   
   118. RY*(   4) C   8                  0.00075     0.99471   
   119. RY*(   5) C   8                  0.00066     1.54957   
   120. RY*(   6) C   8                  0.00013     2.38496   
   121. RY*(   7) C   8                  0.00005     2.25716   
   122. RY*(   8) C   8                  0.00000     1.86120   
   123. RY*(   9) C   8                  0.00000     2.20458   
   124. RY*(   1) C   9                  0.00595     1.15631   
   125. RY*(   2) C   9                  0.00258     0.72603   
   126. RY*(   3) C   9                  0.00107     0.80333   
   127. RY*(   4) C   9                  0.00098     0.65791   
   128. RY*(   5) C   9                  0.00060     1.69774   
   129. RY*(   6) C   9                  0.00012     2.34797   
   130. RY*(   7) C   9                  0.00005     2.36317   
   131. RY*(   8) C   9                  0.00001     1.97655   
   132. RY*(   9) C   9                  0.00001     2.14685   
   133. RY*(   1) C  10                  0.00546     1.13149   
   134. RY*(   2) C  10                  0.00389     0.94738   
   135. RY*(   3) C  10                  0.00337     0.76458   
   136. RY*(   4) C  10                  0.00155     0.75892   
   137. RY*(   5) C  10                  0.00076     1.95355   
   138. RY*(   6) C  10                  0.00030     2.36050   
   139. RY*(   7) C  10                  0.00019     1.99215   
   140. RY*(   8) C  10                  0.00017     2.13902   
   141. RY*(   9) C  10                  0.00003     2.16202   
   142. RY*(   1) C  11                  0.00595     1.15631   
   143. RY*(   2) C  11                  0.00258     0.72603   
   144. RY*(   3) C  11                  0.00107     0.80333   
   145. RY*(   4) C  11                  0.00098     0.65791   
   146. RY*(   5) C  11                  0.00060     1.69774   
   147. RY*(   6) C  11                  0.00012     2.34797   
   148. RY*(   7) C  11                  0.00005     2.36317   
   149. RY*(   8) C  11                  0.00001     1.97655   
   150. RY*(   9) C  11                  0.00001     2.14685   
   151. RY*(   1) C  12                  0.00544     1.16266   
   152. RY*(   2) C  12                  0.00272     0.65405   
   153. RY*(   3) C  12                  0.00085     0.66400   
   154. RY*(   4) C  12                  0.00075     0.99471   
   155. RY*(   5) C  12                  0.00066     1.54957   
   156. RY*(   6) C  12                  0.00013     2.38496   
   157. RY*(   7) C  12                  0.00005     2.25716   
   158. RY*(   8) C  12                  0.00000     1.86120   
   159. RY*(   9) C  12                  0.00000     2.20458   
   160. RY*(   1) C  13                  0.00518     1.17326   
   161. RY*(   2) C  13                  0.00257     0.65114   
   162. RY*(   3) C  13                  0.00094     0.64846   
   163. RY*(   4) C  13                  0.00077     0.77824   
   164. RY*(   5) C  13                  0.00063     1.76453   
   165. RY*(   6) C  13                  0.00014     2.38637   
   166. RY*(   7) C  13                  0.00005     2.24501   
   167. RY*(   8) C  13                  0.00000     2.20037   
   168. RY*(   9) C  13                  0.00000     1.86572   
   169. RY*(   1) C  14                  0.00548     1.16399   
   170. RY*(   2) C  14                  0.00273     0.65745   
   171. RY*(   3) C  14                  0.00084     0.75701   
   172. RY*(   4) C  14                  0.00077     1.08551   
   173. RY*(   5) C  14                  0.00060     1.37507   
   174. RY*(   6) C  14                  0.00014     2.38562   
   175. RY*(   7) C  14                  0.00005     2.25785   
   176. RY*(   8) C  14                  0.00000     1.93517   
   177. RY*(   9) C  14                  0.00000     2.13172   
   178. RY*(   1) C  15                  0.00539     1.17138   
   179. RY*(   2) C  15                  0.00258     0.74034   
   180. RY*(   3) C  15                  0.00103     0.65241   
   181. RY*(   4) C  15                  0.00088     0.77495   
   182. RY*(   5) C  15                  0.00062     1.76137   
   183. RY*(   6) C  15                  0.00012     2.36012   
   184. RY*(   7) C  15                  0.00005     2.36455   
   185. RY*(   8) C  15                  0.00001     1.99399   
   186. RY*(   9) C  15                  0.00001     2.12405   
   187. RY*(   1) H  16                  0.00262     0.37880   
   188. RY*(   2) H  16                  0.00017     1.82926   
   189. RY*(   3) H  16                  0.00012     1.87768   
   190. RY*(   4) H  16                  0.00004     2.32382   
   191. RY*(   1) H  17                  0.00202     0.39430   
   192. RY*(   2) H  17                  0.00018     1.67099   
   193. RY*(   3) H  17                  0.00007     2.10819   
   194. RY*(   4) H  17                  0.00008     2.25328   
   195. RY*(   1) H  18                  0.00161     0.35463   
   196. RY*(   2) H  18                  0.00017     1.64824   
   197. RY*(   3) H  18                  0.00009     1.97026   
   198. RY*(   4) H  18                  0.00006     2.32788   
   199. RY*(   1) H  19                  0.00159     0.35149   
   200. RY*(   2) H  19                  0.00018     1.64486   
   201. RY*(   3) H  19                  0.00008     1.96559   
   202. RY*(   4) H  19                  0.00006     2.32842   
   203. RY*(   1) H  20                  0.00161     0.35161   
   204. RY*(   2) H  20                  0.00018     1.64462   
   205. RY*(   3) H  20                  0.00009     1.96840   
   206. RY*(   4) H  20                  0.00006     2.32501   
   207. RY*(   1) H  21                  0.00177     0.38386   
   208. RY*(   2) H  21                  0.00020     1.65330   
   209. RY*(   3) H  21                  0.00008     1.99048   
   210. RY*(   4) H  21                  0.00006     2.33691   
   211. RY*(   1) H  22                  0.00177     0.38386   
   212. RY*(   2) H  22                  0.00020     1.65330   
   213. RY*(   3) H  22                  0.00008     1.99048   
   214. RY*(   4) H  22                  0.00006     2.33691   
   215. RY*(   1) H  23                  0.00161     0.35161   
   216. RY*(   2) H  23                  0.00018     1.64462   
   217. RY*(   3) H  23                  0.00009     1.96840   
   218. RY*(   4) H  23                  0.00006     2.32501   
   219. RY*(   1) H  24                  0.00159     0.35149   
   220. RY*(   2) H  24                  0.00018     1.64486   
   221. RY*(   3) H  24                  0.00008     1.96559   
   222. RY*(   4) H  24                  0.00006     2.32842   
   223. RY*(   1) H  25                  0.00161     0.35463   
   224. RY*(   2) H  25                  0.00017     1.64824   
   225. RY*(   3) H  25                  0.00009     1.97026   
   226. RY*(   4) H  25                  0.00006     2.32788   
   227. RY*(   1) H  26                  0.00202     0.39430   
   228. RY*(   2) H  26                  0.00018     1.67099   
   229. RY*(   3) H  26                  0.00007     2.10819   
   230. RY*(   4) H  26                  0.00008     2.25328   
   231. BD*(   1) N   1 - C   2          0.01292     0.85923   
   232. BD*(   2) N   1 - C   2          0.02661     0.10310   
   233. BD*(   3) N   1 - C   2          0.03200     0.09994   
   234. BD*(   1) C   2 - C   3          0.02945     0.43197   
   235. BD*(   1) C   3 - C   4          0.03856     0.37955   
   236. BD*(   1) C   3 - C  10          0.03856     0.37955   
   237. BD*(   1) C   3 - H  16          0.02024     0.41142   
   238. BD*(   1) C   4 - C   5          0.02659     0.56353   
   239. BD*(   1) C   4 - C   9          0.02556     0.56388   
   240. BD*(   2) C   4 - C   9          0.35828     0.02825  253(r),247(v),242(v),126(g)
                                                    236(v),127(g),81(g),118(v)
                                                    91(v)
   241. BD*(   1) C   5 - C   6          0.01697     0.57405   
   242. BD*(   2) C   5 - C   6          0.32150     0.03108  263(r),247(v),240(v),100(g)
                                                    92(g),91(g)
   243. BD*(   1) C   5 - H  17          0.01539     0.46434   
   244. BD*(   1) C   6 - C   7          0.01761     0.57031   
   245. BD*(   1) C   6 - H  18          0.01403     0.46551   
   246. BD*(   1) C   7 - C   8          0.01759     0.56976   
   247. BD*(   2) C   7 - C   8          0.32887     0.02966  258(r),240(v),242(v),109(g)
                                                    119(g)
   248. BD*(   1) C   7 - H  19          0.01423     0.46549   
   249. BD*(   1) C   8 - C   9          0.01684     0.57112   
   250. BD*(   1) C   8 - H  20          0.01399     0.46300   
   251. BD*(   1) C   9 - H  21          0.01524     0.45169   
   252. BD*(   1) C  10 - C  11          0.02556     0.56388   
   253. BD*(   2) C  10 - C  11          0.35828     0.02825  240(r),258(v),263(v),144(g)
                                                    235(v),145(g),135(g),154(v)
                                                    181(v)
   254. BD*(   1) C  10 - C  15          0.02659     0.56353   
   255. BD*(   1) C  11 - C  12          0.01684     0.57112   
   256. BD*(   1) C  11 - H  22          0.01524     0.45169   
   257. BD*(   1) C  12 - C  13          0.01759     0.56976   
   258. BD*(   2) C  12 - C  13          0.32887     0.02966  247(r),253(v),263(v),163(g)
                                                    155(g)
   259. BD*(   1) C  12 - H  23          0.01399     0.46300   
   260. BD*(   1) C  13 - C  14          0.01761     0.57031   
   261. BD*(   1) C  13 - H  24          0.01423     0.46549   
   262. BD*(   1) C  14 - C  15          0.01697     0.57405   
   263. BD*(   2) C  14 - C  15          0.32150     0.03108  242(r),258(v),253(v),172(g)
                                                    182(g),181(g)
   264. BD*(   1) C  14 - H  25          0.01403     0.46551   
   265. BD*(   1) C  15 - H  26          0.01539     0.46434   
       -------------------------------
              Total Lewis   99.18671  ( 97.2419%)
        Valence non-Lewis    2.60370  (  2.5526%)
        Rydberg non-Lewis    0.20959  (  0.2055%)
       -------------------------------
            Total unit  1  102.00000  (100.0000%)
           Charge unit  1    0.00000
 Unable to Open any file for archive entry.
 1\1\GINC-COMPUTE-0-4\SP\RB3LYP\def2SVP\C14H11N1\ZAHRT2\13-Mar-2021\0\\
 # b3lyp/def2svp geom=NewRedundant pop=NBO\\35\\0,1\N,0,0.8081747163,-1
 .1918134095,-3.3965604968\C,0,0.5923073379,-0.4822532737,-2.5070586915
 \C,0,0.3135422801,0.3861807769,-1.3562108244\C,0,-1.1051938496,0.17593
 49809,-0.8212929874\C,0,-1.6906112083,-1.0952850612,-0.7899723355\C,0,
 -2.9589340477,-1.2733027922,-0.2331802366\C,0,-3.6538967199,-0.1833206
 93,0.2978034296\C,0,-3.0750057031,1.088053441,0.2655111412\C,0,-1.8072
 108958,1.2656748974,-0.2924801818\C,0,1.3511513367,0.2020165287,-0.245
 9840152\C,0,1.7232725597,1.303161678,0.5344063729\C,0,2.614767957,1.14
 84676306,1.5981324091\C,0,3.1445870662,-0.1111341857,1.8900994723\C,0,
 2.779753867,-1.2123692296,1.1108974055\C,0,1.8872450075,-1.0572952753,
 0.0480095548\H,0,0.387537586,1.4235206919,-1.7191696069\H,0,-1.1571856
 647,-1.9491410108,-1.213454988\H,0,-3.4075982732,-2.2693114503,-0.2182
 574982\H,0,-4.6468444566,-0.3234144335,0.7311863376\H,0,-3.6138928756,
 1.9471651546,0.6719238067\H,0,-1.3593766384,2.2625226989,-0.3163673578
 \H,0,1.3126469651,2.2908943267,0.3094563911\H,0,2.8997494344,2.0163272
 065,2.1975061571\H,0,3.8444501236,-0.2332536098,2.7199613619\H,0,3.195
 0864344,-2.1992039435,1.3281797754\H,0,1.6146296211,-1.919709792,-0.56
 42586893\\Version=ES64L-G16RevC.01\State=1-A'\HF=-594.4207807\RMSD=5.2
 01e-09\Dipole=-0.3167258,0.7112271,1.3200522\Quadrupole=4.0496693,5.19
 88092,-9.2484785,0.8098048,3.3365321,-3.4738299\PG=CS [SG(C2H1N1),X(C1
 2H10)]\\@
 The archive entry for this job was punched.


 NEVER LISTEN TO CRITICISM
 OR YOU'LL BE DOIN' EVERYBODY ELSE'S THING BUT BUT YOUR OWN.

                                               -- ANDY CAPP
 File lengths (MBytes):  RWF=     44 Int=      0 D2E=      0 Chk=      5 Scr=      1
 Normal termination of Gaussian 16
