# Supplementary material for: Machine-Learning-Guided Discovery of Electrochemical Reactions
Source: J Am Chem Soc. 2022 Dec 2;144(49):22599–610. doi: 10.1021/jacs.2c08997 (PMC9756344; doi:10.1021/jacs.2c08997)
Supplement: Supplementary file 4 — ja2c08997_si_004.zip [file ja2c08997_si_004.zip › Reactivity Prediction/Nlogs_notimes/41.log]

 Entering Gaussian System, Link 0=g16
 Input=41.com
 Output=41.log
 Initial command:
  
 Copyright (c) 1988-2019, Gaussian, Inc.  All Rights Reserved.
  
 This is part of the Gaussian(R) 16 program.  It is based on
 the Gaussian(R) 09 system (copyright 2009, Gaussian, Inc.),
 the Gaussian(R) 03 system (copyright 2003, Gaussian, Inc.),
 the Gaussian(R) 98 system (copyright 1998, Gaussian, Inc.),
 the Gaussian(R) 94 system (copyright 1995, Gaussian, Inc.),
 the Gaussian 92(TM) system (copyright 1992, Gaussian, Inc.),
 the Gaussian 90(TM) system (copyright 1990, Gaussian, Inc.),
 the Gaussian 88(TM) system (copyright 1988, Gaussian, Inc.),
 the Gaussian 86(TM) system (copyright 1986, Carnegie Mellon
 University), and the Gaussian 82(TM) system (copyright 1983,
 Carnegie Mellon University). Gaussian is a federally registered
 trademark of Gaussian, Inc.
  
 This software contains proprietary and confidential information,
 including trade secrets, belonging to Gaussian, Inc.
  
 This software is provided under written license and may be
 used, copied, transmitted, or stored only in accord with that
 written license.
  
 The following legend is applicable only to US Government
 contracts under FAR:
  
                    RESTRICTED RIGHTS LEGEND
  
 Use, reproduction and disclosure by the US Government is
 subject to restrictions as set forth in subparagraphs (a)
 and (c) of the Commercial Computer Software - Restricted
 Rights clause in FAR 52.227-19.
  
 Gaussian, Inc.
 340 Quinnipiac St., Bldg. 40, Wallingford CT 06492
  
  
 ---------------------------------------------------------------
 Warning -- This program may not be used in any manner that
 competes with the business of Gaussian, Inc. or will provide
 assistance to any competitor of Gaussian, Inc.  The licensee
 of this program is prohibited from giving any competitor of
 Gaussian, Inc. access to this program.  By using this program,
 the user acknowledges that Gaussian, Inc. is engaged in the
 business of creating and licensing software in the field of
 computational chemistry and represents and warrants to the
 licensee that it is not a competitor of Gaussian, Inc. and that
 it will not use this program in any manner prohibited above.
 ---------------------------------------------------------------
  

 Cite this work as:
 Gaussian 16, Revision C.01,
 M. J. Frisch, G. W. Trucks, H. B. Schlegel, G. E. Scuseria, 
 M. A. Robb, J. R. Cheeseman, G. Scalmani, V. Barone, 
 G. A. Petersson, H. Nakatsuji, X. Li, M. Caricato, A. V. Marenich, 
 J. Bloino, B. G. Janesko, R. Gomperts, B. Mennucci, H. P. Hratchian, 
 J. V. Ortiz, A. F. Izmaylov, J. L. Sonnenberg, D. Williams-Young, 
 F. Ding, F. Lipparini, F. Egidi, J. Goings, B. Peng, A. Petrone, 
 T. Henderson, D. Ranasinghe, V. G. Zakrzewski, J. Gao, N. Rega, 
 G. Zheng, W. Liang, M. Hada, M. Ehara, K. Toyota, R. Fukuda, 
 J. Hasegawa, M. Ishida, T. Nakajima, Y. Honda, O. Kitao, H. Nakai, 
 T. Vreven, K. Throssell, J. A. Montgomery, Jr., J. E. Peralta, 
 F. Ogliaro, M. J. Bearpark, J. J. Heyd, E. N. Brothers, K. N. Kudin, 
 V. N. Staroverov, T. A. Keith, R. Kobayashi, J. Normand, 
 K. Raghavachari, A. P. Rendell, J. C. Burant, S. S. Iyengar, 
 J. Tomasi, M. Cossi, J. M. Millam, M. Klene, C. Adamo, R. Cammi, 
 J. W. Ochterski, R. L. Martin, K. Morokuma, O. Farkas, 
 J. B. Foresman, and D. J. Fox, Gaussian, Inc., Wallingford CT, 2019.
 
 ******************************************
 Gaussian 16:  ES64L-G16RevC.01  3-Jul-2019
                13-Mar-2021 
 ******************************************
 %nprocshared=16
 Will use up to   16 processors via shared memory.
 %mem=7GB
 -----------------------------------------
 # b3lyp/def2svp geom=NewRedundant pop=NBO
 -----------------------------------------
 1/29=4000,38=1,172=1/1;
 2/12=2,17=6,18=5,40=1/2;
 3/5=43,7=101,11=2,25=1,30=1,74=-5/1,2,3;
 4//1;
 5/5=2,38=5/2;
 6/7=2,8=2,9=2,10=2,28=1,40=1/1,7;
 99/5=1,9=1/99;
 --
 41
 --
 Symbolic Z-matrix:
 Charge =  0 Multiplicity = 1
 C                    -2.18196   0.15375  -1.2888 
 C                    -3.24049  -0.1846   -2.14369 
 C                    -4.0304   -1.28315  -1.80922 
 C                    -3.7805   -2.04129  -0.64607 
 C                    -2.73378  -1.72347   0.22036 
 C                    -1.94662  -0.61963  -0.11884 
 N                    -0.85403  -0.01743   0.47697 
 C                    -0.47999   1.04344  -0.32454 
 C                     0.67368   1.93065   0.03852 
 C                     1.85439   1.15937   0.58926 
 C                     2.5842    0.29641  -0.24387 
 C                     3.65022  -0.4482    0.26121 
 C                     4.0024   -0.34583   1.61187 
 C                     3.28163   0.50628   2.45035 
 C                     2.21381   1.25296   1.94011 
 N                    -1.24578   1.17299  -1.3796 
 H                    -3.42763   0.40562  -3.04264 
 H                    -4.86166  -1.56697  -2.45889 
 H                    -4.42125  -2.8963   -0.41786 
 H                    -2.54392  -2.31266   1.12022 
 H                    -0.35751  -0.33026   1.30174 
 H                     0.3403    2.67647   0.78047 
 H                     0.94353   2.48566  -0.87125 
 H                     2.30619   0.20864  -1.29771 
 H                     4.21063  -1.11254  -0.40107 
 H                     4.8376   -0.92877   2.00715 
 H                     3.55103   0.59469   3.50566 
 H                     1.65591   1.92417   2.59932 
 
                          Input orientation:                          
 ---------------------------------------------------------------------
 Center     Atomic      Atomic             Coordinates (Angstroms)
 Number     Number       Type             X           Y           Z
 ---------------------------------------------------------------------
      1          6           0       -2.181956    0.153754   -1.288798
      2          6           0       -3.240495   -0.184605   -2.143694
      3          6           0       -4.030396   -1.283148   -1.809222
      4          6           0       -3.780496   -2.041288   -0.646068
      5          6           0       -2.733783   -1.723474    0.220363
      6          6           0       -1.946615   -0.619634   -0.118840
      7          7           0       -0.854031   -0.017435    0.476975
      8          6           0       -0.479985    1.043439   -0.324535
      9          6           0        0.673684    1.930651    0.038519
     10          6           0        1.854387    1.159375    0.589258
     11          6           0        2.584204    0.296409   -0.243875
     12          6           0        3.650220   -0.448195    0.261214
     13          6           0        4.002405   -0.345825    1.611872
     14          6           0        3.281629    0.506279    2.450351
     15          6           0        2.213805    1.252958    1.940108
     16          7           0       -1.245785    1.172990   -1.379602
     17          1           0       -3.427635    0.405619   -3.042641
     18          1           0       -4.861661   -1.566970   -2.458885
     19          1           0       -4.421253   -2.896298   -0.417865
     20          1           0       -2.543917   -2.312659    1.120218
     21          1           0       -0.357505   -0.330261    1.301738
     22          1           0        0.340303    2.676465    0.780465
     23          1           0        0.943525    2.485658   -0.871248
     24          1           0        2.306187    0.208644   -1.297713
     25          1           0        4.210628   -1.112539   -0.401070
     26          1           0        4.837596   -0.928770    2.007145
     27          1           0        3.551032    0.594688    3.505658
     28          1           0        1.655908    1.924171    2.599316
 ---------------------------------------------------------------------
                    Distance matrix (angstroms):
                    1          2          3          4          5
     1  C    0.000000
     2  C    1.402084   0.000000
     3  C    2.398387   1.393777   0.000000
     4  C    2.790456   2.445764   1.410729   0.000000
     5  C    2.471045   2.865945   2.448327   1.395462   0.000000
     6  C    1.422081   2.442009   2.764017   2.379535   1.397553
     7  N    2.215997   3.548388   4.113153   3.731140   2.551448
     8  C    2.148964   3.526733   4.496968   4.529050   3.610031
     9  C    3.615773   4.955518   5.989243   6.007053   4.999653
    10  C    4.564037   5.935750   6.808032   6.597134   5.431225
    11  C    4.881444   6.145552   6.978413   6.792348   5.707577
    12  C    6.064583   7.303083   7.998483   7.653538   6.510262
    13  C    6.849072   8.160261   8.781136   8.279277   7.015016
    14  C    6.629952   8.007538   8.649377   8.121054   6.791895
    15  C    5.563884   6.963722   7.712287   7.312456   6.024559
    16  N    1.386905   2.530962   3.737814   4.158656   3.628158
    17  H    2.165899   1.091554   2.176368   3.443172   3.957481
    18  H    3.392759   2.153708   1.092528   2.163378   3.425015
    19  H    3.882756   3.424319   2.165848   1.092561   2.151838
    20  H    3.466636   3.958151   3.442548   2.173139   1.092213
    21  H    3.205271   4.494869   4.906750   4.293999   2.959242
    22  H    4.124041   5.436777   6.441121   6.424421   5.396590
    23  H    3.921831   5.124007   6.310594   6.546780   5.694823
    24  H    4.488488   5.624590   6.529884   6.521852   5.607044
    25  H    6.576982   7.708245   8.362206   8.048643   6.998876
    26  H    7.830020   9.112563   9.660824   9.085634   7.819842
    27  H    7.486546   8.868332   9.447342   8.828165   7.460961
    28  H    5.742909   7.135674   7.877573   7.470734   6.183375
                    6          7          8          9         10
     6  C    0.000000
     7  N    1.382526   0.000000
     8  C    2.226910   1.381225   0.000000
     9  C    3.659875   2.514199   1.499969   0.000000
    10  C    4.256042   2.955168   2.509533   1.514015   0.000000
    11  C    4.624186   3.526979   3.154967   2.529937   1.404085
    12  C    5.612344   4.529944   4.430201   3.816841   2.432470
    13  C    6.201707   4.998080   5.076569   4.328761   2.815199
    14  C    5.933208   4.612177   4.705133   3.827159   2.434588
    15  C    5.005494   3.628537   3.525481   2.539150   1.400977
    16  N    2.300910   2.239968   1.310113   2.503892   3.672555
    17  H    3.434120   4.380651   4.059994   5.351644   6.454347
    18  H    3.856261   5.203982   5.528903   7.007883   7.863169
    19  H    3.375863   4.670511   5.573494   7.033215   7.539658
    20  H    2.181369   2.921906   4.196489   5.434033   5.628678
    21  H    2.151057   1.012241   2.132327   2.787615   2.760274
    22  H    4.111328   2.962370   2.135573   1.103570   2.151877
    23  H    4.308349   3.363687   2.098874   1.099329   2.172965
    24  H    4.490225   3.631475   3.067037   2.723213   2.160711
    25  H    6.183385   5.255568   5.162941   4.686600   3.419681
    26  H    7.116242   5.963771   6.132130   5.421249   3.907721
    27  H    6.695945   5.380724   5.578607   4.699466   3.420945
    28  H    5.180491   3.817586   3.726478   2.742715   2.159778
                   11         12         13         14         15
    11  C    0.000000
    12  C    1.394970   0.000000
    13  C    2.422304   1.399568   0.000000
    14  C    2.790931   2.416444   1.395939   0.000000
    15  C    2.412875   2.788530   2.421350   1.399330   0.000000
    16  N    4.089876   5.412152   6.228901   5.967455   4.795376
    17  H    6.632287   7.857512   8.799696   8.671639   7.574406
    18  H    7.988702   9.005705   9.830255   9.732016   8.795758
    19  H    7.700655   8.461858   9.032318   8.895988   8.173150
    20  H    5.913173   6.525446   6.853064   6.607015   6.001814
    21  H    3.381610   4.142278   4.370954   3.906714   3.086380
    22  H    3.427686   4.581340   4.820422   4.018660   2.623196
    23  H    2.806820   4.149237   4.851797   4.518594   3.322181
    24  H    1.093422   2.160582   3.413250   3.884335   3.403324
    25  H    2.157568   1.092717   2.164057   3.407963   3.881237
    26  H    3.412613   2.165430   1.092524   2.162597   3.413020
    27  H    3.883648   3.409378   2.162112   1.092734   2.161582
    28  H    3.405155   3.882284   3.410862   2.162309   1.093769
                   16         17         18         19         20
    16  N    0.000000
    17  H    2.848689   0.000000
    18  H    4.663346   2.507650   0.000000
    19  H    5.250490   4.333519   2.475245   0.000000
    20  H    4.481517   5.049692   4.328738   2.496142   0.000000
    21  H    3.199748   5.370367   5.996595   5.104472   2.956898
    22  H    3.072784   5.828400   7.453896   7.427255   5.772826
    23  H    2.602806   5.305521   7.255658   7.612612   6.257159
    24  H    3.681464   5.996690   7.475237   7.461452   5.977196
    25  H    5.996133   8.223488   9.313836   8.814276   7.026982
    26  H    7.272893   9.777268  10.697116   9.771291   7.562309
    27  H    6.870927   9.571716  10.536695   9.546641   7.161801
    28  H    4.981554   7.744681   8.958357   8.322992   6.146299
                   21         22         23         24         25
    21  H    0.000000
    22  H    3.130346   0.000000
    23  H    3.787341   1.768740   0.000000
    24  H    3.760694   3.778051   2.687660   0.000000
    25  H    4.937546   5.543645   4.882833   2.485234   0.000000
    26  H    5.276825   5.893056   5.925137   4.315533   2.495268
    27  H    4.581425   4.697792   5.434350   4.977051   4.314188
    28  H    3.289378   2.367484   3.587140   4.307288   4.974990
                   26         27         28
    26  H    0.000000
    27  H    2.494336   0.000000
    28  H    4.314288   2.486056   0.000000
 Stoichiometry    C14H12N2
 Framework group  C1[X(C14H12N2)]
 Deg. of freedom    78
 Full point group                 C1      NOp   1
 Largest Abelian subgroup         C1      NOp   1
 Largest concise Abelian subgroup C1      NOp   1
                         Standard orientation:                         
 ---------------------------------------------------------------------
 Center     Atomic      Atomic             Coordinates (Angstroms)
 Number     Number       Type             X           Y           Z
 ---------------------------------------------------------------------
      1          6           0       -2.319492   -0.718024    0.138259
      2          6           0       -3.656528   -0.842414    0.541619
      3          6           0       -4.476532    0.281335    0.455624
      4          6           0       -3.985508    1.514805   -0.021451
      5          6           0       -2.659245    1.662812   -0.429414
      6          6           0       -1.842372    0.532132   -0.343180
      7          7           0       -0.513996    0.298845   -0.647109
      8          6           0       -0.246949   -1.021492   -0.341862
      9          6           0        1.110974   -1.617942   -0.565915
     10          6           0        2.233684   -0.680757   -0.174194
     11          6           0        2.436244   -0.347099    1.174545
     12          6           0        3.443184    0.544852    1.543918
     13          6           0        4.263435    1.123121    0.568427
     14          6           0        4.068897    0.801505   -0.775955
     15          6           0        3.058889   -0.094793   -1.142915
     16          7           0       -1.295105   -1.652898    0.126210
     17          1           0       -4.029691   -1.799463    0.910806
     18          1           0       -5.522388    0.210123    0.763410
     19          1           0       -4.658840    2.373650   -0.073414
     20          1           0       -2.283064    2.619396   -0.798689
     21          1           0        0.170372    0.976699   -0.958216
     22          1           0        1.215552   -1.896862   -1.628521
     23          1           0        1.144878   -2.551923    0.012923
     24          1           0        1.791746   -0.791418    1.937942
     25          1           0        3.590411    0.791367    2.598235
     26          1           0        5.052267    1.821342    0.857979
     27          1           0        4.706165    1.246031   -1.544299
     28          1           0        2.914219   -0.348811   -2.196896
 ---------------------------------------------------------------------
 Rotational constants (GHZ):           1.4530566           0.2667703           0.2518429
 Standard basis: def2SVP (5D, 7F)
 There are   300 symmetry adapted cartesian basis functions of A   symmetry.
 There are   284 symmetry adapted basis functions of A   symmetry.
   284 basis functions,   484 primitive gaussians,   300 cartesian basis functions
    55 alpha electrons       55 beta electrons
       nuclear repulsion energy       966.9643396725 Hartrees.
 NAtoms=   28 NActive=   28 NUniq=   28 SFac= 1.00D+00 NAtFMM=   60 NAOKFM=F Big=F
 Integral buffers will be    131072 words long.
 Raffenetti 2 integral format.
 Two-electron integral symmetry is turned on.
 One-electron integrals computed using PRISM.
   1 Symmetry operations used in ECPInt.
 ECPInt:  NShTT=    8778 NPrTT=   32122 LenC2=    8074 LenP2D=   21326.
 LDataN:  DoStor=T MaxTD1= 4 Len=   56
 NBasis=   284 RedAO= T EigKep=  2.50D-04  NBF=   284
 NBsUse=   284 1.00D-06 EigRej= -1.00D+00 NBFU=   284
 ExpMin= 1.22D-01 ExpMax= 1.71D+03 ExpMxC= 2.58D+02 IAcc=3 IRadAn=         5 AccDes= 0.00D+00
 Harris functional with IExCor=  402 and IRadAn=       5 diagonalized for initial guess.
 HarFok:  IExCor=  402 AccDes= 0.00D+00 IRadAn=         5 IDoV= 1 UseB2=F ITyADJ=14
 ICtDFT=  3500011 ScaDFX=  1.000000  1.000000  1.000000  1.000000
 FoFCou: FMM=F IPFlag=           0 FMFlag=      100000 FMFlg1=           0
         NFxFlg=           0 DoJE=T BraDBF=F KetDBF=T FulRan=T
         wScrn=  0.000000 ICntrl=       500 IOpCl=  0 I1Cent=   200000004 NGrid=           0
         NMat0=    1 NMatS0=      1 NMatT0=    0 NMatD0=    1 NMtDS0=    0 NMtDT0=    0
 Petite list used in FoFCou.
 Requested convergence on RMS density matrix=1.00D-08 within 128 cycles.
 Requested convergence on MAX density matrix=1.00D-06.
 Requested convergence on             energy=1.00D-06.
 No special actions if energy rises.
 Integral accuracy reduced to 1.0D-05 until final iterations.
 Initial convergence to 1.0D-05 achieved.  Increase integral accuracy.
 SCF Done:  E(RB3LYP) =  -649.778991298     A.U. after   15 cycles
            NFock= 15  Conv=0.41D-08     -V/T= 2.0112

 **********************************************************************

            Population analysis using the SCF Density.

 **********************************************************************

 Orbital symmetries:
       Occupied  (A) (A) (A) (A) (A) (A) (A) (A) (A) (A) (A) (A)
                 (A) (A) (A) (A) (A) (A) (A) (A) (A) (A) (A) (A)
                 (A) (A) (A) (A) (A) (A) (A) (A) (A) (A) (A) (A)
                 (A) (A) (A) (A) (A) (A) (A) (A) (A) (A) (A) (A)
                 (A) (A) (A) (A) (A) (A) (A)
       Virtual   (A) (A) (A) (A) (A) (A) (A) (A) (A) (A) (A) (A)
                 (A) (A) (A) (A) (A) (A) (A) (A) (A) (A) (A) (A)
                 (A) (A) (A) (A) (A) (A) (A) (A) (A) (A) (A) (A)
                 (A) (A) (A) (A) (A) (A) (A) (A) (A) (A) (A) (A)
                 (A) (A) (A) (A) (A) (A) (A) (A) (A) (A) (A) (A)
                 (A) (A) (A) (A) (A) (A) (A) (A) (A) (A) (A) (A)
                 (A) (A) (A) (A) (A) (A) (A) (A) (A) (A) (A) (A)
                 (A) (A) (A) (A) (A) (A) (A) (A) (A) (A) (A) (A)
                 (A) (A) (A) (A) (A) (A) (A) (A) (A) (A) (A) (A)
                 (A) (A) (A) (A) (A) (A) (A) (A) (A) (A) (A) (A)
                 (A) (A) (A) (A) (A) (A) (A) (A) (A) (A) (A) (A)
                 (A) (A) (A) (A) (A) (A) (A) (A) (A) (A) (A) (A)
                 (A) (A) (A) (A) (A) (A) (A) (A) (A) (A) (A) (A)
                 (A) (A) (A) (A) (A) (A) (A) (A) (A) (A) (A) (A)
                 (A) (A) (A) (A) (A) (A) (A) (A) (A) (A) (A) (A)
                 (A) (A) (A) (A) (A) (A) (A) (A) (A) (A) (A) (A)
                 (A) (A) (A) (A) (A) (A) (A) (A) (A) (A) (A) (A)
                 (A) (A) (A) (A) (A) (A) (A) (A) (A) (A) (A) (A)
                 (A) (A) (A) (A) (A) (A) (A) (A) (A) (A) (A) (A)
                 (A)
 The electronic state is 1-A.
 Alpha  occ. eigenvalues --  -14.37853 -14.30170 -10.25290 -10.22012 -10.21004
 Alpha  occ. eigenvalues --  -10.20878 -10.20293 -10.20245 -10.20190 -10.20148
 Alpha  occ. eigenvalues --  -10.20096 -10.19983 -10.19183 -10.18574 -10.18259
 Alpha  occ. eigenvalues --  -10.18114  -1.00732  -0.86727  -0.86355  -0.83422
 Alpha  occ. eigenvalues --   -0.79055  -0.74915  -0.73354  -0.73107  -0.69068
 Alpha  occ. eigenvalues --   -0.62027  -0.61374  -0.60593  -0.59472  -0.57932
 Alpha  occ. eigenvalues --   -0.53720  -0.52300  -0.49856  -0.48002  -0.46657
 Alpha  occ. eigenvalues --   -0.45885  -0.44698  -0.43972  -0.43229  -0.43136
 Alpha  occ. eigenvalues --   -0.42048  -0.41443  -0.39986  -0.37320  -0.36567
 Alpha  occ. eigenvalues --   -0.35695  -0.35444  -0.35235  -0.33649  -0.30601
 Alpha  occ. eigenvalues --   -0.26908  -0.26806  -0.26183  -0.22903  -0.22412
 Alpha virt. eigenvalues --   -0.02597  -0.02379  -0.01349   0.01698   0.04488
 Alpha virt. eigenvalues --    0.05710   0.06337   0.07246   0.08572   0.08920
 Alpha virt. eigenvalues --    0.10898   0.11590   0.11988   0.13182   0.13520
 Alpha virt. eigenvalues --    0.14907   0.15117   0.15417   0.17162   0.20153
 Alpha virt. eigenvalues --    0.20935   0.24476   0.25566   0.26164   0.26823
 Alpha virt. eigenvalues --    0.28017   0.29079   0.29435   0.30122   0.31309
 Alpha virt. eigenvalues --    0.31837   0.32938   0.34813   0.36205   0.37276
 Alpha virt. eigenvalues --    0.39810   0.40570   0.40768   0.42339   0.43055
 Alpha virt. eigenvalues --    0.43344   0.44325   0.45070   0.46101   0.47086
 Alpha virt. eigenvalues --    0.47540   0.48098   0.48986   0.49509   0.50235
 Alpha virt. eigenvalues --    0.50940   0.51823   0.52804   0.53524   0.54196
 Alpha virt. eigenvalues --    0.54272   0.55593   0.56897   0.59012   0.59745
 Alpha virt. eigenvalues --    0.61377   0.61605   0.62494   0.62582   0.63324
 Alpha virt. eigenvalues --    0.64005   0.64878   0.65546   0.66284   0.66712
 Alpha virt. eigenvalues --    0.66986   0.68054   0.68964   0.69753   0.70237
 Alpha virt. eigenvalues --    0.71367   0.72228   0.72366   0.72738   0.73121
 Alpha virt. eigenvalues --    0.74211   0.75141   0.75204   0.76730   0.78332
 Alpha virt. eigenvalues --    0.78811   0.79982   0.82021   0.83194   0.83949
 Alpha virt. eigenvalues --    0.87949   0.88682   0.90157   0.92580   0.93759
 Alpha virt. eigenvalues --    0.95348   1.00472   1.03344   1.04590   1.08763
 Alpha virt. eigenvalues --    1.09012   1.10636   1.13508   1.17255   1.19205
 Alpha virt. eigenvalues --    1.19837   1.22081   1.22964   1.23631   1.24095
 Alpha virt. eigenvalues --    1.25883   1.26002   1.27355   1.27524   1.28374
 Alpha virt. eigenvalues --    1.28747   1.29657   1.32041   1.32928   1.37621
 Alpha virt. eigenvalues --    1.38521   1.41102   1.42792   1.48990   1.49991
 Alpha virt. eigenvalues --    1.52710   1.55251   1.59846   1.64924   1.65623
 Alpha virt. eigenvalues --    1.67479   1.67682   1.69093   1.69400   1.70607
 Alpha virt. eigenvalues --    1.72118   1.72437   1.73896   1.74129   1.74405
 Alpha virt. eigenvalues --    1.74830   1.75913   1.76484   1.77922   1.78595
 Alpha virt. eigenvalues --    1.78899   1.79333   1.81976   1.82432   1.82567
 Alpha virt. eigenvalues --    1.83814   1.86130   1.86734   1.90684   1.90817
 Alpha virt. eigenvalues --    1.91964   1.93547   1.94513   1.96140   1.97022
 Alpha virt. eigenvalues --    1.97418   1.98729   1.99615   2.01403   2.05615
 Alpha virt. eigenvalues --    2.07216   2.07646   2.08785   2.10488   2.12290
 Alpha virt. eigenvalues --    2.12601   2.14191   2.14659   2.15552   2.17644
 Alpha virt. eigenvalues --    2.18964   2.21304   2.22776   2.24010   2.25600
 Alpha virt. eigenvalues --    2.26468   2.27993   2.28890   2.30242   2.31875
 Alpha virt. eigenvalues --    2.32876   2.33848   2.36706   2.40293   2.41340
 Alpha virt. eigenvalues --    2.44562   2.46559   2.50565   2.53391   2.54695
 Alpha virt. eigenvalues --    2.57839   2.58992   2.59474   2.60430   2.63042
 Alpha virt. eigenvalues --    2.64241   2.68851   2.70898   2.71179   2.72840
 Alpha virt. eigenvalues --    2.73259   2.74801   2.78664   2.79877   2.81458
 Alpha virt. eigenvalues --    2.83305   2.84907   2.86349   2.86962   2.88878
 Alpha virt. eigenvalues --    2.90576   2.97815   3.01540   3.02449   3.06197
 Alpha virt. eigenvalues --    3.07529   3.10875   3.21881   3.24230   3.28351
 Alpha virt. eigenvalues --    3.38828   3.51823   3.61075   3.67397
          Condensed to atoms (all electrons):
               1          2          3          4          5          6
     1  C    5.181668   0.227107   0.152515  -0.168653   0.079947   0.199076
     2  C    0.227107   5.238662   0.209596   0.120576  -0.132303   0.069252
     3  C    0.152515   0.209596   5.163269   0.219549   0.106637  -0.173019
     4  C   -0.168653   0.120576   0.219549   5.120253   0.240613   0.150174
     5  C    0.079947  -0.132303   0.106637   0.240613   5.286155   0.173766
     6  C    0.199076   0.069252  -0.173019   0.150174   0.173766   5.316758
     7  N   -0.102970   0.008164  -0.000256   0.006501  -0.086261   0.405324
     8  C   -0.101432   0.012071  -0.000309   0.000319   0.011716  -0.073297
     9  C    0.008036  -0.000202   0.000007   0.000013   0.000194   0.010918
    10  C   -0.000481   0.000004  -0.000000  -0.000001  -0.000085   0.000203
    11  C   -0.000201   0.000003  -0.000000  -0.000000   0.000006   0.000007
    12  C    0.000008   0.000000  -0.000000   0.000000   0.000001   0.000006
    13  C    0.000000  -0.000000   0.000000  -0.000000  -0.000000   0.000001
    14  C   -0.000000   0.000000   0.000000   0.000000   0.000000  -0.000004
    15  C   -0.000002   0.000000  -0.000000  -0.000000   0.000001  -0.000067
    16  N    0.504536  -0.078000   0.007264  -0.000771   0.011653  -0.123346
    17  H   -0.081673   0.450987  -0.088266   0.015882  -0.003376   0.021418
    18  H    0.016201  -0.075196   0.439111  -0.075340   0.016317  -0.002077
    19  H   -0.001436   0.014760  -0.071034   0.433838  -0.073067   0.016151
    20  H    0.017092  -0.003122   0.016122  -0.078160   0.453190  -0.089095
    21  H    0.013944  -0.000338   0.000031  -0.000377  -0.007613  -0.018709
    22  H   -0.000163   0.000019  -0.000001  -0.000001   0.000004   0.000150
    23  H    0.000498  -0.000049  -0.000001  -0.000000  -0.000020   0.000025
    24  H    0.000005  -0.000012  -0.000000   0.000000  -0.000005  -0.000028
    25  H   -0.000000  -0.000000   0.000000   0.000000  -0.000000  -0.000000
    26  H   -0.000000   0.000000   0.000000  -0.000000   0.000000  -0.000000
    27  H    0.000000  -0.000000   0.000000   0.000000  -0.000000  -0.000000
    28  H   -0.000000  -0.000000  -0.000000   0.000000  -0.000000  -0.000008
               7          8          9         10         11         12
     1  C   -0.102970  -0.101432   0.008036  -0.000481  -0.000201   0.000008
     2  C    0.008164   0.012071  -0.000202   0.000004   0.000003   0.000000
     3  C   -0.000256  -0.000309   0.000007  -0.000000  -0.000000  -0.000000
     4  C    0.006501   0.000319   0.000013  -0.000001  -0.000000   0.000000
     5  C   -0.086261   0.011716   0.000194  -0.000085   0.000006   0.000001
     6  C    0.405324  -0.073297   0.010918   0.000203   0.000007   0.000006
     7  N    6.301370   0.396635  -0.113623   0.007222  -0.000079  -0.000335
     8  C    0.396635   4.968847   0.346415  -0.040034   0.001735  -0.000005
     9  C   -0.113623   0.346415   4.750104   0.345645  -0.100101   0.011882
    10  C    0.007222  -0.040034   0.345645   5.361154   0.234854   0.115051
    11  C   -0.000079   0.001735  -0.100101   0.234854   5.199914   0.264490
    12  C   -0.000335  -0.000005   0.011882   0.115051   0.264490   5.071854
    13  C    0.000059   0.000024  -0.000294  -0.166794   0.105291   0.242200
    14  C   -0.000268   0.000229   0.011363   0.104283  -0.138874   0.103862
    15  C    0.001844  -0.008097  -0.061070   0.247636   0.041108  -0.144893
    16  N   -0.100692   0.581817  -0.067654   0.000897   0.000513   0.000009
    17  H    0.000040  -0.000404  -0.000047   0.000002  -0.000000  -0.000000
    18  H    0.000007   0.000012  -0.000000   0.000000   0.000000   0.000000
    19  H   -0.000137   0.000000  -0.000000   0.000000   0.000000  -0.000000
    20  H   -0.008855  -0.000773  -0.000009   0.000000  -0.000000   0.000000
    21  H    0.339941  -0.017576  -0.010057   0.006054   0.000596  -0.000168
    22  H   -0.003046   0.000713   0.321218  -0.010472   0.013173  -0.000546
    23  H    0.008730   0.021343   0.295921   0.001339  -0.014888   0.000437
    24  H    0.000063   0.003698  -0.014660  -0.076976   0.443169  -0.069397
    25  H    0.000000   0.000007  -0.000329   0.016484  -0.074814   0.442511
    26  H    0.000000   0.000000   0.000025  -0.001512   0.015001  -0.073456
    27  H   -0.000001  -0.000001  -0.000291   0.017180  -0.001983   0.015367
    28  H    0.000092  -0.000198  -0.015723  -0.078789   0.016064  -0.001836
              13         14         15         16         17         18
     1  C    0.000000  -0.000000  -0.000002   0.504536  -0.081673   0.016201
     2  C   -0.000000   0.000000   0.000000  -0.078000   0.450987  -0.075196
     3  C    0.000000   0.000000  -0.000000   0.007264  -0.088266   0.439111
     4  C   -0.000000   0.000000  -0.000000  -0.000771   0.015882  -0.075340
     5  C   -0.000000   0.000000   0.000001   0.011653  -0.003376   0.016317
     6  C    0.000001  -0.000004  -0.000067  -0.123346   0.021418  -0.002077
     7  N    0.000059  -0.000268   0.001844  -0.100692   0.000040   0.000007
     8  C    0.000024   0.000229  -0.008097   0.581817  -0.000404   0.000012
     9  C   -0.000294   0.011363  -0.061070  -0.067654  -0.000047  -0.000000
    10  C   -0.166794   0.104283   0.247636   0.000897   0.000002   0.000000
    11  C    0.105291  -0.138874   0.041108   0.000513  -0.000000   0.000000
    12  C    0.242200   0.103862  -0.144893   0.000009  -0.000000   0.000000
    13  C    5.127247   0.251703   0.105456  -0.000000   0.000000  -0.000000
    14  C    0.251703   5.082672   0.249337   0.000006  -0.000000   0.000000
    15  C    0.105456   0.249337   5.208478  -0.000232  -0.000000   0.000000
    16  N   -0.000000   0.000006  -0.000232   6.359612  -0.003858  -0.000114
    17  H    0.000000  -0.000000  -0.000000  -0.003858   0.733323  -0.013719
    18  H   -0.000000   0.000000   0.000000  -0.000114  -0.013719   0.729902
    19  H    0.000000  -0.000000   0.000000   0.000006  -0.000258  -0.014009
    20  H    0.000000  -0.000000  -0.000003  -0.000137   0.000039  -0.000295
    21  H   -0.000100   0.000453   0.003706   0.006480   0.000005  -0.000001
    22  H    0.000007   0.000888  -0.016039   0.002173   0.000002   0.000000
    23  H    0.000070  -0.000723   0.008184   0.002617   0.000027  -0.000000
    24  H    0.014829  -0.001842   0.015512   0.000333   0.000001  -0.000000
    25  H   -0.076968   0.015325  -0.001827  -0.000000  -0.000000  -0.000000
    26  H    0.439857  -0.073709   0.015100   0.000000   0.000000   0.000000
    27  H   -0.077417   0.441137  -0.074553  -0.000000  -0.000000  -0.000000
    28  H    0.015107  -0.070206   0.438938  -0.000013   0.000000  -0.000000
              19         20         21         22         23         24
     1  C   -0.001436   0.017092   0.013944  -0.000163   0.000498   0.000005
     2  C    0.014760  -0.003122  -0.000338   0.000019  -0.000049  -0.000012
     3  C   -0.071034   0.016122   0.000031  -0.000001  -0.000001  -0.000000
     4  C    0.433838  -0.078160  -0.000377  -0.000001  -0.000000   0.000000
     5  C   -0.073067   0.453190  -0.007613   0.000004  -0.000020  -0.000005
     6  C    0.016151  -0.089095  -0.018709   0.000150   0.000025  -0.000028
     7  N   -0.000137  -0.008855   0.339941  -0.003046   0.008730   0.000063
     8  C    0.000000  -0.000773  -0.017576   0.000713   0.021343   0.003698
     9  C   -0.000000  -0.000009  -0.010057   0.321218   0.295921  -0.014660
    10  C    0.000000   0.000000   0.006054  -0.010472   0.001339  -0.076976
    11  C    0.000000  -0.000000   0.000596   0.013173  -0.014888   0.443169
    12  C   -0.000000   0.000000  -0.000168  -0.000546   0.000437  -0.069397
    13  C    0.000000   0.000000  -0.000100   0.000007   0.000070   0.014829
    14  C   -0.000000  -0.000000   0.000453   0.000888  -0.000723  -0.001842
    15  C    0.000000  -0.000003   0.003706  -0.016039   0.008184   0.015512
    16  N    0.000006  -0.000137   0.006480   0.002173   0.002617   0.000333
    17  H   -0.000258   0.000039   0.000005   0.000002   0.000027   0.000001
    18  H   -0.014009  -0.000295  -0.000001   0.000000  -0.000000  -0.000000
    19  H    0.728558  -0.013778  -0.000008   0.000000   0.000000   0.000000
    20  H   -0.013778   0.746691   0.002912   0.000001   0.000001   0.000000
    21  H   -0.000008   0.002912   0.557612   0.000470  -0.000079  -0.000032
    22  H    0.000000   0.000001   0.000470   0.690119  -0.021419   0.000311
    23  H    0.000000   0.000001  -0.000079  -0.021419   0.681412   0.003111
    24  H    0.000000   0.000000  -0.000032   0.000311   0.003111   0.707012
    25  H    0.000000  -0.000000  -0.000001   0.000011   0.000003  -0.013298
    26  H    0.000000   0.000000  -0.000003  -0.000001  -0.000001  -0.000294
    27  H   -0.000000  -0.000000   0.000007  -0.000008   0.000008   0.000032
    28  H    0.000000  -0.000000   0.000198   0.008644   0.000158  -0.000298
              25         26         27         28
     1  C   -0.000000  -0.000000   0.000000  -0.000000
     2  C   -0.000000   0.000000  -0.000000  -0.000000
     3  C    0.000000   0.000000   0.000000  -0.000000
     4  C    0.000000  -0.000000   0.000000   0.000000
     5  C   -0.000000   0.000000  -0.000000  -0.000000
     6  C   -0.000000  -0.000000  -0.000000  -0.000008
     7  N    0.000000   0.000000  -0.000001   0.000092
     8  C    0.000007   0.000000  -0.000001  -0.000198
     9  C   -0.000329   0.000025  -0.000291  -0.015723
    10  C    0.016484  -0.001512   0.017180  -0.078789
    11  C   -0.074814   0.015001  -0.001983   0.016064
    12  C    0.442511  -0.073456   0.015367  -0.001836
    13  C   -0.076968   0.439857  -0.077417   0.015107
    14  C    0.015325  -0.073709   0.441137  -0.070206
    15  C   -0.001827   0.015100  -0.074553   0.438938
    16  N   -0.000000   0.000000  -0.000000  -0.000013
    17  H   -0.000000   0.000000  -0.000000   0.000000
    18  H   -0.000000   0.000000  -0.000000  -0.000000
    19  H    0.000000   0.000000  -0.000000   0.000000
    20  H   -0.000000   0.000000  -0.000000  -0.000000
    21  H   -0.000001  -0.000003   0.000007   0.000198
    22  H    0.000011  -0.000001  -0.000008   0.008644
    23  H    0.000003  -0.000001   0.000008   0.000158
    24  H   -0.013298  -0.000294   0.000032  -0.000298
    25  H    0.717285  -0.013234  -0.000316   0.000035
    26  H   -0.013234   0.717779  -0.013416  -0.000310
    27  H   -0.000316  -0.013416   0.721733  -0.013786
    28  H    0.000035  -0.000310  -0.013786   0.726410
 Mulliken charges:
               1
     1  C    0.056379
     2  C   -0.061980
     3  C    0.018784
     4  C    0.015585
     5  C   -0.077472
     6  C    0.116422
     7  N   -0.059471
     8  C   -0.103455
     9  C    0.282318
    10  C   -0.082864
    11  C   -0.004982
    12  C    0.022956
    13  C    0.019723
    14  C    0.024367
    15  C   -0.028518
    16  N   -0.103100
    17  H   -0.030125
    18  H   -0.020800
    19  H   -0.019587
    20  H   -0.041820
    21  H    0.122653
    22  H    0.013794
    23  H    0.013295
    24  H   -0.011233
    25  H   -0.010875
    26  H   -0.011826
    27  H   -0.013692
    28  H   -0.024478
 Sum of Mulliken charges =  -0.00000
 Mulliken charges with hydrogens summed into heavy atoms:
               1
     1  C    0.056379
     2  C   -0.092105
     3  C   -0.002016
     4  C   -0.004002
     5  C   -0.119292
     6  C    0.116422
     7  N    0.063182
     8  C   -0.103455
     9  C    0.309407
    10  C   -0.082864
    11  C   -0.016216
    12  C    0.012082
    13  C    0.007897
    14  C    0.010675
    15  C   -0.052996
    16  N   -0.103100
 Electronic spatial extent (au):  <R**2>=           4360.9997
 Charge=              0.0000 electrons
 Dipole moment (field-independent basis, Debye):
    X=              2.5483    Y=              2.2363    Z=             -1.0010  Tot=              3.5351
 Quadrupole moment (field-independent basis, Debye-Ang):
   XX=            -89.7624   YY=            -92.9953   ZZ=            -89.9165
   XY=             -0.1942   XZ=             -1.6611   YZ=             -0.8058
 Traceless Quadrupole moment (field-independent basis, Debye-Ang):
   XX=              1.1290   YY=             -2.1039   ZZ=              0.9749
   XY=             -0.1942   XZ=             -1.6611   YZ=             -0.8058
 Octapole moment (field-independent basis, Debye-Ang**2):
  XXX=             -6.4199  YYY=             12.4227  ZZZ=             -0.8255  XYY=              2.7711
  XXY=             24.5052  XXZ=              8.4795  XZZ=             21.1968  YZZ=             -0.9006
  YYZ=             -5.3096  XYZ=              6.0262
 Hexadecapole moment (field-independent basis, Debye-Ang**3):
 XXXX=          -4762.7579 YYYY=           -744.9343 ZZZZ=           -419.3608 XXXY=            111.8012
 XXXZ=            -66.7466 YYYX=            -29.1138 YYYZ=             -8.0080 ZZZX=              7.2655
 ZZZY=              4.8874 XXYY=           -909.6302 XXZZ=           -888.1964 YYZZ=           -195.8683
 XXYZ=             -5.6347 YYXZ=              3.8856 ZZXY=             17.4456
 N-N= 9.669643396725D+02 E-N=-3.438374002134D+03  KE= 6.425761505033D+02
 ******************************Gaussian NBO Version 3.1******************************
             N A T U R A L   A T O M I C   O R B I T A L   A N D
          N A T U R A L   B O N D   O R B I T A L   A N A L Y S I S
 ******************************Gaussian NBO Version 3.1******************************
       /RESON  / : Allow strongly delocalized NBO set

 Analyzing the SCF density

 Job title: 41                                                              

 Storage needed:    244632 in NPA,    324274 in NBO ( 939519896 available)
 GSVD:  LWork=       52816 too small for GESVD, short by        1820 words or        1820 for optimal perf.


 NATURAL POPULATIONS:  Natural atomic orbital occupancies 
                                                          
   NAO  Atom  No  lang   Type(AO)    Occupancy      Energy
 ----------------------------------------------------------
     1    C    1  S      Cor( 1S)     1.99879     -10.07193
     2    C    1  S      Val( 2S)     0.81715      -0.07786
     3    C    1  S      Ryd( 3S)     0.00366       0.60712
     4    C    1  px     Val( 2p)     1.02484      -0.03716
     5    C    1  px     Ryd( 3p)     0.00497       0.99293
     6    C    1  py     Val( 2p)     0.96457      -0.02867
     7    C    1  py     Ryd( 3p)     0.00934       0.86059
     8    C    1  pz     Val( 2p)     1.03858      -0.08864
     9    C    1  pz     Ryd( 3p)     0.00170       0.66520
    10    C    1  dxy    Ryd( 3d)     0.00121       2.37698
    11    C    1  dxz    Ryd( 3d)     0.00121       2.05387
    12    C    1  dyz    Ryd( 3d)     0.00081       2.02899
    13    C    1  dx2y2  Ryd( 3d)     0.00169       2.37463
    14    C    1  dz2    Ryd( 3d)     0.00062       2.11096

    15    C    2  S      Cor( 1S)     1.99890     -10.04888
    16    C    2  S      Val( 2S)     0.93881      -0.12119
    17    C    2  S      Ryd( 3S)     0.00134       0.54878
    18    C    2  px     Val( 2p)     1.07400      -0.03208
    19    C    2  px     Ryd( 3p)     0.00393       0.66622
    20    C    2  py     Val( 2p)     1.16792      -0.04999
    21    C    2  py     Ryd( 3p)     0.00547       0.96366
    22    C    2  pz     Val( 2p)     1.01992      -0.08540
    23    C    2  pz     Ryd( 3p)     0.00167       0.62211
    24    C    2  dxy    Ryd( 3d)     0.00056       2.42022
    25    C    2  dxz    Ryd( 3d)     0.00056       2.05889
    26    C    2  dyz    Ryd( 3d)     0.00051       2.06225
    27    C    2  dx2y2  Ryd( 3d)     0.00078       2.41500
    28    C    2  dz2    Ryd( 3d)     0.00040       2.14078

    29    C    3  S      Cor( 1S)     1.99896     -10.05198
    30    C    3  S      Val( 2S)     0.94180      -0.12934
    31    C    3  S      Ryd( 3S)     0.00107       0.57942
    32    C    3  px     Val( 2p)     1.17595      -0.04912
    33    C    3  px     Ryd( 3p)     0.00565       0.99707
    34    C    3  py     Val( 2p)     1.06457      -0.03290
    35    C    3  py     Ryd( 3p)     0.00376       0.65177
    36    C    3  pz     Val( 2p)     1.04554      -0.08758
    37    C    3  pz     Ryd( 3p)     0.00168       0.61166
    38    C    3  dxy    Ryd( 3d)     0.00065       2.37206
    39    C    3  dxz    Ryd( 3d)     0.00041       2.04454
    40    C    3  dyz    Ryd( 3d)     0.00058       2.06357
    41    C    3  dx2y2  Ryd( 3d)     0.00073       2.45308
    42    C    3  dz2    Ryd( 3d)     0.00040       2.13413

    43    C    4  S      Cor( 1S)     1.99897     -10.05658
    44    C    4  S      Val( 2S)     0.94136      -0.13319
    45    C    4  S      Ryd( 3S)     0.00108       0.57447
    46    C    4  px     Val( 2p)     1.10279      -0.04135
    47    C    4  px     Ryd( 3p)     0.00446       0.78933
    48    C    4  py     Val( 2p)     1.14146      -0.04775
    49    C    4  py     Ryd( 3p)     0.00521       0.88008
    50    C    4  pz     Val( 2p)     1.02539      -0.08872
    51    C    4  pz     Ryd( 3p)     0.00157       0.57840
    52    C    4  dxy    Ryd( 3d)     0.00073       2.45378
    53    C    4  dxz    Ryd( 3d)     0.00053       2.05818
    54    C    4  dyz    Ryd( 3d)     0.00041       2.03952
    55    C    4  dx2y2  Ryd( 3d)     0.00064       2.36086
    56    C    4  dz2    Ryd( 3d)     0.00049       2.13614

    57    C    5  S      Cor( 1S)     1.99890     -10.05881
    58    C    5  S      Val( 2S)     0.93282      -0.12876
    59    C    5  S      Ryd( 3S)     0.00132       0.52440
    60    C    5  px     Val( 2p)     1.09201      -0.05043
    61    C    5  px     Ryd( 3p)     0.00387       0.68849
    62    C    5  py     Val( 2p)     1.15268      -0.05584
    63    C    5  py     Ryd( 3p)     0.00466       0.90228
    64    C    5  pz     Val( 2p)     1.06741      -0.09835
    65    C    5  pz     Ryd( 3p)     0.00166       0.61605
    66    C    5  dxy    Ryd( 3d)     0.00077       2.40684
    67    C    5  dxz    Ryd( 3d)     0.00058       2.05012
    68    C    5  dyz    Ryd( 3d)     0.00047       2.06272
    69    C    5  dx2y2  Ryd( 3d)     0.00057       2.41114
    70    C    5  dz2    Ryd( 3d)     0.00043       2.12887

    71    C    6  S      Cor( 1S)     1.99879     -10.08837
    72    C    6  S      Val( 2S)     0.81208      -0.08886
    73    C    6  S      Ryd( 3S)     0.00376       0.57315
    74    C    6  px     Val( 2p)     0.88396      -0.02298
    75    C    6  px     Ryd( 3p)     0.00450       0.90426
    76    C    6  py     Val( 2p)     1.11562      -0.06857
    77    C    6  py     Ryd( 3p)     0.00527       0.92907
    78    C    6  pz     Val( 2p)     1.02777      -0.09996
    79    C    6  pz     Ryd( 3p)     0.00203       0.64127
    80    C    6  dxy    Ryd( 3d)     0.00090       2.39095
    81    C    6  dxz    Ryd( 3d)     0.00120       1.99918
    82    C    6  dyz    Ryd( 3d)     0.00070       2.03755
    83    C    6  dx2y2  Ryd( 3d)     0.00134       2.37481
    84    C    6  dz2    Ryd( 3d)     0.00066       2.10296

    85    N    7  S      Cor( 1S)     1.99903     -14.21487
    86    N    7  S      Val( 2S)     1.22810      -0.50320
    87    N    7  S      Ryd( 3S)     0.00087       1.16890
    88    N    7  px     Val( 2p)     1.37345      -0.25853
    89    N    7  px     Ryd( 3p)     0.00188       1.24408
    90    N    7  py     Val( 2p)     1.38891      -0.26534
    91    N    7  py     Ryd( 3p)     0.00188       1.24422
    92    N    7  pz     Val( 2p)     1.59895      -0.26703
    93    N    7  pz     Ryd( 3p)     0.00181       0.88353
    94    N    7  dxy    Ryd( 3d)     0.00067       2.78276
    95    N    7  dxz    Ryd( 3d)     0.00052       2.43430
    96    N    7  dyz    Ryd( 3d)     0.00049       2.43240
    97    N    7  dx2y2  Ryd( 3d)     0.00063       2.80434
    98    N    7  dz2    Ryd( 3d)     0.00043       2.55100

    99    C    8  S      Cor( 1S)     1.99907     -10.13122
   100    C    8  S      Val( 2S)     0.77437      -0.10534
   101    C    8  S      Ryd( 3S)     0.00483       0.51226
   102    C    8  px     Val( 2p)     0.96384      -0.04009
   103    C    8  px     Ryd( 3p)     0.00781       0.95274
   104    C    8  py     Val( 2p)     0.82082      -0.01099
   105    C    8  py     Ryd( 3p)     0.01089       0.72146
   106    C    8  pz     Val( 2p)     0.94021      -0.10595
   107    C    8  pz     Ryd( 3p)     0.00448       0.60848
   108    C    8  dxy    Ryd( 3d)     0.00173       2.33764
   109    C    8  dxz    Ryd( 3d)     0.00141       2.04918
   110    C    8  dyz    Ryd( 3d)     0.00149       2.01915
   111    C    8  dx2y2  Ryd( 3d)     0.00236       2.31942
   112    C    8  dz2    Ryd( 3d)     0.00119       2.07989

   113    C    9  S      Cor( 1S)     1.99903     -10.07920
   114    C    9  S      Val( 2S)     1.00434      -0.21052
   115    C    9  S      Ryd( 3S)     0.00117       0.94038
   116    C    9  px     Val( 2p)     1.05257      -0.08677
   117    C    9  px     Ryd( 3p)     0.00233       0.53969
   118    C    9  py     Val( 2p)     1.17718      -0.09427
   119    C    9  py     Ryd( 3p)     0.00370       0.60342
   120    C    9  pz     Val( 2p)     1.23325      -0.10156
   121    C    9  pz     Ryd( 3p)     0.00658       0.83013
   122    C    9  dxy    Ryd( 3d)     0.00065       2.24044
   123    C    9  dxz    Ryd( 3d)     0.00038       2.08487
   124    C    9  dyz    Ryd( 3d)     0.00051       2.33304
   125    C    9  dx2y2  Ryd( 3d)     0.00070       2.21852
   126    C    9  dz2    Ryd( 3d)     0.00074       2.36672

   127    C   10  S      Cor( 1S)     1.99884     -10.07500
   128    C   10  S      Val( 2S)     0.86105      -0.12195
   129    C   10  S      Ryd( 3S)     0.00242       0.61752
   130    C   10  px     Val( 2p)     1.04453      -0.08719
   131    C   10  px     Ryd( 3p)     0.00537       0.92494
   132    C   10  py     Val( 2p)     1.02957      -0.09509
   133    C   10  py     Ryd( 3p)     0.00326       0.81962
   134    C   10  pz     Val( 2p)     1.09888      -0.07028
   135    C   10  pz     Ryd( 3p)     0.00393       0.91864
   136    C   10  dxy    Ryd( 3d)     0.00053       2.22618
   137    C   10  dxz    Ryd( 3d)     0.00073       2.22325
   138    C   10  dyz    Ryd( 3d)     0.00074       2.14200
   139    C   10  dx2y2  Ryd( 3d)     0.00064       1.93044
   140    C   10  dz2    Ryd( 3d)     0.00072       2.37554

   141    C   11  S      Cor( 1S)     1.99886     -10.06491
   142    C   11  S      Val( 2S)     0.93436      -0.13911
   143    C   11  S      Ryd( 3S)     0.00182       0.56593
   144    C   11  px     Val( 2p)     1.08634      -0.08247
   145    C   11  px     Ryd( 3p)     0.00345       0.78683
   146    C   11  py     Val( 2p)     1.04775      -0.08963
   147    C   11  py     Ryd( 3p)     0.00240       0.68104
   148    C   11  pz     Val( 2p)     1.12914      -0.05540
   149    C   11  pz     Ryd( 3p)     0.00495       0.81684
   150    C   11  dxy    Ryd( 3d)     0.00047       2.26055
   151    C   11  dxz    Ryd( 3d)     0.00062       2.28850
   152    C   11  dyz    Ryd( 3d)     0.00056       2.17742
   153    C   11  dx2y2  Ryd( 3d)     0.00046       1.93523
   154    C   11  dz2    Ryd( 3d)     0.00062       2.36531

   155    C   12  S      Cor( 1S)     1.99894     -10.07049
   156    C   12  S      Val( 2S)     0.94401      -0.14670
   157    C   12  S      Ryd( 3S)     0.00115       0.56415
   158    C   12  px     Val( 2p)     1.03894      -0.07347
   159    C   12  px     Ryd( 3p)     0.00272       0.60666
   160    C   12  py     Val( 2p)     1.02850      -0.08496
   161    C   12  py     Ryd( 3p)     0.00231       0.60442
   162    C   12  pz     Val( 2p)     1.18419      -0.06537
   163    C   12  pz     Ryd( 3p)     0.00619       0.98917
   164    C   12  dxy    Ryd( 3d)     0.00047       2.28049
   165    C   12  dxz    Ryd( 3d)     0.00056       2.21572
   166    C   12  dyz    Ryd( 3d)     0.00052       2.13541
   167    C   12  dx2y2  Ryd( 3d)     0.00057       1.94650
   168    C   12  dz2    Ryd( 3d)     0.00067       2.40810

   169    C   13  S      Cor( 1S)     1.99893     -10.07010
   170    C   13  S      Val( 2S)     0.94614      -0.14856
   171    C   13  S      Ryd( 3S)     0.00124       0.55415
   172    C   13  px     Val( 2p)     1.10483      -0.08390
   173    C   13  px     Ryd( 3p)     0.00379       0.79487
   174    C   13  py     Val( 2p)     1.07936      -0.09283
   175    C   13  py     Ryd( 3p)     0.00304       0.73828
   176    C   13  pz     Val( 2p)     1.07866      -0.04959
   177    C   13  pz     Ryd( 3p)     0.00411       0.65583
   178    C   13  dxy    Ryd( 3d)     0.00049       2.26668
   179    C   13  dxz    Ryd( 3d)     0.00064       2.23394
   180    C   13  dyz    Ryd( 3d)     0.00061       2.14387
   181    C   13  dx2y2  Ryd( 3d)     0.00037       1.91930
   182    C   13  dz2    Ryd( 3d)     0.00065       2.41089

   183    C   14  S      Cor( 1S)     1.99893     -10.07127
   184    C   14  S      Val( 2S)     0.94308      -0.14780
   185    C   14  S      Ryd( 3S)     0.00118       0.55967
   186    C   14  px     Val( 2p)     1.07816      -0.08056
   187    C   14  px     Ryd( 3p)     0.00346       0.72410
   188    C   14  py     Val( 2p)     1.04489      -0.08865
   189    C   14  py     Ryd( 3p)     0.00258       0.64474
   190    C   14  pz     Val( 2p)     1.13280      -0.05937
   191    C   14  pz     Ryd( 3p)     0.00535       0.82155
   192    C   14  dxy    Ryd( 3d)     0.00046       2.25416
   193    C   14  dxz    Ryd( 3d)     0.00066       2.26670
   194    C   14  dyz    Ryd( 3d)     0.00059       2.16695
   195    C   14  dx2y2  Ryd( 3d)     0.00046       1.93095
   196    C   14  dz2    Ryd( 3d)     0.00061       2.35891

   197    C   15  S      Cor( 1S)     1.99885     -10.06759
   198    C   15  S      Val( 2S)     0.93421      -0.14185
   199    C   15  S      Ryd( 3S)     0.00158       0.58145
   200    C   15  px     Val( 2p)     1.05437      -0.07994
   201    C   15  px     Ryd( 3p)     0.00269       0.64228
   202    C   15  py     Val( 2p)     1.04514      -0.09089
   203    C   15  py     Ryd( 3p)     0.00207       0.63116
   204    C   15  pz     Val( 2p)     1.18200      -0.06918
   205    C   15  pz     Ryd( 3p)     0.00610       0.98192
   206    C   15  dxy    Ryd( 3d)     0.00047       2.28066
   207    C   15  dxz    Ryd( 3d)     0.00055       2.21594
   208    C   15  dyz    Ryd( 3d)     0.00051       2.14519
   209    C   15  dx2y2  Ryd( 3d)     0.00055       1.94733
   210    C   15  dz2    Ryd( 3d)     0.00064       2.42276

   211    N   16  S      Cor( 1S)     1.99926     -14.11075
   212    N   16  S      Val( 2S)     1.37363      -0.47370
   213    N   16  S      Ryd( 3S)     0.00082       1.29973
   214    N   16  px     Val( 2p)     1.22201      -0.14792
   215    N   16  px     Ryd( 3p)     0.00259       1.22598
   216    N   16  py     Val( 2p)     1.64423      -0.20713
   217    N   16  py     Ryd( 3p)     0.00402       0.92927
   218    N   16  pz     Val( 2p)     1.28023      -0.16408
   219    N   16  pz     Ryd( 3p)     0.00116       0.92075
   220    N   16  dxy    Ryd( 3d)     0.00151       2.92626
   221    N   16  dxz    Ryd( 3d)     0.00051       2.51114
   222    N   16  dyz    Ryd( 3d)     0.00168       2.42074
   223    N   16  dx2y2  Ryd( 3d)     0.00126       2.59107
   224    N   16  dz2    Ryd( 3d)     0.00104       2.56127

   225    H   17  S      Val( 1S)     0.76557       0.09104
   226    H   17  S      Ryd( 2S)     0.00220       0.33472
   227    H   17  px     Ryd( 2p)     0.00017       2.02333
   228    H   17  py     Ryd( 2p)     0.00066       2.28284
   229    H   17  pz     Ryd( 2p)     0.00024       1.76250

   230    H   18  S      Val( 1S)     0.77534       0.08951
   231    H   18  S      Ryd( 2S)     0.00156       0.33141
   232    H   18  px     Ryd( 2p)     0.00074       2.33555
   233    H   18  py     Ryd( 2p)     0.00010       1.97137
   234    H   18  pz     Ryd( 2p)     0.00024       1.73665

   235    H   19  S      Val( 1S)     0.77576       0.08566
   236    H   19  S      Ryd( 2S)     0.00156       0.32774
   237    H   19  px     Ryd( 2p)     0.00037       2.11594
   238    H   19  py     Ryd( 2p)     0.00053       2.21268
   239    H   19  pz     Ryd( 2p)     0.00019       1.70132

   240    H   20  S      Val( 1S)     0.77357       0.07112
   241    H   20  S      Ryd( 2S)     0.00162       0.31845
   242    H   20  px     Ryd( 2p)     0.00016       2.01988
   243    H   20  py     Ryd( 2p)     0.00066       2.26462
   244    H   20  pz     Ryd( 2p)     0.00027       1.74943

   245    H   21  S      Val( 1S)     0.57064       0.08969
   246    H   21  S      Ryd( 2S)     0.00233       0.41449
   247    H   21  px     Ryd( 2p)     0.00079       2.12029
   248    H   21  py     Ryd( 2p)     0.00072       2.13127
   249    H   21  pz     Ryd( 2p)     0.00059       1.72183

   250    H   22  S      Val( 1S)     0.75455       0.05763
   251    H   22  S      Ryd( 2S)     0.00233       0.36488
   252    H   22  px     Ryd( 2p)     0.00016       1.81011
   253    H   22  py     Ryd( 2p)     0.00026       1.87761
   254    H   22  pz     Ryd( 2p)     0.00064       2.32931

   255    H   23  S      Val( 1S)     0.73229       0.07485
   256    H   23  S      Ryd( 2S)     0.00283       0.36038
   257    H   23  px     Ryd( 2p)     0.00015       1.81398
   258    H   23  py     Ryd( 2p)     0.00058       2.21896
   259    H   23  pz     Ryd( 2p)     0.00030       1.98771

   260    H   24  S      Val( 1S)     0.76804       0.07484
   261    H   24  S      Ryd( 2S)     0.00175       0.34057
   262    H   24  px     Ryd( 2p)     0.00038       1.99542
   263    H   24  py     Ryd( 2p)     0.00025       1.86667
   264    H   24  pz     Ryd( 2p)     0.00045       2.17051

   265    H   25  S      Val( 1S)     0.77161       0.07349
   266    H   25  S      Ryd( 2S)     0.00161       0.31720
   267    H   25  px     Ryd( 2p)     0.00014       1.84187
   268    H   25  py     Ryd( 2p)     0.00017       1.80024
   269    H   25  pz     Ryd( 2p)     0.00077       2.34231

   270    H   26  S      Val( 1S)     0.77277       0.07277
   271    H   26  S      Ryd( 2S)     0.00159       0.31551
   272    H   26  px     Ryd( 2p)     0.00051       2.04452
   273    H   26  py     Ryd( 2p)     0.00044       1.94429
   274    H   26  pz     Ryd( 2p)     0.00014       1.98990

   275    H   27  S      Val( 1S)     0.77257       0.07088
   276    H   27  S      Ryd( 2S)     0.00162       0.31440
   277    H   27  px     Ryd( 2p)     0.00038       1.96956
   278    H   27  py     Ryd( 2p)     0.00026       1.84413
   279    H   27  pz     Ryd( 2p)     0.00044       2.16267

   280    H   28  S      Val( 1S)     0.77536       0.06480
   281    H   28  S      Ryd( 2S)     0.00171       0.32896
   282    H   28  px     Ryd( 2p)     0.00014       1.85916
   283    H   28  py     Ryd( 2p)     0.00018       1.81332
   284    H   28  pz     Ryd( 2p)     0.00076       2.33854

 WARNING:  1 low occupancy (<1.9990e) core orbital  found on  C    1
           1 low occupancy (<1.9990e) core orbital  found on  C    2
           1 low occupancy (<1.9990e) core orbital  found on  C    3
           1 low occupancy (<1.9990e) core orbital  found on  C    4
           1 low occupancy (<1.9990e) core orbital  found on  C    5
           1 low occupancy (<1.9990e) core orbital  found on  C    6
           1 low occupancy (<1.9990e) core orbital  found on  C   10
           1 low occupancy (<1.9990e) core orbital  found on  C   11
           1 low occupancy (<1.9990e) core orbital  found on  C   12
           1 low occupancy (<1.9990e) core orbital  found on  C   13
           1 low occupancy (<1.9990e) core orbital  found on  C   14
           1 low occupancy (<1.9990e) core orbital  found on  C   15


 Summary of Natural Population Analysis:                  
                                                          
                                       Natural Population 
                Natural  -----------------------------------------------
    Atom  No    Charge         Core      Valence    Rydberg      Total
 -----------------------------------------------------------------------
      C    1    0.13085      1.99879     3.84514    0.02521     5.86915
      C    2   -0.21478      1.99890     4.20065    0.01523     6.21478
      C    3   -0.24176      1.99896     4.22787    0.01493     6.24176
      C    4   -0.22509      1.99897     4.21100    0.01513     6.22509
      C    5   -0.25814      1.99890     4.24492    0.01433     6.25814
      C    6    0.14141      1.99879     3.83943    0.02037     5.85859
      N    7   -0.59762      1.99903     5.58941    0.00918     7.59762
      C    8    0.46550      1.99907     3.49923    0.03619     5.53450
      C    9   -0.48313      1.99903     4.46733    0.01677     6.48313
      C   10   -0.05121      1.99884     4.03403    0.01834     6.05121
      C   11   -0.21180      1.99886     4.19759    0.01534     6.21180
      C   12   -0.20975      1.99894     4.19564    0.01517     6.20975
      C   13   -0.22287      1.99893     4.20898    0.01496     6.22287
      C   14   -0.21320      1.99893     4.19893    0.01534     6.21320
      C   15   -0.22976      1.99885     4.21573    0.01517     6.22976
      N   16   -0.53397      1.99926     5.52010    0.01460     7.53397
      H   17    0.23116      0.00000     0.76557    0.00327     0.76884
      H   18    0.22203      0.00000     0.77534    0.00264     0.77797
      H   19    0.22160      0.00000     0.77576    0.00265     0.77840
      H   20    0.22372      0.00000     0.77357    0.00271     0.77628
      H   21    0.42493      0.00000     0.57064    0.00443     0.57507
      H   22    0.24207      0.00000     0.75455    0.00339     0.75793
      H   23    0.26386      0.00000     0.73229    0.00386     0.73614
      H   24    0.22913      0.00000     0.76804    0.00283     0.77087
      H   25    0.22570      0.00000     0.77161    0.00269     0.77430
      H   26    0.22456      0.00000     0.77277    0.00267     0.77544
      H   27    0.22473      0.00000     0.77257    0.00270     0.77527
      H   28    0.22185      0.00000     0.77536    0.00279     0.77815
 =======================================================================
   * Total *   -0.00000     31.98307    77.70405    0.31288   110.00000

                                 Natural Population      
 --------------------------------------------------------
   Core                      31.98307 ( 99.9471% of  32)
   Valence                   77.70405 ( 99.6206% of  78)
   Natural Minimal Basis    109.68712 ( 99.7156% of 110)
   Natural Rydberg Basis      0.31288 (  0.2844% of 110)
 --------------------------------------------------------

    Atom  No          Natural Electron Configuration
 ----------------------------------------------------------------------------
      C    1      [core]2S( 0.82)2p( 3.03)3p( 0.02)3d( 0.01)
      C    2      [core]2S( 0.94)2p( 3.26)3p( 0.01)
      C    3      [core]2S( 0.94)2p( 3.29)3p( 0.01)
      C    4      [core]2S( 0.94)2p( 3.27)3p( 0.01)
      C    5      [core]2S( 0.93)2p( 3.31)3p( 0.01)
      C    6      [core]2S( 0.81)2p( 3.03)3p( 0.01)
      N    7      [core]2S( 1.23)2p( 4.36)3p( 0.01)
      C    8      [core]2S( 0.77)2p( 2.72)3p( 0.02)3d( 0.01)
      C    9      [core]2S( 1.00)2p( 3.46)3p( 0.01)
      C   10      [core]2S( 0.86)2p( 3.17)3p( 0.01)
      C   11      [core]2S( 0.93)2p( 3.26)3p( 0.01)
      C   12      [core]2S( 0.94)2p( 3.25)3p( 0.01)
      C   13      [core]2S( 0.95)2p( 3.26)3p( 0.01)
      C   14      [core]2S( 0.94)2p( 3.26)3p( 0.01)
      C   15      [core]2S( 0.93)2p( 3.28)3p( 0.01)
      N   16      [core]2S( 1.37)2p( 4.15)3p( 0.01)3d( 0.01)
      H   17            1S( 0.77)
      H   18            1S( 0.78)
      H   19            1S( 0.78)
      H   20            1S( 0.77)
      H   21            1S( 0.57)
      H   22            1S( 0.75)
      H   23            1S( 0.73)
      H   24            1S( 0.77)
      H   25            1S( 0.77)
      H   26            1S( 0.77)
      H   27            1S( 0.77)
      H   28            1S( 0.78)


 NATURAL BOND ORBITAL ANALYSIS:

                       Occupancies       Lewis Structure    Low   High
           Occ.    -------------------  -----------------   occ   occ
  Cycle   Thresh.   Lewis   Non-Lewis     CR  BD  3C  LP    (L)   (NL)   Dev
 =============================================================================
   1(1)    1.90   102.23269   7.76731     16  30   0   9     8      7    0.57
   2(2)    1.90   102.23269   7.76731     16  30   0   9     8      7    0.57
   3(1)    1.80   103.05630   6.94370     16  32   0   7     6      7    0.48
   4(2)    1.80   103.05630   6.94370     16  32   0   7     6      7    0.48
   5(1)    1.70   104.39825   5.60175     16  34   0   5     4      7    0.45
   6(2)    1.70   104.39825   5.60175     16  34   0   5     4      7    0.45
   7(1)    1.60   106.58625   3.41375     16  37   0   2     0      7    0.48
   8(2)    1.60   106.15768   3.84232     16  36   0   3     1      7    0.42
   9(3)    1.60   106.10436   3.89564     16  36   0   3     1      7    0.45
  10(4)    1.60   105.51278   4.48722     16  35   0   4     2      7    0.44
  11(5)    1.60   106.15768   3.84232     16  36   0   3     1      7    0.42
  12(6)    1.60   105.51278   4.48722     16  35   0   4     2      7    0.44
  13(7)    1.60   106.15768   3.84232     16  36   0   3     1      7    0.42
  14(8)    1.60   105.51278   4.48722     16  35   0   4     2      7    0.44
  15(9)    1.60   106.15768   3.84232     16  36   0   3     1      7    0.42
  16(1)    1.50   106.58625   3.41375     16  37   0   2     0      7    0.48
  17(2)    1.50   106.71249   3.28751     16  37   0   2     0      7    0.42
  18(3)    1.50   106.65917   3.34083     16  37   0   2     0      7    0.45
  19(4)    1.50   106.04077   3.95923     16  36   0   3     1      7    0.44
  20(5)    1.50   106.71249   3.28751     16  37   0   2     0      7    0.42
 -----------------------------------------------------------------------------

 Structure accepted: RESONANCE keyword permits strongly delocalized structure

 WARNING:  1 low occupancy (<1.9990e) core orbital  found on  C    1
           1 low occupancy (<1.9990e) core orbital  found on  C    2
           1 low occupancy (<1.9990e) core orbital  found on  C    3
           1 low occupancy (<1.9990e) core orbital  found on  C    4
           1 low occupancy (<1.9990e) core orbital  found on  C    5
           1 low occupancy (<1.9990e) core orbital  found on  C    6
           1 low occupancy (<1.9990e) core orbital  found on  C   10
           1 low occupancy (<1.9990e) core orbital  found on  C   11
           1 low occupancy (<1.9990e) core orbital  found on  C   12
           1 low occupancy (<1.9990e) core orbital  found on  C   13
           1 low occupancy (<1.9990e) core orbital  found on  C   14
           1 low occupancy (<1.9990e) core orbital  found on  C   15

 --------------------------------------------------------
   Core                     31.98311 ( 99.947% of  32)
   Valence Lewis            74.72938 ( 95.807% of  78)
  ==================       ============================
   Total Lewis             106.71249 ( 97.011% of 110)
  -----------------------------------------------------
   Valence non-Lewis         3.06122 (  2.783% of 110)
   Rydberg non-Lewis         0.22629 (  0.206% of 110)
  ==================       ============================
   Total non-Lewis           3.28751 (  2.989% of 110)
 --------------------------------------------------------


       (Occupancy)   Bond orbital/ Coefficients/ Hybrids
 ---------------------------------------------------------------------------------
     1. (1.97379) BD ( 1) C   1 - C   2  
                ( 50.97%)   0.7139* C   1 s( 38.09%)p 1.62( 61.87%)d 0.00(  0.04%)
                                           -0.0002  0.6171  0.0085 -0.7360  0.0174
                                           -0.1327 -0.0376  0.2401  0.0058  0.0019
                                           -0.0090 -0.0010  0.0144 -0.0078
                ( 49.03%)   0.7002* C   2 s( 34.89%)p 1.86( 65.06%)d 0.00(  0.05%)
                                            0.0001  0.5906  0.0081  0.7743  0.0109
                                            0.0294 -0.0317 -0.2216  0.0057  0.0034
                                           -0.0111 -0.0021  0.0162 -0.0098
     2. (1.96158) BD ( 1) C   1 - C   6  
                ( 48.83%)   0.6988* C   1 s( 32.66%)p 2.06( 67.29%)d 0.00(  0.05%)
                                            0.0001  0.5714 -0.0121  0.2569 -0.0097
                                            0.7277 -0.0010 -0.2778  0.0027  0.0117
                                           -0.0056 -0.0123 -0.0116 -0.0088
                ( 51.17%)   0.7153* C   6 s( 33.15%)p 2.02( 66.81%)d 0.00(  0.05%)
                                           -0.0002  0.5756 -0.0130 -0.3159  0.0020
                                           -0.7003  0.0125  0.2788 -0.0041  0.0067
                                           -0.0035 -0.0112 -0.0139 -0.0093
     3. (1.59003) BD ( 2) C   1 - C   6  
                ( 49.92%)   0.7065* C   1 s(  0.00%)p 1.00( 99.97%)d 0.00(  0.03%)
                                            0.0000  0.0002  0.0004  0.2558  0.0005
                                            0.2645 -0.0001  0.9297  0.0000  0.0051
                                            0.0024  0.0131 -0.0030 -0.0088
                ( 50.08%)   0.7077* C   6 s(  0.00%)p 1.00( 99.97%)d 0.00(  0.03%)
                                           -0.0000  0.0018 -0.0003  0.2575 -0.0012
                                            0.2562 -0.0011  0.9316 -0.0031 -0.0051
                                           -0.0046 -0.0112  0.0020  0.0089
     4. (1.97489) BD ( 1) C   1 - N  16  
                ( 40.89%)   0.6395* C   1 s( 28.93%)p 2.45( 70.95%)d 0.00(  0.12%)
                                            0.0001 -0.5378 -0.0059 -0.5706  0.0218
                                            0.6168  0.0480 -0.0184 -0.0199  0.0288
                                            0.0015  0.0009 -0.0027  0.0188
                ( 59.11%)   0.7688* N  16 s( 33.23%)p 2.01( 66.69%)d 0.00(  0.08%)
                                           -0.0003 -0.5764 -0.0055  0.6768 -0.0203
                                           -0.4529 -0.0154 -0.0546  0.0101  0.0231
                                           -0.0024  0.0029  0.0080  0.0136
     5. (1.97520) BD ( 1) C   2 - C   3  
                ( 50.30%)   0.7093* C   2 s( 36.16%)p 1.76( 63.80%)d 0.00(  0.04%)
                                           -0.0000  0.6012  0.0121 -0.4936 -0.0361
                                            0.6255 -0.0138 -0.0386  0.0138 -0.0152
                                            0.0008 -0.0034 -0.0075 -0.0111
                ( 49.70%)   0.7050* C   3 s( 36.11%)p 1.77( 63.85%)d 0.00(  0.04%)
                                            0.0001  0.6009  0.0063  0.4536 -0.0232
                                           -0.6542 -0.0291  0.0558  0.0144 -0.0171
                                            0.0001 -0.0020 -0.0038 -0.0115
     6. (1.71497) BD ( 2) C   2 - C   3  
                ( 48.75%)   0.6982* C   2 s(  0.00%)p 1.00( 99.95%)d 0.00(  0.05%)
                                           -0.0000  0.0004 -0.0001  0.2562 -0.0031
                                            0.2593 -0.0030  0.9308 -0.0107  0.0048
                                           -0.0049  0.0195 -0.0067 -0.0084
                ( 51.25%)   0.7159* C   3 s(  0.00%)p 1.00( 99.96%)d 0.00(  0.04%)
                                            0.0000  0.0004 -0.0000  0.2567 -0.0036
                                            0.2577 -0.0036  0.9311 -0.0132  0.0022
                                            0.0164 -0.0098  0.0073 -0.0037
     7. (1.97839) BD ( 1) C   2 - H  17  
                ( 61.73%)   0.7857* C   2 s( 28.86%)p 2.46( 71.11%)d 0.00(  0.03%)
                                            0.0003 -0.5370  0.0159  0.2993  0.0003
                                            0.7343 -0.0057 -0.2867  0.0015 -0.0082
                                            0.0039  0.0092  0.0097  0.0068
                ( 38.27%)   0.6186* H  17 s( 99.91%)p 0.00(  0.09%)
                                           -0.9995  0.0024 -0.0099 -0.0268  0.0102
     8. (1.97714) BD ( 1) C   3 - C   4  
                ( 49.87%)   0.7062* C   3 s( 35.57%)p 1.81( 64.39%)d 0.00(  0.04%)
                                            0.0001  0.5963  0.0083  0.2637 -0.0298
                                            0.7075  0.0265 -0.2688  0.0009  0.0113
                                           -0.0056 -0.0109 -0.0097 -0.0080
                ( 50.13%)   0.7080* C   4 s( 35.90%)p 1.78( 64.05%)d 0.00(  0.04%)
                                            0.0001  0.5992  0.0066 -0.2932 -0.0383
                                           -0.6919  0.0056  0.2725  0.0090  0.0087
                                           -0.0042 -0.0109 -0.0121 -0.0083
     9. (1.97945) BD ( 1) C   3 - H  18  
                ( 61.21%)   0.7824* C   3 s( 28.22%)p 2.54( 71.74%)d 0.00(  0.03%)
                                            0.0003 -0.5311  0.0126  0.8109 -0.0062
                                            0.0545  0.0005 -0.2385  0.0016 -0.0016
                                            0.0085  0.0011 -0.0134  0.0076
                ( 38.79%)   0.6228* H  18 s( 99.91%)p 0.00(  0.09%)
                                           -0.9996  0.0017 -0.0286 -0.0021  0.0084
    10. (1.97295) BD ( 1) C   4 - C   5  
                ( 49.30%)   0.7021* C   4 s( 35.84%)p 1.79( 64.11%)d 0.00(  0.04%)
                                            0.0001  0.5986  0.0086  0.7564  0.0046
                                            0.1042  0.0383 -0.2376 -0.0119  0.0020
                                           -0.0102 -0.0015  0.0159 -0.0092
                ( 50.70%)   0.7120* C   5 s( 36.40%)p 1.75( 63.56%)d 0.00(  0.04%)
                                           -0.0000  0.6032  0.0112 -0.7617 -0.0147
                                           -0.0528  0.0354  0.2261 -0.0057  0.0056
                                           -0.0104 -0.0030  0.0133 -0.0085
    11. (1.72753) BD ( 2) C   4 - C   5  
                ( 48.90%)   0.6993* C   4 s(  0.00%)p 1.00( 99.95%)d 0.00(  0.05%)
                                           -0.0000 -0.0001 -0.0001  0.2570 -0.0031
                                            0.2576 -0.0031  0.9311 -0.0111  0.0036
                                            0.0178 -0.0069  0.0069 -0.0062
                ( 51.10%)   0.7148* C   5 s(  0.00%)p 1.00( 99.95%)d 0.00(  0.05%)
                                           -0.0000 -0.0004 -0.0001  0.2581 -0.0035
                                            0.2579 -0.0033  0.9307 -0.0117 -0.0073
                                           -0.0127 -0.0096 -0.0009  0.0126
    12. (1.97930) BD ( 1) C   4 - H  19  
                ( 61.18%)   0.7822* C   4 s( 28.16%)p 2.55( 71.81%)d 0.00(  0.03%)
                                           -0.0003  0.5305 -0.0129 -0.5234  0.0039
                                            0.6652 -0.0056 -0.0395  0.0005 -0.0144
                                            0.0004 -0.0017 -0.0038 -0.0095
                ( 38.82%)   0.6231* H  19 s( 99.91%)p 0.00(  0.09%)
                                            0.9996 -0.0017  0.0186 -0.0234  0.0014
    13. (1.97319) BD ( 1) C   5 - C   6  
                ( 48.59%)   0.6971* C   5 s( 34.51%)p 1.90( 65.44%)d 0.00(  0.05%)
                                            0.0001  0.5874  0.0092  0.5169  0.0285
                                           -0.6207  0.0117  0.0289 -0.0112 -0.0179
                                            0.0000 -0.0028 -0.0050 -0.0128
                ( 51.41%)   0.7170* C   6 s( 39.81%)p 1.51( 60.16%)d 0.00(  0.03%)
                                           -0.0001  0.6309  0.0081 -0.3906  0.0317
                                            0.6649  0.0084 -0.0760 -0.0111 -0.0133
                                            0.0003 -0.0031 -0.0063 -0.0101
    14. (1.97957) BD ( 1) C   5 - H  20  
                ( 61.36%)   0.7833* C   5 s( 29.01%)p 2.45( 70.96%)d 0.00(  0.03%)
                                           -0.0003  0.5383 -0.0163  0.2907 -0.0085
                                            0.7376  0.0002 -0.2847  0.0023  0.0092
                                           -0.0045 -0.0094 -0.0088 -0.0069
                ( 38.64%)   0.6216* H  20 s( 99.91%)p 0.00(  0.09%)
                                            0.9995 -0.0019 -0.0093 -0.0268  0.0100
    15. (1.98152) BD ( 1) C   6 - N   7  
                ( 37.47%)   0.6122* C   6 s( 26.77%)p 2.73( 73.09%)d 0.01(  0.13%)
                                           -0.0002  0.5172  0.0171  0.8241  0.0258
                                           -0.0339  0.0371 -0.2194 -0.0185 -0.0082
                                           -0.0148  0.0006  0.0277 -0.0172
                ( 62.53%)   0.7907* N   7 s( 35.61%)p 1.81( 64.35%)d 0.00(  0.03%)
                                            0.0001  0.5968  0.0027 -0.7495 -0.0058
                                            0.2503 -0.0248  0.1355  0.0078 -0.0042
                                           -0.0083 -0.0005  0.0126 -0.0100
    16. (1.98443) BD ( 1) N   7 - C   8  
                ( 63.84%)   0.7990* N   7 s( 35.47%)p 1.82( 64.49%)d 0.00(  0.04%)
                                            0.0000  0.5956 -0.0034  0.2506 -0.0195
                                           -0.7489 -0.0066  0.1442  0.0072 -0.0040
                                           -0.0003 -0.0086 -0.0128 -0.0097
                ( 36.16%)   0.6013* C   8 s( 29.10%)p 2.43( 70.75%)d 0.01(  0.15%)
                                           -0.0000  0.5394 -0.0001 -0.1332  0.0261
                                            0.8055  0.0389 -0.1954 -0.0221 -0.0101
                                            0.0024 -0.0155 -0.0300 -0.0170
    17. (1.98893) BD ( 1) N   7 - H  21  
                ( 71.96%)   0.8483* N   7 s( 28.68%)p 2.49( 71.30%)d 0.00(  0.02%)
                                            0.0002  0.5355  0.0046  0.5705 -0.0052
                                            0.5681 -0.0074 -0.2545  0.0039  0.0118
                                           -0.0056 -0.0055  0.0002 -0.0063
                ( 28.04%)   0.5296* H  21 s( 99.77%)p 0.00(  0.23%)
                                            0.9988 -0.0053 -0.0331 -0.0316  0.0138
    18. (1.96930) BD ( 1) C   8 - C   9  
                ( 49.56%)   0.7040* C   8 s( 36.81%)p 1.72( 63.15%)d 0.00(  0.04%)
                                           -0.0002  0.6067 -0.0065  0.7191 -0.0450
                                           -0.3136 -0.0101 -0.1176  0.0043 -0.0100
                                           -0.0053  0.0018  0.0126 -0.0086
                ( 50.44%)   0.7102* C   9 s( 27.39%)p 2.65( 72.56%)d 0.00(  0.05%)
                                            0.0003  0.5232  0.0125 -0.7678 -0.0229
                                            0.3474 -0.0065  0.1211 -0.0099 -0.0155
                                           -0.0054  0.0028  0.0106 -0.0102
    19. (1.98158) BD ( 1) C   8 - N  16  
                ( 40.48%)   0.6362* C   8 s( 33.98%)p 1.94( 65.90%)d 0.00(  0.12%)
                                           -0.0001  0.5829  0.0109 -0.6267  0.0014
                                           -0.4187 -0.0545  0.2961  0.0178  0.0219
                                           -0.0172 -0.0099  0.0127 -0.0111
                ( 59.52%)   0.7715* N  16 s( 37.68%)p 1.65( 62.24%)d 0.00(  0.08%)
                                            0.0000  0.6137  0.0145  0.6881 -0.0234
                                            0.2803  0.0143 -0.2637  0.0029  0.0217
                                           -0.0120 -0.0107  0.0019 -0.0073
    20. (1.86817) BD ( 2) C   8 - N  16  
                ( 40.51%)   0.6365* C   8 s(  0.01%)p 1.00( 99.82%)d 0.00(  0.17%)
                                            0.0000  0.0040 -0.0069  0.2636 -0.0069
                                            0.2658 -0.0038  0.9262 -0.0119 -0.0132
                                           -0.0304 -0.0082 -0.0057  0.0227
                ( 59.49%)   0.7713* N  16 s(  0.00%)p 1.00( 99.83%)d 0.00(  0.17%)
                                            0.0000 -0.0028  0.0002  0.2505 -0.0033
                                            0.2657 -0.0029  0.9299 -0.0108  0.0128
                                            0.0093  0.0299 -0.0062 -0.0228
    21. (1.96824) BD ( 1) C   9 - C  10  
                ( 49.80%)   0.7057* C   9 s( 28.65%)p 2.49( 71.30%)d 0.00(  0.04%)
                                            0.0003  0.5353  0.0006  0.6319  0.0141
                                            0.5158 -0.0180  0.2172 -0.0005  0.0163
                                            0.0059  0.0068 -0.0003 -0.0089
                ( 50.20%)   0.7085* C  10 s( 31.15%)p 2.21( 68.81%)d 0.00(  0.04%)
                                            0.0001  0.5580 -0.0120 -0.6066  0.0292
                                           -0.5219  0.0004 -0.2164  0.0002  0.0163
                                            0.0066  0.0053  0.0046 -0.0061
    22. (1.96420) BD ( 1) C   9 - H  22  
                ( 62.06%)   0.7878* C   9 s( 21.72%)p 3.60( 78.25%)d 0.00(  0.04%)
                                            0.0002 -0.4660  0.0057 -0.0812  0.0027
                                            0.2250  0.0199  0.8512 -0.0146  0.0002
                                            0.0005 -0.0055  0.0003 -0.0189
                ( 37.94%)   0.6160* H  22 s( 99.92%)p 0.00(  0.08%)
                                           -0.9996  0.0032  0.0029 -0.0110 -0.0267
    23. (1.96521) BD ( 1) C   9 - H  23  
                ( 63.11%)   0.7944* C   9 s( 22.19%)p 3.50( 77.77%)d 0.00(  0.04%)
                                            0.0002 -0.4711  0.0032 -0.0544 -0.0037
                                            0.7496  0.0025 -0.4608  0.0214 -0.0001
                                            0.0005  0.0151  0.0113 -0.0004
                ( 36.89%)   0.6074* H  23 s( 99.91%)p 0.00(  0.09%)
                                           -0.9995  0.0030  0.0006 -0.0262  0.0143
    24. (1.96954) BD ( 1) C  10 - C  11  
                ( 50.90%)   0.7135* C  10 s( 34.15%)p 1.93( 65.80%)d 0.00(  0.04%)
                                           -0.0001  0.5844  0.0053  0.1001 -0.0068
                                            0.1830 -0.0112  0.7836  0.0171  0.0029
                                            0.0039  0.0087 -0.0004  0.0175
                ( 49.10%)   0.7007* C  11 s( 35.76%)p 1.80( 64.20%)d 0.00(  0.05%)
                                            0.0001  0.5980  0.0026 -0.1343 -0.0153
                                           -0.1994 -0.0162 -0.7640  0.0059  0.0030
                                            0.0042  0.0074 -0.0000  0.0193
    25. (1.97088) BD ( 1) C  10 - C  15  
                ( 50.82%)   0.7129* C  10 s( 34.64%)p 1.89( 65.32%)d 0.00(  0.04%)
                                           -0.0001  0.5885  0.0079  0.4635 -0.0006
                                            0.3285 -0.0067 -0.5744 -0.0231  0.0095
                                           -0.0131 -0.0101  0.0026  0.0048
                ( 49.18%)   0.7013* C  15 s( 36.10%)p 1.77( 63.86%)d 0.00(  0.04%)
                                            0.0001  0.6008  0.0028 -0.4838 -0.0116
                                           -0.3411 -0.0160  0.5363 -0.0157  0.0100
                                           -0.0144 -0.0095  0.0035  0.0059
    26. (1.67137) BD ( 2) C  10 - C  15  
                ( 49.70%)   0.7050* C  10 s(  0.04%)p99.99( 99.91%)d 0.96(  0.04%)
                                           -0.0001 -0.0116 -0.0173 -0.6369  0.0064
                                            0.7653 -0.0014 -0.0886  0.0030  0.0029
                                            0.0032 -0.0059 -0.0191  0.0003
                ( 50.30%)   0.7092* C  15 s(  0.01%)p 1.00( 99.95%)d 0.00(  0.04%)
                                           -0.0000 -0.0014 -0.0087 -0.6412  0.0062
                                            0.7614 -0.0047 -0.0925 -0.0007 -0.0035
                                           -0.0118  0.0150  0.0053 -0.0032
    27. (1.97633) BD ( 1) C  11 - C  12  
                ( 50.27%)   0.7090* C  11 s( 35.87%)p 1.79( 64.08%)d 0.00(  0.04%)
                                           -0.0000 -0.5987 -0.0153 -0.5711  0.0039
                                           -0.5071 -0.0027 -0.2362 -0.0408 -0.0178
                                           -0.0054 -0.0051 -0.0023  0.0079
                ( 49.73%)   0.7052* C  12 s( 35.87%)p 1.79( 64.08%)d 0.00(  0.04%)
                                           -0.0000 -0.5989 -0.0078  0.5827  0.0167
                                            0.5143  0.0107  0.1877 -0.0349 -0.0172
                                           -0.0075 -0.0070 -0.0021  0.0062
    28. (1.66885) BD ( 2) C  11 - C  12  
                ( 50.17%)   0.7083* C  11 s(  0.00%)p 1.00( 99.96%)d 0.00(  0.04%)
                                           -0.0000 -0.0023 -0.0028 -0.6390  0.0044
                                            0.7638 -0.0038 -0.0889  0.0022  0.0037
                                            0.0020 -0.0054 -0.0197  0.0008
                ( 49.83%)   0.7059* C  12 s(  0.00%)p 1.00( 99.95%)d 0.00(  0.05%)
                                            0.0000  0.0004 -0.0010 -0.6424  0.0067
                                            0.7608 -0.0078 -0.0889  0.0012 -0.0013
                                            0.0108 -0.0107  0.0149  0.0023
    29. (1.97943) BD ( 1) C  11 - H  24  
                ( 61.62%)   0.7850* C  11 s( 28.28%)p 2.53( 71.69%)d 0.00(  0.03%)
                                            0.0004 -0.5316  0.0139  0.4963 -0.0087
                                            0.3447 -0.0064 -0.5930 -0.0024 -0.0084
                                            0.0123  0.0082 -0.0031 -0.0045
                ( 38.38%)   0.6195* H  24 s( 99.91%)p 0.00(  0.09%)
                                           -0.9995  0.0021 -0.0178 -0.0120  0.0216
    30. (1.97745) BD ( 1) C  12 - C  13  
                ( 50.04%)   0.7074* C  12 s( 35.66%)p 1.80( 64.29%)d 0.00(  0.04%)
                                            0.0000  0.5971  0.0086  0.4829  0.0259
                                            0.3445  0.0241 -0.5379  0.0200  0.0092
                                           -0.0144 -0.0097  0.0031  0.0067
                ( 49.96%)   0.7069* C  13 s( 35.62%)p 1.81( 64.34%)d 0.00(  0.04%)
                                            0.0000  0.5967  0.0080 -0.4549  0.0127
                                           -0.3161  0.0147  0.5787  0.0351  0.0108
                                           -0.0142 -0.0098  0.0035  0.0041
    31. (1.98011) BD ( 1) C  12 - H  25  
                ( 61.43%)   0.7838* C  12 s( 28.37%)p 2.52( 71.60%)d 0.00(  0.03%)
                                           -0.0003  0.5324 -0.0136  0.1145 -0.0011
                                            0.1918 -0.0020  0.8161 -0.0082  0.0019
                                            0.0037  0.0066 -0.0003  0.0159
                ( 38.57%)   0.6210* H  25 s( 99.91%)p 0.00(  0.09%)
                                            0.9995 -0.0019 -0.0041 -0.0068 -0.0292
    32. (1.97739) BD ( 1) C  13 - C  14  
                ( 49.90%)   0.7064* C  13 s( 35.73%)p 1.80( 64.23%)d 0.00(  0.04%)
                                            0.0000  0.5977  0.0086 -0.0907  0.0275
                                           -0.1654  0.0206 -0.7779 -0.0208  0.0031
                                            0.0056  0.0087 -0.0003  0.0181
                ( 50.10%)   0.7078* C  14 s( 35.84%)p 1.79( 64.12%)d 0.00(  0.04%)
                                            0.0000  0.5986  0.0085  0.1316  0.0311
                                            0.2028  0.0262  0.7623  0.0013  0.0023
                                            0.0033  0.0072 -0.0002  0.0192
    33. (1.66955) BD ( 2) C  13 - C  14  
                ( 50.25%)   0.7088* C  13 s(  0.00%)p 1.00( 99.95%)d 0.00(  0.04%)
                                            0.0000  0.0009  0.0013  0.6418 -0.0079
                                           -0.7614  0.0091  0.0877 -0.0014  0.0014
                                           -0.0104  0.0103 -0.0152 -0.0022
                ( 49.75%)   0.7054* C  14 s(  0.00%)p 1.00( 99.95%)d 0.00(  0.04%)
                                            0.0000  0.0005  0.0021  0.6421 -0.0081
                                           -0.7608  0.0091  0.0912 -0.0009  0.0030
                                            0.0125 -0.0157 -0.0052  0.0033
    34. (1.98023) BD ( 1) C  13 - H  26  
                ( 61.38%)   0.7835* C  13 s( 28.56%)p 2.50( 71.41%)d 0.00(  0.03%)
                                           -0.0003  0.5343 -0.0135  0.6097 -0.0056
                                            0.5404 -0.0052  0.2241 -0.0019  0.0146
                                            0.0055  0.0051  0.0018 -0.0061
                ( 38.62%)   0.6214* H  26 s( 99.91%)p 0.00(  0.09%)
                                            0.9995 -0.0019 -0.0219 -0.0193 -0.0080
    35. (1.97605) BD ( 1) C  14 - C  15  
                ( 49.65%)   0.7047* C  14 s( 35.71%)p 1.80( 64.25%)d 0.00(  0.04%)
                                            0.0000  0.5975  0.0080 -0.5709  0.0032
                                           -0.5096 -0.0026 -0.2350 -0.0401  0.0180
                                            0.0055  0.0051  0.0026 -0.0076
                ( 50.35%)   0.7095* C  15 s( 35.73%)p 1.80( 64.22%)d 0.00(  0.04%)
                                            0.0000  0.5976  0.0140  0.5839  0.0182
                                            0.5153  0.0113  0.1846 -0.0353  0.0171
                                            0.0072  0.0069  0.0018 -0.0066
    36. (1.98008) BD ( 1) C  14 - H  27  
                ( 61.38%)   0.7835* C  14 s( 28.36%)p 2.52( 71.60%)d 0.00(  0.03%)
                                           -0.0003  0.5324 -0.0137  0.4931 -0.0042
                                            0.3452 -0.0033 -0.5946  0.0063  0.0080
                                           -0.0122 -0.0084  0.0027  0.0049
                ( 38.62%)   0.6214* H  27 s( 99.91%)p 0.00(  0.09%)
                                            0.9995 -0.0019 -0.0179 -0.0123  0.0211
    37. (1.98016) BD ( 1) C  15 - H  28  
                ( 61.28%)   0.7828* C  15 s( 28.07%)p 2.56( 71.89%)d 0.00(  0.03%)
                                            0.0004 -0.5297  0.0132  0.1128 -0.0088
                                            0.1935 -0.0052  0.8177 -0.0020 -0.0020
                                           -0.0040 -0.0066  0.0002 -0.0162
                ( 38.72%)   0.6223* H  28 s( 99.91%)p 0.00(  0.09%)
                                           -0.9995  0.0022 -0.0031 -0.0073 -0.0290
    38. (1.99879) CR ( 1) C   1           s(100.00%)p 0.00(  0.00%)
                                            1.0000  0.0001  0.0000 -0.0001  0.0000
                                           -0.0002 -0.0000  0.0001  0.0000 -0.0000
                                           -0.0000  0.0000  0.0000 -0.0000
    39. (1.99890) CR ( 1) C   2           s(100.00%)p 0.00(  0.00%)
                                            1.0000  0.0001 -0.0000 -0.0002 -0.0000
                                           -0.0002  0.0000  0.0001 -0.0000  0.0000
                                           -0.0000 -0.0000 -0.0000 -0.0000
    40. (1.99897) CR ( 1) C   3           s(100.00%)p 0.00(  0.00%)
                                            1.0000  0.0001 -0.0000 -0.0003  0.0000
                                           -0.0000  0.0000  0.0001 -0.0000  0.0000
                                           -0.0000  0.0000  0.0000 -0.0000
    41. (1.99897) CR ( 1) C   4           s(100.00%)p 0.00(  0.00%)
                                            1.0000  0.0001 -0.0000 -0.0002  0.0000
                                            0.0002 -0.0000 -0.0000  0.0000 -0.0000
                                            0.0000  0.0000 -0.0000 -0.0000
    42. (1.99890) CR ( 1) C   5           s(100.00%)p 0.00(  0.00%)
                                            1.0000  0.0001 -0.0000 -0.0000 -0.0000
                                            0.0002  0.0000 -0.0001  0.0000  0.0000
                                           -0.0000 -0.0000 -0.0000 -0.0000
    43. (1.99879) CR ( 1) C   6           s(100.00%)
                                            1.0000  0.0003  0.0000  0.0000  0.0000
                                           -0.0001  0.0000  0.0000 -0.0000 -0.0000
                                           -0.0000 -0.0000  0.0000 -0.0000
    44. (1.99903) CR ( 1) N   7           s(100.00%)p 0.00(  0.00%)
                                            1.0000 -0.0002 -0.0000 -0.0001  0.0000
                                           -0.0002  0.0000 -0.0001 -0.0000 -0.0000
                                            0.0000  0.0000 -0.0000  0.0000
    45. (1.99907) CR ( 1) C   8           s(100.00%)
                                            1.0000  0.0002  0.0000  0.0001 -0.0000
                                           -0.0001 -0.0000 -0.0000  0.0000  0.0000
                                           -0.0000 -0.0000  0.0000 -0.0000
    46. (1.99903) CR ( 1) C   9           s(100.00%)p 0.00(  0.00%)
                                            1.0000 -0.0001 -0.0000  0.0001  0.0000
                                           -0.0005  0.0000 -0.0002  0.0000 -0.0000
                                           -0.0000 -0.0000 -0.0000  0.0000
    47. (1.99884) CR ( 1) C  10           s(100.00%)p 0.00(  0.00%)
                                            1.0000  0.0000 -0.0000  0.0000 -0.0000
                                            0.0002 -0.0000  0.0000  0.0000 -0.0000
                                           -0.0000 -0.0000 -0.0000  0.0000
    48. (1.99887) CR ( 1) C  11           s(100.00%)p 0.00(  0.00%)
                                            1.0000  0.0001 -0.0000 -0.0002  0.0000
                                           -0.0001  0.0000  0.0003 -0.0000  0.0000
                                           -0.0000 -0.0000  0.0000 -0.0000
    49. (1.99894) CR ( 1) C  12           s(100.00%)p 0.00(  0.00%)
                                            1.0000  0.0001 -0.0000  0.0000 -0.0000
                                            0.0001 -0.0000  0.0003 -0.0000 -0.0000
                                            0.0000  0.0000 -0.0000  0.0000
    50. (1.99894) CR ( 1) C  13           s(100.00%)p 0.00(  0.00%)
                                            1.0000  0.0001 -0.0000  0.0002 -0.0000
                                            0.0002 -0.0000  0.0001 -0.0000  0.0000
                                            0.0000  0.0000  0.0000 -0.0000
    51. (1.99893) CR ( 1) C  14           s(100.00%)p 0.00(  0.00%)
                                            1.0000  0.0001 -0.0000  0.0002 -0.0000
                                            0.0001 -0.0000 -0.0002  0.0000  0.0000
                                           -0.0000 -0.0000  0.0000  0.0000
    52. (1.99886) CR ( 1) C  15           s(100.00%)p 0.00(  0.00%)
                                            1.0000  0.0001 -0.0000 -0.0000  0.0000
                                           -0.0000  0.0000 -0.0004  0.0000 -0.0000
                                            0.0000  0.0000 -0.0000  0.0000
    53. (1.99926) CR ( 1) N  16           s(100.00%)p 0.00(  0.00%)
                                            1.0000 -0.0003  0.0000  0.0002 -0.0000
                                            0.0001  0.0000 -0.0001  0.0000  0.0000
                                           -0.0000 -0.0000 -0.0000  0.0000
    54. (1.62213) LP ( 1) N   7           s(  0.10%)p99.99( 99.89%)d 0.10(  0.01%)
                                           -0.0001  0.0323  0.0004 -0.2225 -0.0022
                                           -0.2310 -0.0016 -0.9465 -0.0079  0.0031
                                            0.0033  0.0061 -0.0008 -0.0069
    55. (1.92030) LP ( 1) N  16           s( 29.10%)p 2.43( 70.82%)d 0.00(  0.07%)
                                            0.0003  0.5393 -0.0126 -0.0586  0.0020
                                           -0.8022 -0.0220  0.2466  0.0058 -0.0040
                                            0.0007  0.0130  0.0215  0.0092
    56. (0.00783) RY*( 1) C   1           s( 15.25%)p 4.74( 72.26%)d 0.82( 12.49%)
                                           -0.0000 -0.0309  0.3893  0.0232  0.5467
                                            0.0261 -0.6493 -0.0145  0.0282  0.1185
                                           -0.1280  0.0505  0.3031 -0.0039
    57. (0.00591) RY*( 2) C   1           s( 19.98%)p 3.75( 74.88%)d 0.26(  5.13%)
                                            0.0000  0.0389  0.4453  0.0179  0.4102
                                           -0.0183  0.6935 -0.0001 -0.3147 -0.0612
                                           -0.0685  0.0464  0.1937 -0.0570
    58. (0.00222) RY*( 3) C   1           s( 50.79%)p 0.84( 42.90%)d 0.12(  6.31%)
                                           -0.0000 -0.0144  0.7125 -0.0164 -0.6180
                                            0.0241 -0.0577 -0.0025  0.2072 -0.1994
                                           -0.0099  0.0620  0.1169 -0.0758
    59. (0.00152) RY*( 4) C   1           s(  0.00%)p 1.00(  2.46%)d39.71( 97.54%)
                                           -0.0000 -0.0000  0.0021  0.0013  0.0421
                                            0.0015  0.0424  0.0042  0.1449  0.0787
                                            0.7460 -0.5140  0.3671 -0.1178
    60. (0.00080) RY*( 5) C   1           s(  0.02%)p99.99( 78.57%)d99.99( 21.40%)
                                           -0.0000 -0.0005  0.0156  0.0015 -0.2364
                                            0.0025 -0.2379  0.0074 -0.8205 -0.1500
                                           -0.0452 -0.3586  0.0754  0.2350
    61. (0.00056) RY*( 6) C   1           s(  0.01%)p 1.00( 18.88%)d 4.29( 81.11%)
                                            0.0000 -0.0000  0.0099 -0.0039 -0.1125
                                           -0.0040 -0.1165 -0.0132 -0.4030  0.3032
                                            0.3833  0.5376 -0.0747 -0.5268
    62. (0.00038) RY*( 7) C   1           s( 12.83%)p 0.07(  0.89%)d 6.72( 86.28%)
                                            0.0000  0.0039  0.3582  0.0013  0.0915
                                           -0.0184 -0.0105  0.0051 -0.0024  0.4407
                                            0.0633 -0.3610 -0.7305  0.0261
    63. (0.00019) RY*( 8) C   1           s(  0.32%)p28.17(  9.00%)d99.99( 90.68%)
                                           -0.0000 -0.0087  0.0559 -0.0111  0.2667
                                            0.0216 -0.1349 -0.0032 -0.0110 -0.7870
                                            0.3007  0.0557 -0.4189 -0.1356
    64. (0.00002) RY*( 9) C   1           s(  1.11%)p 0.06(  0.07%)d88.91( 98.82%)
    65. (0.00526) RY*( 1) C   2           s(  0.16%)p99.99( 93.80%)d37.38(  6.04%)
                                           -0.0000  0.0267  0.0300  0.0151  0.1495
                                            0.0215  0.9094 -0.0102 -0.2964  0.1568
                                           -0.0081 -0.0982 -0.1615 -0.0031
    66. (0.00278) RY*( 2) C   2           s(  0.11%)p99.99( 97.90%)d18.96(  1.99%)
                                            0.0000  0.0106  0.0306 -0.0267  0.9432
                                            0.0182 -0.2284  0.0025 -0.1904 -0.0685
                                            0.0441 -0.0234 -0.1100 -0.0252
    67. (0.00098) RY*( 3) C   2           s(  0.02%)p99.99( 79.27%)d99.99( 20.71%)
                                            0.0000 -0.0001  0.0127  0.0036  0.2214
                                            0.0031  0.2324  0.0122  0.8304  0.0981
                                            0.3815 -0.0988  0.1312 -0.1580
    68. (0.00084) RY*( 4) C   2           s( 98.14%)p 0.00(  0.15%)d 0.02(  1.71%)
                                            0.0000 -0.0045  0.9906 -0.0060 -0.0275
                                           -0.0212 -0.0005  0.0076 -0.0151 -0.0654
                                           -0.0129  0.0203  0.1044 -0.0366
    69. (0.00063) RY*( 5) C   2           s(  0.05%)p99.99( 18.43%)d99.99( 81.51%)
                                           -0.0000 -0.0000  0.0231 -0.0021  0.1116
                                           -0.0025  0.1133 -0.0071  0.3987 -0.0890
                                           -0.6985  0.4498 -0.3137  0.1360
    70. (0.00012) RY*( 6) C   2           s(  0.94%)p 3.79(  3.56%)d99.99( 95.50%)
                                           -0.0000 -0.0012  0.0970  0.0220 -0.1390
                                           -0.0062 -0.1068 -0.0044  0.0659 -0.0922
                                            0.3688 -0.1120 -0.8752  0.1786
    71. (0.00003) RY*( 7) C   2           s(  0.57%)p 4.55(  2.59%)d99.99( 96.84%)
    72. (0.00001) RY*( 8) C   2           s(  0.05%)p47.83(  2.19%)d99.99( 97.76%)
    73. (0.00001) RY*( 9) C   2           s(  0.06%)p37.61(  2.18%)d99.99( 97.76%)
    74. (0.00524) RY*( 1) C   3           s(  0.16%)p99.99( 93.20%)d40.85(  6.64%)
                                           -0.0000  0.0282  0.0288  0.0283  0.9180
                                           -0.0001  0.0983 -0.0078 -0.2807  0.0358
                                           -0.0892  0.0397  0.2347 -0.0231
    75. (0.00253) RY*( 2) C   3           s(  0.62%)p99.99( 98.05%)d 2.14(  1.33%)
                                           -0.0000 -0.0013  0.0788  0.0015 -0.1678
                                           -0.0368  0.9503  0.0097 -0.2186 -0.1076
                                            0.0250  0.0285  0.0070 -0.0142
    76. (0.00093) RY*( 3) C   3           s(  0.10%)p99.99( 84.49%)d99.99( 15.41%)
                                            0.0000 -0.0001  0.0312  0.0028  0.2371
                                            0.0034  0.2361  0.0125  0.8560  0.1236
                                            0.1087  0.2749 -0.0517 -0.2208
    77. (0.00081) RY*( 4) C   3           s( 92.78%)p 0.01(  0.84%)d 0.07(  6.38%)
                                            0.0000 -0.0035  0.9632 -0.0184  0.0339
                                            0.0007 -0.0820  0.0043 -0.0112 -0.0752
                                            0.0260 -0.1125 -0.1951 -0.0822
    78. (0.00068) RY*( 5) C   3           s(  0.04%)p99.99(  9.85%)d99.99( 90.12%)
                                            0.0000 -0.0001  0.0188  0.0018 -0.0790
                                            0.0022 -0.0824  0.0080 -0.2922  0.1663
                                           -0.2760  0.7877 -0.3006 -0.2940
    79. (0.00014) RY*( 6) C   3           s(  0.03%)p39.31(  1.34%)d99.99( 98.63%)
                                           -0.0000  0.0008  0.0185  0.0030 -0.0031
                                           -0.0256  0.1090  0.0062 -0.0287  0.9038
                                           -0.1685 -0.2851 -0.2118  0.1221
    80. (0.00004) RY*( 7) C   3           s(  6.21%)p 0.86(  5.36%)d14.24( 88.43%)
    81. (0.00000) RY*( 8) C   3           s(  0.04%)p99.99(  4.58%)d99.99( 95.38%)
    82. (0.00000) RY*( 9) C   3           s(  0.11%)p20.70(  2.36%)d99.99( 97.53%)
    83. (0.00527) RY*( 1) C   4           s(  0.17%)p99.99( 93.16%)d39.30(  6.67%)
                                           -0.0000  0.0280  0.0302  0.0203  0.5480
                                           -0.0219 -0.7910  0.0005  0.0682 -0.2375
                                            0.0586  0.0304 -0.0509 -0.0579
    84. (0.00259) RY*( 2) C   4           s(  0.48%)p99.99( 98.14%)d 2.86(  1.38%)
                                           -0.0000 -0.0019  0.0693  0.0265 -0.7728
                                            0.0234 -0.5078 -0.0138  0.3533 -0.0073
                                           -0.0290  0.0313  0.1090 -0.0042
    85. (0.00099) RY*( 3) C   4           s(  0.00%)p 1.00( 93.45%)d 0.07(  6.55%)
                                           -0.0000 -0.0000  0.0051  0.0015  0.2484
                                            0.0017  0.2493  0.0057  0.9003  0.0260
                                            0.1986 -0.1245  0.0898 -0.0426
    86. (0.00080) RY*( 4) C   4           s( 92.57%)p 0.01(  0.73%)d 0.07(  6.70%)
                                            0.0000 -0.0039  0.9621 -0.0162  0.0754
                                            0.0120  0.0238  0.0023 -0.0244  0.1368
                                           -0.1673 -0.0936  0.1050 -0.0232
    87. (0.00077) RY*( 5) C   4           s(  0.54%)p 2.09(  1.12%)d99.99( 98.34%)
                                            0.0000 -0.0003  0.0732 -0.0049 -0.0200
                                           -0.0027 -0.0247 -0.0127 -0.0999  0.3454
                                            0.5808  0.4273  0.0531 -0.5843
    88. (0.00014) RY*( 6) C   4           s(  0.49%)p 2.59(  1.27%)d99.99( 98.24%)
                                           -0.0000 -0.0006  0.0700  0.0188 -0.0788
                                            0.0153 -0.0651 -0.0094  0.0394  0.2453
                                            0.1713 -0.3194 -0.8893  0.0085
    89. (0.00005) RY*( 7) C   4           s(  5.71%)p 0.90(  5.15%)d15.61( 89.14%)
    90. (0.00000) RY*( 8) C   4           s(  0.00%)p 1.00(  5.45%)d17.33( 94.54%)
    91. (0.00000) RY*( 9) C   4           s(  0.13%)p11.89(  1.60%)d99.99( 98.26%)
    92. (0.00474) RY*( 1) C   5           s(  0.23%)p99.99( 92.91%)d30.05(  6.86%)
                                            0.0000 -0.0255  0.0404  0.0044  0.5052
                                            0.0268  0.7453 -0.0084 -0.3429 -0.1802
                                            0.0136  0.1010  0.1604 -0.0027
    93. (0.00263) RY*( 2) C   5           s(  1.69%)p56.99( 96.14%)d 1.29(  2.18%)
                                            0.0000  0.0119  0.1293 -0.0267  0.8001
                                            0.0146 -0.5628  0.0037 -0.0599  0.1106
                                           -0.0588 -0.0188  0.0755 -0.0047
    94. (0.00101) RY*( 3) C   5           s(  0.01%)p99.99( 79.58%)d99.99( 20.41%)
                                            0.0000 -0.0001  0.0118 -0.0033 -0.2260
                                           -0.0030 -0.2301 -0.0120 -0.8316 -0.0048
                                           -0.3083  0.2881 -0.1607  0.0131
    95. (0.00080) RY*( 4) C   5           s( 95.20%)p 0.02(  1.94%)d 0.03(  2.86%)
                                            0.0000 -0.0035  0.9757  0.0104 -0.1327
                                            0.0178  0.0045 -0.0075  0.0364 -0.1494
                                            0.0297  0.0196  0.0411 -0.0577
    96. (0.00066) RY*( 5) C   5           s(  0.04%)p99.99( 16.90%)d99.99( 83.06%)
                                            0.0000 -0.0001  0.0196 -0.0014  0.1022
                                           -0.0013  0.1059 -0.0061  0.3839 -0.1594
                                           -0.7547  0.2877 -0.2898  0.2622
    97. (0.00010) RY*( 6) C   5           s(  2.19%)p 1.90(  4.17%)d42.71( 93.64%)
    98. (0.00006) RY*( 7) C   5           s(  0.64%)p 4.98(  3.21%)d99.99( 96.15%)
    99. (0.00001) RY*( 8) C   5           s(  0.03%)p96.65(  2.85%)d99.99( 97.12%)
   100. (0.00001) RY*( 9) C   5           s(  0.05%)p43.83(  2.39%)d99.99( 97.56%)
   101. (0.00614) RY*( 1) C   6           s( 28.77%)p 2.27( 65.33%)d 0.20(  5.90%)
                                            0.0000  0.0320  0.5354  0.0105 -0.3422
                                           -0.0064 -0.6802 -0.0014  0.2709 -0.2231
                                            0.0092  0.0396  0.0426 -0.0757
   102. (0.00322) RY*( 2) C   6           s(  3.33%)p25.66( 85.48%)d 3.36( 11.19%)
                                           -0.0000  0.0111  0.1822 -0.0151 -0.7653
                                            0.0163  0.5105 -0.0004  0.0894  0.1994
                                           -0.1296  0.0083  0.2346  0.0149
   103. (0.00217) RY*( 3) C   6           s( 64.44%)p 0.44( 28.22%)d 0.11(  7.33%)
                                           -0.0000 -0.0312  0.8022 -0.0177  0.3742
                                           -0.0144  0.3636  0.0105 -0.0968  0.0990
                                            0.1543 -0.1195 -0.1460 -0.0641
   104. (0.00181) RY*( 4) C   6           s(  2.08%)p20.62( 42.85%)d26.50( 55.08%)
                                           -0.0000 -0.0065  0.1440 -0.0055 -0.1003
                                           -0.0037 -0.0970 -0.0030 -0.6395 -0.1048
                                           -0.6207  0.1802 -0.2589  0.2345
   105. (0.00087) RY*( 5) C   6           s(  0.02%)p99.99( 40.70%)d99.99( 59.29%)
                                            0.0000  0.0004  0.0130  0.0036  0.1734
                                            0.0020  0.1575  0.0073  0.5933  0.0595
                                           -0.4116  0.5651 -0.3056 -0.0848
   106. (0.00069) RY*( 6) C   6           s(  0.01%)p99.99( 16.45%)d99.99( 83.54%)
                                            0.0000  0.0001  0.0120 -0.0023  0.1133
                                           -0.0034  0.1015 -0.0124  0.3757 -0.2905
                                           -0.3528 -0.5851  0.0351  0.5320
   107. (0.00028) RY*( 7) C   6           s(  0.96%)p10.18(  9.74%)d93.33( 89.31%)
                                           -0.0000 -0.0183  0.0961 -0.0358  0.3039
                                           -0.0133  0.0123  0.0135 -0.0569 -0.1238
                                           -0.2736  0.2285  0.8624 -0.0835
   108. (0.00014) RY*( 8) C   6           s(  0.08%)p99.99( 10.97%)d99.99( 88.95%)
                                            0.0000  0.0116  0.0264  0.0062  0.1005
                                            0.0099 -0.3099 -0.0043  0.0579  0.8741
                                           -0.2520 -0.2302  0.0817  0.0479
   109. (0.00002) RY*( 9) C   6           s(  0.58%)p 0.41(  0.24%)d99.99( 99.18%)
   110. (0.00209) RY*( 1) N   7           s( 17.74%)p 4.31( 76.41%)d 0.33(  5.85%)
                                            0.0000 -0.0231  0.4205  0.0028 -0.6484
                                            0.0057 -0.2124 -0.0045  0.5464 -0.1919
                                            0.1016  0.0512 -0.0169 -0.0917
   111. (0.00156) RY*( 2) N   7           s(  2.84%)p30.86( 87.79%)d 3.29(  9.37%)
                                            0.0000 -0.0065  0.1685  0.0025 -0.4589
                                            0.0033 -0.2817  0.0039 -0.7667 -0.1408
                                           -0.2184 -0.0483 -0.0623  0.1413
   112. (0.00120) RY*( 3) N   7           s(  8.75%)p 7.98( 69.83%)d 2.45( 21.41%)
                                            0.0000  0.0101  0.2957 -0.0129 -0.2889
                                           -0.0002  0.7794  0.0037 -0.0849  0.4039
                                           -0.1571 -0.0944  0.1317 -0.0118
   113. (0.00056) RY*( 4) N   7           s(  0.85%)p 2.35(  2.00%)d99.99( 97.14%)
                                            0.0000 -0.0003  0.0924 -0.0009  0.0049
                                           -0.0006 -0.0693 -0.0010 -0.1233  0.0266
                                            0.6382 -0.6711  0.3349  0.0297
   114. (0.00050) RY*( 5) N   7           s( 54.01%)p 0.47( 25.48%)d 0.38( 20.51%)
                                            0.0000 -0.0002  0.7349 -0.0019  0.4394
                                           -0.0089 -0.2474  0.0031 -0.0199  0.3153
                                           -0.0565 -0.0633 -0.3134  0.0170
   115. (0.00014) RY*( 6) N   7           s( 11.49%)p 2.04( 23.47%)d 5.66( 65.04%)
                                           -0.0000  0.0197  0.3383  0.0022  0.2297
                                            0.0047  0.4001 -0.0012 -0.1477 -0.7344
                                            0.2393  0.2265 -0.0164  0.0475
   116. (0.00009) RY*( 7) N   7           s(  4.38%)p 1.47(  6.46%)d20.35( 89.16%)
   117. (0.00003) RY*( 8) N   7           s(  0.01%)p99.99(  5.56%)d99.99( 94.43%)
   118. (0.00002) RY*( 9) N   7           s(  0.05%)p63.14(  2.98%)d99.99( 96.98%)
   119. (0.01220) RY*( 1) C   8           s( 20.19%)p 3.32( 67.13%)d 0.63( 12.68%)
                                           -0.0000 -0.0164  0.4490 -0.0088 -0.5658
                                            0.0658 -0.5151 -0.0159  0.2850 -0.1944
                                           -0.0364  0.1181  0.2687 -0.0399
   120. (0.00685) RY*( 2) C   8           s( 19.18%)p 3.99( 76.54%)d 0.22(  4.28%)
                                            0.0000  0.0085  0.4379 -0.0255 -0.2917
                                           -0.0324  0.8233  0.0223 -0.0163 -0.1150
                                           -0.0070  0.0584  0.1357 -0.0876
   121. (0.00411) RY*( 3) C   8           s(  5.36%)p15.76( 84.39%)d 1.91( 10.25%)
                                            0.0000  0.0055  0.2313  0.0324  0.4938
                                            0.0099  0.0633  0.0165  0.7711  0.1913
                                            0.1501  0.1143  0.0401 -0.1694
   122. (0.00223) RY*( 4) C   8           s(  3.73%)p 1.71(  6.40%)d24.07( 89.87%)
                                           -0.0000  0.0019  0.1932  0.0045  0.2047
                                           -0.0080  0.0193 -0.0273  0.1445 -0.2346
                                           -0.3472 -0.6262  0.1341  0.5595
   123. (0.00153) RY*( 5) C   8           s( 23.38%)p 1.80( 41.98%)d 1.48( 34.64%)
                                            0.0000  0.0015  0.4835  0.0267  0.3818
                                            0.0069 -0.1590 -0.0040 -0.4980  0.3794
                                           -0.1093  0.1400  0.4127 -0.0239
   124. (0.00083) RY*( 6) C   8           s(  7.72%)p 0.43(  3.33%)d11.52( 88.95%)
                                            0.0000 -0.0057  0.2778  0.0121 -0.0323
                                           -0.0110 -0.0959  0.0211 -0.1495  0.0544
                                            0.6961 -0.5748 -0.1946 -0.1834
   125. (0.00064) RY*( 7) C   8           s( 16.73%)p 0.05(  0.91%)d 4.92( 82.36%)
                                            0.0000 -0.0061  0.4090  0.0112 -0.0405
                                           -0.0167 -0.0760 -0.0101 -0.0336  0.1969
                                           -0.3453  0.0837 -0.8106  0.0403
   126. (0.00025) RY*( 8) C   8           s(  3.38%)p 5.67( 19.19%)d22.89( 77.43%)
                                            0.0000  0.0080  0.1838 -0.0016  0.3927
                                           -0.0294 -0.0794  0.0068 -0.1745 -0.8085
                                            0.1338  0.2805 -0.1396 -0.0679
   127. (0.00001) RY*( 9) C   8           s(  0.42%)p 1.24(  0.52%)d99.99( 99.06%)
   128. (0.00781) RY*( 1) C   9           s(  0.22%)p99.99( 97.93%)d 8.31(  1.84%)
                                           -0.0000  0.0041  0.0469  0.0013  0.3366
                                            0.0112  0.4334 -0.0286 -0.8230  0.0056
                                           -0.0294 -0.0980 -0.0365 -0.0814
   129. (0.00227) RY*( 2) C   9           s(  0.87%)p99.99( 89.02%)d11.57( 10.11%)
                                           -0.0000  0.0230  0.0906 -0.0047  0.2622
                                            0.0027  0.7587  0.0046  0.4957 -0.0763
                                           -0.0120  0.1174 -0.2513  0.1349
   130. (0.00115) RY*( 3) C   9           s( 79.27%)p 0.02(  1.71%)d 0.24( 19.02%)
                                            0.0000 -0.0022  0.8904  0.0067  0.1049
                                           -0.0123 -0.0353 -0.0038  0.0679  0.0230
                                            0.2099 -0.0844  0.3666 -0.0637
   131. (0.00070) RY*( 4) C   9           s(  4.08%)p21.22( 86.54%)d 2.30(  9.38%)
                                            0.0000  0.0020  0.2019  0.0231 -0.8603
                                            0.0012  0.3190 -0.0073 -0.1513  0.1267
                                            0.0745 -0.0373 -0.2571 -0.0688
   132. (0.00032) RY*( 5) C   9           s( 10.18%)p 0.24(  2.45%)d 8.58( 87.37%)
                                            0.0000 -0.0047  0.3190  0.0037  0.0112
                                            0.0020 -0.1475  0.0041 -0.0510  0.0907
                                           -0.8645  0.1254 -0.2250  0.2274
   133. (0.00022) RY*( 6) C   9           s(  1.36%)p 8.49( 11.55%)d64.01( 87.09%)
                                           -0.0000 -0.0047  0.1165 -0.0284  0.2480
                                            0.0052 -0.2276 -0.0048  0.0363  0.6144
                                            0.2699 -0.1674 -0.6238 -0.0587
   134. (0.00004) RY*( 7) C   9           s(  0.66%)p 2.89(  1.90%)d99.99( 97.45%)
   135. (0.00001) RY*( 8) C   9           s(  1.94%)p 1.38(  2.68%)d49.13( 95.38%)
   136. (0.00001) RY*( 9) C   9           s(  1.46%)p 4.33(  6.34%)d62.96( 92.19%)
   137. (0.00567) RY*( 1) C  10           s(  7.02%)p12.32( 86.45%)d 0.93(  6.53%)
                                            0.0000 -0.0037  0.2648  0.0192  0.7314
                                            0.0156  0.5194  0.0046  0.2430  0.1477
                                            0.1084  0.0906 -0.0210 -0.1520
   138. (0.00399) RY*( 2) C  10           s( 13.64%)p 6.07( 82.71%)d 0.27(  3.66%)
                                           -0.0000  0.0130  0.3690 -0.0166 -0.6021
                                           -0.0002  0.4219 -0.0184  0.5348 -0.0045
                                           -0.0400 -0.0787  0.1578 -0.0620
   139. (0.00287) RY*( 3) C  10           s(  8.36%)p10.35( 86.53%)d 0.61(  5.10%)
                                           -0.0000  0.0038  0.2892 -0.0184 -0.1765
                                            0.0026  0.4746  0.0162 -0.7799 -0.0749
                                            0.1003  0.1111  0.1322  0.0745
   140. (0.00103) RY*( 4) C  10           s( 68.36%)p 0.34( 23.29%)d 0.12(  8.35%)
                                           -0.0000 -0.0081  0.8268 -0.0200  0.1104
                                           -0.0034 -0.4688 -0.0052 -0.0220 -0.0486
                                           -0.1365 -0.0051 -0.1444  0.2040
   141. (0.00073) RY*( 5) C  10           s(  0.09%)p 5.89(  0.51%)d99.99( 99.41%)
                                           -0.0000  0.0011  0.0293  0.0063 -0.0357
                                           -0.0105  0.0491  0.0025 -0.0348  0.1285
                                            0.5766 -0.7027 -0.3557  0.1574
   142. (0.00034) RY*( 6) C  10           s(  0.11%)p39.32(  4.24%)d99.99( 95.65%)
                                           -0.0000  0.0008  0.0328 -0.0052  0.0206
                                           -0.0043  0.0588  0.0247 -0.1947  0.2331
                                           -0.6306 -0.5201 -0.0926 -0.4748
   143. (0.00022) RY*( 7) C  10           s(  0.34%)p18.69(  6.41%)d99.99( 93.25%)
                                            0.0000 -0.0047  0.0584 -0.0068  0.1651
                                            0.0132 -0.1911  0.0049 -0.0092 -0.0814
                                            0.1701 -0.3519  0.8772 -0.0600
   144. (0.00014) RY*( 8) C  10           s(  2.01%)p 4.65(  9.35%)d44.06( 88.64%)
                                            0.0000  0.0019  0.1418  0.0054 -0.1563
                                            0.0077 -0.2521  0.0021 -0.0738  0.2736
                                            0.4423  0.2677 -0.0392 -0.7366
   145. (0.00002) RY*( 9) C  10           s(  0.09%)p 7.32(  0.65%)d99.99( 99.26%)
   146. (0.00584) RY*( 1) C  11           s(  0.63%)p99.99( 93.50%)d 9.34(  5.87%)
                                            0.0000 -0.0227  0.0760 -0.0181 -0.6499
                                           -0.0129 -0.4698  0.0182  0.5395 -0.0095
                                            0.1848  0.1532 -0.0245 -0.0193
   147. (0.00288) RY*( 2) C  11           s( 10.81%)p 8.04( 86.97%)d 0.21(  2.22%)
                                            0.0000  0.0170  0.3283  0.0071 -0.3777
                                            0.0116 -0.3375  0.0161 -0.7827  0.0985
                                           -0.0268 -0.0152  0.0076 -0.1074
   148. (0.00116) RY*( 3) C  11           s( 82.69%)p 0.19( 15.74%)d 0.02(  1.57%)
                                            0.0000 -0.0080  0.9093 -0.0192  0.0391
                                           -0.0128  0.3408  0.0003  0.1981  0.0016
                                            0.0298  0.0302 -0.0376  0.1116
   149. (0.00081) RY*( 4) C  11           s(  3.45%)p20.62( 71.24%)d 7.32( 25.31%)
                                            0.0000 -0.0026  0.1859  0.0019  0.5598
                                           -0.0062 -0.6259  0.0034  0.0853  0.0071
                                           -0.2774  0.3563 -0.2166 -0.0463
   150. (0.00058) RY*( 5) C  11           s(  1.48%)p12.95( 19.16%)d53.62( 79.36%)
                                            0.0000 -0.0015  0.1217 -0.0072  0.2851
                                            0.0063 -0.3300  0.0010  0.0367 -0.0651
                                            0.3941 -0.3486  0.7113  0.0806
   151. (0.00012) RY*( 6) C  11           s(  0.48%)p 6.98(  3.37%)d99.99( 96.14%)
                                           -0.0000 -0.0033  0.0695 -0.0109  0.0246
                                           -0.0120  0.0307 -0.0205  0.1775  0.3721
                                           -0.2024 -0.2857  0.0839 -0.8327
   152. (0.00006) RY*( 7) C  11           s(  0.30%)p13.78(  4.13%)d99.99( 95.57%)
   153. (0.00001) RY*( 8) C  11           s(  0.11%)p39.36(  4.42%)d99.99( 95.47%)
   154. (0.00001) RY*( 9) C  11           s(  0.13%)p11.87(  1.54%)d99.99( 98.33%)
   155. (0.00543) RY*( 1) C  12           s(  0.08%)p99.99( 92.97%)d87.23(  6.95%)
                                           -0.0000  0.0282  0.0010 -0.0063 -0.0928
                                           -0.0086 -0.1870 -0.0307 -0.9408 -0.0809
                                            0.0840  0.1039 -0.0258  0.2108
   156. (0.00276) RY*( 2) C  12           s(  0.06%)p99.99( 98.47%)d23.13(  1.47%)
                                           -0.0000  0.0021  0.0251  0.0279 -0.7418
                                            0.0222 -0.6261 -0.0110  0.2029 -0.0356
                                           -0.0772 -0.0543  0.0000  0.0669
   157. (0.00085) RY*( 3) C  12           s( 93.03%)p 0.01(  1.23%)d 0.06(  5.74%)
                                            0.0000 -0.0032  0.9645  0.0005  0.0724
                                            0.0042 -0.0669  0.0191 -0.0468  0.1842
                                           -0.0900 -0.0662 -0.0263 -0.1015
   158. (0.00071) RY*( 4) C  12           s(  1.04%)p27.93( 29.14%)d66.93( 69.82%)
                                            0.0000 -0.0002  0.1021  0.0039 -0.3539
                                           -0.0038  0.4042  0.0024 -0.0514 -0.1233
                                           -0.0030  0.0927  0.8210 -0.0183
   159. (0.00062) RY*( 5) C  12           s(  0.17%)p99.99( 63.39%)d99.99( 36.44%)
                                            0.0000  0.0001  0.0412 -0.0065 -0.5209
                                            0.0080  0.5977 -0.0002 -0.0718  0.1251
                                            0.1776 -0.3006 -0.4739  0.0477
   160. (0.00014) RY*( 6) C  12           s(  0.00%)p 1.00(  1.48%)d66.42( 98.51%)
                                            0.0000  0.0002  0.0062  0.0204 -0.0931
                                            0.0163 -0.0703 -0.0063  0.0225  0.2616
                                            0.6856  0.5102 -0.0303 -0.4306
   161. (0.00005) RY*( 7) C  12           s(  5.64%)p 0.88(  4.94%)d15.87( 89.42%)
   162. (0.00000) RY*( 8) C  12           s(  0.06%)p34.28(  2.20%)d99.99( 97.73%)
   163. (0.00000) RY*( 9) C  12           s(  0.01%)p 1.00(  6.25%)d14.99( 93.74%)
   164. (0.00520) RY*( 1) C  13           s(  0.19%)p99.99( 92.42%)d38.03(  7.39%)
                                           -0.0000  0.0272  0.0346 -0.0224 -0.6941
                                           -0.0193 -0.6161 -0.0081 -0.2487  0.1470
                                            0.1150  0.0782  0.0124 -0.1810
   165. (0.00257) RY*( 2) C  13           s(  0.00%)p 1.00( 98.54%)d 0.01(  1.46%)
                                            0.0000 -0.0000  0.0025 -0.0099  0.2531
                                           -0.0038  0.1004  0.0366 -0.9538  0.0297
                                           -0.0764 -0.0686  0.0151 -0.0544
   166. (0.00093) RY*( 3) C  13           s( 94.62%)p 0.00(  0.21%)d 0.05(  5.17%)
                                            0.0000 -0.0039  0.9727  0.0139  0.0072
                                            0.0139 -0.0402  0.0058 -0.0005 -0.0152
                                           -0.1058 -0.0352  0.0018  0.1976
   167. (0.00075) RY*( 4) C  13           s(  0.13%)p99.99( 88.42%)d86.31( 11.44%)
                                            0.0000  0.0001  0.0364 -0.0024 -0.6051
                                            0.0040  0.7147 -0.0001 -0.0858 -0.0038
                                            0.1938 -0.2131  0.1696  0.0519
   168. (0.00064) RY*( 5) C  13           s(  0.00%)p 1.00(  5.31%)d17.82( 94.69%)
                                           -0.0000 -0.0000  0.0014  0.0073  0.1482
                                           -0.0088 -0.1752  0.0011  0.0186  0.1325
                                            0.5611 -0.7114 -0.2984  0.1389
   169. (0.00014) RY*( 6) C  13           s(  0.00%)p 1.00(  1.51%)d65.15( 98.49%)
                                           -0.0000 -0.0000  0.0035  0.0070 -0.0309
                                            0.0029 -0.0124 -0.0261  0.1152  0.2428
                                           -0.6207 -0.5799  0.1191 -0.4361
   170. (0.00005) RY*( 7) C  13           s(  5.08%)p 1.02(  5.17%)d17.66( 89.75%)
   171. (0.00000) RY*( 8) C  13           s(  0.00%)p 1.00(  6.08%)d15.44( 93.92%)
   172. (0.00000) RY*( 9) C  13           s(  0.06%)p41.30(  2.41%)d99.99( 97.53%)
   173. (0.00547) RY*( 1) C  14           s(  0.08%)p99.99( 93.07%)d84.47(  6.84%)
                                           -0.0000  0.0280  0.0050 -0.0206 -0.5280
                                           -0.0145 -0.3581  0.0200  0.7230  0.0282
                                           -0.2005 -0.1631  0.0282  0.0094
   174. (0.00276) RY*( 2) C  14           s(  0.03%)p99.99( 98.48%)d47.48(  1.49%)
                                            0.0000  0.0030  0.0175  0.0176 -0.5192
                                            0.0181 -0.5353  0.0280 -0.6536 -0.0534
                                           -0.0316 -0.0073 -0.0117  0.1044
   175. (0.00086) RY*( 3) C  14           s( 92.67%)p 0.01(  0.87%)d 0.07(  6.46%)
                                            0.0000 -0.0033  0.9627  0.0108  0.0312
                                            0.0075 -0.0687 -0.0145  0.0508  0.0955
                                            0.0911  0.1898 -0.0983  0.0390
   176. (0.00077) RY*( 4) C  14           s(  1.57%)p43.42( 68.01%)d19.43( 30.43%)
                                            0.0000  0.0000  0.1252 -0.0061 -0.5399
                                            0.0105  0.6182 -0.0028 -0.0791 -0.0546
                                            0.2008 -0.1250  0.4929  0.0482
   177. (0.00064) RY*( 5) C  14           s(  0.34%)p74.51( 25.28%)d99.99( 74.38%)
                                            0.0000 -0.0005  0.0582 -0.0031  0.3230
                                            0.0048 -0.3819 -0.0013  0.0505 -0.0169
                                            0.4939 -0.5018  0.4843  0.1148
   178. (0.00013) RY*( 6) C  14           s(  0.01%)p 1.00(  1.50%)d65.70( 98.50%)
                                           -0.0000 -0.0007  0.0074 -0.0136  0.0687
                                           -0.0138  0.0650 -0.0186  0.0730 -0.4919
                                           -0.1012  0.0328 -0.0846  0.8512
   179. (0.00005) RY*( 7) C  14           s(  5.34%)p 0.91(  4.87%)d16.80( 89.79%)
   180. (0.00000) RY*( 8) C  14           s(  0.01%)p 1.00(  5.91%)d15.92( 94.08%)
   181. (0.00000) RY*( 9) C  14           s(  0.05%)p44.89(  2.09%)d99.99( 97.86%)
   182. (0.00583) RY*( 1) C  15           s(  0.25%)p99.99( 93.70%)d24.06(  6.05%)
                                            0.0000 -0.0238  0.0442 -0.0048 -0.2767
                                           -0.0069 -0.2811 -0.0256 -0.8836  0.0854
                                           -0.0716 -0.0901  0.0289 -0.1978
   183. (0.00248) RY*( 2) C  15           s(  4.42%)p21.08( 93.13%)d 0.55(  2.45%)
                                            0.0000  0.0165  0.2095  0.0160 -0.7371
                                            0.0184 -0.4824 -0.0087  0.3932  0.0688
                                            0.1045  0.0829 -0.0124 -0.0424
   184. (0.00111) RY*( 3) C  15           s( 71.32%)p 0.38( 27.22%)d 0.02(  1.46%)
                                            0.0000 -0.0047  0.8445 -0.0179 -0.1312
                                           -0.0043  0.5003 -0.0116 -0.0646  0.0568
                                           -0.1052  0.0123  0.0031  0.0095
   185. (0.00088) RY*( 4) C  15           s( 20.04%)p 3.27( 65.63%)d 0.71( 14.32%)
                                            0.0000 -0.0051  0.4477 -0.0057  0.5490
                                           -0.0005 -0.5927 -0.0084  0.0595  0.1244
                                            0.0887 -0.2325 -0.2566  0.0003
   186. (0.00065) RY*( 5) C  15           s(  2.46%)p 3.27(  8.03%)d36.46( 89.52%)
                                            0.0000 -0.0016  0.1567  0.0055  0.1832
                                           -0.0080 -0.2144 -0.0017  0.0255 -0.1570
                                           -0.0462  0.1765  0.9146 -0.0280
   187. (0.00012) RY*( 6) C  15           s(  0.32%)p 9.24(  2.98%)d99.99( 96.69%)
                                           -0.0000 -0.0033  0.0567 -0.0193  0.1033
                                           -0.0150  0.0572  0.0092 -0.1233  0.0566
                                            0.7571  0.5885 -0.0850 -0.1923
   188. (0.00004) RY*( 7) C  15           s(  0.88%)p 4.95(  4.36%)d99.99( 94.76%)
   189. (0.00001) RY*( 8) C  15           s(  0.29%)p 3.59(  1.06%)d99.99( 98.65%)
   190. (0.00001) RY*( 9) C  15           s(  0.10%)p41.21(  3.96%)d99.99( 95.94%)
   191. (0.00315) RY*( 1) N  16           s(  2.91%)p31.19( 90.90%)d 2.12(  6.19%)
                                            0.0000 -0.0085  0.1705  0.0044  0.1355
                                           -0.0261  0.8861  0.0056 -0.3236 -0.0298
                                           -0.0596  0.0664  0.2294 -0.0202
   192. (0.00145) RY*( 2) N  16           s(  0.38%)p99.99( 98.00%)d 4.31(  1.62%)
                                            0.0000  0.0025  0.0613  0.0259  0.9507
                                            0.0047 -0.2216 -0.0074 -0.1625  0.1098
                                           -0.0241  0.0008  0.0322  0.0502
   193. (0.00067) RY*( 3) N  16           s(  0.02%)p99.99( 89.74%)d99.99( 10.24%)
                                            0.0000 -0.0006  0.0134  0.0023  0.2157
                                            0.0030  0.2817  0.0138  0.8783  0.0180
                                            0.2351 -0.1750  0.1257 -0.0199
   194. (0.00039) RY*( 4) N  16           s(  0.03%)p99.99(  7.67%)d99.99( 92.30%)
                                           -0.0000 -0.0005  0.0184  0.0033  0.0570
                                            0.0041  0.0793  0.0142  0.2587 -0.2294
                                           -0.8094  0.1704 -0.2469  0.3538
   195. (0.00018) RY*( 5) N  16           s( 93.85%)p 0.03(  2.40%)d 0.04(  3.75%)
                                            0.0000 -0.0026  0.9688 -0.0129 -0.0939
                                           -0.0144 -0.1146  0.0079  0.0395  0.1161
                                            0.0392 -0.0569 -0.1198  0.0702
   196. (0.00006) RY*( 6) N  16           s(  0.52%)p 3.85(  2.02%)d99.99( 97.46%)
   197. (0.00002) RY*( 7) N  16           s(  0.15%)p14.03(  2.15%)d99.99( 97.69%)
   198. (0.00002) RY*( 8) N  16           s(  1.61%)p 4.09(  6.58%)d57.12( 91.82%)
   199. (0.00002) RY*( 9) N  16           s(  0.51%)p 1.91(  0.97%)d99.99( 98.53%)
   200. (0.00221) RY*( 1) H  17           s( 99.52%)p 0.00(  0.48%)
                                            0.0045  0.9976 -0.0250 -0.0602  0.0231
   201. (0.00017) RY*( 2) H  17           s(  0.00%)p 1.00(100.00%)
                                           -0.0000  0.0005  0.2523  0.2607  0.9319
   202. (0.00009) RY*( 3) H  17           s(  0.00%)p 1.00(100.00%)
   203. (0.00006) RY*( 4) H  17           s(  0.57%)p99.99( 99.43%)
   204. (0.00158) RY*( 1) H  18           s( 99.09%)p 0.01(  0.91%)
                                            0.0046  0.9954 -0.0921 -0.0016  0.0252
   205. (0.00019) RY*( 2) H  18           s(  0.00%)p 1.00(100.00%)
                                            0.0000  0.0005  0.2556  0.2618  0.9307
   206. (0.00009) RY*( 3) H  18           s(  0.00%)p 1.00(100.00%)
   207. (0.00006) RY*( 4) H  18           s(  1.00%)p99.04( 99.00%)
   208. (0.00157) RY*( 1) H  19           s( 99.08%)p 0.01(  0.92%)
                                            0.0045  0.9954 -0.0613  0.0738 -0.0037
   209. (0.00020) RY*( 2) H  19           s(  0.00%)p 1.00(100.00%)
                                            0.0000  0.0001  0.2576  0.2585  0.9310
   210. (0.00009) RY*( 3) H  19           s(  0.00%)p 1.00(100.00%)
   211. (0.00006) RY*( 4) H  19           s(  1.01%)p97.91( 98.99%)
   212. (0.00164) RY*( 1) H  20           s( 98.93%)p 0.01(  1.07%)
                                            0.0050  0.9946  0.0242  0.0961 -0.0303
   213. (0.00021) RY*( 2) H  20           s(  0.00%)p 1.00(100.00%)
                                            0.0001  0.0027 -0.2592 -0.2558 -0.9313
   214. (0.00008) RY*( 3) H  20           s(  0.07%)p99.99( 99.93%)
   215. (0.00005) RY*( 4) H  20           s(  1.10%)p90.26( 98.90%)
   216. (0.00237) RY*( 1) H  21           s( 98.91%)p 0.01(  1.09%)
                                            0.0087  0.9945  0.0568  0.0108 -0.0870
   217. (0.00054) RY*( 2) H  21           s(  0.40%)p99.99( 99.60%)
                                            0.0040  0.0635  0.2681  0.2415  0.9304
   218. (0.00018) RY*( 3) H  21           s(  0.16%)p99.99( 99.84%)
                                           -0.0044  0.0395 -0.7504  0.6584  0.0427
   219. (0.00005) RY*( 4) H  21           s(  0.76%)p99.99( 99.24%)
   220. (0.00236) RY*( 1) H  22           s( 99.03%)p 0.01(  0.97%)
                                            0.0055  0.9951  0.0661 -0.0281 -0.0673
   221. (0.00020) RY*( 2) H  22           s(  0.01%)p 1.00( 99.99%)
                                           -0.0018  0.0087 -0.0779 -0.9001  0.4287
   222. (0.00015) RY*( 3) H  22           s(  0.27%)p99.99( 99.73%)
                                            0.0026  0.0520 -0.9800 -0.0061 -0.1922
   223. (0.00003) RY*( 4) H  22           s(  0.77%)p99.99( 99.23%)
   224. (0.00284) RY*( 1) H  23           s( 99.60%)p 0.00(  0.40%)
                                            0.0048  0.9980 -0.0055 -0.0625  0.0092
   225. (0.00018) RY*( 2) H  23           s(  0.01%)p 1.00( 99.99%)
                                            0.0022  0.0081 -0.6397  0.2902  0.7117
   226. (0.00013) RY*( 3) H  23           s(  0.01%)p99.99( 99.99%)
                                            0.0041  0.0108  0.7676  0.1948  0.6105
   227. (0.00004) RY*( 4) H  23           s(  0.47%)p99.99( 99.53%)
   228. (0.00176) RY*( 1) H  24           s( 99.47%)p 0.01(  0.53%)
                                            0.0042  0.9974 -0.0570 -0.0301  0.0334
   229. (0.00018) RY*( 2) H  24           s(  0.01%)p99.99( 99.99%)
                                           -0.0004  0.0113  0.6532 -0.7506  0.0990
   230. (0.00007) RY*( 3) H  24           s(  0.44%)p99.99( 99.56%)
   231. (0.00007) RY*( 4) H  24           s(  0.17%)p99.99( 99.83%)
   232. (0.00163) RY*( 1) H  25           s( 99.22%)p 0.01(  0.78%)
                                            0.0046  0.9961  0.0163  0.0253  0.0829
   233. (0.00017) RY*( 2) H  25           s(  0.00%)p 1.00(100.00%)
                                            0.0001  0.0015  0.6377 -0.7650  0.0903
   234. (0.00009) RY*( 3) H  25           s(  0.00%)p 1.00(100.00%)
   235. (0.00006) RY*( 4) H  25           s(  0.87%)p99.99( 99.13%)
   236. (0.00161) RY*( 1) H  26           s( 99.25%)p 0.01(  0.75%)
                                            0.0045  0.9962  0.0606  0.0572  0.0240
   237. (0.00018) RY*( 2) H  26           s(  0.00%)p 1.00(100.00%)
                                           -0.0000  0.0029  0.6401 -0.7637  0.0841
   238. (0.00008) RY*( 3) H  26           s(  0.00%)p 1.00(100.00%)
   239. (0.00006) RY*( 4) H  26           s(  0.84%)p99.99( 99.16%)
   240. (0.00163) RY*( 1) H  27           s( 99.21%)p 0.01(  0.79%)
                                            0.0046  0.9960  0.0505  0.0389 -0.0619
   241. (0.00018) RY*( 2) H  27           s(  0.00%)p 1.00(100.00%)
                                           -0.0000  0.0037  0.6376 -0.7640  0.0988
   242. (0.00009) RY*( 3) H  27           s(  0.00%)p 1.00(100.00%)
   243. (0.00006) RY*( 4) H  27           s(  0.88%)p99.99( 99.12%)
   244. (0.00173) RY*( 1) H  28           s( 99.22%)p 0.01(  0.78%)
                                            0.0047  0.9961 -0.0361 -0.0148 -0.0789
   245. (0.00018) RY*( 2) H  28           s(  0.04%)p99.99( 99.96%)
                                            0.0011  0.0192  0.6547 -0.7510  0.0837
   246. (0.00008) RY*( 3) H  28           s(  0.02%)p99.99( 99.98%)
   247. (0.00006) RY*( 4) H  28           s(  0.81%)p99.99( 99.19%)
   248. (0.02514) BD*( 1) C   1 - C   2  
                ( 49.03%)   0.7002* C   1 s( 38.09%)p 1.62( 61.87%)d 0.00(  0.04%)
                                            0.0002 -0.6171 -0.0085  0.7360 -0.0174
                                            0.1327  0.0376 -0.2401 -0.0058 -0.0019
                                            0.0090  0.0010 -0.0144  0.0078
                ( 50.97%)  -0.7139* C   2 s( 34.89%)p 1.86( 65.06%)d 0.00(  0.05%)
                                           -0.0001 -0.5906 -0.0081 -0.7743 -0.0109
                                           -0.0294  0.0317  0.2216 -0.0057 -0.0034
                                            0.0111  0.0021 -0.0162  0.0098
   249. (0.04131) BD*( 1) C   1 - C   6  
                ( 51.17%)   0.7153* C   1 s( 32.66%)p 2.06( 67.29%)d 0.00(  0.05%)
                                            0.0001  0.5714 -0.0121  0.2569 -0.0097
                                            0.7277 -0.0010 -0.2778  0.0027  0.0117
                                           -0.0056 -0.0123 -0.0116 -0.0088
                ( 48.83%)  -0.6988* C   6 s( 33.15%)p 2.02( 66.81%)d 0.00(  0.05%)
                                           -0.0002  0.5756 -0.0130 -0.3159  0.0020
                                           -0.7003  0.0125  0.2788 -0.0041  0.0067
                                           -0.0035 -0.0112 -0.0139 -0.0093
   250. (0.47831) BD*( 2) C   1 - C   6  
                ( 50.08%)   0.7077* C   1 s(  0.00%)p 1.00( 99.97%)d 0.00(  0.03%)
                                            0.0000  0.0002  0.0004  0.2558  0.0005
                                            0.2645 -0.0001  0.9297  0.0000  0.0051
                                            0.0024  0.0131 -0.0030 -0.0088
                ( 49.92%)  -0.7065* C   6 s(  0.00%)p 1.00( 99.97%)d 0.00(  0.03%)
                                           -0.0000  0.0018 -0.0003  0.2575 -0.0012
                                            0.2562 -0.0011  0.9316 -0.0031 -0.0051
                                           -0.0046 -0.0112  0.0020  0.0089
   251. (0.02161) BD*( 1) C   1 - N  16  
                ( 59.11%)   0.7688* C   1 s( 28.93%)p 2.45( 70.95%)d 0.00(  0.12%)
                                            0.0001 -0.5378 -0.0059 -0.5706  0.0218
                                            0.6168  0.0480 -0.0184 -0.0199  0.0288
                                            0.0015  0.0009 -0.0027  0.0188
                ( 40.89%)  -0.6395* N  16 s( 33.23%)p 2.01( 66.69%)d 0.00(  0.08%)
                                           -0.0003 -0.5764 -0.0055  0.6768 -0.0203
                                           -0.4529 -0.0154 -0.0546  0.0101  0.0231
                                           -0.0024  0.0029  0.0080  0.0136
   252. (0.01494) BD*( 1) C   2 - C   3  
                ( 49.70%)   0.7050* C   2 s( 36.16%)p 1.76( 63.80%)d 0.00(  0.04%)
                                            0.0000 -0.6012 -0.0121  0.4936  0.0361
                                           -0.6255  0.0138  0.0386 -0.0138  0.0152
                                           -0.0008  0.0034  0.0075  0.0111
                ( 50.30%)  -0.7093* C   3 s( 36.11%)p 1.77( 63.85%)d 0.00(  0.04%)
                                           -0.0001 -0.6009 -0.0063 -0.4536  0.0232
                                            0.6542  0.0291 -0.0558 -0.0144  0.0171
                                           -0.0001  0.0020  0.0038  0.0115
   253. (0.31326) BD*( 2) C   2 - C   3  
                ( 51.25%)   0.7159* C   2 s(  0.00%)p 1.00( 99.95%)d 0.00(  0.05%)
                                           -0.0000  0.0004 -0.0001  0.2562 -0.0031
                                            0.2593 -0.0030  0.9308 -0.0107  0.0048
                                           -0.0049  0.0195 -0.0067 -0.0084
                ( 48.75%)  -0.6982* C   3 s(  0.00%)p 1.00( 99.96%)d 0.00(  0.04%)
                                            0.0000  0.0004 -0.0000  0.2567 -0.0036
                                            0.2577 -0.0036  0.9311 -0.0132  0.0022
                                            0.0164 -0.0098  0.0073 -0.0037
   254. (0.01483) BD*( 1) C   2 - H  17  
                ( 38.27%)   0.6186* C   2 s( 28.86%)p 2.46( 71.11%)d 0.00(  0.03%)
                                           -0.0003  0.5370 -0.0159 -0.2993 -0.0003
                                           -0.7343  0.0057  0.2867 -0.0015  0.0082
                                           -0.0039 -0.0092 -0.0097 -0.0068
                ( 61.73%)  -0.7857* H  17 s( 99.91%)p 0.00(  0.09%)
                                            0.9995 -0.0024  0.0099  0.0268 -0.0102
   255. (0.01734) BD*( 1) C   3 - C   4  
                ( 50.13%)   0.7080* C   3 s( 35.57%)p 1.81( 64.39%)d 0.00(  0.04%)
                                            0.0001  0.5963  0.0083  0.2637 -0.0298
                                            0.7075  0.0265 -0.2688  0.0009  0.0113
                                           -0.0056 -0.0109 -0.0097 -0.0080
                ( 49.87%)  -0.7062* C   4 s( 35.90%)p 1.78( 64.05%)d 0.00(  0.04%)
                                            0.0001  0.5992  0.0066 -0.2932 -0.0383
                                           -0.6919  0.0056  0.2725  0.0090  0.0087
                                           -0.0042 -0.0109 -0.0121 -0.0083
   256. (0.01358) BD*( 1) C   3 - H  18  
                ( 38.79%)   0.6228* C   3 s( 28.22%)p 2.54( 71.74%)d 0.00(  0.03%)
                                           -0.0003  0.5311 -0.0126 -0.8109  0.0062
                                           -0.0545 -0.0005  0.2385 -0.0016  0.0016
                                           -0.0085 -0.0011  0.0134 -0.0076
                ( 61.21%)  -0.7824* H  18 s( 99.91%)p 0.00(  0.09%)
                                            0.9996 -0.0017  0.0286  0.0021 -0.0084
   257. (0.01538) BD*( 1) C   4 - C   5  
                ( 50.70%)   0.7120* C   4 s( 35.84%)p 1.79( 64.11%)d 0.00(  0.04%)
                                            0.0001  0.5986  0.0086  0.7564  0.0046
                                            0.1042  0.0383 -0.2376 -0.0119  0.0020
                                           -0.0102 -0.0015  0.0159 -0.0092
                ( 49.30%)  -0.7021* C   5 s( 36.40%)p 1.75( 63.56%)d 0.00(  0.04%)
                                           -0.0000  0.6032  0.0112 -0.7617 -0.0147
                                           -0.0528  0.0354  0.2261 -0.0057  0.0056
                                           -0.0104 -0.0030  0.0133 -0.0085
   258. (0.34123) BD*( 2) C   4 - C   5  
                ( 51.10%)   0.7148* C   4 s(  0.00%)p 1.00( 99.95%)d 0.00(  0.05%)
                                           -0.0000 -0.0001 -0.0001  0.2570 -0.0031
                                            0.2576 -0.0031  0.9311 -0.0111  0.0036
                                            0.0178 -0.0069  0.0069 -0.0062
                ( 48.90%)  -0.6993* C   5 s(  0.00%)p 1.00( 99.95%)d 0.00(  0.05%)
                                           -0.0000 -0.0004 -0.0001  0.2581 -0.0035
                                            0.2579 -0.0033  0.9307 -0.0117 -0.0073
                                           -0.0127 -0.0096 -0.0009  0.0126
   259. (0.01329) BD*( 1) C   4 - H  19  
                ( 38.82%)   0.6231* C   4 s( 28.16%)p 2.55( 71.81%)d 0.00(  0.03%)
                                            0.0003 -0.5305  0.0129  0.5234 -0.0039
                                           -0.6652  0.0056  0.0395 -0.0005  0.0144
                                           -0.0004  0.0017  0.0038  0.0095
                ( 61.18%)  -0.7822* H  19 s( 99.91%)p 0.00(  0.09%)
                                           -0.9996  0.0017 -0.0186  0.0234 -0.0014
   260. (0.02385) BD*( 1) C   5 - C   6  
                ( 51.41%)   0.7170* C   5 s( 34.51%)p 1.90( 65.44%)d 0.00(  0.05%)
                                            0.0001  0.5874  0.0092  0.5169  0.0285
                                           -0.6207  0.0117  0.0289 -0.0112 -0.0179
                                            0.0000 -0.0028 -0.0050 -0.0128
                ( 48.59%)  -0.6971* C   6 s( 39.81%)p 1.51( 60.16%)d 0.00(  0.03%)
                                           -0.0001  0.6309  0.0081 -0.3906  0.0317
                                            0.6649  0.0084 -0.0760 -0.0111 -0.0133
                                            0.0003 -0.0031 -0.0063 -0.0101
   261. (0.01541) BD*( 1) C   5 - H  20  
                ( 38.64%)   0.6216* C   5 s( 29.01%)p 2.45( 70.96%)d 0.00(  0.03%)
                                            0.0003 -0.5383  0.0163 -0.2907  0.0085
                                           -0.7376 -0.0002  0.2847 -0.0023 -0.0092
                                            0.0045  0.0094  0.0088  0.0069
                ( 61.36%)  -0.7833* H  20 s( 99.91%)p 0.00(  0.09%)
                                           -0.9995  0.0019  0.0093  0.0268 -0.0100
   262. (0.02716) BD*( 1) C   6 - N   7  
                ( 62.53%)   0.7907* C   6 s( 26.77%)p 2.73( 73.09%)d 0.01(  0.13%)
                                           -0.0002  0.5172  0.0171  0.8241  0.0258
                                           -0.0339  0.0371 -0.2194 -0.0185 -0.0082
                                           -0.0148  0.0006  0.0277 -0.0172
                ( 37.47%)  -0.6122* N   7 s( 35.61%)p 1.81( 64.35%)d 0.00(  0.03%)
                                            0.0001  0.5968  0.0027 -0.7495 -0.0058
                                            0.2503 -0.0248  0.1355  0.0078 -0.0042
                                           -0.0083 -0.0005  0.0126 -0.0100
   263. (0.04841) BD*( 1) N   7 - C   8  
                ( 36.16%)   0.6013* N   7 s( 35.47%)p 1.82( 64.49%)d 0.00(  0.04%)
                                           -0.0000 -0.5956  0.0034 -0.2506  0.0195
                                            0.7489  0.0066 -0.1442 -0.0072  0.0040
                                            0.0003  0.0086  0.0128  0.0097
                ( 63.84%)  -0.7990* C   8 s( 29.10%)p 2.43( 70.75%)d 0.01(  0.15%)
                                            0.0000 -0.5394  0.0001  0.1332 -0.0261
                                           -0.8055 -0.0389  0.1954  0.0221  0.0101
                                           -0.0024  0.0155  0.0300  0.0170
   264. (0.01970) BD*( 1) N   7 - H  21  
                ( 28.04%)   0.5296* N   7 s( 28.68%)p 2.49( 71.30%)d 0.00(  0.02%)
                                           -0.0002 -0.5355 -0.0046 -0.5705  0.0052
                                           -0.5681  0.0074  0.2545 -0.0039 -0.0118
                                            0.0056  0.0055 -0.0002  0.0063
                ( 71.96%)  -0.8483* H  21 s( 99.77%)p 0.00(  0.23%)
                                           -0.9988  0.0053  0.0331  0.0316 -0.0138
   265. (0.03130) BD*( 1) C   8 - C   9  
                ( 50.44%)   0.7102* C   8 s( 36.81%)p 1.72( 63.15%)d 0.00(  0.04%)
                                           -0.0002  0.6067 -0.0065  0.7191 -0.0450
                                           -0.3136 -0.0101 -0.1176  0.0043 -0.0100
                                           -0.0053  0.0018  0.0126 -0.0086
                ( 49.56%)  -0.7040* C   9 s( 27.39%)p 2.65( 72.56%)d 0.00(  0.05%)
                                            0.0003  0.5232  0.0125 -0.7678 -0.0229
                                            0.3474 -0.0065  0.1211 -0.0099 -0.0155
                                           -0.0054  0.0028  0.0106 -0.0102
   266. (0.01566) BD*( 1) C   8 - N  16  
                ( 59.52%)   0.7715* C   8 s( 33.98%)p 1.94( 65.90%)d 0.00(  0.12%)
                                           -0.0001  0.5829  0.0109 -0.6267  0.0014
                                           -0.4187 -0.0545  0.2961  0.0178  0.0219
                                           -0.0172 -0.0099  0.0127 -0.0111
                ( 40.48%)  -0.6362* N  16 s( 37.68%)p 1.65( 62.24%)d 0.00(  0.08%)
                                            0.0000  0.6137  0.0145  0.6881 -0.0234
                                            0.2803  0.0143 -0.2637  0.0029  0.0217
                                           -0.0120 -0.0107  0.0019 -0.0073
   267. (0.33364) BD*( 2) C   8 - N  16  
                ( 59.49%)   0.7713* C   8 s(  0.01%)p 1.00( 99.82%)d 0.00(  0.17%)
                                            0.0000  0.0040 -0.0069  0.2636 -0.0069
                                            0.2658 -0.0038  0.9262 -0.0119 -0.0132
                                           -0.0304 -0.0082 -0.0057  0.0227
                ( 40.51%)  -0.6365* N  16 s(  0.00%)p 1.00( 99.83%)d 0.00(  0.17%)
                                            0.0000 -0.0028  0.0002  0.2505 -0.0033
                                            0.2657 -0.0029  0.9299 -0.0108  0.0128
                                            0.0093  0.0299 -0.0062 -0.0228
   268. (0.02500) BD*( 1) C   9 - C  10  
                ( 50.20%)   0.7085* C   9 s( 28.65%)p 2.49( 71.30%)d 0.00(  0.04%)
                                            0.0003  0.5353  0.0006  0.6319  0.0141
                                            0.5158 -0.0180  0.2172 -0.0005  0.0163
                                            0.0059  0.0068 -0.0003 -0.0089
                ( 49.80%)  -0.7057* C  10 s( 31.15%)p 2.21( 68.81%)d 0.00(  0.04%)
                                            0.0001  0.5580 -0.0120 -0.6066  0.0292
                                           -0.5219  0.0004 -0.2164  0.0002  0.0163
                                            0.0066  0.0053  0.0046 -0.0061
   269. (0.01591) BD*( 1) C   9 - H  22  
                ( 37.94%)   0.6160* C   9 s( 21.72%)p 3.60( 78.25%)d 0.00(  0.04%)
                                           -0.0002  0.4660 -0.0057  0.0812 -0.0027
                                           -0.2250 -0.0199 -0.8512  0.0146 -0.0002
                                           -0.0005  0.0055 -0.0003  0.0189
                ( 62.06%)  -0.7878* H  22 s( 99.92%)p 0.00(  0.08%)
                                            0.9996 -0.0032 -0.0029  0.0110  0.0267
   270. (0.01273) BD*( 1) C   9 - H  23  
                ( 36.89%)   0.6074* C   9 s( 22.19%)p 3.50( 77.77%)d 0.00(  0.04%)
                                           -0.0002  0.4711 -0.0032  0.0544  0.0037
                                           -0.7496 -0.0025  0.4608 -0.0214  0.0001
                                           -0.0005 -0.0151 -0.0113  0.0004
                ( 63.11%)  -0.7944* H  23 s( 99.91%)p 0.00(  0.09%)
                                            0.9995 -0.0030 -0.0006  0.0262 -0.0143
   271. (0.02718) BD*( 1) C  10 - C  11  
                ( 49.10%)   0.7007* C  10 s( 34.15%)p 1.93( 65.80%)d 0.00(  0.04%)
                                            0.0001 -0.5844 -0.0053 -0.1001  0.0068
                                           -0.1830  0.0112 -0.7836 -0.0171 -0.0029
                                           -0.0039 -0.0087  0.0004 -0.0175
                ( 50.90%)  -0.7135* C  11 s( 35.76%)p 1.80( 64.20%)d 0.00(  0.05%)
                                           -0.0001 -0.5980 -0.0026  0.1343  0.0153
                                            0.1994  0.0162  0.7640 -0.0059 -0.0030
                                           -0.0042 -0.0074  0.0000 -0.0193
   272. (0.02615) BD*( 1) C  10 - C  15  
                ( 49.18%)   0.7013* C  10 s( 34.64%)p 1.89( 65.32%)d 0.00(  0.04%)
                                            0.0001 -0.5885 -0.0079 -0.4635  0.0006
                                           -0.3285  0.0067  0.5744  0.0231 -0.0095
                                            0.0131  0.0101 -0.0026 -0.0048
                ( 50.82%)  -0.7129* C  15 s( 36.10%)p 1.77( 63.86%)d 0.00(  0.04%)
                                           -0.0001 -0.6008 -0.0028  0.4838  0.0116
                                            0.3411  0.0160 -0.5363  0.0157 -0.0100
                                            0.0144  0.0095 -0.0035 -0.0059
   273. (0.34968) BD*( 2) C  10 - C  15  
                ( 50.30%)   0.7092* C  10 s(  0.04%)p99.99( 99.91%)d 0.96(  0.04%)
                                           -0.0001 -0.0116 -0.0173 -0.6369  0.0064
                                            0.7653 -0.0014 -0.0886  0.0030  0.0029
                                            0.0032 -0.0059 -0.0191  0.0003
                ( 49.70%)  -0.7050* C  15 s(  0.01%)p 1.00( 99.95%)d 0.00(  0.04%)
                                           -0.0000 -0.0014 -0.0087 -0.6412  0.0062
                                            0.7614 -0.0047 -0.0925 -0.0007 -0.0035
                                           -0.0118  0.0150  0.0053 -0.0032
   274. (0.01676) BD*( 1) C  11 - C  12  
                ( 49.73%)   0.7052* C  11 s( 35.87%)p 1.79( 64.08%)d 0.00(  0.04%)
                                            0.0000  0.5987  0.0153  0.5711 -0.0039
                                            0.5071  0.0027  0.2362  0.0408  0.0178
                                            0.0054  0.0051  0.0023 -0.0079
                ( 50.27%)  -0.7090* C  12 s( 35.87%)p 1.79( 64.08%)d 0.00(  0.04%)
                                            0.0000  0.5989  0.0078 -0.5827 -0.0167
                                           -0.5143 -0.0107 -0.1877  0.0349  0.0172
                                            0.0075  0.0070  0.0021 -0.0062
   275. (0.31338) BD*( 2) C  11 - C  12  
                ( 49.83%)   0.7059* C  11 s(  0.00%)p 1.00( 99.96%)d 0.00(  0.04%)
                                            0.0000  0.0023  0.0028  0.6390 -0.0044
                                           -0.7638  0.0038  0.0889 -0.0022 -0.0037
                                           -0.0020  0.0054  0.0197 -0.0008
                ( 50.17%)  -0.7083* C  12 s(  0.00%)p 1.00( 99.95%)d 0.00(  0.05%)
                                           -0.0000 -0.0004  0.0010  0.6424 -0.0067
                                           -0.7608  0.0078  0.0889 -0.0012  0.0013
                                           -0.0108  0.0107 -0.0149 -0.0023
   276. (0.01466) BD*( 1) C  11 - H  24  
                ( 38.38%)   0.6195* C  11 s( 28.28%)p 2.53( 71.69%)d 0.00(  0.03%)
                                           -0.0004  0.5316 -0.0139 -0.4963  0.0087
                                           -0.3447  0.0064  0.5930  0.0024  0.0084
                                           -0.0123 -0.0082  0.0031  0.0045
                ( 61.62%)  -0.7850* H  24 s( 99.91%)p 0.00(  0.09%)
                                            0.9995 -0.0021  0.0178  0.0120 -0.0216
   277. (0.01781) BD*( 1) C  12 - C  13  
                ( 49.96%)   0.7069* C  12 s( 35.66%)p 1.80( 64.29%)d 0.00(  0.04%)
                                           -0.0000 -0.5971 -0.0086 -0.4829 -0.0259
                                           -0.3445 -0.0241  0.5379 -0.0200 -0.0092
                                            0.0144  0.0097 -0.0031 -0.0067
                ( 50.04%)  -0.7074* C  13 s( 35.62%)p 1.81( 64.34%)d 0.00(  0.04%)
                                           -0.0000 -0.5967 -0.0080  0.4549 -0.0127
                                            0.3161 -0.0147 -0.5787 -0.0351 -0.0108
                                            0.0142  0.0098 -0.0035 -0.0041
   278. (0.01416) BD*( 1) C  12 - H  25  
                ( 38.57%)   0.6210* C  12 s( 28.37%)p 2.52( 71.60%)d 0.00(  0.03%)
                                            0.0003 -0.5324  0.0136 -0.1145  0.0011
                                           -0.1918  0.0020 -0.8161  0.0082 -0.0019
                                           -0.0037 -0.0066  0.0003 -0.0159
                ( 61.43%)  -0.7838* H  25 s( 99.91%)p 0.00(  0.09%)
                                           -0.9995  0.0019  0.0041  0.0068  0.0292
   279. (0.01766) BD*( 1) C  13 - C  14  
                ( 50.10%)   0.7078* C  13 s( 35.73%)p 1.80( 64.23%)d 0.00(  0.04%)
                                            0.0000  0.5977  0.0086 -0.0907  0.0275
                                           -0.1654  0.0206 -0.7779 -0.0208  0.0031
                                            0.0056  0.0087 -0.0003  0.0181
                ( 49.90%)  -0.7064* C  14 s( 35.84%)p 1.79( 64.12%)d 0.00(  0.04%)
                                            0.0000  0.5986  0.0085  0.1316  0.0311
                                            0.2028  0.0262  0.7623  0.0013  0.0023
                                            0.0033  0.0072 -0.0002  0.0192
   280. (0.32396) BD*( 2) C  13 - C  14  
                ( 49.75%)   0.7054* C  13 s(  0.00%)p 1.00( 99.95%)d 0.00(  0.04%)
                                           -0.0000 -0.0009 -0.0013 -0.6418  0.0079
                                            0.7614 -0.0091 -0.0877  0.0014 -0.0014
                                            0.0104 -0.0103  0.0152  0.0022
                ( 50.25%)  -0.7088* C  14 s(  0.00%)p 1.00( 99.95%)d 0.00(  0.04%)
                                           -0.0000 -0.0005 -0.0021 -0.6421  0.0081
                                            0.7608 -0.0091 -0.0912  0.0009 -0.0030
                                           -0.0125  0.0157  0.0052 -0.0033
   281. (0.01430) BD*( 1) C  13 - H  26  
                ( 38.62%)   0.6214* C  13 s( 28.56%)p 2.50( 71.41%)d 0.00(  0.03%)
                                            0.0003 -0.5343  0.0135 -0.6097  0.0056
                                           -0.5404  0.0052 -0.2241  0.0019 -0.0146
                                           -0.0055 -0.0051 -0.0018  0.0061
                ( 61.38%)  -0.7835* H  26 s( 99.91%)p 0.00(  0.09%)
                                           -0.9995  0.0019  0.0219  0.0193  0.0080
   282. (0.01716) BD*( 1) C  14 - C  15  
                ( 50.35%)   0.7095* C  14 s( 35.71%)p 1.80( 64.25%)d 0.00(  0.04%)
                                            0.0000  0.5975  0.0080 -0.5709  0.0032
                                           -0.5096 -0.0026 -0.2350 -0.0401  0.0180
                                            0.0055  0.0051  0.0026 -0.0076
                ( 49.65%)  -0.7047* C  15 s( 35.73%)p 1.80( 64.22%)d 0.00(  0.04%)
                                            0.0000  0.5976  0.0140  0.5839  0.0182
                                            0.5153  0.0113  0.1846 -0.0353  0.0171
                                            0.0072  0.0069  0.0018 -0.0066
   283. (0.01411) BD*( 1) C  14 - H  27  
                ( 38.62%)   0.6214* C  14 s( 28.36%)p 2.52( 71.60%)d 0.00(  0.03%)
                                            0.0003 -0.5324  0.0137 -0.4931  0.0042
                                           -0.3452  0.0033  0.5946 -0.0063 -0.0080
                                            0.0122  0.0084 -0.0027 -0.0049
                ( 61.38%)  -0.7835* H  27 s( 99.91%)p 0.00(  0.09%)
                                           -0.9995  0.0019  0.0179  0.0123 -0.0211
   284. (0.01526) BD*( 1) C  15 - H  28  
                ( 38.72%)   0.6223* C  15 s( 28.07%)p 2.56( 71.89%)d 0.00(  0.03%)
                                           -0.0004  0.5297 -0.0132 -0.1128  0.0088
                                           -0.1935  0.0052 -0.8177  0.0020  0.0020
                                            0.0040  0.0066 -0.0002  0.0162
                ( 61.28%)  -0.7828* H  28 s( 99.91%)p 0.00(  0.09%)
                                            0.9995 -0.0022  0.0031  0.0073  0.0290


 NHO Directionality and "Bond Bending" (deviations from line of nuclear centers)

         [Thresholds for printing:  angular deviation  >  1.0 degree]
                                    hybrid p-character > 25.0%
                                    orbital occupancy  >  0.10e

                                Line of Centers        Hybrid 1              Hybrid 2
                                ---------------  -------------------   ------------------
                NBO               Theta   Phi    Theta   Phi    Dev    Theta   Phi    Dev
 ========================================================================================
     1. BD (   1) C   1 - C   2    73.3  185.3    71.6  193.3   7.8    105.4  359.8   5.4
     2. BD (   1) C   1 - C   6   109.8   69.1   109.7   71.2   2.0     70.0  245.5   3.4
     3. BD (   2) C   1 - C   6   109.8   69.1    21.6   45.9  89.8     21.3   44.9  89.8
     4. BD (   1) C   1 - N  16    90.5  317.6    87.5  309.5   8.6     86.8  144.5   7.4
     5. BD (   1) C   2 - C   3    93.5  126.1    91.8  130.9   5.1     85.0  302.2   4.2
     6. BD (   2) C   2 - C   3    93.5  126.1    21.4   45.4  89.9     21.3   45.1  90.0
     8. BD (   1) C   3 - C   4   109.8   68.3   109.2   72.3   3.8     69.7  244.2   3.9
    10. BD (   1) C   4 - C   5   107.0    6.4   107.9   10.6   4.1     74.2  181.3   5.0
    11. BD (   2) C   4 - C   5   107.0    6.4   158.7  225.1  90.0    158.6  225.0  90.0
    13. BD (   1) C   5 - C   6    86.5  305.8    88.8  311.9   6.4     96.5  118.1   8.3
    15. BD (   1) C   6 - N   7   102.7  350.0   105.6    0.2  10.3     79.7  163.4   7.0
    16. BD (   1) N   7 - C   8    77.2  281.4    79.2  287.0   5.8    104.3   97.2   4.4
    18. BD (   1) C   8 - C   9    98.6  336.3    98.6  334.4   1.9     82.6  156.7   1.3
    19. BD (   1) C   8 - N  16    69.1  211.1    68.2  217.1   5.7    109.7   23.9   6.8
    20. BD (   2) C   8 - N  16    69.1  211.1   158.1  225.6  89.7    158.6  226.8  89.8
    21. BD (   1) C   9 - C  10    75.0   39.9    75.1   37.6   2.2    105.5  222.1   2.2
    22. BD (   1) C   9 - H  22   164.3  290.6   162.9  287.8   1.6      --     --    --
    23. BD (   1) C   9 - H  23    58.2  272.1    59.8  274.4   2.5      --     --    --
    24. BD (   1) C  10 - C  11    16.1   58.7    13.7   61.5   2.5    160.9  235.3   3.1
    25. BD (   1) C  10 - C  15   133.7   35.4   136.7   34.8   3.0     49.6  215.8   3.3
    26. BD (   2) C  10 - C  15   133.7   35.4    85.1  309.5  90.4     84.6  310.0  89.6
    27. BD (   1) C  11 - C  12    74.6   41.5    70.0   41.9   4.6    100.8  221.2   4.5
    28. BD (   2) C  11 - C  12    74.6   41.5    85.0  309.9  90.3     84.9  310.2  90.0
    30. BD (   1) C  12 - C  13   134.2   35.2   129.5   35.9   4.7     41.1  214.3   4.8
    32. BD (   1) C  13 - C  14   164.4  238.8   168.8  246.4   4.8     20.2   54.6   4.8
    33. BD (   2) C  13 - C  14   164.4  238.8    85.0  310.1  89.9     84.8  310.1  89.9
    35. BD (   1) C  14 - C  15   105.2  221.6   109.8  222.1   4.6     79.4   41.2   4.6
    54. LP (   1) N   7             --     --    161.3  226.0   --       --     --    --
    55. LP (   1) N  16             --     --     73.0  266.1   --       --     --    --
   250. BD*(   2) C   1 - C   6   109.8   69.1    21.6   45.9  89.8     21.3   44.9  89.8
   253. BD*(   2) C   2 - C   3    93.5  126.1    21.4   45.4  89.9     21.3   45.1  90.0
   258. BD*(   2) C   4 - C   5   107.0    6.4   158.7  225.1  90.0    158.6  225.0  90.0
   267. BD*(   2) C   8 - N  16    69.1  211.1   158.1  225.6  89.7    158.6  226.8  89.8
   273. BD*(   2) C  10 - C  15   133.7   35.4    85.1  309.5  90.4     84.6  310.0  89.6
   275. BD*(   2) C  11 - C  12    74.6   41.5    85.0  309.9  90.3     84.9  310.2  90.0
   280. BD*(   2) C  13 - C  14   164.4  238.8    85.0  310.1  89.9     84.8  310.1  89.9


 Second Order Perturbation Theory Analysis of Fock Matrix in NBO Basis

     Threshold for printing:   0.50 kcal/mol
                                                                              E(2)  E(j)-E(i) F(i,j)
         Donor NBO (i)                     Acceptor NBO (j)                 kcal/mol   a.u.    a.u. 
 ===================================================================================================

 within unit  1
   1. BD (   1) C   1 - C   2        / 74. RY*(   1) C   3                    1.06    1.85    0.040
   1. BD (   1) C   1 - C   2        / 75. RY*(   2) C   3                    1.12    1.35    0.035
   1. BD (   1) C   1 - C   2        /102. RY*(   2) C   6                    0.91    1.87    0.037
   1. BD (   1) C   1 - C   2        /191. RY*(   1) N  16                    0.68    1.63    0.030
   1. BD (   1) C   1 - C   2        /249. BD*(   1) C   1 - C   6            3.90    1.21    0.062
   1. BD (   1) C   1 - C   2        /251. BD*(   1) C   1 - N  16            2.73    1.16    0.050
   1. BD (   1) C   1 - C   2        /252. BD*(   1) C   2 - C   3            3.13    1.27    0.056
   1. BD (   1) C   1 - C   2        /254. BD*(   1) C   2 - H  17            1.46    1.15    0.037
   1. BD (   1) C   1 - C   2        /256. BD*(   1) C   3 - H  18            2.59    1.15    0.049
   1. BD (   1) C   1 - C   2        /262. BD*(   1) C   6 - N   7            1.61    1.12    0.038
   1. BD (   1) C   1 - C   2        /266. BD*(   1) C   8 - N  16            1.56    1.25    0.040
   2. BD (   1) C   1 - C   6        / 65. RY*(   1) C   2                    1.13    1.81    0.041
   2. BD (   1) C   1 - C   6        / 66. RY*(   2) C   2                    0.57    1.33    0.025
   2. BD (   1) C   1 - C   6        / 92. RY*(   1) C   5                    0.98    1.80    0.038
   2. BD (   1) C   1 - C   6        / 93. RY*(   2) C   5                    0.56    1.31    0.024
   2. BD (   1) C   1 - C   6        /112. RY*(   3) N   7                    0.55    2.30    0.032
   2. BD (   1) C   1 - C   6        /120. RY*(   2) C   8                    0.56    1.41    0.025
   2. BD (   1) C   1 - C   6        /192. RY*(   2) N  16                    0.59    1.95    0.031
   2. BD (   1) C   1 - C   6        /248. BD*(   1) C   1 - C   2            4.24    1.23    0.065
   2. BD (   1) C   1 - C   6        /251. BD*(   1) C   1 - N  16            0.76    1.13    0.026
   2. BD (   1) C   1 - C   6        /254. BD*(   1) C   2 - H  17            2.60    1.13    0.049
   2. BD (   1) C   1 - C   6        /260. BD*(   1) C   5 - C   6            5.31    1.22    0.072
   2. BD (   1) C   1 - C   6        /261. BD*(   1) C   5 - H  20            2.77    1.11    0.050
   2. BD (   1) C   1 - C   6        /262. BD*(   1) C   6 - N   7            0.92    1.10    0.029
   2. BD (   1) C   1 - C   6        /264. BD*(   1) N   7 - H  21            4.77    1.07    0.064
   2. BD (   1) C   1 - C   6        /265. BD*(   1) C   8 - C   9            1.31    1.08    0.034
   3. BD (   2) C   1 - C   6        / 67. RY*(   3) C   2                    2.14    1.09    0.048
   3. BD (   2) C   1 - C   6        / 94. RY*(   3) C   5                    2.24    1.07    0.049
   3. BD (   2) C   1 - C   6        /111. RY*(   2) N   7                    1.11    1.24    0.037
   3. BD (   2) C   1 - C   6        /193. RY*(   3) N  16                    1.03    1.27    0.036
   3. BD (   2) C   1 - C   6        /253. BD*(   2) C   2 - C   3           19.16    0.29    0.068
   3. BD (   2) C   1 - C   6        /258. BD*(   2) C   4 - C   5           19.43    0.28    0.067
   3. BD (   2) C   1 - C   6        /267. BD*(   2) C   8 - N  16           13.29    0.26    0.054
   4. BD (   1) C   1 - N  16        / 65. RY*(   1) C   2                    0.53    1.91    0.028
   4. BD (   1) C   1 - N  16        /120. RY*(   2) C   8                    2.41    1.51    0.054
   4. BD (   1) C   1 - N  16        /248. BD*(   1) C   1 - C   2            2.89    1.33    0.055
   4. BD (   1) C   1 - N  16        /249. BD*(   1) C   1 - C   6            1.33    1.28    0.037
   4. BD (   1) C   1 - N  16        /252. BD*(   1) C   2 - C   3            1.23    1.34    0.036
   4. BD (   1) C   1 - N  16        /260. BD*(   1) C   5 - C   6            2.99    1.32    0.056
   4. BD (   1) C   1 - N  16        /262. BD*(   1) C   6 - N   7            0.81    1.19    0.028
   4. BD (   1) C   1 - N  16        /263. BD*(   1) N   7 - C   8            0.87    1.19    0.029
   4. BD (   1) C   1 - N  16        /265. BD*(   1) C   8 - C   9            7.65    1.17    0.085
   4. BD (   1) C   1 - N  16        /266. BD*(   1) C   8 - N  16            1.19    1.32    0.035
   5. BD (   1) C   2 - C   3        / 56. RY*(   1) C   1                    0.58    1.68    0.028
   5. BD (   1) C   2 - C   3        / 57. RY*(   2) C   1                    1.80    1.66    0.049
   5. BD (   1) C   2 - C   3        / 83. RY*(   1) C   4                    0.69    1.84    0.032
   5. BD (   1) C   2 - C   3        / 84. RY*(   2) C   4                    1.36    1.34    0.038
   5. BD (   1) C   2 - C   3        /248. BD*(   1) C   1 - C   2            3.49    1.25    0.059
   5. BD (   1) C   2 - C   3        /251. BD*(   1) C   1 - N  16            5.61    1.15    0.072
   5. BD (   1) C   2 - C   3        /254. BD*(   1) C   2 - H  17            1.62    1.15    0.039
   5. BD (   1) C   2 - C   3        /255. BD*(   1) C   3 - C   4            3.07    1.24    0.055
   5. BD (   1) C   2 - C   3        /256. BD*(   1) C   3 - H  18            1.40    1.15    0.036
   5. BD (   1) C   2 - C   3        /259. BD*(   1) C   4 - H  19            2.25    1.15    0.046
   6. BD (   2) C   2 - C   3        / 61. RY*(   6) C   1                    0.65    1.92    0.034
   6. BD (   2) C   2 - C   3        / 67. RY*(   3) C   2                    0.50    1.08    0.022
   6. BD (   2) C   2 - C   3        / 85. RY*(   3) C   4                    1.33    0.88    0.033
   6. BD (   2) C   2 - C   3        / 87. RY*(   5) C   4                    0.54    2.16    0.033
   6. BD (   2) C   2 - C   3        /250. BD*(   2) C   1 - C   6           18.55    0.28    0.067
   6. BD (   2) C   2 - C   3        /258. BD*(   2) C   4 - C   5           20.47    0.28    0.069
   7. BD (   1) C   2 - H  17        / 56. RY*(   1) C   1                    0.57    1.50    0.026
   7. BD (   1) C   2 - H  17        / 74. RY*(   1) C   3                    0.62    1.68    0.029
   7. BD (   1) C   2 - H  17        /248. BD*(   1) C   1 - C   2            0.94    1.08    0.029
   7. BD (   1) C   2 - H  17        /249. BD*(   1) C   1 - C   6            4.41    1.04    0.061
   7. BD (   1) C   2 - H  17        /252. BD*(   1) C   2 - C   3            1.09    1.09    0.031
   7. BD (   1) C   2 - H  17        /255. BD*(   1) C   3 - C   4            3.85    1.07    0.057
   8. BD (   1) C   3 - C   4        / 66. RY*(   2) C   2                    1.69    1.34    0.043
   8. BD (   1) C   3 - C   4        / 93. RY*(   2) C   5                    1.52    1.33    0.040
   8. BD (   1) C   3 - C   4        /252. BD*(   1) C   2 - C   3            3.11    1.26    0.056
   8. BD (   1) C   3 - C   4        /254. BD*(   1) C   2 - H  17            2.63    1.14    0.049
   8. BD (   1) C   3 - C   4        /256. BD*(   1) C   3 - H  18            1.32    1.14    0.035
   8. BD (   1) C   3 - C   4        /257. BD*(   1) C   4 - C   5            3.11    1.25    0.056
   8. BD (   1) C   3 - C   4        /259. BD*(   1) C   4 - H  19            1.34    1.14    0.035
   8. BD (   1) C   3 - C   4        /261. BD*(   1) C   5 - H  20            2.70    1.12    0.049
   9. BD (   1) C   3 - H  18        / 65. RY*(   1) C   2                    0.64    1.66    0.029
   9. BD (   1) C   3 - H  18        / 83. RY*(   1) C   4                    0.65    1.67    0.029
   9. BD (   1) C   3 - H  18        /248. BD*(   1) C   1 - C   2            3.88    1.08    0.058
   9. BD (   1) C   3 - H  18        /252. BD*(   1) C   2 - C   3            0.90    1.09    0.028
   9. BD (   1) C   3 - H  18        /255. BD*(   1) C   3 - C   4            0.78    1.06    0.026
   9. BD (   1) C   3 - H  18        /257. BD*(   1) C   4 - C   5            3.92    1.08    0.058
  10. BD (   1) C   4 - C   5        / 74. RY*(   1) C   3                    0.77    1.85    0.034
  10. BD (   1) C   4 - C   5        / 75. RY*(   2) C   3                    1.30    1.35    0.038
  10. BD (   1) C   4 - C   5        /101. RY*(   1) C   6                    2.04    1.63    0.052
  10. BD (   1) C   4 - C   5        /103. RY*(   3) C   6                    0.53    1.36    0.024
  10. BD (   1) C   4 - C   5        /255. BD*(   1) C   3 - C   4            3.01    1.24    0.055
  10. BD (   1) C   4 - C   5        /256. BD*(   1) C   3 - H  18            2.17    1.15    0.045
  10. BD (   1) C   4 - C   5        /259. BD*(   1) C   4 - H  19            1.32    1.15    0.035
  10. BD (   1) C   4 - C   5        /260. BD*(   1) C   5 - C   6            3.91    1.25    0.062
  10. BD (   1) C   4 - C   5        /261. BD*(   1) C   5 - H  20            1.70    1.13    0.039
  10. BD (   1) C   4 - C   5        /262. BD*(   1) C   6 - N   7            7.26    1.12    0.081
  11. BD (   2) C   4 - C   5        / 76. RY*(   3) C   3                    1.99    1.01    0.043
  11. BD (   2) C   4 - C   5        / 94. RY*(   3) C   5                    0.54    1.07    0.023
  11. BD (   2) C   4 - C   5        /105. RY*(   5) C   6                    1.54    1.65    0.048
  11. BD (   2) C   4 - C   5        /250. BD*(   2) C   1 - C   6           19.97    0.28    0.071
  11. BD (   2) C   4 - C   5        /253. BD*(   2) C   2 - C   3           17.50    0.30    0.065
  12. BD (   1) C   4 - H  19        / 74. RY*(   1) C   3                    0.66    1.68    0.030
  12. BD (   1) C   4 - H  19        / 92. RY*(   1) C   5                    0.61    1.65    0.028
  12. BD (   1) C   4 - H  19        /252. BD*(   1) C   2 - C   3            3.81    1.09    0.058
  12. BD (   1) C   4 - H  19        /255. BD*(   1) C   3 - C   4            0.79    1.07    0.026
  12. BD (   1) C   4 - H  19        /257. BD*(   1) C   4 - C   5            0.81    1.08    0.027
  12. BD (   1) C   4 - H  19        /260. BD*(   1) C   5 - C   6            3.94    1.07    0.058
  13. BD (   1) C   5 - C   6        / 83. RY*(   1) C   4                    1.12    1.87    0.041
  13. BD (   1) C   5 - C   6        / 84. RY*(   2) C   4                    1.09    1.36    0.035
  13. BD (   1) C   5 - C   6        /249. BD*(   1) C   1 - C   6            5.12    1.23    0.071
  13. BD (   1) C   5 - C   6        /251. BD*(   1) C   1 - N  16            1.50    1.18    0.038
  13. BD (   1) C   5 - C   6        /257. BD*(   1) C   4 - C   5            3.19    1.27    0.057
  13. BD (   1) C   5 - C   6        /259. BD*(   1) C   4 - H  19            2.50    1.17    0.048
  13. BD (   1) C   5 - C   6        /261. BD*(   1) C   5 - H  20            1.47    1.15    0.037
  13. BD (   1) C   5 - C   6        /262. BD*(   1) C   6 - N   7            2.81    1.14    0.051
  13. BD (   1) C   5 - C   6        /263. BD*(   1) N   7 - C   8            1.56    1.13    0.038
  14. BD (   1) C   5 - H  20        / 83. RY*(   1) C   4                    0.68    1.69    0.030
  14. BD (   1) C   5 - H  20        /102. RY*(   2) C   6                    0.53    1.70    0.027
  14. BD (   1) C   5 - H  20        /249. BD*(   1) C   1 - C   6            4.35    1.05    0.061
  14. BD (   1) C   5 - H  20        /255. BD*(   1) C   3 - C   4            3.62    1.08    0.056
  14. BD (   1) C   5 - H  20        /257. BD*(   1) C   4 - C   5            1.22    1.09    0.033
  14. BD (   1) C   5 - H  20        /260. BD*(   1) C   5 - C   6            0.89    1.09    0.028
  15. BD (   1) C   6 - N   7        /119. RY*(   1) C   8                    1.91    1.65    0.050
  15. BD (   1) C   6 - N   7        /248. BD*(   1) C   1 - C   2            3.15    1.37    0.059
  15. BD (   1) C   6 - N   7        /249. BD*(   1) C   1 - C   6            1.28    1.33    0.037
  15. BD (   1) C   6 - N   7        /251. BD*(   1) C   1 - N  16            0.55    1.27    0.024
  15. BD (   1) C   6 - N   7        /257. BD*(   1) C   4 - C   5            0.99    1.37    0.033
  15. BD (   1) C   6 - N   7        /260. BD*(   1) C   5 - C   6            2.74    1.36    0.055
  15. BD (   1) C   6 - N   7        /263. BD*(   1) N   7 - C   8            2.60    1.23    0.051
  15. BD (   1) C   6 - N   7        /264. BD*(   1) N   7 - H  21            1.35    1.21    0.036
  15. BD (   1) C   6 - N   7        /265. BD*(   1) C   8 - C   9            4.00    1.22    0.062
  16. BD (   1) N   7 - C   8        /101. RY*(   1) C   6                    1.99    1.76    0.053
  16. BD (   1) N   7 - C   8        /103. RY*(   3) C   6                    0.59    1.48    0.027
  16. BD (   1) N   7 - C   8        /128. RY*(   1) C   9                    0.96    1.75    0.037
  16. BD (   1) N   7 - C   8        /192. RY*(   2) N  16                    0.52    2.10    0.030
  16. BD (   1) N   7 - C   8        /248. BD*(   1) C   1 - C   2            0.81    1.38    0.030
  16. BD (   1) N   7 - C   8        /260. BD*(   1) C   5 - C   6            5.17    1.37    0.075
  16. BD (   1) N   7 - C   8        /262. BD*(   1) C   6 - N   7            2.63    1.25    0.051
  16. BD (   1) N   7 - C   8        /264. BD*(   1) N   7 - H  21            1.36    1.21    0.036
  16. BD (   1) N   7 - C   8        /265. BD*(   1) C   8 - C   9            1.14    1.22    0.034
  16. BD (   1) N   7 - C   8        /266. BD*(   1) C   8 - N  16            0.68    1.38    0.027
  16. BD (   1) N   7 - C   8        /270. BD*(   1) C   9 - H  23            0.72    1.23    0.027
  17. BD (   1) N   7 - H  21        /102. RY*(   2) C   6                    0.61    1.87    0.030
  17. BD (   1) N   7 - H  21        /120. RY*(   2) C   8                    0.97    1.44    0.033
  17. BD (   1) N   7 - H  21        /249. BD*(   1) C   1 - C   6            1.57    1.22    0.039
  17. BD (   1) N   7 - H  21        /262. BD*(   1) C   6 - N   7            0.80    1.13    0.027
  17. BD (   1) N   7 - H  21        /263. BD*(   1) N   7 - C   8            0.72    1.12    0.026
  17. BD (   1) N   7 - H  21        /266. BD*(   1) C   8 - N  16            2.12    1.26    0.046
  18. BD (   1) C   8 - C   9        /110. RY*(   1) N   7                    0.86    1.92    0.037
  18. BD (   1) C   8 - C   9        /138. RY*(   2) C  10                    1.36    1.50    0.041
  18. BD (   1) C   8 - C   9        /191. RY*(   1) N  16                    0.89    1.60    0.034
  18. BD (   1) C   8 - C   9        /251. BD*(   1) C   1 - N  16            2.64    1.13    0.049
  18. BD (   1) C   8 - C   9        /262. BD*(   1) C   6 - N   7            2.31    1.10    0.045
  18. BD (   1) C   8 - C   9        /263. BD*(   1) N   7 - C   8            0.64    1.09    0.024
  18. BD (   1) C   8 - C   9        /266. BD*(   1) C   8 - N  16            2.29    1.23    0.047
  18. BD (   1) C   8 - C   9        /268. BD*(   1) C   9 - C  10            1.70    1.06    0.038
  18. BD (   1) C   8 - C   9        /269. BD*(   1) C   9 - H  22            0.79    1.07    0.026
  18. BD (   1) C   8 - C   9        /270. BD*(   1) C   9 - H  23            0.65    1.08    0.024
  18. BD (   1) C   8 - C   9        /272. BD*(   1) C  10 - C  15            1.40    1.21    0.037
  18. BD (   1) C   8 - C   9        /273. BD*(   2) C  10 - C  15            2.10    0.67    0.037
  19. BD (   1) C   8 - N  16        / 57. RY*(   2) C   1                    2.73    1.82    0.063
  19. BD (   1) C   8 - N  16        /128. RY*(   1) C   9                    0.60    1.78    0.029
  19. BD (   1) C   8 - N  16        /248. BD*(   1) C   1 - C   2            5.52    1.41    0.079
  19. BD (   1) C   8 - N  16        /251. BD*(   1) C   1 - N  16            1.27    1.31    0.036
  19. BD (   1) C   8 - N  16        /263. BD*(   1) N   7 - C   8            0.59    1.27    0.025
  19. BD (   1) C   8 - N  16        /264. BD*(   1) N   7 - H  21            2.31    1.24    0.048
  19. BD (   1) C   8 - N  16        /265. BD*(   1) C   8 - C   9            2.67    1.25    0.052
  19. BD (   1) C   8 - N  16        /268. BD*(   1) C   9 - C  10            0.76    1.24    0.027
  20. BD (   2) C   8 - N  16        / 59. RY*(   4) C   1                    1.51    2.20    0.053
  20. BD (   2) C   8 - N  16        /111. RY*(   2) N   7                    0.62    1.30    0.026
  20. BD (   2) C   8 - N  16        /250. BD*(   2) C   1 - C   6           18.43    0.34    0.078
  20. BD (   2) C   8 - N  16        /267. BD*(   2) C   8 - N  16            0.52    0.32    0.012
  20. BD (   2) C   8 - N  16        /268. BD*(   1) C   9 - C  10            1.34    0.71    0.028
  20. BD (   2) C   8 - N  16        /269. BD*(   1) C   9 - H  22            2.76    0.73    0.041
  21. BD (   1) C   9 - C  10        /120. RY*(   2) C   8                    0.76    1.39    0.029
  21. BD (   1) C   9 - C  10        /146. RY*(   1) C  11                    1.20    1.77    0.042
  21. BD (   1) C   9 - C  10        /182. RY*(   1) C  15                    1.44    1.77    0.045
  21. BD (   1) C   9 - C  10        /265. BD*(   1) C   8 - C   9            1.53    1.05    0.036
  21. BD (   1) C   9 - C  10        /266. BD*(   1) C   8 - N  16            3.15    1.20    0.055
  21. BD (   1) C   9 - C  10        /267. BD*(   2) C   8 - N  16            1.07    0.64    0.025
  21. BD (   1) C   9 - C  10        /269. BD*(   1) C   9 - H  22            0.66    1.05    0.024
  21. BD (   1) C   9 - C  10        /270. BD*(   1) C   9 - H  23            0.87    1.06    0.027
  21. BD (   1) C   9 - C  10        /271. BD*(   1) C  10 - C  11            2.64    1.18    0.050
  21. BD (   1) C   9 - C  10        /272. BD*(   1) C  10 - C  15            2.83    1.19    0.052
  21. BD (   1) C   9 - C  10        /274. BD*(   1) C  11 - C  12            2.55    1.20    0.050
  21. BD (   1) C   9 - C  10        /282. BD*(   1) C  14 - C  15            2.56    1.19    0.049
  22. BD (   1) C   9 - H  22        /121. RY*(   3) C   8                    0.98    1.30    0.032
  22. BD (   1) C   9 - H  22        /265. BD*(   1) C   8 - C   9            0.54    0.92    0.020
  22. BD (   1) C   9 - H  22        /266. BD*(   1) C   8 - N  16            0.95    1.08    0.029
  22. BD (   1) C   9 - H  22        /267. BD*(   2) C   8 - N  16            5.64    0.52    0.052
  22. BD (   1) C   9 - H  22        /271. BD*(   1) C  10 - C  11            4.26    1.06    0.060
  23. BD (   1) C   9 - H  23        /139. RY*(   3) C  10                    0.59    1.39    0.026
  23. BD (   1) C   9 - H  23        /263. BD*(   1) N   7 - C   8            6.43    0.94    0.069
  23. BD (   1) C   9 - H  23        /265. BD*(   1) C   8 - C   9            0.53    0.92    0.020
  23. BD (   1) C   9 - H  23        /267. BD*(   2) C   8 - N  16            0.51    0.51    0.016
  23. BD (   1) C   9 - H  23        /268. BD*(   1) C   9 - C  10            0.69    0.90    0.022
  23. BD (   1) C   9 - H  23        /272. BD*(   1) C  10 - C  15            2.33    1.06    0.044
  23. BD (   1) C   9 - H  23        /273. BD*(   2) C  10 - C  15            2.65    0.52    0.036
  24. BD (   1) C  10 - C  11        /128. RY*(   1) C   9                    1.41    1.64    0.043
  24. BD (   1) C  10 - C  11        /155. RY*(   1) C  12                    1.08    1.84    0.040
  24. BD (   1) C  10 - C  11        /156. RY*(   2) C  12                    1.28    1.34    0.037
  24. BD (   1) C  10 - C  11        /182. RY*(   1) C  15                    0.66    1.83    0.031
  24. BD (   1) C  10 - C  11        /268. BD*(   1) C   9 - C  10            2.63    1.09    0.048
  24. BD (   1) C  10 - C  11        /269. BD*(   1) C   9 - H  22            0.91    1.11    0.028
  24. BD (   1) C  10 - C  11        /272. BD*(   1) C  10 - C  15            4.30    1.25    0.065
  24. BD (   1) C  10 - C  11        /274. BD*(   1) C  11 - C  12            3.50    1.26    0.059
  24. BD (   1) C  10 - C  11        /276. BD*(   1) C  11 - H  24            1.38    1.15    0.036
  24. BD (   1) C  10 - C  11        /278. BD*(   1) C  12 - H  25            2.38    1.15    0.047
  24. BD (   1) C  10 - C  11        /284. BD*(   1) C  15 - H  28            2.62    1.14    0.049
  25. BD (   1) C  10 - C  15        /128. RY*(   1) C   9                    1.22    1.64    0.040
  25. BD (   1) C  10 - C  15        /146. RY*(   1) C  11                    0.73    1.84    0.033
  25. BD (   1) C  10 - C  15        /173. RY*(   1) C  14                    1.12    1.85    0.041
  25. BD (   1) C  10 - C  15        /174. RY*(   2) C  14                    1.23    1.34    0.036
  25. BD (   1) C  10 - C  15        /268. BD*(   1) C   9 - C  10            2.66    1.10    0.048
  25. BD (   1) C  10 - C  15        /270. BD*(   1) C   9 - H  23            0.55    1.13    0.022
  25. BD (   1) C  10 - C  15        /271. BD*(   1) C  10 - C  11            4.32    1.25    0.066
  25. BD (   1) C  10 - C  15        /276. BD*(   1) C  11 - H  24            2.50    1.15    0.048
  25. BD (   1) C  10 - C  15        /282. BD*(   1) C  14 - C  15            3.55    1.26    0.060
  25. BD (   1) C  10 - C  15        /283. BD*(   1) C  14 - H  27            2.31    1.15    0.046
  25. BD (   1) C  10 - C  15        /284. BD*(   1) C  15 - H  28            1.49    1.14    0.037
  26. BD (   2) C  10 - C  15        /149. RY*(   4) C  11                    1.90    1.16    0.046
  26. BD (   2) C  10 - C  15        /176. RY*(   4) C  14                    1.95    1.21    0.048
  26. BD (   2) C  10 - C  15        /265. BD*(   1) C   8 - C   9            2.95    0.69    0.044
  26. BD (   2) C  10 - C  15        /270. BD*(   1) C   9 - H  23            2.35    0.70    0.039
  26. BD (   2) C  10 - C  15        /275. BD*(   2) C  11 - C  12           19.04    0.29    0.067
  26. BD (   2) C  10 - C  15        /280. BD*(   2) C  13 - C  14           20.75    0.29    0.069
  27. BD (   1) C  11 - C  12        /137. RY*(   1) C  10                    1.16    1.85    0.041
  27. BD (   1) C  11 - C  12        /138. RY*(   2) C  10                    0.61    1.54    0.027
  27. BD (   1) C  11 - C  12        /139. RY*(   3) C  10                    0.77    1.58    0.031
  27. BD (   1) C  11 - C  12        /164. RY*(   1) C  13                    0.84    1.86    0.035
  27. BD (   1) C  11 - C  12        /165. RY*(   2) C  13                    1.23    1.34    0.036
  27. BD (   1) C  11 - C  12        /268. BD*(   1) C   9 - C  10            3.60    1.10    0.056
  27. BD (   1) C  11 - C  12        /271. BD*(   1) C  10 - C  11            3.84    1.25    0.062
  27. BD (   1) C  11 - C  12        /276. BD*(   1) C  11 - H  24            1.46    1.15    0.037
  27. BD (   1) C  11 - C  12        /277. BD*(   1) C  12 - C  13            3.15    1.25    0.056
  27. BD (   1) C  11 - C  12        /278. BD*(   1) C  12 - H  25            1.39    1.15    0.036
  27. BD (   1) C  11 - C  12        /281. BD*(   1) C  13 - H  26            2.54    1.15    0.048
  28. BD (   2) C  11 - C  12        /149. RY*(   4) C  11                    0.56    1.16    0.025
  28. BD (   2) C  11 - C  12        /159. RY*(   5) C  12                    0.52    1.30    0.025
  28. BD (   2) C  11 - C  12        /167. RY*(   4) C  13                    0.92    0.94    0.029
  28. BD (   2) C  11 - C  12        /168. RY*(   5) C  13                    0.70    2.11    0.037
  28. BD (   2) C  11 - C  12        /273. BD*(   2) C  10 - C  15           21.40    0.28    0.070
  28. BD (   2) C  11 - C  12        /280. BD*(   2) C  13 - C  14           20.14    0.29    0.068
  29. BD (   1) C  11 - H  24        /137. RY*(   1) C  10                    0.95    1.67    0.036
  29. BD (   1) C  11 - H  24        /155. RY*(   1) C  12                    0.69    1.67    0.030
  29. BD (   1) C  11 - H  24        /271. BD*(   1) C  10 - C  11            1.08    1.07    0.030
  29. BD (   1) C  11 - H  24        /272. BD*(   1) C  10 - C  15            4.33    1.08    0.061
  29. BD (   1) C  11 - H  24        /274. BD*(   1) C  11 - C  12            0.95    1.09    0.029
  29. BD (   1) C  11 - H  24        /277. BD*(   1) C  12 - C  13            3.73    1.08    0.057
  30. BD (   1) C  12 - C  13        /146. RY*(   1) C  11                    0.63    1.84    0.031
  30. BD (   1) C  12 - C  13        /147. RY*(   2) C  11                    1.45    1.40    0.040
  30. BD (   1) C  12 - C  13        /173. RY*(   1) C  14                    0.76    1.84    0.034
  30. BD (   1) C  12 - C  13        /174. RY*(   2) C  14                    1.42    1.34    0.039
  30. BD (   1) C  12 - C  13        /274. BD*(   1) C  11 - C  12            3.21    1.26    0.057
  30. BD (   1) C  12 - C  13        /276. BD*(   1) C  11 - H  24            2.62    1.15    0.049
  30. BD (   1) C  12 - C  13        /278. BD*(   1) C  12 - H  25            1.36    1.15    0.035
  30. BD (   1) C  12 - C  13        /279. BD*(   1) C  13 - C  14            3.11    1.26    0.056
  30. BD (   1) C  12 - C  13        /281. BD*(   1) C  13 - H  26            1.38    1.15    0.036
  30. BD (   1) C  12 - C  13        /283. BD*(   1) C  14 - H  27            2.67    1.15    0.050
  31. BD (   1) C  12 - H  25        /146. RY*(   1) C  11                    0.62    1.67    0.029
  31. BD (   1) C  12 - H  25        /164. RY*(   1) C  13                    0.66    1.68    0.030
  31. BD (   1) C  12 - H  25        /271. BD*(   1) C  10 - C  11            3.98    1.07    0.058
  31. BD (   1) C  12 - H  25        /274. BD*(   1) C  11 - C  12            0.90    1.09    0.028
  31. BD (   1) C  12 - H  25        /277. BD*(   1) C  12 - C  13            0.81    1.08    0.026
  31. BD (   1) C  12 - H  25        /279. BD*(   1) C  13 - C  14            3.74    1.08    0.057
  32. BD (   1) C  13 - C  14        /155. RY*(   1) C  12                    0.80    1.85    0.035
  32. BD (   1) C  13 - C  14        /156. RY*(   2) C  12                    1.38    1.34    0.039
  32. BD (   1) C  13 - C  14        /182. RY*(   1) C  15                    0.65    1.84    0.031
  32. BD (   1) C  13 - C  14        /183. RY*(   2) C  15                    1.49    1.41    0.041
  32. BD (   1) C  13 - C  14        /277. BD*(   1) C  12 - C  13            3.10    1.25    0.056
  32. BD (   1) C  13 - C  14        /278. BD*(   1) C  12 - H  25            2.59    1.15    0.049
  32. BD (   1) C  13 - C  14        /281. BD*(   1) C  13 - H  26            1.41    1.15    0.036
  32. BD (   1) C  13 - C  14        /282. BD*(   1) C  14 - C  15            3.23    1.26    0.057
  32. BD (   1) C  13 - C  14        /283. BD*(   1) C  14 - H  27            1.42    1.15    0.036
  32. BD (   1) C  13 - C  14        /284. BD*(   1) C  15 - H  28            2.65    1.14    0.049
  33. BD (   2) C  13 - C  14        /159. RY*(   5) C  12                    1.83    1.30    0.048
  33. BD (   2) C  13 - C  14        /176. RY*(   4) C  14                    0.52    1.21    0.025
  33. BD (   2) C  13 - C  14        /186. RY*(   5) C  15                    0.78    2.05    0.039
  33. BD (   2) C  13 - C  14        /273. BD*(   2) C  10 - C  15           19.95    0.29    0.068
  33. BD (   2) C  13 - C  14        /275. BD*(   2) C  11 - C  12           20.38    0.29    0.069
  34. BD (   1) C  13 - H  26        /155. RY*(   1) C  12                    0.70    1.68    0.031
  34. BD (   1) C  13 - H  26        /173. RY*(   1) C  14                    0.70    1.67    0.031
  34. BD (   1) C  13 - H  26        /274. BD*(   1) C  11 - C  12            3.73    1.09    0.057
  34. BD (   1) C  13 - H  26        /277. BD*(   1) C  12 - C  13            0.84    1.08    0.027
  34. BD (   1) C  13 - H  26        /279. BD*(   1) C  13 - C  14            0.88    1.08    0.028
  34. BD (   1) C  13 - H  26        /282. BD*(   1) C  14 - C  15            3.81    1.08    0.057
  35. BD (   1) C  14 - C  15        /137. RY*(   1) C  10                    1.17    1.84    0.042
  35. BD (   1) C  14 - C  15        /139. RY*(   3) C  10                    0.94    1.58    0.035
  35. BD (   1) C  14 - C  15        /164. RY*(   1) C  13                    0.87    1.86    0.036
  35. BD (   1) C  14 - C  15        /165. RY*(   2) C  13                    1.22    1.34    0.036
  35. BD (   1) C  14 - C  15        /268. BD*(   1) C   9 - C  10            3.75    1.10    0.057
  35. BD (   1) C  14 - C  15        /272. BD*(   1) C  10 - C  15            3.89    1.25    0.062
  35. BD (   1) C  14 - C  15        /279. BD*(   1) C  13 - C  14            3.19    1.26    0.057
  35. BD (   1) C  14 - C  15        /281. BD*(   1) C  13 - H  26            2.58    1.15    0.049
  35. BD (   1) C  14 - C  15        /283. BD*(   1) C  14 - H  27            1.36    1.15    0.035
  35. BD (   1) C  14 - C  15        /284. BD*(   1) C  15 - H  28            1.43    1.14    0.036
  36. BD (   1) C  14 - H  27        /164. RY*(   1) C  13                    0.67    1.68    0.030
  36. BD (   1) C  14 - H  27        /182. RY*(   1) C  15                    0.62    1.66    0.029
  36. BD (   1) C  14 - H  27        /272. BD*(   1) C  10 - C  15            3.94    1.08    0.058
  36. BD (   1) C  14 - H  27        /277. BD*(   1) C  12 - C  13            3.76    1.08    0.057
  36. BD (   1) C  14 - H  27        /279. BD*(   1) C  13 - C  14            0.87    1.09    0.027
  36. BD (   1) C  14 - H  27        /282. BD*(   1) C  14 - C  15            0.86    1.08    0.027
  37. BD (   1) C  15 - H  28        /137. RY*(   1) C  10                    1.02    1.67    0.037
  37. BD (   1) C  15 - H  28        /173. RY*(   1) C  14                    0.69    1.67    0.031
  37. BD (   1) C  15 - H  28        /271. BD*(   1) C  10 - C  11            4.33    1.08    0.061
  37. BD (   1) C  15 - H  28        /272. BD*(   1) C  10 - C  15            1.13    1.08    0.031
  37. BD (   1) C  15 - H  28        /279. BD*(   1) C  13 - C  14            3.61    1.09    0.056
  37. BD (   1) C  15 - H  28        /282. BD*(   1) C  14 - C  15            0.90    1.08    0.028
  38. CR (   1) C   1                / 66. RY*(   2) C   2                    1.49   10.75    0.113
  38. CR (   1) C   1                / 68. RY*(   4) C   2                    0.51   10.65    0.066
  38. CR (   1) C   1                /101. RY*(   1) C   6                    1.62   11.04    0.119
  38. CR (   1) C   1                /249. BD*(   1) C   1 - C   6            0.54   10.61    0.068
  38. CR (   1) C   1                /252. BD*(   1) C   2 - C   3            0.80   10.67    0.083
  38. CR (   1) C   1                /254. BD*(   1) C   2 - H  17            0.70   10.55    0.077
  38. CR (   1) C   1                /260. BD*(   1) C   5 - C   6            1.34   10.65    0.107
  38. CR (   1) C   1                /266. BD*(   1) C   8 - N  16            1.26   10.65    0.104
  39. CR (   1) C   2                / 58. RY*(   3) C   1                    1.76   11.00    0.124
  39. CR (   1) C   2                / 75. RY*(   2) C   3                    1.39   10.72    0.109
  39. CR (   1) C   2                / 77. RY*(   4) C   3                    0.70   10.74    0.077
  39. CR (   1) C   2                /200. RY*(   1) H  17                    0.70   10.41    0.076
  39. CR (   1) C   2                /249. BD*(   1) C   1 - C   6            1.10   10.59    0.097
  39. CR (   1) C   2                /251. BD*(   1) C   1 - N  16            1.35   10.53    0.107
  39. CR (   1) C   2                /255. BD*(   1) C   3 - C   4            1.02   10.62    0.093
  39. CR (   1) C   2                /256. BD*(   1) C   3 - H  18            0.67   10.53    0.075
  40. CR (   1) C   3                / 66. RY*(   2) C   2                    1.05   10.73    0.095
  40. CR (   1) C   3                / 68. RY*(   4) C   2                    0.58   10.63    0.070
  40. CR (   1) C   3                / 84. RY*(   2) C   4                    1.49   10.73    0.113
  40. CR (   1) C   3                /204. RY*(   1) H  18                    0.67   10.42    0.075
  40. CR (   1) C   3                /248. BD*(   1) C   1 - C   2            0.99   10.64    0.092
  40. CR (   1) C   3                /254. BD*(   1) C   2 - H  17            0.75   10.53    0.080
  40. CR (   1) C   3                /257. BD*(   1) C   4 - C   5            1.01   10.64    0.093
  40. CR (   1) C   3                /259. BD*(   1) C   4 - H  19            0.64   10.53    0.074
  41. CR (   1) C   4                / 75. RY*(   2) C   3                    1.53   10.73    0.115
  41. CR (   1) C   4                / 93. RY*(   2) C   5                    0.82   10.72    0.084
  41. CR (   1) C   4                / 95. RY*(   4) C   5                    0.79   10.65    0.082
  41. CR (   1) C   4                /208. RY*(   1) H  19                    0.67   10.43    0.075
  41. CR (   1) C   4                /252. BD*(   1) C   2 - C   3            0.99   10.65    0.092
  41. CR (   1) C   4                /256. BD*(   1) C   3 - H  18            0.63   10.54    0.073
  41. CR (   1) C   4                /260. BD*(   1) C   5 - C   6            0.99   10.63    0.092
  41. CR (   1) C   4                /261. BD*(   1) C   5 - H  20            0.78   10.52    0.081
  42. CR (   1) C   5                / 84. RY*(   2) C   4                    1.45   10.73    0.111
  42. CR (   1) C   5                / 86. RY*(   4) C   4                    0.73   10.75    0.079
  42. CR (   1) C   5                /102. RY*(   2) C   6                    0.97   11.25    0.093
  42. CR (   1) C   5                /103. RY*(   3) C   6                    0.59   10.74    0.071
  42. CR (   1) C   5                /212. RY*(   1) H  20                    0.70   10.42    0.076
  42. CR (   1) C   5                /249. BD*(   1) C   1 - C   6            1.14   10.60    0.099
  42. CR (   1) C   5                /255. BD*(   1) C   3 - C   4            0.99   10.63    0.092
  42. CR (   1) C   5                /259. BD*(   1) C   4 - H  19            0.64   10.54    0.074
  42. CR (   1) C   5                /262. BD*(   1) C   6 - N   7            1.64   10.51    0.118
  43. CR (   1) C   6                / 57. RY*(   2) C   1                    1.73   11.08    0.124
  43. CR (   1) C   6                / 93. RY*(   2) C   5                    1.64   10.75    0.119
  43. CR (   1) C   6                /248. BD*(   1) C   1 - C   2            1.10   10.67    0.097
  43. CR (   1) C   6                /249. BD*(   1) C   1 - C   6            0.83   10.63    0.085
  43. CR (   1) C   6                /257. BD*(   1) C   4 - C   5            0.71   10.67    0.078
  43. CR (   1) C   6                /261. BD*(   1) C   5 - H  20            0.78   10.55    0.081
  43. CR (   1) C   6                /263. BD*(   1) N   7 - C   8            1.07   10.53    0.096
  43. CR (   1) C   6                /264. BD*(   1) N   7 - H  21            1.02   10.51    0.093
  44. CR (   1) N   7                /102. RY*(   2) C   6                    0.94   15.41    0.108
  44. CR (   1) N   7                /103. RY*(   3) C   6                    1.23   14.90    0.121
  44. CR (   1) N   7                /107. RY*(   7) C   6                    0.79   16.48    0.102
  44. CR (   1) N   7                /119. RY*(   1) C   8                    0.63   15.08    0.087
  44. CR (   1) N   7                /120. RY*(   2) C   8                    2.90   14.98    0.186
  44. CR (   1) N   7                /216. RY*(   1) H  21                    0.59   14.67    0.083
  44. CR (   1) N   7                /260. BD*(   1) C   5 - C   6            1.13   14.79    0.116
  44. CR (   1) N   7                /265. BD*(   1) C   8 - C   9            0.68   14.64    0.090
  45. CR (   1) C   8                /131. RY*(   4) C   9                    1.25   10.82    0.104
  45. CR (   1) C   8                /192. RY*(   2) N  16                    0.66   11.44    0.078
  45. CR (   1) C   8                /251. BD*(   1) C   1 - N  16            1.53   10.62    0.114
  45. CR (   1) C   8                /262. BD*(   1) C   6 - N   7            1.12   10.58    0.098
  45. CR (   1) C   8                /264. BD*(   1) N   7 - H  21            0.93   10.55    0.089
  46. CR (   1) C   9                /123. RY*(   5) C   8                    0.60   11.42    0.074
  46. CR (   1) C   9                /137. RY*(   1) C  10                    0.55   11.24    0.070
  46. CR (   1) C   9                /220. RY*(   1) H  22                    0.62   10.48    0.072
  46. CR (   1) C   9                /224. RY*(   1) H  23                    0.67   10.46    0.075
  46. CR (   1) C   9                /263. BD*(   1) N   7 - C   8            0.65   10.52    0.075
  46. CR (   1) C   9                /266. BD*(   1) C   8 - N  16            0.71   10.66    0.078
  46. CR (   1) C   9                /271. BD*(   1) C  10 - C  11            0.79   10.64    0.082
  46. CR (   1) C   9                /272. BD*(   1) C  10 - C  15            0.81   10.65    0.083
  47. CR (   1) C  10                /129. RY*(   2) C   9                    0.55   10.80    0.068
  47. CR (   1) C  10                /147. RY*(   2) C  11                    1.77   10.79    0.124
  47. CR (   1) C  10                /183. RY*(   2) C  15                    1.73   10.79    0.122
  47. CR (   1) C  10                /274. BD*(   1) C  11 - C  12            0.91   10.65    0.088
  47. CR (   1) C  10                /276. BD*(   1) C  11 - H  24            0.64   10.54    0.074
  47. CR (   1) C  10                /282. BD*(   1) C  14 - C  15            0.93   10.64    0.089
  47. CR (   1) C  10                /284. BD*(   1) C  15 - H  28            0.68   10.53    0.076
  48. CR (   1) C  11                /137. RY*(   1) C  10                    0.57   11.22    0.072
  48. CR (   1) C  11                /138. RY*(   2) C  10                    1.01   10.92    0.094
  48. CR (   1) C  11                /139. RY*(   3) C  10                    0.60   10.96    0.073
  48. CR (   1) C  11                /156. RY*(   2) C  12                    1.56   10.72    0.115
  48. CR (   1) C  11                /228. RY*(   1) H  24                    0.69   10.43    0.076
  48. CR (   1) C  11                /268. BD*(   1) C   9 - C  10            1.09   10.48    0.096
  48. CR (   1) C  11                /272. BD*(   1) C  10 - C  15            1.11   10.63    0.098
  48. CR (   1) C  11                /277. BD*(   1) C  12 - C  13            0.98   10.63    0.091
  48. CR (   1) C  11                /278. BD*(   1) C  12 - H  25            0.67   10.53    0.075
  49. CR (   1) C  12                /147. RY*(   2) C  11                    0.55   10.79    0.069
  49. CR (   1) C  12                /148. RY*(   3) C  11                    1.16   10.69    0.099
  49. CR (   1) C  12                /165. RY*(   2) C  13                    1.46   10.72    0.112
  49. CR (   1) C  12                /166. RY*(   3) C  13                    0.54   10.72    0.068
  49. CR (   1) C  12                /232. RY*(   1) H  25                    0.68   10.42    0.075
  49. CR (   1) C  12                /271. BD*(   1) C  10 - C  11            1.09   10.63    0.097
  49. CR (   1) C  12                /276. BD*(   1) C  11 - H  24            0.72   10.53    0.078
  49. CR (   1) C  12                /279. BD*(   1) C  13 - C  14            0.94   10.64    0.090
  49. CR (   1) C  12                /281. BD*(   1) C  13 - H  26            0.69   10.54    0.076
  50. CR (   1) C  13                /156. RY*(   2) C  12                    1.39   10.73    0.109
  50. CR (   1) C  13                /157. RY*(   3) C  12                    0.60   10.74    0.072
  50. CR (   1) C  13                /174. RY*(   2) C  14                    1.40   10.72    0.109
  50. CR (   1) C  13                /175. RY*(   3) C  14                    0.59   10.74    0.071
  50. CR (   1) C  13                /236. RY*(   1) H  26                    0.69   10.42    0.076
  50. CR (   1) C  13                /274. BD*(   1) C  11 - C  12            0.97   10.65    0.091
  50. CR (   1) C  13                /278. BD*(   1) C  12 - H  25            0.68   10.54    0.076
  50. CR (   1) C  13                /282. BD*(   1) C  14 - C  15            0.98   10.64    0.092
  50. CR (   1) C  13                /283. BD*(   1) C  14 - H  27            0.70   10.53    0.077
  51. CR (   1) C  14                /165. RY*(   2) C  13                    1.50   10.72    0.113
  51. CR (   1) C  14                /166. RY*(   3) C  13                    0.55   10.72    0.068
  51. CR (   1) C  14                /183. RY*(   2) C  15                    0.78   10.79    0.082
  51. CR (   1) C  14                /184. RY*(   3) C  15                    0.82   10.68    0.083
  51. CR (   1) C  14                /240. RY*(   1) H  27                    0.68   10.42    0.075
  51. CR (   1) C  14                /272. BD*(   1) C  10 - C  15            1.09   10.64    0.097
  51. CR (   1) C  14                /277. BD*(   1) C  12 - C  13            0.95   10.64    0.090
  51. CR (   1) C  14                /281. BD*(   1) C  13 - H  26            0.70   10.54    0.077
  51. CR (   1) C  14                /284. BD*(   1) C  15 - H  28            0.73   10.53    0.078
  52. CR (   1) C  15                /137. RY*(   1) C  10                    0.58   11.23    0.072
  52. CR (   1) C  15                /139. RY*(   3) C  10                    1.31   10.97    0.107
  52. CR (   1) C  15                /174. RY*(   2) C  14                    1.54   10.72    0.115
  52. CR (   1) C  15                /175. RY*(   3) C  14                    0.51   10.74    0.066
  52. CR (   1) C  15                /244. RY*(   1) H  28                    0.68   10.43    0.075
  52. CR (   1) C  15                /268. BD*(   1) C   9 - C  10            1.14   10.48    0.098
  52. CR (   1) C  15                /271. BD*(   1) C  10 - C  11            1.12   10.63    0.098
  52. CR (   1) C  15                /279. BD*(   1) C  13 - C  14            0.96   10.64    0.091
  52. CR (   1) C  15                /283. BD*(   1) C  14 - H  27            0.66   10.53    0.075
  53. CR (   1) N  16                / 56. RY*(   1) C   1                    2.33   15.12    0.168
  53. CR (   1) N  16                / 63. RY*(   8) C   1                    0.56   16.34    0.085
  53. CR (   1) N  16                /119. RY*(   1) C   8                    3.66   14.97    0.210
  53. CR (   1) N  16                /126. RY*(   8) C   8                    0.50   16.16    0.080
  53. CR (   1) N  16                /248. BD*(   1) C   1 - C   2            1.10   14.70    0.114
  53. CR (   1) N  16                /265. BD*(   1) C   8 - C   9            1.24   14.54    0.121
  54. LP (   1) N   7                /104. RY*(   4) C   6                    2.57    1.59    0.063
  54. LP (   1) N   7                /111. RY*(   2) N   7                    0.70    1.27    0.029
  54. LP (   1) N   7                /121. RY*(   3) C   8                    1.11    1.07    0.034
  54. LP (   1) N   7                /122. RY*(   4) C   8                    0.84    2.09    0.041
  54. LP (   1) N   7                /124. RY*(   6) C   8                    0.52    2.16    0.033
  54. LP (   1) N   7                /217. RY*(   2) H  21                    0.92    1.92    0.042
  54. LP (   1) N   7                /250. BD*(   2) C   1 - C   6           32.81    0.30    0.091
  54. LP (   1) N   7                /267. BD*(   2) C   8 - N  16           47.17    0.29    0.106
  55. LP (   1) N  16                / 56. RY*(   1) C   1                    3.80    1.34    0.065
  55. LP (   1) N  16                /119. RY*(   1) C   8                    6.57    1.19    0.080
  55. LP (   1) N  16                /248. BD*(   1) C   1 - C   2            0.61    0.91    0.021
  55. LP (   1) N  16                /249. BD*(   1) C   1 - C   6            6.66    0.87    0.069
  55. LP (   1) N  16                /263. BD*(   1) N   7 - C   8           10.15    0.77    0.080
  55. LP (   1) N  16                /264. BD*(   1) N   7 - H  21            0.72    0.75    0.021
  55. LP (   1) N  16                /265. BD*(   1) C   8 - C   9            1.21    0.76    0.027
 250. BD*(   2) C   1 - C   6        / 60. RY*(   5) C   1                    2.88    0.85    0.090
 250. BD*(   2) C   1 - C   6        / 67. RY*(   3) C   2                    1.01    0.81    0.052
 250. BD*(   2) C   1 - C   6        / 94. RY*(   3) C   5                    1.02    0.79    0.052
 250. BD*(   2) C   1 - C   6        /106. RY*(   6) C   6                    1.44    1.63    0.088
 250. BD*(   2) C   1 - C   6        /111. RY*(   2) N   7                    0.66    0.97    0.046
 250. BD*(   2) C   1 - C   6        /193. RY*(   3) N  16                    0.74    0.99    0.049
 250. BD*(   2) C   1 - C   6        /253. BD*(   2) C   2 - C   3          260.04    0.01    0.083
 253. BD*(   2) C   2 - C   3        / 67. RY*(   3) C   2                    0.73    0.79    0.054
 253. BD*(   2) C   2 - C   3        / 69. RY*(   5) C   2                    0.99    1.64    0.091
 253. BD*(   2) C   2 - C   3        / 76. RY*(   3) C   3                    1.08    0.72    0.063
 253. BD*(   2) C   2 - C   3        / 78. RY*(   5) C   3                    0.78    1.76    0.084
 258. BD*(   2) C   4 - C   5        / 76. RY*(   3) C   3                    0.64    0.72    0.046
 258. BD*(   2) C   4 - C   5        / 85. RY*(   3) C   4                    3.16    0.60    0.094
 258. BD*(   2) C   4 - C   5        / 94. RY*(   3) C   5                    0.84    0.79    0.055
 258. BD*(   2) C   4 - C   5        / 96. RY*(   5) C   5                    1.06    1.66    0.090
 267. BD*(   2) C   8 - N  16        /122. RY*(   4) C   8                    1.31    1.80    0.106
 267. BD*(   2) C   8 - N  16        /193. RY*(   3) N  16                    1.08    1.01    0.072
 267. BD*(   2) C   8 - N  16        /194. RY*(   4) N  16                    0.71    2.24    0.087
 267. BD*(   2) C   8 - N  16        /250. BD*(   2) C   1 - C   6          127.57    0.01    0.059
 267. BD*(   2) C   8 - N  16        /268. BD*(   1) C   9 - C  10            0.72    0.39    0.035
 267. BD*(   2) C   8 - N  16        /269. BD*(   1) C   9 - H  22            1.57    0.40    0.054
 273. BD*(   2) C  10 - C  15        /149. RY*(   4) C  11                    0.67    0.87    0.052
 273. BD*(   2) C  10 - C  15        /176. RY*(   4) C  14                    0.62    0.93    0.051
 273. BD*(   2) C  10 - C  15        /184. RY*(   3) C  15                    0.63    0.58    0.041
 273. BD*(   2) C  10 - C  15        /185. RY*(   4) C  15                    2.71    0.72    0.094
 273. BD*(   2) C  10 - C  15        /265. BD*(   1) C   8 - C   9            1.33    0.40    0.047
 273. BD*(   2) C  10 - C  15        /270. BD*(   1) C   9 - H  23            0.84    0.41    0.039
 275. BD*(   2) C  11 - C  12        /149. RY*(   4) C  11                    0.59    0.87    0.051
 275. BD*(   2) C  11 - C  12        /150. RY*(   5) C  11                    1.01    1.62    0.091
 275. BD*(   2) C  11 - C  12        /158. RY*(   4) C  12                    1.21    1.48    0.095
 280. BD*(   2) C  13 - C  14        /159. RY*(   5) C  12                    0.55    1.01    0.052
 280. BD*(   2) C  13 - C  14        /167. RY*(   4) C  13                    3.07    0.66    0.100
 280. BD*(   2) C  13 - C  14        /177. RY*(   5) C  14                    1.17    1.54    0.094


 Natural Bond Orbitals (Summary):

                                                            Principal Delocalizations
           NBO                        Occupancy    Energy   (geminal,vicinal,remote)
 ====================================================================================
 Molecular unit  1  (C14H12N2)
     1. BD (   1) C   1 - C   2          1.97379    -0.67136  249(g),252(g),251(g),256(v)
                                                    262(v),266(v),254(g),75(v)
                                                    74(v),102(v),191(v)
     2. BD (   1) C   1 - C   6          1.96158    -0.64789  260(g),264(v),248(g),261(v)
                                                    254(v),265(r),65(v),92(v)
                                                    262(g),251(g),192(v),66(v)
                                                    93(v),120(r),112(v)
     3. BD (   2) C   1 - C   6          1.59003    -0.24036  253(v),258(v),267(v),94(v)
                                                    67(v),111(v),193(v)
     4. BD (   1) C   1 - N  16          1.97489    -0.74099  265(v),260(v),248(g),120(v)
                                                    249(g),252(v),266(g),263(v)
                                                    262(v),65(v)
     5. BD (   1) C   2 - C   3          1.97520    -0.66797  251(v),248(g),255(g),259(v)
                                                    57(v),254(g),256(g),84(v)
                                                    83(v),56(v)
     6. BD (   2) C   2 - C   3          1.71497    -0.23870  258(v),250(v),85(v),61(v)
                                                    87(v),67(g)
     7. BD (   1) C   2 - H  17          1.97839    -0.49458  249(v),255(v),252(g),248(g)
                                                    74(v),56(v)
     8. BD (   1) C   3 - C   4          1.97714    -0.66168  257(g),252(g),261(v),254(v)
                                                    66(v),93(v),259(g),256(g)
     9. BD (   1) C   3 - H  18          1.97945    -0.49258  257(v),248(v),252(g),255(g)
                                                    83(v),65(v)
    10. BD (   1) C   4 - C   5          1.97295    -0.67141  262(v),260(g),255(g),256(v)
                                                    101(v),261(g),259(g),75(v)
                                                    74(v),103(v)
    11. BD (   2) C   4 - C   5          1.72753    -0.24500  250(v),253(v),76(v),105(v)
                                                    94(g)
    12. BD (   1) C   4 - H  19          1.97930    -0.49623  260(v),252(v),257(g),255(g)
                                                    74(v),92(v)
    13. BD (   1) C   5 - C   6          1.97319    -0.68982  249(g),257(g),262(g),259(v)
                                                    263(v),251(v),261(g),83(v)
                                                    84(v)
    14. BD (   1) C   5 - H  20          1.97957    -0.51015  249(v),255(v),257(g),260(g)
                                                    83(v),102(v)
    15. BD (   1) C   6 - N   7          1.98152    -0.78785  265(v),248(v),260(g),263(g)
                                                    119(v),264(g),249(g),257(v)
                                                    251(v)
    16. BD (   1) N   7 - C   8          1.98443    -0.79617  260(v),262(g),101(v),264(g)
                                                    265(g),128(v),248(r),270(v)
                                                    266(g),103(v),192(v)
    17. BD (   1) N   7 - H  21          1.98893    -0.67877  266(v),249(v),120(v),262(g)
                                                    263(g),102(v)
    18. BD (   1) C   8 - C   9          1.96930    -0.64358  251(v),273(v),262(v),266(g)
                                                    268(g),272(v),138(v),191(v)
                                                    110(v),269(g),270(g),263(g)
    19. BD (   1) C   8 - N  16          1.98158    -0.82605  248(v),57(v),265(g),264(v)
                                                    251(g),268(v),128(v),263(g)
    20. BD (   2) C   8 - N  16          1.86817    -0.30090  250(v),269(v),59(v),268(v)
                                                    111(v),267(g)
    21. BD (   1) C   9 - C  10          1.96824    -0.62089  266(v),272(g),271(g),282(v)
                                                    274(v),265(g),182(v),267(v)
                                                    146(v),270(g),120(v),269(g)
    22. BD (   1) C   9 - H  22          1.96420    -0.49435  267(v),271(v),121(v),266(v)
                                                    265(g)
    23. BD (   1) C   9 - H  23          1.96521    -0.49008  263(v),273(v),272(v),268(g)
                                                    139(v),267(v),265(g)
    24. BD (   1) C  10 - C  11          1.96954    -0.68228  272(g),274(g),284(v),268(g)
                                                    278(v),128(v),276(g),156(v)
                                                    155(v),269(v),182(v)
    25. BD (   1) C  10 - C  15          1.97088    -0.68747  271(g),282(g),268(g),276(v)
                                                    283(v),284(g),174(v),128(v)
                                                    173(v),146(v),270(v)
    26. BD (   2) C  10 - C  15          1.67137    -0.25987  280(v),275(v),265(v),270(v)
                                                    176(v),149(v)
    27. BD (   1) C  11 - C  12          1.97633    -0.68706  271(g),268(v),277(g),281(v)
                                                    276(g),278(g),165(v),137(v)
                                                    164(v),139(v),138(v)
    28. BD (   2) C  11 - C  12          1.66885    -0.25665  273(v),280(v),167(v),168(v)
                                                    149(g),159(g)
    29. BD (   1) C  11 - H  24          1.97943    -0.51036  272(v),277(v),271(g),137(v)
                                                    274(g),155(v)
    30. BD (   1) C  12 - C  13          1.97745    -0.68499  274(g),279(g),283(v),276(v)
                                                    147(v),174(v),281(g),278(g)
                                                    173(v),146(v)
    31. BD (   1) C  12 - H  25          1.98011    -0.51250  271(v),279(v),274(g),277(g)
                                                    164(v),146(v)
    32. BD (   1) C  13 - C  14          1.97739    -0.68770  282(g),277(g),284(v),278(v)
                                                    183(v),283(g),281(g),156(v)
                                                    155(v),182(v)
    33. BD (   2) C  13 - C  14          1.66955    -0.25727  275(v),273(v),159(v),186(v)
                                                    176(g)
    34. BD (   1) C  13 - H  26          1.98023    -0.51346  282(v),274(v),279(g),277(g)
                                                    173(v),155(v)
    35. BD (   1) C  14 - C  15          1.97605    -0.68634  272(g),268(v),279(g),281(v)
                                                    284(g),283(g),165(v),137(v)
                                                    139(v),164(v)
    36. BD (   1) C  14 - H  27          1.98008    -0.51435  272(v),277(v),279(g),282(g)
                                                    164(v),182(v)
    37. BD (   1) C  15 - H  28          1.98016    -0.51528  271(v),279(v),272(g),137(v)
                                                    282(g),173(v)
    38. CR (   1) C   1                  1.99879   -10.07203  101(v),66(v),260(v),266(v)
                                                    252(v),254(v),249(g),68(v)
    39. CR (   1) C   2                  1.99890   -10.04905  58(v),75(v),251(v),249(v)
                                                    255(v),200(v),77(v),256(v)
    40. CR (   1) C   3                  1.99897   -10.05213  84(v),66(v),257(v),248(v)
                                                    254(v),204(v),259(v),68(v)
    41. CR (   1) C   4                  1.99897   -10.05669  75(v),260(v),252(v),93(v)
                                                    95(v),261(v),208(v),256(v)
    42. CR (   1) C   5                  1.99890   -10.05901  262(v),84(v),249(v),255(v)
                                                    102(v),86(v),212(v),259(v)
                                                    103(v)
    43. CR (   1) C   6                  1.99879   -10.08871  57(v),93(v),248(v),263(v)
                                                    264(v),249(g),261(v),257(v)
    44. CR (   1) N   7                  1.99903   -14.21523  120(v),103(v),260(v),102(v)
                                                    107(v),265(v),119(v),216(v)
    45. CR (   1) C   8                  1.99907   -10.13145  251(v),131(v),262(v),264(v)
                                                    192(v)
    46. CR (   1) C   9                  1.99903   -10.07900  272(v),271(v),266(v),224(v)
                                                    263(v),220(v),123(v),137(v)
    47. CR (   1) C  10                  1.99884   -10.07503  147(v),183(v),282(v),274(v)
                                                    284(v),276(v),129(v)
    48. CR (   1) C  11                  1.99887   -10.06511  156(v),272(v),268(v),138(v)
                                                    277(v),228(v),278(v),139(v)
                                                    137(v)
    49. CR (   1) C  12                  1.99894   -10.07066  165(v),148(v),271(v),279(v)
                                                    276(v),281(v),232(v),147(v)
                                                    166(v)
    50. CR (   1) C  13                  1.99894   -10.07030  174(v),156(v),282(v),274(v)
                                                    283(v),278(v),236(v),157(v)
                                                    175(v)
    51. CR (   1) C  14                  1.99893   -10.07145  165(v),272(v),277(v),184(v)
                                                    183(v),284(v),281(v),240(v)
                                                    166(v)
    52. CR (   1) C  15                  1.99886   -10.06781  174(v),139(v),268(v),271(v)
                                                    279(v),244(v),283(v),137(v)
                                                    175(v)
    53. CR (   1) N  16                  1.99926   -14.11157  119(v),56(v),265(v),248(v)
                                                    63(v),249(v),126(v)
    54. LP (   1) N   7                  1.62213    -0.26620  267(v),250(v),104(v),121(v)
                                                    217(v),122(v),111(g),124(v)
    55. LP (   1) N  16                  1.92030    -0.32853  263(v),119(v),249(v),56(v)
                                                    265(v),264(r),248(v)
    56. RY*(   1) C   1                  0.00783     1.00708   
    57. RY*(   2) C   1                  0.00591     0.99283   
    58. RY*(   3) C   1                  0.00222     0.95349   
    59. RY*(   4) C   1                  0.00152     1.89729   
    60. RY*(   5) C   1                  0.00080     0.88619   
    61. RY*(   6) C   1                  0.00056     1.68432   
    62. RY*(   7) C   1                  0.00038     2.19972   
    63. RY*(   8) C   1                  0.00019     2.23250   
    64. RY*(   9) C   1                  0.00002     2.20388   
    65. RY*(   1) C   2                  0.00526     1.16516   
    66. RY*(   2) C   2                  0.00278     0.67849   
    67. RY*(   3) C   2                  0.00098     0.84563   
    68. RY*(   4) C   2                  0.00084     0.57928   
    69. RY*(   5) C   2                  0.00063     1.69456   
    70. RY*(   6) C   2                  0.00012     2.36569   
    71. RY*(   7) C   2                  0.00003     2.37583   
    72. RY*(   8) C   2                  0.00001     2.06276   
    73. RY*(   9) C   2                  0.00001     2.11531   
    74. RY*(   1) C   3                  0.00524     1.18244   
    75. RY*(   2) C   3                  0.00253     0.67417   
    76. RY*(   3) C   3                  0.00093     0.76685   
    77. RY*(   4) C   3                  0.00081     0.69401   
    78. RY*(   5) C   3                  0.00068     1.81093   
    79. RY*(   6) C   3                  0.00014     2.39518   
    80. RY*(   7) C   3                  0.00004     2.27067   
    81. RY*(   8) C   3                  0.00000     1.95200   
    82. RY*(   9) C   3                  0.00000     2.14618   
    83. RY*(   1) C   4                  0.00527     1.17643   
    84. RY*(   2) C   4                  0.00259     0.67311   
    85. RY*(   3) C   4                  0.00099     0.63736   
    86. RY*(   4) C   4                  0.00080     0.69148   
    87. RY*(   5) C   4                  0.00077     1.92414   
    88. RY*(   6) C   4                  0.00014     2.38257   
    89. RY*(   7) C   4                  0.00005     2.27499   
    90. RY*(   8) C   4                  0.00000     1.86153   
    91. RY*(   9) C   4                  0.00000     2.23393   
    92. RY*(   1) C   5                  0.00474     1.15130   
    93. RY*(   2) C   5                  0.00263     0.66348   
    94. RY*(   3) C   5                  0.00101     0.82748   
    95. RY*(   4) C   5                  0.00080     0.58853   
    96. RY*(   5) C   5                  0.00066     1.70377   
    97. RY*(   6) C   5                  0.00010     2.31889   
    98. RY*(   7) C   5                  0.00006     2.37825   
    99. RY*(   8) C   5                  0.00001     2.03319   
   100. RY*(   9) C   5                  0.00001     2.11101   
   101. RY*(   1) C   6                  0.00614     0.96336   
   102. RY*(   2) C   6                  0.00322     1.19458   
   103. RY*(   3) C   6                  0.00217     0.68406   
   104. RY*(   4) C   6                  0.00181     1.32651   
   105. RY*(   5) C   6                  0.00087     1.40984   
   106. RY*(   6) C   6                  0.00069     1.66664   
   107. RY*(   7) C   6                  0.00028     2.26344   
   108. RY*(   8) C   6                  0.00014     2.22519   
   109. RY*(   9) C   6                  0.00002     2.20297   
   110. RY*(   1) N   7                  0.00209     1.27449   
   111. RY*(   2) N   7                  0.00156     1.00345   
   112. RY*(   3) N   7                  0.00120     1.65588   
   113. RY*(   4) N   7                  0.00056     2.24108   
   114. RY*(   5) N   7                  0.00050     1.60624   
   115. RY*(   6) N   7                  0.00014     2.25949   
   116. RY*(   7) N   7                  0.00009     2.62179   
   117. RY*(   8) N   7                  0.00003     2.35947   
   118. RY*(   9) N   7                  0.00002     2.51670   
   119. RY*(   1) C   8                  0.01220     0.86268   
   120. RY*(   2) C   8                  0.00685     0.76459   
   121. RY*(   3) C   8                  0.00411     0.80609   
   122. RY*(   4) C   8                  0.00223     1.82210   
   123. RY*(   5) C   8                  0.00153     1.34222   
   124. RY*(   6) C   8                  0.00083     1.89408   
   125. RY*(   7) C   8                  0.00064     1.88269   
   126. RY*(   8) C   8                  0.00025     2.04491   
   127. RY*(   9) C   8                  0.00001     2.15649   
   128. RY*(   1) C   9                  0.00781     0.95335   
   129. RY*(   2) C   9                  0.00227     0.72156   
   130. RY*(   3) C   9                  0.00115     1.18651   
   131. RY*(   4) C   9                  0.00070     0.68934   
   132. RY*(   5) C   9                  0.00032     1.92913   
   133. RY*(   6) C   9                  0.00022     2.07778   
   134. RY*(   7) C   9                  0.00004     2.23254   
   135. RY*(   8) C   9                  0.00001     2.15889   
   136. RY*(   9) C   9                  0.00001     2.18982   
   137. RY*(   1) C  10                  0.00567     1.15809   
   138. RY*(   2) C  10                  0.00399     0.85576   
   139. RY*(   3) C  10                  0.00287     0.89766   
   140. RY*(   4) C  10                  0.00103     0.76415   
   141. RY*(   5) C  10                  0.00073     1.92018   
   142. RY*(   6) C  10                  0.00034     2.32985   
   143. RY*(   7) C  10                  0.00022     1.85651   
   144. RY*(   8) C  10                  0.00014     2.19186   
   145. RY*(   9) C  10                  0.00002     2.19554   
   146. RY*(   1) C  11                  0.00584     1.15301   
   147. RY*(   2) C  11                  0.00288     0.71548   
   148. RY*(   3) C  11                  0.00116     0.61440   
   149. RY*(   4) C  11                  0.00081     0.90027   
   150. RY*(   5) C  11                  0.00058     1.65126   
   151. RY*(   6) C  11                  0.00012     2.35305   
   152. RY*(   7) C  11                  0.00006     2.37958   
   153. RY*(   8) C  11                  0.00001     1.89313   
   154. RY*(   9) C  11                  0.00001     2.20292   
   155. RY*(   1) C  12                  0.00543     1.16249   
   156. RY*(   2) C  12                  0.00276     0.65656   
   157. RY*(   3) C  12                  0.00085     0.66750   
   158. RY*(   4) C  12                  0.00071     1.50798   
   159. RY*(   5) C  12                  0.00062     1.04026   
   160. RY*(   6) C  12                  0.00014     2.38543   
   161. RY*(   7) C  12                  0.00005     2.25412   
   162. RY*(   8) C  12                  0.00000     2.18996   
   163. RY*(   9) C  12                  0.00000     1.87064   
   164. RY*(   1) C  13                  0.00520     1.17022   
   165. RY*(   2) C  13                  0.00257     0.65048   
   166. RY*(   3) C  13                  0.00093     0.64607   
   167. RY*(   4) C  13                  0.00075     0.68749   
   168. RY*(   5) C  13                  0.00064     1.85513   
   169. RY*(   6) C  13                  0.00014     2.38572   
   170. RY*(   7) C  13                  0.00005     2.24443   
   171. RY*(   8) C  13                  0.00000     1.84949   
   172. RY*(   9) C  13                  0.00000     2.21304   
   173. RY*(   1) C  14                  0.00547     1.15821   
   174. RY*(   2) C  14                  0.00276     0.65380   
   175. RY*(   3) C  14                  0.00086     0.67172   
   176. RY*(   4) C  14                  0.00077     0.95491   
   177. RY*(   5) C  14                  0.00064     1.56870   
   178. RY*(   6) C  14                  0.00013     2.38419   
   179. RY*(   7) C  14                  0.00005     2.25643   
   180. RY*(   8) C  14                  0.00000     1.85971   
   181. RY*(   9) C  14                  0.00000     2.20455   
   182. RY*(   1) C  15                  0.00583     1.14904   
   183. RY*(   2) C  15                  0.00248     0.71811   
   184. RY*(   3) C  15                  0.00111     0.60889   
   185. RY*(   4) C  15                  0.00088     0.74659   
   186. RY*(   5) C  15                  0.00065     1.79242   
   187. RY*(   6) C  15                  0.00012     2.35700   
   188. RY*(   7) C  15                  0.00004     2.35307   
   189. RY*(   8) C  15                  0.00001     2.21246   
   190. RY*(   9) C  15                  0.00001     1.89660   
   191. RY*(   1) N  16                  0.00315     0.95693   
   192. RY*(   2) N  16                  0.00145     1.30371   
   193. RY*(   3) N  16                  0.00067     1.02872   
   194. RY*(   4) N  16                  0.00039     2.26002   
   195. RY*(   5) N  16                  0.00018     1.41442   
   196. RY*(   6) N  16                  0.00006     2.89988   
   197. RY*(   7) N  16                  0.00002     2.41479   
   198. RY*(   8) N  16                  0.00002     2.51222   
   199. RY*(   9) N  16                  0.00002     2.58194   
   200. RY*(   1) H  17                  0.00221     0.35932   
   201. RY*(   2) H  17                  0.00017     1.67419   
   202. RY*(   3) H  17                  0.00009     2.00399   
   203. RY*(   4) H  17                  0.00006     2.35684   
   204. RY*(   1) H  18                  0.00158     0.37182   
   205. RY*(   2) H  18                  0.00019     1.66119   
   206. RY*(   3) H  18                  0.00009     1.99178   
   207. RY*(   4) H  18                  0.00006     2.34149   
   208. RY*(   1) H  19                  0.00157     0.36853   
   209. RY*(   2) H  19                  0.00020     1.65665   
   210. RY*(   3) H  19                  0.00009     1.98624   
   211. RY*(   4) H  19                  0.00006     2.33756   
   212. RY*(   1) H  20                  0.00164     0.36324   
   213. RY*(   2) H  20                  0.00021     1.66084   
   214. RY*(   3) H  20                  0.00008     2.04117   
   215. RY*(   4) H  20                  0.00005     2.27834   
   216. RY*(   1) H  21                  0.00237     0.45120   
   217. RY*(   2) H  21                  0.00054     1.65399   
   218. RY*(   3) H  21                  0.00018     1.90291   
   219. RY*(   4) H  21                  0.00005     2.35913   
   220. RY*(   1) H  22                  0.00236     0.39881   
   221. RY*(   2) H  22                  0.00020     1.87623   
   222. RY*(   3) H  22                  0.00015     1.80251   
   223. RY*(   4) H  22                  0.00003     2.29585   
   224. RY*(   1) H  23                  0.00284     0.37999   
   225. RY*(   2) H  23                  0.00018     1.86084   
   226. RY*(   3) H  23                  0.00013     1.81286   
   227. RY*(   4) H  23                  0.00004     2.31855   
   228. RY*(   1) H  24                  0.00176     0.36516   
   229. RY*(   2) H  24                  0.00018     1.65540   
   230. RY*(   3) H  24                  0.00007     2.18068   
   231. RY*(   4) H  24                  0.00007     2.16305   
   232. RY*(   1) H  25                  0.00163     0.35267   
   233. RY*(   2) H  25                  0.00017     1.64584   
   234. RY*(   3) H  25                  0.00009     1.96625   
   235. RY*(   4) H  25                  0.00006     2.32797   
   236. RY*(   1) H  26                  0.00161     0.35022   
   237. RY*(   2) H  26                  0.00018     1.64329   
   238. RY*(   3) H  26                  0.00008     1.96367   
   239. RY*(   4) H  26                  0.00006     2.32815   
   240. RY*(   1) H  27                  0.00163     0.35037   
   241. RY*(   2) H  27                  0.00018     1.64213   
   242. RY*(   3) H  27                  0.00009     1.96537   
   243. RY*(   4) H  27                  0.00006     2.32402   
   244. RY*(   1) H  28                  0.00173     0.36274   
   245. RY*(   2) H  28                  0.00018     1.65100   
   246. RY*(   3) H  28                  0.00008     1.98740   
   247. RY*(   4) H  28                  0.00006     2.33004   
   248. BD*(   1) C   1 - C   2          0.02514     0.58526   
   249. BD*(   1) C   1 - C   6          0.04131     0.54077   
   250. BD*(   2) C   1 - C   6          0.47831     0.03744  258(v),253(v),267(v),60(g)
                                                    106(g),94(v),67(v),193(v)
                                                    111(v)
   251. BD*(   1) C   1 - N  16          0.02161     0.48521   
   252. BD*(   1) C   2 - C   3          0.01494     0.59448   
   253. BD*(   2) C   2 - C   3          0.31326     0.05068  258(v),250(v),76(g),69(g)
                                                    78(g),67(g)
   254. BD*(   1) C   2 - H  17          0.01483     0.47873   
   255. BD*(   1) C   3 - C   4          0.01734     0.57183   
   256. BD*(   1) C   3 - H  18          0.01358     0.48261   
   257. BD*(   1) C   4 - C   5          0.01538     0.58481   
   258. BD*(   2) C   4 - C   5          0.34123     0.04211  250(v),253(v),85(g),96(g)
                                                    94(g),76(v)
   259. BD*(   1) C   4 - H  19          0.01329     0.47917   
   260. BD*(   1) C   5 - C   6          0.02385     0.57581   
   261. BD*(   1) C   5 - H  20          0.01541     0.46038   
   262. BD*(   1) C   6 - N   7          0.02716     0.45244   
   263. BD*(   1) N   7 - C   8          0.04841     0.44511   
   264. BD*(   1) N   7 - H  21          0.01970     0.41766   
   265. BD*(   1) C   8 - C   9          0.03130     0.42853   
   266. BD*(   1) C   8 - N  16          0.01566     0.58200   
   267. BD*(   2) C   8 - N  16          0.33364     0.02364  250(v),273(r),269(v),275(r)
                                                    122(g),193(g),194(g),268(v)
   268. BD*(   1) C   9 - C  10          0.02500     0.41266   
   269. BD*(   1) C   9 - H  22          0.01591     0.42511   
   270. BD*(   1) C   9 - H  23          0.01273     0.43765   
   271. BD*(   1) C  10 - C  11          0.02718     0.56072   
   272. BD*(   1) C  10 - C  15          0.02615     0.56613   
   273. BD*(   2) C  10 - C  15          0.34968     0.02828  280(v),275(v),267(r),185(g)
                                                    265(v),270(v),149(v),184(g)
                                                    176(v)
   274. BD*(   1) C  11 - C  12          0.01676     0.57621   
   275. BD*(   2) C  11 - C  12          0.31338     0.03120  280(v),273(v),267(r),158(g)
                                                    150(g),149(g)
   276. BD*(   1) C  11 - H  24          0.01466     0.46281   
   277. BD*(   1) C  12 - C  13          0.01781     0.56725   
   278. BD*(   1) C  12 - H  25          0.01416     0.46485   
   279. BD*(   1) C  13 - C  14          0.01766     0.57150   
   280. BD*(   2) C  13 - C  14          0.32396     0.02918  273(v),275(v),167(g),177(g)
                                                    159(v)
   281. BD*(   1) C  13 - H  26          0.01430     0.46489   
   282. BD*(   1) C  14 - C  15          0.01716     0.56770   
   283. BD*(   1) C  14 - H  27          0.01411     0.46258   
   284. BD*(   1) C  15 - H  28          0.01526     0.45401   
       -------------------------------
              Total Lewis  106.71249  ( 97.0114%)
        Valence non-Lewis    3.06122  (  2.7829%)
        Rydberg non-Lewis    0.22629  (  0.2057%)
       -------------------------------
            Total unit  1  110.00000  (100.0000%)
           Charge unit  1    0.00000
 Unable to Open any file for archive entry.
 1\1\GINC-COMPUTE-0-7\SP\RB3LYP\def2SVP\C14H12N2\ZAHRT2\13-Mar-2021\0\\
 # b3lyp/def2svp geom=NewRedundant pop=NBO\\41\\0,1\C,0,-2.1819562045,0
 .1537541523,-1.2887975116\C,0,-3.2404948372,-0.1846045234,-2.143693979
 9\C,0,-4.0303964553,-1.2831483008,-1.8092220479\C,0,-3.7804959237,-2.0
 412883503,-0.6460675449\C,0,-2.7337834082,-1.7234737268,0.2203625609\C
 ,0,-1.9466152055,-0.6196338744,-0.1188397842\N,0,-0.85403118,-0.017434
 5742,0.4769748017\C,0,-0.4799854267,1.0434393331,-0.3245353125\C,0,0.6
 736840577,1.9306513468,0.0385188956\C,0,1.8543869526,1.1593747713,0.58
 92580033\C,0,2.5842040988,0.296408949,-0.2438747897\C,0,3.650220421,-0
 .4481953947,0.2612140516\C,0,4.0024048342,-0.3458252316,1.6118723028\C
 ,0,3.2816292293,0.5062789809,2.4503507693\C,0,2.2138053908,1.252958344
 5,1.9401083839\N,0,-1.2457846386,1.1729899099,-1.3796019109\H,0,-3.427
 6347291,0.4056186151,-3.0426413605\H,0,-4.8616605121,-1.5669699852,-2.
 45888548\H,0,-4.4212534332,-2.8962984849,-0.4178648438\H,0,-2.54391681
 34,-2.3126594267,1.1202179853\H,0,-0.3575052907,-0.3302611569,1.301737
 7847\H,0,0.3403030398,2.6764654897,0.7804650027\H,0,0.9435253242,2.485
 6584827,-0.8712481902\H,0,2.3061874475,0.2086442631,-1.2977130563\H,0,
 4.2106281388,-1.1125394197,-0.4010699552\H,0,4.8375956368,-0.928769854
 2,2.0071454135\H,0,3.5510317154,0.5946882154,3.5056578176\H,0,1.655907
 7715,1.9241714499,2.5993158916\\Version=ES64L-G16RevC.01\State=1-A\HF=
 -649.7789913\RMSD=4.143e-09\Dipole=0.7530233,-0.3880732,1.1030579\Quad
 rupole=-0.0904609,-1.2011769,1.2916378,0.7502288,0.5737523,1.1364993\P
 G=C01 [X(C14H12N2)]\\@
 The archive entry for this job was punched.


 THEORY:  SUPPOSITION WHICH HAS SCIENTIFIC BASIS,
          BUT NOT EXPERIMENTALLY PROVEN.
 FACT:    A THEORY WHICH HAS BEEN PROVEN BY ENOUGH 
          MONEY TO PAY FOR THE EXPERIMENTS.

                          --  THE WIZARD OF ID
 File lengths (MBytes):  RWF=     49 Int=      0 D2E=      0 Chk=      6 Scr=      1
 Normal termination of Gaussian 16
