# Supplementary material for: Machine-Learning-Guided Discovery of Electrochemical Reactions
Source: J Am Chem Soc. 2022 Dec 2;144(49):22599–610. doi: 10.1021/jacs.2c08997 (PMC9756344; doi:10.1021/jacs.2c08997)
Supplement: Supplementary file 4 — ja2c08997_si_004.zip [file ja2c08997_si_004.zip › Reactivity Prediction/Nlogs_notimes/63.log]

 Entering Gaussian System, Link 0=g16
 Input=63.com
 Output=63.log
 Initial command:
  
 Copyright (c) 1988-2019, Gaussian, Inc.  All Rights Reserved.
  
 This is part of the Gaussian(R) 16 program.  It is based on
 the Gaussian(R) 09 system (copyright 2009, Gaussian, Inc.),
 the Gaussian(R) 03 system (copyright 2003, Gaussian, Inc.),
 the Gaussian(R) 98 system (copyright 1998, Gaussian, Inc.),
 the Gaussian(R) 94 system (copyright 1995, Gaussian, Inc.),
 the Gaussian 92(TM) system (copyright 1992, Gaussian, Inc.),
 the Gaussian 90(TM) system (copyright 1990, Gaussian, Inc.),
 the Gaussian 88(TM) system (copyright 1988, Gaussian, Inc.),
 the Gaussian 86(TM) system (copyright 1986, Carnegie Mellon
 University), and the Gaussian 82(TM) system (copyright 1983,
 Carnegie Mellon University). Gaussian is a federally registered
 trademark of Gaussian, Inc.
  
 This software contains proprietary and confidential information,
 including trade secrets, belonging to Gaussian, Inc.
  
 This software is provided under written license and may be
 used, copied, transmitted, or stored only in accord with that
 written license.
  
 The following legend is applicable only to US Government
 contracts under FAR:
  
                    RESTRICTED RIGHTS LEGEND
  
 Use, reproduction and disclosure by the US Government is
 subject to restrictions as set forth in subparagraphs (a)
 and (c) of the Commercial Computer Software - Restricted
 Rights clause in FAR 52.227-19.
  
 Gaussian, Inc.
 340 Quinnipiac St., Bldg. 40, Wallingford CT 06492
  
  
 ---------------------------------------------------------------
 Warning -- This program may not be used in any manner that
 competes with the business of Gaussian, Inc. or will provide
 assistance to any competitor of Gaussian, Inc.  The licensee
 of this program is prohibited from giving any competitor of
 Gaussian, Inc. access to this program.  By using this program,
 the user acknowledges that Gaussian, Inc. is engaged in the
 business of creating and licensing software in the field of
 computational chemistry and represents and warrants to the
 licensee that it is not a competitor of Gaussian, Inc. and that
 it will not use this program in any manner prohibited above.
 ---------------------------------------------------------------
  

 Cite this work as:
 Gaussian 16, Revision C.01,
 M. J. Frisch, G. W. Trucks, H. B. Schlegel, G. E. Scuseria, 
 M. A. Robb, J. R. Cheeseman, G. Scalmani, V. Barone, 
 G. A. Petersson, H. Nakatsuji, X. Li, M. Caricato, A. V. Marenich, 
 J. Bloino, B. G. Janesko, R. Gomperts, B. Mennucci, H. P. Hratchian, 
 J. V. Ortiz, A. F. Izmaylov, J. L. Sonnenberg, D. Williams-Young, 
 F. Ding, F. Lipparini, F. Egidi, J. Goings, B. Peng, A. Petrone, 
 T. Henderson, D. Ranasinghe, V. G. Zakrzewski, J. Gao, N. Rega, 
 G. Zheng, W. Liang, M. Hada, M. Ehara, K. Toyota, R. Fukuda, 
 J. Hasegawa, M. Ishida, T. Nakajima, Y. Honda, O. Kitao, H. Nakai, 
 T. Vreven, K. Throssell, J. A. Montgomery, Jr., J. E. Peralta, 
 F. Ogliaro, M. J. Bearpark, J. J. Heyd, E. N. Brothers, K. N. Kudin, 
 V. N. Staroverov, T. A. Keith, R. Kobayashi, J. Normand, 
 K. Raghavachari, A. P. Rendell, J. C. Burant, S. S. Iyengar, 
 J. Tomasi, M. Cossi, J. M. Millam, M. Klene, C. Adamo, R. Cammi, 
 J. W. Ochterski, R. L. Martin, K. Morokuma, O. Farkas, 
 J. B. Foresman, and D. J. Fox, Gaussian, Inc., Wallingford CT, 2019.
 
 ******************************************
 Gaussian 16:  ES64L-G16RevC.01  3-Jul-2019
                13-Mar-2021 
 ******************************************
 %nprocshared=16
 Will use up to   16 processors via shared memory.
 %mem=7GB
 -----------------------------------------
 # b3lyp/def2svp geom=NewRedundant pop=NBO
 -----------------------------------------
 1/29=4000,38=1,172=1/1;
 2/12=2,17=6,18=5,40=1/2;
 3/5=43,7=101,11=2,25=1,30=1,74=-5/1,2,3;
 4//1;
 5/5=2,38=5/2;
 6/7=2,8=2,9=2,10=2,28=1,40=1/1,7;
 99/5=1,9=1/99;
 --
 63
 --
 Symbolic Z-matrix:
 Charge =  0 Multiplicity = 1
 N                     0.08383   0.68494   0.30874 
 C                     0.14956   1.10898  -1.1575 
 H                     0.22611   0.18732  -1.75943 
 H                    -0.82807   1.55672  -1.37192 
 C                     1.26071   2.08229  -1.5101 
 H                     2.2612    1.64257  -1.39719 
 H                     1.22265   3.02877  -0.94924 
 H                     1.14321   2.33089  -2.57534 
 C                    -0.37266   1.87542   1.12778 
 H                     0.40625   2.63957   1.01358 
 H                    -1.27604   2.25409   0.63354 
 C                    -0.65043   1.62012   2.60025 
 H                     0.22725   1.24438   3.14449 
 H                    -1.48654   0.92545   2.75824 
 H                    -0.93051   2.57993   3.05985 
 C                     1.44643   0.2306    0.80697 
 H                     2.07716   1.12969   0.81643 
 H                     1.29599  -0.07638   1.84948 
 C                     2.09752  -0.89497   0.02135 
 H                     3.09632  -1.05941   0.45388 
 H                     2.21761  -0.66439  -1.04452 
 H                     1.54081  -1.83986   0.09156 
 C                    -0.88634  -0.48475   0.44984 
 H                    -0.45874  -1.31739  -0.11336 
 H                    -0.86581  -0.76503   1.50995 
 C                    -2.29969  -0.23054  -0.03206 
 H                    -2.33603  -0.05008  -1.11475 
 H                    -2.81316   0.58649   0.49841 
 H                    -2.85987  -1.16024   0.14258 
 B                    -0.59438  -3.58912  -1.06015 
 H                    -1.75163  -3.34709  -0.69987 
 H                     0.17206  -3.49349  -0.08865 
 H                    -0.51126  -4.70507  -1.55745 
 C                    -0.16347  -2.46896  -2.09708 
 N                     0.15997  -1.56144  -2.75832 
 
                          Input orientation:                          
 ---------------------------------------------------------------------
 Center     Atomic      Atomic             Coordinates (Angstroms)
 Number     Number       Type             X           Y           Z
 ---------------------------------------------------------------------
      1          7           0        0.083828    0.684938    0.308741
      2          6           0        0.149561    1.108978   -1.157504
      3          1           0        0.226112    0.187324   -1.759427
      4          1           0       -0.828072    1.556723   -1.371915
      5          6           0        1.260708    2.082290   -1.510096
      6          1           0        2.261198    1.642572   -1.397193
      7          1           0        1.222653    3.028772   -0.949237
      8          1           0        1.143212    2.330885   -2.575340
      9          6           0       -0.372662    1.875417    1.127783
     10          1           0        0.406246    2.639572    1.013577
     11          1           0       -1.276041    2.254086    0.633542
     12          6           0       -0.650427    1.620123    2.600251
     13          1           0        0.227249    1.244381    3.144485
     14          1           0       -1.486538    0.925451    2.758238
     15          1           0       -0.930512    2.579925    3.059852
     16          6           0        1.446430    0.230602    0.806971
     17          1           0        2.077160    1.129689    0.816435
     18          1           0        1.295988   -0.076379    1.849484
     19          6           0        2.097517   -0.894969    0.021349
     20          1           0        3.096318   -1.059415    0.453876
     21          1           0        2.217606   -0.664391   -1.044520
     22          1           0        1.540810   -1.839859    0.091559
     23          6           0       -0.886341   -0.484748    0.449836
     24          1           0       -0.458736   -1.317389   -0.113358
     25          1           0       -0.865811   -0.765032    1.509952
     26          6           0       -2.299692   -0.230539   -0.032059
     27          1           0       -2.336033   -0.050085   -1.114750
     28          1           0       -2.813158    0.586493    0.498407
     29          1           0       -2.859866   -1.160243    0.142581
     30          5           0       -0.594383   -3.589116   -1.060151
     31          1           0       -1.751632   -3.347086   -0.699871
     32          1           0        0.172063   -3.493494   -0.088647
     33          1           0       -0.511261   -4.705073   -1.557446
     34          6           0       -0.163470   -2.468961   -2.097084
     35          7           0        0.159974   -1.561441   -2.758324
 ---------------------------------------------------------------------
                    Distance matrix (angstroms):
                    1          2          3          4          5
     1  N    0.000000
     2  C    1.527745   0.000000
     3  H    2.131944   1.103457   0.000000
     4  H    2.101470   1.096455   1.771080   0.000000
     5  C    2.577946   1.518653   2.173351   2.158314   0.000000
     6  H    2.927151   2.191161   2.527951   3.090566   1.098671
     7  H    2.893612   2.209189   3.118226   2.559504   1.100835
     8  H    3.485593   2.119118   2.470150   2.435882   1.100159
     9  C    1.515406   2.466310   3.397672   2.560753   3.109518
    10  H    2.102698   2.668745   3.706147   2.895976   2.722057
    11  H    2.101658   2.559582   3.500611   2.169989   3.325627
    12  C    2.581612   3.875819   4.672048   3.976642   4.556423
    13  H    2.893958   4.304821   5.016545   4.648562   4.840997
    14  H    2.919578   4.247769   4.887464   4.229687   5.206181
    15  H    3.491200   4.595252   5.503433   4.549505   5.092496
    16  C    1.520308   2.512484   2.842085   3.417528   2.971875
    17  H    2.104502   2.759077   3.309002   3.662186   2.643253
    18  H    2.103051   3.429482   3.773383   4.189996   3.993479
    19  C    2.575586   3.033155   2.800835   4.063379   3.451035
    20  H    3.484096   3.997730   3.832903   5.057522   4.134847
    21  H    2.864439   2.726612   2.280912   3.783740   2.945619
    22  H    2.923109   3.491614   3.043690   4.392053   4.245823
    23  C    1.526205   2.489296   2.563216   2.736745   3.878252
    24  H    2.117039   2.710631   2.332964   3.159255   4.057731
    25  H    2.108824   3.414413   3.576048   3.700963   4.663691
    26  C    2.575929   3.009945   3.088381   2.674918   4.495578
    27  H    2.902123   2.742887   2.652652   2.218538   4.199985
    28  H    2.904857   3.434055   3.807140   2.894826   4.782037
    29  H    3.478166   3.987008   3.867406   3.715345   5.497681
    30  B    4.538874   4.757627   3.927302   5.160568   5.984034
    31  H    4.543505   4.866258   4.186429   5.035072   6.261692
    32  H    4.198214   4.725009   4.042629   5.305821   5.856196
    33  H    5.734893   5.865136   4.951773   6.272549   7.015013
    34  C    3.974447   3.712472   2.705852   4.144116   4.804865
    35  N    3.802486   3.113497   2.015030   3.552648   4.005804
                    6          7          8          9         10
     6  H    0.000000
     7  H    1.789075   0.000000
     8  H    1.764000   1.771318   0.000000
     9  C    3.656082   2.861690   4.027213   0.000000
    10  H    3.201042   2.161166   3.676783   1.097120   0.000000
    11  H    4.124305   3.057581   4.019404   1.097159   1.767233
    12  C    4.945465   4.253421   5.523502   1.520030   2.161797
    13  H    4.992228   4.575308   5.893715   2.196630   2.553305
    14  H    5.641578   5.050649   6.110474   2.191242   3.092683
    15  H    5.561555   4.572787   6.009804   2.130826   2.444938
    16  C    2.741504   3.311208   3.992888   2.473343   2.632072
    17  H    2.279707   2.730256   3.717427   2.579666   2.260656
    18  H    3.798333   4.180931   5.039576   2.667349   2.977712
    19  C    2.911729   4.135598   4.249662   3.873114   4.042016
    20  H    3.380031   4.710904   4.948222   4.593605   4.607847
    21  H    2.334172   3.826025   3.531205   4.228358   4.293362
    22  H    3.855213   4.988793   4.966442   4.305625   4.711969
    23  C    4.224216   4.330137   4.604190   2.508756   3.427821
    24  H    4.219910   4.734435   4.683748   3.426638   4.204249
    25  H    4.901656   4.980185   5.505496   2.713157   3.668221
    26  C    5.116039   4.885821   4.988263   3.081190   4.080808
    27  H    4.907076   4.708610   4.461781   3.548428   4.391369
    28  H    5.518849   4.934387   5.305063   2.830806   3.852933
    29  H    6.037547   5.950368   5.966549   4.046238   5.085737
    30  B    5.969799   6.863700   6.353066   5.890445   6.640645
    31  H    6.440944   7.039896   6.643558   5.702317   6.590328
    32  H    5.697013   6.662155   6.407040   5.531874   6.235723
    33  H    6.928550   7.949134   7.299184   7.108622   7.835546
    34  C    4.824269   5.784805   4.997467   5.414532   6.008153
    35  N    4.066143   5.046993   4.018761   5.215124   5.651230
                   11         12         13         14         15
    11  H    0.000000
    12  C    2.158992   0.000000
    13  H    3.095839   1.098948   0.000000
    14  H    2.514740   1.098459   1.785489   0.000000
    15  H    2.472355   1.100410   1.769535   1.771277   0.000000
    16  C    3.396529   3.089244   2.824557   3.590621   4.030465
    17  H    3.541423   3.295794   2.975759   4.063529   4.022711
    18  H    3.677623   2.688921   2.136267   3.093857   3.671273
    19  C    4.655343   4.530741   4.222404   4.863121   5.520539
    20  H    5.488997   5.081825   4.558334   5.500214   6.020903
    21  H    4.851698   5.170007   5.015246   5.541593   6.105908
    22  H    4.998878   4.802763   4.534131   4.891110   5.869642
    23  C    2.772513   3.018347   3.389853   2.770851   4.025712
    24  H    3.739155   4.003672   4.200807   3.785864   5.047860
    25  H    3.170403   2.631369   2.811445   2.191176   3.687155
    26  C    2.768439   3.615810   4.318710   3.127825   4.396963
    27  H    3.080473   4.408185   5.136842   4.083301   5.130277
    28  H    2.271972   3.188032   4.083947   2.642281   3.752216
    29  H    3.795681   4.318820   4.931930   3.616326   5.120717
    30  B    6.121787   6.366935   6.458850   5.979745   7.425933
    31  H    5.777311   6.064374   6.306871   5.503033   7.066769
    32  H    5.971034   5.835730   5.736171   5.512058   6.929296
    33  H    7.335885   7.570595   7.619026   7.160942   8.635185
    34  C    5.567883   6.246815   6.435497   6.070148   7.257658
    35  N    5.303314   6.284380   6.536078   6.271212   7.224351
                   16         17         18         19         20
    16  C    0.000000
    17  H    1.098302   0.000000
    18  H    1.097135   1.769752   0.000000
    19  C    1.519219   2.175274   2.157456   0.000000
    20  H    2.123900   2.441784   2.480982   1.100784   0.000000
    21  H    2.196303   2.588745   3.093606   1.097116   1.781395
    22  H    2.192609   3.103439   2.502020   1.098940   1.777631
    23  C    2.465986   3.394575   2.624564   3.042251   4.023907
    24  H    2.621628   3.644650   2.910654   2.594419   3.609253
    25  H    2.613796   3.568195   2.294102   3.318755   4.111013
    26  C    3.866529   4.661223   4.061143   4.447445   5.480884
    27  H    4.251920   4.959599   4.688172   4.654129   5.743672
    28  H    4.285552   4.930661   4.376059   5.151412   6.134567
    29  H    4.573844   5.483804   4.621624   4.965955   5.965165
    30  B    4.716070   5.738105   4.937490   3.959091   4.723658
    31  H    5.029715   6.082792   5.146332   4.620496   5.483356
    32  H    4.036711   5.081574   4.086103   3.236017   3.843220
    33  H    5.812393   6.810263   6.024793   4.880082   5.509161
    34  C    4.279365   5.143861   4.840442   3.475237   4.372692
    35  N    4.192579   4.867924   4.972709   3.453236   4.380910
                   21         22         23         24         25
    21  H    0.000000
    22  H    1.769309   0.000000
    23  C    3.449617   2.802811   0.000000
    24  H    2.907967   2.076812   1.092394   0.000000
    25  H    4.005361   2.993145   1.096734   1.762369   0.000000
    26  C    4.649654   4.165891   1.514730   2.139386   2.172440
    27  H    4.595425   4.437160   2.176803   2.476508   3.092210
    28  H    5.408690   5.000975   2.205117   3.089066   2.577208
    29  H    5.237919   4.453137   2.108436   2.419840   2.449929
    30  B    4.057283   2.990884   3.464449   2.464866   3.828127
    31  H    4.803175   3.706517   3.203676   2.476944   3.512122
    32  H    3.619636   2.154170   3.234616   2.265823   3.328244
    33  H    4.902745   3.890971   4.688391   3.683009   5.005853
    34  C    3.167631   2.844380   3.308542   2.312677   4.050601
    35  N    2.824123   3.179003   3.542081   2.727309   4.461467
                   26         27         28         29         30
    26  C    0.000000
    27  H    1.098228   0.000000
    28  H    1.101174   1.798654   0.000000
    29  H    1.099383   1.757194   1.783223   0.000000
    30  B    3.904496   3.944752   4.978733   3.532478   0.000000
    31  H    3.234070   3.373999   4.246853   2.592333   1.235963
    32  H    4.093855   4.381838   5.089448   3.832769   1.241131
    33  H    5.054378   5.019431   6.125842   4.579504   1.224569
    34  C    3.719987   3.396465   4.805541   3.741576   1.586084
    35  N    3.905608   3.348968   4.905042   4.206619   2.750330
                   31         32         33         34         35
    31  H    0.000000
    32  H    2.023767   0.000000
    33  H    2.029306   2.022925   0.000000
    34  C    2.290320   2.279489   2.326448   0.000000
    35  N    3.328663   3.295475   3.431484   1.168524   0.000000
 Stoichiometry    C9H23BN2
 Framework group  C1[X(C9H23BN2)]
 Deg. of freedom    99
 Full point group                 C1      NOp   1
 Largest Abelian subgroup         C1      NOp   1
 Largest concise Abelian subgroup C1      NOp   1
                         Standard orientation:                         
 ---------------------------------------------------------------------
 Center     Atomic      Atomic             Coordinates (Angstroms)
 Number     Number       Type             X           Y           Z
 ---------------------------------------------------------------------
      1          7           0       -0.892763    0.037438    0.020401
      2          6           0       -0.419743    1.018934   -1.050544
      3          1           0        0.678722    1.084737   -0.968934
      4          1           0       -0.645878    0.532671   -2.006905
      5          6           0       -1.052050    2.398822   -1.001508
      6          1           0       -0.775978    2.959855   -0.098123
      7          1           0       -2.148842    2.393235   -1.095608
      8          1           0       -0.655323    2.963978   -1.857987
      9          6           0       -2.326511   -0.345814   -0.286093
     10          1           0       -2.912215    0.578297   -0.204598
     11          1           0       -2.339881   -0.648523   -1.340582
     12          6           0       -2.937438   -1.436477    0.578611
     13          1           0       -2.954006   -1.179385    1.646935
     14          1           0       -2.432426   -2.404388    0.457274
     15          1           0       -3.982516   -1.570050    0.261005
     16          6           0       -0.830019    0.666506    1.403034
     17          1           0       -1.593288    1.456230    1.407925
     18          1           0       -1.159344   -0.113263    2.101038
     19          6           0        0.526666    1.204276    1.825214
     20          1           0        0.395469    1.687080    2.805731
     21          1           0        0.932989    1.946957    1.127368
     22          1           0        1.281198    0.413307    1.937998
     23          6           0        0.017466   -1.187617    0.015559
     24          1           0        1.012246   -0.841133    0.304844
     25          1           0       -0.347885   -1.835719    0.821356
     26          6           0        0.112113   -1.933163   -1.299587
     27          1           0        0.573036   -1.319371   -2.085025
     28          1           0       -0.849316   -2.333728   -1.657062
     29          1           0        0.795420   -2.777550   -1.130043
     30          5           0        3.425431   -1.216856    0.637914
     31          1           0        3.050206   -2.220090    0.021204
     32          1           0        2.781589   -1.113025    1.693892
     33          1           0        4.625434   -1.268597    0.876423
     34          6           0        3.072987    0.054964   -0.241814
     35          7           0        2.687420    0.969729   -0.858248
 ---------------------------------------------------------------------
 Rotational constants (GHZ):           1.0766043           0.6118637           0.5361433
 Standard basis: def2SVP (5D, 7F)
 There are   295 symmetry adapted cartesian basis functions of A   symmetry.
 There are   283 symmetry adapted basis functions of A   symmetry.
   283 basis functions,   461 primitive gaussians,   295 cartesian basis functions
    48 alpha electrons       48 beta electrons
       nuclear repulsion energy       782.1126446381 Hartrees.
 NAtoms=   35 NActive=   35 NUniq=   35 SFac= 1.00D+00 NAtFMM=   60 NAOKFM=F Big=F
 Integral buffers will be    131072 words long.
 Raffenetti 2 integral format.
 Two-electron integral symmetry is turned on.
 One-electron integrals computed using PRISM.
   1 Symmetry operations used in ECPInt.
 ECPInt:  NShTT=   10011 NPrTT=   33895 LenC2=    9835 LenP2D=   25905.
 LDataN:  DoStor=T MaxTD1= 4 Len=   56
 NBasis=   283 RedAO= T EigKep=  1.69D-03  NBF=   283
 NBsUse=   283 1.00D-06 EigRej= -1.00D+00 NBFU=   283
 ExpMin= 8.36D-02 ExpMax= 1.71D+03 ExpMxC= 2.58D+02 IAcc=3 IRadAn=         5 AccDes= 0.00D+00
 Harris functional with IExCor=  402 and IRadAn=       5 diagonalized for initial guess.
 HarFok:  IExCor=  402 AccDes= 0.00D+00 IRadAn=         5 IDoV= 1 UseB2=F ITyADJ=14
 ICtDFT=  3500011 ScaDFX=  1.000000  1.000000  1.000000  1.000000
 FoFCou: FMM=F IPFlag=           0 FMFlag=      100000 FMFlg1=           0
         NFxFlg=           0 DoJE=T BraDBF=F KetDBF=T FulRan=T
         wScrn=  0.000000 ICntrl=       500 IOpCl=  0 I1Cent=   200000004 NGrid=           0
         NMat0=    1 NMatS0=      1 NMatT0=    0 NMatD0=    1 NMtDS0=    0 NMtDT0=    0
 Petite list used in FoFCou.
 Requested convergence on RMS density matrix=1.00D-08 within 128 cycles.
 Requested convergence on MAX density matrix=1.00D-06.
 Requested convergence on             energy=1.00D-06.
 No special actions if energy rises.
 Integral accuracy reduced to 1.0D-05 until final iterations.
 Initial convergence to 1.0D-05 achieved.  Increase integral accuracy.
 SCF Done:  E(RB3LYP) =  -490.743012407     A.U. after   13 cycles
            NFock= 13  Conv=0.81D-08     -V/T= 2.0125

 **********************************************************************

            Population analysis using the SCF Density.

 **********************************************************************

 Orbital symmetries:
       Occupied  (A) (A) (A) (A) (A) (A) (A) (A) (A) (A) (A) (A)
                 (A) (A) (A) (A) (A) (A) (A) (A) (A) (A) (A) (A)
                 (A) (A) (A) (A) (A) (A) (A) (A) (A) (A) (A) (A)
                 (A) (A) (A) (A) (A) (A) (A) (A) (A) (A) (A) (A)
       Virtual   (A) (A) (A) (A) (A) (A) (A) (A) (A) (A) (A) (A)
                 (A) (A) (A) (A) (A) (A) (A) (A) (A) (A) (A) (A)
                 (A) (A) (A) (A) (A) (A) (A) (A) (A) (A) (A) (A)
                 (A) (A) (A) (A) (A) (A) (A) (A) (A) (A) (A) (A)
                 (A) (A) (A) (A) (A) (A) (A) (A) (A) (A) (A) (A)
                 (A) (A) (A) (A) (A) (A) (A) (A) (A) (A) (A) (A)
                 (A) (A) (A) (A) (A) (A) (A) (A) (A) (A) (A) (A)
                 (A) (A) (A) (A) (A) (A) (A) (A) (A) (A) (A) (A)
                 (A) (A) (A) (A) (A) (A) (A) (A) (A) (A) (A) (A)
                 (A) (A) (A) (A) (A) (A) (A) (A) (A) (A) (A) (A)
                 (A) (A) (A) (A) (A) (A) (A) (A) (A) (A) (A) (A)
                 (A) (A) (A) (A) (A) (A) (A) (A) (A) (A) (A) (A)
                 (A) (A) (A) (A) (A) (A) (A) (A) (A) (A) (A) (A)
                 (A) (A) (A) (A) (A) (A) (A) (A) (A) (A) (A) (A)
                 (A) (A) (A) (A) (A) (A) (A) (A) (A) (A) (A) (A)
                 (A) (A) (A) (A) (A) (A) (A) (A) (A) (A) (A) (A)
                 (A) (A) (A) (A) (A) (A) (A) (A) (A) (A) (A) (A)
                 (A) (A) (A) (A) (A) (A) (A) (A) (A) (A) (A) (A)
                 (A) (A) (A) (A) (A) (A) (A) (A) (A) (A) (A) (A)
                 (A) (A) (A) (A) (A) (A) (A)
 The electronic state is 1-A.
 Alpha  occ. eigenvalues --  -14.47716 -14.25142 -10.28607 -10.27495 -10.25590
 Alpha  occ. eigenvalues --  -10.25388 -10.24040 -10.22397 -10.20926 -10.20327
 Alpha  occ. eigenvalues --  -10.14185  -6.63964  -1.03229  -0.82444  -0.82001
 Alpha  occ. eigenvalues --   -0.80541  -0.80459  -0.75775  -0.69188  -0.68368
 Alpha  occ. eigenvalues --   -0.65892  -0.59669  -0.56845  -0.53813  -0.53278
 Alpha  occ. eigenvalues --   -0.51095  -0.49853  -0.49076  -0.46236  -0.46165
 Alpha  occ. eigenvalues --   -0.44597  -0.43758  -0.42829  -0.42234  -0.41624
 Alpha  occ. eigenvalues --   -0.41508  -0.40897  -0.39964  -0.39307  -0.38459
 Alpha  occ. eigenvalues --   -0.37823  -0.37082  -0.33025  -0.29403  -0.28986
 Alpha  occ. eigenvalues --   -0.27934  -0.22456  -0.22308
 Alpha virt. eigenvalues --    0.00601   0.02447   0.03149   0.05043   0.05453
 Alpha virt. eigenvalues --    0.06690   0.07071   0.07324   0.08364   0.08807
 Alpha virt. eigenvalues --    0.09106   0.09764   0.10147   0.11266   0.11446
 Alpha virt. eigenvalues --    0.11933   0.12565   0.12951   0.13598   0.14512
 Alpha virt. eigenvalues --    0.15177   0.17154   0.17292   0.18041   0.18587
 Alpha virt. eigenvalues --    0.20199   0.20532   0.21110   0.21285   0.22720
 Alpha virt. eigenvalues --    0.24217   0.26253   0.26941   0.28845   0.30928
 Alpha virt. eigenvalues --    0.34961   0.35765   0.36421   0.36882   0.37552
 Alpha virt. eigenvalues --    0.39083   0.39900   0.41824   0.42604   0.43574
 Alpha virt. eigenvalues --    0.44537   0.46477   0.47213   0.48865   0.49891
 Alpha virt. eigenvalues --    0.51831   0.52847   0.52934   0.55096   0.56025
 Alpha virt. eigenvalues --    0.57221   0.58125   0.60001   0.60228   0.61282
 Alpha virt. eigenvalues --    0.61978   0.62284   0.62742   0.63296   0.63798
 Alpha virt. eigenvalues --    0.64676   0.65104   0.65398   0.65822   0.66860
 Alpha virt. eigenvalues --    0.67095   0.67899   0.68146   0.68596   0.69131
 Alpha virt. eigenvalues --    0.69305   0.70591   0.70700   0.71279   0.71680
 Alpha virt. eigenvalues --    0.72535   0.74944   0.75229   0.78865   0.79386
 Alpha virt. eigenvalues --    0.80652   0.82304   0.84544   0.86463   0.87571
 Alpha virt. eigenvalues --    0.88522   0.89178   0.91880   0.92718   0.95675
 Alpha virt. eigenvalues --    0.97490   0.99942   1.00605   1.03182   1.06096
 Alpha virt. eigenvalues --    1.08725   1.09645   1.11138   1.12564   1.14127
 Alpha virt. eigenvalues --    1.14561   1.18178   1.20402   1.21566   1.23487
 Alpha virt. eigenvalues --    1.24299   1.29333   1.30315   1.31144   1.32438
 Alpha virt. eigenvalues --    1.33815   1.37609   1.38145   1.38318   1.40832
 Alpha virt. eigenvalues --    1.48419   1.49706   1.51053   1.51463   1.52553
 Alpha virt. eigenvalues --    1.53074   1.55556   1.58734   1.60927   1.63140
 Alpha virt. eigenvalues --    1.64168   1.65648   1.66013   1.66608   1.67821
 Alpha virt. eigenvalues --    1.68924   1.69813   1.70282   1.70477   1.71417
 Alpha virt. eigenvalues --    1.72964   1.73319   1.74659   1.75333   1.75831
 Alpha virt. eigenvalues --    1.76734   1.77681   1.78251   1.78713   1.79517
 Alpha virt. eigenvalues --    1.79792   1.81005   1.81352   1.82741   1.83756
 Alpha virt. eigenvalues --    1.84698   1.86016   1.86977   1.88667   1.89181
 Alpha virt. eigenvalues --    1.90404   1.91135   1.92161   1.94160   1.94930
 Alpha virt. eigenvalues --    1.96308   1.97897   1.98281   1.99012   1.99187
 Alpha virt. eigenvalues --    2.00363   2.01104   2.02115   2.04309   2.06367
 Alpha virt. eigenvalues --    2.11697   2.12725   2.16761   2.18663   2.21946
 Alpha virt. eigenvalues --    2.22046   2.22468   2.24805   2.26250   2.29664
 Alpha virt. eigenvalues --    2.31642   2.33696   2.34591   2.34736   2.36466
 Alpha virt. eigenvalues --    2.37226   2.37837   2.39389   2.42311   2.42965
 Alpha virt. eigenvalues --    2.44032   2.45968   2.49037   2.50651   2.52591
 Alpha virt. eigenvalues --    2.53370   2.54215   2.54716   2.56411   2.59421
 Alpha virt. eigenvalues --    2.60147   2.61816   2.63972   2.65495   2.67735
 Alpha virt. eigenvalues --    2.68759   2.72344   2.80327   2.80825   2.81757
 Alpha virt. eigenvalues --    2.82657   2.88186   2.89743   2.90628   2.91730
 Alpha virt. eigenvalues --    2.93020   2.94105   2.94294   2.95074   2.95849
 Alpha virt. eigenvalues --    2.99202   3.01279   3.02551   3.03457   3.03866
 Alpha virt. eigenvalues --    3.11146   3.12231   3.16041   3.17703   3.46691
          Condensed to atoms (all electrons):
               1          2          3          4          5          6
     1  N    6.722099   0.236999  -0.007818  -0.021958  -0.038123  -0.005927
     2  C    0.236999   4.803407   0.306557   0.370049   0.421143  -0.015493
     3  H   -0.007818   0.306557   0.554182  -0.010038  -0.010657  -0.008572
     4  H   -0.021958   0.370049  -0.010038   0.655311  -0.019305   0.006932
     5  C   -0.038123   0.421143  -0.010657  -0.019305   4.510048   0.381443
     6  H   -0.005927  -0.015493  -0.008572   0.006932   0.381443   0.633701
     7  H   -0.004515  -0.017492   0.004852  -0.008250   0.379499  -0.027923
     8  H    0.004364  -0.003952  -0.003691  -0.005653   0.374171  -0.013487
     9  C    0.257705  -0.036987   0.002961  -0.008120  -0.007618  -0.000811
    10  H   -0.023685  -0.004132   0.000149  -0.001748   0.004245  -0.000405
    11  H   -0.023155  -0.000775   0.000548   0.004904  -0.003174   0.000066
    12  C   -0.037035   0.008201  -0.000155   0.001128  -0.000048   0.000094
    13  H   -0.004446   0.000018   0.000015  -0.000020  -0.000086  -0.000014
    14  H   -0.005096  -0.000275  -0.000009   0.000004   0.000007   0.000002
    15  H    0.004371  -0.000081   0.000009  -0.000047  -0.000011  -0.000002
    16  C    0.249488  -0.036689  -0.006924   0.007256  -0.001235   0.006888
    17  H   -0.025524  -0.015041  -0.000315   0.000249   0.014480  -0.001963
    18  H   -0.024397   0.008356  -0.000044  -0.000439  -0.000409   0.000115
    19  C   -0.041085   0.007159   0.001367  -0.000160  -0.010978   0.000123
    20  H    0.005169  -0.000322   0.000087  -0.000004   0.000262  -0.000165
    21  H   -0.005653   0.007968   0.000738  -0.000033  -0.004549   0.006893
    22  H   -0.002153  -0.001568  -0.001030   0.000060   0.000419  -0.000117
    23  C    0.237470  -0.034244   0.006556  -0.010343   0.008198  -0.000469
    24  H   -0.012392  -0.006433  -0.001498  -0.001177   0.000380   0.000000
    25  H   -0.024340   0.005949   0.000205   0.000025  -0.000442  -0.000016
    26  C   -0.040069  -0.003815  -0.005641   0.010230   0.000290   0.000036
    27  H   -0.004935   0.003633   0.001298   0.000295  -0.000013  -0.000020
    28  H   -0.005567  -0.002344   0.000167  -0.000303   0.000071  -0.000001
    29  H    0.004535   0.000180  -0.000072  -0.000035  -0.000017   0.000001
    30  B    0.000648  -0.000773   0.001137   0.000086   0.000006   0.000002
    31  H    0.000147   0.000140  -0.000420  -0.000008  -0.000002  -0.000001
    32  H    0.000192   0.000287  -0.000546  -0.000011  -0.000002   0.000001
    33  H   -0.000006  -0.000011   0.000074   0.000000   0.000000   0.000000
    34  C   -0.000003  -0.000992  -0.007878   0.000033   0.000072   0.000018
    35  N    0.000187  -0.049866   0.110347   0.000406   0.000830  -0.000129
               7          8          9         10         11         12
     1  N   -0.004515   0.004364   0.257705  -0.023685  -0.023155  -0.037035
     2  C   -0.017492  -0.003952  -0.036987  -0.004132  -0.000775   0.008201
     3  H    0.004852  -0.003691   0.002961   0.000149   0.000548  -0.000155
     4  H   -0.008250  -0.005653  -0.008120  -0.001748   0.004904   0.001128
     5  C    0.379499   0.374171  -0.007618   0.004245  -0.003174  -0.000048
     6  H   -0.027923  -0.013487  -0.000811  -0.000405   0.000066   0.000094
     7  H    0.669738  -0.016500   0.001062   0.003649   0.000761  -0.000357
     8  H   -0.016500   0.612100   0.000049  -0.000247  -0.000034  -0.000005
     9  C    0.001062   0.000049   4.635480   0.382621   0.388122   0.420713
    10  H    0.003649  -0.000247   0.382621   0.649603  -0.023670  -0.019855
    11  H    0.000761  -0.000034   0.388122  -0.023670   0.640117  -0.023202
    12  C   -0.000357  -0.000005   0.420713  -0.019855  -0.023202   4.508292
    13  H    0.000049   0.000000  -0.015103  -0.007815   0.007074   0.386342
    14  H   -0.000016   0.000001  -0.016201   0.006664  -0.009298   0.389588
    15  H    0.000050  -0.000001  -0.005964  -0.005695  -0.004292   0.372255
    16  C   -0.003261   0.000105  -0.037590  -0.007075   0.005889  -0.006158
    17  H   -0.000353  -0.000031   0.002288   0.004634   0.000364  -0.004014
    18  H    0.000095  -0.000011  -0.008364  -0.001281   0.000032   0.005158
    19  C    0.000677   0.000042   0.008750   0.000614  -0.000402  -0.000240
    20  H    0.000000   0.000003  -0.000157  -0.000045   0.000016   0.000004
    21  H   -0.000026  -0.000068  -0.000317  -0.000009  -0.000012   0.000017
    22  H   -0.000025   0.000003  -0.000057   0.000007   0.000013  -0.000083
    23  C    0.000009  -0.000088  -0.033817   0.007258  -0.009570  -0.002885
    24  H   -0.000035  -0.000021   0.006813  -0.000315   0.000314  -0.000259
    25  H    0.000022   0.000014  -0.016020   0.000201  -0.000270   0.012651
    26  C   -0.000106  -0.000005  -0.003487  -0.000220   0.007400  -0.006043
    27  H    0.000028   0.000046  -0.002158   0.000045  -0.000403   0.000337
    28  H    0.000001  -0.000004   0.007745  -0.000140   0.001142  -0.002211
    29  H    0.000000  -0.000001  -0.000178   0.000004  -0.000100   0.000063
    30  B    0.000002   0.000002  -0.000066   0.000004  -0.000008  -0.000001
    31  H    0.000000  -0.000000   0.000004   0.000000   0.000001  -0.000001
    32  H    0.000000   0.000000  -0.000002   0.000000  -0.000001  -0.000002
    33  H   -0.000000  -0.000000   0.000000  -0.000000  -0.000000   0.000000
    34  C   -0.000008   0.000002  -0.000059  -0.000000   0.000000   0.000004
    35  N   -0.000043   0.000364  -0.000046   0.000001  -0.000001   0.000001
              13         14         15         16         17         18
     1  N   -0.004446  -0.005096   0.004371   0.249488  -0.025524  -0.024397
     2  C    0.000018  -0.000275  -0.000081  -0.036689  -0.015041   0.008356
     3  H    0.000015  -0.000009   0.000009  -0.006924  -0.000315  -0.000044
     4  H   -0.000020   0.000004  -0.000047   0.007256   0.000249  -0.000439
     5  C   -0.000086   0.000007  -0.000011  -0.001235   0.014480  -0.000409
     6  H   -0.000014   0.000002  -0.000002   0.006888  -0.001963   0.000115
     7  H    0.000049  -0.000016   0.000050  -0.003261  -0.000353   0.000095
     8  H    0.000000   0.000001  -0.000001   0.000105  -0.000031  -0.000011
     9  C   -0.015103  -0.016201  -0.005964  -0.037590   0.002288  -0.008364
    10  H   -0.007815   0.006664  -0.005695  -0.007075   0.004634  -0.001281
    11  H    0.007074  -0.009298  -0.004292   0.005889   0.000364   0.000032
    12  C    0.386342   0.389588   0.372255  -0.006158  -0.004014   0.005158
    13  H    0.628693  -0.023813  -0.014731   0.001755   0.001015   0.003047
    14  H   -0.023813   0.615133  -0.016044  -0.000950   0.000072  -0.000143
    15  H   -0.014731  -0.016044   0.629269   0.000165  -0.000037  -0.000106
    16  C    0.001755  -0.000950   0.000165   4.677230   0.379261   0.377230
    17  H    0.001015   0.000072  -0.000037   0.379261   0.666438  -0.028109
    18  H    0.003047  -0.000143  -0.000106   0.377230  -0.028109   0.653662
    19  C   -0.000247   0.000076  -0.000006   0.406838  -0.020884  -0.011526
    20  H    0.000036  -0.000003  -0.000001  -0.009714  -0.006257  -0.004794
    21  H   -0.000010   0.000002   0.000001  -0.014558  -0.007313   0.005981
    22  H    0.000042  -0.000010  -0.000000  -0.005821   0.005925  -0.008706
    23  C   -0.002609   0.005116   0.000164  -0.042526   0.005854  -0.003553
    24  H    0.000113  -0.000082  -0.000018  -0.002335   0.000353  -0.003844
    25  H   -0.000302  -0.000896   0.000077   0.001621   0.000319   0.003520
    26  C    0.000293  -0.000396   0.000060   0.007988  -0.000508   0.000801
    27  H   -0.000019  -0.000133   0.000010   0.000143   0.000017   0.000012
    28  H   -0.000021   0.003930  -0.000168  -0.000374   0.000001  -0.000023
    29  H    0.000004  -0.000076   0.000001  -0.000072   0.000016  -0.000041
    30  B   -0.000003   0.000009   0.000000   0.000474  -0.000038   0.000256
    31  H    0.000000   0.000002  -0.000000  -0.000011   0.000001  -0.000008
    32  H    0.000000  -0.000003   0.000000   0.000737  -0.000021   0.000121
    33  H   -0.000000  -0.000000  -0.000000  -0.000012   0.000000  -0.000000
    34  C    0.000000   0.000000  -0.000000  -0.000442  -0.000004  -0.000023
    35  N   -0.000000   0.000000  -0.000000  -0.000146  -0.000008  -0.000016
              19         20         21         22         23         24
     1  N   -0.041085   0.005169  -0.005653  -0.002153   0.237470  -0.012392
     2  C    0.007159  -0.000322   0.007968  -0.001568  -0.034244  -0.006433
     3  H    0.001367   0.000087   0.000738  -0.001030   0.006556  -0.001498
     4  H   -0.000160  -0.000004  -0.000033   0.000060  -0.010343  -0.001177
     5  C   -0.010978   0.000262  -0.004549   0.000419   0.008198   0.000380
     6  H    0.000123  -0.000165   0.006893  -0.000117  -0.000469   0.000000
     7  H    0.000677   0.000000  -0.000026  -0.000025   0.000009  -0.000035
     8  H    0.000042   0.000003  -0.000068   0.000003  -0.000088  -0.000021
     9  C    0.008750  -0.000157  -0.000317  -0.000057  -0.033817   0.006813
    10  H    0.000614  -0.000045  -0.000009   0.000007   0.007258  -0.000315
    11  H   -0.000402   0.000016  -0.000012   0.000013  -0.009570   0.000314
    12  C   -0.000240   0.000004   0.000017  -0.000083  -0.002885  -0.000259
    13  H   -0.000247   0.000036  -0.000010   0.000042  -0.002609   0.000113
    14  H    0.000076  -0.000003   0.000002  -0.000010   0.005116  -0.000082
    15  H   -0.000006  -0.000001   0.000001  -0.000000   0.000164  -0.000018
    16  C    0.406838  -0.009714  -0.014558  -0.005821  -0.042526  -0.002335
    17  H   -0.020884  -0.006257  -0.007313   0.005925   0.005854   0.000353
    18  H   -0.011526  -0.004794   0.005981  -0.008706  -0.003553  -0.003844
    19  C    4.556872   0.360496   0.384704   0.367648   0.003689   0.004053
    20  H    0.360496   0.654585  -0.015360  -0.009497   0.000486  -0.000449
    21  H    0.384704  -0.015360   0.588250  -0.013993  -0.002255  -0.000437
    22  H    0.367648  -0.009497  -0.013993   0.559981  -0.006513   0.009487
    23  C    0.003689   0.000486  -0.002255  -0.006513   4.705177   0.350630
    24  H    0.004053  -0.000449  -0.000437   0.009487   0.350630   0.565929
    25  H   -0.004730  -0.000009   0.000047   0.001355   0.375895  -0.006589
    26  C   -0.000052  -0.000009   0.000144  -0.000185   0.432644  -0.013798
    27  H   -0.000127  -0.000001  -0.000067   0.000075  -0.006436  -0.012048
    28  H    0.000033   0.000001  -0.000002  -0.000037  -0.028588   0.007586
    29  H    0.000007  -0.000001   0.000003   0.000025   0.001034  -0.005988
    30  B   -0.013335   0.000275   0.001054   0.009146  -0.005047   0.002191
    31  H    0.000501  -0.000004   0.000074  -0.001417  -0.003381   0.006577
    32  H   -0.012899  -0.000179  -0.000729   0.035325  -0.009768   0.019386
    33  H    0.000239   0.000002  -0.000039  -0.000805   0.000617  -0.001256
    34  C    0.000950   0.000268   0.002419  -0.000198  -0.016833   0.032173
    35  N   -0.003097   0.000218   0.009519  -0.002502  -0.003576   0.009571
              25         26         27         28         29         30
     1  N   -0.024340  -0.040069  -0.004935  -0.005567   0.004535   0.000648
     2  C    0.005949  -0.003815   0.003633  -0.002344   0.000180  -0.000773
     3  H    0.000205  -0.005641   0.001298   0.000167  -0.000072   0.001137
     4  H    0.000025   0.010230   0.000295  -0.000303  -0.000035   0.000086
     5  C   -0.000442   0.000290  -0.000013   0.000071  -0.000017   0.000006
     6  H   -0.000016   0.000036  -0.000020  -0.000001   0.000001   0.000002
     7  H    0.000022  -0.000106   0.000028   0.000001   0.000000   0.000002
     8  H    0.000014  -0.000005   0.000046  -0.000004  -0.000001   0.000002
     9  C   -0.016020  -0.003487  -0.002158   0.007745  -0.000178  -0.000066
    10  H    0.000201  -0.000220   0.000045  -0.000140   0.000004   0.000004
    11  H   -0.000270   0.007400  -0.000403   0.001142  -0.000100  -0.000008
    12  C    0.012651  -0.006043   0.000337  -0.002211   0.000063  -0.000001
    13  H   -0.000302   0.000293  -0.000019  -0.000021   0.000004  -0.000003
    14  H   -0.000896  -0.000396  -0.000133   0.003930  -0.000076   0.000009
    15  H    0.000077   0.000060   0.000010  -0.000168   0.000001   0.000000
    16  C    0.001621   0.007988   0.000143  -0.000374  -0.000072   0.000474
    17  H    0.000319  -0.000508   0.000017   0.000001   0.000016  -0.000038
    18  H    0.003520   0.000801   0.000012  -0.000023  -0.000041   0.000256
    19  C   -0.004730  -0.000052  -0.000127   0.000033   0.000007  -0.013335
    20  H   -0.000009  -0.000009  -0.000001   0.000001  -0.000001   0.000275
    21  H    0.000047   0.000144  -0.000067  -0.000002   0.000003   0.001054
    22  H    0.001355  -0.000185   0.000075  -0.000037   0.000025   0.009146
    23  C    0.375895   0.432644  -0.006436  -0.028588   0.001034  -0.005047
    24  H   -0.006589  -0.013798  -0.012048   0.007586  -0.005988   0.002191
    25  H    0.654349  -0.025570   0.006870  -0.007887  -0.004772  -0.000189
    26  C   -0.025570   4.510570   0.381533   0.380484   0.370953  -0.000715
    27  H    0.006870   0.381533   0.607157  -0.027905  -0.009802   0.000484
    28  H   -0.007887   0.380484  -0.027905   0.679651  -0.016198  -0.000017
    29  H   -0.004772   0.370953  -0.009802  -0.016198   0.585527   0.002783
    30  B   -0.000189  -0.000715   0.000484  -0.000017   0.002783   3.755533
    31  H    0.000022  -0.003977  -0.001148   0.000139   0.010108   0.375289
    32  H    0.000630   0.000065   0.000085  -0.000026  -0.000056   0.355561
    33  H   -0.000018   0.000037   0.000022   0.000000  -0.000120   0.388177
    34  C    0.000230  -0.000811   0.002913   0.000028  -0.000291   0.412255
    35  N    0.000092  -0.001066   0.003196   0.000010  -0.000172  -0.055888
              31         32         33         34         35
     1  N    0.000147   0.000192  -0.000006  -0.000003   0.000187
     2  C    0.000140   0.000287  -0.000011  -0.000992  -0.049866
     3  H   -0.000420  -0.000546   0.000074  -0.007878   0.110347
     4  H   -0.000008  -0.000011   0.000000   0.000033   0.000406
     5  C   -0.000002  -0.000002   0.000000   0.000072   0.000830
     6  H   -0.000001   0.000001   0.000000   0.000018  -0.000129
     7  H    0.000000   0.000000  -0.000000  -0.000008  -0.000043
     8  H   -0.000000   0.000000  -0.000000   0.000002   0.000364
     9  C    0.000004  -0.000002   0.000000  -0.000059  -0.000046
    10  H    0.000000   0.000000  -0.000000  -0.000000   0.000001
    11  H    0.000001  -0.000001  -0.000000   0.000000  -0.000001
    12  C   -0.000001  -0.000002   0.000000   0.000004   0.000001
    13  H    0.000000   0.000000  -0.000000   0.000000  -0.000000
    14  H    0.000002  -0.000003  -0.000000   0.000000   0.000000
    15  H   -0.000000   0.000000  -0.000000  -0.000000  -0.000000
    16  C   -0.000011   0.000737  -0.000012  -0.000442  -0.000146
    17  H    0.000001  -0.000021   0.000000  -0.000004  -0.000008
    18  H   -0.000008   0.000121  -0.000000  -0.000023  -0.000016
    19  C    0.000501  -0.012899   0.000239   0.000950  -0.003097
    20  H   -0.000004  -0.000179   0.000002   0.000268   0.000218
    21  H    0.000074  -0.000729  -0.000039   0.002419   0.009519
    22  H   -0.001417   0.035325  -0.000805  -0.000198  -0.002502
    23  C   -0.003381  -0.009768   0.000617  -0.016833  -0.003576
    24  H    0.006577   0.019386  -0.001256   0.032173   0.009571
    25  H    0.000022   0.000630  -0.000018   0.000230   0.000092
    26  C   -0.003977   0.000065   0.000037  -0.000811  -0.001066
    27  H   -0.001148   0.000085   0.000022   0.002913   0.003196
    28  H    0.000139  -0.000026   0.000000   0.000028   0.000010
    29  H    0.010108  -0.000056  -0.000120  -0.000291  -0.000172
    30  B    0.375289   0.355561   0.388177   0.412255  -0.055888
    31  H    0.808160  -0.029484  -0.015471  -0.025442   0.000543
    32  H   -0.029484   0.800246  -0.018210  -0.029026   0.000854
    33  H   -0.015471  -0.018210   0.729298  -0.016808   0.001419
    34  C   -0.025442  -0.029026  -0.016808   4.958868   0.755483
    35  N    0.000543   0.000854   0.001419   0.755483   6.396421
 Mulliken charges:
               1
     1  N   -0.365493
     2  C    0.051238
     3  H    0.074061
     4  H    0.030684
     5  C    0.001104
     6  H    0.039200
     7  H    0.018418
     8  H    0.052533
     9  C    0.078808
    10  H    0.036639
    11  H    0.041603
    12  C   -0.002292
    13  H    0.040741
    14  H    0.052837
    15  H    0.040771
    16  C    0.052825
    17  H    0.029133
    18  H    0.037451
    19  C    0.014931
    20  H    0.025063
    21  H    0.057614
    22  H    0.065207
    23  C    0.081702
    24  H    0.053419
    25  H    0.027957
    26  C    0.002947
    27  H    0.057016
    28  H    0.010825
    29  H    0.062744
    30  B   -0.229295
    31  H   -0.120934
    32  H   -0.112525
    33  H   -0.067129
    34  C   -0.066896
    35  N   -0.172907
 Sum of Mulliken charges =  -0.00000
 Mulliken charges with hydrogens summed into heavy atoms:
               1
     1  N   -0.365493
     2  C    0.155983
     5  C    0.111254
     9  C    0.157049
    12  C    0.132057
    16  C    0.119409
    19  C    0.162816
    23  C    0.163078
    26  C    0.133532
    30  B   -0.529882
    34  C   -0.066896
    35  N   -0.172907
 Electronic spatial extent (au):  <R**2>=           2558.1404
 Charge=             -0.0000 electrons
 Dipole moment (field-independent basis, Debye):
    X=            -14.3845    Y=              1.4244    Z=             -0.1680  Tot=             14.4559
 Quadrupole moment (field-independent basis, Debye-Ang):
   XX=           -109.7903   YY=            -81.2177   ZZ=            -78.8270
   XY=              7.2003   XZ=             -2.2886   YZ=              4.6847
 Traceless Quadrupole moment (field-independent basis, Debye-Ang):
   XX=            -19.8453   YY=              8.7273   ZZ=             11.1180
   XY=              7.2003   XZ=             -2.2886   YZ=              4.6847
 Octapole moment (field-independent basis, Debye-Ang**2):
  XXX=           -192.2729  YYY=             19.4577  ZZZ=             -5.6988  XYY=            -42.4797
  XXY=             26.1241  XXZ=            -12.9564  XZZ=            -29.2616  YZZ=              8.9692
  YYZ=             -5.0549  XYZ=             15.6248
 Hexadecapole moment (field-independent basis, Debye-Ang**3):
 XXXX=          -2501.5047 YYYY=           -978.3056 ZZZZ=           -610.9933 XXXY=            175.0780
 XXXZ=            -75.0282 YYYX=             66.7029 YYYZ=             11.8173 ZZZX=            -30.7648
 ZZZY=             17.2356 XXYY=           -592.5557 XXZZ=           -493.5970 YYZZ=           -262.7783
 XXYZ=             48.1451 YYXZ=            -11.8089 ZZXY=             18.5077
 N-N= 7.821126446381D+02 E-N=-2.695198966811D+03  KE= 4.846902410192D+02
 ******************************Gaussian NBO Version 3.1******************************
             N A T U R A L   A T O M I C   O R B I T A L   A N D
          N A T U R A L   B O N D   O R B I T A L   A N A L Y S I S
 ******************************Gaussian NBO Version 3.1******************************
       /RESON  / : Allow strongly delocalized NBO set

 Analyzing the SCF density

 Job title: 63                                                              

 Storage needed:    244260 in NPA,    322444 in NBO ( 939517621 available)
 GSVD:  LWork=       48345 too small for GESVD, short by       14027 words or       14027 for optimal perf.


 NATURAL POPULATIONS:  Natural atomic orbital occupancies 
                                                          
   NAO  Atom  No  lang   Type(AO)    Occupancy      Energy
 ----------------------------------------------------------
     1    N    1  S      Cor( 1S)     1.99931     -14.30812
     2    N    1  S      Val( 2S)     1.23230      -0.62858
     3    N    1  S      Ryd( 3S)     0.00048       1.29891
     4    N    1  px     Val( 2p)     1.36359      -0.34901
     5    N    1  px     Ryd( 3p)     0.00062       1.12590
     6    N    1  py     Val( 2p)     1.38704      -0.34932
     7    N    1  py     Ryd( 3p)     0.00041       1.09562
     8    N    1  pz     Val( 2p)     1.37649      -0.35141
     9    N    1  pz     Ryd( 3p)     0.00067       1.11100
    10    N    1  dxy    Ryd( 3d)     0.00091       2.47842
    11    N    1  dxz    Ryd( 3d)     0.00064       2.29041
    12    N    1  dyz    Ryd( 3d)     0.00097       2.48370
    13    N    1  dx2y2  Ryd( 3d)     0.00096       2.40447
    14    N    1  dz2    Ryd( 3d)     0.00103       2.49311

    15    C    2  S      Cor( 1S)     1.99907     -10.13687
    16    C    2  S      Val( 2S)     1.01208      -0.25990
    17    C    2  S      Ryd( 3S)     0.00273       0.96560
    18    C    2  px     Val( 2p)     1.24653      -0.13599
    19    C    2  px     Ryd( 3p)     0.00420       0.77372
    20    C    2  py     Val( 2p)     0.96857      -0.11539
    21    C    2  py     Ryd( 3p)     0.00418       0.68858
    22    C    2  pz     Val( 2p)     0.98971      -0.11415
    23    C    2  pz     Ryd( 3p)     0.00412       0.64440
    24    C    2  dxy    Ryd( 3d)     0.00073       2.12968
    25    C    2  dxz    Ryd( 3d)     0.00047       2.06172
    26    C    2  dyz    Ryd( 3d)     0.00135       2.23959
    27    C    2  dx2y2  Ryd( 3d)     0.00082       2.34410
    28    C    2  dz2    Ryd( 3d)     0.00063       2.29150

    29    H    3  S      Val( 1S)     0.70081       0.10514
    30    H    3  S      Ryd( 2S)     0.00818       0.63835
    31    H    3  px     Ryd( 2p)     0.00092       2.42239
    32    H    3  py     Ryd( 2p)     0.00009       1.86088
    33    H    3  pz     Ryd( 2p)     0.00012       1.80818

    34    H    4  S      Val( 1S)     0.76919       0.03385
    35    H    4  S      Ryd( 2S)     0.00186       0.38975
    36    H    4  px     Ryd( 2p)     0.00018       1.86746
    37    H    4  py     Ryd( 2p)     0.00020       1.91481
    38    H    4  pz     Ryd( 2p)     0.00066       2.22071

    39    C    5  S      Cor( 1S)     1.99923     -10.10545
    40    C    5  S      Val( 2S)     1.08627      -0.27306
    41    C    5  S      Ryd( 3S)     0.00034       0.84300
    42    C    5  px     Val( 2p)     1.19930      -0.11334
    43    C    5  px     Ryd( 3p)     0.00193       0.58354
    44    C    5  py     Val( 2p)     1.11106      -0.11270
    45    C    5  py     Ryd( 3p)     0.00185       0.50662
    46    C    5  pz     Val( 2p)     1.24668      -0.12121
    47    C    5  pz     Ryd( 3p)     0.00172       0.59877
    48    C    5  dxy    Ryd( 3d)     0.00037       2.16020
    49    C    5  dxz    Ryd( 3d)     0.00024       2.15557
    50    C    5  dyz    Ryd( 3d)     0.00061       2.31794
    51    C    5  dx2y2  Ryd( 3d)     0.00072       2.32776
    52    C    5  dz2    Ryd( 3d)     0.00053       2.26799

    53    H    6  S      Val( 1S)     0.77353       0.04045
    54    H    6  S      Ryd( 2S)     0.00136       0.39361
    55    H    6  px     Ryd( 2p)     0.00022       1.77228
    56    H    6  py     Ryd( 2p)     0.00031       1.90264
    57    H    6  pz     Ryd( 2p)     0.00049       2.15893

    58    H    7  S      Val( 1S)     0.78806       0.02601
    59    H    7  S      Ryd( 2S)     0.00131       0.36042
    60    H    7  px     Ryd( 2p)     0.00068       2.33864
    61    H    7  py     Ryd( 2p)     0.00015       1.72067
    62    H    7  pz     Ryd( 2p)     0.00021       1.77257

    63    H    8  S      Val( 1S)     0.74339       0.05185
    64    H    8  S      Ryd( 2S)     0.00105       0.33198
    65    H    8  px     Ryd( 2p)     0.00025       1.83586
    66    H    8  py     Ryd( 2p)     0.00031       1.89522
    67    H    8  pz     Ryd( 2p)     0.00048       2.11311

    68    C    9  S      Cor( 1S)     1.99916     -10.16840
    69    C    9  S      Val( 2S)     1.00282      -0.28340
    70    C    9  S      Ryd( 3S)     0.00256       0.91293
    71    C    9  px     Val( 2p)     0.84006      -0.12431
    72    C    9  px     Ryd( 3p)     0.00307       0.56856
    73    C    9  py     Val( 2p)     1.16626      -0.15727
    74    C    9  py     Ryd( 3p)     0.00384       0.71210
    75    C    9  pz     Val( 2p)     1.18366      -0.15859
    76    C    9  pz     Ryd( 3p)     0.00365       0.68934
    77    C    9  dxy    Ryd( 3d)     0.00096       2.26295
    78    C    9  dxz    Ryd( 3d)     0.00050       2.03704
    79    C    9  dyz    Ryd( 3d)     0.00052       2.14188
    80    C    9  dx2y2  Ryd( 3d)     0.00110       2.12535
    81    C    9  dz2    Ryd( 3d)     0.00114       2.35287

    82    H   10  S      Val( 1S)     0.76470       0.01563
    83    H   10  S      Ryd( 2S)     0.00202       0.36526
    84    H   10  px     Ryd( 2p)     0.00033       1.92235
    85    H   10  py     Ryd( 2p)     0.00054       2.16290
    86    H   10  pz     Ryd( 2p)     0.00017       1.81513

    87    H   11  S      Val( 1S)     0.75983       0.01951
    88    H   11  S      Ryd( 2S)     0.00184       0.35942
    89    H   11  px     Ryd( 2p)     0.00011       1.73279
    90    H   11  py     Ryd( 2p)     0.00021       1.86152
    91    H   11  pz     Ryd( 2p)     0.00070       2.29034

    92    C   12  S      Cor( 1S)     1.99924     -10.12210
    93    C   12  S      Val( 2S)     1.08771      -0.29082
    94    C   12  S      Ryd( 3S)     0.00039       0.81637
    95    C   12  px     Val( 2p)     1.21469      -0.13729
    96    C   12  px     Ryd( 3p)     0.00209       0.58887
    97    C   12  py     Val( 2p)     1.15408      -0.12884
    98    C   12  py     Ryd( 3p)     0.00159       0.50203
    99    C   12  pz     Val( 2p)     1.18456      -0.13027
   100    C   12  pz     Ryd( 3p)     0.00158       0.52492
   101    C   12  dxy    Ryd( 3d)     0.00046       2.19227
   102    C   12  dxz    Ryd( 3d)     0.00029       2.11544
   103    C   12  dyz    Ryd( 3d)     0.00040       2.15697
   104    C   12  dx2y2  Ryd( 3d)     0.00056       2.28116
   105    C   12  dz2    Ryd( 3d)     0.00072       2.37808

   106    H   13  S      Val( 1S)     0.77371       0.02171
   107    H   13  S      Ryd( 2S)     0.00108       0.35230
   108    H   13  px     Ryd( 2p)     0.00021       1.75832
   109    H   13  py     Ryd( 2p)     0.00016       1.72861
   110    H   13  pz     Ryd( 2p)     0.00068       2.30268

   111    H   14  S      Val( 1S)     0.76858       0.02801
   112    H   14  S      Ryd( 2S)     0.00120       0.36965
   113    H   14  px     Ryd( 2p)     0.00027       1.85970
   114    H   14  py     Ryd( 2p)     0.00059       2.20995
   115    H   14  pz     Ryd( 2p)     0.00016       1.71588

   116    H   15  S      Val( 1S)     0.75271       0.02746
   117    H   15  S      Ryd( 2S)     0.00101       0.30848
   118    H   15  px     Ryd( 2p)     0.00066       2.27346
   119    H   15  py     Ryd( 2p)     0.00018       1.72390
   120    H   15  pz     Ryd( 2p)     0.00020       1.77013

   121    C   16  S      Cor( 1S)     1.99917     -10.15736
   122    C   16  S      Val( 2S)     1.00654      -0.27164
   123    C   16  S      Ryd( 3S)     0.00241       0.93421
   124    C   16  px     Val( 2p)     1.16888      -0.14634
   125    C   16  px     Ryd( 3p)     0.00338       0.67437
   126    C   16  py     Val( 2p)     1.15711      -0.14172
   127    C   16  py     Ryd( 3p)     0.00404       0.75312
   128    C   16  pz     Val( 2p)     0.85776      -0.11537
   129    C   16  pz     Ryd( 3p)     0.00328       0.60396
   130    C   16  dxy    Ryd( 3d)     0.00098       2.35457
   131    C   16  dxz    Ryd( 3d)     0.00055       2.07302
   132    C   16  dyz    Ryd( 3d)     0.00109       2.27451
   133    C   16  dx2y2  Ryd( 3d)     0.00053       2.10562
   134    C   16  dz2    Ryd( 3d)     0.00113       2.18196

   135    H   17  S      Val( 1S)     0.77121       0.02217
   136    H   17  S      Ryd( 2S)     0.00194       0.36342
   137    H   17  px     Ryd( 2p)     0.00038       2.05928
   138    H   17  py     Ryd( 2p)     0.00051       2.09690
   139    H   17  pz     Ryd( 2p)     0.00013       1.75356

   140    H   18  S      Val( 1S)     0.76580       0.02737
   141    H   18  S      Ryd( 2S)     0.00220       0.37801
   142    H   18  px     Ryd( 2p)     0.00020       1.88944
   143    H   18  py     Ryd( 2p)     0.00040       2.04816
   144    H   18  pz     Ryd( 2p)     0.00043       1.99814

   145    C   19  S      Cor( 1S)     1.99920     -10.08361
   146    C   19  S      Val( 2S)     1.08565      -0.25332
   147    C   19  S      Ryd( 3S)     0.00061       0.88401
   148    C   19  px     Val( 2p)     1.10347      -0.08985
   149    C   19  px     Ryd( 3p)     0.00226       0.53924
   150    C   19  py     Val( 2p)     1.23647      -0.09977
   151    C   19  py     Ryd( 3p)     0.00225       0.60220
   152    C   19  pz     Val( 2p)     1.22259      -0.10192
   153    C   19  pz     Ryd( 3p)     0.00239       0.66633
   154    C   19  dxy    Ryd( 3d)     0.00070       2.39124
   155    C   19  dxz    Ryd( 3d)     0.00031       2.13834
   156    C   19  dyz    Ryd( 3d)     0.00055       2.37635
   157    C   19  dx2y2  Ryd( 3d)     0.00036       2.14168
   158    C   19  dz2    Ryd( 3d)     0.00045       2.29415

   159    H   20  S      Val( 1S)     0.76110       0.05202
   160    H   20  S      Ryd( 2S)     0.00104       0.34116
   161    H   20  px     Ryd( 2p)     0.00018       1.74923
   162    H   20  py     Ryd( 2p)     0.00028       1.89934
   163    H   20  pz     Ryd( 2p)     0.00059       2.24391

   164    H   21  S      Val( 1S)     0.75816       0.07116
   165    H   21  S      Ryd( 2S)     0.00201       0.45724
   166    H   21  px     Ryd( 2p)     0.00031       1.84448
   167    H   21  py     Ryd( 2p)     0.00038       2.07839
   168    H   21  pz     Ryd( 2p)     0.00037       2.04619

   169    H   22  S      Val( 1S)     0.73724       0.09399
   170    H   22  S      Ryd( 2S)     0.00136       0.53649
   171    H   22  px     Ryd( 2p)     0.00050       2.07300
   172    H   22  py     Ryd( 2p)     0.00039       2.11245
   173    H   22  pz     Ryd( 2p)     0.00019       1.83263

   174    C   23  S      Cor( 1S)     1.99908     -10.13371
   175    C   23  S      Val( 2S)     1.00289      -0.24896
   176    C   23  S      Ryd( 3S)     0.00267       0.96432
   177    C   23  px     Val( 2p)     1.11875      -0.11837
   178    C   23  px     Ryd( 3p)     0.00428       0.74418
   179    C   23  py     Val( 2p)     0.92160      -0.10357
   180    C   23  py     Ryd( 3p)     0.00460       0.68218
   181    C   23  pz     Val( 2p)     1.15602      -0.12901
   182    C   23  pz     Ryd( 3p)     0.00364       0.72572
   183    C   23  dxy    Ryd( 3d)     0.00131       2.25490
   184    C   23  dxz    Ryd( 3d)     0.00059       2.14430
   185    C   23  dyz    Ryd( 3d)     0.00079       2.32514
   186    C   23  dx2y2  Ryd( 3d)     0.00046       2.19648
   187    C   23  dz2    Ryd( 3d)     0.00092       2.21172

   188    H   24  S      Val( 1S)     0.70705       0.11055
   189    H   24  S      Ryd( 2S)     0.00346       0.68776
   190    H   24  px     Ryd( 2p)     0.00081       2.43436
   191    H   24  py     Ryd( 2p)     0.00013       1.87408
   192    H   24  pz     Ryd( 2p)     0.00020       1.93642

   193    H   25  S      Val( 1S)     0.77062       0.03906
   194    H   25  S      Ryd( 2S)     0.00185       0.39232
   195    H   25  px     Ryd( 2p)     0.00020       1.88242
   196    H   25  py     Ryd( 2p)     0.00039       2.01954
   197    H   25  pz     Ryd( 2p)     0.00044       2.12757

   198    C   26  S      Cor( 1S)     1.99923     -10.09026
   199    C   26  S      Val( 2S)     1.08611      -0.25840
   200    C   26  S      Ryd( 3S)     0.00036       0.84836
   201    C   26  px     Val( 2p)     1.22848      -0.10227
   202    C   26  px     Ryd( 3p)     0.00204       0.64035
   203    C   26  py     Val( 2p)     1.21196      -0.10642
   204    C   26  py     Ryd( 3p)     0.00202       0.59902
   205    C   26  pz     Val( 2p)     1.12016      -0.09669
   206    C   26  pz     Ryd( 3p)     0.00143       0.51045
   207    C   26  dxy    Ryd( 3d)     0.00058       2.39767
   208    C   26  dxz    Ryd( 3d)     0.00043       2.22009
   209    C   26  dyz    Ryd( 3d)     0.00068       2.30162
   210    C   26  dx2y2  Ryd( 3d)     0.00027       2.15580
   211    C   26  dz2    Ryd( 3d)     0.00047       2.24175

   212    H   27  S      Val( 1S)     0.76091       0.06369
   213    H   27  S      Ryd( 2S)     0.00164       0.40732
   214    H   27  px     Ryd( 2p)     0.00033       1.89264
   215    H   27  py     Ryd( 2p)     0.00029       1.94372
   216    H   27  pz     Ryd( 2p)     0.00042       2.07919

   217    H   28  S      Val( 1S)     0.79451       0.03425
   218    H   28  S      Ryd( 2S)     0.00134       0.38110
   219    H   28  px     Ryd( 2p)     0.00051       2.20451
   220    H   28  py     Ryd( 2p)     0.00028       1.85397
   221    H   28  pz     Ryd( 2p)     0.00023       1.79524

   222    H   29  S      Val( 1S)     0.73008       0.07708
   223    H   29  S      Ryd( 2S)     0.00098       0.39393
   224    H   29  px     Ryd( 2p)     0.00044       2.02382
   225    H   29  py     Ryd( 2p)     0.00046       2.14582
   226    H   29  pz     Ryd( 2p)     0.00015       1.75407

   227    B   30  S      Cor( 1S)     1.99904      -6.55689
   228    B   30  S      Val( 2S)     0.81143       0.14585
   229    B   30  S      Ryd( 3S)     0.00152       0.43326
   230    B   30  px     Val( 2p)     0.97801       0.14997
   231    B   30  px     Ryd( 3p)     0.00231       0.48737
   232    B   30  py     Val( 2p)     0.81747       0.13464
   233    B   30  py     Ryd( 3p)     0.00068       0.37245
   234    B   30  pz     Val( 2p)     0.86409       0.14163
   235    B   30  pz     Ryd( 3p)     0.00076       0.36730
   236    B   30  dxy    Ryd( 3d)     0.00035       1.57859
   237    B   30  dxz    Ryd( 3d)     0.00051       1.69680
   238    B   30  dyz    Ryd( 3d)     0.00087       1.72252
   239    B   30  dx2y2  Ryd( 3d)     0.00057       1.81432
   240    B   30  dz2    Ryd( 3d)     0.00018       1.63356

   241    H   31  S      Val( 1S)     1.03768       0.06609
   242    H   31  S      Ryd( 2S)     0.00075       0.58397
   243    H   31  px     Ryd( 2p)     0.00007       1.87275
   244    H   31  py     Ryd( 2p)     0.00038       2.16813
   245    H   31  pz     Ryd( 2p)     0.00015       1.90931

   246    H   32  S      Val( 1S)     1.05310       0.05310
   247    H   32  S      Ryd( 2S)     0.00066       0.62417
   248    H   32  px     Ryd( 2p)     0.00014       1.96704
   249    H   32  py     Ryd( 2p)     0.00008       1.78746
   250    H   32  pz     Ryd( 2p)     0.00040       2.22264

   251    H   33  S      Val( 1S)     1.00240       0.10192
   252    H   33  S      Ryd( 2S)     0.00033       0.53083
   253    H   33  px     Ryd( 2p)     0.00052       2.36065
   254    H   33  py     Ryd( 2p)     0.00004       1.78485
   255    H   33  pz     Ryd( 2p)     0.00006       1.80589

   256    C   34  S      Cor( 1S)     1.99933     -10.00612
   257    C   34  S      Val( 2S)     1.02031      -0.11749
   258    C   34  S      Ryd( 3S)     0.01450       0.70791
   259    C   34  px     Val( 2p)     0.85571      -0.00884
   260    C   34  px     Ryd( 3p)     0.00218       0.72605
   261    C   34  py     Val( 2p)     0.98392       0.04033
   262    C   34  py     Ryd( 3p)     0.01243       0.72347
   263    C   34  pz     Val( 2p)     0.90419       0.00757
   264    C   34  pz     Ryd( 3p)     0.00609       0.67999
   265    C   34  dxy    Ryd( 3d)     0.00073       2.32601
   266    C   34  dxz    Ryd( 3d)     0.00046       2.08437
   267    C   34  dyz    Ryd( 3d)     0.00060       2.61763
   268    C   34  dx2y2  Ryd( 3d)     0.00088       2.39226
   269    C   34  dz2    Ryd( 3d)     0.00090       2.23111

   270    N   35  S      Cor( 1S)     1.99947     -14.01503
   271    N   35  S      Val( 2S)     1.55508      -0.49753
   272    N   35  S      Ryd( 3S)     0.00980       1.19657
   273    N   35  px     Val( 2p)     1.23973      -0.10344
   274    N   35  px     Ryd( 3p)     0.00159       1.11497
   275    N   35  py     Val( 2p)     1.43862      -0.14077
   276    N   35  py     Ryd( 3p)     0.00161       0.92268
   277    N   35  pz     Val( 2p)     1.30924      -0.11778
   278    N   35  pz     Ryd( 3p)     0.00089       0.91289
   279    N   35  dxy    Ryd( 3d)     0.00242       2.41069
   280    N   35  dxz    Ryd( 3d)     0.00125       2.31264
   281    N   35  dyz    Ryd( 3d)     0.00314       2.62353
   282    N   35  dx2y2  Ryd( 3d)     0.00235       2.42096
   283    N   35  dz2    Ryd( 3d)     0.00216       2.28427


 Summary of Natural Population Analysis:                  
                                                          
                                       Natural Population 
                Natural  -----------------------------------------------
    Atom  No    Charge         Core      Valence    Rydberg      Total
 -----------------------------------------------------------------------
      N    1   -0.36541      1.99931     5.35941    0.00669     7.36541
      C    2   -0.23520      1.99907     4.21689    0.01924     6.23520
      H    3    0.28988      0.00000     0.70081    0.00931     0.71012
      H    4    0.22791      0.00000     0.76919    0.00290     0.77209
      C    5   -0.65085      1.99923     4.64331    0.00830     6.65085
      H    6    0.22409      0.00000     0.77353    0.00239     0.77591
      H    7    0.20959      0.00000     0.78806    0.00235     0.79041
      H    8    0.25452      0.00000     0.74339    0.00209     0.74548
      C    9   -0.20930      1.99916     4.19280    0.01733     6.20930
      H   10    0.23225      0.00000     0.76470    0.00305     0.76775
      H   11    0.23732      0.00000     0.75983    0.00285     0.76268
      C   12   -0.64835      1.99924     4.64103    0.00808     6.64835
      H   13    0.22416      0.00000     0.77371    0.00212     0.77584
      H   14    0.22920      0.00000     0.76858    0.00222     0.77080
      H   15    0.24524      0.00000     0.75271    0.00205     0.75476
      C   16   -0.20683      1.99917     4.19029    0.01738     6.20683
      H   17    0.22583      0.00000     0.77121    0.00296     0.77417
      H   18    0.23096      0.00000     0.76580    0.00324     0.76904
      C   19   -0.65726      1.99920     4.64817    0.00988     6.65726
      H   20    0.23680      0.00000     0.76110    0.00209     0.76320
      H   21    0.23877      0.00000     0.75816    0.00307     0.76123
      H   22    0.26032      0.00000     0.73724    0.00244     0.73968
      C   23   -0.21760      1.99908     4.19926    0.01926     6.21760
      H   24    0.28835      0.00000     0.70705    0.00460     0.71165
      H   25    0.22651      0.00000     0.77062    0.00288     0.77349
      C   26   -0.65422      1.99923     4.64671    0.00829     6.65422
      H   27    0.23641      0.00000     0.76091    0.00267     0.76359
      H   28    0.20312      0.00000     0.79451    0.00237     0.79688
      H   29    0.26790      0.00000     0.73008    0.00202     0.73210
      B   30   -0.47779      1.99904     3.47100    0.00775     5.47779
      H   31   -0.03902      0.00000     1.03768    0.00135     1.03902
      H   32   -0.05438      0.00000     1.05310    0.00128     1.05438
      H   33   -0.00335      0.00000     1.00240    0.00095     1.00335
      C   34    0.19779      1.99933     3.76413    0.03876     5.80221
      N   35   -0.56734      1.99947     5.54267    0.02520     7.56734
 =======================================================================
   * Total *   -0.00000     23.99053    71.76004    0.24943    96.00000

                                 Natural Population      
 --------------------------------------------------------
   Core                      23.99053 ( 99.9605% of  24)
   Valence                   71.76004 ( 99.6667% of  72)
   Natural Minimal Basis     95.75057 ( 99.7402% of  96)
   Natural Rydberg Basis      0.24943 (  0.2598% of  96)
 --------------------------------------------------------

    Atom  No          Natural Electron Configuration
 ----------------------------------------------------------------------------
      N    1      [core]2S( 1.23)2p( 4.13)
      C    2      [core]2S( 1.01)2p( 3.20)3p( 0.01)
      H    3            1S( 0.70)2S( 0.01)
      H    4            1S( 0.77)
      C    5      [core]2S( 1.09)2p( 3.56)3p( 0.01)
      H    6            1S( 0.77)
      H    7            1S( 0.79)
      H    8            1S( 0.74)
      C    9      [core]2S( 1.00)2p( 3.19)3p( 0.01)
      H   10            1S( 0.76)
      H   11            1S( 0.76)
      C   12      [core]2S( 1.09)2p( 3.55)3p( 0.01)
      H   13            1S( 0.77)
      H   14            1S( 0.77)
      H   15            1S( 0.75)
      C   16      [core]2S( 1.01)2p( 3.18)3p( 0.01)
      H   17            1S( 0.77)
      H   18            1S( 0.77)
      C   19      [core]2S( 1.09)2p( 3.56)3p( 0.01)
      H   20            1S( 0.76)
      H   21            1S( 0.76)
      H   22            1S( 0.74)
      C   23      [core]2S( 1.00)2p( 3.20)3p( 0.01)
      H   24            1S( 0.71)
      H   25            1S( 0.77)
      C   26      [core]2S( 1.09)2p( 3.56)3p( 0.01)
      H   27            1S( 0.76)
      H   28            1S( 0.79)
      H   29            1S( 0.73)
      B   30      [core]2S( 0.81)2p( 2.66)
      H   31            1S( 1.04)
      H   32            1S( 1.05)
      H   33            1S( 1.00)
      C   34      [core]2S( 1.02)2p( 2.74)3S( 0.01)3p( 0.02)
      N   35      [core]2S( 1.56)2p( 3.99)3S( 0.01)3d( 0.01)


 NATURAL BOND ORBITAL ANALYSIS:

                       Occupancies       Lewis Structure    Low   High
           Occ.    -------------------  -----------------   occ   occ
  Cycle   Thresh.   Lewis   Non-Lewis     CR  BD  3C  LP    (L)   (NL)   Dev
 =============================================================================
   1(1)    1.90    95.25554   0.74446     12  35   0   1     0      0    0.05
 -----------------------------------------------------------------------------

 Structure accepted: No low occupancy Lewis orbitals

 --------------------------------------------------------
   Core                     23.99051 ( 99.960% of  24)
   Valence Lewis            71.26503 ( 98.979% of  72)
  ==================       ============================
   Total Lewis              95.25554 ( 99.225% of  96)
  -----------------------------------------------------
   Valence non-Lewis         0.58724 (  0.612% of  96)
   Rydberg non-Lewis         0.15722 (  0.164% of  96)
  ==================       ============================
   Total non-Lewis           0.74446 (  0.775% of  96)
 --------------------------------------------------------


       (Occupancy)   Bond orbital/ Coefficients/ Hybrids
 ---------------------------------------------------------------------------------
     1. (1.97835) BD ( 1) N   1 - C   2  
                ( 67.64%)   0.8224* N   1 s( 25.20%)p 2.97( 74.77%)d 0.00(  0.03%)
                                            0.0001  0.5020 -0.0001  0.2592 -0.0042
                                            0.5680  0.0031 -0.5982 -0.0015  0.0051
                                           -0.0051 -0.0140 -0.0059  0.0040
                ( 32.36%)   0.5689* C   2 s( 19.13%)p 4.22( 80.69%)d 0.01(  0.18%)
                                            0.0001  0.4373  0.0089 -0.3030 -0.0052
                                           -0.5472 -0.0211  0.6440  0.0229  0.0161
                                           -0.0178 -0.0315 -0.0101  0.0103
     2. (1.98127) BD ( 1) N   1 - C   9  
                ( 65.82%)   0.8113* N   1 s( 24.46%)p 3.09( 75.50%)d 0.00(  0.04%)
                                           -0.0000 -0.4945 -0.0031  0.8216 -0.0023
                                            0.2322 -0.0004  0.1617 -0.0044 -0.0083
                                           -0.0052 -0.0015 -0.0141  0.0086
                ( 34.18%)   0.5846* C   9 s( 20.82%)p 3.79( 79.01%)d 0.01(  0.17%)
                                           -0.0002 -0.4563 -0.0029 -0.8408 -0.0220
                                           -0.1959 -0.0060 -0.2102 -0.0013 -0.0161
                                           -0.0146 -0.0043 -0.0295  0.0176
     3. (1.97964) BD ( 1) N   1 - C  16  
                ( 66.73%)   0.8169* N   1 s( 24.92%)p 3.01( 75.04%)d 0.00(  0.03%)
                                            0.0000  0.4992  0.0019  0.0428  0.0021
                                            0.3654 -0.0022  0.7843 -0.0006  0.0002
                                            0.0007  0.0118 -0.0027  0.0135
                ( 33.27%)   0.5768* C  16 s( 20.13%)p 3.96( 79.70%)d 0.01(  0.17%)
                                            0.0002  0.4486  0.0049 -0.0035 -0.0033
                                           -0.3592 -0.0093 -0.8169 -0.0246  0.0012
                                            0.0032  0.0268 -0.0069  0.0310
     4. (1.97906) BD ( 1) N   1 - C  23  
                ( 67.79%)   0.8234* N   1 s( 25.42%)p 2.93( 74.56%)d 0.00(  0.03%)
                                            0.0001  0.5041 -0.0004  0.5055  0.0002
                                           -0.6996 -0.0016 -0.0224 -0.0031 -0.0138
                                           -0.0002  0.0005 -0.0057 -0.0084
                ( 32.21%)   0.5675* C  23 s( 19.01%)p 4.25( 80.81%)d 0.01(  0.18%)
                                            0.0001  0.4359  0.0092 -0.5529 -0.0180
                                            0.7072  0.0258 -0.0351  0.0005 -0.0355
                                            0.0004 -0.0013 -0.0084 -0.0211
     5. (1.97515) BD ( 1) C   2 - H   3  
                ( 65.85%)   0.8115* C   2 s( 27.53%)p 2.63( 72.44%)d 0.00(  0.03%)
                                           -0.0001  0.5246 -0.0088  0.8448 -0.0164
                                            0.0494  0.0058  0.0849 -0.0268 -0.0000
                                            0.0055  0.0008  0.0155 -0.0085
                ( 34.15%)   0.5844* H   3 s( 99.88%)p 0.00(  0.12%)
                                            0.9993  0.0148 -0.0337 -0.0038  0.0026
     6. (1.97946) BD ( 1) C   2 - H   4  
                ( 61.52%)   0.7844* C   2 s( 23.39%)p 3.27( 76.56%)d 0.00(  0.05%)
                                            0.0002 -0.4836  0.0047  0.2013 -0.0195
                                            0.3928 -0.0156  0.7551  0.0071 -0.0052
                                           -0.0095 -0.0162  0.0031 -0.0107
                ( 38.48%)   0.6203* H   4 s( 99.91%)p 0.00(  0.09%)
                                           -0.9995  0.0019 -0.0010 -0.0102 -0.0282
     7. (1.99009) BD ( 1) C   2 - C   5  
                ( 50.91%)   0.7135* C   2 s( 29.95%)p 2.34( 70.00%)d 0.00(  0.05%)
                                            0.0001  0.5471  0.0148 -0.3904  0.0051
                                            0.7361  0.0151  0.0719 -0.0182 -0.0168
                                           -0.0023  0.0042 -0.0081 -0.0097
                ( 49.09%)   0.7006* C   5 s( 29.21%)p 2.42( 70.74%)d 0.00(  0.05%)
                                            0.0003  0.5404  0.0035  0.3186  0.0077
                                           -0.7783 -0.0016  0.0043 -0.0133 -0.0123
                                           -0.0002 -0.0010 -0.0140 -0.0105
     8. (1.98733) BD ( 1) C   5 - H   6  
                ( 61.31%)   0.7830* C   5 s( 24.04%)p 3.16( 75.93%)d 0.00(  0.04%)
                                            0.0000  0.4902 -0.0034  0.2113 -0.0052
                                            0.4308  0.0179  0.7270 -0.0099  0.0046
                                            0.0074  0.0132 -0.0027  0.0116
                ( 38.69%)   0.6220* H   6 s( 99.92%)p 0.00(  0.08%)
                                            0.9996 -0.0014 -0.0077 -0.0169 -0.0213
     9. (1.98869) BD ( 1) C   5 - H   7  
                ( 60.60%)   0.7785* C   5 s( 23.64%)p 3.23( 76.31%)d 0.00(  0.04%)
                                           -0.0000 -0.4862  0.0032  0.8708  0.0013
                                            0.0194 -0.0212  0.0638  0.0054 -0.0022
                                           -0.0028  0.0004 -0.0174  0.0099
                ( 39.40%)   0.6277* H   7 s( 99.92%)p 0.00(  0.08%)
                                           -0.9996  0.0014 -0.0275  0.0033 -0.0037
    10. (1.97496) BD ( 1) C   5 - H   8  
                ( 62.48%)   0.7904* C   5 s( 23.06%)p 3.34( 76.90%)d 0.00(  0.04%)
                                           -0.0000  0.4802  0.0041  0.3080 -0.0078
                                            0.4554  0.0066 -0.6831  0.0092  0.0061
                                           -0.0107 -0.0124 -0.0007  0.0093
                ( 37.52%)   0.6125* H   8 s( 99.92%)p 0.00(  0.08%)
                                            0.9996 -0.0004 -0.0105 -0.0164  0.0216
    11. (1.98149) BD ( 1) C   9 - H  10  
                ( 61.82%)   0.7863* C   9 s( 24.23%)p 3.12( 75.72%)d 0.00(  0.05%)
                                           -0.0001  0.4923 -0.0054 -0.4560 -0.0117
                                            0.7371 -0.0153  0.0725 -0.0152 -0.0161
                                           -0.0020  0.0031 -0.0108 -0.0097
                ( 38.18%)   0.6179* H  10 s( 99.91%)p 0.00(  0.09%)
                                            0.9995 -0.0027  0.0189 -0.0235  0.0000
    12. (1.98121) BD ( 1) C   9 - H  11  
                ( 62.05%)   0.7877* C   9 s( 24.16%)p 3.14( 75.79%)d 0.00(  0.05%)
                                            0.0001 -0.4915  0.0048 -0.0003  0.0210
                                            0.2459 -0.0081  0.8348 -0.0066  0.0013
                                            0.0021 -0.0095  0.0022 -0.0192
                ( 37.95%)   0.6161* H  11 s( 99.91%)p 0.00(  0.09%)
                                           -0.9995  0.0026 -0.0038 -0.0081 -0.0289
    13. (1.99057) BD ( 1) C   9 - C  12  
                ( 51.43%)   0.7171* C   9 s( 30.76%)p 2.25( 69.20%)d 0.00(  0.04%)
                                            0.0002  0.5545  0.0136 -0.2865 -0.0215
                                           -0.5973 -0.0015  0.5026 -0.0094  0.0078
                                           -0.0072 -0.0158 -0.0077  0.0019
                ( 48.57%)   0.6969* C  12 s( 28.91%)p 2.46( 71.04%)d 0.00(  0.05%)
                                            0.0003  0.5377  0.0078  0.3675 -0.0087
                                            0.6029  0.0078 -0.4600 -0.0115  0.0122
                                           -0.0086 -0.0146 -0.0056 -0.0016
    14. (1.98690) BD ( 1) C  12 - H  13  
                ( 61.27%)   0.7828* C  12 s( 23.91%)p 3.18( 76.05%)d 0.00(  0.04%)
                                            0.0000  0.4889 -0.0042  0.0005 -0.0139
                                            0.2097 -0.0162  0.8462  0.0033  0.0004
                                            0.0004  0.0098 -0.0010  0.0173
                ( 38.73%)   0.6223* H  13 s( 99.92%)p 0.00(  0.08%)
                                            0.9996 -0.0010  0.0026 -0.0041 -0.0279
    15. (1.98714) BD ( 1) C  12 - H  14  
                ( 61.53%)   0.7844* C  12 s( 24.08%)p 3.15( 75.88%)d 0.00(  0.04%)
                                           -0.0000 -0.4907  0.0044 -0.4122  0.0163
                                            0.7612  0.0083  0.0955 -0.0098  0.0145
                                            0.0023 -0.0045  0.0080  0.0095
                ( 38.47%)   0.6202* H  14 s( 99.92%)p 0.00(  0.08%)
                                           -0.9996  0.0011  0.0109 -0.0262 -0.0020
    16. (1.97649) BD ( 1) C  12 - H  15  
                ( 62.03%)   0.7876* C  12 s( 23.06%)p 3.33( 76.90%)d 0.00(  0.04%)
                                            0.0000 -0.4803 -0.0026  0.8332 -0.0044
                                            0.1103  0.0090  0.2497 -0.0111 -0.0018
                                           -0.0112 -0.0007 -0.0153  0.0063
                ( 37.97%)   0.6162* H  15 s( 99.92%)p 0.00(  0.08%)
                                           -0.9996  0.0002 -0.0277 -0.0055 -0.0067
    17. (1.98265) BD ( 1) C  16 - H  17  
                ( 61.53%)   0.7844* C  16 s( 24.03%)p 3.16( 75.92%)d 0.00(  0.05%)
                                            0.0001 -0.4901  0.0041  0.6001 -0.0038
                                           -0.6312  0.0056  0.0071 -0.0251  0.0189
                                           -0.0018  0.0033 -0.0012  0.0114
                ( 38.47%)   0.6202* H  17 s( 99.91%)p 0.00(  0.09%)
                                           -0.9995  0.0026 -0.0194  0.0223  0.0047
    18. (1.98138) BD ( 1) C  16 - H  18  
                ( 61.78%)   0.7860* C  16 s( 24.15%)p 3.14( 75.80%)d 0.00(  0.05%)
                                           -0.0001  0.4914 -0.0040 -0.2630 -0.0017
                                           -0.6256  0.0219  0.5449  0.0125  0.0091
                                           -0.0075 -0.0167 -0.0088 -0.0014
                ( 38.22%)   0.6182* H  18 s( 99.91%)p 0.00(  0.09%)
                                            0.9995 -0.0027  0.0081  0.0182 -0.0225
    19. (1.98958) BD ( 1) C  16 - C  19  
                ( 52.72%)   0.7261* C  16 s( 31.67%)p 2.16( 68.30%)d 0.00(  0.04%)
                                            0.0001  0.5626  0.0093  0.7550 -0.0089
                                            0.2824  0.0066  0.1806  0.0210  0.0101
                                            0.0056  0.0017  0.0128 -0.0089
                ( 47.28%)   0.6876* C  19 s( 27.82%)p 2.59( 72.13%)d 0.00(  0.05%)
                                            0.0003  0.5273  0.0128 -0.7469 -0.0211
                                           -0.3051 -0.0004 -0.2644  0.0088  0.0122
                                            0.0106  0.0049  0.0130 -0.0074
    20. (1.97325) BD ( 1) C  19 - H  20  
                ( 61.54%)   0.7845* C  19 s( 22.71%)p 3.40( 77.25%)d 0.00(  0.04%)
                                           -0.0001  0.4765  0.0033 -0.1001  0.0151
                                            0.3901  0.0011  0.7811 -0.0034 -0.0033
                                           -0.0078  0.0128 -0.0018  0.0134
                ( 38.46%)   0.6202* H  20 s( 99.92%)p 0.00(  0.08%)
                                            0.9996 -0.0001 -0.0005 -0.0132 -0.0255
    21. (1.98477) BD ( 1) C  19 - H  21  
                ( 62.04%)   0.7876* C  19 s( 24.23%)p 3.13( 75.73%)d 0.00(  0.04%)
                                            0.0000  0.4922 -0.0063  0.3016  0.0187
                                            0.5946  0.0025 -0.5587  0.0166  0.0067
                                           -0.0058 -0.0151 -0.0070  0.0044
                ( 37.96%)   0.6161* H  21 s( 99.92%)p 0.00(  0.08%)
                                            0.9996 -0.0018 -0.0159 -0.0180  0.0163
    22. (1.98368) BD ( 1) C  19 - H  22  
                ( 63.19%)   0.7949* C  19 s( 25.22%)p 2.96( 74.75%)d 0.00(  0.04%)
                                            0.0001  0.5022 -0.0062  0.5826  0.0102
                                           -0.6327  0.0203  0.0842  0.0114 -0.0157
                                            0.0022 -0.0017 -0.0041 -0.0089
                ( 36.81%)   0.6067* H  22 s( 99.91%)p 0.00(  0.09%)
                                            0.9995 -0.0019 -0.0240  0.0181 -0.0037
    23. (1.97347) BD ( 1) C  23 - H  24  
                ( 64.80%)   0.8050* C  23 s( 27.31%)p 2.66( 72.65%)d 0.00(  0.04%)
                                           -0.0001  0.5225 -0.0080  0.7676 -0.0096
                                            0.2909 -0.0293  0.2274  0.0039  0.0129
                                            0.0079  0.0038  0.0096 -0.0071
                ( 35.20%)   0.5933* H  24 s( 99.90%)p 0.00(  0.10%)
                                            0.9995  0.0007 -0.0309 -0.0033 -0.0079
    24. (1.98014) BD ( 1) C  23 - H  25  
                ( 61.50%)   0.7842* C  23 s( 23.55%)p 3.24( 76.40%)d 0.00(  0.05%)
                                           -0.0002  0.4853 -0.0052 -0.3203  0.0256
                                           -0.5168 -0.0091  0.6274 -0.0015  0.0094
                                           -0.0123 -0.0144 -0.0016  0.0070
                ( 38.50%)   0.6205* H  25 s( 99.91%)p 0.00(  0.09%)
                                            0.9995 -0.0019  0.0037  0.0204 -0.0216
    25. (1.98949) BD ( 1) C  23 - C  26  
                ( 51.52%)   0.7178* C  23 s( 30.12%)p 2.32( 69.84%)d 0.00(  0.04%)
                                            0.0001  0.5486  0.0139 -0.0093  0.0109
                                           -0.3810 -0.0202 -0.7434  0.0014  0.0011
                                            0.0024  0.0132 -0.0031  0.0157
                ( 48.48%)   0.6963* C  26 s( 28.76%)p 2.48( 71.19%)d 0.00(  0.05%)
                                            0.0003  0.5363  0.0051 -0.0945  0.0053
                                            0.4366 -0.0064  0.7156  0.0126 -0.0035
                                           -0.0046  0.0166 -0.0050  0.0120
    26. (1.98590) BD ( 1) C  26 - H  27  
                ( 61.90%)   0.7868* C  26 s( 24.11%)p 3.15( 75.85%)d 0.00(  0.04%)
                                            0.0000  0.4910 -0.0042  0.3422  0.0053
                                            0.4984 -0.0181 -0.6266 -0.0089  0.0079
                                           -0.0093 -0.0144 -0.0039  0.0035
                ( 38.10%)   0.6173* H  27 s( 99.92%)p 0.00(  0.08%)
                                            0.9996 -0.0015 -0.0150 -0.0134  0.0206
    27. (1.98870) BD ( 1) C  26 - H  28  
                ( 60.27%)   0.7763* C  26 s( 23.69%)p 3.22( 76.27%)d 0.00(  0.04%)
                                            0.0000 -0.4867  0.0032  0.7688 -0.0092
                                            0.3045  0.0139  0.2801  0.0158 -0.0101
                                           -0.0087 -0.0032 -0.0126  0.0083
                ( 39.73%)   0.6303* H  28 s( 99.92%)p 0.00(  0.08%)
                                           -0.9996  0.0012 -0.0220 -0.0126 -0.0112
    28. (1.97309) BD ( 1) C  26 - H  29  
                ( 63.13%)   0.7946* C  26 s( 23.40%)p 3.27( 76.56%)d 0.00(  0.04%)
                                           -0.0000  0.4837  0.0037  0.5314 -0.0040
                                           -0.6836  0.0035  0.1253 -0.0133 -0.0153
                                            0.0051 -0.0063 -0.0031 -0.0080
                ( 36.87%)   0.6072* H  29 s( 99.91%)p 0.00(  0.09%)
                                            0.9996 -0.0006 -0.0202  0.0216 -0.0030
    29. (1.95631) BD ( 1) B  30 - H  31  
                ( 47.08%)   0.6861* B  30 s( 25.15%)p 2.97( 74.81%)d 0.00(  0.05%)
                                            0.0004  0.5014 -0.0027 -0.2610 -0.0262
                                           -0.7034  0.0152 -0.4292 -0.0001  0.0106
                                            0.0117  0.0141 -0.0037  0.0038
                ( 52.92%)   0.7275* H  31 s( 99.96%)p 0.00(  0.04%)
                                            0.9998  0.0003  0.0029  0.0187  0.0086
    30. (1.94828) BD ( 1) B  30 - H  32  
                ( 46.07%)   0.6787* B  30 s( 24.47%)p 3.08( 75.48%)d 0.00(  0.05%)
                                            0.0004  0.4947 -0.0023 -0.4520 -0.0214
                                            0.0707  0.0058  0.7379 -0.0210 -0.0088
                                           -0.0183  0.0087  0.0063  0.0047
                ( 53.93%)   0.7344* H  32 s( 99.96%)p 0.00(  0.04%)
                                            0.9998  0.0002  0.0067  0.0011 -0.0189
    31. (1.95930) BD ( 1) B  30 - H  33  
                ( 48.99%)   0.6999* B  30 s( 27.41%)p 2.65( 72.56%)d 0.00(  0.03%)
                                            0.0003  0.5231  0.0215  0.8347  0.0131
                                           -0.0379  0.0032  0.1648  0.0014  0.0060
                                            0.0021 -0.0011  0.0143 -0.0093
                ( 51.01%)   0.7142* H  33 s( 99.95%)p 0.00(  0.05%)
                                            0.9998  0.0006 -0.0214  0.0026 -0.0052
    32. (1.98756) BD ( 1) B  30 - C  34  
                ( 34.22%)   0.5850* B  30 s( 23.01%)p 3.34( 76.86%)d 0.01(  0.14%)
                                           -0.0002  0.4790 -0.0253 -0.1697 -0.0164
                                            0.7050 -0.0052 -0.4924  0.0037 -0.0119
                                            0.0083 -0.0285 -0.0183 -0.0018
                ( 65.78%)   0.8110* C  34 s( 61.61%)p 0.62( 38.38%)d 0.00(  0.01%)
                                           -0.0002  0.7838  0.0411  0.1584  0.0043
                                           -0.4940  0.0186  0.3379 -0.0137 -0.0022
                                            0.0015 -0.0082 -0.0049 -0.0006
    33. (1.99677) BD ( 1) C  34 - N  35  
                ( 39.48%)   0.6283* C  34 s( 38.82%)p 1.57( 61.13%)d 0.00(  0.06%)
                                            0.0001  0.6164 -0.0904 -0.2585 -0.0118
                                            0.6174  0.0473 -0.3998 -0.0332 -0.0114
                                            0.0073 -0.0165 -0.0097 -0.0029
                ( 60.52%)   0.7779* N  35 s( 53.19%)p 0.87( 46.53%)d 0.01(  0.28%)
                                           -0.0000  0.7267  0.0622  0.2147 -0.0176
                                           -0.5282  0.0256  0.3728 -0.0166 -0.0224
                                            0.0154 -0.0392 -0.0235 -0.0038
    34. (1.99040) BD ( 2) C  34 - N  35  
                ( 40.50%)   0.6364* C  34 s(  0.02%)p99.99( 99.84%)d 9.63(  0.15%)
                                           -0.0000 -0.0120  0.0030 -0.0116  0.0016
                                            0.5485 -0.0038  0.8351 -0.0031 -0.0086
                                           -0.0124  0.0139 -0.0161 -0.0282
                ( 59.50%)   0.7713* N  35 s(  0.01%)p99.99( 99.70%)d23.66(  0.29%)
                                           -0.0000 -0.0108 -0.0020 -0.0173 -0.0002
                                            0.5608 -0.0040  0.8259 -0.0055  0.0090
                                            0.0117 -0.0188  0.0236  0.0417
    35. (1.97735) BD ( 3) C  34 - N  35  
                ( 40.50%)   0.6364* C  34 s(  0.18%)p99.99( 99.67%)d 0.78(  0.14%)
                                            0.0002  0.0373 -0.0211  0.9520 -0.0200
                                            0.2570  0.0062 -0.1550 -0.0032  0.0229
                                           -0.0157 -0.0101 -0.0226  0.0075
                ( 59.50%)   0.7714* N  35 s(  0.03%)p99.99( 99.69%)d 7.99(  0.28%)
                                            0.0002  0.0120  0.0143  0.9429  0.0071
                                            0.2806 -0.0031 -0.1705  0.0019 -0.0360
                                            0.0246  0.0156  0.0244 -0.0058
    36. (1.99931) CR ( 1) N   1           s(100.00%)
                                            1.0000 -0.0001 -0.0000 -0.0000  0.0000
                                            0.0000 -0.0000  0.0000  0.0000  0.0000
                                            0.0000  0.0000  0.0000  0.0000
    37. (1.99907) CR ( 1) C   2           s(100.00%)p 0.00(  0.00%)
                                            1.0000  0.0000 -0.0000  0.0001  0.0000
                                           -0.0001  0.0000 -0.0002 -0.0000  0.0000
                                            0.0000  0.0000  0.0000  0.0000
    38. (1.99923) CR ( 1) C   5           s(100.00%)p 0.00(  0.00%)
                                            1.0000 -0.0002 -0.0000 -0.0001 -0.0000
                                            0.0002  0.0000 -0.0000  0.0000  0.0000
                                           -0.0000  0.0000  0.0000  0.0000
    39. (1.99916) CR ( 1) C   9           s(100.00%)p 0.00(  0.00%)
                                            1.0000 -0.0000 -0.0000 -0.0001 -0.0000
                                            0.0001 -0.0000 -0.0002  0.0000 -0.0000
                                           -0.0000  0.0000 -0.0000  0.0000
    40. (1.99924) CR ( 1) C  12           s(100.00%)p 0.00(  0.00%)
                                            1.0000 -0.0002 -0.0000 -0.0001  0.0000
                                           -0.0002 -0.0000  0.0001  0.0000 -0.0000
                                            0.0000  0.0000  0.0000 -0.0000
    41. (1.99916) CR ( 1) C  16           s(100.00%)p 0.00(  0.00%)
                                            1.0000 -0.0000 -0.0000 -0.0002  0.0000
                                            0.0000  0.0000  0.0002  0.0000 -0.0000
                                           -0.0000 -0.0000 -0.0000 -0.0000
    42. (1.99920) CR ( 1) C  19           s(100.00%)p 0.00(  0.00%)
                                            1.0000 -0.0001 -0.0000  0.0002  0.0000
                                            0.0001 -0.0000  0.0001 -0.0000 -0.0000
                                           -0.0000 -0.0000 -0.0000  0.0000
    43. (1.99907) CR ( 1) C  23           s(100.00%)p 0.00(  0.00%)
                                            1.0000  0.0000 -0.0000  0.0000  0.0000
                                           -0.0001 -0.0000  0.0002 -0.0000  0.0000
                                           -0.0000 -0.0000  0.0000  0.0000
    44. (1.99923) CR ( 1) C  26           s(100.00%)p 0.00(  0.00%)
                                            1.0000 -0.0001 -0.0000  0.0000 -0.0000
                                           -0.0002  0.0000 -0.0002 -0.0000  0.0000
                                            0.0000 -0.0000  0.0000 -0.0000
    45. (1.99904) CR ( 1) B  30           s(100.00%)p 0.00(  0.00%)
                                            1.0000 -0.0004 -0.0000 -0.0000  0.0000
                                            0.0004 -0.0000 -0.0003  0.0000 -0.0000
                                            0.0000 -0.0000 -0.0000 -0.0000
    46. (1.99933) CR ( 1) C  34           s(100.00%)p 0.00(  0.00%)
                                            1.0000  0.0001  0.0000 -0.0001  0.0000
                                           -0.0002 -0.0000  0.0001  0.0000 -0.0000
                                            0.0000  0.0000  0.0000 -0.0000
    47. (1.99947) CR ( 1) N  35           s(100.00%)p 0.00(  0.00%)
                                            1.0000 -0.0003  0.0000 -0.0001  0.0000
                                           -0.0003 -0.0000  0.0002  0.0000  0.0000
                                           -0.0000 -0.0000 -0.0000  0.0000
    48. (1.94516) LP ( 1) N  35           s( 47.09%)p 1.12( 52.85%)d 0.00(  0.05%)
                                            0.0005  0.6851 -0.0389 -0.2460 -0.0094
                                            0.5675  0.0126 -0.3816 -0.0080  0.0088
                                           -0.0060  0.0169  0.0120  0.0008
    49. (0.00082) RY*( 1) N   1           s(  0.24%)p99.99( 36.02%)d99.99( 63.75%)
                                            0.0000  0.0002  0.0486  0.0038  0.0302
                                           -0.0008  0.5400  0.0017 -0.2601  0.2484
                                           -0.6387  0.2884  0.2004 -0.2108
    50. (0.00074) RY*( 2) N   1           s(  2.44%)p21.07( 51.48%)d18.86( 46.08%)
                                            0.0000 -0.0003  0.1563  0.0096 -0.6591
                                            0.0038 -0.0463  0.0004 -0.2795  0.2068
                                            0.4295  0.2302  0.3487 -0.2429
    51. (0.00069) RY*( 3) N   1           s(  0.18%)p99.99( 39.21%)d99.99( 60.62%)
                                            0.0000  0.0002  0.0421 -0.0024 -0.2631
                                            0.0011  0.0986 -0.0043  0.5596  0.1201
                                           -0.0068  0.4582 -0.5758 -0.2242
    52. (0.00062) RY*( 4) N   1           s(  2.42%)p10.92( 26.40%)d29.46( 71.18%)
                                           -0.0000 -0.0006  0.1555 -0.0045  0.1483
                                           -0.0056 -0.0532  0.0062 -0.4890  0.5192
                                            0.1245 -0.2579 -0.5819 -0.1472
    53. (0.00060) RY*( 5) N   1           s(  1.68%)p 5.42(  9.12%)d52.95( 89.19%)
                                           -0.0000 -0.0002  0.1298  0.0015  0.2356
                                            0.0172 -0.1862  0.0079  0.0266 -0.3254
                                           -0.0183 -0.1231  0.0708 -0.8749
    54. (0.00049) RY*( 6) N   1           s(  3.09%)p 8.29( 25.57%)d23.13( 71.34%)
                                           -0.0000 -0.0008  0.1756 -0.0120  0.0882
                                            0.0055 -0.0328 -0.0140 -0.4965 -0.5764
                                            0.0622  0.5217 -0.2829  0.1585
    55. (0.00047) RY*( 7) N   1           s( 88.29%)p 0.06(  5.72%)d 0.07(  5.99%)
                                            0.0000 -0.0021  0.9396  0.0055  0.0990
                                           -0.0033 -0.0667 -0.0020  0.2070  0.0687
                                           -0.0755 -0.0409  0.1265  0.1785
    56. (0.00040) RY*( 8) N   1           s(  1.11%)p36.37( 40.29%)d52.89( 58.60%)
                                           -0.0000 -0.0003  0.1053 -0.0146 -0.6041
                                           -0.0023  0.1787  0.0109 -0.0753 -0.3833
                                           -0.3109 -0.5248 -0.2584  0.0147
    57. (0.00016) RY*( 9) N   1           s(  0.56%)p99.99( 66.32%)d59.36( 33.12%)
                                           -0.0000 -0.0003  0.0747  0.0021  0.1882
                                            0.0023  0.7884  0.0030  0.0789 -0.1462
                                            0.5343 -0.1505 -0.0098 -0.0399
    58. (0.00480) RY*( 1) C   2           s(  1.79%)p51.89( 93.03%)d 2.89(  5.18%)
                                            0.0000 -0.0061  0.1338 -0.0245 -0.6836
                                           -0.0109 -0.3793 -0.0174 -0.5640  0.0406
                                           -0.0182 -0.0801  0.0974 -0.1841
    59. (0.00402) RY*( 2) C   2           s( 15.30%)p 5.28( 80.84%)d 0.25(  3.86%)
                                            0.0000  0.0067  0.3911  0.0193  0.4175
                                            0.0117 -0.7878 -0.0168  0.1125 -0.0735
                                            0.0899 -0.0529 -0.1355 -0.0633
    60. (0.00278) RY*( 3) C   2           s( 52.93%)p 0.87( 45.86%)d 0.02(  1.21%)
                                            0.0000  0.0041  0.7275  0.0130 -0.3949
                                            0.0046  0.2001 -0.0174  0.5120  0.0492
                                           -0.0164  0.0317  0.0751  0.0520
    61. (0.00098) RY*( 4) C   2           s( 20.07%)p 2.43( 48.77%)d 1.55( 31.15%)
                                            0.0000 -0.0171  0.4477  0.0076  0.2921
                                           -0.0142  0.3961  0.0051 -0.4952  0.0534
                                            0.1264 -0.4599 -0.2847 -0.0098
    62. (0.00048) RY*( 5) C   2           s(  6.83%)p 2.36( 16.10%)d11.29( 77.07%)
                                           -0.0000 -0.0053  0.2612 -0.0123  0.2044
                                           -0.0339  0.1508  0.0346 -0.3066 -0.4986
                                            0.1331  0.5651  0.4214 -0.0859
    63. (0.00034) RY*( 6) C   2           s(  1.23%)p 2.06(  2.54%)d77.97( 96.23%)
                                           -0.0000 -0.0030  0.1110  0.0050  0.0536
                                           -0.0043  0.0505  0.0164 -0.1402  0.5043
                                           -0.1696  0.6457 -0.4725 -0.1975
    64. (0.00008) RY*( 7) C   2           s(  1.38%)p 5.22(  7.23%)d66.05( 91.39%)
    65. (0.00003) RY*( 8) C   2           s(  0.02%)p99.99(  3.74%)d99.99( 96.24%)
    66. (0.00002) RY*( 9) C   2           s(  0.45%)p 4.86(  2.18%)d99.99( 97.37%)
    67. (0.00840) RY*( 1) H   3           s( 99.20%)p 0.01(  0.80%)
                                           -0.0177  0.9958 -0.0881  0.0065  0.0138
    68. (0.00018) RY*( 2) H   3           s(  0.50%)p99.99( 99.50%)
                                            0.0264  0.0655  0.8303  0.1921  0.5184
    69. (0.00011) RY*( 3) H   3           s(  0.39%)p99.99( 99.61%)
                                            0.0168  0.0599  0.5310 -0.5200 -0.6662
    70. (0.00006) RY*( 4) H   3           s(  0.03%)p99.99( 99.97%)
    71. (0.00188) RY*( 1) H   4           s( 98.88%)p 0.01(  1.12%)
                                            0.0030  0.9944 -0.0295 -0.1013 -0.0049
    72. (0.00018) RY*( 2) H   4           s(  0.04%)p99.99( 99.96%)
                                           -0.0034  0.0185  0.9853 -0.1117  0.1277
    73. (0.00010) RY*( 3) H   4           s(  1.09%)p90.33( 98.91%)
    74. (0.00003) RY*( 4) H   4           s(  0.08%)p99.99( 99.92%)
    75. (0.00240) RY*( 1) C   5           s(  0.00%)p 1.00( 86.40%)d 0.16( 13.60%)
                                           -0.0000  0.0012  0.0043 -0.0091 -0.8120
                                           -0.0048 -0.3154 -0.0036 -0.3242  0.1998
                                           -0.0442  0.1556 -0.2506  0.0842
    76. (0.00154) RY*( 2) C   5           s(  8.83%)p 9.64( 85.10%)d 0.69(  6.07%)
                                           -0.0000  0.0175  0.2966 -0.0088 -0.1507
                                           -0.0047 -0.4707  0.0190  0.7786  0.0644
                                            0.0429 -0.2323 -0.0140  0.0234
    77. (0.00065) RY*( 3) C   5           s( 11.79%)p 7.23( 85.20%)d 0.26(  3.01%)
                                            0.0000  0.0117  0.3431 -0.0106  0.4656
                                            0.0185 -0.6872 -0.0020 -0.4032 -0.0170
                                           -0.0377  0.1675 -0.0175  0.0042
    78. (0.00016) RY*( 4) C   5           s( 41.25%)p 0.30( 12.46%)d 1.12( 46.28%)
                                           -0.0000 -0.0059  0.6423  0.0049 -0.1680
                                           -0.0046  0.2931 -0.0055  0.1021 -0.2493
                                           -0.1343  0.5698  0.2398  0.0194
    79. (0.00002) RY*( 5) C   5           s(  1.51%)p 4.31(  6.49%)d61.09( 92.00%)
    80. (0.00002) RY*( 6) C   5           s( 32.42%)p 0.48( 15.62%)d 1.60( 51.96%)
    81. (0.00002) RY*( 7) C   5           s(  1.39%)p 4.49(  6.24%)d66.50( 92.37%)
    82. (0.00000) RY*( 8) C   5           s(  2.86%)p 0.41(  1.18%)d33.56( 95.96%)
    83. (0.00001) RY*( 9) C   5           s(  0.00%)p 1.00(  1.41%)d70.05( 98.59%)
    84. (0.00138) RY*( 1) H   6           s( 98.76%)p 0.01(  1.24%)
                                            0.0044  0.9938 -0.0010  0.0646  0.0906
    85. (0.00020) RY*( 2) H   6           s(  0.09%)p99.99( 99.91%)
                                            0.0001  0.0293  0.8222  0.2660 -0.5024
    86. (0.00015) RY*( 3) H   6           s(  0.02%)p99.99( 99.98%)
                                           -0.0063  0.0130 -0.5490  0.6033 -0.5783
    87. (0.00004) RY*( 4) H   6           s(  1.21%)p81.55( 98.79%)
    88. (0.00133) RY*( 1) H   7           s( 98.46%)p 0.02(  1.54%)
                                            0.0046  0.9922 -0.1126  0.0523  0.0064
    89. (0.00021) RY*( 2) H   7           s(  0.03%)p99.99( 99.97%)
                                           -0.0013  0.0159  0.2032  0.2511 -0.9463
    90. (0.00015) RY*( 3) H   7           s(  0.02%)p99.99( 99.98%)
                                            0.0072  0.0121 -0.3254 -0.8942 -0.3070
    91. (0.00004) RY*( 4) H   7           s(  1.58%)p62.38( 98.42%)
    92. (0.00108) RY*( 1) H   8           s( 96.75%)p 0.03(  3.25%)
                                            0.0050  0.9836 -0.0026  0.1483 -0.1027
    93. (0.00019) RY*( 2) H   8           s(  0.05%)p99.99( 99.95%)
                                            0.0013  0.0225  0.8315  0.2187  0.5103
    94. (0.00014) RY*( 3) H   8           s(  0.21%)p99.99( 99.79%)
                                            0.0060  0.0460  0.5066 -0.6702 -0.5404
    95. (0.00003) RY*( 4) H   8           s(  3.07%)p31.53( 96.93%)
    96. (0.00458) RY*( 1) C   9           s(  0.02%)p99.99( 93.34%)d99.99(  6.64%)
                                           -0.0000 -0.0011  0.0125  0.0065  0.3361
                                           -0.0198 -0.5979 -0.0196 -0.6798 -0.1321
                                           -0.0614 -0.0751 -0.0041 -0.1989
    97. (0.00371) RY*( 2) C   9           s( 25.43%)p 2.69( 68.36%)d 0.24(  6.21%)
                                            0.0000  0.0014  0.5043 -0.0163  0.3497
                                            0.0078  0.6429 -0.0117 -0.3840  0.1842
                                           -0.1525 -0.0402 -0.0037 -0.0576
    98. (0.00249) RY*( 3) C   9           s( 48.42%)p 1.01( 49.14%)d 0.05(  2.44%)
                                            0.0000  0.0074  0.6958 -0.0114  0.3283
                                           -0.0000 -0.3718 -0.0061  0.4952 -0.0997
                                            0.0882  0.0710  0.0190  0.0355
    99. (0.00095) RY*( 4) C   9           s( 17.08%)p 3.26( 55.65%)d 1.60( 27.28%)
                                            0.0000 -0.0181  0.4128  0.0099 -0.7037
                                            0.0102 -0.1889 -0.0075 -0.1592  0.3502
                                           -0.1442  0.0819  0.2173 -0.2747
   100. (0.00048) RY*( 5) C   9           s(  6.80%)p 2.26( 15.36%)d11.44( 77.84%)
                                           -0.0000 -0.0050  0.2608  0.0468 -0.3536
                                            0.0140 -0.0104  0.0085 -0.1612 -0.4146
                                           -0.1720 -0.2908 -0.5387  0.4496
   101. (0.00039) RY*( 6) C   9           s(  0.07%)p 3.55(  0.24%)d99.99( 99.69%)
                                           -0.0000 -0.0006  0.0260  0.0065 -0.0362
                                           -0.0064  0.0307 -0.0057 -0.0058  0.1746
                                            0.5043  0.1433 -0.7042 -0.4423
   102. (0.00008) RY*( 7) C   9           s(  1.76%)p 6.01( 10.60%)d49.68( 87.64%)
   103. (0.00002) RY*( 8) C   9           s(  0.34%)p19.07(  6.43%)d99.99( 93.24%)
   104. (0.00002) RY*( 9) C   9           s(  0.10%)p11.40(  1.17%)d99.99( 98.72%)
   105. (0.00204) RY*( 1) H  10           s( 99.04%)p 0.01(  0.96%)
                                            0.0037  0.9952  0.0477  0.0831 -0.0209
   106. (0.00018) RY*( 2) H  10           s(  0.04%)p99.99( 99.96%)
                                            0.0038  0.0202 -0.1108  0.0701  0.9912
   107. (0.00010) RY*( 3) H  10           s(  0.93%)p99.99( 99.07%)
                                           -0.0147  0.0953 -0.3636 -0.9263  0.0229
   108. (0.00003) RY*( 4) H  10           s(  0.08%)p99.99( 99.92%)
   109. (0.00186) RY*( 1) H  11           s( 99.12%)p 0.01(  0.88%)
                                            0.0037  0.9956  0.0659  0.0330 -0.0582
   110. (0.00017) RY*( 2) H  11           s(  0.01%)p 1.00( 99.99%)
                                            0.0074 -0.0065  0.4727 -0.8782 -0.0725
   111. (0.00009) RY*( 3) H  11           s(  0.89%)p99.99( 99.11%)
   112. (0.00003) RY*( 4) H  11           s(  0.07%)p99.99( 99.93%)
   113. (0.00197) RY*( 1) C  12           s(  0.01%)p 1.00( 83.65%)d 0.20( 16.35%)
                                            0.0000  0.0008  0.0089  0.0040  0.2717
                                           -0.0099 -0.6077 -0.0086 -0.6270  0.0290
                                           -0.1396 -0.0066  0.2243  0.3046
   114. (0.00166) RY*( 2) C  12           s(  7.05%)p12.42( 87.53%)d 0.77(  5.43%)
                                           -0.0000  0.0154  0.2650  0.0171  0.8876
                                           -0.0025  0.1384  0.0104  0.2607  0.1089
                                           -0.0139  0.0991  0.1444 -0.1076
   115. (0.00070) RY*( 3) C  12           s( 13.14%)p 6.47( 84.94%)d 0.15(  1.92%)
                                            0.0000  0.0114  0.3623 -0.0119  0.0147
                                           -0.0171  0.6553  0.0144 -0.6474 -0.0791
                                            0.0243 -0.0434 -0.0950  0.0388
   116. (0.00015) RY*( 4) C  12           s( 49.52%)p 0.28( 13.87%)d 0.74( 36.60%)
                                            0.0000 -0.0068  0.7037 -0.0028 -0.0848
                                            0.0038 -0.2697 -0.0052  0.2424 -0.3787
                                            0.0725 -0.1867 -0.3013  0.3029
   117. (0.00001) RY*( 5) C  12           s( 16.66%)p 0.36(  5.95%)d 4.64( 77.39%)
   118. (0.00001) RY*( 6) C  12           s(  0.29%)p 7.85(  2.27%)d99.99( 97.44%)
   119. (0.00001) RY*( 7) C  12           s(  2.70%)p 0.75(  2.03%)d35.26( 95.27%)
   120. (0.00002) RY*( 8) C  12           s(  5.99%)p 1.33(  7.95%)d14.36( 86.06%)
   121. (0.00002) RY*( 9) C  12           s(  4.68%)p 2.55( 11.95%)d17.83( 83.38%)
   122. (0.00110) RY*( 1) H  13           s( 97.98%)p 0.02(  2.02%)
                                            0.0049  0.9898 -0.0200 -0.0190  0.1394
   123. (0.00021) RY*( 2) H  13           s(  0.01%)p 1.00( 99.99%)
                                           -0.0024  0.0093 -0.9757  0.1060 -0.1917
   124. (0.00015) RY*( 3) H  13           s(  0.01%)p 1.00( 99.99%)
                                            0.0068  0.0058  0.0867  0.9905  0.1065
   125. (0.00004) RY*( 4) H  13           s(  2.08%)p47.03( 97.92%)
   126. (0.00122) RY*( 1) H  14           s( 98.42%)p 0.02(  1.58%)
                                            0.0046  0.9921  0.0339 -0.1194  0.0186
   127. (0.00019) RY*( 2) H  14           s(  0.02%)p99.99( 99.98%)
                                           -0.0023  0.0150 -0.7755 -0.1895 -0.6021
   128. (0.00014) RY*( 3) H  14           s(  0.01%)p 1.00( 99.99%)
                                            0.0072 -0.0009  0.6065  0.0406 -0.7940
   129. (0.00004) RY*( 4) H  14           s(  1.63%)p60.41( 98.37%)
   130. (0.00105) RY*( 1) H  15           s( 96.37%)p 0.04(  3.63%)
                                            0.0054  0.9816 -0.1755 -0.0731  0.0143
   131. (0.00019) RY*( 2) H  15           s(  0.02%)p99.99( 99.98%)
                                            0.0008  0.0134  0.2727 -0.6190 -0.7364
   132. (0.00015) RY*( 3) H  15           s(  0.11%)p99.99( 99.89%)
                                            0.0054  0.0320 -0.1758  0.7205 -0.6701
   133. (0.00002) RY*( 4) H  15           s(  3.59%)p26.82( 96.41%)
   134. (0.00427) RY*( 1) C  16           s(  5.17%)p17.06( 88.19%)d 1.29(  6.65%)
                                            0.0000  0.0003  0.2273 -0.0130 -0.5826
                                            0.0233  0.5696  0.0028 -0.4660  0.2047
                                            0.0760 -0.0910 -0.0094  0.1020
   135. (0.00400) RY*( 2) C  16           s( 17.39%)p 4.39( 76.32%)d 0.36(  6.29%)
                                            0.0000  0.0015  0.4170 -0.0091 -0.5056
                                           -0.0095 -0.7104  0.0214 -0.0472 -0.0038
                                            0.1941  0.1384  0.0112 -0.0770
   136. (0.00248) RY*( 3) C  16           s( 49.87%)p 0.97( 48.32%)d 0.04(  1.81%)
                                            0.0000  0.0083  0.7061 -0.0011  0.5728
                                            0.0084  0.0115  0.0166 -0.3932 -0.0784
                                           -0.0665  0.0076 -0.0758  0.0414
   137. (0.00074) RY*( 4) C  16           s( 10.36%)p 4.22( 43.70%)d 4.44( 45.94%)
                                            0.0000 -0.0174  0.3214 -0.0073  0.0224
                                           -0.0022  0.2786 -0.0007  0.5990  0.1306
                                            0.4187  0.3564 -0.1976  0.3178
   138. (0.00060) RY*( 5) C  16           s( 15.22%)p 1.80( 27.41%)d 3.77( 57.37%)
                                            0.0000 -0.0096  0.3900 -0.0021 -0.1071
                                           -0.0226  0.1916 -0.0451  0.4726 -0.0917
                                           -0.1689 -0.4637  0.3346 -0.4581
   139. (0.00042) RY*( 6) C  16           s(  0.30%)p 3.42(  1.04%)d99.99( 98.65%)
                                            0.0000 -0.0014  0.0552 -0.0035 -0.0169
                                            0.0086 -0.0261 -0.0111  0.0962  0.5941
                                           -0.4681  0.1859 -0.5002 -0.3600
   140. (0.00009) RY*( 7) C  16           s(  1.35%)p 5.83(  7.84%)d67.50( 90.82%)
   141. (0.00003) RY*( 8) C  16           s(  0.10%)p40.47(  4.06%)d99.99( 95.84%)
   142. (0.00002) RY*( 9) C  16           s(  0.28%)p12.35(  3.41%)d99.99( 96.32%)
   143. (0.00196) RY*( 1) H  17           s( 99.08%)p 0.01(  0.92%)
                                            0.0035  0.9954 -0.0733 -0.0123 -0.0609
   144. (0.00018) RY*( 2) H  17           s(  0.01%)p99.99( 99.99%)
                                           -0.0060  0.0101 -0.3045 -0.6782  0.6687
   145. (0.00007) RY*( 3) H  17           s(  0.92%)p99.99( 99.08%)
   146. (0.00003) RY*( 4) H  17           s(  0.08%)p99.99( 99.92%)
   147. (0.00222) RY*( 1) H  18           s( 99.21%)p 0.01(  0.79%)
                                            0.0035  0.9961 -0.0659 -0.0512 -0.0298
   148. (0.00018) RY*( 2) H  18           s(  0.04%)p99.99( 99.96%)
                                            0.0046  0.0188  0.7794 -0.6259 -0.0203
   149. (0.00011) RY*( 3) H  18           s(  0.76%)p99.99( 99.24%)
                                           -0.0128  0.0862  0.6069  0.7502  0.2477
   150. (0.00003) RY*( 4) H  18           s(  0.08%)p99.99( 99.92%)
   151. (0.00222) RY*( 1) C  19           s(  0.43%)p99.99( 87.39%)d28.06( 12.17%)
                                            0.0000  0.0016  0.0659 -0.0010 -0.2332
                                            0.0164  0.7630 -0.0083 -0.4868 -0.2732
                                            0.1505  0.0198  0.1516  0.0323
   152. (0.00204) RY*( 2) C  19           s(  7.22%)p12.36( 89.27%)d 0.49(  3.51%)
                                           -0.0000  0.0156  0.2683  0.0079  0.2483
                                           -0.0111 -0.4425 -0.0144 -0.7968  0.0305
                                            0.0628  0.0796 -0.1075  0.1110
   153. (0.00096) RY*( 3) C  19           s(  9.12%)p 9.93( 90.52%)d 0.04(  0.36%)
                                            0.0000  0.0126  0.3017  0.0319 -0.9047
                                            0.0121 -0.2917  0.0067 -0.0202  0.0339
                                           -0.0479 -0.0050 -0.0103 -0.0039
   154. (0.00018) RY*( 4) C  19           s( 58.28%)p 0.14(  8.40%)d 0.57( 33.32%)
                                            0.0000 -0.0075  0.7634  0.0008  0.2308
                                            0.0015  0.1068  0.0045  0.1389 -0.0521
                                           -0.2913 -0.3051  0.2339 -0.3128
   155. (0.00002) RY*( 5) C  19           s(  0.12%)p71.12(  8.19%)d99.99( 91.70%)
   156. (0.00001) RY*( 6) C  19           s(  9.54%)p 0.56(  5.30%)d 8.93( 85.16%)
   157. (0.00002) RY*( 7) C  19           s(  7.10%)p 0.45(  3.18%)d12.64( 89.72%)
   158. (0.00002) RY*( 8) C  19           s(  3.36%)p 1.43(  4.80%)d27.32( 91.84%)
   159. (0.00001) RY*( 9) C  19           s(  4.86%)p 0.63(  3.08%)d18.95( 92.06%)
   160. (0.00107) RY*( 1) H  20           s( 96.62%)p 0.03(  3.38%)
                                            0.0054  0.9830  0.0028  0.0943  0.1576
   161. (0.00018) RY*( 2) H  20           s(  0.02%)p99.99( 99.98%)
                                           -0.0019  0.0128  0.9964 -0.0401 -0.0732
   162. (0.00017) RY*( 3) H  20           s(  0.01%)p 1.00( 99.99%)
                                            0.0006  0.0074 -0.0002 -0.8776  0.4793
   163. (0.00003) RY*( 4) H  20           s(  3.44%)p28.11( 96.56%)
   164. (0.00203) RY*( 1) H  21           s( 99.11%)p 0.01(  0.89%)
                                            0.0044  0.9955  0.0674  0.0385 -0.0537
   165. (0.00020) RY*( 2) H  21           s(  0.11%)p99.99( 99.89%)
                                           -0.0036  0.0334 -0.4497  0.6985  0.5556
   166. (0.00015) RY*( 3) H  21           s(  0.00%)p 1.00(100.00%)
                                            0.0053 -0.0039 -0.6405  0.1814 -0.7462
   167. (0.00004) RY*( 4) H  21           s(  0.86%)p99.99( 99.14%)
   168. (0.00138) RY*( 1) H  22           s( 98.74%)p 0.01(  1.26%)
                                            0.0052  0.9937  0.1028 -0.0444 -0.0011
   169. (0.00019) RY*( 2) H  22           s(  0.12%)p99.99( 99.88%)
                                           -0.0068  0.0346 -0.1858  0.3202  0.9283
   170. (0.00014) RY*( 3) H  22           s(  0.01%)p 1.00( 99.99%)
                                            0.0086 -0.0028 -0.3605 -0.9016  0.2390
   171. (0.00006) RY*( 4) H  22           s(  1.21%)p81.34( 98.79%)
   172. (0.00493) RY*( 1) C  23           s(  7.28%)p12.08( 88.03%)d 0.64(  4.69%)
                                            0.0000 -0.0046  0.2699 -0.0155 -0.6987
                                           -0.0206 -0.2878  0.0124  0.5554 -0.0047
                                            0.0274  0.1765  0.1011 -0.0688
   173. (0.00387) RY*( 2) C  23           s(  6.92%)p12.69( 87.88%)d 0.75(  5.20%)
                                           -0.0000  0.0089  0.2630  0.0276  0.2762
                                           -0.0057  0.6848  0.0039  0.5769 -0.0145
                                           -0.1321  0.1138 -0.1339  0.0589
   174. (0.00280) RY*( 3) C  23           s( 52.87%)p 0.87( 46.19%)d 0.02(  0.95%)
                                            0.0000  0.0053  0.7271  0.0179 -0.2910
                                           -0.0167  0.3025  0.0105 -0.5338  0.0128
                                            0.0141 -0.0901 -0.0217 -0.0228
   175. (0.00106) RY*( 4) C  23           s( 22.79%)p 2.29( 52.08%)d 1.10( 25.14%)
                                            0.0000 -0.0172  0.4770 -0.0017  0.4938
                                            0.0148 -0.5234  0.0094  0.0523 -0.2056
                                           -0.1452  0.2547 -0.2318 -0.2635
   176. (0.00054) RY*( 5) C  23           s(  7.12%)p 1.74( 12.36%)d11.31( 80.52%)
                                           -0.0000 -0.0040  0.2668 -0.0274  0.2437
                                            0.0408 -0.2195  0.0013  0.1167  0.6563
                                            0.3190 -0.0930  0.1510  0.4912
   177. (0.00037) RY*( 6) C  23           s(  1.01%)p 1.68(  1.70%)d96.36( 97.29%)
                                           -0.0000 -0.0030  0.1004  0.0046  0.0453
                                            0.0157 -0.1192 -0.0036  0.0214 -0.2460
                                           -0.6711 -0.2282  0.4625  0.4428
   178. (0.00008) RY*( 7) C  23           s(  1.80%)p 3.80(  6.83%)d50.84( 91.37%)
   179. (0.00005) RY*( 8) C  23           s(  0.01%)p 1.00(  3.11%)d31.16( 96.88%)
   180. (0.00002) RY*( 9) C  23           s(  0.22%)p 9.90(  2.13%)d99.99( 97.65%)
   181. (0.00349) RY*( 1) H  24           s( 99.31%)p 0.01(  0.69%)
                                            0.0013  0.9965  0.0719 -0.0407 -0.0098
   182. (0.00019) RY*( 2) H  24           s(  0.09%)p99.99( 99.91%)
                                           -0.0128  0.0271 -0.5428 -0.4655  0.6984
   183. (0.00013) RY*( 3) H  24           s(  0.14%)p99.99( 99.86%)
                                           -0.0265  0.0273 -0.6436 -0.3013 -0.7025
   184. (0.00010) RY*( 4) H  24           s(  0.56%)p99.99( 99.44%)
   185. (0.00187) RY*( 1) H  25           s( 98.58%)p 0.01(  1.42%)
                                            0.0028  0.9928 -0.0832  0.0456  0.0724
   186. (0.00018) RY*( 2) H  25           s(  0.29%)p99.99( 99.71%)
                                           -0.0062  0.0535  0.9389  0.3027  0.1550
   187. (0.00008) RY*( 3) H  25           s(  1.13%)p87.45( 98.87%)
   188. (0.00003) RY*( 4) H  25           s(  0.09%)p99.99( 99.91%)
   189. (0.00230) RY*( 1) C  26           s(  0.20%)p99.99( 86.64%)d65.98( 13.16%)
                                            0.0000  0.0022  0.0446 -0.0096 -0.8376
                                           -0.0053 -0.3660 -0.0005  0.1755 -0.1295
                                           -0.2715 -0.1605  0.0371  0.1183
   190. (0.00152) RY*( 2) C  26           s(  9.80%)p 8.63( 84.59%)d 0.57(  5.61%)
                                           -0.0000  0.0158  0.3126 -0.0105 -0.3914
                                            0.0155  0.8233 -0.0115 -0.1200 -0.0904
                                           -0.0164  0.0602 -0.0676 -0.1988
   191. (0.00069) RY*( 3) C  26           s(  9.61%)p 9.25( 88.91%)d 0.15(  1.48%)
                                            0.0000  0.0115  0.3098 -0.0007  0.1669
                                           -0.0143  0.1301 -0.0186  0.9186  0.0444
                                            0.0056 -0.0409  0.0436  0.0958
   192. (0.00016) RY*( 4) C  26           s( 37.70%)p 0.23(  8.61%)d 1.42( 53.68%)
                                           -0.0000 -0.0050  0.6140  0.0054 -0.0267
                                           -0.0005 -0.0942  0.0070 -0.2765  0.3766
                                            0.3006 -0.1989  0.2375  0.4568
   193. (0.00001) RY*( 5) C  26           s( 18.29%)p 0.47(  8.60%)d 4.00( 73.12%)
   194. (0.00001) RY*( 6) C  26           s(  7.41%)p 1.06(  7.82%)d11.44( 84.77%)
   195. (0.00002) RY*( 7) C  26           s(  5.75%)p 1.05(  6.01%)d15.35( 88.24%)
   196. (0.00002) RY*( 8) C  26           s(  9.59%)p 0.86(  8.27%)d 8.57( 82.15%)
   197. (0.00001) RY*( 9) C  26           s(  1.70%)p 0.39(  0.67%)d57.42( 97.63%)
   198. (0.00165) RY*( 1) H  27           s( 99.30%)p 0.01(  0.70%)
                                            0.0038  0.9965  0.0239  0.0300 -0.0741
   199. (0.00020) RY*( 2) H  27           s(  0.04%)p99.99( 99.96%)
                                           -0.0007  0.0197  0.8304 -0.4234  0.3617
   200. (0.00014) RY*( 3) H  27           s(  0.01%)p 1.00( 99.99%)
                                            0.0070 -0.0016  0.2628  0.8706  0.4159
   201. (0.00004) RY*( 4) H  27           s(  0.74%)p99.99( 99.26%)
   202. (0.00137) RY*( 1) H  28           s( 98.30%)p 0.02(  1.70%)
                                            0.0047  0.9914 -0.1017 -0.0386 -0.0721
   203. (0.00020) RY*( 2) H  28           s(  0.07%)p99.99( 99.93%)
                                            0.0001  0.0264  0.2298 -0.8412  0.4888
   204. (0.00015) RY*( 3) H  28           s(  0.02%)p99.99( 99.98%)
                                           -0.0048  0.0125  0.6918 -0.2117 -0.6903
   205. (0.00003) RY*( 4) H  28           s(  1.69%)p58.09( 98.31%)
   206. (0.00101) RY*( 1) H  29           s( 96.76%)p 0.03(  3.24%)
                                            0.0055  0.9836  0.1050 -0.1351 -0.0560
   207. (0.00018) RY*( 2) H  29           s(  0.00%)p 1.00(100.00%)
                                           -0.0021  0.0039 -0.7801 -0.6182  0.0965
   208. (0.00014) RY*( 3) H  29           s(  0.13%)p99.99( 99.87%)
                                            0.0068  0.0352  0.1506 -0.0357  0.9873
   209. (0.00003) RY*( 4) H  29           s(  3.20%)p30.26( 96.80%)
   210. (0.00148) RY*( 1) B  30           s( 30.85%)p 2.10( 64.72%)d 0.14(  4.42%)
                                            0.0000  0.0228  0.5550 -0.0416  0.7788
                                            0.0035 -0.0767 -0.0101  0.1816 -0.0915
                                            0.0960 -0.0293  0.1388 -0.0807
   211. (0.00057) RY*( 2) B  30           s( 12.58%)p 6.22( 78.28%)d 0.73(  9.14%)
                                           -0.0000  0.0021  0.3547 -0.0011 -0.3530
                                           -0.0096 -0.7348  0.0082  0.3437  0.0589
                                           -0.0697 -0.1663 -0.2351  0.0092
   212. (0.00035) RY*( 3) B  30           s(  0.04%)p99.99( 78.79%)d99.99( 21.18%)
                                           -0.0000 -0.0015  0.0193 -0.0023 -0.1348
                                            0.0041  0.4404  0.0134  0.7586  0.0787
                                            0.0007 -0.2157  0.1510  0.3691
   213. (0.00014) RY*( 4) B  30           s( 48.55%)p 0.73( 35.66%)d 0.33( 15.78%)
                                            0.0000 -0.0112  0.6967 -0.0049 -0.3337
                                            0.0240  0.3825 -0.0189 -0.3131  0.3223
                                           -0.2222  0.0019  0.0404 -0.0546
   214. (0.00004) RY*( 5) B  30           s(  0.00%)p 1.00(  9.99%)d 9.01( 90.01%)
   215. (0.00000) RY*( 6) B  30           s(  1.80%)p 2.06(  3.72%)d52.35( 94.47%)
   216. (0.00001) RY*( 7) B  30           s(  0.49%)p16.58(  8.11%)d99.99( 91.40%)
   217. (0.00001) RY*( 8) B  30           s(  5.46%)p 1.37(  7.47%)d15.96( 87.08%)
   218. (0.00001) RY*( 9) B  30           s(  0.19%)p70.25( 13.56%)d99.99( 86.25%)
   219. (0.00076) RY*( 1) H  31           s( 98.45%)p 0.02(  1.55%)
                                           -0.0028  0.9922  0.0219  0.1124  0.0486
   220. (0.00008) RY*( 2) H  31           s(  0.32%)p99.99( 99.68%)
   221. (0.00004) RY*( 3) H  31           s(  0.00%)p 1.00(100.00%)
   222. (0.00001) RY*( 4) H  31           s(  1.27%)p78.01( 98.73%)
   223. (0.00067) RY*( 1) H  32           s( 98.10%)p 0.02(  1.90%)
                                           -0.0028  0.9904  0.0230  0.0480 -0.1273
   224. (0.00012) RY*( 2) H  32           s(  0.01%)p 1.00( 99.99%)
                                            0.0071  0.0059 -0.7574  0.6357  0.1486
   225. (0.00005) RY*( 3) H  32           s(  0.00%)p 1.00(100.00%)
   226. (0.00001) RY*( 4) H  32           s(  1.93%)p50.71( 98.07%)
   227. (0.00034) RY*( 1) H  33           s( 97.76%)p 0.02(  2.24%)
                                           -0.0022  0.9888 -0.0450  0.1331 -0.0513
   228. (0.00006) RY*( 2) H  33           s(  0.13%)p99.99( 99.87%)
   229. (0.00004) RY*( 3) H  33           s(  0.06%)p99.99( 99.94%)
   230. (0.00001) RY*( 4) H  33           s(  2.09%)p46.74( 97.91%)
   231. (0.02142) RY*( 1) C  34           s( 25.03%)p 2.99( 74.94%)d 0.00(  0.03%)
                                           -0.0000  0.0582  0.4969 -0.0046  0.2458
                                            0.0647 -0.6827 -0.0454  0.4654 -0.0128
                                            0.0089 -0.0035 -0.0036 -0.0026
   232. (0.00101) RY*( 2) C  34           s(  0.99%)p58.20( 57.61%)d41.83( 41.40%)
                                           -0.0000 -0.0062  0.0993  0.0240  0.4918
                                            0.0230  0.4774  0.0072  0.3242 -0.2821
                                            0.2795 -0.0736  0.4164  0.2785
   233. (0.00084) RY*( 3) C  34           s(  0.83%)p56.74( 47.03%)d62.91( 52.14%)
                                           -0.0000 -0.0076  0.0907  0.0246  0.4654
                                           -0.0015 -0.0920 -0.0264 -0.4939 -0.3613
                                            0.2041  0.2811 -0.0698 -0.5151
   234. (0.00035) RY*( 4) C  34           s( 57.77%)p 0.37( 21.34%)d 0.36( 20.90%)
                                           -0.0000 -0.0002  0.7601 -0.0186  0.0069
                                            0.0494  0.3862 -0.0365 -0.2450  0.3044
                                           -0.2445  0.1781 -0.1137  0.1091
   235. (0.00027) RY*( 5) C  34           s(  4.06%)p10.88( 44.19%)d12.74( 51.74%)
                                           -0.0000  0.0126  0.2011  0.0103 -0.6066
                                            0.0116  0.1057 -0.0175  0.2495 -0.2791
                                            0.1436  0.3987  0.3711 -0.3497
   236. (0.00019) RY*( 6) C  34           s(  1.39%)p32.04( 44.53%)d38.91( 54.08%)
                                           -0.0000  0.0038  0.1178  0.0073 -0.1578
                                            0.0229 -0.3449  0.0109 -0.5484  0.0235
                                            0.2037 -0.1293  0.5809  0.3803
   237. (0.00004) RY*( 7) C  34           s(  5.67%)p 1.61(  9.15%)d15.04( 85.18%)
   238. (0.00001) RY*( 8) C  34           s(  3.64%)p 0.45(  1.65%)d26.00( 94.70%)
   239. (0.00000) RY*( 9) C  34           s(  0.00%)p 1.00(  0.54%)d99.99( 99.46%)
   240. (0.00303) RY*( 1) N  35           s( 73.27%)p 0.36( 26.12%)d 0.01(  0.61%)
                                           -0.0000 -0.0366  0.8552 -0.0298 -0.3420
                                            0.0538  0.3240 -0.0354 -0.1852 -0.0176
                                            0.0119 -0.0634 -0.0400 -0.0029
   241. (0.00099) RY*( 2) N  35           s( 22.30%)p 3.34( 74.54%)d 0.14(  3.17%)
                                           -0.0000  0.0185  0.4718 -0.0277  0.7869
                                            0.0124 -0.2569 -0.0070  0.2432 -0.0583
                                            0.0395  0.0493  0.1437 -0.0601
   242. (0.00033) RY*( 3) N  35           s(  0.03%)p99.99( 99.79%)d 7.56(  0.19%)
                                            0.0000 -0.0020  0.0157 -0.0009  0.1337
                                           -0.0027 -0.4151 -0.0069 -0.8987 -0.0151
                                           -0.0339 -0.0114  0.0094  0.0174
   243. (0.00022) RY*( 4) N  35           s(  3.25%)p28.66( 93.20%)d 1.09(  3.55%)
                                           -0.0000  0.0167  0.1796 -0.0076 -0.4879
                                           -0.0043 -0.7806 -0.0001  0.2906 -0.0101
                                            0.0159  0.1228  0.1417  0.0021
   244. (0.00001) RY*( 5) N  35           s(  0.24%)p 1.53(  0.37%)d99.99( 99.39%)
   245. (0.00001) RY*( 6) N  35           s(  0.11%)p 2.56(  0.29%)d99.99( 99.59%)
   246. (0.00001) RY*( 7) N  35           s(  0.03%)p93.64(  2.37%)d99.99( 97.60%)
   247. (0.00000) RY*( 8) N  35           s(  0.35%)p11.63(  4.09%)d99.99( 95.56%)
   248. (0.00000) RY*( 9) N  35           s(  0.10%)p 4.87(  0.47%)d99.99( 99.44%)
   249. (0.04156) BD*( 1) N   1 - C   2  
                ( 32.36%)   0.5689* N   1 s( 25.20%)p 2.97( 74.77%)d 0.00(  0.03%)
                                           -0.0001 -0.5020  0.0001 -0.2592  0.0042
                                           -0.5680 -0.0031  0.5982  0.0015 -0.0051
                                            0.0051  0.0140  0.0059 -0.0040
                ( 67.64%)  -0.8224* C   2 s( 19.13%)p 4.22( 80.69%)d 0.01(  0.18%)
                                           -0.0001 -0.4373 -0.0089  0.3030  0.0052
                                            0.5472  0.0211 -0.6440 -0.0229 -0.0161
                                            0.0178  0.0315  0.0101 -0.0103
   250. (0.04222) BD*( 1) N   1 - C   9  
                ( 34.18%)   0.5846* N   1 s( 24.46%)p 3.09( 75.50%)d 0.00(  0.04%)
                                            0.0000  0.4945  0.0031 -0.8216  0.0023
                                           -0.2322  0.0004 -0.1617  0.0044  0.0083
                                            0.0052  0.0015  0.0141 -0.0086
                ( 65.82%)  -0.8113* C   9 s( 20.82%)p 3.79( 79.01%)d 0.01(  0.17%)
                                            0.0002  0.4563  0.0029  0.8408  0.0220
                                            0.1959  0.0060  0.2102  0.0013  0.0161
                                            0.0146  0.0043  0.0295 -0.0176
   251. (0.04339) BD*( 1) N   1 - C  16  
                ( 33.27%)   0.5768* N   1 s( 24.92%)p 3.01( 75.04%)d 0.00(  0.03%)
                                           -0.0000 -0.4992 -0.0019 -0.0428 -0.0021
                                           -0.3654  0.0022 -0.7843  0.0006 -0.0002
                                           -0.0007 -0.0118  0.0027 -0.0135
                ( 66.73%)  -0.8169* C  16 s( 20.13%)p 3.96( 79.70%)d 0.01(  0.17%)
                                           -0.0002 -0.4486 -0.0049  0.0035  0.0033
                                            0.3592  0.0093  0.8169  0.0246 -0.0012
                                           -0.0032 -0.0268  0.0069 -0.0310
   252. (0.04345) BD*( 1) N   1 - C  23  
                ( 32.21%)   0.5675* N   1 s( 25.42%)p 2.93( 74.56%)d 0.00(  0.03%)
                                           -0.0001 -0.5041  0.0004 -0.5055 -0.0002
                                            0.6996  0.0016  0.0224  0.0031  0.0138
                                            0.0002 -0.0005  0.0057  0.0084
                ( 67.79%)  -0.8234* C  23 s( 19.01%)p 4.25( 80.81%)d 0.01(  0.18%)
                                           -0.0001 -0.4359 -0.0092  0.5529  0.0180
                                           -0.7072 -0.0258  0.0351 -0.0005  0.0355
                                           -0.0004  0.0013  0.0084  0.0211
   253. (0.04069) BD*( 1) C   2 - H   3  
                ( 34.15%)   0.5844* C   2 s( 27.53%)p 2.63( 72.44%)d 0.00(  0.03%)
                                            0.0001 -0.5246  0.0088 -0.8448  0.0164
                                           -0.0494 -0.0058 -0.0849  0.0268  0.0000
                                           -0.0055 -0.0008 -0.0155  0.0085
                ( 65.85%)  -0.8115* H   3 s( 99.88%)p 0.00(  0.12%)
                                           -0.9993 -0.0148  0.0337  0.0038 -0.0026
   254. (0.01334) BD*( 1) C   2 - H   4  
                ( 38.48%)   0.6203* C   2 s( 23.39%)p 3.27( 76.56%)d 0.00(  0.05%)
                                           -0.0002  0.4836 -0.0047 -0.2013  0.0195
                                           -0.3928  0.0156 -0.7551 -0.0071  0.0052
                                            0.0095  0.0162 -0.0031  0.0107
                ( 61.52%)  -0.7844* H   4 s( 99.91%)p 0.00(  0.09%)
                                            0.9995 -0.0019  0.0010  0.0102  0.0282
   255. (0.00754) BD*( 1) C   2 - C   5  
                ( 49.09%)   0.7006* C   2 s( 29.95%)p 2.34( 70.00%)d 0.00(  0.05%)
                                           -0.0001 -0.5471 -0.0148  0.3904 -0.0051
                                           -0.7361 -0.0151 -0.0719  0.0182  0.0168
                                            0.0023 -0.0042  0.0081  0.0097
                ( 50.91%)  -0.7135* C   5 s( 29.21%)p 2.42( 70.74%)d 0.00(  0.05%)
                                           -0.0003 -0.5404 -0.0035 -0.3186 -0.0077
                                            0.7783  0.0016 -0.0043  0.0133  0.0123
                                            0.0002  0.0010  0.0140  0.0105
   256. (0.00853) BD*( 1) C   5 - H   6  
                ( 38.69%)   0.6220* C   5 s( 24.04%)p 3.16( 75.93%)d 0.00(  0.04%)
                                           -0.0000 -0.4902  0.0034 -0.2113  0.0052
                                           -0.4308 -0.0179 -0.7270  0.0099 -0.0046
                                           -0.0074 -0.0132  0.0027 -0.0116
                ( 61.31%)  -0.7830* H   6 s( 99.92%)p 0.00(  0.08%)
                                           -0.9996  0.0014  0.0077  0.0169  0.0213
   257. (0.00856) BD*( 1) C   5 - H   7  
                ( 39.40%)   0.6277* C   5 s( 23.64%)p 3.23( 76.31%)d 0.00(  0.04%)
                                            0.0000  0.4862 -0.0032 -0.8708 -0.0013
                                           -0.0194  0.0212 -0.0638 -0.0054  0.0022
                                            0.0028 -0.0004  0.0174 -0.0099
                ( 60.60%)  -0.7785* H   7 s( 99.92%)p 0.00(  0.08%)
                                            0.9996 -0.0014  0.0275 -0.0033  0.0037
   258. (0.00481) BD*( 1) C   5 - H   8  
                ( 37.52%)   0.6125* C   5 s( 23.06%)p 3.34( 76.90%)d 0.00(  0.04%)
                                            0.0000 -0.4802 -0.0041 -0.3080  0.0078
                                           -0.4554 -0.0066  0.6831 -0.0092 -0.0061
                                            0.0107  0.0124  0.0007 -0.0093
                ( 62.48%)  -0.7904* H   8 s( 99.92%)p 0.00(  0.08%)
                                           -0.9996  0.0004  0.0105  0.0164 -0.0216
   259. (0.01438) BD*( 1) C   9 - H  10  
                ( 38.18%)   0.6179* C   9 s( 24.23%)p 3.12( 75.72%)d 0.00(  0.05%)
                                            0.0001 -0.4923  0.0054  0.4560  0.0117
                                           -0.7371  0.0153 -0.0725  0.0152  0.0161
                                            0.0020 -0.0031  0.0108  0.0097
                ( 61.82%)  -0.7863* H  10 s( 99.91%)p 0.00(  0.09%)
                                           -0.9995  0.0027 -0.0189  0.0235 -0.0000
   260. (0.01386) BD*( 1) C   9 - H  11  
                ( 37.95%)   0.6161* C   9 s( 24.16%)p 3.14( 75.79%)d 0.00(  0.05%)
                                           -0.0001  0.4915 -0.0048  0.0003 -0.0210
                                           -0.2459  0.0081 -0.8348  0.0066 -0.0013
                                           -0.0021  0.0095 -0.0022  0.0192
                ( 62.05%)  -0.7877* H  11 s( 99.91%)p 0.00(  0.09%)
                                            0.9995 -0.0026  0.0038  0.0081  0.0289
   261. (0.00762) BD*( 1) C   9 - C  12  
                ( 48.57%)   0.6969* C   9 s( 30.76%)p 2.25( 69.20%)d 0.00(  0.04%)
                                           -0.0002 -0.5545 -0.0136  0.2865  0.0215
                                            0.5973  0.0015 -0.5026  0.0094 -0.0078
                                            0.0072  0.0158  0.0077 -0.0019
                ( 51.43%)  -0.7171* C  12 s( 28.91%)p 2.46( 71.04%)d 0.00(  0.05%)
                                           -0.0003 -0.5377 -0.0078 -0.3675  0.0087
                                           -0.6029 -0.0078  0.4600  0.0115 -0.0122
                                            0.0086  0.0146  0.0056  0.0016
   262. (0.00787) BD*( 1) C  12 - H  13  
                ( 38.73%)   0.6223* C  12 s( 23.91%)p 3.18( 76.05%)d 0.00(  0.04%)
                                           -0.0000 -0.4889  0.0042 -0.0005  0.0139
                                           -0.2097  0.0162 -0.8462 -0.0033 -0.0004
                                           -0.0004 -0.0098  0.0010 -0.0173
                ( 61.27%)  -0.7828* H  13 s( 99.92%)p 0.00(  0.08%)
                                           -0.9996  0.0010 -0.0026  0.0041  0.0279
   263. (0.00773) BD*( 1) C  12 - H  14  
                ( 38.47%)   0.6202* C  12 s( 24.08%)p 3.15( 75.88%)d 0.00(  0.04%)
                                            0.0000  0.4907 -0.0044  0.4122 -0.0163
                                           -0.7612 -0.0083 -0.0955  0.0098 -0.0145
                                           -0.0023  0.0045 -0.0080 -0.0095
                ( 61.53%)  -0.7844* H  14 s( 99.92%)p 0.00(  0.08%)
                                            0.9996 -0.0011 -0.0109  0.0262  0.0020
   264. (0.00463) BD*( 1) C  12 - H  15  
                ( 37.97%)   0.6162* C  12 s( 23.06%)p 3.33( 76.90%)d 0.00(  0.04%)
                                           -0.0000  0.4803  0.0026 -0.8332  0.0044
                                           -0.1103 -0.0090 -0.2497  0.0111  0.0018
                                            0.0112  0.0007  0.0153 -0.0063
                ( 62.03%)  -0.7876* H  15 s( 99.92%)p 0.00(  0.08%)
                                            0.9996 -0.0002  0.0277  0.0055  0.0067
   265. (0.01493) BD*( 1) C  16 - H  17  
                ( 38.47%)   0.6202* C  16 s( 24.03%)p 3.16( 75.92%)d 0.00(  0.05%)
                                           -0.0001  0.4901 -0.0041 -0.6001  0.0038
                                            0.6312 -0.0056 -0.0071  0.0251 -0.0189
                                            0.0018 -0.0033  0.0012 -0.0114
                ( 61.53%)  -0.7844* H  17 s( 99.91%)p 0.00(  0.09%)
                                            0.9995 -0.0026  0.0194 -0.0223 -0.0047
   266. (0.01483) BD*( 1) C  16 - H  18  
                ( 38.22%)   0.6182* C  16 s( 24.15%)p 3.14( 75.80%)d 0.00(  0.05%)
                                            0.0001 -0.4914  0.0040  0.2630  0.0017
                                            0.6256 -0.0219 -0.5449 -0.0125 -0.0091
                                            0.0075  0.0167  0.0088  0.0014
                ( 61.78%)  -0.7860* H  18 s( 99.91%)p 0.00(  0.09%)
                                           -0.9995  0.0027 -0.0081 -0.0182  0.0225
   267. (0.00649) BD*( 1) C  16 - C  19  
                ( 47.28%)   0.6876* C  16 s( 31.67%)p 2.16( 68.30%)d 0.00(  0.04%)
                                           -0.0001 -0.5626 -0.0093 -0.7550  0.0089
                                           -0.2824 -0.0066 -0.1806 -0.0210 -0.0101
                                           -0.0056 -0.0017 -0.0128  0.0089
                ( 52.72%)  -0.7261* C  19 s( 27.82%)p 2.59( 72.13%)d 0.00(  0.05%)
                                           -0.0003 -0.5273 -0.0128  0.7469  0.0211
                                            0.3051  0.0004  0.2644 -0.0088 -0.0122
                                           -0.0106 -0.0049 -0.0130  0.0074
   268. (0.00452) BD*( 1) C  19 - H  20  
                ( 38.46%)   0.6202* C  19 s( 22.71%)p 3.40( 77.25%)d 0.00(  0.04%)
                                            0.0001 -0.4765 -0.0033  0.1001 -0.0151
                                           -0.3901 -0.0011 -0.7811  0.0034  0.0033
                                            0.0078 -0.0128  0.0018 -0.0134
                ( 61.54%)  -0.7845* H  20 s( 99.92%)p 0.00(  0.08%)
                                           -0.9996  0.0001  0.0005  0.0132  0.0255
   269. (0.00856) BD*( 1) C  19 - H  21  
                ( 37.96%)   0.6161* C  19 s( 24.23%)p 3.13( 75.73%)d 0.00(  0.04%)
                                           -0.0000 -0.4922  0.0063 -0.3016 -0.0187
                                           -0.5946 -0.0025  0.5587 -0.0166 -0.0067
                                            0.0058  0.0151  0.0070 -0.0044
                ( 62.04%)  -0.7876* H  21 s( 99.92%)p 0.00(  0.08%)
                                           -0.9996  0.0018  0.0159  0.0180 -0.0163
   270. (0.01220) BD*( 1) C  19 - H  22  
                ( 36.81%)   0.6067* C  19 s( 25.22%)p 2.96( 74.75%)d 0.00(  0.04%)
                                           -0.0001 -0.5022  0.0062 -0.5826 -0.0102
                                            0.6327 -0.0203 -0.0842 -0.0114  0.0157
                                           -0.0022  0.0017  0.0041  0.0089
                ( 63.19%)  -0.7949* H  22 s( 99.91%)p 0.00(  0.09%)
                                           -0.9995  0.0019  0.0240 -0.0181  0.0037
   271. (0.02015) BD*( 1) C  23 - H  24  
                ( 35.20%)   0.5933* C  23 s( 27.31%)p 2.66( 72.65%)d 0.00(  0.04%)
                                            0.0001 -0.5225  0.0080 -0.7676  0.0096
                                           -0.2909  0.0293 -0.2274 -0.0039 -0.0129
                                           -0.0079 -0.0038 -0.0096  0.0071
                ( 64.80%)  -0.8050* H  24 s( 99.90%)p 0.00(  0.10%)
                                           -0.9995 -0.0007  0.0309  0.0033  0.0079
   272. (0.01449) BD*( 1) C  23 - H  25  
                ( 38.50%)   0.6205* C  23 s( 23.55%)p 3.24( 76.40%)d 0.00(  0.05%)
                                            0.0002 -0.4853  0.0052  0.3203 -0.0256
                                            0.5168  0.0091 -0.6274  0.0015 -0.0094
                                            0.0123  0.0144  0.0016 -0.0070
                ( 61.50%)  -0.7842* H  25 s( 99.91%)p 0.00(  0.09%)
                                           -0.9995  0.0019 -0.0037 -0.0204  0.0216
   273. (0.00778) BD*( 1) C  23 - C  26  
                ( 48.48%)   0.6963* C  23 s( 30.12%)p 2.32( 69.84%)d 0.00(  0.04%)
                                           -0.0001 -0.5486 -0.0139  0.0093 -0.0109
                                            0.3810  0.0202  0.7434 -0.0014 -0.0011
                                           -0.0024 -0.0132  0.0031 -0.0157
                ( 51.52%)  -0.7178* C  26 s( 28.76%)p 2.48( 71.19%)d 0.00(  0.05%)
                                           -0.0003 -0.5363 -0.0051  0.0945 -0.0053
                                           -0.4366  0.0064 -0.7156 -0.0126  0.0035
                                            0.0046 -0.0166  0.0050 -0.0120
   274. (0.00791) BD*( 1) C  26 - H  27  
                ( 38.10%)   0.6173* C  26 s( 24.11%)p 3.15( 75.85%)d 0.00(  0.04%)
                                           -0.0000 -0.4910  0.0042 -0.3422 -0.0053
                                           -0.4984  0.0181  0.6266  0.0089 -0.0079
                                            0.0093  0.0144  0.0039 -0.0035
                ( 61.90%)  -0.7868* H  27 s( 99.92%)p 0.00(  0.08%)
                                           -0.9996  0.0015  0.0150  0.0134 -0.0206
   275. (0.00831) BD*( 1) C  26 - H  28  
                ( 39.73%)   0.6303* C  26 s( 23.69%)p 3.22( 76.27%)d 0.00(  0.04%)
                                           -0.0000  0.4867 -0.0032 -0.7688  0.0092
                                           -0.3045 -0.0139 -0.2801 -0.0158  0.0101
                                            0.0087  0.0032  0.0126 -0.0083
                ( 60.27%)  -0.7763* H  28 s( 99.92%)p 0.00(  0.08%)
                                            0.9996 -0.0012  0.0220  0.0126  0.0112
   276. (0.00529) BD*( 1) C  26 - H  29  
                ( 36.87%)   0.6072* C  26 s( 23.40%)p 3.27( 76.56%)d 0.00(  0.04%)
                                            0.0000 -0.4837 -0.0037 -0.5314  0.0040
                                            0.6836 -0.0035 -0.1253  0.0133  0.0153
                                           -0.0051  0.0063  0.0031  0.0080
                ( 63.13%)  -0.7946* H  29 s( 99.91%)p 0.00(  0.09%)
                                           -0.9996  0.0006  0.0202 -0.0216  0.0030
   277. (0.00596) BD*( 1) B  30 - H  31  
                ( 52.92%)   0.7275* B  30 s( 25.15%)p 2.97( 74.81%)d 0.00(  0.05%)
                                            0.0004  0.5014 -0.0027 -0.2610 -0.0262
                                           -0.7034  0.0152 -0.4292 -0.0001  0.0106
                                            0.0117  0.0141 -0.0037  0.0038
                ( 47.08%)  -0.6861* H  31 s( 99.96%)p 0.00(  0.04%)
                                            0.9998  0.0003  0.0029  0.0187  0.0086
   278. (0.00605) BD*( 1) B  30 - H  32  
                ( 53.93%)   0.7344* B  30 s( 24.47%)p 3.08( 75.48%)d 0.00(  0.05%)
                                            0.0004  0.4947 -0.0023 -0.4520 -0.0214
                                            0.0707  0.0058  0.7379 -0.0210 -0.0088
                                           -0.0183  0.0087  0.0063  0.0047
                ( 46.07%)  -0.6787* H  32 s( 99.96%)p 0.00(  0.04%)
                                            0.9998  0.0002  0.0067  0.0011 -0.0189
   279. (0.00702) BD*( 1) B  30 - H  33  
                ( 51.01%)   0.7142* B  30 s( 27.41%)p 2.65( 72.56%)d 0.00(  0.03%)
                                            0.0003  0.5231  0.0215  0.8347  0.0131
                                           -0.0379  0.0032  0.1648  0.0014  0.0060
                                            0.0021 -0.0011  0.0143 -0.0093
                ( 48.99%)  -0.6999* H  33 s( 99.95%)p 0.00(  0.05%)
                                            0.9998  0.0006 -0.0214  0.0026 -0.0052
   280. (0.01160) BD*( 1) B  30 - C  34  
                ( 65.78%)   0.8110* B  30 s( 23.01%)p 3.34( 76.86%)d 0.01(  0.14%)
                                           -0.0002  0.4790 -0.0253 -0.1697 -0.0164
                                            0.7050 -0.0052 -0.4924  0.0037 -0.0119
                                            0.0083 -0.0285 -0.0183 -0.0018
                ( 34.22%)  -0.5850* C  34 s( 61.61%)p 0.62( 38.38%)d 0.00(  0.01%)
                                           -0.0002  0.7838  0.0411  0.1584  0.0043
                                           -0.4940  0.0186  0.3379 -0.0137 -0.0022
                                            0.0015 -0.0082 -0.0049 -0.0006
   281. (0.01329) BD*( 1) C  34 - N  35  
                ( 60.52%)   0.7779* C  34 s( 38.82%)p 1.57( 61.13%)d 0.00(  0.06%)
                                            0.0001  0.6164 -0.0904 -0.2585 -0.0118
                                            0.6174  0.0473 -0.3998 -0.0332 -0.0114
                                            0.0073 -0.0165 -0.0097 -0.0029
                ( 39.48%)  -0.6283* N  35 s( 53.19%)p 0.87( 46.53%)d 0.01(  0.28%)
                                           -0.0000  0.7267  0.0622  0.2147 -0.0176
                                           -0.5282  0.0256  0.3728 -0.0166 -0.0224
                                            0.0154 -0.0392 -0.0235 -0.0038
   282. (0.05126) BD*( 2) C  34 - N  35  
                ( 59.50%)   0.7713* C  34 s(  0.02%)p99.99( 99.84%)d 9.63(  0.15%)
                                           -0.0000 -0.0120  0.0030 -0.0116  0.0016
                                            0.5485 -0.0038  0.8351 -0.0031 -0.0086
                                           -0.0124  0.0139 -0.0161 -0.0282
                ( 40.50%)  -0.6364* N  35 s(  0.01%)p99.99( 99.70%)d23.66(  0.29%)
                                           -0.0000 -0.0108 -0.0020 -0.0173 -0.0002
                                            0.5608 -0.0040  0.8259 -0.0055  0.0090
                                            0.0117 -0.0188  0.0236  0.0417
   283. (0.05642) BD*( 3) C  34 - N  35  
                ( 59.50%)   0.7714* C  34 s(  0.18%)p99.99( 99.67%)d 0.78(  0.14%)
                                            0.0002  0.0373 -0.0211  0.9520 -0.0200
                                            0.2570  0.0062 -0.1550 -0.0032  0.0229
                                           -0.0157 -0.0101 -0.0226  0.0075
                ( 40.50%)  -0.6364* N  35 s(  0.03%)p99.99( 99.69%)d 7.99(  0.28%)
                                            0.0002  0.0120  0.0143  0.9429  0.0071
                                            0.2806 -0.0031 -0.1705  0.0019 -0.0360
                                            0.0246  0.0156  0.0244 -0.0058


 NHO Directionality and "Bond Bending" (deviations from line of nuclear centers)

         [Thresholds for printing:  angular deviation  >  1.0 degree]
                                    hybrid p-character > 25.0%
                                    orbital occupancy  >  0.10e

                                Line of Centers        Hybrid 1              Hybrid 2
                                ---------------  -------------------   ------------------
                NBO               Theta   Phi    Theta   Phi    Dev    Theta   Phi    Dev
 ========================================================================================
     1. BD (   1) N   1 - C   2   134.5   64.3   133.8   65.9   1.4     44.1  241.5   2.4
     2. BD (   1) N   1 - C   9   101.7  195.0   100.5  195.8   1.5     76.6   13.2   2.5
     3. BD (   1) N   1 - C  16    24.6   84.3     --     --    --     156.3  268.9   2.1
     4. BD (   1) N   1 - C  23    90.2  306.6    91.7  305.8   1.7     92.1  127.9   2.7
     7. BD (   1) C   2 - C   5    88.1  114.6    86.4  117.2   3.1     90.6  292.7   2.3
    10. BD (   1) C   5 - H   8   141.1   54.9   140.7   57.0   1.3      --     --    --
    13. BD (   1) C   9 - C  12    55.3  240.7    53.8  242.8   2.3    123.7   59.6   1.4
    16. BD (   1) C  12 - H  15   106.8  187.3   105.9  188.2   1.2      --     --    --
    17. BD (   1) C  16 - H  17    89.7  134.0    88.8  133.6   1.0      --     --    --
    19. BD (   1) C  16 - C  19    73.9   21.6    75.9   21.2   2.0    107.2  201.7   1.0
    20. BD (   1) C  19 - H  20    27.0  105.2    27.2  102.3   1.4      --     --    --
    24. BD (   1) C  23 - H  25    42.7  240.6    43.9  240.7   1.2      --     --    --
    25. BD (   1) C  23 - C  26   150.3  277.2   151.6  270.2   3.7     31.1  101.7   2.6
    26. BD (   1) C  26 - H  27   135.7   53.1   137.0   54.1   1.5      --     --    --
    28. BD (   1) C  26 - H  29    81.1  309.0    82.6  307.8   1.9      --     --    --
    29. BD (   1) B  30 - H  31   119.9  249.5   119.9  247.3   1.9      --     --    --
    30. BD (   1) B  30 - H  32    31.7  170.8    33.8  170.8   2.1      --     --    --
    32. BD (   1) B  30 - C  34   123.7  105.5     --     --    --      57.2  288.9   3.0
    33. BD (   1) C  34 - N  35   121.8  112.9     --     --    --      56.6  291.4   2.0
    34. BD (   2) C  34 - N  35   121.8  112.9   146.8  271.0  89.5    145.8  271.8  89.5
    35. BD (   3) C  34 - N  35   121.8  112.9    99.3   15.8  91.1     99.7   16.3  89.6
    48. LP (   1) N  35             --     --    121.6  113.8   --       --     --    --


 Second Order Perturbation Theory Analysis of Fock Matrix in NBO Basis

     Threshold for printing:   0.50 kcal/mol
    (Intermolecular threshold: 0.05 kcal/mol)
                                                                              E(2)  E(j)-E(i) F(i,j)
         Donor NBO (i)                     Acceptor NBO (j)                 kcal/mol   a.u.    a.u. 
 ===================================================================================================

 within unit  1
   1. BD (   1) N   1 - C   2        / 97. RY*(   2) C   9                    0.67    1.58    0.029
   1. BD (   1) N   1 - C   2        /135. RY*(   2) C  16                    0.70    1.60    0.030
   1. BD (   1) N   1 - C   2        /172. RY*(   1) C  23                    1.20    1.65    0.040
   1. BD (   1) N   1 - C   2        /250. BD*(   1) N   1 - C   9            1.40    0.93    0.032
   1. BD (   1) N   1 - C   2        /251. BD*(   1) N   1 - C  16            1.37    0.93    0.032
   1. BD (   1) N   1 - C   2        /252. BD*(   1) N   1 - C  23            1.31    0.94    0.032
   1. BD (   1) N   1 - C   2        /258. BD*(   1) C   5 - H   8            0.84    1.15    0.028
   1. BD (   1) N   1 - C   2        /261. BD*(   1) C   9 - C  12            2.09    1.07    0.042
   1. BD (   1) N   1 - C   2        /266. BD*(   1) C  16 - H  18            1.06    1.14    0.031
   1. BD (   1) N   1 - C   2        /272. BD*(   1) C  23 - H  25            0.95    1.15    0.029
   2. BD (   1) N   1 - C   9        / 58. RY*(   1) C   2                    1.32    1.68    0.042
   2. BD (   1) N   1 - C   9        /135. RY*(   2) C  16                    0.53    1.62    0.026
   2. BD (   1) N   1 - C   9        /172. RY*(   1) C  23                    0.55    1.67    0.027
   2. BD (   1) N   1 - C   9        /173. RY*(   2) C  23                    0.93    1.61    0.035
   2. BD (   1) N   1 - C   9        /249. BD*(   1) N   1 - C   2            1.21    0.96    0.031
   2. BD (   1) N   1 - C   9        /251. BD*(   1) N   1 - C  16            1.35    0.95    0.032
   2. BD (   1) N   1 - C   9        /252. BD*(   1) N   1 - C  23            1.28    0.96    0.032
   2. BD (   1) N   1 - C   9        /253. BD*(   1) C   2 - H   3            0.83    1.22    0.029
   2. BD (   1) N   1 - C   9        /264. BD*(   1) C  12 - H  15            0.87    1.15    0.028
   2. BD (   1) N   1 - C   9        /267. BD*(   1) C  16 - C  19            1.70    1.12    0.039
   2. BD (   1) N   1 - C   9        /271. BD*(   1) C  23 - H  24            0.89    1.23    0.030
   3. BD (   1) N   1 - C  16        / 58. RY*(   1) C   2                    0.71    1.67    0.031
   3. BD (   1) N   1 - C  16        / 96. RY*(   1) C   9                    1.19    1.66    0.040
   3. BD (   1) N   1 - C  16        /173. RY*(   2) C  23                    0.78    1.60    0.032
   3. BD (   1) N   1 - C  16        /249. BD*(   1) N   1 - C   2            1.33    0.95    0.032
   3. BD (   1) N   1 - C  16        /250. BD*(   1) N   1 - C   9            1.19    0.94    0.030
   3. BD (   1) N   1 - C  16        /252. BD*(   1) N   1 - C  23            1.54    0.95    0.034
   3. BD (   1) N   1 - C  16        /254. BD*(   1) C   2 - H   4            0.91    1.15    0.029
   3. BD (   1) N   1 - C  16        /260. BD*(   1) C   9 - H  11            1.03    1.14    0.031
   3. BD (   1) N   1 - C  16        /268. BD*(   1) C  19 - H  20            0.82    1.17    0.028
   3. BD (   1) N   1 - C  16        /273. BD*(   1) C  23 - C  26            1.78    1.12    0.040
   4. BD (   1) N   1 - C  23        / 59. RY*(   2) C   2                    0.68    1.55    0.029
   4. BD (   1) N   1 - C  23        / 96. RY*(   1) C   9                    0.62    1.65    0.029
   4. BD (   1) N   1 - C  23        /134. RY*(   1) C  16                    1.17    1.66    0.040
   4. BD (   1) N   1 - C  23        /249. BD*(   1) N   1 - C   2            1.53    0.94    0.034
   4. BD (   1) N   1 - C  23        /250. BD*(   1) N   1 - C   9            1.35    0.93    0.032
   4. BD (   1) N   1 - C  23        /251. BD*(   1) N   1 - C  16            1.29    0.93    0.031
   4. BD (   1) N   1 - C  23        /255. BD*(   1) C   2 - C   5            1.71    1.09    0.039
   4. BD (   1) N   1 - C  23        /259. BD*(   1) C   9 - H  10            1.14    1.12    0.032
   4. BD (   1) N   1 - C  23        /265. BD*(   1) C  16 - H  17            1.04    1.13    0.031
   4. BD (   1) N   1 - C  23        /276. BD*(   1) C  26 - H  29            0.80    1.17    0.027
   5. BD (   1) C   2 - H   3        / 75. RY*(   1) C   5                    0.92    1.36    0.032
   5. BD (   1) C   2 - H   3        /250. BD*(   1) N   1 - C   9            2.71    0.73    0.040
   5. BD (   1) C   2 - H   3        /254. BD*(   1) C   2 - H   4            0.76    0.94    0.024
   5. BD (   1) C   2 - H   3        /255. BD*(   1) C   2 - C   5            1.03    0.89    0.027
   5. BD (   1) C   2 - H   3        /257. BD*(   1) C   5 - H   7            3.22    0.93    0.049
   6. BD (   1) C   2 - H   4        / 75. RY*(   1) C   5                    0.55    1.37    0.025
   6. BD (   1) C   2 - H   4        /251. BD*(   1) N   1 - C  16            2.97    0.74    0.042
   6. BD (   1) C   2 - H   4        /253. BD*(   1) C   2 - H   3            0.69    1.01    0.024
   6. BD (   1) C   2 - H   4        /256. BD*(   1) C   5 - H   6            3.21    0.95    0.050
   7. BD (   1) C   2 - C   5        /252. BD*(   1) N   1 - C  23            1.52    0.87    0.033
   7. BD (   1) C   2 - C   5        /253. BD*(   1) C   2 - H   3            1.26    1.12    0.034
   7. BD (   1) C   2 - C   5        /254. BD*(   1) C   2 - H   4            0.81    1.07    0.026
   7. BD (   1) C   2 - C   5        /256. BD*(   1) C   5 - H   6            0.55    1.07    0.022
   7. BD (   1) C   2 - C   5        /257. BD*(   1) C   5 - H   7            0.53    1.06    0.021
   7. BD (   1) C   2 - C   5        /258. BD*(   1) C   5 - H   8            0.59    1.08    0.023
   8. BD (   1) C   5 - H   6        /254. BD*(   1) C   2 - H   4            2.95    0.94    0.047
   9. BD (   1) C   5 - H   7        /253. BD*(   1) C   2 - H   3            2.39    1.00    0.044
  10. BD (   1) C   5 - H   8        /249. BD*(   1) N   1 - C   2            7.09    0.72    0.064
  10. BD (   1) C   5 - H   8        /255. BD*(   1) C   2 - C   5            0.62    0.88    0.021
  11. BD (   1) C   9 - H  10        /113. RY*(   1) C  12                    0.63    1.40    0.027
  11. BD (   1) C   9 - H  10        /252. BD*(   1) N   1 - C  23            2.80    0.78    0.042
  11. BD (   1) C   9 - H  10        /263. BD*(   1) C  12 - H  14            3.07    0.97    0.049
  12. BD (   1) C   9 - H  11        /113. RY*(   1) C  12                    0.66    1.40    0.027
  12. BD (   1) C   9 - H  11        /251. BD*(   1) N   1 - C  16            2.74    0.77    0.041
  12. BD (   1) C   9 - H  11        /261. BD*(   1) C   9 - C  12            0.53    0.90    0.020
  12. BD (   1) C   9 - H  11        /262. BD*(   1) C  12 - H  13            3.18    0.96    0.049
  13. BD (   1) C   9 - C  12        /249. BD*(   1) N   1 - C   2            1.47    0.88    0.032
  13. BD (   1) C   9 - C  12        /259. BD*(   1) C   9 - H  10            0.88    1.07    0.027
  13. BD (   1) C   9 - C  12        /260. BD*(   1) C   9 - H  11            0.82    1.07    0.027
  13. BD (   1) C   9 - C  12        /262. BD*(   1) C  12 - H  13            0.52    1.08    0.021
  13. BD (   1) C   9 - C  12        /263. BD*(   1) C  12 - H  14            0.53    1.08    0.021
  13. BD (   1) C   9 - C  12        /264. BD*(   1) C  12 - H  15            0.55    1.08    0.022
  14. BD (   1) C  12 - H  13        /260. BD*(   1) C   9 - H  11            2.94    0.94    0.047
  15. BD (   1) C  12 - H  14        /259. BD*(   1) C   9 - H  10            3.00    0.94    0.047
  16. BD (   1) C  12 - H  15        /250. BD*(   1) N   1 - C   9            6.70    0.74    0.063
  17. BD (   1) C  16 - H  17        /151. RY*(   1) C  19                    0.62    1.36    0.026
  17. BD (   1) C  16 - H  17        /252. BD*(   1) N   1 - C  23            2.56    0.76    0.040
  17. BD (   1) C  16 - H  17        /267. BD*(   1) C  16 - C  19            0.57    0.92    0.021
  17. BD (   1) C  16 - H  17        /270. BD*(   1) C  19 - H  22            2.68    1.02    0.047
  18. BD (   1) C  16 - H  18        /151. RY*(   1) C  19                    0.90    1.36    0.031
  18. BD (   1) C  16 - H  18        /249. BD*(   1) N   1 - C   2            2.90    0.76    0.042
  18. BD (   1) C  16 - H  18        /267. BD*(   1) C  16 - C  19            0.60    0.92    0.021
  18. BD (   1) C  16 - H  18        /269. BD*(   1) C  19 - H  21            2.98    1.00    0.049
  19. BD (   1) C  16 - C  19        /250. BD*(   1) N   1 - C   9            1.69    0.85    0.034
  19. BD (   1) C  16 - C  19        /265. BD*(   1) C  16 - H  17            0.93    1.05    0.028
  19. BD (   1) C  16 - C  19        /266. BD*(   1) C  16 - H  18            1.01    1.06    0.029
  19. BD (   1) C  16 - C  19        /270. BD*(   1) C  19 - H  22            0.58    1.12    0.023
  20. BD (   1) C  19 - H  20        /251. BD*(   1) N   1 - C  16            7.13    0.71    0.064
  21. BD (   1) C  19 - H  21        /266. BD*(   1) C  16 - H  18            3.08    0.91    0.047
  22. BD (   1) C  19 - H  22        /265. BD*(   1) C  16 - H  17            3.34    0.90    0.049
  22. BD (   1) C  19 - H  22        /271. BD*(   1) C  23 - H  24            0.57    0.98    0.021
  23. BD (   1) C  23 - H  24        /189. RY*(   1) C  26                    0.76    1.38    0.029
  23. BD (   1) C  23 - H  24        /250. BD*(   1) N   1 - C   9            3.14    0.73    0.043
  23. BD (   1) C  23 - H  24        /272. BD*(   1) C  23 - H  25            0.77    0.95    0.024
  23. BD (   1) C  23 - H  24        /273. BD*(   1) C  23 - C  26            1.20    0.90    0.030
  23. BD (   1) C  23 - H  24        /275. BD*(   1) C  26 - H  28            3.30    0.94    0.050
  24. BD (   1) C  23 - H  25        /189. RY*(   1) C  26                    0.54    1.39    0.025
  24. BD (   1) C  23 - H  25        /249. BD*(   1) N   1 - C   2            2.72    0.74    0.040
  24. BD (   1) C  23 - H  25        /271. BD*(   1) C  23 - H  24            0.71    1.02    0.024
  24. BD (   1) C  23 - H  25        /273. BD*(   1) C  23 - C  26            0.51    0.91    0.019
  24. BD (   1) C  23 - H  25        /274. BD*(   1) C  26 - H  27            2.89    0.97    0.047
  25. BD (   1) C  23 - C  26        / 59. RY*(   2) C   2                    0.58    1.46    0.026
  25. BD (   1) C  23 - C  26        /251. BD*(   1) N   1 - C  16            1.62    0.85    0.033
  25. BD (   1) C  23 - C  26        /271. BD*(   1) C  23 - H  24            1.64    1.13    0.039
  25. BD (   1) C  23 - C  26        /272. BD*(   1) C  23 - H  25            0.85    1.06    0.027
  25. BD (   1) C  23 - C  26        /274. BD*(   1) C  26 - H  27            0.53    1.08    0.021
  25. BD (   1) C  23 - C  26        /275. BD*(   1) C  26 - H  28            0.51    1.06    0.021
  25. BD (   1) C  23 - C  26        /276. BD*(   1) C  26 - H  29            0.62    1.09    0.023
  26. BD (   1) C  26 - H  27        /272. BD*(   1) C  23 - H  25            3.39    0.93    0.050
  27. BD (   1) C  26 - H  28        /172. RY*(   1) C  23                    0.54    1.44    0.025
  27. BD (   1) C  26 - H  28        /271. BD*(   1) C  23 - H  24            2.45    1.00    0.044
  28. BD (   1) C  26 - H  29        /252. BD*(   1) N   1 - C  23            7.42    0.71    0.065
  28. BD (   1) C  26 - H  29        /273. BD*(   1) C  23 - C  26            0.65    0.88    0.021
  36. CR (   1) N   1                / 60. RY*(   3) C   2                    0.53   15.14    0.080
  36. CR (   1) N   1                / 97. RY*(   2) C   9                    0.50   15.15    0.078
  36. CR (   1) N   1                /174. RY*(   3) C  23                    0.67   15.14    0.090
  37. CR (   1) C   2                / 67. RY*(   1) H   3                    1.71   10.81    0.122
  37. CR (   1) C   2                / 71. RY*(   1) H   4                    0.68   10.56    0.076
  37. CR (   1) C   2                / 77. RY*(   3) C   5                    1.16   10.71    0.099
  37. CR (   1) C   2                /251. BD*(   1) N   1 - C  16            0.50   10.34    0.065
  38. CR (   1) C   5                / 59. RY*(   2) C   2                    0.71   10.92    0.079
  38. CR (   1) C   5                / 84. RY*(   1) H   6                    0.73   10.54    0.078
  38. CR (   1) C   5                / 88. RY*(   1) H   7                    0.67   10.52    0.075
  38. CR (   1) C   5                / 92. RY*(   1) H   8                    0.73   10.53    0.078
  39. CR (   1) C   9                /105. RY*(   1) H  10                    0.73   10.56    0.078
  39. CR (   1) C   9                /109. RY*(   1) H  11                    0.72   10.55    0.078
  39. CR (   1) C   9                /115. RY*(   3) C  12                    1.26   10.70    0.104
  39. CR (   1) C   9                /251. BD*(   1) N   1 - C  16            0.50   10.37    0.065
  40. CR (   1) C  12                /122. RY*(   1) H  13                    0.73   10.54    0.078
  40. CR (   1) C  12                /126. RY*(   1) H  14                    0.75   10.54    0.079
  40. CR (   1) C  12                /130. RY*(   1) H  15                    0.71   10.54    0.077
  41. CR (   1) C  16                /143. RY*(   1) H  17                    0.66   10.54    0.074
  41. CR (   1) C  16                /147. RY*(   1) H  18                    0.72   10.55    0.078
  41. CR (   1) C  16                /153. RY*(   3) C  19                    1.44   10.70    0.111
  42. CR (   1) C  19                /160. RY*(   1) H  20                    0.68   10.53    0.075
  42. CR (   1) C  19                /164. RY*(   1) H  21                    0.82   10.57    0.083
  42. CR (   1) C  19                /168. RY*(   1) H  22                    1.06   10.66    0.095
  43. CR (   1) C  23                /181. RY*(   1) H  24                    1.48   10.82    0.113
  43. CR (   1) C  23                /185. RY*(   1) H  25                    0.66   10.56    0.075
  43. CR (   1) C  23                /191. RY*(   3) C  26                    1.17   10.70    0.100
  43. CR (   1) C  23                /250. BD*(   1) N   1 - C   9            0.52   10.33    0.066
  44. CR (   1) C  26                /173. RY*(   2) C  23                    0.68   10.95    0.077
  44. CR (   1) C  26                /198. RY*(   1) H  27                    0.75   10.53    0.079
  44. CR (   1) C  26                /202. RY*(   1) H  28                    0.67   10.53    0.075
  44. CR (   1) C  26                /206. RY*(   1) H  29                    0.81   10.58    0.083

 from unit  1 to unit  2
   5. BD (   1) C   2 - H   3        /241. RY*(   2) N  35                    0.83    1.68    0.034
   5. BD (   1) C   2 - H   3        /283. BD*(   3) C  34 - N  35            0.61    0.69    0.018
   7. BD (   1) C   2 - C   5        /241. RY*(   2) N  35                    0.05    1.81    0.009
  22. BD (   1) C  19 - H  22        /210. RY*(   1) B  30                    0.05    1.09    0.007
  22. BD (   1) C  19 - H  22        /223. RY*(   1) H  32                    0.09    1.16    0.009
  22. BD (   1) C  19 - H  22        /282. BD*(   2) C  34 - N  35            0.07    0.66    0.006
  23. BD (   1) C  23 - H  24        /210. RY*(   1) B  30                    0.40    1.12    0.019
  23. BD (   1) C  23 - H  24        /279. BD*(   1) B  30 - H  33            0.29    1.07    0.016
  23. BD (   1) C  23 - H  24        /280. BD*(   1) B  30 - C  34            0.06    1.02    0.007
  23. BD (   1) C  23 - H  24        /283. BD*(   3) C  34 - N  35            0.55    0.69    0.018
  28. BD (   1) C  26 - H  29        /219. RY*(   1) H  31                    0.08    1.13    0.008

 from unit  2 to unit  1
  29. BD (   1) B  30 - H  31        /181. RY*(   1) H  24                    0.27    0.98    0.015
  29. BD (   1) B  30 - H  31        /252. BD*(   1) N   1 - C  23            0.13    0.51    0.007
  29. BD (   1) B  30 - H  31        /271. BD*(   1) C  23 - H  24            0.54    0.78    0.018
  29. BD (   1) B  30 - H  31        /276. BD*(   1) C  26 - H  29            0.21    0.74    0.011
  30. BD (   1) B  30 - H  32        /168. RY*(   1) H  22                    0.09    0.88    0.008
  30. BD (   1) B  30 - H  32        /181. RY*(   1) H  24                    0.32    0.98    0.016
  30. BD (   1) B  30 - H  32        /270. BD*(   1) C  19 - H  22            1.58    0.76    0.031
  30. BD (   1) B  30 - H  32        /271. BD*(   1) C  23 - H  24            1.36    0.78    0.029
  31. BD (   1) B  30 - H  33        /181. RY*(   1) H  24                    0.31    0.98    0.016
  31. BD (   1) B  30 - H  33        /270. BD*(   1) C  19 - H  22            0.07    0.75    0.006
  31. BD (   1) B  30 - H  33        /271. BD*(   1) C  23 - H  24            0.16    0.77    0.010
  32. BD (   1) B  30 - C  34        / 67. RY*(   1) H   3                    0.27    1.17    0.016
  32. BD (   1) B  30 - C  34        /181. RY*(   1) H  24                    0.32    1.19    0.018
  32. BD (   1) B  30 - C  34        /253. BD*(   1) C   2 - H   3            0.15    0.97    0.011
  32. BD (   1) B  30 - C  34        /271. BD*(   1) C  23 - H  24            1.31    0.99    0.032
  33. BD (   1) C  34 - N  35        /152. RY*(   2) C  19                    0.05    1.75    0.009
  33. BD (   1) C  34 - N  35        /181. RY*(   1) H  24                    0.20    1.66    0.016
  33. BD (   1) C  34 - N  35        /253. BD*(   1) C   2 - H   3            0.49    1.44    0.024
  33. BD (   1) C  34 - N  35        /271. BD*(   1) C  23 - H  24            0.14    1.46    0.013
  34. BD (   2) C  34 - N  35        /269. BD*(   1) C  19 - H  21            0.19    0.72    0.010
  35. BD (   3) C  34 - N  35        / 59. RY*(   2) C   2                    0.05    1.09    0.007
  35. BD (   3) C  34 - N  35        / 67. RY*(   1) H   3                    0.56    0.94    0.021
  35. BD (   3) C  34 - N  35        /181. RY*(   1) H  24                    0.18    0.96    0.012
  35. BD (   3) C  34 - N  35        /253. BD*(   1) C   2 - H   3            3.94    0.74    0.049
  35. BD (   3) C  34 - N  35        /271. BD*(   1) C  23 - H  24            1.20    0.76    0.027
  35. BD (   3) C  34 - N  35        /272. BD*(   1) C  23 - H  25            0.06    0.69    0.006
  46. CR (   1) C  34                /253. BD*(   1) C   2 - H   3            0.06   10.48    0.022
  46. CR (   1) C  34                /271. BD*(   1) C  23 - H  24            0.06   10.49    0.022
  47. CR (   1) N  35                / 67. RY*(   1) H   3                    0.15   14.69    0.042
  47. CR (   1) N  35                /253. BD*(   1) C   2 - H   3            0.20   14.49    0.049
  48. LP (   1) N  35                / 65. RY*(   8) C   2                    0.05    2.64    0.011
  48. LP (   1) N  35                / 67. RY*(   1) H   3                    0.26    1.09    0.015
  48. LP (   1) N  35                /249. BD*(   1) N   1 - C   2            0.05    0.63    0.005
  48. LP (   1) N  35                /253. BD*(   1) C   2 - H   3            7.03    0.89    0.071
  48. LP (   1) N  35                /269. BD*(   1) C  19 - H  21            0.10    0.87    0.008

 within unit  2
  29. BD (   1) B  30 - H  31        /231. RY*(   1) C  34                    0.54    0.85    0.019
  29. BD (   1) B  30 - H  31        /281. BD*(   1) C  34 - N  35            2.44    1.21    0.049
  29. BD (   1) B  30 - H  31        /282. BD*(   2) C  34 - N  35            5.54    0.46    0.045
  29. BD (   1) B  30 - H  31        /283. BD*(   3) C  34 - N  35            1.59    0.46    0.024
  30. BD (   1) B  30 - H  32        /231. RY*(   1) C  34                    0.62    0.85    0.021
  30. BD (   1) B  30 - H  32        /281. BD*(   1) C  34 - N  35            2.10    1.21    0.045
  30. BD (   1) B  30 - H  32        /282. BD*(   2) C  34 - N  35            4.68    0.46    0.041
  30. BD (   1) B  30 - H  32        /283. BD*(   3) C  34 - N  35            3.08    0.46    0.034
  31. BD (   1) B  30 - H  33        /280. BD*(   1) B  30 - C  34            0.53    0.78    0.018
  31. BD (   1) B  30 - H  33        /281. BD*(   1) C  34 - N  35            3.47    1.20    0.058
  31. BD (   1) B  30 - H  33        /283. BD*(   3) C  34 - N  35            5.14    0.45    0.043
  32. BD (   1) B  30 - C  34        /240. RY*(   1) N  35                    2.86    1.69    0.062
  32. BD (   1) B  30 - C  34        /281. BD*(   1) C  34 - N  35            7.02    1.42    0.089
  33. BD (   1) C  34 - N  35        /231. RY*(   1) C  34                    1.67    1.53    0.045
  33. BD (   1) C  34 - N  35        /280. BD*(   1) B  30 - C  34            3.70    1.46    0.066
  34. BD (   2) C  34 - N  35        /277. BD*(   1) B  30 - H  31            1.68    0.78    0.032
  34. BD (   2) C  34 - N  35        /278. BD*(   1) B  30 - H  32            1.28    0.77    0.028
  35. BD (   3) C  34 - N  35        /278. BD*(   1) B  30 - H  32            0.81    0.77    0.022
  35. BD (   3) C  34 - N  35        /279. BD*(   1) B  30 - H  33            1.87    0.82    0.035
  45. CR (   1) B  30                /219. RY*(   1) H  31                    0.55    7.18    0.056
  45. CR (   1) B  30                /227. RY*(   1) H  33                    0.62    7.13    0.059
  45. CR (   1) B  30                /231. RY*(   1) C  34                    0.59    7.11    0.058
  45. CR (   1) B  30                /281. BD*(   1) C  34 - N  35            3.97    7.47    0.154
  46. CR (   1) C  34                /211. RY*(   2) B  30                    1.32   10.52    0.105
  46. CR (   1) C  34                /240. RY*(   1) N  35                    1.30   11.19    0.108
  47. CR (   1) N  35                /231. RY*(   1) C  34                    8.04   14.57    0.307
  47. CR (   1) N  35                /280. BD*(   1) B  30 - C  34            2.52   14.51    0.171
  48. LP (   1) N  35                /231. RY*(   1) C  34                   13.99    0.98    0.105
  48. LP (   1) N  35                /280. BD*(   1) B  30 - C  34            6.72    0.91    0.071


 Natural Bond Orbitals (Summary):

                                                            Principal Delocalizations
           NBO                        Occupancy    Energy   (geminal,vicinal,remote)
 ====================================================================================
 Molecular unit  1  (C8H20N)
     1. BD (   1) N   1 - C   2          1.97835    -0.72892  261(v),250(g),251(g),252(g)
                                                    172(v),266(v),272(v),258(v)
                                                    135(v),97(v)
     2. BD (   1) N   1 - C   9          1.98127    -0.74813  267(v),251(g),58(v),252(g)
                                                    249(g),173(v),271(v),264(v)
                                                    253(v),172(v),135(v)
     3. BD (   1) N   1 - C  16          1.97964    -0.74067  273(v),252(g),249(g),250(g)
                                                    96(v),260(v),254(v),268(v)
                                                    173(v),58(v)
     4. BD (   1) N   1 - C  23          1.97906    -0.72909  255(v),249(g),250(g),251(g)
                                                    134(v),259(v),265(v),276(v)
                                                    59(v),96(v)
     5. BD (   1) C   2 - H   3          1.97515    -0.52545  257(v),250(v),255(g),75(v)
                                                    241(r),254(g),283(r)
     6. BD (   1) C   2 - H   4          1.97946    -0.53696  256(v),251(v),253(g),75(v)
     7. BD (   1) C   2 - C   5          1.99009    -0.65454  252(v),253(g),254(g),258(g)
                                                    256(g),257(g),241(r)
     8. BD (   1) C   5 - H   6          1.98733    -0.52677  254(v)
     9. BD (   1) C   5 - H   7          1.98869    -0.53084  253(v)
    10. BD (   1) C   5 - H   8          1.97496    -0.51646  249(v),255(g)
    11. BD (   1) C   9 - H  10          1.98149    -0.56382  263(v),252(v),113(v)
    12. BD (   1) C   9 - H  11          1.98121    -0.56158  262(v),251(v),113(v),261(g)
    13. BD (   1) C   9 - C  12          1.99057    -0.67696  249(v),259(g),260(g),264(g)
                                                    263(g),262(g)
    14. BD (   1) C  12 - H  13          1.98690    -0.54413  260(v)
    15. BD (   1) C  12 - H  14          1.98714    -0.54220  259(v)
    16. BD (   1) C  12 - H  15          1.97649    -0.53634  250(v)
    17. BD (   1) C  16 - H  17          1.98265    -0.55305  270(v),252(v),151(v),267(g)
    18. BD (   1) C  16 - H  18          1.98138    -0.55205  269(v),249(v),151(v),267(g)
    19. BD (   1) C  16 - C  19          1.98958    -0.65289  250(v),266(g),265(g),270(g)
    20. BD (   1) C  19 - H  20          1.97325    -0.50300  251(v)
    21. BD (   1) C  19 - H  21          1.98477    -0.50548  266(v)
    22. BD (   1) C  19 - H  22          1.98368    -0.50065  265(v),271(r),223(r),282(r)
                                                    210(r)
    23. BD (   1) C  23 - H  24          1.97347    -0.52697  275(v),250(v),273(g),272(g)
                                                    189(v),283(r),210(r),279(r)
                                                    280(r)
    24. BD (   1) C  23 - H  25          1.98014    -0.53441  274(v),249(v),271(g),189(v)
                                                    273(g)
    25. BD (   1) C  23 - C  26          1.98949    -0.64609  271(g),251(v),272(g),276(g)
                                                    59(r),274(g),275(g)
    26. BD (   1) C  26 - H  27          1.98590    -0.50950  272(v)
    27. BD (   1) C  26 - H  28          1.98870    -0.51959  271(v),172(v)
    28. BD (   1) C  26 - H  29          1.97309    -0.49963  252(v),273(g),219(r)
    36. CR (   1) N   1                  1.99931   -14.30830  174(v),60(v),97(v)
    37. CR (   1) C   2                  1.99907   -10.13693  67(v),77(v),71(v),251(v)
                                                    250(v)
    38. CR (   1) C   5                  1.99923   -10.10520  84(v),92(v),59(v),88(v)
    39. CR (   1) C   9                  1.99916   -10.16836  115(v),105(v),109(v),251(v)
                                                    252(v)
    40. CR (   1) C  12                  1.99924   -10.12184  126(v),122(v),130(v)
    41. CR (   1) C  16                  1.99916   -10.15732  153(v),147(v),143(v),249(v)
    42. CR (   1) C  19                  1.99920   -10.08339  168(v),164(v),160(v)
    43. CR (   1) C  23                  1.99907   -10.13373  181(v),191(v),185(v),250(v)
    44. CR (   1) C  26                  1.99923   -10.09004  206(v),198(v),173(v),202(v)
    49. RY*(   1) N   1                  0.00082     1.84953   
    50. RY*(   2) N   1                  0.00074     1.90190   
    51. RY*(   3) N   1                  0.00069     1.86770   
    52. RY*(   4) N   1                  0.00062     2.03915   
    53. RY*(   5) N   1                  0.00060     2.45228   
    54. RY*(   6) N   1                  0.00049     2.04747   
    55. RY*(   7) N   1                  0.00047     1.34905   
    56. RY*(   8) N   1                  0.00040     1.83906   
    57. RY*(   9) N   1                  0.00016     1.42786   
    58. RY*(   1) C   2                  0.00480     0.93403   
    59. RY*(   2) C   2                  0.00402     0.81700   
    60. RY*(   3) C   2                  0.00278     0.82986   
    61. RY*(   4) C   2                  0.00098     1.16783   
    62. RY*(   5) C   2                  0.00048     1.84275   
    63. RY*(   6) C   2                  0.00034     2.04731   
    64. RY*(   7) C   2                  0.00008     2.09542   
    65. RY*(   8) C   2                  0.00003     2.22355   
    66. RY*(   9) C   2                  0.00002     2.15523   
    67. RY*(   1) H   3                  0.00840     0.67011   
    68. RY*(   2) H   3                  0.00018     2.26627   
    69. RY*(   3) H   3                  0.00011     1.95366   
    70. RY*(   4) H   3                  0.00006     1.82509   
    71. RY*(   1) H   4                  0.00188     0.41821   
    72. RY*(   2) H   4                  0.00018     1.89550   
    73. RY*(   3) H   4                  0.00010     1.90652   
    74. RY*(   4) H   4                  0.00003     2.16443   
    75. RY*(   1) C   5                  0.00240     0.83345   
    76. RY*(   2) C   5                  0.00154     0.73914   
    77. RY*(   3) C   5                  0.00065     0.57792   
    78. RY*(   4) C   5                  0.00016     1.42802   
    79. RY*(   5) C   5                  0.00002     2.03920   
    80. RY*(   6) C   5                  0.00002     1.56620   
    81. RY*(   7) C   5                  0.00002     2.17987   
    82. RY*(   8) C   5                  0.00000     2.13236   
    83. RY*(   9) C   5                  0.00001     2.25071   
    84. RY*(   1) H   6                  0.00138     0.43894   
    85. RY*(   2) H   6                  0.00020     1.75194   
    86. RY*(   3) H   6                  0.00015     1.77732   
    87. RY*(   4) H   6                  0.00004     2.25190   
    88. RY*(   1) H   7                  0.00133     0.41277   
    89. RY*(   2) H   7                  0.00021     1.78258   
    90. RY*(   3) H   7                  0.00015     1.78660   
    91. RY*(   4) H   7                  0.00004     2.20297   
    92. RY*(   1) H   8                  0.00108     0.42552   
    93. RY*(   2) H   8                  0.00019     1.77135   
    94. RY*(   3) H   8                  0.00014     1.75937   
    95. RY*(   4) H   8                  0.00003     2.21243   
    96. RY*(   1) C   9                  0.00458     0.92252   
    97. RY*(   2) C   9                  0.00371     0.84663   
    98. RY*(   3) C   9                  0.00249     0.81406   
    99. RY*(   4) C   9                  0.00095     1.02454   
   100. RY*(   5) C   9                  0.00048     1.81988   
   101. RY*(   6) C   9                  0.00039     2.04859   
   102. RY*(   7) C   9                  0.00008     2.00985   
   103. RY*(   8) C   9                  0.00002     2.16854   
   104. RY*(   9) C   9                  0.00002     2.12401   
   105. RY*(   1) H  10                  0.00204     0.38755   
   106. RY*(   2) H  10                  0.00018     1.83835   
   107. RY*(   3) H  10                  0.00010     1.92683   
   108. RY*(   4) H  10                  0.00003     2.10431   
   109. RY*(   1) H  11                  0.00186     0.38170   
   110. RY*(   2) H  11                  0.00017     1.85621   
   111. RY*(   3) H  11                  0.00009     1.84703   
   112. RY*(   4) H  11                  0.00003     2.15059   
   113. RY*(   1) C  12                  0.00197     0.83354   
   114. RY*(   2) C  12                  0.00166     0.71378   
   115. RY*(   3) C  12                  0.00070     0.53474   
   116. RY*(   4) C  12                  0.00015     1.27625   
   117. RY*(   5) C  12                  0.00001     1.86768   
   118. RY*(   6) C  12                  0.00001     2.10415   
   119. RY*(   7) C  12                  0.00001     2.10811   
   120. RY*(   8) C  12                  0.00002     2.01394   
   121. RY*(   9) C  12                  0.00002     2.08783   
   122. RY*(   1) H  13                  0.00110     0.41761   
   123. RY*(   2) H  13                  0.00021     1.76915   
   124. RY*(   3) H  13                  0.00015     1.76235   
   125. RY*(   4) H  13                  0.00004     2.18541   
   126. RY*(   1) H  14                  0.00122     0.42300   
   127. RY*(   2) H  14                  0.00019     1.74756   
   128. RY*(   3) H  14                  0.00014     1.76704   
   129. RY*(   4) H  14                  0.00004     2.21022   
   130. RY*(   1) H  15                  0.00105     0.41433   
   131. RY*(   2) H  15                  0.00019     1.74831   
   132. RY*(   3) H  15                  0.00015     1.73376   
   133. RY*(   4) H  15                  0.00002     2.17218   
   134. RY*(   1) C  16                  0.00427     0.92701   
   135. RY*(   2) C  16                  0.00400     0.86890   
   136. RY*(   3) C  16                  0.00248     0.84866   
   137. RY*(   4) C  16                  0.00074     1.32712   
   138. RY*(   5) C  16                  0.00060     1.51208   
   139. RY*(   6) C  16                  0.00042     2.06318   
   140. RY*(   7) C  16                  0.00009     2.06303   
   141. RY*(   8) C  16                  0.00003     2.16992   
   142. RY*(   9) C  16                  0.00002     2.15111   
   143. RY*(   1) H  17                  0.00196     0.38538   
   144. RY*(   2) H  17                  0.00018     1.84816   
   145. RY*(   3) H  17                  0.00007     1.87204   
   146. RY*(   4) H  17                  0.00003     2.15915   
   147. RY*(   1) H  18                  0.00222     0.39702   
   148. RY*(   2) H  18                  0.00018     1.84513   
   149. RY*(   3) H  18                  0.00011     1.92782   
   150. RY*(   4) H  18                  0.00003     2.13523   
   151. RY*(   1) C  19                  0.00222     0.80652   
   152. RY*(   2) C  19                  0.00204     0.77430   
   153. RY*(   3) C  19                  0.00096     0.54259   
   154. RY*(   4) C  19                  0.00018     1.32060   
   155. RY*(   5) C  19                  0.00002     2.24205   
   156. RY*(   6) C  19                  0.00001     1.95409   
   157. RY*(   7) C  19                  0.00002     2.17828   
   158. RY*(   8) C  19                  0.00002     2.05630   
   159. RY*(   9) C  19                  0.00001     2.14139   
   160. RY*(   1) H  20                  0.00107     0.44975   
   161. RY*(   2) H  20                  0.00018     1.76361   
   162. RY*(   3) H  20                  0.00017     1.79235   
   163. RY*(   4) H  20                  0.00003     2.22072   
   164. RY*(   1) H  21                  0.00203     0.48824   
   165. RY*(   2) H  21                  0.00020     1.80456   
   166. RY*(   3) H  21                  0.00015     1.83867   
   167. RY*(   4) H  21                  0.00004     2.28736   
   168. RY*(   1) H  22                  0.00138     0.57838   
   169. RY*(   2) H  22                  0.00019     1.86704   
   170. RY*(   3) H  22                  0.00014     1.88554   
   171. RY*(   4) H  22                  0.00006     2.21591   
   172. RY*(   1) C  23                  0.00493     0.91689   
   173. RY*(   2) C  23                  0.00387     0.86185   
   174. RY*(   3) C  23                  0.00280     0.83476   
   175. RY*(   4) C  23                  0.00106     1.08576   
   176. RY*(   5) C  23                  0.00054     1.92167   
   177. RY*(   6) C  23                  0.00037     2.07940   
   178. RY*(   7) C  23                  0.00008     2.11173   
   179. RY*(   8) C  23                  0.00005     2.23409   
   180. RY*(   9) C  23                  0.00002     2.17758   
   181. RY*(   1) H  24                  0.00349     0.68630   
   182. RY*(   2) H  24                  0.00019     2.04381   
   183. RY*(   3) H  24                  0.00013     2.35426   
   184. RY*(   4) H  24                  0.00010     1.84142   
   185. RY*(   1) H  25                  0.00187     0.42553   
   186. RY*(   2) H  25                  0.00018     1.91894   
   187. RY*(   3) H  25                  0.00008     1.89229   
   188. RY*(   4) H  25                  0.00003     2.17704   
   189. RY*(   1) C  26                  0.00230     0.85430   
   190. RY*(   2) C  26                  0.00152     0.73547   
   191. RY*(   3) C  26                  0.00069     0.56741   
   192. RY*(   4) C  26                  0.00016     1.55549   
   193. RY*(   5) C  26                  0.00001     1.93947   
   194. RY*(   6) C  26                  0.00001     2.01263   
   195. RY*(   7) C  26                  0.00002     2.10582   
   196. RY*(   8) C  26                  0.00002     1.99540   
   197. RY*(   9) C  26                  0.00001     2.13383   
   198. RY*(   1) H  27                  0.00165     0.43581   
   199. RY*(   2) H  27                  0.00020     1.80054   
   200. RY*(   3) H  27                  0.00014     1.79819   
   201. RY*(   4) H  27                  0.00004     2.28082   
   202. RY*(   1) H  28                  0.00137     0.44108   
   203. RY*(   2) H  28                  0.00020     1.77128   
   204. RY*(   3) H  28                  0.00015     1.77798   
   205. RY*(   4) H  28                  0.00003     2.23733   
   206. RY*(   1) H  29                  0.00101     0.48622   
   207. RY*(   2) H  29                  0.00018     1.80151   
   208. RY*(   3) H  29                  0.00014     1.78339   
   209. RY*(   4) H  29                  0.00003     2.23893   
   249. BD*(   1) N   1 - C   2          0.04156     0.20697   
   250. BD*(   1) N   1 - C   9          0.04222     0.20118   
   251. BD*(   1) N   1 - C  16          0.04339     0.20352   
   252. BD*(   1) N   1 - C  23          0.04345     0.21194   
   253. BD*(   1) C   2 - H   3          0.04069     0.47043   
   254. BD*(   1) C   2 - H   4          0.01334     0.41324   
   255. BD*(   1) C   2 - C   5          0.00754     0.36375   
   256. BD*(   1) C   5 - H   6          0.00853     0.41778   
   257. BD*(   1) C   5 - H   7          0.00856     0.40580   
   258. BD*(   1) C   5 - H   8          0.00481     0.42090   
   259. BD*(   1) C   9 - H  10          0.01438     0.39472   
   260. BD*(   1) C   9 - H  11          0.01386     0.39607   
   261. BD*(   1) C   9 - C  12          0.00762     0.34249   
   262. BD*(   1) C  12 - H  13          0.00787     0.39892   
   263. BD*(   1) C  12 - H  14          0.00773     0.40420   
   264. BD*(   1) C  12 - H  15          0.00463     0.39954   
   265. BD*(   1) C  16 - H  17          0.01493     0.40145   
   266. BD*(   1) C  16 - H  18          0.01483     0.40708   
   267. BD*(   1) C  16 - C  19          0.00649     0.36890   
   268. BD*(   1) C  19 - H  20          0.00452     0.42589   
   269. BD*(   1) C  19 - H  21          0.00856     0.44594   
   270. BD*(   1) C  19 - H  22          0.01220     0.46436   
   271. BD*(   1) C  23 - H  24          0.02015     0.48340   
   272. BD*(   1) C  23 - H  25          0.01449     0.41819   
   273. BD*(   1) C  23 - C  26          0.00778     0.37548   
   274. BD*(   1) C  26 - H  27          0.00791     0.43741   
   275. BD*(   1) C  26 - H  28          0.00831     0.41696   
   276. BD*(   1) C  26 - H  29          0.00529     0.44288   
       -------------------------------
              Total Lewis   73.49657  ( 99.2447%)
        Valence non-Lewis    0.43564  (  0.5883%)
        Rydberg non-Lewis    0.12370  (  0.1670%)
       -------------------------------
            Total unit  1   74.05591  (100.0000%)
           Charge unit  1    0.94409

 Molecular unit  2  (CH3BN)
    29. BD (   1) B  30 - H  31          1.95631    -0.29536  282(v),281(v),283(v),231(v)
                                                    271(r),181(r),276(r),252(r)
    30. BD (   1) B  30 - H  32          1.94828    -0.29822  282(v),283(v),281(v),270(r)
                                                    271(r),231(v),181(r),168(r)
    31. BD (   1) B  30 - H  33          1.95930    -0.28927  283(v),281(v),280(g),181(r)
                                                    271(r),270(r)
    32. BD (   1) B  30 - C  34          1.98756    -0.50437  281(g),240(v),271(r),181(r)
                                                    67(r),253(r)
    33. BD (   1) C  34 - N  35          1.99677    -0.97289  280(g),231(g),253(r),181(r)
                                                    271(r),152(r)
    34. BD (   2) C  34 - N  35          1.99040    -0.27402  277(v),278(v),269(r)
    35. BD (   3) C  34 - N  35          1.97735    -0.27422  253(r),279(v),271(r),278(v)
                                                    67(r),181(r),272(r),59(r)
    45. CR (   1) B  30                  1.99904    -6.55725  281(v),227(v),231(v),219(v)
    46. CR (   1) C  34                  1.99933   -10.00628  211(v),240(v),271(r),253(r)
    47. CR (   1) N  35                  1.99947   -14.01613  231(v),280(v),253(r),67(r)
    48. LP (   1) N  35                  1.94516    -0.42062  231(v),253(r),280(v),67(r)
                                                    269(r),65(r),249(r)
   210. RY*(   1) B  30                  0.00148     0.59384   
   211. RY*(   2) B  30                  0.00057     0.51574   
   212. RY*(   3) B  30                  0.00035     0.59122   
   213. RY*(   4) B  30                  0.00014     0.56801   
   214. RY*(   5) B  30                  0.00004     1.63686   
   215. RY*(   6) B  30                  0.00000     1.61348   
   216. RY*(   7) B  30                  0.00001     1.65934   
   217. RY*(   8) B  30                  0.00001     1.42574   
   218. RY*(   9) B  30                  0.00001     1.48301   
   219. RY*(   1) H  31                  0.00076     0.62664   
   220. RY*(   2) H  31                  0.00008     1.98398   
   221. RY*(   3) H  31                  0.00004     1.79799   
   222. RY*(   4) H  31                  0.00001     2.12256   
   223. RY*(   1) H  32                  0.00067     0.66406   
   224. RY*(   2) H  32                  0.00012     1.98443   
   225. RY*(   3) H  32                  0.00005     1.79984   
   226. RY*(   4) H  32                  0.00001     2.15025   
   227. RY*(   1) H  33                  0.00034     0.56963   
   228. RY*(   2) H  33                  0.00006     2.17458   
   229. RY*(   3) H  33                  0.00004     1.79067   
   230. RY*(   4) H  33                  0.00001     1.94366   
   231. RY*(   1) C  34                  0.02142     0.55439   
   232. RY*(   2) C  34                  0.00101     1.40059   
   233. RY*(   3) C  34                  0.00084     1.59473   
   234. RY*(   4) C  34                  0.00035     1.23134   
   235. RY*(   5) C  34                  0.00027     1.64949   
   236. RY*(   6) C  34                  0.00019     1.63067   
   237. RY*(   7) C  34                  0.00004     2.40860   
   238. RY*(   8) C  34                  0.00001     2.14087   
   239. RY*(   9) C  34                  0.00000     1.83381   
   240. RY*(   1) N  35                  0.00303     1.18101   
   241. RY*(   2) N  35                  0.00099     1.15562   
   242. RY*(   3) N  35                  0.00033     0.90970   
   243. RY*(   4) N  35                  0.00022     0.91131   
   244. RY*(   5) N  35                  0.00001     2.40898   
   245. RY*(   6) N  35                  0.00001     2.31023   
   246. RY*(   7) N  35                  0.00001     2.62756   
   247. RY*(   8) N  35                  0.00000     2.39649   
   248. RY*(   9) N  35                  0.00000     2.28709   
   277. BD*(   1) B  30 - H  31          0.00596     0.50551   
   278. BD*(   1) B  30 - H  32          0.00605     0.49326   
   279. BD*(   1) B  30 - H  33          0.00702     0.54671   
   280. BD*(   1) B  30 - C  34          0.01160     0.49098   
   281. BD*(   1) C  34 - N  35          0.01329     0.91110   
   282. BD*(   2) C  34 - N  35          0.05126     0.16218   
   283. BD*(   3) C  34 - N  35          0.05642     0.15992   
       -------------------------------
              Total Lewis   21.75897  ( 99.1564%)
        Valence non-Lewis    0.15160  (  0.6908%)
        Rydberg non-Lewis    0.03352  (  0.1528%)
       -------------------------------
            Total unit  2   21.94409  (100.0000%)
           Charge unit  2   -0.94409
 Unable to Open any file for archive entry.
 1\1\GINC-COMPUTE-0-9\SP\RB3LYP\def2SVP\C9H23B1N2\ZAHRT2\13-Mar-2021\0\
 \# b3lyp/def2svp geom=NewRedundant pop=NBO\\63\\0,1\N,0,0.0838283781,0
 .6849379745,0.3087408583\C,0,0.1495606852,1.1089775234,-1.1575042086\H
 ,0,0.2261122605,0.1873237897,-1.7594271497\H,0,-0.8280721484,1.5567227
 922,-1.3719151164\C,0,1.2607081445,2.0822903938,-1.5100956106\H,0,2.26
 11979321,1.6425721284,-1.3971927656\H,0,1.2226531278,3.028772344,-0.94
 92371306\H,0,1.1432123142,2.330885137,-2.5753399588\C,0,-0.3726615737,
 1.8754168734,1.1277834862\H,0,0.4062457978,2.6395718216,1.0135772564\H
 ,0,-1.276040576,2.2540864869,0.6335423686\C,0,-0.6504265624,1.62012268
 05,2.600251372\H,0,0.2272493053,1.244381387,3.1444850438\H,0,-1.486538
 3833,0.9254506978,2.7582383474\H,0,-0.9305124685,2.5799252833,3.059852
 3111\C,0,1.4464295735,0.2306024784,0.8069711196\H,0,2.0771604289,1.129
 689298,0.816434594\H,0,1.2959880513,-0.0763786529,1.8494844684\C,0,2.0
 97516835,-0.8949688171,0.0213489417\H,0,3.0963179767,-1.0594148165,0.4
 538755288\H,0,2.2176059104,-0.6643911258,-1.044519874\H,0,1.5408098928
 ,-1.8398591861,0.0915588506\C,0,-0.8863406179,-0.4847476726,0.44983632
 17\H,0,-0.4587355347,-1.317388528,-0.1133575152\H,0,-0.8658114239,-0.7
 650317619,1.5099521641\C,0,-2.2996919292,-0.2305394878,-0.0320591073\H
 ,0,-2.3360333834,-0.0500849241,-1.1147497939\H,0,-2.8131582969,0.58649
 34745,0.4984072148\H,0,-2.8598659841,-1.1602434103,0.1425805021\B,0,-0
 .5943833026,-3.5891162419,-1.0601514502\H,0,-1.7516318767,-3.347086479
 ,-0.6998709694\H,0,0.1720633072,-3.4934941068,-0.0886469639\H,0,-0.511
 2605576,-4.7050725255,-1.5574464082\C,0,-0.1634702159,-2.4689613134,-2
 .0970844625\N,0,0.1599739138,-1.5614405147,-2.7583242647\\Version=ES64
 L-G16RevC.01\State=1-A\HF=-490.7430124\RMSD=8.145e-09\Dipole=0.5249417
 ,4.898106,2.8423879\Quadrupole=10.4656541,-13.0168583,2.5512042,-3.947
 3019,-0.6886328,-6.9965206\PG=C01 [X(C9H23B1N2)]\\@
 The archive entry for this job was punched.


 ... I FELL INTO A REVERIE ... THE ATOMS WERE GAMBOLING BEFORE MY EYES
 ... I SAW HOW TWO SMALL ONES UNITED TO FORM A PAIR;
 HOW THE LARGER ONES SEIZED TWO OF THE SMALLER ONES;
 HOW STILL LARGER ONES KEPT HOLD OF THREE OR FOUR
 SMALLER ONES ... I SAW HOW THE LARGER ONES FORMED A CHAIN ...
 THIS WAS THE ORIGIN OF THE STRUCTURE THEORY.

                                   -- C.F.KEKULE VON STRADONITZ
 File lengths (MBytes):  RWF=     48 Int=      0 D2E=      0 Chk=      6 Scr=      1
 Normal termination of Gaussian 16
