# Supplementary material for: Machine-Learning-Guided Discovery of Electrochemical Reactions
Source: J Am Chem Soc. 2022 Dec 2;144(49):22599–610. doi: 10.1021/jacs.2c08997 (PMC9756344; doi:10.1021/jacs.2c08997)
Supplement: Supplementary file 4 — ja2c08997_si_004.zip [file ja2c08997_si_004.zip › Reactivity Prediction/Nlogs_notimes/84.log]

 Entering Gaussian System, Link 0=g16
 Input=84.com
 Output=84.log
 Initial command:
  
 Copyright (c) 1988-2019, Gaussian, Inc.  All Rights Reserved.
  
 This is part of the Gaussian(R) 16 program.  It is based on
 the Gaussian(R) 09 system (copyright 2009, Gaussian, Inc.),
 the Gaussian(R) 03 system (copyright 2003, Gaussian, Inc.),
 the Gaussian(R) 98 system (copyright 1998, Gaussian, Inc.),
 the Gaussian(R) 94 system (copyright 1995, Gaussian, Inc.),
 the Gaussian 92(TM) system (copyright 1992, Gaussian, Inc.),
 the Gaussian 90(TM) system (copyright 1990, Gaussian, Inc.),
 the Gaussian 88(TM) system (copyright 1988, Gaussian, Inc.),
 the Gaussian 86(TM) system (copyright 1986, Carnegie Mellon
 University), and the Gaussian 82(TM) system (copyright 1983,
 Carnegie Mellon University). Gaussian is a federally registered
 trademark of Gaussian, Inc.
  
 This software contains proprietary and confidential information,
 including trade secrets, belonging to Gaussian, Inc.
  
 This software is provided under written license and may be
 used, copied, transmitted, or stored only in accord with that
 written license.
  
 The following legend is applicable only to US Government
 contracts under FAR:
  
                    RESTRICTED RIGHTS LEGEND
  
 Use, reproduction and disclosure by the US Government is
 subject to restrictions as set forth in subparagraphs (a)
 and (c) of the Commercial Computer Software - Restricted
 Rights clause in FAR 52.227-19.
  
 Gaussian, Inc.
 340 Quinnipiac St., Bldg. 40, Wallingford CT 06492
  
  
 ---------------------------------------------------------------
 Warning -- This program may not be used in any manner that
 competes with the business of Gaussian, Inc. or will provide
 assistance to any competitor of Gaussian, Inc.  The licensee
 of this program is prohibited from giving any competitor of
 Gaussian, Inc. access to this program.  By using this program,
 the user acknowledges that Gaussian, Inc. is engaged in the
 business of creating and licensing software in the field of
 computational chemistry and represents and warrants to the
 licensee that it is not a competitor of Gaussian, Inc. and that
 it will not use this program in any manner prohibited above.
 ---------------------------------------------------------------
  

 Cite this work as:
 Gaussian 16, Revision C.01,
 M. J. Frisch, G. W. Trucks, H. B. Schlegel, G. E. Scuseria, 
 M. A. Robb, J. R. Cheeseman, G. Scalmani, V. Barone, 
 G. A. Petersson, H. Nakatsuji, X. Li, M. Caricato, A. V. Marenich, 
 J. Bloino, B. G. Janesko, R. Gomperts, B. Mennucci, H. P. Hratchian, 
 J. V. Ortiz, A. F. Izmaylov, J. L. Sonnenberg, D. Williams-Young, 
 F. Ding, F. Lipparini, F. Egidi, J. Goings, B. Peng, A. Petrone, 
 T. Henderson, D. Ranasinghe, V. G. Zakrzewski, J. Gao, N. Rega, 
 G. Zheng, W. Liang, M. Hada, M. Ehara, K. Toyota, R. Fukuda, 
 J. Hasegawa, M. Ishida, T. Nakajima, Y. Honda, O. Kitao, H. Nakai, 
 T. Vreven, K. Throssell, J. A. Montgomery, Jr., J. E. Peralta, 
 F. Ogliaro, M. J. Bearpark, J. J. Heyd, E. N. Brothers, K. N. Kudin, 
 V. N. Staroverov, T. A. Keith, R. Kobayashi, J. Normand, 
 K. Raghavachari, A. P. Rendell, J. C. Burant, S. S. Iyengar, 
 J. Tomasi, M. Cossi, J. M. Millam, M. Klene, C. Adamo, R. Cammi, 
 J. W. Ochterski, R. L. Martin, K. Morokuma, O. Farkas, 
 J. B. Foresman, and D. J. Fox, Gaussian, Inc., Wallingford CT, 2019.
 
 ******************************************
 Gaussian 16:  ES64L-G16RevC.01  3-Jul-2019
                13-Mar-2021 
 ******************************************
 %nprocshared=16
 Will use up to   16 processors via shared memory.
 %mem=7GB
 -----------------------------------------
 # b3lyp/def2svp geom=NewRedundant pop=NBO
 -----------------------------------------
 1/29=4000,38=1,172=1/1;
 2/12=2,17=6,18=5,40=1/2;
 3/5=43,7=101,11=2,25=1,30=1,74=-5/1,2,3;
 4//1;
 5/5=2,38=5/2;
 6/7=2,8=2,9=2,10=2,28=1,40=1/1,7;
 99/5=1,9=1/99;
 --
 84
 --
 Symbolic Z-matrix:
 Charge =  0 Multiplicity = 1
 C                    -1.31392  -0.33111   0.96136 
 C                    -2.54379  -0.06421   1.56705 
 C                    -3.70108   0.08347   0.79596 
 C                    -3.61647  -0.01135  -0.59404 
 C                    -2.38337  -0.23964  -1.20861 
 C                    -1.221    -0.41187  -0.44319 
 N                     0.00857  -0.65223  -1.06087 
 C                     1.23336  -0.25118  -0.52214 
 C                     1.40466  -0.15313   0.87391 
 C                     2.62551   0.27422   1.40076 
 C                     3.70197   0.56815   0.55781 
 C                     3.54165   0.4573   -0.82431 
 C                     2.312     0.06777  -1.35965 
 S                     0.10839  -0.68652   1.97211 
 H                    -2.59165   0.01206   2.65581 
 H                    -4.65982   0.27335   1.28251 
 H                    -4.51059   0.10514  -1.21051 
 H                    -2.31439  -0.2922   -2.2989 
 H                    -0.02211  -0.68076  -2.07264 
 H                     2.73261   0.36064   2.48453 
 H                     4.65696   0.88332   0.9828 
 H                     4.37167   0.68667  -1.49625 
 H                     2.18083   0.00211  -2.4435 
 
                          Input orientation:                          
 ---------------------------------------------------------------------
 Center     Atomic      Atomic             Coordinates (Angstroms)
 Number     Number       Type             X           Y           Z
 ---------------------------------------------------------------------
      1          6           0       -1.313920   -0.331114    0.961362
      2          6           0       -2.543787   -0.064214    1.567053
      3          6           0       -3.701078    0.083467    0.795961
      4          6           0       -3.616469   -0.011349   -0.594042
      5          6           0       -2.383369   -0.239642   -1.208606
      6          6           0       -1.221001   -0.411872   -0.443189
      7          7           0        0.008575   -0.652227   -1.060866
      8          6           0        1.233358   -0.251184   -0.522143
      9          6           0        1.404662   -0.153127    0.873908
     10          6           0        2.625509    0.274222    1.400762
     11          6           0        3.701966    0.568149    0.557812
     12          6           0        3.541646    0.457297   -0.824311
     13          6           0        2.312003    0.067767   -1.359652
     14         16           0        0.108387   -0.686516    1.972114
     15          1           0       -2.591653    0.012062    2.655806
     16          1           0       -4.659815    0.273349    1.282507
     17          1           0       -4.510586    0.105143   -1.210513
     18          1           0       -2.314392   -0.292198   -2.298898
     19          1           0       -0.022105   -0.680758   -2.072641
     20          1           0        2.732611    0.360645    2.484530
     21          1           0        4.656960    0.883323    0.982796
     22          1           0        4.371672    0.686670   -1.496247
     23          1           0        2.180826    0.002106   -2.443505
 ---------------------------------------------------------------------
                    Distance matrix (angstroms):
                    1          2          3          4          5
     1  C    0.000000
     2  C    1.396664   0.000000
     3  C    2.428531   1.398470   0.000000
     4  C    2.797010   2.413249   1.395799   0.000000
     5  C    2.420920   2.785820   2.420547   1.396547   0.000000
     6  C    1.409936   2.431398   2.816316   2.433402   1.402365
     7  N    2.437522   3.710292   4.213144   3.710741   2.431758
     8  C    2.948864   4.320476   5.118403   4.856286   3.681315
     9  C    2.725805   4.009813   5.111813   5.233234   4.323601
    10  C    4.009813   5.183031   6.358292   6.559198   5.671130
    11  C    5.111813   6.358292   7.422715   7.431156   6.387806
    12  C    5.233234   6.559198   7.431156   7.177135   5.978228
    13  C    4.323601   5.671130   6.387806   5.978228   4.707848
    14  S    1.780698   2.754153   4.060571   4.573354   4.065160
    15  H    2.149771   1.092471   2.166783   3.407684   3.878198
    16  H    3.415191   2.161595   1.091769   2.165885   3.413358
    17  H    3.889221   3.407618   2.163726   1.092270   2.154979
    18  H    3.410536   3.879456   3.412063   2.163520   1.093735
    19  H    3.316053   4.470612   4.727342   3.943833   2.552784
    20  H    4.378696   5.372396   6.657361   7.065890   6.338206
    21  H    6.093170   7.286284   8.398302   8.469740   7.458520
    22  H    6.277076   7.600737   8.413523   8.069177   6.824322
    23  H    4.890542   6.197655   6.715471   6.085173   4.734479
                    6          7          8          9         10
     6  C    0.000000
     7  N    1.396837   0.000000
     8  C    2.460880   1.396837   0.000000
     9  C    2.948864   2.437522   1.409936   0.000000
    10  C    4.320476   3.710292   2.431398   1.396664   0.000000
    11  C    5.118403   4.213144   2.816316   2.428531   1.398470
    12  C    4.856286   3.710741   2.433402   2.797010   2.413249
    13  C    3.681315   2.431758   1.402365   2.420920   2.785820
    14  S    2.770629   3.034815   2.770629   1.780698   2.754153
    15  H    3.414993   4.584334   4.979896   4.378696   5.372396
    16  H    3.908068   5.304899   6.185579   6.093170   7.286284
    17  H    3.417230   4.584629   5.796009   6.277076   7.600737
    18  H    2.157193   2.656787   3.968006   4.890542   6.197655
    19  H    2.040776   1.012641   2.040776   3.316053   4.470612
    20  H    4.979896   4.584334   3.414993   2.149771   1.092471
    21  H    6.185579   5.304899   3.908068   3.415191   2.161595
    22  H    5.796009   4.584629   3.417230   3.889221   3.407618
    23  H    3.968006   2.656787   2.157193   3.410536   3.879456
                   11         12         13         14         15
    11  C    0.000000
    12  C    1.395799   0.000000
    13  C    2.420547   1.396547   0.000000
    14  S    4.060571   4.573354   4.065160   0.000000
    15  H    6.657361   7.065890   6.338206   2.871527   0.000000
    16  H    8.398302   8.469740   7.458520   4.912500   2.496301
    17  H    8.413523   8.069177   6.824322   5.664870   4.317337
    18  H    6.715471   6.085173   4.734479   4.926143   4.971775
    19  H    4.727342   3.943833   2.552784   4.046863   5.425937
    20  H    2.166783   3.407684   3.878198   2.871527   5.338411
    21  H    1.091769   2.165885   3.413358   4.912500   7.490023
    22  H    2.163726   1.092270   2.154979   5.664870   8.135265
    23  H    3.412063   2.163520   1.093735   4.926143   6.984241
                   16         17         18         19         20
    16  H    0.000000
    17  H    2.503141   0.000000
    18  H    4.318255   2.483089   0.000000
    19  H    5.803076   4.637604   2.335968   0.000000
    20  H    7.490023   8.135265   6.984241   5.425937   0.000000
    21  H    9.341531   9.458334   7.794300   5.803076   2.496301
    22  H    9.458334   8.905859   6.804842   4.637604   4.317337
    23  H    7.794300   6.804842   4.507162   2.335968   4.971775
                   21         22         23
    21  H    0.000000
    22  H    2.503141   0.000000
    23  H    4.318255   2.483089   0.000000
 Stoichiometry    C12H9NS
 Framework group  CS[SG(HNS),X(C12H8)]
 Deg. of freedom    33
 Full point group                 CS      NOp   2
 Largest Abelian subgroup         CS      NOp   2
 Largest concise Abelian subgroup CS      NOp   2
                         Standard orientation:                         
 ---------------------------------------------------------------------
 Center     Atomic      Atomic             Coordinates (Angstroms)
 Number     Number       Type             X           Y           Z
 ---------------------------------------------------------------------
      1          6           0       -0.640824    0.078707    1.362902
      2          6           0       -1.191788   -0.292264    2.591515
      3          6           0       -0.375424   -0.479938    3.711357
      4          6           0        1.005691   -0.319628    3.588568
      5          6           0        1.566996    0.013443    2.353924
      6          6           0        0.755109    0.226164    1.230440
      7          7           0        1.319147    0.571171   -0.000000
      8          6           0        0.755109    0.226164   -1.230440
      9          6           0       -0.640824    0.078707   -1.362902
     10          6           0       -1.191788   -0.292264   -2.591515
     11          6           0       -0.375424   -0.479938   -3.711357
     12          6           0        1.005691   -0.319628   -3.588568
     13          6           0        1.566996    0.013443   -2.353924
     14         16           0       -1.714299    0.479999    0.000000
     15          1           0       -2.274138   -0.418660    2.669205
     16          1           0       -0.820038   -0.751627    4.670765
     17          1           0        1.657207   -0.466110    4.452930
     18          1           0        2.651126    0.117604    2.253581
     19          1           0        2.329336    0.641602   -0.000000
     20          1           0       -2.274138   -0.418660   -2.669205
     21          1           0       -0.820038   -0.751627   -4.670765
     22          1           0        1.657207   -0.466110   -4.452930
     23          1           0        2.651126    0.117604   -2.253581
 ---------------------------------------------------------------------
 Rotational constants (GHZ):           1.5546509           0.4398767           0.3552251
 Standard basis: def2SVP (5D, 7F)
 There are   139 symmetry adapted cartesian basis functions of A'  symmetry.
 There are   120 symmetry adapted cartesian basis functions of A"  symmetry.
 There are   131 symmetry adapted basis functions of A'  symmetry.
 There are   114 symmetry adapted basis functions of A"  symmetry.
   245 basis functions,   425 primitive gaussians,   259 cartesian basis functions
    52 alpha electrons       52 beta electrons
       nuclear repulsion energy       905.6472993822 Hartrees.
 NAtoms=   23 NActive=   23 NUniq=   13 SFac= 3.13D+00 NAtFMM=   60 NAOKFM=F Big=F
 Integral buffers will be    131072 words long.
 Raffenetti 2 integral format.
 Two-electron integral symmetry is turned on.
 One-electron integrals computed using PRISM.
   2 Symmetry operations used in ECPInt.
 ECPInt:  NShTT=    6441 NPrTT=   24309 LenC2=    6121 LenP2D=   16882.
 LDataN:  DoStor=T MaxTD1= 4 Len=   56
 NBasis=   245 RedAO= T EigKep=  2.44D-04  NBF=   131   114
 NBsUse=   245 1.00D-06 EigRej= -1.00D+00 NBFU=   131   114
 ExpMin= 1.22D-01 ExpMax= 9.18D+03 ExpMxC= 1.38D+03 IAcc=3 IRadAn=         5 AccDes= 0.00D+00
 Harris functional with IExCor=  402 and IRadAn=       5 diagonalized for initial guess.
 HarFok:  IExCor=  402 AccDes= 0.00D+00 IRadAn=         5 IDoV= 1 UseB2=F ITyADJ=14
 ICtDFT=  3500011 ScaDFX=  1.000000  1.000000  1.000000  1.000000
 FoFCou: FMM=F IPFlag=           0 FMFlag=      100000 FMFlg1=           0
         NFxFlg=           0 DoJE=T BraDBF=F KetDBF=T FulRan=T
         wScrn=  0.000000 ICntrl=       500 IOpCl=  0 I1Cent=   200000004 NGrid=           0
         NMat0=    1 NMatS0=      1 NMatT0=    0 NMatD0=    1 NMtDS0=    0 NMtDT0=    0
 Petite list used in FoFCou.
 Initial guess orbital symmetries:
       Occupied  (A') (A') (A") (A') (A") (A') (A") (A') (A") (A')
                 (A") (A') (A') (A") (A') (A") (A') (A') (A') (A")
                 (A') (A') (A") (A") (A') (A') (A") (A') (A") (A')
                 (A") (A') (A') (A") (A") (A') (A") (A') (A") (A')
                 (A') (A") (A') (A") (A") (A') (A') (A') (A") (A")
                 (A') (A')
       Virtual   (A") (A") (A') (A') (A") (A') (A') (A") (A") (A')
                 (A') (A") (A') (A") (A') (A") (A') (A') (A") (A')
                 (A") (A') (A') (A") (A") (A') (A") (A') (A") (A')
                 (A") (A') (A') (A") (A') (A") (A") (A') (A") (A')
                 (A") (A') (A") (A') (A') (A') (A") (A') (A") (A")
                 (A') (A') (A") (A') (A") (A') (A") (A') (A') (A")
                 (A') (A') (A") (A") (A") (A') (A') (A") (A') (A")
                 (A") (A') (A') (A") (A') (A") (A') (A') (A') (A")
                 (A") (A') (A") (A') (A') (A") (A') (A") (A') (A")
                 (A") (A') (A') (A") (A") (A') (A") (A') (A') (A")
                 (A') (A") (A') (A") (A') (A') (A") (A") (A') (A')
                 (A") (A") (A') (A") (A') (A") (A') (A') (A") (A')
                 (A") (A') (A") (A') (A") (A") (A') (A') (A") (A")
                 (A') (A') (A") (A') (A') (A") (A") (A') (A') (A")
                 (A") (A') (A") (A') (A") (A') (A") (A") (A') (A')
                 (A") (A") (A') (A') (A") (A') (A") (A") (A') (A")
                 (A') (A') (A') (A") (A") (A') (A") (A') (A') (A")
                 (A') (A") (A") (A') (A') (A") (A') (A") (A") (A')
                 (A') (A") (A') (A") (A') (A") (A') (A") (A') (A")
                 (A') (A") (A')
 The electronic state of the initial guess is 1-A'.
 Requested convergence on RMS density matrix=1.00D-08 within 128 cycles.
 Requested convergence on MAX density matrix=1.00D-06.
 Requested convergence on             energy=1.00D-06.
 No special actions if energy rises.
 Integral accuracy reduced to 1.0D-05 until final iterations.
 Initial convergence to 1.0D-05 achieved.  Increase integral accuracy.
 SCF Done:  E(RB3LYP) =  -915.171556090     A.U. after   15 cycles
            NFock= 15  Conv=0.86D-08     -V/T= 2.0074

 **********************************************************************

            Population analysis using the SCF Density.

 **********************************************************************

 Orbital symmetries:
       Occupied  (A') (A') (A") (A') (A") (A') (A") (A') (A") (A')
                 (A") (A') (A") (A') (A') (A") (A') (A') (A') (A")
                 (A') (A') (A") (A") (A') (A') (A') (A") (A") (A')
                 (A") (A') (A") (A') (A") (A') (A") (A') (A') (A")
                 (A') (A") (A') (A") (A") (A') (A') (A') (A") (A")
                 (A') (A')
       Virtual   (A") (A') (A") (A') (A") (A') (A') (A") (A") (A')
                 (A') (A") (A') (A") (A') (A") (A') (A') (A") (A')
                 (A') (A") (A') (A") (A") (A') (A") (A') (A") (A')
                 (A") (A') (A') (A') (A") (A") (A') (A") (A") (A')
                 (A') (A") (A') (A") (A') (A') (A') (A") (A") (A')
                 (A") (A') (A") (A') (A") (A') (A') (A") (A') (A")
                 (A") (A') (A") (A') (A') (A") (A') (A') (A") (A')
                 (A") (A') (A") (A") (A') (A") (A') (A') (A') (A")
                 (A") (A') (A") (A') (A') (A") (A') (A") (A') (A")
                 (A") (A') (A') (A") (A') (A") (A') (A') (A") (A")
                 (A') (A") (A') (A") (A') (A') (A") (A') (A") (A")
                 (A') (A") (A') (A") (A') (A') (A") (A") (A') (A')
                 (A") (A') (A") (A') (A") (A") (A') (A') (A") (A')
                 (A") (A') (A") (A') (A') (A") (A") (A') (A') (A")
                 (A") (A') (A") (A') (A") (A') (A") (A") (A') (A')
                 (A") (A') (A") (A') (A') (A") (A") (A") (A') (A")
                 (A') (A') (A') (A") (A") (A') (A') (A") (A') (A")
                 (A') (A") (A") (A') (A') (A") (A') (A") (A") (A')
                 (A') (A") (A') (A") (A') (A") (A') (A") (A') (A")
                 (A') (A') (A")
 The electronic state is 1-A'.
 Alpha  occ. eigenvalues --  -88.85280 -14.36515 -10.24176 -10.24176 -10.21854
 Alpha  occ. eigenvalues --  -10.21851 -10.19734 -10.19733 -10.19638 -10.19637
 Alpha  occ. eigenvalues --  -10.19512 -10.19511 -10.18957 -10.18957  -7.94784
 Alpha  occ. eigenvalues --   -5.91705  -5.91329  -5.90668  -0.96259  -0.85878
 Alpha  occ. eigenvalues --   -0.84857  -0.79946  -0.75863  -0.74640  -0.72307
 Alpha  occ. eigenvalues --   -0.68076  -0.63387  -0.62815  -0.60093  -0.56074
 Alpha  occ. eigenvalues --   -0.54511  -0.53467  -0.47979  -0.47763  -0.46358
 Alpha  occ. eigenvalues --   -0.45923  -0.43715  -0.43713  -0.42693  -0.42585
 Alpha  occ. eigenvalues --   -0.39142  -0.37688  -0.37546  -0.36476  -0.35022
 Alpha  occ. eigenvalues --   -0.33852  -0.33168  -0.30262  -0.26521  -0.26232
 Alpha  occ. eigenvalues --   -0.23116  -0.18741
 Alpha virt. eigenvalues --   -0.02518  -0.01556  -0.01241   0.01595   0.03688
 Alpha virt. eigenvalues --    0.04530   0.06452   0.07942   0.10342   0.10918
 Alpha virt. eigenvalues --    0.11067   0.13317   0.13612   0.13961   0.15230
 Alpha virt. eigenvalues --    0.15523   0.16291   0.21315   0.25043   0.25139
 Alpha virt. eigenvalues --    0.27279   0.28526   0.28918   0.29460   0.30676
 Alpha virt. eigenvalues --    0.31090   0.32506   0.34899   0.37059   0.37087
 Alpha virt. eigenvalues --    0.39713   0.40405   0.41109   0.41352   0.41988
 Alpha virt. eigenvalues --    0.44089   0.45736   0.46224   0.47214   0.47470
 Alpha virt. eigenvalues --    0.47840   0.48523   0.49486   0.49769   0.50487
 Alpha virt. eigenvalues --    0.51926   0.53692   0.54268   0.54922   0.56873
 Alpha virt. eigenvalues --    0.57362   0.58052   0.59680   0.60059   0.61834
 Alpha virt. eigenvalues --    0.62558   0.63150   0.63990   0.65177   0.65222
 Alpha virt. eigenvalues --    0.66467   0.66548   0.69140   0.69593   0.70366
 Alpha virt. eigenvalues --    0.70534   0.71597   0.72182   0.73135   0.74041
 Alpha virt. eigenvalues --    0.74358   0.75108   0.75445   0.76895   0.76951
 Alpha virt. eigenvalues --    0.80650   0.81702   0.81974   0.84372   0.85638
 Alpha virt. eigenvalues --    0.88429   0.91247   0.92623   0.94207   0.94894
 Alpha virt. eigenvalues --    1.01903   1.04324   1.06261   1.09805   1.10014
 Alpha virt. eigenvalues --    1.15667   1.16029   1.17557   1.18207   1.20261
 Alpha virt. eigenvalues --    1.21052   1.23259   1.24890   1.25164   1.26241
 Alpha virt. eigenvalues --    1.26914   1.27241   1.27361   1.30091   1.31695
 Alpha virt. eigenvalues --    1.34580   1.34853   1.47237   1.49392   1.51078
 Alpha virt. eigenvalues --    1.51711   1.53639   1.56167   1.65104   1.67344
 Alpha virt. eigenvalues --    1.69021   1.69217   1.70157   1.70201   1.71889
 Alpha virt. eigenvalues --    1.73091   1.73384   1.75355   1.75859   1.76137
 Alpha virt. eigenvalues --    1.77411   1.78158   1.78696   1.80687   1.81212
 Alpha virt. eigenvalues --    1.81742   1.83609   1.88712   1.89111   1.93549
 Alpha virt. eigenvalues --    1.93681   1.94722   1.94919   1.96045   1.96650
 Alpha virt. eigenvalues --    1.98205   1.99585   2.03665   2.05251   2.06643
 Alpha virt. eigenvalues --    2.11605   2.13513   2.13581   2.13749   2.14823
 Alpha virt. eigenvalues --    2.18323   2.20554   2.21230   2.23244   2.25626
 Alpha virt. eigenvalues --    2.26421   2.28012   2.28947   2.29429   2.31393
 Alpha virt. eigenvalues --    2.31497   2.32478   2.37872   2.43892   2.47951
 Alpha virt. eigenvalues --    2.48452   2.56896   2.57085   2.59017   2.59554
 Alpha virt. eigenvalues --    2.60805   2.62012   2.63522   2.67569   2.71572
 Alpha virt. eigenvalues --    2.71691   2.76659   2.78826   2.80925   2.84259
 Alpha virt. eigenvalues --    2.86514   2.88429   2.93287   2.94184   2.98624
 Alpha virt. eigenvalues --    3.03032   3.06161   3.10670   3.15280   3.29345
 Alpha virt. eigenvalues --    3.42835   3.60313   3.60331
          Condensed to atoms (all electrons):
               1          2          3          4          5          6
     1  C    5.515999   0.294255   0.111983  -0.182148   0.056694   0.191600
     2  C    0.294255   5.041458   0.276233   0.120771  -0.138739   0.107893
     3  C    0.111983   0.276233   5.091480   0.234931   0.097462  -0.159163
     4  C   -0.182148   0.120771   0.234931   5.112357   0.241832   0.145164
     5  C    0.056694  -0.138739   0.097462   0.241832   5.205779   0.291413
     6  C    0.191600   0.107893  -0.159163   0.145164   0.291413   5.084632
     7  N   -0.079770   0.005154  -0.000000   0.007959  -0.088107   0.396099
     8  C   -0.036969   0.000097   0.000106  -0.000514   0.010365  -0.020148
     9  C    0.006776   0.005243  -0.000302   0.000154  -0.001485  -0.036969
    10  C    0.005243  -0.000027  -0.000002   0.000001  -0.000001   0.000097
    11  C   -0.000302  -0.000002   0.000000  -0.000000   0.000001   0.000106
    12  C    0.000154   0.000001  -0.000000   0.000000  -0.000018  -0.000514
    13  C   -0.001485  -0.000001   0.000001  -0.000018   0.000648   0.010365
    14  S    0.212040  -0.057037   0.002930   0.000788   0.002728  -0.052358
    15  H   -0.076114   0.431482  -0.066333   0.014785  -0.001507   0.017401
    16  H    0.017746  -0.078108   0.445858  -0.079363   0.016224  -0.001833
    17  H   -0.001370   0.015186  -0.076284   0.437838  -0.071837   0.016685
    18  H    0.022292  -0.002946   0.016970  -0.074637   0.441360  -0.087778
    19  H    0.013973  -0.000089  -0.000049   0.000173  -0.025875  -0.013568
    20  H    0.000143  -0.000008   0.000000   0.000000  -0.000001  -0.000023
    21  H    0.000003  -0.000000  -0.000000   0.000000   0.000000   0.000001
    22  H    0.000000   0.000000   0.000000   0.000000  -0.000000   0.000004
    23  H   -0.000083  -0.000000  -0.000000   0.000002   0.000014  -0.000315
               7          8          9         10         11         12
     1  C   -0.079770  -0.036969   0.006776   0.005243  -0.000302   0.000154
     2  C    0.005154   0.000097   0.005243  -0.000027  -0.000002   0.000001
     3  C   -0.000000   0.000106  -0.000302  -0.000002   0.000000  -0.000000
     4  C    0.007959  -0.000514   0.000154   0.000001  -0.000000   0.000000
     5  C   -0.088107   0.010365  -0.001485  -0.000001   0.000001  -0.000018
     6  C    0.396099  -0.020148  -0.036969   0.000097   0.000106  -0.000514
     7  N    6.264777   0.396099  -0.079770   0.005154  -0.000000   0.007959
     8  C    0.396099   5.084632   0.191600   0.107893  -0.159163   0.145164
     9  C   -0.079770   0.191600   5.515999   0.294255   0.111983  -0.182148
    10  C    0.005154   0.107893   0.294255   5.041458   0.276233   0.120771
    11  C   -0.000000  -0.159163   0.111983   0.276233   5.091480   0.234931
    12  C    0.007959   0.145164  -0.182148   0.120771   0.234931   5.112357
    13  C   -0.088107   0.291413   0.056694  -0.138739   0.097462   0.241832
    14  S   -0.003048  -0.052358   0.212040  -0.057037   0.002930   0.000788
    15  H   -0.000104  -0.000023   0.000143  -0.000008   0.000000   0.000000
    16  H    0.000008   0.000001   0.000003  -0.000000  -0.000000   0.000000
    17  H   -0.000136   0.000004   0.000000   0.000000   0.000000   0.000000
    18  H   -0.014894  -0.000315  -0.000083  -0.000000  -0.000000   0.000002
    19  H    0.341438  -0.013568   0.013973  -0.000089  -0.000049   0.000173
    20  H   -0.000104   0.017401  -0.076114   0.431482  -0.066333   0.014785
    21  H    0.000008  -0.001833   0.017746  -0.078108   0.445858  -0.079363
    22  H   -0.000136   0.016685  -0.001370   0.015186  -0.076284   0.437838
    23  H   -0.014894  -0.087778   0.022292  -0.002946   0.016970  -0.074637
              13         14         15         16         17         18
     1  C   -0.001485   0.212040  -0.076114   0.017746  -0.001370   0.022292
     2  C   -0.000001  -0.057037   0.431482  -0.078108   0.015186  -0.002946
     3  C    0.000001   0.002930  -0.066333   0.445858  -0.076284   0.016970
     4  C   -0.000018   0.000788   0.014785  -0.079363   0.437838  -0.074637
     5  C    0.000648   0.002728  -0.001507   0.016224  -0.071837   0.441360
     6  C    0.010365  -0.052358   0.017401  -0.001833   0.016685  -0.087778
     7  N   -0.088107  -0.003048  -0.000104   0.000008  -0.000136  -0.014894
     8  C    0.291413  -0.052358  -0.000023   0.000001   0.000004  -0.000315
     9  C    0.056694   0.212040   0.000143   0.000003   0.000000  -0.000083
    10  C   -0.138739  -0.057037  -0.000008  -0.000000   0.000000  -0.000000
    11  C    0.097462   0.002930   0.000000  -0.000000   0.000000  -0.000000
    12  C    0.241832   0.000788   0.000000   0.000000   0.000000   0.000002
    13  C    5.205779   0.002728  -0.000001   0.000000  -0.000000   0.000014
    14  S    0.002728  15.701578  -0.003053  -0.000168   0.000015  -0.000185
    15  H   -0.000001  -0.003053   0.718033  -0.013548  -0.000341   0.000027
    16  H    0.000000  -0.000168  -0.013548   0.723711  -0.013293  -0.000320
    17  H   -0.000000   0.000015  -0.000341  -0.013293   0.724084  -0.014428
    18  H    0.000014  -0.000185   0.000027  -0.000320  -0.014428   0.748459
    19  H   -0.025875  -0.000338   0.000016  -0.000002  -0.000031   0.008477
    20  H   -0.001507  -0.003053   0.000013  -0.000000  -0.000000   0.000000
    21  H    0.016224  -0.000168  -0.000000  -0.000000   0.000000  -0.000000
    22  H   -0.071837   0.000015  -0.000000   0.000000  -0.000000  -0.000000
    23  H    0.441360  -0.000185   0.000000  -0.000000  -0.000000  -0.000017
              19         20         21         22         23
     1  C    0.013973   0.000143   0.000003   0.000000  -0.000083
     2  C   -0.000089  -0.000008  -0.000000   0.000000  -0.000000
     3  C   -0.000049   0.000000  -0.000000   0.000000  -0.000000
     4  C    0.000173   0.000000   0.000000   0.000000   0.000002
     5  C   -0.025875  -0.000001   0.000000  -0.000000   0.000014
     6  C   -0.013568  -0.000023   0.000001   0.000004  -0.000315
     7  N    0.341438  -0.000104   0.000008  -0.000136  -0.014894
     8  C   -0.013568   0.017401  -0.001833   0.016685  -0.087778
     9  C    0.013973  -0.076114   0.017746  -0.001370   0.022292
    10  C   -0.000089   0.431482  -0.078108   0.015186  -0.002946
    11  C   -0.000049  -0.066333   0.445858  -0.076284   0.016970
    12  C    0.000173   0.014785  -0.079363   0.437838  -0.074637
    13  C   -0.025875  -0.001507   0.016224  -0.071837   0.441360
    14  S   -0.000338  -0.003053  -0.000168   0.000015  -0.000185
    15  H    0.000016   0.000013  -0.000000  -0.000000   0.000000
    16  H   -0.000002  -0.000000  -0.000000   0.000000  -0.000000
    17  H   -0.000031  -0.000000   0.000000  -0.000000  -0.000000
    18  H    0.008477   0.000000  -0.000000  -0.000000  -0.000017
    19  H    0.589705   0.000016  -0.000002  -0.000031   0.008477
    20  H    0.000016   0.718033  -0.013548  -0.000341   0.000027
    21  H   -0.000002  -0.013548   0.723711  -0.013293  -0.000320
    22  H   -0.000031  -0.000341  -0.013293   0.724084  -0.014428
    23  H    0.008477   0.000027  -0.000320  -0.014428   0.748459
 Mulliken charges:
               1
     1  C   -0.070662
     2  C   -0.020815
     3  C    0.024178
     4  C    0.019927
     5  C   -0.036949
     6  C    0.111207
     7  N   -0.055583
     8  C    0.111207
     9  C   -0.070662
    10  C   -0.020815
    11  C    0.024178
    12  C    0.019927
    13  C   -0.036949
    14  S    0.090411
    15  H   -0.020867
    16  H   -0.016916
    17  H   -0.016093
    18  H   -0.041997
    19  H    0.103145
    20  H   -0.020867
    21  H   -0.016916
    22  H   -0.016093
    23  H   -0.041997
 Sum of Mulliken charges =  -0.00000
 Mulliken charges with hydrogens summed into heavy atoms:
               1
     1  C   -0.070662
     2  C   -0.041681
     3  C    0.007262
     4  C    0.003834
     5  C   -0.078946
     6  C    0.111207
     7  N    0.047562
     8  C    0.111207
     9  C   -0.070662
    10  C   -0.041681
    11  C    0.007262
    12  C    0.003834
    13  C   -0.078946
    14  S    0.090411
 Electronic spatial extent (au):  <R**2>=           3033.9443
 Charge=             -0.0000 electrons
 Dipole moment (field-independent basis, Debye):
    X=              2.0080    Y=             -0.3933    Z=              0.0000  Tot=              2.0461
 Quadrupole moment (field-independent basis, Debye-Ang):
   XX=            -78.5173   YY=            -93.9406   ZZ=            -79.8373
   XY=              2.0733   XZ=              0.0000   YZ=             -0.0000
 Traceless Quadrupole moment (field-independent basis, Debye-Ang):
   XX=              5.5811   YY=             -9.8422   ZZ=              4.2611
   XY=              2.0733   XZ=              0.0000   YZ=             -0.0000
 Octapole moment (field-independent basis, Debye-Ang**2):
  XXX=             19.1041  YYY=              3.2144  ZZZ=             -0.0000  XYY=             -0.6512
  XXY=              2.1900  XXZ=             -0.0000  XZZ=             -1.4946  YZZ=            -14.4263
  YYZ=             -0.0000  XYZ=             -0.0000
 Hexadecapole moment (field-independent basis, Debye-Ang**3):
 XXXX=           -833.5240 YYYY=           -177.9299 ZZZZ=          -2947.0688 XXXY=             14.7506
 XXXZ=              0.0000 YYYX=              2.0033 YYYZ=              0.0000 ZZZX=              0.0000
 ZZZY=             -0.0000 XXYY=           -187.3811 XXZZ=           -619.2007 YYZZ=           -601.2948
 XXYZ=              0.0000 YYXZ=              0.0000 ZZXY=              5.6571
 N-N= 9.056472993822D+02 E-N=-3.954286171355D+03  KE= 9.084843497128D+02
 Symmetry A'   KE= 6.408086254149D+02
 Symmetry A"   KE= 2.676757242978D+02
 ******************************Gaussian NBO Version 3.1******************************
             N A T U R A L   A T O M I C   O R B I T A L   A N D
          N A T U R A L   B O N D   O R B I T A L   A N A L Y S I S
 ******************************Gaussian NBO Version 3.1******************************
       /RESON  / : Allow strongly delocalized NBO set

 Analyzing the SCF density

 Job title: 84                                                              

 Storage needed:    181930 in NPA,    241382 in NBO ( 939521267 available)


 NATURAL POPULATIONS:  Natural atomic orbital occupancies 
                                                          
   NAO  Atom  No  lang   Type(AO)    Occupancy      Energy
 ----------------------------------------------------------
     1    C    1  S      Cor( 1S)     1.99878     -10.09241
     2    C    1  S      Val( 2S)     0.90986      -0.17684
     3    C    1  S      Ryd( 3S)     0.00233       0.55181
     4    C    1  px     Val( 2p)     1.08056      -0.10443
     5    C    1  px     Ryd( 3p)     0.00529       0.86346
     6    C    1  py     Val( 2p)     1.09945      -0.13184
     7    C    1  py     Ryd( 3p)     0.00165       0.63551
     8    C    1  pz     Val( 2p)     1.08757      -0.12649
     9    C    1  pz     Ryd( 3p)     0.00736       0.96472
    10    C    1  dxy    Ryd( 3d)     0.00078       1.92676
    11    C    1  dxz    Ryd( 3d)     0.00151       2.24876
    12    C    1  dyz    Ryd( 3d)     0.00104       1.94928
    13    C    1  dx2y2  Ryd( 3d)     0.00073       2.22584
    14    C    1  dz2    Ryd( 3d)     0.00087       2.21016

    15    C    2  S      Cor( 1S)     1.99887     -10.06217
    16    C    2  S      Val( 2S)     0.93058      -0.13512
    17    C    2  S      Ryd( 3S)     0.00142       0.55821
    18    C    2  px     Val( 2p)     1.19673      -0.06568
    19    C    2  px     Ryd( 3p)     0.00793       1.01145
    20    C    2  py     Val( 2p)     1.00199      -0.10267
    21    C    2  py     Ryd( 3p)     0.00123       0.56882
    22    C    2  pz     Val( 2p)     1.06754      -0.04993
    23    C    2  pz     Ryd( 3p)     0.00376       0.64079
    24    C    2  dxy    Ryd( 3d)     0.00037       1.95212
    25    C    2  dxz    Ryd( 3d)     0.00063       2.39468
    26    C    2  dyz    Ryd( 3d)     0.00062       2.02708
    27    C    2  dx2y2  Ryd( 3d)     0.00052       2.26836
    28    C    2  dz2    Ryd( 3d)     0.00063       2.37462

    29    C    3  S      Cor( 1S)     1.99893     -10.05881
    30    C    3  S      Val( 2S)     0.93946      -0.13443
    31    C    3  S      Ryd( 3S)     0.00103       0.56687
    32    C    3  px     Val( 2p)     1.08731      -0.04142
    33    C    3  px     Ryd( 3p)     0.00432       0.70250
    34    C    3  py     Val( 2p)     1.03987      -0.10047
    35    C    3  py     Ryd( 3p)     0.00162       0.58816
    36    C    3  pz     Val( 2p)     1.15793      -0.05422
    37    C    3  pz     Ryd( 3p)     0.00551       0.92900
    38    C    3  dxy    Ryd( 3d)     0.00055       1.97601
    39    C    3  dxz    Ryd( 3d)     0.00071       2.45044
    40    C    3  dyz    Ryd( 3d)     0.00043       1.99893
    41    C    3  dx2y2  Ryd( 3d)     0.00046       2.27124
    42    C    3  dz2    Ryd( 3d)     0.00062       2.33686

    43    C    4  S      Cor( 1S)     1.99894     -10.06383
    44    C    4  S      Val( 2S)     0.94030      -0.13870
    45    C    4  S      Ryd( 3S)     0.00113       0.56466
    46    C    4  px     Val( 2p)     1.11593      -0.04774
    47    C    4  px     Ryd( 3p)     0.00493       0.77721
    48    C    4  py     Val( 2p)     1.00462      -0.10129
    49    C    4  py     Ryd( 3p)     0.00124       0.56753
    50    C    4  pz     Val( 2p)     1.13673      -0.05378
    51    C    4  pz     Ryd( 3p)     0.00506       0.87015
    52    C    4  dxy    Ryd( 3d)     0.00056       1.97287
    53    C    4  dxz    Ryd( 3d)     0.00076       2.48091
    54    C    4  dyz    Ryd( 3d)     0.00047       1.98976
    55    C    4  dx2y2  Ryd( 3d)     0.00049       2.26133
    56    C    4  dz2    Ryd( 3d)     0.00061       2.31886

    57    C    5  S      Cor( 1S)     1.99891     -10.06417
    58    C    5  S      Val( 2S)     0.93051      -0.13787
    59    C    5  S      Ryd( 3S)     0.00139       0.56046
    60    C    5  px     Val( 2p)     1.17821      -0.06731
    61    C    5  px     Ryd( 3p)     0.00571       1.00913
    62    C    5  py     Val( 2p)     1.06005      -0.10988
    63    C    5  py     Ryd( 3p)     0.00134       0.56546
    64    C    5  pz     Val( 2p)     1.07277      -0.05376
    65    C    5  pz     Ryd( 3p)     0.00339       0.66403
    66    C    5  dxy    Ryd( 3d)     0.00038       1.94930
    67    C    5  dxz    Ryd( 3d)     0.00068       2.39208
    68    C    5  dyz    Ryd( 3d)     0.00055       2.01482
    69    C    5  dx2y2  Ryd( 3d)     0.00049       2.27154
    70    C    5  dz2    Ryd( 3d)     0.00061       2.38591

    71    C    6  S      Cor( 1S)     1.99871     -10.10723
    72    C    6  S      Val( 2S)     0.79962      -0.09609
    73    C    6  S      Ryd( 3S)     0.00189       0.55925
    74    C    6  px     Val( 2p)     1.07374      -0.07167
    75    C    6  px     Ryd( 3p)     0.00475       0.91673
    76    C    6  py     Val( 2p)     0.98708      -0.11132
    77    C    6  py     Ryd( 3p)     0.00207       0.61822
    78    C    6  pz     Val( 2p)     0.93941      -0.04340
    79    C    6  pz     Ryd( 3p)     0.00653       0.92836
    80    C    6  dxy    Ryd( 3d)     0.00070       1.95283
    81    C    6  dxz    Ryd( 3d)     0.00110       2.38898
    82    C    6  dyz    Ryd( 3d)     0.00145       1.99427
    83    C    6  dx2y2  Ryd( 3d)     0.00072       2.24469
    84    C    6  dz2    Ryd( 3d)     0.00110       2.28210

    85    N    7  S      Cor( 1S)     1.99911     -14.20356
    86    N    7  S      Val( 2S)     1.21407      -0.49366
    87    N    7  S      Ryd( 3S)     0.00054       1.14966
    88    N    7  px     Val( 2p)     1.39784      -0.24310
    89    N    7  px     Ryd( 3p)     0.00358       1.35841
    90    N    7  py     Val( 2p)     1.69291      -0.26053
    91    N    7  py     Ryd( 3p)     0.00327       0.85188
    92    N    7  pz     Val( 2p)     1.29443      -0.24223
    93    N    7  pz     Ryd( 3p)     0.00099       1.19920
    94    N    7  dxy    Ryd( 3d)     0.00024       2.36715
    95    N    7  dxz    Ryd( 3d)     0.00043       2.70845
    96    N    7  dyz    Ryd( 3d)     0.00072       2.47530
    97    N    7  dx2y2  Ryd( 3d)     0.00068       2.71745
    98    N    7  dz2    Ryd( 3d)     0.00075       2.79700

    99    C    8  S      Cor( 1S)     1.99871     -10.10723
   100    C    8  S      Val( 2S)     0.79962      -0.09609
   101    C    8  S      Ryd( 3S)     0.00189       0.55925
   102    C    8  px     Val( 2p)     1.07374      -0.07167
   103    C    8  px     Ryd( 3p)     0.00475       0.91673
   104    C    8  py     Val( 2p)     0.98708      -0.11132
   105    C    8  py     Ryd( 3p)     0.00207       0.61822
   106    C    8  pz     Val( 2p)     0.93941      -0.04340
   107    C    8  pz     Ryd( 3p)     0.00653       0.92836
   108    C    8  dxy    Ryd( 3d)     0.00070       1.95283
   109    C    8  dxz    Ryd( 3d)     0.00110       2.38898
   110    C    8  dyz    Ryd( 3d)     0.00145       1.99427
   111    C    8  dx2y2  Ryd( 3d)     0.00072       2.24469
   112    C    8  dz2    Ryd( 3d)     0.00110       2.28210

   113    C    9  S      Cor( 1S)     1.99878     -10.09241
   114    C    9  S      Val( 2S)     0.90986      -0.17684
   115    C    9  S      Ryd( 3S)     0.00233       0.55181
   116    C    9  px     Val( 2p)     1.08056      -0.10443
   117    C    9  px     Ryd( 3p)     0.00529       0.86346
   118    C    9  py     Val( 2p)     1.09945      -0.13184
   119    C    9  py     Ryd( 3p)     0.00165       0.63551
   120    C    9  pz     Val( 2p)     1.08757      -0.12649
   121    C    9  pz     Ryd( 3p)     0.00736       0.96472
   122    C    9  dxy    Ryd( 3d)     0.00078       1.92676
   123    C    9  dxz    Ryd( 3d)     0.00151       2.24876
   124    C    9  dyz    Ryd( 3d)     0.00104       1.94928
   125    C    9  dx2y2  Ryd( 3d)     0.00073       2.22584
   126    C    9  dz2    Ryd( 3d)     0.00087       2.21016

   127    C   10  S      Cor( 1S)     1.99887     -10.06217
   128    C   10  S      Val( 2S)     0.93058      -0.13512
   129    C   10  S      Ryd( 3S)     0.00142       0.55821
   130    C   10  px     Val( 2p)     1.19673      -0.06568
   131    C   10  px     Ryd( 3p)     0.00793       1.01145
   132    C   10  py     Val( 2p)     1.00199      -0.10267
   133    C   10  py     Ryd( 3p)     0.00123       0.56882
   134    C   10  pz     Val( 2p)     1.06754      -0.04993
   135    C   10  pz     Ryd( 3p)     0.00376       0.64079
   136    C   10  dxy    Ryd( 3d)     0.00037       1.95212
   137    C   10  dxz    Ryd( 3d)     0.00063       2.39468
   138    C   10  dyz    Ryd( 3d)     0.00062       2.02708
   139    C   10  dx2y2  Ryd( 3d)     0.00052       2.26836
   140    C   10  dz2    Ryd( 3d)     0.00063       2.37462

   141    C   11  S      Cor( 1S)     1.99893     -10.05881
   142    C   11  S      Val( 2S)     0.93946      -0.13443
   143    C   11  S      Ryd( 3S)     0.00103       0.56687
   144    C   11  px     Val( 2p)     1.08731      -0.04142
   145    C   11  px     Ryd( 3p)     0.00432       0.70250
   146    C   11  py     Val( 2p)     1.03987      -0.10047
   147    C   11  py     Ryd( 3p)     0.00162       0.58816
   148    C   11  pz     Val( 2p)     1.15793      -0.05422
   149    C   11  pz     Ryd( 3p)     0.00551       0.92900
   150    C   11  dxy    Ryd( 3d)     0.00055       1.97601
   151    C   11  dxz    Ryd( 3d)     0.00071       2.45044
   152    C   11  dyz    Ryd( 3d)     0.00043       1.99893
   153    C   11  dx2y2  Ryd( 3d)     0.00046       2.27124
   154    C   11  dz2    Ryd( 3d)     0.00062       2.33686

   155    C   12  S      Cor( 1S)     1.99894     -10.06383
   156    C   12  S      Val( 2S)     0.94030      -0.13870
   157    C   12  S      Ryd( 3S)     0.00113       0.56466
   158    C   12  px     Val( 2p)     1.11593      -0.04774
   159    C   12  px     Ryd( 3p)     0.00493       0.77721
   160    C   12  py     Val( 2p)     1.00462      -0.10129
   161    C   12  py     Ryd( 3p)     0.00124       0.56753
   162    C   12  pz     Val( 2p)     1.13673      -0.05378
   163    C   12  pz     Ryd( 3p)     0.00506       0.87015
   164    C   12  dxy    Ryd( 3d)     0.00056       1.97287
   165    C   12  dxz    Ryd( 3d)     0.00076       2.48091
   166    C   12  dyz    Ryd( 3d)     0.00047       1.98976
   167    C   12  dx2y2  Ryd( 3d)     0.00049       2.26133
   168    C   12  dz2    Ryd( 3d)     0.00061       2.31886

   169    C   13  S      Cor( 1S)     1.99891     -10.06417
   170    C   13  S      Val( 2S)     0.93051      -0.13787
   171    C   13  S      Ryd( 3S)     0.00139       0.56046
   172    C   13  px     Val( 2p)     1.17821      -0.06731
   173    C   13  px     Ryd( 3p)     0.00571       1.00913
   174    C   13  py     Val( 2p)     1.06005      -0.10988
   175    C   13  py     Ryd( 3p)     0.00134       0.56546
   176    C   13  pz     Val( 2p)     1.07277      -0.05376
   177    C   13  pz     Ryd( 3p)     0.00339       0.66403
   178    C   13  dxy    Ryd( 3d)     0.00038       1.94930
   179    C   13  dxz    Ryd( 3d)     0.00068       2.39208
   180    C   13  dyz    Ryd( 3d)     0.00055       2.01482
   181    C   13  dx2y2  Ryd( 3d)     0.00049       2.27154
   182    C   13  dz2    Ryd( 3d)     0.00061       2.38591

   183    S   14  S      Cor( 1S)     1.99999     -87.86798
   184    S   14  S      Cor( 2S)     1.99931      -8.65643
   185    S   14  S      Val( 3S)     1.61396      -0.69736
   186    S   14  S      Ryd( 4S)     0.00601       0.52309
   187    S   14  px     Cor( 2p)     1.99989      -5.90574
   188    S   14  px     Val( 3p)     1.42265      -0.20697
   189    S   14  px     Ryd( 4p)     0.00184       0.78597
   190    S   14  py     Cor( 2p)     1.99996      -5.90214
   191    S   14  py     Val( 3p)     1.75349      -0.22886
   192    S   14  py     Ryd( 4p)     0.00329       0.77338
   193    S   14  pz     Cor( 2p)     1.99983      -5.90890
   194    S   14  pz     Val( 3p)     0.89271      -0.14821
   195    S   14  pz     Ryd( 4p)     0.00531       0.80527
   196    S   14  dxy    Ryd( 3d)     0.00332       0.90318
   197    S   14  dxz    Ryd( 3d)     0.00733       1.17047
   198    S   14  dyz    Ryd( 3d)     0.00339       0.92544
   199    S   14  dx2y2  Ryd( 3d)     0.00228       0.97940
   200    S   14  dz2    Ryd( 3d)     0.00285       1.07399

   201    H   15  S      Val( 1S)     0.76559       0.07749
   202    H   15  S      Ryd( 2S)     0.00191       0.33000
   203    H   15  px     Ryd( 2p)     0.00080       2.37001
   204    H   15  py     Ryd( 2p)     0.00020       1.68617
   205    H   15  pz     Ryd( 2p)     0.00012       1.96036

   206    H   16  S      Val( 1S)     0.77199       0.08146
   207    H   16  S      Ryd( 2S)     0.00155       0.32282
   208    H   16  px     Ryd( 2p)     0.00020       2.04690
   209    H   16  py     Ryd( 2p)     0.00024       1.69936
   210    H   16  pz     Ryd( 2p)     0.00065       2.27351

   211    H   17  S      Val( 1S)     0.77263       0.07781
   212    H   17  S      Ryd( 2S)     0.00158       0.32033
   213    H   17  px     Ryd( 2p)     0.00034       2.11597
   214    H   17  py     Ryd( 2p)     0.00020       1.67569
   215    H   17  pz     Ryd( 2p)     0.00056       2.20920

   216    H   18  S      Val( 1S)     0.77791       0.05976
   217    H   18  S      Ryd( 2S)     0.00170       0.32817
   218    H   18  px     Ryd( 2p)     0.00079       2.36284
   219    H   18  py     Ryd( 2p)     0.00021       1.67339
   220    H   18  pz     Ryd( 2p)     0.00009       1.96746

   221    H   19  S      Val( 1S)     0.59880       0.07956
   222    H   19  S      Ryd( 2S)     0.00349       0.42697
   223    H   19  px     Ryd( 2p)     0.00130       2.41779
   224    H   19  py     Ryd( 2p)     0.00065       1.67176
   225    H   19  pz     Ryd( 2p)     0.00027       1.90288

   226    H   20  S      Val( 1S)     0.76559       0.07749
   227    H   20  S      Ryd( 2S)     0.00191       0.33000
   228    H   20  px     Ryd( 2p)     0.00080       2.37001
   229    H   20  py     Ryd( 2p)     0.00020       1.68617
   230    H   20  pz     Ryd( 2p)     0.00012       1.96036

   231    H   21  S      Val( 1S)     0.77199       0.08146
   232    H   21  S      Ryd( 2S)     0.00155       0.32282
   233    H   21  px     Ryd( 2p)     0.00020       2.04690
   234    H   21  py     Ryd( 2p)     0.00024       1.69936
   235    H   21  pz     Ryd( 2p)     0.00065       2.27351

   236    H   22  S      Val( 1S)     0.77263       0.07781
   237    H   22  S      Ryd( 2S)     0.00158       0.32033
   238    H   22  px     Ryd( 2p)     0.00034       2.11597
   239    H   22  py     Ryd( 2p)     0.00020       1.67569
   240    H   22  pz     Ryd( 2p)     0.00056       2.20920

   241    H   23  S      Val( 1S)     0.77791       0.05976
   242    H   23  S      Ryd( 2S)     0.00170       0.32817
   243    H   23  px     Ryd( 2p)     0.00079       2.36284
   244    H   23  py     Ryd( 2p)     0.00021       1.67339
   245    H   23  pz     Ryd( 2p)     0.00009       1.96746

 WARNING:  1 low occupancy (<1.9990e) core orbital  found on  C    1
           1 low occupancy (<1.9990e) core orbital  found on  C    2
           1 low occupancy (<1.9990e) core orbital  found on  C    3
           1 low occupancy (<1.9990e) core orbital  found on  C    4
           1 low occupancy (<1.9990e) core orbital  found on  C    5
           1 low occupancy (<1.9990e) core orbital  found on  C    6
           1 low occupancy (<1.9990e) core orbital  found on  C    8
           1 low occupancy (<1.9990e) core orbital  found on  C    9
           1 low occupancy (<1.9990e) core orbital  found on  C   10
           1 low occupancy (<1.9990e) core orbital  found on  C   11
           1 low occupancy (<1.9990e) core orbital  found on  C   12
           1 low occupancy (<1.9990e) core orbital  found on  C   13


 Summary of Natural Population Analysis:                  
                                                          
                                       Natural Population 
                Natural  -----------------------------------------------
    Atom  No    Charge         Core      Valence    Rydberg      Total
 -----------------------------------------------------------------------
      C    1   -0.19779      1.99878     4.17744    0.02156     6.19779
      C    2   -0.21281      1.99887     4.19684    0.01711     6.21281
      C    3   -0.23877      1.99893     4.22458    0.01526     6.23877
      C    4   -0.21176      1.99894     4.19757    0.01524     6.21176
      C    5   -0.25500      1.99891     4.24154    0.01455     6.25500
      C    6    0.18111      1.99871     3.79985    0.02032     5.81889
      N    7   -0.60955      1.99911     5.59925    0.01120     7.60955
      C    8    0.18111      1.99871     3.79985    0.02032     5.81889
      C    9   -0.19779      1.99878     4.17744    0.02156     6.19779
      C   10   -0.21281      1.99887     4.19684    0.01711     6.21281
      C   11   -0.23877      1.99893     4.22458    0.01526     6.23877
      C   12   -0.21176      1.99894     4.19757    0.01524     6.21176
      C   13   -0.25500      1.99891     4.24154    0.01455     6.25500
      S   14    0.28257      9.99898     5.68282    0.03562    15.71743
      H   15    0.23139      0.00000     0.76559    0.00302     0.76861
      H   16    0.22537      0.00000     0.77199    0.00264     0.77463
      H   17    0.22470      0.00000     0.77263    0.00267     0.77530
      H   18    0.21930      0.00000     0.77791    0.00279     0.78070
      H   19    0.39549      0.00000     0.59880    0.00571     0.60451
      H   20    0.23139      0.00000     0.76559    0.00302     0.76861
      H   21    0.22537      0.00000     0.77199    0.00264     0.77463
      H   22    0.22470      0.00000     0.77263    0.00267     0.77530
      H   23    0.21930      0.00000     0.77791    0.00279     0.78070
 =======================================================================
   * Total *    0.00000     35.98438    67.73276    0.28286   104.00000

                                 Natural Population      
 --------------------------------------------------------
   Core                      35.98438 ( 99.9566% of  36)
   Valence                   67.73276 ( 99.6070% of  68)
   Natural Minimal Basis    103.71714 ( 99.7280% of 104)
   Natural Rydberg Basis      0.28286 (  0.2720% of 104)
 --------------------------------------------------------

    Atom  No          Natural Electron Configuration
 ----------------------------------------------------------------------------
      C    1      [core]2S( 0.91)2p( 3.27)3p( 0.01)
      C    2      [core]2S( 0.93)2p( 3.27)3p( 0.01)
      C    3      [core]2S( 0.94)2p( 3.29)3p( 0.01)
      C    4      [core]2S( 0.94)2p( 3.26)3p( 0.01)
      C    5      [core]2S( 0.93)2p( 3.31)3p( 0.01)
      C    6      [core]2S( 0.80)2p( 3.00)3p( 0.01)3d( 0.01)
      N    7      [core]2S( 1.21)2p( 4.39)3p( 0.01)
      C    8      [core]2S( 0.80)2p( 3.00)3p( 0.01)3d( 0.01)
      C    9      [core]2S( 0.91)2p( 3.27)3p( 0.01)
      C   10      [core]2S( 0.93)2p( 3.27)3p( 0.01)
      C   11      [core]2S( 0.94)2p( 3.29)3p( 0.01)
      C   12      [core]2S( 0.94)2p( 3.26)3p( 0.01)
      C   13      [core]2S( 0.93)2p( 3.31)3p( 0.01)
      S   14      [core]3S( 1.61)3p( 4.07)4S( 0.01)3d( 0.02)4p( 0.01)
      H   15            1S( 0.77)
      H   16            1S( 0.77)
      H   17            1S( 0.77)
      H   18            1S( 0.78)
      H   19            1S( 0.60)
      H   20            1S( 0.77)
      H   21            1S( 0.77)
      H   22            1S( 0.77)
      H   23            1S( 0.78)


 NATURAL BOND ORBITAL ANALYSIS:

                       Occupancies       Lewis Structure    Low   High
           Occ.    -------------------  -----------------   occ   occ
  Cycle   Thresh.   Lewis   Non-Lewis     CR  BD  3C  LP    (L)   (NL)   Dev
 =============================================================================
   1(1)    1.90    97.20998   6.79002     18  26   0   8     8      6    0.43
   2(2)    1.90    97.20998   6.79002     18  26   0   8     8      6    0.43
   3(1)    1.80    97.44184   6.55816     18  26   0   8     6      6    0.43
   4(2)    1.80    97.44184   6.55816     18  26   0   8     6      6    0.43
   5(1)    1.70    98.51040   5.48960     18  27   0   7     4      6    0.43
   6(2)    1.70    98.51040   5.48960     18  27   0   7     4      6    0.43
   7(1)    1.60   101.01048   2.98952     18  31   0   3     0      6    0.43
   8(2)    1.60   100.96487   3.03513     18  31   0   3     0      6    0.43
   9(3)    1.60   101.01048   2.98952     18  31   0   3     0      6    0.43
  10(1)    1.50   101.01048   2.98952     18  31   0   3     0      6    0.43
  11(2)    1.50   100.96487   3.03513     18  31   0   3     0      6    0.43
  12(3)    1.50   101.01048   2.98952     18  31   0   3     0      6    0.43
  13(1)    1.60   101.01048   2.98952     18  31   0   3     0      6    0.43
 -----------------------------------------------------------------------------

 Structure accepted: RESONANCE keyword permits strongly delocalized structure

 WARNING:  1 low occupancy (<1.9990e) core orbital  found on  C    1
           1 low occupancy (<1.9990e) core orbital  found on  C    2
           1 low occupancy (<1.9990e) core orbital  found on  C    3
           1 low occupancy (<1.9990e) core orbital  found on  C    4
           1 low occupancy (<1.9990e) core orbital  found on  C    5
           1 low occupancy (<1.9990e) core orbital  found on  C    6
           1 low occupancy (<1.9990e) core orbital  found on  C    8
           1 low occupancy (<1.9990e) core orbital  found on  C    9
           1 low occupancy (<1.9990e) core orbital  found on  C   10
           1 low occupancy (<1.9990e) core orbital  found on  C   11
           1 low occupancy (<1.9990e) core orbital  found on  C   12
           1 low occupancy (<1.9990e) core orbital  found on  C   13

 --------------------------------------------------------
   Core                     35.98441 ( 99.957% of  36)
   Valence Lewis            65.02608 ( 95.627% of  68)
  ==================       ============================
   Total Lewis             101.01048 ( 97.125% of 104)
  -----------------------------------------------------
   Valence non-Lewis         2.79052 (  2.683% of 104)
   Rydberg non-Lewis         0.19900 (  0.191% of 104)
  ==================       ============================
   Total non-Lewis           2.98952 (  2.875% of 104)
 --------------------------------------------------------


       (Occupancy)   Bond orbital/ Coefficients/ Hybrids
 ---------------------------------------------------------------------------------
     1. (1.97334) BD ( 1) C   1 - C   2  
                ( 51.44%)   0.7172* C   1 s( 38.49%)p 1.60( 61.47%)d 0.00(  0.04%)
                                           -0.0001  0.6203  0.0119 -0.3474 -0.0265
                                           -0.2146 -0.0057  0.6688  0.0005  0.0024
                                           -0.0104 -0.0083  0.0040  0.0127
                ( 48.56%)   0.6969* C   2 s( 35.42%)p 1.82( 64.53%)d 0.00(  0.05%)
                                            0.0001  0.5950  0.0129  0.2929 -0.0270
                                            0.2072  0.0022 -0.7180 -0.0192  0.0043
                                           -0.0127 -0.0096  0.0039  0.0135
     2. (1.70758) BD ( 2) C   1 - C   2  
                ( 53.96%)   0.7346* C   1 s(  0.01%)p 1.00( 99.97%)d 0.00(  0.02%)
                                           -0.0001 -0.0081  0.0046 -0.0621  0.0013
                                            0.9569  0.0177  0.2825 -0.0056 -0.0003
                                           -0.0016  0.0139  0.0047  0.0048
                ( 46.04%)   0.6785* C   2 s(  0.00%)p 1.00( 99.95%)d 0.00(  0.05%)
                                            0.0000 -0.0022  0.0012 -0.0864  0.0045
                                            0.9663  0.0009  0.2415  0.0028  0.0154
                                            0.0050 -0.0117 -0.0067 -0.0066
     3. (1.96702) BD ( 1) C   1 - C   6  
                ( 49.90%)   0.7064* C   1 s( 36.74%)p 1.72( 63.22%)d 0.00(  0.04%)
                                            0.0001  0.6061  0.0012  0.7792  0.0087
                                            0.0931  0.0047 -0.1273 -0.0043  0.0040
                                           -0.0052 -0.0022  0.0185 -0.0070
                ( 50.10%)   0.7078* C   6 s( 35.63%)p 1.81( 64.33%)d 0.00(  0.04%)
                                           -0.0002  0.5969 -0.0022 -0.7975  0.0107
                                           -0.0792  0.0072  0.0277 -0.0110  0.0040
                                            0.0005 -0.0009  0.0182 -0.0075
     4. (1.97265) BD ( 1) C   1 - S  14  
                ( 52.79%)   0.7265* C   1 s( 24.67%)p 3.05( 75.19%)d 0.01(  0.14%)
                                           -0.0002  0.4966 -0.0119 -0.5164 -0.0008
                                            0.1702 -0.0042 -0.6741  0.0436 -0.0096
                                            0.0289 -0.0122  0.0103  0.0155
                ( 47.21%)   0.6871* S  14 s( 18.57%)p 4.36( 80.87%)d 0.03(  0.56%)
                                            0.0000  0.0003  0.4287 -0.0433 -0.0001
                                            0.5174  0.0037  0.0001 -0.2130 -0.0017
                                           -0.0001  0.7021  0.0515 -0.0220  0.0620
                                           -0.0228  0.0220  0.0168
     5. (1.97320) BD ( 1) C   2 - C   3  
                ( 50.58%)   0.7112* C   2 s( 36.42%)p 1.74( 63.54%)d 0.00(  0.04%)
                                           -0.0000  0.6034  0.0066  0.4466 -0.0289
                                           -0.1206 -0.0093  0.6478  0.0291 -0.0020
                                            0.0161 -0.0039  0.0083  0.0084
                ( 49.42%)   0.7030* C   3 s( 35.42%)p 1.82( 64.54%)d 0.00(  0.05%)
                                            0.0001  0.5951  0.0074 -0.4900 -0.0369
                                            0.0982 -0.0072 -0.6278  0.0131 -0.0023
                                            0.0156 -0.0049  0.0064  0.0117
     6. (1.97739) BD ( 1) C   2 - H  15  
                ( 61.71%)   0.7855* C   2 s( 28.07%)p 2.56( 71.90%)d 0.00(  0.03%)
                                            0.0003 -0.5296  0.0148  0.8401 -0.0102
                                            0.0912  0.0022 -0.0691 -0.0065 -0.0029
                                            0.0011  0.0009 -0.0155  0.0077
                ( 38.29%)   0.6188* H  15 s( 99.91%)p 0.00(  0.09%)
                                           -0.9995  0.0023 -0.0301 -0.0044  0.0023
     7. (1.97687) BD ( 1) C   3 - C   4  
                ( 49.85%)   0.7061* C   3 s( 35.73%)p 1.80( 64.22%)d 0.00(  0.04%)
                                            0.0000  0.5977  0.0088  0.7942  0.0168
                                            0.0905 -0.0071 -0.0393  0.0370  0.0048
                                           -0.0047 -0.0014  0.0180 -0.0085
                ( 50.15%)   0.7081* C   4 s( 36.01%)p 1.78( 63.94%)d 0.00(  0.04%)
                                            0.0001  0.6001  0.0072 -0.7871 -0.0066
                                           -0.0915 -0.0099  0.0995  0.0386  0.0038
                                           -0.0013 -0.0010  0.0183 -0.0088
     8. (1.67829) BD ( 2) C   3 - C   4  
                ( 51.20%)   0.7156* C   3 s(  0.00%)p 1.00( 99.96%)d 0.00(  0.04%)
                                           -0.0000 -0.0010 -0.0001 -0.0984  0.0006
                                            0.9685 -0.0114  0.2273 -0.0025  0.0155
                                            0.0050 -0.0105 -0.0058 -0.0048
                ( 48.80%)   0.6985* C   4 s(  0.00%)p 1.00( 99.95%)d 0.00(  0.05%)
                                            0.0000 -0.0021 -0.0004 -0.0854  0.0010
                                            0.9694 -0.0107  0.2288 -0.0027 -0.0192
                                           -0.0039 -0.0079  0.0018 -0.0030
     9. (1.97911) BD ( 1) C   3 - H  16  
                ( 61.38%)   0.7835* C   3 s( 28.76%)p 2.48( 71.21%)d 0.00(  0.03%)
                                           -0.0003  0.5361 -0.0136 -0.3426  0.0027
                                           -0.2085  0.0017  0.7425 -0.0056  0.0031
                                           -0.0103 -0.0069  0.0028  0.0114
                ( 38.62%)   0.6214* H  16 s( 99.91%)p 0.00(  0.09%)
                                            0.9995 -0.0018  0.0121  0.0075 -0.0265
    10. (1.97485) BD ( 1) C   4 - C   5  
                ( 49.43%)   0.7030* C   4 s( 35.49%)p 1.82( 64.47%)d 0.00(  0.05%)
                                            0.0001  0.5957  0.0084  0.3431  0.0395
                                            0.1962  0.0016 -0.6978  0.0064  0.0034
                                           -0.0111 -0.0085  0.0029  0.0156
                ( 50.57%)   0.7111* C   5 s( 36.74%)p 1.72( 63.22%)d 0.00(  0.04%)
                                            0.0000  0.6060  0.0116 -0.2985  0.0316
                                           -0.1854 -0.0036  0.7121  0.0245  0.0037
                                           -0.0129 -0.0072  0.0045  0.0125
    11. (1.97915) BD ( 1) C   4 - H  17  
                ( 61.35%)   0.7833* C   4 s( 28.40%)p 2.52( 71.57%)d 0.00(  0.03%)
                                           -0.0003  0.5328 -0.0131  0.5036 -0.0055
                                           -0.1127  0.0011  0.6703 -0.0056 -0.0022
                                            0.0140 -0.0036  0.0063  0.0077
                ( 38.65%)   0.6217* H  17 s( 99.91%)p 0.00(  0.09%)
                                            0.9995 -0.0018 -0.0176  0.0041 -0.0241
    12. (1.96569) BD ( 1) C   5 - C   6  
                ( 48.51%)   0.6965* C   5 s( 35.17%)p 1.84( 64.78%)d 0.00(  0.05%)
                                            0.0002  0.5930  0.0062 -0.4443  0.0188
                                            0.1209  0.0076 -0.6596 -0.0185 -0.0028
                                            0.0165 -0.0058  0.0076  0.0109
                ( 51.49%)   0.7176* C   6 s( 36.90%)p 1.71( 63.06%)d 0.00(  0.04%)
                                           -0.0002  0.6075 -0.0002  0.4886  0.0198
                                           -0.1185  0.0064  0.6137 -0.0270 -0.0022
                                            0.0147 -0.0048  0.0080  0.0075
    13. (1.66214) BD ( 2) C   5 - C   6  
                ( 52.45%)   0.7242* C   5 s(  0.00%)p 1.00( 99.96%)d 0.00(  0.04%)
                                            0.0000 -0.0022  0.0017 -0.0721 -0.0023
                                            0.9715 -0.0073  0.2246 -0.0002 -0.0180
                                           -0.0035 -0.0083  0.0005 -0.0037
                ( 47.55%)   0.6896* C   6 s(  0.01%)p99.99( 99.95%)d 3.35(  0.04%)
                                           -0.0000  0.0064  0.0090 -0.0824 -0.0020
                                            0.9656  0.0034  0.2453 -0.0104  0.0053
                                           -0.0006  0.0176  0.0045  0.0071
    14. (1.97745) BD ( 1) C   5 - H  18  
                ( 61.06%)   0.7814* C   5 s( 27.99%)p 2.57( 71.97%)d 0.00(  0.03%)
                                           -0.0003  0.5289 -0.0146  0.8409 -0.0026
                                            0.0813 -0.0035 -0.0766  0.0123  0.0035
                                           -0.0035 -0.0012  0.0157 -0.0075
                ( 38.94%)   0.6240* H  18 s( 99.91%)p 0.00(  0.09%)
                                            0.9996 -0.0017 -0.0297 -0.0022  0.0011
    15. (1.98229) BD ( 1) C   6 - N   7  
                ( 38.30%)   0.6189* C   6 s( 27.21%)p 2.67( 72.66%)d 0.00(  0.13%)
                                           -0.0000  0.5216  0.0079  0.3434  0.0269
                                            0.2161  0.0154 -0.7490 -0.0032  0.0063
                                           -0.0203 -0.0140  0.0052  0.0252
                ( 61.70%)   0.7855* N   7 s( 36.27%)p 1.76( 63.69%)d 0.00(  0.04%)
                                           -0.0000  0.6022  0.0027 -0.3231 -0.0097
                                           -0.1806 -0.0044  0.7069 -0.0098  0.0069
                                           -0.0090 -0.0105  0.0032  0.0108
    16. (1.98229) BD ( 1) N   7 - C   8  
                ( 61.70%)   0.7855* N   7 s( 36.27%)p 1.76( 63.69%)d 0.00(  0.04%)
                                           -0.0000  0.6022  0.0027 -0.3231 -0.0097
                                           -0.1806 -0.0044 -0.7069  0.0098  0.0069
                                            0.0090  0.0105  0.0032  0.0108
                ( 38.30%)   0.6189* C   8 s( 27.21%)p 2.67( 72.66%)d 0.00(  0.13%)
                                           -0.0000  0.5216  0.0079  0.3434  0.0269
                                            0.2161  0.0154  0.7490  0.0032  0.0063
                                            0.0203  0.0140  0.0052  0.0252
    17. (1.98473) BD ( 1) N   7 - H  19  
                ( 70.35%)   0.8388* N   7 s( 24.06%)p 3.16( 75.91%)d 0.00(  0.04%)
                                            0.0003  0.4905 -0.0049  0.8670 -0.0102
                                            0.0848 -0.0110  0.0000  0.0000 -0.0038
                                            0.0000  0.0000  0.0166 -0.0078
                ( 29.65%)   0.5445* H  19 s( 99.79%)p 0.00(  0.21%)
                                            0.9989 -0.0064 -0.0451 -0.0059  0.0000
    18. (1.96702) BD ( 1) C   8 - C   9  
                ( 50.10%)   0.7078* C   8 s( 35.63%)p 1.81( 64.33%)d 0.00(  0.04%)
                                           -0.0002  0.5969 -0.0022 -0.7975  0.0107
                                           -0.0792  0.0072 -0.0277  0.0110  0.0040
                                           -0.0005  0.0009  0.0182 -0.0075
                ( 49.90%)   0.7064* C   9 s( 36.74%)p 1.72( 63.22%)d 0.00(  0.04%)
                                            0.0001  0.6061  0.0012  0.7792  0.0087
                                            0.0931  0.0047  0.1273  0.0043  0.0040
                                            0.0052  0.0022  0.0185 -0.0070
    19. (1.96569) BD ( 1) C   8 - C  13  
                ( 51.49%)   0.7176* C   8 s( 36.90%)p 1.71( 63.06%)d 0.00(  0.04%)
                                           -0.0002  0.6075 -0.0002  0.4886  0.0198
                                           -0.1185  0.0064 -0.6137  0.0270 -0.0022
                                           -0.0147  0.0048  0.0080  0.0075
                ( 48.51%)   0.6965* C  13 s( 35.17%)p 1.84( 64.78%)d 0.00(  0.05%)
                                            0.0002  0.5930  0.0062 -0.4443  0.0188
                                            0.1209  0.0076  0.6596  0.0185 -0.0028
                                           -0.0165  0.0058  0.0076  0.0109
    20. (1.66214) BD ( 2) C   8 - C  13  
                ( 47.55%)   0.6896* C   8 s(  0.01%)p99.99( 99.95%)d 3.35(  0.04%)
                                           -0.0000  0.0064  0.0090 -0.0824 -0.0020
                                            0.9656  0.0034 -0.2453  0.0104  0.0053
                                            0.0006 -0.0176  0.0045  0.0071
                ( 52.45%)   0.7242* C  13 s(  0.00%)p 1.00( 99.96%)d 0.00(  0.04%)
                                            0.0000 -0.0022  0.0017 -0.0721 -0.0023
                                            0.9715 -0.0073 -0.2246  0.0002 -0.0180
                                            0.0035  0.0083  0.0005 -0.0037
    21. (1.97334) BD ( 1) C   9 - C  10  
                ( 51.44%)   0.7172* C   9 s( 38.49%)p 1.60( 61.47%)d 0.00(  0.04%)
                                           -0.0001  0.6203  0.0119 -0.3474 -0.0265
                                           -0.2146 -0.0057 -0.6688 -0.0005  0.0024
                                            0.0104  0.0083  0.0040  0.0127
                ( 48.56%)   0.6969* C  10 s( 35.42%)p 1.82( 64.53%)d 0.00(  0.05%)
                                            0.0001  0.5950  0.0129  0.2929 -0.0270
                                            0.2072  0.0022  0.7180  0.0192  0.0043
                                            0.0127  0.0096  0.0039  0.0135
    22. (1.70758) BD ( 2) C   9 - C  10  
                ( 53.96%)   0.7346* C   9 s(  0.01%)p 1.00( 99.97%)d 0.00(  0.02%)
                                           -0.0001 -0.0081  0.0046 -0.0621  0.0013
                                            0.9569  0.0177 -0.2825  0.0056 -0.0003
                                            0.0016 -0.0139  0.0047  0.0048
                ( 46.04%)   0.6785* C  10 s(  0.00%)p 1.00( 99.95%)d 0.00(  0.05%)
                                            0.0000 -0.0022  0.0012 -0.0864  0.0045
                                            0.9663  0.0009 -0.2415 -0.0028  0.0154
                                           -0.0050  0.0117 -0.0067 -0.0066
    23. (1.97265) BD ( 1) C   9 - S  14  
                ( 52.79%)   0.7265* C   9 s( 24.67%)p 3.05( 75.19%)d 0.01(  0.14%)
                                           -0.0002  0.4966 -0.0119 -0.5164 -0.0008
                                            0.1702 -0.0042  0.6741 -0.0436 -0.0096
                                           -0.0289  0.0122  0.0103  0.0155
                ( 47.21%)   0.6871* S  14 s( 18.57%)p 4.36( 80.87%)d 0.03(  0.56%)
                                            0.0000  0.0003  0.4287 -0.0433 -0.0001
                                            0.5174  0.0037  0.0001 -0.2130 -0.0017
                                            0.0001 -0.7021 -0.0515 -0.0220 -0.0620
                                            0.0228  0.0220  0.0168
    24. (1.97320) BD ( 1) C  10 - C  11  
                ( 50.58%)   0.7112* C  10 s( 36.42%)p 1.74( 63.54%)d 0.00(  0.04%)
                                           -0.0000  0.6034  0.0066  0.4466 -0.0289
                                           -0.1206 -0.0093 -0.6478 -0.0291 -0.0020
                                           -0.0161  0.0039  0.0083  0.0084
                ( 49.42%)   0.7030* C  11 s( 35.42%)p 1.82( 64.54%)d 0.00(  0.05%)
                                            0.0001  0.5951  0.0074 -0.4900 -0.0369
                                            0.0982 -0.0072  0.6278 -0.0131 -0.0023
                                           -0.0156  0.0049  0.0064  0.0117
    25. (1.97739) BD ( 1) C  10 - H  20  
                ( 61.71%)   0.7855* C  10 s( 28.07%)p 2.56( 71.90%)d 0.00(  0.03%)
                                            0.0003 -0.5296  0.0148  0.8401 -0.0102
                                            0.0912  0.0022  0.0691  0.0065 -0.0029
                                           -0.0011 -0.0009 -0.0155  0.0077
                ( 38.29%)   0.6188* H  20 s( 99.91%)p 0.00(  0.09%)
                                           -0.9995  0.0023 -0.0301 -0.0044 -0.0023
    26. (1.97687) BD ( 1) C  11 - C  12  
                ( 49.85%)   0.7061* C  11 s( 35.73%)p 1.80( 64.22%)d 0.00(  0.04%)
                                            0.0000  0.5977  0.0088  0.7942  0.0168
                                            0.0905 -0.0071  0.0393 -0.0370  0.0048
                                            0.0047  0.0014  0.0180 -0.0085
                ( 50.15%)   0.7081* C  12 s( 36.01%)p 1.78( 63.94%)d 0.00(  0.04%)
                                            0.0001  0.6001  0.0072 -0.7871 -0.0066
                                           -0.0915 -0.0099 -0.0995 -0.0386  0.0038
                                            0.0013  0.0010  0.0183 -0.0088
    27. (1.67829) BD ( 2) C  11 - C  12  
                ( 51.20%)   0.7156* C  11 s(  0.00%)p 1.00( 99.96%)d 0.00(  0.04%)
                                           -0.0000 -0.0010 -0.0001 -0.0984  0.0006
                                            0.9685 -0.0114 -0.2273  0.0025  0.0155
                                           -0.0050  0.0105 -0.0058 -0.0048
                ( 48.80%)   0.6985* C  12 s(  0.00%)p 1.00( 99.95%)d 0.00(  0.05%)
                                            0.0000 -0.0021 -0.0004 -0.0854  0.0010
                                            0.9694 -0.0107 -0.2288  0.0027 -0.0192
                                            0.0039  0.0079  0.0018 -0.0030
    28. (1.97911) BD ( 1) C  11 - H  21  
                ( 61.38%)   0.7835* C  11 s( 28.76%)p 2.48( 71.21%)d 0.00(  0.03%)
                                            0.0003 -0.5361  0.0136  0.3426 -0.0027
                                            0.2085 -0.0017  0.7425 -0.0056 -0.0031
                                           -0.0103 -0.0069 -0.0028 -0.0114
                ( 38.62%)   0.6214* H  21 s( 99.91%)p 0.00(  0.09%)
                                           -0.9995  0.0018 -0.0121 -0.0075 -0.0265
    29. (1.97485) BD ( 1) C  12 - C  13  
                ( 49.43%)   0.7030* C  12 s( 35.49%)p 1.82( 64.47%)d 0.00(  0.05%)
                                            0.0001  0.5957  0.0084  0.3431  0.0395
                                            0.1962  0.0016  0.6978 -0.0064  0.0034
                                            0.0111  0.0085  0.0029  0.0156
                ( 50.57%)   0.7111* C  13 s( 36.74%)p 1.72( 63.22%)d 0.00(  0.04%)
                                            0.0000  0.6060  0.0116 -0.2985  0.0316
                                           -0.1854 -0.0036 -0.7121 -0.0245  0.0037
                                            0.0129  0.0072  0.0045  0.0125
    30. (1.97915) BD ( 1) C  12 - H  22  
                ( 61.35%)   0.7833* C  12 s( 28.40%)p 2.52( 71.57%)d 0.00(  0.03%)
                                            0.0003 -0.5328  0.0131 -0.5036  0.0055
                                            0.1127 -0.0011  0.6703 -0.0056  0.0022
                                            0.0140 -0.0036 -0.0063 -0.0077
                ( 38.65%)   0.6217* H  22 s( 99.91%)p 0.00(  0.09%)
                                           -0.9995  0.0018  0.0176 -0.0041 -0.0241
    31. (1.97745) BD ( 1) C  13 - H  23  
                ( 61.06%)   0.7814* C  13 s( 27.99%)p 2.57( 71.97%)d 0.00(  0.03%)
                                           -0.0003  0.5289 -0.0146  0.8409 -0.0026
                                            0.0813 -0.0035  0.0766 -0.0123  0.0035
                                            0.0035  0.0012  0.0157 -0.0075
                ( 38.94%)   0.6240* H  23 s( 99.91%)p 0.00(  0.09%)
                                            0.9996 -0.0017 -0.0297 -0.0022 -0.0011
    32. (1.99878) CR ( 1) C   1           s(100.00%)p 0.00(  0.00%)
                                            1.0000  0.0001  0.0000 -0.0002 -0.0000
                                            0.0001  0.0000  0.0000  0.0000 -0.0000
                                            0.0000 -0.0000  0.0000  0.0000
    33. (1.99888) CR ( 1) C   2           s(100.00%)p 0.00(  0.00%)
                                            1.0000  0.0001 -0.0000 -0.0003  0.0000
                                           -0.0001 -0.0000  0.0001  0.0000  0.0000
                                            0.0000  0.0000  0.0000 -0.0000
    34. (1.99894) CR ( 1) C   3           s(100.00%)p 0.00(  0.00%)
                                            1.0000  0.0001 -0.0000 -0.0001  0.0000
                                           -0.0000  0.0000  0.0003 -0.0000  0.0000
                                           -0.0000 -0.0000 -0.0000  0.0000
    35. (1.99895) CR ( 1) C   4           s(100.00%)p 0.00(  0.00%)
                                            1.0000  0.0001 -0.0000  0.0002 -0.0000
                                           -0.0001  0.0000  0.0002 -0.0000 -0.0000
                                            0.0000 -0.0000  0.0000  0.0000
    36. (1.99891) CR ( 1) C   5           s(100.00%)p 0.00(  0.00%)
                                            1.0000  0.0001 -0.0000  0.0004 -0.0000
                                           -0.0000 -0.0000  0.0001  0.0000  0.0000
                                           -0.0000  0.0000  0.0000 -0.0000
    37. (1.99871) CR ( 1) C   6           s(100.00%)p 0.00(  0.00%)
                                            1.0000  0.0002 -0.0000 -0.0000  0.0000
                                           -0.0000  0.0000  0.0001 -0.0000  0.0000
                                            0.0000 -0.0000  0.0000  0.0000
    38. (1.99911) CR ( 1) N   7           s(100.00%)p 0.00(  0.00%)
                                            1.0000 -0.0000  0.0000 -0.0004 -0.0000
                                            0.0004  0.0000  0.0000  0.0000  0.0000
                                            0.0000  0.0000 -0.0000  0.0000
    39. (1.99871) CR ( 1) C   8           s(100.00%)p 0.00(  0.00%)
                                            1.0000  0.0002 -0.0000 -0.0000  0.0000
                                           -0.0000  0.0000 -0.0001  0.0000  0.0000
                                           -0.0000  0.0000  0.0000  0.0000
    40. (1.99878) CR ( 1) C   9           s(100.00%)p 0.00(  0.00%)
                                            1.0000  0.0001  0.0000 -0.0002 -0.0000
                                            0.0001  0.0000 -0.0000 -0.0000 -0.0000
                                           -0.0000  0.0000  0.0000  0.0000
    41. (1.99888) CR ( 1) C  10           s(100.00%)p 0.00(  0.00%)
                                            1.0000  0.0001 -0.0000 -0.0003  0.0000
                                           -0.0001 -0.0000 -0.0001 -0.0000  0.0000
                                           -0.0000 -0.0000  0.0000 -0.0000
    42. (1.99894) CR ( 1) C  11           s(100.00%)p 0.00(  0.00%)
                                            1.0000  0.0001 -0.0000 -0.0001  0.0000
                                           -0.0000  0.0000 -0.0003  0.0000  0.0000
                                            0.0000  0.0000 -0.0000  0.0000
    43. (1.99895) CR ( 1) C  12           s(100.00%)p 0.00(  0.00%)
                                            1.0000  0.0001 -0.0000  0.0002 -0.0000
                                           -0.0001  0.0000 -0.0002  0.0000 -0.0000
                                           -0.0000  0.0000  0.0000  0.0000
    44. (1.99891) CR ( 1) C  13           s(100.00%)p 0.00(  0.00%)
                                            1.0000  0.0001 -0.0000  0.0004 -0.0000
                                           -0.0000 -0.0000 -0.0001 -0.0000  0.0000
                                            0.0000 -0.0000  0.0000 -0.0000
    45. (1.99999) CR ( 1) S  14           s(100.00%)
                                            1.0000 -0.0000 -0.0000  0.0000  0.0000
                                           -0.0000 -0.0000  0.0000 -0.0000  0.0000
                                           -0.0000 -0.0000  0.0000  0.0000 -0.0000
                                            0.0000 -0.0000 -0.0000
    46. (1.99931) CR ( 2) S  14           s(100.00%)p 0.00(  0.00%)
                                           -0.0000  1.0000  0.0001  0.0000  0.0000
                                           -0.0006  0.0000 -0.0000  0.0001  0.0000
                                           -0.0000 -0.0000  0.0000  0.0000 -0.0000
                                            0.0000 -0.0000 -0.0000
    47. (1.99989) CR ( 3) S  14           s(  0.00%)p 1.00(100.00%)
                                            0.0000  0.0000 -0.0000 -0.0000  1.0000
                                            0.0001 -0.0000  0.0000 -0.0001  0.0000
                                            0.0000  0.0000 -0.0000 -0.0000  0.0000
                                           -0.0000  0.0000  0.0000
    48. (1.99996) CR ( 4) S  14           s(  0.00%)p 1.00(100.00%)
                                            0.0000 -0.0000  0.0000  0.0000  0.0000
                                           -0.0001 -0.0000  1.0000  0.0002 -0.0000
                                           -0.0000 -0.0000  0.0000  0.0000 -0.0000
                                            0.0000 -0.0000 -0.0000
    49. (1.99983) CR ( 5) S  14           s(  0.00%)p 1.00(100.00%)
                                            0.0000  0.0000  0.0000  0.0000 -0.0000
                                           -0.0000 -0.0000  0.0000 -0.0000  0.0000
                                            1.0000  0.0002  0.0000 -0.0000  0.0000
                                           -0.0000  0.0000  0.0000
    50. (1.73237) LP ( 1) N   7           s(  3.33%)p29.01( 96.65%)d 0.00(  0.02%)
                                           -0.0005  0.1825  0.0025 -0.1975 -0.0079
                                            0.9630  0.0131 -0.0000 -0.0000  0.0001
                                           -0.0000 -0.0000  0.0106  0.0066
    51. (1.97738) LP ( 1) S  14           s( 61.56%)p 0.62( 38.42%)d 0.00(  0.02%)
                                            0.0000 -0.0005  0.7843  0.0216  0.0001
                                           -0.6146  0.0111 -0.0001  0.0798  0.0013
                                           -0.0000 -0.0000  0.0000  0.0079 -0.0000
                                            0.0000 -0.0108  0.0016
    52. (1.83756) LP ( 2) S  14           s(  1.63%)p60.44( 98.31%)d 0.04(  0.06%)
                                            0.0000  0.0000  0.1274  0.0059  0.0001
                                            0.2857 -0.0133 -0.0002  0.9489 -0.0277
                                           -0.0000 -0.0000  0.0000  0.0200 -0.0000
                                            0.0000  0.0153  0.0028
    53. (0.00719) RY*( 1) C   1           s(  0.80%)p99.99( 93.71%)d 6.87(  5.49%)
                                           -0.0000  0.0114  0.0887 -0.0161 -0.5393
                                            0.0053  0.0582 -0.0422 -0.8004  0.0785
                                           -0.2152  0.0311 -0.0374  0.0106
    54. (0.00406) RY*( 2) C   1           s(  4.76%)p18.56( 88.42%)d 1.43(  6.81%)
                                            0.0000  0.0189  0.2174 -0.0294  0.7808
                                           -0.0126  0.2450 -0.0068 -0.4620  0.1398
                                           -0.0122  0.1974  0.0893  0.0389
    55. (0.00207) RY*( 3) C   1           s( 63.98%)p 0.41( 26.15%)d 0.15(  9.87%)
                                           -0.0000 -0.0054  0.7998  0.0076  0.0268
                                            0.0118 -0.5102 -0.0086  0.0147 -0.0860
                                            0.0379 -0.2229 -0.1336  0.1496
    56. (0.00170) RY*( 4) C   1           s( 22.08%)p 2.12( 46.74%)d 1.41( 31.18%)
                                           -0.0000 -0.0092  0.4698  0.0081 -0.3028
                                           -0.0154  0.5437 -0.0060  0.2825  0.2279
                                            0.1723  0.4042  0.1610  0.2023
    57. (0.00070) RY*( 5) C   1           s(  0.07%)p82.54(  5.77%)d99.99( 94.16%)
                                            0.0000  0.0009  0.0264 -0.0000  0.0096
                                            0.0065  0.2392  0.0018  0.0185  0.6511
                                            0.1853 -0.5847 -0.3346 -0.1720
    58. (0.00050) RY*( 6) C   1           s(  0.53%)p28.28( 14.90%)d99.99( 84.57%)
                                            0.0000  0.0019  0.0726 -0.0156 -0.0445
                                            0.0038 -0.3816 -0.0023  0.0331  0.4254
                                            0.0178  0.3022  0.3797 -0.6549
    59. (0.00033) RY*( 7) C   1           s(  7.01%)p 2.43( 17.07%)d10.82( 75.92%)
                                            0.0000  0.0005  0.2648 -0.0141  0.0220
                                           -0.0003  0.3863 -0.0112  0.1436 -0.3231
                                           -0.5732 -0.2823  0.1026 -0.4858
    60. (0.00014) RY*( 8) C   1           s(  0.43%)p16.85(  7.21%)d99.99( 92.36%)
                                            0.0000 -0.0049  0.0652  0.0028 -0.0607
                                           -0.0045  0.1624  0.0166 -0.2044 -0.4153
                                            0.7336 -0.2327  0.2655 -0.2970
    61. (0.00003) RY*( 9) C   1           s(  0.43%)p 0.43(  0.19%)d99.99( 99.38%)
    62. (0.00717) RY*( 1) C   2           s(  0.39%)p99.99( 96.04%)d 9.20(  3.58%)
                                           -0.0000  0.0256  0.0569  0.0309  0.9666
                                           -0.0008  0.0287 -0.0076  0.1558  0.0327
                                           -0.0356  0.0171  0.1046 -0.1490
    63. (0.00277) RY*( 2) C   2           s(  0.65%)p99.99( 97.18%)d 3.36(  2.18%)
                                            0.0000  0.0134  0.0793  0.0052  0.1252
                                           -0.0056  0.2981  0.0309 -0.9307 -0.0145
                                            0.1186  0.0186  0.0624 -0.0571
    64. (0.00124) RY*( 3) C   2           s(  2.44%)p27.70( 67.70%)d12.22( 29.86%)
                                            0.0000 -0.0010  0.1563 -0.0034  0.0683
                                            0.0084 -0.7871  0.0036 -0.2297 -0.0220
                                           -0.0223  0.4651  0.1290  0.2542
    65. (0.00099) RY*( 4) C   2           s( 88.83%)p 0.01(  0.51%)d 0.12( 10.65%)
                                            0.0000 -0.0062  0.9425 -0.0217 -0.0366
                                           -0.0079 -0.0136  0.0044  0.0552 -0.0309
                                            0.0044 -0.2972 -0.1244  0.0423
    66. (0.00057) RY*( 5) C   2           s(  4.71%)p 6.28( 29.62%)d13.93( 65.67%)
                                            0.0000 -0.0003  0.2171 -0.0058 -0.0363
                                            0.0056  0.5174  0.0025  0.1647  0.2448
                                           -0.0820  0.6765  0.1110  0.3464
    67. (0.00013) RY*( 6) C   2           s(  1.45%)p 2.26(  3.29%)d65.53( 95.26%)
                                           -0.0000 -0.0035  0.1205  0.0010 -0.1100
                                            0.0049 -0.0100 -0.0236  0.1418 -0.0773
                                            0.7490  0.2568  0.2713 -0.4960
    68. (0.00004) RY*( 7) C   2           s(  1.45%)p 1.28(  1.85%)d66.65( 96.69%)
    69. (0.00002) RY*( 8) C   2           s(  0.06%)p11.04(  0.70%)d99.99( 99.24%)
    70. (0.00002) RY*( 9) C   2           s(  0.10%)p33.20(  3.19%)d99.99( 96.71%)
    71. (0.00532) RY*( 1) C   3           s(  0.12%)p99.99( 93.00%)d59.17(  6.88%)
                                           -0.0000  0.0282  0.0192  0.0110  0.4031
                                            0.0079  0.2521 -0.0265 -0.8385  0.0311
                                           -0.1860 -0.0725 -0.0671  0.1533
    72. (0.00256) RY*( 2) C   3           s(  0.05%)p99.99( 98.54%)d27.26(  1.41%)
                                            0.0000 -0.0021  0.0226 -0.0359  0.8932
                                            0.0003  0.0208 -0.0142  0.4309 -0.0209
                                            0.0894 -0.0088 -0.0397  0.0634
    73. (0.00109) RY*( 3) C   3           s(  0.30%)p99.99( 93.91%)d19.39(  5.79%)
                                            0.0000 -0.0001  0.0546 -0.0006  0.1263
                                           -0.0065 -0.9357 -0.0011 -0.2182 -0.1365
                                           -0.0495  0.1616  0.0660  0.0794
    74. (0.00072) RY*( 4) C   3           s( 87.67%)p 0.01(  0.64%)d 0.13( 11.69%)
                                            0.0000 -0.0032  0.9363 -0.0082 -0.0121
                                           -0.0022  0.0694  0.0178 -0.0319 -0.1972
                                            0.1370 -0.0902  0.1896 -0.1232
    75. (0.00067) RY*( 5) C   3           s(  4.67%)p 0.04(  0.19%)d20.39( 95.14%)
                                            0.0000 -0.0009  0.2160 -0.0007 -0.0010
                                           -0.0105 -0.0354  0.0018 -0.0236  0.8514
                                            0.1975  0.4042 -0.0232  0.1537
    76. (0.00014) RY*( 6) C   3           s(  0.02%)p61.35(  1.45%)d99.99( 98.52%)
                                            0.0000 -0.0004  0.0154 -0.0245  0.1003
                                            0.0005 -0.0054 -0.0119  0.0609  0.2211
                                           -0.6786  0.1073  0.3253 -0.5988
    77. (0.00005) RY*( 7) C   3           s(  7.22%)p 0.68(  4.93%)d12.18( 87.85%)
    78. (0.00000) RY*( 8) C   3           s(  0.01%)p99.99(  4.69%)d99.99( 95.30%)
    79. (0.00000) RY*( 9) C   3           s(  0.04%)p62.19(  2.71%)d99.99( 97.24%)
    80. (0.00522) RY*( 1) C   4           s(  0.10%)p99.99( 92.97%)d70.90(  6.93%)
                                           -0.0000  0.0278  0.0144 -0.0164 -0.6216
                                            0.0049  0.1338 -0.0263 -0.7241 -0.0604
                                            0.2398 -0.0101 -0.0068  0.0895
    81. (0.00276) RY*( 2) C   4           s(  0.04%)p99.99( 98.42%)d37.12(  1.54%)
                                           -0.0000  0.0026  0.0202 -0.0308  0.7600
                                           -0.0077  0.1982  0.0201 -0.6049 -0.0056
                                            0.0636  0.0288  0.0617 -0.0819
    82. (0.00088) RY*( 3) C   4           s( 29.21%)p 2.21( 64.54%)d 0.21(  6.25%)
                                            0.0000 -0.0020  0.5405  0.0056 -0.0736
                                            0.0048  0.7803  0.0102  0.1760 -0.0155
                                           -0.1021 -0.2056  0.0221 -0.0952
    83. (0.00084) RY*( 4) C   4           s( 44.31%)p 0.34( 14.92%)d 0.92( 40.77%)
                                            0.0000 -0.0022  0.6656  0.0083  0.0050
                                           -0.0109 -0.3732  0.0083 -0.0982 -0.3765
                                           -0.2485  0.3484  0.2356  0.1654
    84. (0.00080) RY*( 5) C   4           s( 21.47%)p 0.70( 15.09%)d 2.95( 63.44%)
                                            0.0000 -0.0013  0.4633  0.0049  0.0072
                                            0.0051 -0.3737  0.0087 -0.1052  0.6832
                                            0.0936 -0.3358 -0.1516 -0.1523
    85. (0.00013) RY*( 6) C   4           s(  0.02%)p79.48(  1.57%)d99.99( 98.41%)
                                           -0.0000 -0.0009  0.0140  0.0209 -0.0830
                                            0.0055 -0.0339 -0.0160  0.0836 -0.0070
                                            0.3567  0.2329  0.4904 -0.7497
    86. (0.00005) RY*( 7) C   4           s(  4.90%)p 0.97(  4.77%)d18.44( 90.33%)
    87. (0.00000) RY*( 8) C   4           s(  0.04%)p55.20(  2.48%)d99.99( 97.48%)
    88. (0.00000) RY*( 9) C   4           s(  0.01%)p 1.00(  5.31%)d17.82( 94.68%)
    89. (0.00525) RY*( 1) C   5           s(  0.09%)p99.99( 94.49%)d58.67(  5.42%)
                                           -0.0000  0.0238 -0.0189 -0.0266 -0.9255
                                           -0.0052 -0.1332  0.0000  0.2645  0.0305
                                           -0.0524  0.0166  0.1408 -0.1744
    90. (0.00236) RY*( 2) C   5           s(  1.54%)p62.14( 96.00%)d 1.59(  2.46%)
                                            0.0000  0.0166  0.1232  0.0071 -0.2829
                                           -0.0054  0.1836  0.0270 -0.9195  0.0384
                                           -0.1475 -0.0286  0.0161  0.0160
    91. (0.00113) RY*( 3) C   5           s( 36.67%)p 1.65( 60.63%)d 0.07(  2.70%)
                                            0.0000 -0.0029  0.6055  0.0115  0.0457
                                           -0.0019 -0.7722 -0.0078 -0.0879  0.0964
                                            0.0415 -0.0184 -0.0357  0.1201
    92. (0.00089) RY*( 4) C   5           s( 55.01%)p 0.62( 34.08%)d 0.20( 10.91%)
                                            0.0000 -0.0045  0.7417  0.0152 -0.0468
                                           -0.0004  0.5424 -0.0042  0.2102 -0.1591
                                            0.0781 -0.2749 -0.0315 -0.0333
    93. (0.00067) RY*( 5) C   5           s(  4.08%)p 0.99(  4.05%)d22.49( 91.86%)
                                            0.0000 -0.0007  0.2021  0.0030 -0.0330
                                            0.0108  0.1855  0.0003  0.0702  0.0676
                                           -0.0558  0.8444  0.2075  0.3935
    94. (0.00012) RY*( 6) C   5           s(  1.01%)p 3.36(  3.40%)d94.71( 95.60%)
                                           -0.0000 -0.0025  0.1004 -0.0069  0.1346
                                            0.0046  0.0076 -0.0241  0.1231  0.1872
                                           -0.9237  0.0211 -0.0324 -0.2573
    95. (0.00005) RY*( 7) C   5           s(  1.52%)p 2.19(  3.33%)d62.62( 95.15%)
    96. (0.00001) RY*( 8) C   5           s(  0.14%)p 9.77(  1.36%)d99.99( 98.51%)
    97. (0.00002) RY*( 9) C   5           s(  0.03%)p95.35(  2.74%)d99.99( 97.23%)
    98. (0.00635) RY*( 1) C   6           s(  0.38%)p99.99( 93.29%)d16.79(  6.33%)
                                            0.0000  0.0233  0.0568  0.0024  0.0404
                                            0.0071 -0.1688  0.0225  0.9499  0.0690
                                           -0.1819 -0.1508 -0.0487  0.0182
    99. (0.00459) RY*( 2) C   6           s(  8.44%)p10.20( 86.11%)d 0.65(  5.45%)
                                            0.0000  0.0306  0.2889  0.0041 -0.8824
                                           -0.0026 -0.2854 -0.0069 -0.0297 -0.0349
                                            0.0509 -0.0167 -0.0842  0.2081
   100. (0.00209) RY*( 3) C   6           s( 24.31%)p 0.62( 14.95%)d 2.50( 60.73%)
                                            0.0000 -0.0043  0.4931  0.0022  0.2335
                                           -0.0171 -0.3072  0.0001 -0.0197 -0.0610
                                           -0.2547  0.6638  0.2946  0.1063
   101. (0.00150) RY*( 4) C   6           s( 28.73%)p 2.07( 59.56%)d 0.41( 11.71%)
                                           -0.0000 -0.0093  0.5359 -0.0015 -0.0952
                                           -0.0057  0.7597  0.0093  0.0961 -0.2780
                                           -0.1068 -0.1093  0.1013 -0.0786
   102. (0.00117) RY*( 5) C   6           s( 36.52%)p 0.58( 21.27%)d 1.16( 42.21%)
                                           -0.0000 -0.0097  0.6042 -0.0058  0.2830
                                            0.0044 -0.3261 -0.0012 -0.1619  0.2360
                                            0.2238 -0.4922 -0.1538 -0.2246
   103. (0.00063) RY*( 6) C   6           s(  0.77%)p15.29( 11.81%)d99.99( 87.41%)
                                           -0.0000 -0.0034  0.0878  0.0003 -0.0528
                                           -0.0118  0.3285  0.0001  0.0855  0.8261
                                            0.2700  0.2821 -0.0571  0.1894
   104. (0.00035) RY*( 7) C   6           s(  0.70%)p10.45(  7.30%)d99.99( 92.01%)
                                           -0.0000 -0.0138  0.0824 -0.0233  0.2619
                                           -0.0075  0.0396  0.0135 -0.0447 -0.1960
                                            0.0135 -0.0930 -0.4269  0.8310
   105. (0.00020) RY*( 8) C   6           s(  0.09%)p60.45(  5.49%)d99.99( 94.42%)
                                           -0.0000  0.0097  0.0285  0.0030  0.0537
                                            0.0065 -0.0282 -0.0221  0.2252 -0.3620
                                            0.8651  0.2448  0.0382 -0.0580
   106. (0.00003) RY*( 9) C   6           s(  0.30%)p 0.71(  0.21%)d99.99( 99.48%)
   107. (0.00428) RY*( 1) N   7           s(  0.02%)p99.99( 97.56%)d99.37(  2.42%)
                                           -0.0000  0.0071  0.0139 -0.0077  0.7499
                                            0.0109 -0.6427 -0.0000  0.0000 -0.0120
                                            0.0000  0.0000  0.1385 -0.0696
   108. (0.00225) RY*( 2) N   7           s( 11.64%)p 6.30( 73.36%)d 1.29( 15.00%)
                                           -0.0000 -0.0179  0.3406 -0.0004 -0.5418
                                            0.0048 -0.6634 -0.0000 -0.0000 -0.1728
                                           -0.0000 -0.0000 -0.0191  0.3461
   109. (0.00092) RY*( 3) N   7           s(  0.00%)p 1.00( 80.51%)d 0.24( 19.49%)
                                           -0.0000 -0.0000 -0.0000 -0.0000 -0.0000
                                            0.0000 -0.0000  0.0103  0.8972  0.0000
                                           -0.3947  0.1978 -0.0000  0.0000
   110. (0.00043) RY*( 4) N   7           s(  0.00%)p 1.00(  5.54%)d17.06( 94.46%)
                                           -0.0000 -0.0000  0.0000  0.0000 -0.0000
                                            0.0000  0.0000  0.0106 -0.2351  0.0000
                                           -0.0477  0.9707  0.0000 -0.0000
   111. (0.00027) RY*( 5) N   7           s( 86.89%)p 0.12( 10.01%)d 0.04(  3.10%)
                                            0.0000  0.0052  0.9321  0.0053  0.1789
                                           -0.0040  0.2609  0.0000  0.0000 -0.0462
                                           -0.0000  0.0000  0.0663 -0.1565
   112. (0.00009) RY*( 6) N   7           s(  0.00%)p 1.00( 13.99%)d 6.15( 86.01%)
   113. (0.00003) RY*( 7) N   7           s(  1.01%)p 2.62(  2.65%)d95.46( 96.34%)
   114. (0.00003) RY*( 8) N   7           s(  0.12%)p99.99( 14.45%)d99.99( 85.43%)
   115. (0.00001) RY*( 9) N   7           s(  0.40%)p 5.03(  1.99%)d99.99( 97.62%)
   116. (0.00635) RY*( 1) C   8           s(  0.38%)p99.99( 93.29%)d16.79(  6.33%)
                                            0.0000  0.0233  0.0568  0.0024  0.0404
                                            0.0071 -0.1688 -0.0225 -0.9499  0.0690
                                            0.1819  0.1508 -0.0487  0.0182
   117. (0.00459) RY*( 2) C   8           s(  8.44%)p10.20( 86.11%)d 0.65(  5.45%)
                                            0.0000  0.0306  0.2889  0.0041 -0.8824
                                           -0.0026 -0.2854  0.0069  0.0297 -0.0349
                                           -0.0509  0.0167 -0.0842  0.2081
   118. (0.00209) RY*( 3) C   8           s( 24.31%)p 0.62( 14.95%)d 2.50( 60.73%)
                                           -0.0000 -0.0043  0.4931  0.0022  0.2335
                                           -0.0171 -0.3072 -0.0001  0.0197 -0.0610
                                            0.2547 -0.6638  0.2946  0.1063
   119. (0.00150) RY*( 4) C   8           s( 28.73%)p 2.07( 59.56%)d 0.41( 11.71%)
                                           -0.0000 -0.0093  0.5359 -0.0015 -0.0952
                                           -0.0057  0.7597 -0.0093 -0.0961 -0.2780
                                            0.1068  0.1093  0.1013 -0.0786
   120. (0.00117) RY*( 5) C   8           s( 36.52%)p 0.58( 21.27%)d 1.16( 42.21%)
                                           -0.0000 -0.0097  0.6042 -0.0058  0.2830
                                            0.0044 -0.3261  0.0012  0.1619  0.2360
                                           -0.2238  0.4922 -0.1538 -0.2246
   121. (0.00063) RY*( 6) C   8           s(  0.77%)p15.29( 11.81%)d99.99( 87.41%)
                                           -0.0000 -0.0034  0.0878  0.0003 -0.0528
                                           -0.0118  0.3285 -0.0001 -0.0855  0.8261
                                           -0.2700 -0.2821 -0.0571  0.1894
   122. (0.00035) RY*( 7) C   8           s(  0.70%)p10.45(  7.30%)d99.99( 92.01%)
                                            0.0000 -0.0138  0.0824 -0.0233  0.2619
                                           -0.0075  0.0396 -0.0135  0.0447 -0.1960
                                           -0.0135  0.0930 -0.4269  0.8310
   123. (0.00020) RY*( 8) C   8           s(  0.09%)p60.45(  5.49%)d99.99( 94.42%)
                                            0.0000  0.0097  0.0285  0.0030  0.0537
                                            0.0065 -0.0282  0.0221 -0.2252 -0.3620
                                           -0.8651 -0.2448  0.0382 -0.0580
   124. (0.00003) RY*( 9) C   8           s(  0.30%)p 0.71(  0.21%)d99.99( 99.48%)
   125. (0.00719) RY*( 1) C   9           s(  0.80%)p99.99( 93.71%)d 6.87(  5.49%)
                                           -0.0000  0.0114  0.0887 -0.0161 -0.5393
                                            0.0053  0.0582  0.0422  0.8004  0.0785
                                            0.2152 -0.0311 -0.0374  0.0106
   126. (0.00406) RY*( 2) C   9           s(  4.76%)p18.56( 88.42%)d 1.43(  6.81%)
                                            0.0000  0.0189  0.2174 -0.0294  0.7808
                                           -0.0126  0.2450  0.0068  0.4620  0.1398
                                            0.0122 -0.1974  0.0893  0.0389
   127. (0.00207) RY*( 3) C   9           s( 63.98%)p 0.41( 26.15%)d 0.15(  9.87%)
                                           -0.0000 -0.0054  0.7998  0.0076  0.0268
                                            0.0118 -0.5102  0.0086 -0.0147 -0.0860
                                           -0.0379  0.2229 -0.1336  0.1496
   128. (0.00170) RY*( 4) C   9           s( 22.08%)p 2.12( 46.74%)d 1.41( 31.18%)
                                           -0.0000 -0.0092  0.4698  0.0081 -0.3028
                                           -0.0154  0.5437  0.0060 -0.2825  0.2279
                                           -0.1723 -0.4042  0.1610  0.2023
   129. (0.00070) RY*( 5) C   9           s(  0.07%)p82.54(  5.77%)d99.99( 94.16%)
                                           -0.0000  0.0009  0.0264 -0.0000  0.0096
                                            0.0065  0.2392 -0.0018 -0.0185  0.6511
                                           -0.1853  0.5847 -0.3346 -0.1720
   130. (0.00050) RY*( 6) C   9           s(  0.53%)p28.28( 14.90%)d99.99( 84.57%)
                                            0.0000  0.0019  0.0726 -0.0156 -0.0445
                                            0.0038 -0.3816  0.0023 -0.0331  0.4254
                                           -0.0178 -0.3022  0.3797 -0.6549
   131. (0.00033) RY*( 7) C   9           s(  7.01%)p 2.43( 17.07%)d10.82( 75.92%)
                                            0.0000  0.0005  0.2648 -0.0141  0.0220
                                           -0.0003  0.3863  0.0112 -0.1436 -0.3231
                                            0.5732  0.2823  0.1026 -0.4858
   132. (0.00014) RY*( 8) C   9           s(  0.43%)p16.85(  7.21%)d99.99( 92.36%)
                                            0.0000 -0.0049  0.0652  0.0028 -0.0607
                                           -0.0045  0.1624 -0.0166  0.2044 -0.4153
                                           -0.7336  0.2327  0.2655 -0.2970
   133. (0.00003) RY*( 9) C   9           s(  0.43%)p 0.43(  0.19%)d99.99( 99.38%)
   134. (0.00717) RY*( 1) C  10           s(  0.39%)p99.99( 96.04%)d 9.20(  3.58%)
                                           -0.0000  0.0256  0.0569  0.0309  0.9666
                                           -0.0008  0.0287  0.0076 -0.1558  0.0327
                                            0.0356 -0.0171  0.1046 -0.1490
   135. (0.00277) RY*( 2) C  10           s(  0.65%)p99.99( 97.18%)d 3.36(  2.18%)
                                            0.0000  0.0134  0.0793  0.0052  0.1252
                                           -0.0056  0.2981 -0.0309  0.9307 -0.0145
                                           -0.1186 -0.0186  0.0624 -0.0571
   136. (0.00124) RY*( 3) C  10           s(  2.44%)p27.70( 67.70%)d12.22( 29.86%)
                                            0.0000 -0.0010  0.1563 -0.0034  0.0683
                                            0.0084 -0.7871 -0.0036  0.2297 -0.0220
                                            0.0223 -0.4651  0.1290  0.2542
   137. (0.00099) RY*( 4) C  10           s( 88.83%)p 0.01(  0.51%)d 0.12( 10.65%)
                                            0.0000 -0.0062  0.9425 -0.0217 -0.0366
                                           -0.0079 -0.0136 -0.0044 -0.0552 -0.0309
                                           -0.0044  0.2972 -0.1244  0.0423
   138. (0.00057) RY*( 5) C  10           s(  4.71%)p 6.28( 29.62%)d13.93( 65.67%)
                                            0.0000 -0.0003  0.2171 -0.0058 -0.0363
                                            0.0056  0.5174 -0.0025 -0.1647  0.2448
                                            0.0820 -0.6765  0.1110  0.3464
   139. (0.00013) RY*( 6) C  10           s(  1.45%)p 2.26(  3.29%)d65.53( 95.26%)
                                           -0.0000 -0.0035  0.1205  0.0010 -0.1100
                                            0.0049 -0.0100  0.0236 -0.1418 -0.0773
                                           -0.7490 -0.2568  0.2713 -0.4960
   140. (0.00004) RY*( 7) C  10           s(  1.45%)p 1.28(  1.85%)d66.65( 96.69%)
   141. (0.00002) RY*( 8) C  10           s(  0.06%)p11.04(  0.70%)d99.99( 99.24%)
   142. (0.00002) RY*( 9) C  10           s(  0.10%)p33.20(  3.19%)d99.99( 96.71%)
   143. (0.00532) RY*( 1) C  11           s(  0.12%)p99.99( 93.00%)d59.17(  6.88%)
                                           -0.0000  0.0282  0.0192  0.0110  0.4031
                                            0.0079  0.2521  0.0265  0.8385  0.0311
                                            0.1860  0.0725 -0.0671  0.1533
   144. (0.00256) RY*( 2) C  11           s(  0.05%)p99.99( 98.54%)d27.26(  1.41%)
                                           -0.0000 -0.0021  0.0226 -0.0359  0.8932
                                            0.0003  0.0208  0.0142 -0.4309 -0.0209
                                           -0.0894  0.0088 -0.0397  0.0634
   145. (0.00109) RY*( 3) C  11           s(  0.30%)p99.99( 93.91%)d19.39(  5.79%)
                                            0.0000 -0.0001  0.0546 -0.0006  0.1263
                                           -0.0065 -0.9357  0.0011  0.2182 -0.1365
                                            0.0495 -0.1616  0.0660  0.0794
   146. (0.00072) RY*( 4) C  11           s( 87.67%)p 0.01(  0.64%)d 0.13( 11.69%)
                                            0.0000 -0.0032  0.9363 -0.0082 -0.0121
                                           -0.0022  0.0694 -0.0178  0.0319 -0.1972
                                           -0.1370  0.0902  0.1896 -0.1232
   147. (0.00067) RY*( 5) C  11           s(  4.67%)p 0.04(  0.19%)d20.39( 95.14%)
                                            0.0000 -0.0009  0.2160 -0.0007 -0.0010
                                           -0.0105 -0.0354 -0.0018  0.0236  0.8514
                                           -0.1975 -0.4042 -0.0232  0.1537
   148. (0.00014) RY*( 6) C  11           s(  0.02%)p61.35(  1.45%)d99.99( 98.52%)
                                           -0.0000 -0.0004  0.0154 -0.0245  0.1003
                                            0.0005 -0.0054  0.0119 -0.0609  0.2211
                                            0.6786 -0.1073  0.3253 -0.5988
   149. (0.00005) RY*( 7) C  11           s(  7.22%)p 0.68(  4.93%)d12.18( 87.85%)
   150. (0.00000) RY*( 8) C  11           s(  0.01%)p99.99(  4.69%)d99.99( 95.30%)
   151. (0.00000) RY*( 9) C  11           s(  0.04%)p62.19(  2.71%)d99.99( 97.24%)
   152. (0.00522) RY*( 1) C  12           s(  0.10%)p99.99( 92.97%)d70.90(  6.93%)
                                           -0.0000  0.0278  0.0144 -0.0164 -0.6216
                                            0.0049  0.1338  0.0263  0.7241 -0.0604
                                           -0.2398  0.0101 -0.0068  0.0895
   153. (0.00276) RY*( 2) C  12           s(  0.04%)p99.99( 98.42%)d37.12(  1.54%)
                                           -0.0000  0.0026  0.0202 -0.0308  0.7600
                                           -0.0077  0.1982 -0.0201  0.6049 -0.0056
                                           -0.0636 -0.0288  0.0617 -0.0819
   154. (0.00088) RY*( 3) C  12           s( 29.21%)p 2.21( 64.54%)d 0.21(  6.25%)
                                            0.0000 -0.0020  0.5405  0.0056 -0.0736
                                            0.0048  0.7803 -0.0102 -0.1760 -0.0155
                                            0.1021  0.2056  0.0221 -0.0952
   155. (0.00084) RY*( 4) C  12           s( 44.31%)p 0.34( 14.92%)d 0.92( 40.77%)
                                            0.0000 -0.0022  0.6656  0.0083  0.0050
                                           -0.0109 -0.3732 -0.0083  0.0982 -0.3765
                                            0.2485 -0.3484  0.2356  0.1654
   156. (0.00080) RY*( 5) C  12           s( 21.47%)p 0.70( 15.09%)d 2.95( 63.44%)
                                            0.0000 -0.0013  0.4633  0.0049  0.0072
                                            0.0051 -0.3737 -0.0087  0.1052  0.6832
                                           -0.0936  0.3358 -0.1516 -0.1523
   157. (0.00013) RY*( 6) C  12           s(  0.02%)p79.48(  1.57%)d99.99( 98.41%)
                                           -0.0000 -0.0009  0.0140  0.0209 -0.0830
                                            0.0055 -0.0339  0.0160 -0.0836 -0.0070
                                           -0.3567 -0.2329  0.4904 -0.7497
   158. (0.00005) RY*( 7) C  12           s(  4.90%)p 0.97(  4.77%)d18.44( 90.33%)
   159. (0.00000) RY*( 8) C  12           s(  0.04%)p55.20(  2.48%)d99.99( 97.48%)
   160. (0.00000) RY*( 9) C  12           s(  0.01%)p 1.00(  5.31%)d17.82( 94.68%)
   161. (0.00525) RY*( 1) C  13           s(  0.09%)p99.99( 94.49%)d58.67(  5.42%)
                                           -0.0000  0.0238 -0.0189 -0.0266 -0.9255
                                           -0.0052 -0.1332 -0.0000 -0.2645  0.0305
                                            0.0524 -0.0166  0.1408 -0.1744
   162. (0.00236) RY*( 2) C  13           s(  1.54%)p62.14( 96.00%)d 1.59(  2.46%)
                                            0.0000  0.0166  0.1232  0.0071 -0.2829
                                           -0.0054  0.1836 -0.0270  0.9195  0.0384
                                            0.1475  0.0286  0.0161  0.0160
   163. (0.00113) RY*( 3) C  13           s( 36.67%)p 1.65( 60.63%)d 0.07(  2.70%)
                                            0.0000 -0.0029  0.6055  0.0115  0.0457
                                           -0.0019 -0.7722  0.0078  0.0879  0.0964
                                           -0.0415  0.0184 -0.0357  0.1201
   164. (0.00089) RY*( 4) C  13           s( 55.01%)p 0.62( 34.08%)d 0.20( 10.91%)
                                            0.0000 -0.0045  0.7417  0.0152 -0.0468
                                           -0.0004  0.5424  0.0042 -0.2102 -0.1591
                                           -0.0781  0.2749 -0.0315 -0.0333
   165. (0.00067) RY*( 5) C  13           s(  4.08%)p 0.99(  4.05%)d22.49( 91.86%)
                                            0.0000 -0.0007  0.2021  0.0030 -0.0330
                                            0.0108  0.1855 -0.0003 -0.0702  0.0676
                                            0.0558 -0.8444  0.2075  0.3935
   166. (0.00012) RY*( 6) C  13           s(  1.01%)p 3.36(  3.40%)d94.71( 95.60%)
                                           -0.0000 -0.0025  0.1004 -0.0069  0.1346
                                            0.0046  0.0076  0.0241 -0.1231  0.1872
                                            0.9237 -0.0211 -0.0324 -0.2573
   167. (0.00005) RY*( 7) C  13           s(  1.52%)p 2.19(  3.33%)d62.62( 95.15%)
   168. (0.00001) RY*( 8) C  13           s(  0.14%)p 9.77(  1.36%)d99.99( 98.51%)
   169. (0.00002) RY*( 9) C  13           s(  0.03%)p95.35(  2.74%)d99.99( 97.23%)
   170. (0.00562) RY*( 1) S  14           s( 21.49%)p 1.00( 21.51%)d 2.65( 56.99%)
                                           -0.0000 -0.0000  0.0137  0.4634  0.0000
                                            0.0261 -0.0345 -0.0000 -0.0119 -0.4616
                                            0.0000 -0.0000 -0.0000 -0.4825 -0.0000
                                            0.0000 -0.1752 -0.5535
   171. (0.00305) RY*( 2) S  14           s(  5.87%)p 9.81( 57.63%)d 6.21( 36.50%)
                                           -0.0000 -0.0000  0.0035  0.2423  0.0000
                                            0.0191  0.6135 -0.0000  0.0063  0.4467
                                            0.0000  0.0000  0.0000  0.1175  0.0000
                                           -0.0000  0.4009 -0.4364
   172. (0.00290) RY*( 3) S  14           s(  0.00%)p 1.00( 11.30%)d 7.85( 88.70%)
                                            0.0000  0.0000  0.0000  0.0000 -0.0000
                                            0.0000  0.0000  0.0000 -0.0000  0.0000
                                            0.0000  0.0450 -0.3332 -0.0000  0.1100
                                            0.9353  0.0000  0.0000
   173. (0.00058) RY*( 4) S  14           s(  0.00%)p 1.00( 43.37%)d 1.31( 56.63%)
                                            0.0000  0.0000  0.0000  0.0000 -0.0000
                                            0.0000  0.0000  0.0000 -0.0000  0.0000
                                            0.0000  0.0223  0.6582  0.0000 -0.6840
                                            0.3138  0.0000  0.0000
   174. (0.00051) RY*( 5) S  14           s( 62.38%)p 0.41( 25.52%)d 0.19( 12.10%)
                                           -0.0000 -0.0000  0.0206  0.7895  0.0000
                                            0.0493 -0.3967 -0.0000 -0.0244  0.3079
                                            0.0000 -0.0000 -0.0000  0.2649 -0.0000
                                            0.0000 -0.0549  0.2188
   175. (0.00030) RY*( 6) S  14           s(  0.00%)p 1.00( 46.20%)d 1.16( 53.80%)
                                           -0.0000 -0.0000  0.0000 -0.0000  0.0000
                                            0.0000 -0.0000 -0.0000 -0.0000 -0.0000
                                           -0.0000 -0.1072  0.6712  0.0000  0.7158
                                            0.1601 -0.0000 -0.0000
   176. (0.00008) RY*( 7) S  14           s(  3.99%)p 3.30( 13.16%)d20.78( 82.85%)
   177. (0.00003) RY*( 8) S  14           s(  1.42%)p21.03( 29.78%)d48.59( 68.81%)
   178. (0.00002) RY*( 9) S  14           s(  4.53%)p11.71( 53.06%)d 9.36( 42.41%)
   179. (0.00193) RY*( 1) H  15           s( 99.23%)p 0.01(  0.77%)
                                            0.0048  0.9961 -0.0864  0.0114  0.0088
   180. (0.00019) RY*( 2) H  15           s(  0.05%)p99.99( 99.95%)
                                            0.0006  0.0221  0.1026 -0.9624 -0.2506
   181. (0.00011) RY*( 3) H  15           s(  0.02%)p99.99( 99.98%)
                                           -0.0040  0.0151  0.2411 -0.2201  0.9451
   182. (0.00006) RY*( 4) H  15           s(  0.79%)p99.99( 99.21%)
   183. (0.00157) RY*( 1) H  16           s( 99.15%)p 0.01(  0.85%)
                                            0.0045  0.9958 -0.0383 -0.0164  0.0819
   184. (0.00020) RY*( 2) H  16           s(  0.00%)p 1.00(100.00%)
                                            0.0002  0.0060  0.0914 -0.9701 -0.2245
   185. (0.00008) RY*( 3) H  16           s(  0.00%)p 1.00(100.00%)
   186. (0.00006) RY*( 4) H  16           s(  0.93%)p99.99( 99.07%)
   187. (0.00160) RY*( 1) H  17           s( 99.14%)p 0.01(  0.86%)
                                            0.0046  0.9957  0.0555 -0.0075  0.0741
   188. (0.00019) RY*( 2) H  17           s(  0.00%)p 1.00(100.00%)
                                            0.0002  0.0042  0.1003 -0.9681 -0.2296
   189. (0.00009) RY*( 3) H  17           s(  0.00%)p 1.00(100.00%)
   190. (0.00006) RY*( 4) H  17           s(  0.95%)p99.99( 99.05%)
   191. (0.00172) RY*( 1) H  18           s( 98.81%)p 0.01(  1.19%)
                                            0.0050  0.9940  0.1068  0.0206 -0.0111
   192. (0.00021) RY*( 2) H  18           s(  0.01%)p 1.00( 99.99%)
                                            0.0002  0.0099  0.0710 -0.9699 -0.2327
   193. (0.00009) RY*( 3) H  18           s(  0.10%)p99.99( 99.90%)
   194. (0.00005) RY*( 4) H  18           s(  1.17%)p84.52( 98.83%)
   195. (0.00354) RY*( 1) H  19           s( 99.11%)p 0.01(  0.89%)
                                            0.0106  0.9955  0.0913  0.0239  0.0000
   196. (0.00066) RY*( 2) H  19           s(  0.00%)p 1.00(100.00%)
                                            0.0038  0.0039  0.2122 -0.9772 -0.0000
   197. (0.00027) RY*( 3) H  19           s(  0.00%)p 1.00(100.00%)
                                            0.0000  0.0000  0.0000  0.0000  1.0000
   198. (0.00004) RY*( 4) H  19           s(  1.09%)p90.46( 98.91%)
   199. (0.00193) RY*( 1) H  20           s( 99.23%)p 0.01(  0.77%)
                                            0.0048  0.9961 -0.0864  0.0114 -0.0088
   200. (0.00019) RY*( 2) H  20           s(  0.05%)p99.99( 99.95%)
                                            0.0006  0.0221  0.1026 -0.9624  0.2506
   201. (0.00011) RY*( 3) H  20           s(  0.02%)p99.99( 99.98%)
                                           -0.0040  0.0151  0.2411 -0.2201 -0.9451
   202. (0.00006) RY*( 4) H  20           s(  0.79%)p99.99( 99.21%)
   203. (0.00157) RY*( 1) H  21           s( 99.15%)p 0.01(  0.85%)
                                            0.0045  0.9958 -0.0383 -0.0164 -0.0819
   204. (0.00020) RY*( 2) H  21           s(  0.00%)p 1.00(100.00%)
                                            0.0002  0.0060  0.0914 -0.9701  0.2245
   205. (0.00008) RY*( 3) H  21           s(  0.00%)p 1.00(100.00%)
   206. (0.00006) RY*( 4) H  21           s(  0.93%)p99.99( 99.07%)
   207. (0.00160) RY*( 1) H  22           s( 99.14%)p 0.01(  0.86%)
                                            0.0046  0.9957  0.0555 -0.0075 -0.0741
   208. (0.00019) RY*( 2) H  22           s(  0.00%)p 1.00(100.00%)
                                            0.0002  0.0042  0.1003 -0.9681  0.2296
   209. (0.00009) RY*( 3) H  22           s(  0.00%)p 1.00(100.00%)
   210. (0.00006) RY*( 4) H  22           s(  0.95%)p99.99( 99.05%)
   211. (0.00172) RY*( 1) H  23           s( 98.81%)p 0.01(  1.19%)
                                            0.0050  0.9940  0.1068  0.0206  0.0111
   212. (0.00021) RY*( 2) H  23           s(  0.01%)p 1.00( 99.99%)
                                            0.0002  0.0099  0.0710 -0.9699  0.2327
   213. (0.00009) RY*( 3) H  23           s(  0.10%)p99.99( 99.90%)
   214. (0.00005) RY*( 4) H  23           s(  1.17%)p84.52( 98.83%)
   215. (0.02305) BD*( 1) C   1 - C   2  
                ( 48.56%)   0.6969* C   1 s( 38.49%)p 1.60( 61.47%)d 0.00(  0.04%)
                                            0.0001 -0.6203 -0.0119  0.3474  0.0265
                                            0.2146  0.0057 -0.6688 -0.0005 -0.0024
                                            0.0104  0.0083 -0.0040 -0.0127
                ( 51.44%)  -0.7172* C   2 s( 35.42%)p 1.82( 64.53%)d 0.00(  0.05%)
                                           -0.0001 -0.5950 -0.0129 -0.2929  0.0270
                                           -0.2072 -0.0022  0.7180  0.0192 -0.0043
                                            0.0127  0.0096 -0.0039 -0.0135
   216. (0.39280) BD*( 2) C   1 - C   2  
                ( 46.04%)   0.6785* C   1 s(  0.01%)p 1.00( 99.97%)d 0.00(  0.02%)
                                            0.0001  0.0081 -0.0046  0.0621 -0.0013
                                           -0.9569 -0.0177 -0.2825  0.0056  0.0003
                                            0.0016 -0.0139 -0.0047 -0.0048
                ( 53.96%)  -0.7346* C   2 s(  0.00%)p 1.00( 99.95%)d 0.00(  0.05%)
                                           -0.0000  0.0022 -0.0012  0.0864 -0.0045
                                           -0.9663 -0.0009 -0.2415 -0.0028 -0.0154
                                           -0.0050  0.0117  0.0067  0.0066
   217. (0.03700) BD*( 1) C   1 - C   6  
                ( 50.10%)   0.7078* C   1 s( 36.74%)p 1.72( 63.22%)d 0.00(  0.04%)
                                            0.0001  0.6061  0.0012  0.7792  0.0087
                                            0.0931  0.0047 -0.1273 -0.0043  0.0040
                                           -0.0052 -0.0022  0.0185 -0.0070
                ( 49.90%)  -0.7064* C   6 s( 35.63%)p 1.81( 64.33%)d 0.00(  0.04%)
                                           -0.0002  0.5969 -0.0022 -0.7975  0.0107
                                           -0.0792  0.0072  0.0277 -0.0110  0.0040
                                            0.0005 -0.0009  0.0182 -0.0075
   218. (0.02625) BD*( 1) C   1 - S  14  
                ( 47.21%)   0.6871* C   1 s( 24.67%)p 3.05( 75.19%)d 0.01(  0.14%)
                                            0.0002 -0.4966  0.0119  0.5164  0.0008
                                           -0.1702  0.0042  0.6741 -0.0436  0.0096
                                           -0.0289  0.0122 -0.0103 -0.0155
                ( 52.79%)  -0.7265* S  14 s( 18.57%)p 4.36( 80.87%)d 0.03(  0.56%)
                                           -0.0000 -0.0003 -0.4287  0.0433  0.0001
                                           -0.5174 -0.0037 -0.0001  0.2130  0.0017
                                            0.0001 -0.7021 -0.0515  0.0220 -0.0620
                                            0.0228 -0.0220 -0.0168
   219. (0.01794) BD*( 1) C   2 - C   3  
                ( 49.42%)   0.7030* C   2 s( 36.42%)p 1.74( 63.54%)d 0.00(  0.04%)
                                            0.0000 -0.6034 -0.0066 -0.4466  0.0289
                                            0.1206  0.0093 -0.6478 -0.0291  0.0020
                                           -0.0161  0.0039 -0.0083 -0.0084
                ( 50.58%)  -0.7112* C   3 s( 35.42%)p 1.82( 64.54%)d 0.00(  0.05%)
                                           -0.0001 -0.5951 -0.0074  0.4900  0.0369
                                           -0.0982  0.0072  0.6278 -0.0131  0.0023
                                           -0.0156  0.0049 -0.0064 -0.0117
   220. (0.01479) BD*( 1) C   2 - H  15  
                ( 38.29%)   0.6188* C   2 s( 28.07%)p 2.56( 71.90%)d 0.00(  0.03%)
                                           -0.0003  0.5296 -0.0148 -0.8401  0.0102
                                           -0.0912 -0.0022  0.0691  0.0065  0.0029
                                           -0.0011 -0.0009  0.0155 -0.0077
                ( 61.71%)  -0.7855* H  15 s( 99.91%)p 0.00(  0.09%)
                                            0.9995 -0.0023  0.0301  0.0044 -0.0023
   221. (0.01723) BD*( 1) C   3 - C   4  
                ( 50.15%)   0.7081* C   3 s( 35.73%)p 1.80( 64.22%)d 0.00(  0.04%)
                                            0.0000  0.5977  0.0088  0.7942  0.0168
                                            0.0905 -0.0071 -0.0393  0.0370  0.0048
                                           -0.0047 -0.0014  0.0180 -0.0085
                ( 49.85%)  -0.7061* C   4 s( 36.01%)p 1.78( 63.94%)d 0.00(  0.04%)
                                            0.0001  0.6001  0.0072 -0.7871 -0.0066
                                           -0.0915 -0.0099  0.0995  0.0386  0.0038
                                           -0.0013 -0.0010  0.0183 -0.0088
   222. (0.35095) BD*( 2) C   3 - C   4  
                ( 48.80%)   0.6985* C   3 s(  0.00%)p 1.00( 99.96%)d 0.00(  0.04%)
                                            0.0000  0.0010  0.0001  0.0984 -0.0006
                                           -0.9685  0.0114 -0.2273  0.0025 -0.0155
                                           -0.0050  0.0105  0.0058  0.0048
                ( 51.20%)  -0.7156* C   4 s(  0.00%)p 1.00( 99.95%)d 0.00(  0.05%)
                                           -0.0000  0.0021  0.0004  0.0854 -0.0010
                                           -0.9694  0.0107 -0.2288  0.0027  0.0192
                                            0.0039  0.0079 -0.0018  0.0030
   223. (0.01379) BD*( 1) C   3 - H  16  
                ( 38.62%)   0.6214* C   3 s( 28.76%)p 2.48( 71.21%)d 0.00(  0.03%)
                                            0.0003 -0.5361  0.0136  0.3426 -0.0027
                                            0.2085 -0.0017 -0.7425  0.0056 -0.0031
                                            0.0103  0.0069 -0.0028 -0.0114
                ( 61.38%)  -0.7835* H  16 s( 99.91%)p 0.00(  0.09%)
                                           -0.9995  0.0018 -0.0121 -0.0075  0.0265
   224. (0.01563) BD*( 1) C   4 - C   5  
                ( 50.57%)   0.7111* C   4 s( 35.49%)p 1.82( 64.47%)d 0.00(  0.05%)
                                            0.0001  0.5957  0.0084  0.3431  0.0395
                                            0.1962  0.0016 -0.6978  0.0064  0.0034
                                           -0.0111 -0.0085  0.0029  0.0156
                ( 49.43%)  -0.7030* C   5 s( 36.74%)p 1.72( 63.22%)d 0.00(  0.04%)
                                            0.0000  0.6060  0.0116 -0.2985  0.0316
                                           -0.1854 -0.0036  0.7121  0.0245  0.0037
                                           -0.0129 -0.0072  0.0045  0.0125
   225. (0.01377) BD*( 1) C   4 - H  17  
                ( 38.65%)   0.6217* C   4 s( 28.40%)p 2.52( 71.57%)d 0.00(  0.03%)
                                            0.0003 -0.5328  0.0131 -0.5036  0.0055
                                            0.1127 -0.0011 -0.6703  0.0056  0.0022
                                           -0.0140  0.0036 -0.0063 -0.0077
                ( 61.35%)  -0.7833* H  17 s( 99.91%)p 0.00(  0.09%)
                                           -0.9995  0.0018  0.0176 -0.0041  0.0241
   226. (0.02524) BD*( 1) C   5 - C   6  
                ( 51.49%)   0.7176* C   5 s( 35.17%)p 1.84( 64.78%)d 0.00(  0.05%)
                                            0.0002  0.5930  0.0062 -0.4443  0.0188
                                            0.1209  0.0076 -0.6596 -0.0185 -0.0028
                                            0.0165 -0.0058  0.0076  0.0109
                ( 48.51%)  -0.6965* C   6 s( 36.90%)p 1.71( 63.06%)d 0.00(  0.04%)
                                           -0.0002  0.6075 -0.0002  0.4886  0.0198
                                           -0.1185  0.0064  0.6137 -0.0270 -0.0022
                                            0.0147 -0.0048  0.0080  0.0075
   227. (0.39499) BD*( 2) C   5 - C   6  
                ( 47.55%)   0.6896* C   5 s(  0.00%)p 1.00( 99.96%)d 0.00(  0.04%)
                                           -0.0000  0.0022 -0.0017  0.0721  0.0023
                                           -0.9715  0.0073 -0.2246  0.0002  0.0180
                                            0.0035  0.0083 -0.0005  0.0037
                ( 52.45%)  -0.7242* C   6 s(  0.01%)p99.99( 99.95%)d 3.35(  0.04%)
                                            0.0000 -0.0064 -0.0090  0.0824  0.0020
                                           -0.9656 -0.0034 -0.2453  0.0104 -0.0053
                                            0.0006 -0.0176 -0.0045 -0.0071
   228. (0.01425) BD*( 1) C   5 - H  18  
                ( 38.94%)   0.6240* C   5 s( 27.99%)p 2.57( 71.97%)d 0.00(  0.03%)
                                            0.0003 -0.5289  0.0146 -0.8409  0.0026
                                           -0.0813  0.0035  0.0766 -0.0123 -0.0035
                                            0.0035  0.0012 -0.0157  0.0075
                ( 61.06%)  -0.7814* H  18 s( 99.91%)p 0.00(  0.09%)
                                           -0.9996  0.0017  0.0297  0.0022 -0.0011
   229. (0.02935) BD*( 1) C   6 - N   7  
                ( 61.70%)   0.7855* C   6 s( 27.21%)p 2.67( 72.66%)d 0.00(  0.13%)
                                           -0.0000  0.5216  0.0079  0.3434  0.0269
                                            0.2161  0.0154 -0.7490 -0.0032  0.0063
                                           -0.0203 -0.0140  0.0052  0.0252
                ( 38.30%)  -0.6189* N   7 s( 36.27%)p 1.76( 63.69%)d 0.00(  0.04%)
                                           -0.0000  0.6022  0.0027 -0.3231 -0.0097
                                           -0.1806 -0.0044  0.7069 -0.0098  0.0069
                                           -0.0090 -0.0105  0.0032  0.0108
   230. (0.02935) BD*( 1) N   7 - C   8  
                ( 38.30%)   0.6189* N   7 s( 36.27%)p 1.76( 63.69%)d 0.00(  0.04%)
                                            0.0000 -0.6022 -0.0027  0.3231  0.0097
                                            0.1806  0.0044  0.7069 -0.0098 -0.0069
                                           -0.0090 -0.0105 -0.0032 -0.0108
                ( 61.70%)  -0.7855* C   8 s( 27.21%)p 2.67( 72.66%)d 0.00(  0.13%)
                                            0.0000 -0.5216 -0.0079 -0.3434 -0.0269
                                           -0.2161 -0.0154 -0.7490 -0.0032 -0.0063
                                           -0.0203 -0.0140 -0.0052 -0.0252
   231. (0.01645) BD*( 1) N   7 - H  19  
                ( 29.65%)   0.5445* N   7 s( 24.06%)p 3.16( 75.91%)d 0.00(  0.04%)
                                           -0.0003 -0.4905  0.0049 -0.8670  0.0102
                                           -0.0848  0.0110 -0.0000 -0.0000  0.0038
                                           -0.0000 -0.0000 -0.0166  0.0078
                ( 70.35%)  -0.8388* H  19 s( 99.79%)p 0.00(  0.21%)
                                           -0.9989  0.0064  0.0451  0.0059 -0.0000
   232. (0.03700) BD*( 1) C   8 - C   9  
                ( 49.90%)   0.7064* C   8 s( 35.63%)p 1.81( 64.33%)d 0.00(  0.04%)
                                            0.0002 -0.5969  0.0022  0.7975 -0.0107
                                            0.0792 -0.0072  0.0277 -0.0110 -0.0040
                                            0.0005 -0.0009 -0.0182  0.0075
                ( 50.10%)  -0.7078* C   9 s( 36.74%)p 1.72( 63.22%)d 0.00(  0.04%)
                                           -0.0001 -0.6061 -0.0012 -0.7792 -0.0087
                                           -0.0931 -0.0047 -0.1273 -0.0043 -0.0040
                                           -0.0052 -0.0022 -0.0185  0.0070
   233. (0.02524) BD*( 1) C   8 - C  13  
                ( 48.51%)   0.6965* C   8 s( 36.90%)p 1.71( 63.06%)d 0.00(  0.04%)
                                            0.0002 -0.6075  0.0002 -0.4886 -0.0198
                                            0.1185 -0.0064  0.6137 -0.0270  0.0022
                                            0.0147 -0.0048 -0.0080 -0.0075
                ( 51.49%)  -0.7176* C  13 s( 35.17%)p 1.84( 64.78%)d 0.00(  0.05%)
                                           -0.0002 -0.5930 -0.0062  0.4443 -0.0188
                                           -0.1209 -0.0076 -0.6596 -0.0185  0.0028
                                            0.0165 -0.0058 -0.0076 -0.0109
   234. (0.39499) BD*( 2) C   8 - C  13  
                ( 52.45%)   0.7242* C   8 s(  0.01%)p99.99( 99.95%)d 3.35(  0.04%)
                                           -0.0000  0.0064  0.0090 -0.0824 -0.0020
                                            0.9656  0.0034 -0.2453  0.0104  0.0053
                                            0.0006 -0.0176  0.0045  0.0071
                ( 47.55%)  -0.6896* C  13 s(  0.00%)p 1.00( 99.96%)d 0.00(  0.04%)
                                            0.0000 -0.0022  0.0017 -0.0721 -0.0023
                                            0.9715 -0.0073 -0.2246  0.0002 -0.0180
                                            0.0035  0.0083  0.0005 -0.0037
   235. (0.02305) BD*( 1) C   9 - C  10  
                ( 48.56%)   0.6969* C   9 s( 38.49%)p 1.60( 61.47%)d 0.00(  0.04%)
                                            0.0001 -0.6203 -0.0119  0.3474  0.0265
                                            0.2146  0.0057  0.6688  0.0005 -0.0024
                                           -0.0104 -0.0083 -0.0040 -0.0127
                ( 51.44%)  -0.7172* C  10 s( 35.42%)p 1.82( 64.53%)d 0.00(  0.05%)
                                           -0.0001 -0.5950 -0.0129 -0.2929  0.0270
                                           -0.2072 -0.0022 -0.7180 -0.0192 -0.0043
                                           -0.0127 -0.0096 -0.0039 -0.0135
   236. (0.39280) BD*( 2) C   9 - C  10  
                ( 46.04%)   0.6785* C   9 s(  0.01%)p 1.00( 99.97%)d 0.00(  0.02%)
                                            0.0001  0.0081 -0.0046  0.0621 -0.0013
                                           -0.9569 -0.0177  0.2825 -0.0056  0.0003
                                           -0.0016  0.0139 -0.0047 -0.0048
                ( 53.96%)  -0.7346* C  10 s(  0.00%)p 1.00( 99.95%)d 0.00(  0.05%)
                                           -0.0000  0.0022 -0.0012  0.0864 -0.0045
                                           -0.9663 -0.0009  0.2415  0.0028 -0.0154
                                            0.0050 -0.0117  0.0067  0.0066
   237. (0.02625) BD*( 1) C   9 - S  14  
                ( 47.21%)   0.6871* C   9 s( 24.67%)p 3.05( 75.19%)d 0.01(  0.14%)
                                            0.0002 -0.4966  0.0119  0.5164  0.0008
                                           -0.1702  0.0042 -0.6741  0.0436  0.0096
                                            0.0289 -0.0122 -0.0103 -0.0155
                ( 52.79%)  -0.7265* S  14 s( 18.57%)p 4.36( 80.87%)d 0.03(  0.56%)
                                           -0.0000 -0.0003 -0.4287  0.0433  0.0001
                                           -0.5174 -0.0037 -0.0001  0.2130  0.0017
                                           -0.0001  0.7021  0.0515  0.0220  0.0620
                                           -0.0228 -0.0220 -0.0168
   238. (0.01794) BD*( 1) C  10 - C  11  
                ( 49.42%)   0.7030* C  10 s( 36.42%)p 1.74( 63.54%)d 0.00(  0.04%)
                                            0.0000 -0.6034 -0.0066 -0.4466  0.0289
                                            0.1206  0.0093  0.6478  0.0291  0.0020
                                            0.0161 -0.0039 -0.0083 -0.0084
                ( 50.58%)  -0.7112* C  11 s( 35.42%)p 1.82( 64.54%)d 0.00(  0.05%)
                                           -0.0001 -0.5951 -0.0074  0.4900  0.0369
                                           -0.0982  0.0072 -0.6278  0.0131  0.0023
                                            0.0156 -0.0049 -0.0064 -0.0117
   239. (0.01479) BD*( 1) C  10 - H  20  
                ( 38.29%)   0.6188* C  10 s( 28.07%)p 2.56( 71.90%)d 0.00(  0.03%)
                                           -0.0003  0.5296 -0.0148 -0.8401  0.0102
                                           -0.0912 -0.0022 -0.0691 -0.0065  0.0029
                                            0.0011  0.0009  0.0155 -0.0077
                ( 61.71%)  -0.7855* H  20 s( 99.91%)p 0.00(  0.09%)
                                            0.9995 -0.0023  0.0301  0.0044  0.0023
   240. (0.01723) BD*( 1) C  11 - C  12  
                ( 50.15%)   0.7081* C  11 s( 35.73%)p 1.80( 64.22%)d 0.00(  0.04%)
                                            0.0000  0.5977  0.0088  0.7942  0.0168
                                            0.0905 -0.0071  0.0393 -0.0370  0.0048
                                            0.0047  0.0014  0.0180 -0.0085
                ( 49.85%)  -0.7061* C  12 s( 36.01%)p 1.78( 63.94%)d 0.00(  0.04%)
                                            0.0001  0.6001  0.0072 -0.7871 -0.0066
                                           -0.0915 -0.0099 -0.0995 -0.0386  0.0038
                                            0.0013  0.0010  0.0183 -0.0088
   241. (0.35095) BD*( 2) C  11 - C  12  
                ( 48.80%)   0.6985* C  11 s(  0.00%)p 1.00( 99.96%)d 0.00(  0.04%)
                                            0.0000  0.0010  0.0001  0.0984 -0.0006
                                           -0.9685  0.0114  0.2273 -0.0025 -0.0155
                                            0.0050 -0.0105  0.0058  0.0048
                ( 51.20%)  -0.7156* C  12 s(  0.00%)p 1.00( 99.95%)d 0.00(  0.05%)
                                           -0.0000  0.0021  0.0004  0.0854 -0.0010
                                           -0.9694  0.0107  0.2288 -0.0027  0.0192
                                           -0.0039 -0.0079 -0.0018  0.0030
   242. (0.01379) BD*( 1) C  11 - H  21  
                ( 38.62%)   0.6214* C  11 s( 28.76%)p 2.48( 71.21%)d 0.00(  0.03%)
                                           -0.0003  0.5361 -0.0136 -0.3426  0.0027
                                           -0.2085  0.0017 -0.7425  0.0056  0.0031
                                            0.0103  0.0069  0.0028  0.0114
                ( 61.38%)  -0.7835* H  21 s( 99.91%)p 0.00(  0.09%)
                                            0.9995 -0.0018  0.0121  0.0075  0.0265
   243. (0.01563) BD*( 1) C  12 - C  13  
                ( 50.57%)   0.7111* C  12 s( 35.49%)p 1.82( 64.47%)d 0.00(  0.05%)
                                            0.0001  0.5957  0.0084  0.3431  0.0395
                                            0.1962  0.0016  0.6978 -0.0064  0.0034
                                            0.0111  0.0085  0.0029  0.0156
                ( 49.43%)  -0.7030* C  13 s( 36.74%)p 1.72( 63.22%)d 0.00(  0.04%)
                                            0.0000  0.6060  0.0116 -0.2985  0.0316
                                           -0.1854 -0.0036 -0.7121 -0.0245  0.0037
                                            0.0129  0.0072  0.0045  0.0125
   244. (0.01377) BD*( 1) C  12 - H  22  
                ( 38.65%)   0.6217* C  12 s( 28.40%)p 2.52( 71.57%)d 0.00(  0.03%)
                                           -0.0003  0.5328 -0.0131  0.5036 -0.0055
                                           -0.1127  0.0011 -0.6703  0.0056 -0.0022
                                           -0.0140  0.0036  0.0063  0.0077
                ( 61.35%)  -0.7833* H  22 s( 99.91%)p 0.00(  0.09%)
                                            0.9995 -0.0018 -0.0176  0.0041  0.0241
   245. (0.01425) BD*( 1) C  13 - H  23  
                ( 38.94%)   0.6240* C  13 s( 27.99%)p 2.57( 71.97%)d 0.00(  0.03%)
                                            0.0003 -0.5289  0.0146 -0.8409  0.0026
                                           -0.0813  0.0035 -0.0766  0.0123 -0.0035
                                           -0.0035 -0.0012 -0.0157  0.0075
                ( 61.06%)  -0.7814* H  23 s( 99.91%)p 0.00(  0.09%)
                                           -0.9996  0.0017  0.0297  0.0022  0.0011


 NHO Directionality and "Bond Bending" (deviations from line of nuclear centers)

         [Thresholds for printing:  angular deviation  >  1.0 degree]
                                    hybrid p-character > 25.0%
                                    orbital occupancy  >  0.10e

                                Line of Centers        Hybrid 1              Hybrid 2
                                ---------------  -------------------   ------------------
                NBO               Theta   Phi    Theta   Phi    Dev    Theta   Phi    Dev
 ========================================================================================
     1. BD (   1) C   1 - C   2    28.4  214.0    33.0  210.5   4.9    155.3   38.2   4.2
     2. BD (   2) C   1 - C   2    28.4  214.0   105.8  273.6  90.5    104.1  274.8  90.6
     3. BD (   1) C   1 - C   6    95.4    6.0    99.4    7.1   4.2     88.8  185.2   4.3
     4. BD (   1) C   1 - S  14   139.9  159.5   139.3  162.2   1.9     36.8  337.6   3.5
     5. BD (   1) C   2 - C   3    36.8  347.1    32.9  342.7   4.6    139.0  170.2   4.7
     6. BD (   1) C   2 - H  15    85.9  186.7    84.8  186.4   1.1      --     --    --
     7. BD (   1) C   3 - C   4    95.0    6.6    90.2    5.9   4.9     80.2  187.3   4.8
     8. BD (   2) C   3 - C   4    95.0    6.6   103.2  275.8  89.6    103.2  275.0  89.6
    10. BD (   1) C   4 - C   5   152.1   30.7   148.1   27.3   4.4     23.9  215.3   4.4
    12. BD (   1) C   5 - C   6   143.2  165.3   146.8  163.2   3.7     41.6  347.6   5.0
    13. BD (   2) C   5 - C   6   143.2  165.3   103.1  274.4  90.6     76.4   95.0  90.4
    15. BD (   1) C   6 - N   7   151.7   31.5   149.9   32.0   1.9     28.6  209.1   1.2
    16. BD (   1) N   7 - C   8   151.7  211.5   151.4  209.1   1.2     30.1   32.0   1.9
    18. BD (   1) C   8 - C   9    95.4  186.0    91.2  185.2   4.3     80.6    7.1   4.2
    19. BD (   1) C   8 - C  13   143.2  345.3   138.4  347.6   5.0     33.2  163.2   3.7
    20. BD (   2) C   8 - C  13   143.2  345.3   103.6   95.0  90.4     76.9  274.4  90.6
    21. BD (   1) C   9 - C  10   151.6  214.0   147.0  210.5   4.9     24.7   38.2   4.2
    22. BD (   2) C   9 - C  10   151.6  214.0    74.2  273.6  90.5     75.9  274.8  90.6
    23. BD (   1) C   9 - S  14    40.1  159.5    40.7  162.2   1.9    143.2  337.6   3.5
    24. BD (   1) C  10 - C  11   143.2  347.1   147.1  342.7   4.6     41.0  170.2   4.7
    25. BD (   1) C  10 - H  20    94.1  186.7    95.2  186.4   1.1      --     --    --
    26. BD (   1) C  11 - C  12    85.0    6.6    89.8    5.9   4.9     99.8  187.3   4.8
    27. BD (   2) C  11 - C  12    85.0    6.6    76.8  275.8  89.6     76.8  275.0  89.6
    29. BD (   1) C  12 - C  13    27.9   30.7    31.9   27.3   4.4    156.1  215.3   4.4
    50. LP (   1) N   7             --     --     90.0  101.9   --       --     --    --
    51. LP (   1) S  14             --     --     90.0  172.4   --       --     --    --
    52. LP (   2) S  14             --     --     90.0   73.5   --       --     --    --
   216. BD*(   2) C   1 - C   2    28.4  214.0   105.8  273.6  90.5    104.1  274.8  90.6
   222. BD*(   2) C   3 - C   4    95.0    6.6   103.2  275.8  89.6    103.2  275.0  89.6
   227. BD*(   2) C   5 - C   6   143.2  165.3   103.1  274.4  90.6     76.4   95.0  90.4
   234. BD*(   2) C   8 - C  13   143.2  345.3   103.6   95.0  90.4     76.9  274.4  90.6
   236. BD*(   2) C   9 - C  10   151.6  214.0    74.2  273.6  90.5     75.9  274.8  90.6
   241. BD*(   2) C  11 - C  12    85.0    6.6    76.8  275.8  89.6     76.8  275.0  89.6


 Second Order Perturbation Theory Analysis of Fock Matrix in NBO Basis

     Threshold for printing:   0.50 kcal/mol
                                                                              E(2)  E(j)-E(i) F(i,j)
         Donor NBO (i)                     Acceptor NBO (j)                 kcal/mol   a.u.    a.u. 
 ===================================================================================================

 within unit  1
   1. BD (   1) C   1 - C   2        / 71. RY*(   1) C   3                    0.97    1.87    0.038
   1. BD (   1) C   1 - C   2        / 72. RY*(   2) C   3                    1.19    1.35    0.036
   1. BD (   1) C   1 - C   2        / 98. RY*(   1) C   6                    1.13    1.75    0.040
   1. BD (   1) C   1 - C   2        /217. BD*(   1) C   1 - C   6            5.57    1.24    0.074
   1. BD (   1) C   1 - C   2        /218. BD*(   1) C   1 - S  14            0.53    0.91    0.020
   1. BD (   1) C   1 - C   2        /219. BD*(   1) C   2 - C   3            3.42    1.28    0.059
   1. BD (   1) C   1 - C   2        /220. BD*(   1) C   2 - H  15            1.60    1.17    0.039
   1. BD (   1) C   1 - C   2        /223. BD*(   1) C   3 - H  16            2.21    1.17    0.046
   1. BD (   1) C   1 - C   2        /229. BD*(   1) C   6 - N   7            3.93    1.13    0.060
   2. BD (   2) C   1 - C   2        / 73. RY*(   3) C   3                    1.41    0.88    0.034
   2. BD (   2) C   1 - C   2        /101. RY*(   4) C   6                    1.46    0.99    0.037
   2. BD (   2) C   1 - C   2        /102. RY*(   5) C   6                    0.54    1.41    0.027
   2. BD (   2) C   1 - C   2        /170. RY*(   1) S  14                    1.13    0.97    0.032
   2. BD (   2) C   1 - C   2        /172. RY*(   3) S  14                    0.53    1.12    0.023
   2. BD (   2) C   1 - C   2        /222. BD*(   2) C   3 - C   4           16.65    0.30    0.064
   2. BD (   2) C   1 - C   2        /227. BD*(   2) C   5 - C   6           21.02    0.29    0.072
   2. BD (   2) C   1 - C   2        /237. BD*(   1) C   9 - S  14            0.81    0.47    0.019
   3. BD (   1) C   1 - C   6        / 62. RY*(   1) C   2                    1.01    1.80    0.038
   3. BD (   1) C   1 - C   6        / 63. RY*(   2) C   2                    0.54    1.39    0.025
   3. BD (   1) C   1 - C   6        / 89. RY*(   1) C   5                    0.91    1.84    0.037
   3. BD (   1) C   1 - C   6        /215. BD*(   1) C   1 - C   2            5.15    1.27    0.072
   3. BD (   1) C   1 - C   6        /220. BD*(   1) C   2 - H  15            2.24    1.17    0.046
   3. BD (   1) C   1 - C   6        /226. BD*(   1) C   5 - C   6            5.10    1.26    0.072
   3. BD (   1) C   1 - C   6        /228. BD*(   1) C   5 - H  18            2.15    1.15    0.045
   3. BD (   1) C   1 - C   6        /229. BD*(   1) C   6 - N   7            2.08    1.14    0.043
   3. BD (   1) C   1 - C   6        /231. BD*(   1) N   7 - H  19            2.08    1.12    0.043
   4. BD (   1) C   1 - S  14        / 62. RY*(   1) C   2                    1.83    1.74    0.051
   4. BD (   1) C   1 - S  14        / 98. RY*(   1) C   6                    1.75    1.69    0.049
   4. BD (   1) C   1 - S  14        /125. RY*(   1) C   9                    0.63    1.74    0.030
   4. BD (   1) C   1 - S  14        /215. BD*(   1) C   1 - C   2            0.98    1.21    0.031
   4. BD (   1) C   1 - S  14        /217. BD*(   1) C   1 - C   6            0.91    1.18    0.029
   4. BD (   1) C   1 - S  14        /219. BD*(   1) C   2 - C   3            3.05    1.22    0.055
   4. BD (   1) C   1 - S  14        /226. BD*(   1) C   5 - C   6            3.48    1.20    0.058
   4. BD (   1) C   1 - S  14        /229. BD*(   1) C   6 - N   7            0.60    1.07    0.023
   4. BD (   1) C   1 - S  14        /235. BD*(   1) C   9 - C  10            1.94    1.21    0.043
   5. BD (   1) C   2 - C   3        / 53. RY*(   1) C   1                    1.10    1.78    0.040
   5. BD (   1) C   2 - C   3        / 54. RY*(   2) C   1                    0.93    1.53    0.034
   5. BD (   1) C   2 - C   3        / 80. RY*(   1) C   4                    0.74    1.85    0.033
   5. BD (   1) C   2 - C   3        / 81. RY*(   2) C   4                    1.41    1.33    0.039
   5. BD (   1) C   2 - C   3        /215. BD*(   1) C   1 - C   2            4.16    1.24    0.064
   5. BD (   1) C   2 - C   3        /218. BD*(   1) C   1 - S  14            4.00    0.89    0.053
   5. BD (   1) C   2 - C   3        /220. BD*(   1) C   2 - H  15            1.52    1.14    0.037
   5. BD (   1) C   2 - C   3        /221. BD*(   1) C   3 - C   4            3.08    1.26    0.056
   5. BD (   1) C   2 - C   3        /223. BD*(   1) C   3 - H  16            1.40    1.15    0.036
   5. BD (   1) C   2 - C   3        /225. BD*(   1) C   4 - H  17            2.67    1.15    0.050
   6. BD (   1) C   2 - H  15        / 53. RY*(   1) C   1                    0.99    1.61    0.036
   6. BD (   1) C   2 - H  15        / 71. RY*(   1) C   3                    0.65    1.68    0.030
   6. BD (   1) C   2 - H  15        /215. BD*(   1) C   1 - C   2            1.06    1.07    0.030
   6. BD (   1) C   2 - H  15        /217. BD*(   1) C   1 - C   6            4.73    1.05    0.063
   6. BD (   1) C   2 - H  15        /219. BD*(   1) C   2 - C   3            0.92    1.08    0.028
   6. BD (   1) C   2 - H  15        /221. BD*(   1) C   3 - C   4            3.57    1.09    0.056
   7. BD (   1) C   3 - C   4        / 62. RY*(   1) C   2                    0.54    1.78    0.028
   7. BD (   1) C   3 - C   4        / 63. RY*(   2) C   2                    1.76    1.37    0.044
   7. BD (   1) C   3 - C   4        / 89. RY*(   1) C   5                    0.61    1.81    0.030
   7. BD (   1) C   3 - C   4        / 90. RY*(   2) C   5                    1.54    1.39    0.041
   7. BD (   1) C   3 - C   4        /219. BD*(   1) C   2 - C   3            3.16    1.26    0.056
   7. BD (   1) C   3 - C   4        /220. BD*(   1) C   2 - H  15            2.67    1.14    0.049
   7. BD (   1) C   3 - C   4        /223. BD*(   1) C   3 - H  16            1.49    1.15    0.037
   7. BD (   1) C   3 - C   4        /224. BD*(   1) C   4 - C   5            3.22    1.25    0.057
   7. BD (   1) C   3 - C   4        /225. BD*(   1) C   4 - H  17            1.47    1.15    0.037
   7. BD (   1) C   3 - C   4        /228. BD*(   1) C   5 - H  18            2.75    1.13    0.050
   8. BD (   2) C   3 - C   4        / 66. RY*(   5) C   2                    1.25    1.71    0.045
   8. BD (   2) C   3 - C   4        / 91. RY*(   3) C   5                    0.95    0.84    0.028
   8. BD (   2) C   3 - C   4        / 93. RY*(   5) C   5                    0.65    2.08    0.036
   8. BD (   2) C   3 - C   4        /216. BD*(   2) C   1 - C   2           23.01    0.27    0.072
   8. BD (   2) C   3 - C   4        /227. BD*(   2) C   5 - C   6           18.79    0.28    0.066
   9. BD (   1) C   3 - H  16        / 62. RY*(   1) C   2                    0.61    1.60    0.028
   9. BD (   1) C   3 - H  16        / 80. RY*(   1) C   4                    0.67    1.68    0.030
   9. BD (   1) C   3 - H  16        /215. BD*(   1) C   1 - C   2            4.03    1.07    0.059
   9. BD (   1) C   3 - H  16        /219. BD*(   1) C   2 - C   3            0.91    1.08    0.028
   9. BD (   1) C   3 - H  16        /221. BD*(   1) C   3 - C   4            0.94    1.09    0.028
   9. BD (   1) C   3 - H  16        /224. BD*(   1) C   4 - C   5            3.77    1.08    0.057
  10. BD (   1) C   4 - C   5        / 71. RY*(   1) C   3                    0.81    1.86    0.035
  10. BD (   1) C   4 - C   5        / 72. RY*(   2) C   3                    1.27    1.34    0.037
  10. BD (   1) C   4 - C   5        / 99. RY*(   2) C   6                    1.97    1.69    0.052
  10. BD (   1) C   4 - C   5        /221. BD*(   1) C   3 - C   4            3.19    1.26    0.057
  10. BD (   1) C   4 - C   5        /223. BD*(   1) C   3 - H  16            2.62    1.15    0.049
  10. BD (   1) C   4 - C   5        /225. BD*(   1) C   4 - H  17            1.33    1.15    0.035
  10. BD (   1) C   4 - C   5        /226. BD*(   1) C   5 - C   6            3.80    1.24    0.061
  10. BD (   1) C   4 - C   5        /228. BD*(   1) C   5 - H  18            1.71    1.13    0.039
  10. BD (   1) C   4 - C   5        /229. BD*(   1) C   6 - N   7            4.43    1.12    0.063
  11. BD (   1) C   4 - H  17        / 71. RY*(   1) C   3                    0.67    1.68    0.030
  11. BD (   1) C   4 - H  17        / 89. RY*(   1) C   5                    0.62    1.64    0.029
  11. BD (   1) C   4 - H  17        /219. BD*(   1) C   2 - C   3            3.74    1.08    0.057
  11. BD (   1) C   4 - H  17        /221. BD*(   1) C   3 - C   4            0.90    1.09    0.028
  11. BD (   1) C   4 - H  17        /224. BD*(   1) C   4 - C   5            0.87    1.08    0.027
  11. BD (   1) C   4 - H  17        /226. BD*(   1) C   5 - C   6            4.12    1.07    0.059
  12. BD (   1) C   5 - C   6        / 53. RY*(   1) C   1                    0.92    1.79    0.037
  12. BD (   1) C   5 - C   6        / 80. RY*(   1) C   4                    1.03    1.86    0.039
  12. BD (   1) C   5 - C   6        / 81. RY*(   2) C   4                    1.19    1.35    0.036
  12. BD (   1) C   5 - C   6        /107. RY*(   1) N   7                    0.57    1.92    0.030
  12. BD (   1) C   5 - C   6        /217. BD*(   1) C   1 - C   6            5.95    1.23    0.077
  12. BD (   1) C   5 - C   6        /218. BD*(   1) C   1 - S  14            3.72    0.90    0.052
  12. BD (   1) C   5 - C   6        /224. BD*(   1) C   4 - C   5            3.35    1.27    0.058
  12. BD (   1) C   5 - C   6        /225. BD*(   1) C   4 - H  17            2.20    1.16    0.045
  12. BD (   1) C   5 - C   6        /228. BD*(   1) C   5 - H  18            1.34    1.14    0.035
  12. BD (   1) C   5 - C   6        /229. BD*(   1) C   6 - N   7            2.00    1.12    0.042
  12. BD (   1) C   5 - C   6        /230. BD*(   1) N   7 - C   8            2.53    1.12    0.048
  13. BD (   2) C   5 - C   6        / 56. RY*(   4) C   1                    0.60    1.26    0.027
  13. BD (   2) C   5 - C   6        / 82. RY*(   3) C   4                    1.40    0.90    0.035
  13. BD (   2) C   5 - C   6        / 83. RY*(   4) C   4                    0.89    1.39    0.034
  13. BD (   2) C   5 - C   6        /216. BD*(   2) C   1 - C   2           17.37    0.28    0.064
  13. BD (   2) C   5 - C   6        /222. BD*(   2) C   3 - C   4           21.70    0.30    0.072
  13. BD (   2) C   5 - C   6        /230. BD*(   1) N   7 - C   8            0.58    0.69    0.019
  14. BD (   1) C   5 - H  18        / 80. RY*(   1) C   4                    0.67    1.69    0.030
  14. BD (   1) C   5 - H  18        / 98. RY*(   1) C   6                    0.69    1.57    0.029
  14. BD (   1) C   5 - H  18        /217. BD*(   1) C   1 - C   6            4.79    1.06    0.064
  14. BD (   1) C   5 - H  18        /221. BD*(   1) C   3 - C   4            3.56    1.09    0.056
  14. BD (   1) C   5 - H  18        /224. BD*(   1) C   4 - C   5            1.08    1.09    0.031
  14. BD (   1) C   5 - H  18        /226. BD*(   1) C   5 - C   6            0.81    1.07    0.026
  14. BD (   1) C   5 - H  18        /229. BD*(   1) C   6 - N   7            0.66    0.95    0.022
  15. BD (   1) C   6 - N   7        / 53. RY*(   1) C   1                    0.78    1.90    0.034
  15. BD (   1) C   6 - N   7        / 89. RY*(   1) C   5                    0.69    1.93    0.033
  15. BD (   1) C   6 - N   7        /117. RY*(   2) C   8                    1.60    1.80    0.048
  15. BD (   1) C   6 - N   7        /215. BD*(   1) C   1 - C   2            1.88    1.36    0.045
  15. BD (   1) C   6 - N   7        /217. BD*(   1) C   1 - C   6            2.08    1.33    0.047
  15. BD (   1) C   6 - N   7        /224. BD*(   1) C   4 - C   5            1.46    1.37    0.040
  15. BD (   1) C   6 - N   7        /226. BD*(   1) C   5 - C   6            2.03    1.35    0.047
  15. BD (   1) C   6 - N   7        /230. BD*(   1) N   7 - C   8            2.55    1.23    0.050
  15. BD (   1) C   6 - N   7        /231. BD*(   1) N   7 - H  19            0.83    1.20    0.028
  15. BD (   1) C   6 - N   7        /233. BD*(   1) C   8 - C  13            2.01    1.35    0.047
  16. BD (   1) N   7 - C   8        / 99. RY*(   2) C   6                    1.60    1.80    0.048
  16. BD (   1) N   7 - C   8        /125. RY*(   1) C   9                    0.78    1.90    0.034
  16. BD (   1) N   7 - C   8        /161. RY*(   1) C  13                    0.69    1.93    0.033
  16. BD (   1) N   7 - C   8        /226. BD*(   1) C   5 - C   6            2.01    1.35    0.047
  16. BD (   1) N   7 - C   8        /229. BD*(   1) C   6 - N   7            2.55    1.23    0.050
  16. BD (   1) N   7 - C   8        /231. BD*(   1) N   7 - H  19            0.83    1.20    0.028
  16. BD (   1) N   7 - C   8        /232. BD*(   1) C   8 - C   9            2.08    1.33    0.047
  16. BD (   1) N   7 - C   8        /233. BD*(   1) C   8 - C  13            2.03    1.35    0.047
  16. BD (   1) N   7 - C   8        /235. BD*(   1) C   9 - C  10            1.88    1.36    0.045
  16. BD (   1) N   7 - C   8        /243. BD*(   1) C  12 - C  13            1.46    1.37    0.040
  17. BD (   1) N   7 - H  19        / 98. RY*(   1) C   6                    0.78    1.69    0.032
  17. BD (   1) N   7 - H  19        /116. RY*(   1) C   8                    0.78    1.69    0.032
  17. BD (   1) N   7 - H  19        /217. BD*(   1) C   1 - C   6            3.91    1.18    0.061
  17. BD (   1) N   7 - H  19        /229. BD*(   1) C   6 - N   7            0.51    1.08    0.021
  17. BD (   1) N   7 - H  19        /230. BD*(   1) N   7 - C   8            0.51    1.08    0.021
  17. BD (   1) N   7 - H  19        /232. BD*(   1) C   8 - C   9            3.91    1.18    0.061
  18. BD (   1) C   8 - C   9        /134. RY*(   1) C  10                    1.01    1.80    0.038
  18. BD (   1) C   8 - C   9        /135. RY*(   2) C  10                    0.54    1.39    0.025
  18. BD (   1) C   8 - C   9        /161. RY*(   1) C  13                    0.91    1.84    0.037
  18. BD (   1) C   8 - C   9        /230. BD*(   1) N   7 - C   8            2.08    1.14    0.043
  18. BD (   1) C   8 - C   9        /231. BD*(   1) N   7 - H  19            2.08    1.12    0.043
  18. BD (   1) C   8 - C   9        /233. BD*(   1) C   8 - C  13            5.10    1.26    0.072
  18. BD (   1) C   8 - C   9        /235. BD*(   1) C   9 - C  10            5.15    1.27    0.072
  18. BD (   1) C   8 - C   9        /239. BD*(   1) C  10 - H  20            2.24    1.17    0.046
  18. BD (   1) C   8 - C   9        /245. BD*(   1) C  13 - H  23            2.15    1.15    0.045
  19. BD (   1) C   8 - C  13        /107. RY*(   1) N   7                    0.57    1.92    0.030
  19. BD (   1) C   8 - C  13        /125. RY*(   1) C   9                    0.92    1.79    0.037
  19. BD (   1) C   8 - C  13        /152. RY*(   1) C  12                    1.03    1.86    0.039
  19. BD (   1) C   8 - C  13        /153. RY*(   2) C  12                    1.19    1.35    0.036
  19. BD (   1) C   8 - C  13        /229. BD*(   1) C   6 - N   7            2.53    1.12    0.048
  19. BD (   1) C   8 - C  13        /230. BD*(   1) N   7 - C   8            2.00    1.12    0.042
  19. BD (   1) C   8 - C  13        /232. BD*(   1) C   8 - C   9            5.95    1.23    0.077
  19. BD (   1) C   8 - C  13        /237. BD*(   1) C   9 - S  14            3.72    0.90    0.052
  19. BD (   1) C   8 - C  13        /243. BD*(   1) C  12 - C  13            3.35    1.27    0.058
  19. BD (   1) C   8 - C  13        /244. BD*(   1) C  12 - H  22            2.20    1.16    0.045
  19. BD (   1) C   8 - C  13        /245. BD*(   1) C  13 - H  23            1.34    1.14    0.035
  20. BD (   2) C   8 - C  13        /128. RY*(   4) C   9                    0.60    1.26    0.027
  20. BD (   2) C   8 - C  13        /154. RY*(   3) C  12                    1.40    0.90    0.035
  20. BD (   2) C   8 - C  13        /155. RY*(   4) C  12                    0.89    1.39    0.034
  20. BD (   2) C   8 - C  13        /229. BD*(   1) C   6 - N   7            0.58    0.69    0.019
  20. BD (   2) C   8 - C  13        /236. BD*(   2) C   9 - C  10           17.37    0.28    0.064
  20. BD (   2) C   8 - C  13        /241. BD*(   2) C  11 - C  12           21.70    0.30    0.072
  21. BD (   1) C   9 - C  10        /116. RY*(   1) C   8                    1.13    1.75    0.040
  21. BD (   1) C   9 - C  10        /143. RY*(   1) C  11                    0.97    1.87    0.038
  21. BD (   1) C   9 - C  10        /144. RY*(   2) C  11                    1.19    1.35    0.036
  21. BD (   1) C   9 - C  10        /230. BD*(   1) N   7 - C   8            3.93    1.13    0.060
  21. BD (   1) C   9 - C  10        /232. BD*(   1) C   8 - C   9            5.57    1.24    0.074
  21. BD (   1) C   9 - C  10        /237. BD*(   1) C   9 - S  14            0.53    0.91    0.020
  21. BD (   1) C   9 - C  10        /238. BD*(   1) C  10 - C  11            3.42    1.28    0.059
  21. BD (   1) C   9 - C  10        /239. BD*(   1) C  10 - H  20            1.60    1.17    0.039
  21. BD (   1) C   9 - C  10        /242. BD*(   1) C  11 - H  21            2.21    1.17    0.046
  22. BD (   2) C   9 - C  10        /119. RY*(   4) C   8                    1.46    0.99    0.037
  22. BD (   2) C   9 - C  10        /120. RY*(   5) C   8                    0.54    1.41    0.027
  22. BD (   2) C   9 - C  10        /145. RY*(   3) C  11                    1.41    0.88    0.034
  22. BD (   2) C   9 - C  10        /170. RY*(   1) S  14                    1.13    0.97    0.032
  22. BD (   2) C   9 - C  10        /172. RY*(   3) S  14                    0.53    1.12    0.023
  22. BD (   2) C   9 - C  10        /218. BD*(   1) C   1 - S  14            0.81    0.47    0.019
  22. BD (   2) C   9 - C  10        /234. BD*(   2) C   8 - C  13           21.02    0.29    0.072
  22. BD (   2) C   9 - C  10        /241. BD*(   2) C  11 - C  12           16.65    0.30    0.064
  23. BD (   1) C   9 - S  14        / 53. RY*(   1) C   1                    0.63    1.74    0.030
  23. BD (   1) C   9 - S  14        /116. RY*(   1) C   8                    1.75    1.69    0.049
  23. BD (   1) C   9 - S  14        /134. RY*(   1) C  10                    1.83    1.74    0.051
  23. BD (   1) C   9 - S  14        /215. BD*(   1) C   1 - C   2            1.94    1.21    0.043
  23. BD (   1) C   9 - S  14        /230. BD*(   1) N   7 - C   8            0.60    1.07    0.023
  23. BD (   1) C   9 - S  14        /232. BD*(   1) C   8 - C   9            0.91    1.18    0.029
  23. BD (   1) C   9 - S  14        /233. BD*(   1) C   8 - C  13            3.48    1.20    0.058
  23. BD (   1) C   9 - S  14        /235. BD*(   1) C   9 - C  10            0.98    1.21    0.031
  23. BD (   1) C   9 - S  14        /238. BD*(   1) C  10 - C  11            3.05    1.22    0.055
  24. BD (   1) C  10 - C  11        /125. RY*(   1) C   9                    1.10    1.78    0.040
  24. BD (   1) C  10 - C  11        /126. RY*(   2) C   9                    0.93    1.53    0.034
  24. BD (   1) C  10 - C  11        /152. RY*(   1) C  12                    0.74    1.85    0.033
  24. BD (   1) C  10 - C  11        /153. RY*(   2) C  12                    1.41    1.33    0.039
  24. BD (   1) C  10 - C  11        /235. BD*(   1) C   9 - C  10            4.16    1.24    0.064
  24. BD (   1) C  10 - C  11        /237. BD*(   1) C   9 - S  14            4.00    0.89    0.053
  24. BD (   1) C  10 - C  11        /239. BD*(   1) C  10 - H  20            1.52    1.14    0.037
  24. BD (   1) C  10 - C  11        /240. BD*(   1) C  11 - C  12            3.08    1.26    0.056
  24. BD (   1) C  10 - C  11        /242. BD*(   1) C  11 - H  21            1.40    1.15    0.036
  24. BD (   1) C  10 - C  11        /244. BD*(   1) C  12 - H  22            2.67    1.15    0.050
  25. BD (   1) C  10 - H  20        /125. RY*(   1) C   9                    0.99    1.61    0.036
  25. BD (   1) C  10 - H  20        /143. RY*(   1) C  11                    0.65    1.68    0.030
  25. BD (   1) C  10 - H  20        /232. BD*(   1) C   8 - C   9            4.73    1.05    0.063
  25. BD (   1) C  10 - H  20        /235. BD*(   1) C   9 - C  10            1.06    1.07    0.030
  25. BD (   1) C  10 - H  20        /238. BD*(   1) C  10 - C  11            0.92    1.08    0.028
  25. BD (   1) C  10 - H  20        /240. BD*(   1) C  11 - C  12            3.57    1.09    0.056
  26. BD (   1) C  11 - C  12        /134. RY*(   1) C  10                    0.54    1.78    0.028
  26. BD (   1) C  11 - C  12        /135. RY*(   2) C  10                    1.76    1.37    0.044
  26. BD (   1) C  11 - C  12        /161. RY*(   1) C  13                    0.61    1.81    0.030
  26. BD (   1) C  11 - C  12        /162. RY*(   2) C  13                    1.54    1.39    0.041
  26. BD (   1) C  11 - C  12        /238. BD*(   1) C  10 - C  11            3.16    1.26    0.056
  26. BD (   1) C  11 - C  12        /239. BD*(   1) C  10 - H  20            2.67    1.14    0.049
  26. BD (   1) C  11 - C  12        /242. BD*(   1) C  11 - H  21            1.49    1.15    0.037
  26. BD (   1) C  11 - C  12        /243. BD*(   1) C  12 - C  13            3.22    1.25    0.057
  26. BD (   1) C  11 - C  12        /244. BD*(   1) C  12 - H  22            1.47    1.15    0.037
  26. BD (   1) C  11 - C  12        /245. BD*(   1) C  13 - H  23            2.75    1.13    0.050
  27. BD (   2) C  11 - C  12        /138. RY*(   5) C  10                    1.25    1.71    0.045
  27. BD (   2) C  11 - C  12        /163. RY*(   3) C  13                    0.95    0.84    0.028
  27. BD (   2) C  11 - C  12        /165. RY*(   5) C  13                    0.65    2.08    0.036
  27. BD (   2) C  11 - C  12        /234. BD*(   2) C   8 - C  13           18.79    0.28    0.066
  27. BD (   2) C  11 - C  12        /236. BD*(   2) C   9 - C  10           23.01    0.27    0.072
  28. BD (   1) C  11 - H  21        /134. RY*(   1) C  10                    0.61    1.60    0.028
  28. BD (   1) C  11 - H  21        /152. RY*(   1) C  12                    0.67    1.68    0.030
  28. BD (   1) C  11 - H  21        /235. BD*(   1) C   9 - C  10            4.03    1.07    0.059
  28. BD (   1) C  11 - H  21        /238. BD*(   1) C  10 - C  11            0.91    1.08    0.028
  28. BD (   1) C  11 - H  21        /240. BD*(   1) C  11 - C  12            0.94    1.09    0.028
  28. BD (   1) C  11 - H  21        /243. BD*(   1) C  12 - C  13            3.77    1.08    0.057
  29. BD (   1) C  12 - C  13        /117. RY*(   2) C   8                    1.97    1.69    0.052
  29. BD (   1) C  12 - C  13        /143. RY*(   1) C  11                    0.81    1.86    0.035
  29. BD (   1) C  12 - C  13        /144. RY*(   2) C  11                    1.27    1.34    0.037
  29. BD (   1) C  12 - C  13        /230. BD*(   1) N   7 - C   8            4.43    1.12    0.063
  29. BD (   1) C  12 - C  13        /233. BD*(   1) C   8 - C  13            3.80    1.24    0.061
  29. BD (   1) C  12 - C  13        /240. BD*(   1) C  11 - C  12            3.19    1.26    0.057
  29. BD (   1) C  12 - C  13        /242. BD*(   1) C  11 - H  21            2.62    1.15    0.049
  29. BD (   1) C  12 - C  13        /244. BD*(   1) C  12 - H  22            1.33    1.15    0.035
  29. BD (   1) C  12 - C  13        /245. BD*(   1) C  13 - H  23            1.71    1.13    0.039
  30. BD (   1) C  12 - H  22        /143. RY*(   1) C  11                    0.67    1.68    0.030
  30. BD (   1) C  12 - H  22        /161. RY*(   1) C  13                    0.62    1.64    0.029
  30. BD (   1) C  12 - H  22        /233. BD*(   1) C   8 - C  13            4.12    1.07    0.059
  30. BD (   1) C  12 - H  22        /238. BD*(   1) C  10 - C  11            3.74    1.08    0.057
  30. BD (   1) C  12 - H  22        /240. BD*(   1) C  11 - C  12            0.90    1.09    0.028
  30. BD (   1) C  12 - H  22        /243. BD*(   1) C  12 - C  13            0.87    1.08    0.027
  31. BD (   1) C  13 - H  23        /116. RY*(   1) C   8                    0.69    1.57    0.029
  31. BD (   1) C  13 - H  23        /152. RY*(   1) C  12                    0.67    1.69    0.030
  31. BD (   1) C  13 - H  23        /230. BD*(   1) N   7 - C   8            0.66    0.95    0.022
  31. BD (   1) C  13 - H  23        /232. BD*(   1) C   8 - C   9            4.79    1.06    0.064
  31. BD (   1) C  13 - H  23        /233. BD*(   1) C   8 - C  13            0.81    1.07    0.026
  31. BD (   1) C  13 - H  23        /240. BD*(   1) C  11 - C  12            3.56    1.09    0.056
  31. BD (   1) C  13 - H  23        /243. BD*(   1) C  12 - C  13            1.08    1.09    0.031
  32. CR (   1) C   1                / 63. RY*(   2) C   2                    1.76   10.79    0.123
  32. CR (   1) C   1                / 99. RY*(   2) C   6                    1.87   11.11    0.129
  32. CR (   1) C   1                /215. BD*(   1) C   1 - C   2            0.62   10.66    0.073
  32. CR (   1) C   1                /217. BD*(   1) C   1 - C   6            0.52   10.64    0.067
  32. CR (   1) C   1                /218. BD*(   1) C   1 - S  14            0.59   10.30    0.070
  32. CR (   1) C   1                /219. BD*(   1) C   2 - C   3            0.91   10.67    0.088
  32. CR (   1) C   1                /220. BD*(   1) C   2 - H  15            0.68   10.56    0.076
  32. CR (   1) C   1                /226. BD*(   1) C   5 - C   6            1.07   10.65    0.096
  32. CR (   1) C   1                /229. BD*(   1) C   6 - N   7            0.84   10.53    0.085
  33. CR (   1) C   2                / 54. RY*(   2) C   1                    0.96   10.92    0.092
  33. CR (   1) C   2                / 55. RY*(   3) C   1                    0.78   10.79    0.082
  33. CR (   1) C   2                / 72. RY*(   2) C   3                    1.40   10.72    0.109
  33. CR (   1) C   2                / 74. RY*(   4) C   3                    0.56   10.82    0.069
  33. CR (   1) C   2                /179. RY*(   1) H  15                    0.69   10.43    0.076
  33. CR (   1) C   2                /217. BD*(   1) C   1 - C   6            1.38   10.61    0.109
  33. CR (   1) C   2                /218. BD*(   1) C   1 - S  14            0.95   10.27    0.089
  33. CR (   1) C   2                /221. BD*(   1) C   3 - C   4            0.93   10.64    0.089
  33. CR (   1) C   2                /223. BD*(   1) C   3 - H  16            0.66   10.54    0.075
  34. CR (   1) C   3                / 63. RY*(   2) C   2                    0.99   10.75    0.092
  34. CR (   1) C   3                / 65. RY*(   4) C   2                    0.51   10.78    0.066
  34. CR (   1) C   3                / 81. RY*(   2) C   4                    1.39   10.72    0.109
  34. CR (   1) C   3                /183. RY*(   1) H  16                    0.69   10.42    0.075
  34. CR (   1) C   3                /215. BD*(   1) C   1 - C   2            1.14   10.63    0.099
  34. CR (   1) C   3                /220. BD*(   1) C   2 - H  15            0.72   10.53    0.078
  34. CR (   1) C   3                /224. BD*(   1) C   4 - C   5            0.98   10.63    0.092
  34. CR (   1) C   3                /225. BD*(   1) C   4 - H  17            0.71   10.53    0.078
  35. CR (   1) C   4                / 72. RY*(   2) C   3                    1.50   10.72    0.113
  35. CR (   1) C   4                / 90. RY*(   2) C   5                    0.85   10.77    0.085
  35. CR (   1) C   4                /187. RY*(   1) H  17                    0.68   10.42    0.075
  35. CR (   1) C   4                /219. BD*(   1) C   2 - C   3            0.94   10.64    0.090
  35. CR (   1) C   4                /223. BD*(   1) C   3 - H  16            0.72   10.54    0.078
  35. CR (   1) C   4                /226. BD*(   1) C   5 - C   6            1.10   10.62    0.097
  35. CR (   1) C   4                /228. BD*(   1) C   5 - H  18            0.76   10.51    0.080
  36. CR (   1) C   5                / 81. RY*(   2) C   4                    1.57   10.72    0.116
  36. CR (   1) C   5                / 98. RY*(   1) C   6                    0.93   11.12    0.091
  36. CR (   1) C   5                /191. RY*(   1) H  18                    0.68   10.44    0.075
  36. CR (   1) C   5                /217. BD*(   1) C   1 - C   6            1.39   10.61    0.109
  36. CR (   1) C   5                /221. BD*(   1) C   3 - C   4            0.97   10.65    0.091
  36. CR (   1) C   5                /225. BD*(   1) C   4 - H  17            0.65   10.53    0.074
  36. CR (   1) C   5                /229. BD*(   1) C   6 - N   7            0.92   10.50    0.088
  37. CR (   1) C   6                / 54. RY*(   2) C   1                    1.95   10.96    0.131
  37. CR (   1) C   6                / 90. RY*(   2) C   5                    1.52   10.82    0.115
  37. CR (   1) C   6                /215. BD*(   1) C   1 - C   2            1.05   10.68    0.095
  37. CR (   1) C   6                /217. BD*(   1) C   1 - C   6            0.76   10.65    0.081
  37. CR (   1) C   6                /218. BD*(   1) C   1 - S  14            0.84   10.32    0.083
  37. CR (   1) C   6                /224. BD*(   1) C   4 - C   5            0.87   10.68    0.086
  37. CR (   1) C   6                /226. BD*(   1) C   5 - C   6            0.53   10.67    0.068
  37. CR (   1) C   6                /228. BD*(   1) C   5 - H  18            0.63   10.56    0.073
  37. CR (   1) C   6                /230. BD*(   1) N   7 - C   8            1.34   10.54    0.107
  38. CR (   1) N   7                / 98. RY*(   1) C   6                    1.39   15.26    0.130
  38. CR (   1) N   7                /116. RY*(   1) C   8                    1.39   15.26    0.130
  38. CR (   1) N   7                /217. BD*(   1) C   1 - C   6            0.71   14.75    0.092
  38. CR (   1) N   7                /226. BD*(   1) C   5 - C   6            0.66   14.76    0.089
  38. CR (   1) N   7                /232. BD*(   1) C   8 - C   9            0.71   14.75    0.092
  38. CR (   1) N   7                /233. BD*(   1) C   8 - C  13            0.66   14.76    0.089
  39. CR (   1) C   8                /126. RY*(   2) C   9                    1.95   10.96    0.131
  39. CR (   1) C   8                /162. RY*(   2) C  13                    1.52   10.82    0.115
  39. CR (   1) C   8                /229. BD*(   1) C   6 - N   7            1.34   10.54    0.107
  39. CR (   1) C   8                /232. BD*(   1) C   8 - C   9            0.76   10.65    0.081
  39. CR (   1) C   8                /233. BD*(   1) C   8 - C  13            0.53   10.67    0.068
  39. CR (   1) C   8                /235. BD*(   1) C   9 - C  10            1.05   10.68    0.095
  39. CR (   1) C   8                /237. BD*(   1) C   9 - S  14            0.84   10.32    0.083
  39. CR (   1) C   8                /243. BD*(   1) C  12 - C  13            0.87   10.68    0.086
  39. CR (   1) C   8                /245. BD*(   1) C  13 - H  23            0.63   10.56    0.073
  40. CR (   1) C   9                /117. RY*(   2) C   8                    1.87   11.11    0.129
  40. CR (   1) C   9                /135. RY*(   2) C  10                    1.76   10.79    0.123
  40. CR (   1) C   9                /230. BD*(   1) N   7 - C   8            0.84   10.53    0.085
  40. CR (   1) C   9                /232. BD*(   1) C   8 - C   9            0.52   10.64    0.067
  40. CR (   1) C   9                /233. BD*(   1) C   8 - C  13            1.07   10.65    0.096
  40. CR (   1) C   9                /235. BD*(   1) C   9 - C  10            0.62   10.66    0.073
  40. CR (   1) C   9                /237. BD*(   1) C   9 - S  14            0.59   10.30    0.070
  40. CR (   1) C   9                /238. BD*(   1) C  10 - C  11            0.91   10.67    0.088
  40. CR (   1) C   9                /239. BD*(   1) C  10 - H  20            0.68   10.56    0.076
  41. CR (   1) C  10                /126. RY*(   2) C   9                    0.96   10.92    0.092
  41. CR (   1) C  10                /127. RY*(   3) C   9                    0.78   10.79    0.082
  41. CR (   1) C  10                /144. RY*(   2) C  11                    1.40   10.72    0.109
  41. CR (   1) C  10                /146. RY*(   4) C  11                    0.56   10.82    0.069
  41. CR (   1) C  10                /199. RY*(   1) H  20                    0.69   10.43    0.076
  41. CR (   1) C  10                /232. BD*(   1) C   8 - C   9            1.38   10.61    0.109
  41. CR (   1) C  10                /237. BD*(   1) C   9 - S  14            0.95   10.27    0.089
  41. CR (   1) C  10                /240. BD*(   1) C  11 - C  12            0.93   10.64    0.089
  41. CR (   1) C  10                /242. BD*(   1) C  11 - H  21            0.66   10.54    0.075
  42. CR (   1) C  11                /135. RY*(   2) C  10                    0.99   10.75    0.092
  42. CR (   1) C  11                /137. RY*(   4) C  10                    0.51   10.78    0.066
  42. CR (   1) C  11                /153. RY*(   2) C  12                    1.39   10.72    0.109
  42. CR (   1) C  11                /203. RY*(   1) H  21                    0.69   10.42    0.075
  42. CR (   1) C  11                /235. BD*(   1) C   9 - C  10            1.14   10.63    0.099
  42. CR (   1) C  11                /239. BD*(   1) C  10 - H  20            0.72   10.53    0.078
  42. CR (   1) C  11                /243. BD*(   1) C  12 - C  13            0.98   10.63    0.092
  42. CR (   1) C  11                /244. BD*(   1) C  12 - H  22            0.71   10.53    0.078
  43. CR (   1) C  12                /144. RY*(   2) C  11                    1.50   10.72    0.113
  43. CR (   1) C  12                /162. RY*(   2) C  13                    0.85   10.77    0.085
  43. CR (   1) C  12                /207. RY*(   1) H  22                    0.68   10.42    0.075
  43. CR (   1) C  12                /233. BD*(   1) C   8 - C  13            1.10   10.62    0.097
  43. CR (   1) C  12                /238. BD*(   1) C  10 - C  11            0.94   10.64    0.090
  43. CR (   1) C  12                /242. BD*(   1) C  11 - H  21            0.72   10.54    0.078
  43. CR (   1) C  12                /245. BD*(   1) C  13 - H  23            0.76   10.51    0.080
  44. CR (   1) C  13                /116. RY*(   1) C   8                    0.93   11.12    0.091
  44. CR (   1) C  13                /153. RY*(   2) C  12                    1.57   10.72    0.116
  44. CR (   1) C  13                /211. RY*(   1) H  23                    0.68   10.44    0.075
  44. CR (   1) C  13                /230. BD*(   1) N   7 - C   8            0.92   10.50    0.088
  44. CR (   1) C  13                /232. BD*(   1) C   8 - C   9            1.39   10.61    0.109
  44. CR (   1) C  13                /240. BD*(   1) C  11 - C  12            0.97   10.65    0.091
  44. CR (   1) C  13                /244. BD*(   1) C  12 - H  22            0.65   10.53    0.074
  46. CR (   2) S  14                / 53. RY*(   1) C   1                    1.05    9.76    0.090
  46. CR (   2) S  14                /125. RY*(   1) C   9                    1.05    9.76    0.090
  46. CR (   2) S  14                /215. BD*(   1) C   1 - C   2            0.86    9.22    0.080
  46. CR (   2) S  14                /217. BD*(   1) C   1 - C   6            0.95    9.20    0.084
  46. CR (   2) S  14                /232. BD*(   1) C   8 - C   9            0.95    9.20    0.084
  46. CR (   2) S  14                /235. BD*(   1) C   9 - C  10            0.86    9.22    0.080
  50. LP (   1) N   7                /100. RY*(   3) C   6                    1.85    1.73    0.054
  50. LP (   1) N   7                /118. RY*(   3) C   8                    1.85    1.73    0.054
  50. LP (   1) N   7                /196. RY*(   2) H  19                    1.11    1.95    0.045
  50. LP (   1) N   7                /226. BD*(   1) C   5 - C   6            0.69    0.83    0.023
  50. LP (   1) N   7                /227. BD*(   2) C   5 - C   6           31.55    0.30    0.090
  50. LP (   1) N   7                /233. BD*(   1) C   8 - C  13            0.69    0.83    0.023
  50. LP (   1) N   7                /234. BD*(   2) C   8 - C  13           31.55    0.30    0.090
  51. LP (   1) S  14                / 53. RY*(   1) C   1                    1.17    1.71    0.040
  51. LP (   1) S  14                /125. RY*(   1) C   9                    1.17    1.71    0.040
  51. LP (   1) S  14                /217. BD*(   1) C   1 - C   6            3.61    1.14    0.058
  51. LP (   1) S  14                /232. BD*(   1) C   8 - C   9            3.61    1.14    0.058
  52. LP (   2) S  14                /215. BD*(   1) C   1 - C   2            1.02    0.81    0.027
  52. LP (   2) S  14                /216. BD*(   2) C   1 - C   2           13.40    0.27    0.057
  52. LP (   2) S  14                /217. BD*(   1) C   1 - C   6            0.62    0.79    0.020
  52. LP (   2) S  14                /232. BD*(   1) C   8 - C   9            0.62    0.79    0.020
  52. LP (   2) S  14                /235. BD*(   1) C   9 - C  10            1.02    0.81    0.027
  52. LP (   2) S  14                /236. BD*(   2) C   9 - C  10           13.40    0.27    0.057
 216. BD*(   2) C   1 - C   2        / 55. RY*(   3) C   1                    0.67    0.70    0.044
 216. BD*(   2) C   1 - C   2        / 56. RY*(   4) C   1                    1.26    0.97    0.071
 216. BD*(   2) C   1 - C   2        / 64. RY*(   3) C   2                    3.04    0.94    0.107
 216. BD*(   2) C   1 - C   2        / 73. RY*(   3) C   3                    0.56    0.59    0.037
 216. BD*(   2) C   1 - C   2        /222. BD*(   2) C   3 - C   4          263.98    0.01    0.085
 222. BD*(   2) C   3 - C   4        / 73. RY*(   3) C   3                    3.22    0.58    0.092
 222. BD*(   2) C   3 - C   4        / 82. RY*(   3) C   4                    1.74    0.60    0.069
 222. BD*(   2) C   3 - C   4        / 84. RY*(   5) C   4                    0.99    1.40    0.079
 227. BD*(   2) C   5 - C   6        / 91. RY*(   3) C   5                    2.27    0.57    0.072
 227. BD*(   2) C   5 - C   6        / 92. RY*(   4) C   5                    1.78    0.68    0.070
 227. BD*(   2) C   5 - C   6        /102. RY*(   5) C   6                    0.78    1.12    0.059
 227. BD*(   2) C   5 - C   6        /103. RY*(   6) C   6                    0.79    1.72    0.074
 234. BD*(   2) C   8 - C  13        /120. RY*(   5) C   8                    0.78    1.12    0.059
 234. BD*(   2) C   8 - C  13        /121. RY*(   6) C   8                    0.79    1.72    0.074
 234. BD*(   2) C   8 - C  13        /163. RY*(   3) C  13                    2.27    0.57    0.072
 234. BD*(   2) C   8 - C  13        /164. RY*(   4) C  13                    1.78    0.68    0.070
 236. BD*(   2) C   9 - C  10        /127. RY*(   3) C   9                    0.67    0.70    0.044
 236. BD*(   2) C   9 - C  10        /128. RY*(   4) C   9                    1.26    0.97    0.071
 236. BD*(   2) C   9 - C  10        /136. RY*(   3) C  10                    3.04    0.94    0.107
 236. BD*(   2) C   9 - C  10        /145. RY*(   3) C  11                    0.56    0.59    0.037
 236. BD*(   2) C   9 - C  10        /241. BD*(   2) C  11 - C  12          263.98    0.01    0.085
 241. BD*(   2) C  11 - C  12        /145. RY*(   3) C  11                    3.22    0.58    0.092
 241. BD*(   2) C  11 - C  12        /154. RY*(   3) C  12                    1.74    0.60    0.069
 241. BD*(   2) C  11 - C  12        /156. RY*(   5) C  12                    0.99    1.40    0.079


 Natural Bond Orbitals (Summary):

                                                            Principal Delocalizations
           NBO                        Occupancy    Energy   (geminal,vicinal,remote)
 ====================================================================================
 Molecular unit  1  (C12H9NS)
     1. BD (   1) C   1 - C   2          1.97334    -0.69927  217(g),229(v),219(g),223(v)
                                                    220(g),72(v),98(v),71(v)
                                                    218(g)
     2. BD (   2) C   1 - C   2          1.70758    -0.26226  227(v),222(v),101(v),73(v)
                                                    170(v),237(v),102(v),172(v)
     3. BD (   1) C   1 - C   6          1.96702    -0.70100  215(g),226(g),220(v),228(v)
                                                    231(v),229(g),62(v),89(v)
                                                    63(v)
     4. BD (   1) C   1 - S  14          1.97265    -0.63763  226(v),219(v),235(v),62(v)
                                                    98(v),215(g),217(g),125(v)
                                                    229(v)
     5. BD (   1) C   2 - C   3          1.97320    -0.67662  215(g),218(v),221(g),225(v)
                                                    220(g),81(v),223(g),53(v)
                                                    54(v),80(v)
     6. BD (   1) C   2 - H  15          1.97739    -0.50649  217(v),221(v),215(g),53(v)
                                                    219(g),71(v)
     7. BD (   1) C   3 - C   4          1.97687    -0.67790  224(g),219(g),228(v),220(v)
                                                    63(v),90(v),223(g),225(g)
                                                    89(v),62(v)
     8. BD (   2) C   3 - C   4          1.67829    -0.24767  216(v),227(v),66(v),91(v)
                                                    93(v)
     9. BD (   1) C   3 - H  16          1.97911    -0.50399  215(v),224(v),221(g),219(g)
                                                    80(v),62(v)
    10. BD (   1) C   4 - C   5          1.97485    -0.68096  229(v),226(g),221(g),223(v)
                                                    99(v),228(g),225(g),72(v)
                                                    71(v)
    11. BD (   1) C   4 - H  17          1.97915    -0.50677  226(v),219(v),221(g),224(g)
                                                    71(v),89(v)
    12. BD (   1) C   5 - C   6          1.96569    -0.68966  217(g),218(v),224(g),230(v)
                                                    225(v),229(g),228(g),81(v)
                                                    80(v),53(v),107(v)
    13. BD (   2) C   5 - C   6          1.66214    -0.25860  222(v),216(v),82(v),83(v)
                                                    56(v),230(v)
    14. BD (   1) C   5 - H  18          1.97745    -0.51367  217(v),221(v),224(g),226(g)
                                                    98(v),80(v),229(v)
    15. BD (   1) C   6 - N   7          1.98229    -0.79033  230(g),217(g),226(g),233(v)
                                                    215(v),117(v),224(v),231(g)
                                                    53(v),89(v)
    16. BD (   1) N   7 - C   8          1.98229    -0.79033  229(g),232(g),233(g),226(v)
                                                    235(v),99(v),243(v),231(g)
                                                    125(v),161(v)
    17. BD (   1) N   7 - H  19          1.98473    -0.64012  217(v),232(v),98(v),116(v)
                                                    229(g),230(g)
    18. BD (   1) C   8 - C   9          1.96702    -0.70100  235(g),233(g),239(v),245(v)
                                                    231(v),230(g),134(v),161(v)
                                                    135(v)
    19. BD (   1) C   8 - C  13          1.96569    -0.68966  232(g),237(v),243(g),229(v)
                                                    244(v),230(g),245(g),153(v)
                                                    152(v),125(v),107(v)
    20. BD (   2) C   8 - C  13          1.66214    -0.25860  241(v),236(v),154(v),155(v)
                                                    128(v),229(v)
    21. BD (   1) C   9 - C  10          1.97334    -0.69927  232(g),230(v),238(g),242(v)
                                                    239(g),144(v),116(v),143(v)
                                                    237(g)
    22. BD (   2) C   9 - C  10          1.70758    -0.26226  234(v),241(v),119(v),145(v)
                                                    170(v),218(v),120(v),172(v)
    23. BD (   1) C   9 - S  14          1.97265    -0.63763  233(v),238(v),215(v),134(v)
                                                    116(v),235(g),232(g),53(v)
                                                    230(v)
    24. BD (   1) C  10 - C  11          1.97320    -0.67662  235(g),237(v),240(g),244(v)
                                                    239(g),153(v),242(g),125(v)
                                                    126(v),152(v)
    25. BD (   1) C  10 - H  20          1.97739    -0.50649  232(v),240(v),235(g),125(v)
                                                    238(g),143(v)
    26. BD (   1) C  11 - C  12          1.97687    -0.67790  243(g),238(g),245(v),239(v)
                                                    135(v),162(v),242(g),244(g)
                                                    161(v),134(v)
    27. BD (   2) C  11 - C  12          1.67829    -0.24767  236(v),234(v),138(v),163(v)
                                                    165(v)
    28. BD (   1) C  11 - H  21          1.97911    -0.50399  235(v),243(v),240(g),238(g)
                                                    152(v),134(v)
    29. BD (   1) C  12 - C  13          1.97485    -0.68096  230(v),233(g),240(g),242(v)
                                                    117(v),245(g),244(g),144(v)
                                                    143(v)
    30. BD (   1) C  12 - H  22          1.97915    -0.50677  233(v),238(v),240(g),243(g)
                                                    143(v),161(v)
    31. BD (   1) C  13 - H  23          1.97745    -0.51367  232(v),240(v),243(g),233(g)
                                                    116(v),152(v),230(v)
    32. CR (   1) C   1                  1.99878   -10.09258  99(v),63(v),226(v),219(v)
                                                    229(v),220(v),215(g),218(g)
                                                    217(g)
    33. CR (   1) C   2                  1.99888   -10.06238  217(v),72(v),54(v),218(v)
                                                    221(v),55(v),179(v),223(v)
                                                    74(v)
    34. CR (   1) C   3                  1.99894   -10.05898  81(v),215(v),63(v),224(v)
                                                    220(v),225(v),183(v),65(v)
    35. CR (   1) C   4                  1.99895   -10.06398  72(v),226(v),219(v),90(v)
                                                    228(v),223(v),187(v)
    36. CR (   1) C   5                  1.99891   -10.06429  81(v),217(v),221(v),98(v)
                                                    229(v),191(v),225(v)
    37. CR (   1) C   6                  1.99871   -10.10756  54(v),90(v),230(v),215(v)
                                                    224(v),218(v),217(g),228(v)
                                                    226(g)
    38. CR (   1) N   7                  1.99911   -14.20365  98(v),116(v),217(v),232(v)
                                                    226(v),233(v)
    39. CR (   1) C   8                  1.99871   -10.10756  126(v),162(v),229(v),235(v)
                                                    243(v),237(v),232(g),245(v)
                                                    233(g)
    40. CR (   1) C   9                  1.99878   -10.09258  117(v),135(v),233(v),238(v)
                                                    230(v),239(v),235(g),237(g)
                                                    232(g)
    41. CR (   1) C  10                  1.99888   -10.06238  232(v),144(v),126(v),237(v)
                                                    240(v),127(v),199(v),242(v)
                                                    146(v)
    42. CR (   1) C  11                  1.99894   -10.05898  153(v),235(v),135(v),243(v)
                                                    239(v),244(v),203(v),137(v)
    43. CR (   1) C  12                  1.99895   -10.06398  144(v),233(v),238(v),162(v)
                                                    245(v),242(v),207(v)
    44. CR (   1) C  13                  1.99891   -10.06429  153(v),232(v),240(v),116(v)
                                                    230(v),211(v),244(v)
    45. CR (   1) S  14                  1.99999   -87.86801   
    46. CR (   2) S  14                  1.99931    -8.65690  53(v),125(v),217(v),232(v)
                                                    215(v),235(v)
    47. CR (   3) S  14                  1.99989    -5.90569   
    48. CR (   4) S  14                  1.99996    -5.90207   
    49. CR (   5) S  14                  1.99983    -5.90885   
    50. LP (   1) N   7                  1.73237    -0.27132  227(v),234(v),100(v),118(v)
                                                    196(v),226(v),233(v)
    51. LP (   1) S  14                  1.97738    -0.60133  217(v),232(v),53(v),125(v)
    52. LP (   2) S  14                  1.83756    -0.24386  216(v),236(v),215(v),235(v)
                                                    217(v),232(v)
    53. RY*(   1) C   1                  0.00719     1.10532   
    54. RY*(   2) C   1                  0.00406     0.85728   
    55. RY*(   3) C   1                  0.00207     0.72873   
    56. RY*(   4) C   1                  0.00170     1.00031   
    57. RY*(   5) C   1                  0.00070     1.85318   
    58. RY*(   6) C   1                  0.00050     2.05463   
    59. RY*(   7) C   1                  0.00033     1.70391   
    60. RY*(   8) C   1                  0.00014     2.07334   
    61. RY*(   9) C   1                  0.00003     2.18841   
    62. RY*(   1) C   2                  0.00717     1.09912   
    63. RY*(   2) C   2                  0.00277     0.69329   
    64. RY*(   3) C   2                  0.00124     0.96372   
    65. RY*(   4) C   2                  0.00099     0.71764   
    66. RY*(   5) C   2                  0.00057     1.46542   
    67. RY*(   6) C   2                  0.00013     2.34344   
    68. RY*(   7) C   2                  0.00004     2.26244   
    69. RY*(   8) C   2                  0.00002     2.21043   
    70. RY*(   9) C   2                  0.00002     2.02393   
    71. RY*(   1) C   3                  0.00532     1.17443   
    72. RY*(   2) C   3                  0.00256     0.65473   
    73. RY*(   3) C   3                  0.00109     0.62029   
    74. RY*(   4) C   3                  0.00072     0.75802   
    75. RY*(   5) C   3                  0.00067     1.87515   
    76. RY*(   6) C   3                  0.00014     2.39850   
    77. RY*(   7) C   3                  0.00005     2.22937   
    78. RY*(   8) C   3                  0.00000     1.94171   
    79. RY*(   9) C   3                  0.00000     2.15220   
    80. RY*(   1) C   4                  0.00522     1.17255   
    81. RY*(   2) C   4                  0.00276     0.65830   
    82. RY*(   3) C   4                  0.00088     0.63866   
    83. RY*(   4) C   4                  0.00084     1.12974   
    84. RY*(   5) C   4                  0.00080     1.43911   
    85. RY*(   6) C   4                  0.00013     2.39210   
    86. RY*(   7) C   4                  0.00005     2.27024   
    87. RY*(   8) C   4                  0.00000     2.20163   
    88. RY*(   9) C   4                  0.00000     1.88533   
    89. RY*(   1) C   5                  0.00525     1.13529   
    90. RY*(   2) C   5                  0.00236     0.70777   
    91. RY*(   3) C   5                  0.00113     0.59541   
    92. RY*(   4) C   5                  0.00089     0.70947   
    93. RY*(   5) C   5                  0.00067     1.82954   
    94. RY*(   6) C   5                  0.00012     2.33914   
    95. RY*(   7) C   5                  0.00005     2.33973   
    96. RY*(   8) C   5                  0.00001     2.19298   
    97. RY*(   9) C   5                  0.00002     1.94867   
    98. RY*(   1) C   6                  0.00635     1.05281   
    99. RY*(   2) C   6                  0.00459     1.01271   
   100. RY*(   3) C   6                  0.00209     1.45841   
   101. RY*(   4) C   6                  0.00150     0.72345   
   102. RY*(   5) C   6                  0.00117     1.14623   
   103. RY*(   6) C   6                  0.00063     1.74852   
   104. RY*(   7) C   6                  0.00035     2.26438   
   105. RY*(   8) C   6                  0.00020     2.29209   
   106. RY*(   9) C   6                  0.00003     2.17505   
   107. RY*(   1) N   7                  0.00428     1.22636   
   108. RY*(   2) N   7                  0.00225     1.26821   
   109. RY*(   3) N   7                  0.00092     1.47421   
   110. RY*(   4) N   7                  0.00043     2.44497   
   111. RY*(   5) N   7                  0.00027     1.25618   
   112. RY*(   6) N   7                  0.00009     2.45867   
   113. RY*(   7) N   7                  0.00003     2.33690   
   114. RY*(   8) N   7                  0.00003     2.49672   
   115. RY*(   9) N   7                  0.00001     2.65428   
   116. RY*(   1) C   8                  0.00635     1.05281   
   117. RY*(   2) C   8                  0.00459     1.01271   
   118. RY*(   3) C   8                  0.00209     1.45841   
   119. RY*(   4) C   8                  0.00150     0.72345   
   120. RY*(   5) C   8                  0.00117     1.14623   
   121. RY*(   6) C   8                  0.00063     1.74852   
   122. RY*(   7) C   8                  0.00035     2.26438   
   123. RY*(   8) C   8                  0.00020     2.29209   
   124. RY*(   9) C   8                  0.00003     2.17505   
   125. RY*(   1) C   9                  0.00719     1.10532   
   126. RY*(   2) C   9                  0.00406     0.85728   
   127. RY*(   3) C   9                  0.00207     0.72873   
   128. RY*(   4) C   9                  0.00170     1.00031   
   129. RY*(   5) C   9                  0.00070     1.85318   
   130. RY*(   6) C   9                  0.00050     2.05463   
   131. RY*(   7) C   9                  0.00033     1.70391   
   132. RY*(   8) C   9                  0.00014     2.07334   
   133. RY*(   9) C   9                  0.00003     2.18841   
   134. RY*(   1) C  10                  0.00717     1.09912   
   135. RY*(   2) C  10                  0.00277     0.69329   
   136. RY*(   3) C  10                  0.00124     0.96372   
   137. RY*(   4) C  10                  0.00099     0.71764   
   138. RY*(   5) C  10                  0.00057     1.46542   
   139. RY*(   6) C  10                  0.00013     2.34344   
   140. RY*(   7) C  10                  0.00004     2.26244   
   141. RY*(   8) C  10                  0.00002     2.21043   
   142. RY*(   9) C  10                  0.00002     2.02393   
   143. RY*(   1) C  11                  0.00532     1.17443   
   144. RY*(   2) C  11                  0.00256     0.65473   
   145. RY*(   3) C  11                  0.00109     0.62029   
   146. RY*(   4) C  11                  0.00072     0.75802   
   147. RY*(   5) C  11                  0.00067     1.87515   
   148. RY*(   6) C  11                  0.00014     2.39850   
   149. RY*(   7) C  11                  0.00005     2.22937   
   150. RY*(   8) C  11                  0.00000     1.94171   
   151. RY*(   9) C  11                  0.00000     2.15220   
   152. RY*(   1) C  12                  0.00522     1.17255   
   153. RY*(   2) C  12                  0.00276     0.65830   
   154. RY*(   3) C  12                  0.00088     0.63866   
   155. RY*(   4) C  12                  0.00084     1.12974   
   156. RY*(   5) C  12                  0.00080     1.43911   
   157. RY*(   6) C  12                  0.00013     2.39210   
   158. RY*(   7) C  12                  0.00005     2.27024   
   159. RY*(   8) C  12                  0.00000     2.20163   
   160. RY*(   9) C  12                  0.00000     1.88533   
   161. RY*(   1) C  13                  0.00525     1.13529   
   162. RY*(   2) C  13                  0.00236     0.70777   
   163. RY*(   3) C  13                  0.00113     0.59541   
   164. RY*(   4) C  13                  0.00089     0.70947   
   165. RY*(   5) C  13                  0.00067     1.82954   
   166. RY*(   6) C  13                  0.00012     2.33914   
   167. RY*(   7) C  13                  0.00005     2.33973   
   168. RY*(   8) C  13                  0.00001     2.19298   
   169. RY*(   9) C  13                  0.00002     1.94867   
   170. RY*(   1) S  14                  0.00562     0.71017   
   171. RY*(   2) S  14                  0.00305     0.80595   
   172. RY*(   3) S  14                  0.00290     0.85927   
   173. RY*(   4) S  14                  0.00058     1.10580   
   174. RY*(   5) S  14                  0.00051     0.63473   
   175. RY*(   6) S  14                  0.00030     0.90120   
   176. RY*(   7) S  14                  0.00008     1.02574   
   177. RY*(   8) S  14                  0.00003     0.93274   
   178. RY*(   9) S  14                  0.00002     0.92013   
   179. RY*(   1) H  15                  0.00193     0.36376   
   180. RY*(   2) H  15                  0.00019     1.65758   
   181. RY*(   3) H  15                  0.00011     1.98695   
   182. RY*(   4) H  15                  0.00006     2.32923   
   183. RY*(   1) H  16                  0.00157     0.36080   
   184. RY*(   2) H  16                  0.00020     1.65433   
   185. RY*(   3) H  16                  0.00008     1.98329   
   186. RY*(   4) H  16                  0.00006     2.33534   
   187. RY*(   1) H  17                  0.00160     0.35880   
   188. RY*(   2) H  17                  0.00019     1.64987   
   189. RY*(   3) H  17                  0.00009     1.97283   
   190. RY*(   4) H  17                  0.00006     2.33086   
   191. RY*(   1) H  18                  0.00172     0.37672   
   192. RY*(   2) H  18                  0.00021     1.65086   
   193. RY*(   3) H  18                  0.00009     2.00482   
   194. RY*(   4) H  18                  0.00005     2.29093   
   195. RY*(   1) H  19                  0.00354     0.47036   
   196. RY*(   2) H  19                  0.00066     1.68292   
   197. RY*(   3) H  19                  0.00027     1.90288   
   198. RY*(   4) H  19                  0.00004     2.34356   
   199. RY*(   1) H  20                  0.00193     0.36376   
   200. RY*(   2) H  20                  0.00019     1.65758   
   201. RY*(   3) H  20                  0.00011     1.98695   
   202. RY*(   4) H  20                  0.00006     2.32923   
   203. RY*(   1) H  21                  0.00157     0.36080   
   204. RY*(   2) H  21                  0.00020     1.65433   
   205. RY*(   3) H  21                  0.00008     1.98329   
   206. RY*(   4) H  21                  0.00006     2.33534   
   207. RY*(   1) H  22                  0.00160     0.35880   
   208. RY*(   2) H  22                  0.00019     1.64987   
   209. RY*(   3) H  22                  0.00009     1.97283   
   210. RY*(   4) H  22                  0.00006     2.33086   
   211. RY*(   1) H  23                  0.00172     0.37672   
   212. RY*(   2) H  23                  0.00021     1.65086   
   213. RY*(   3) H  23                  0.00009     2.00482   
   214. RY*(   4) H  23                  0.00005     2.29093   
   215. BD*(   1) C   1 - C   2          0.02305     0.56784   
   216. BD*(   2) C   1 - C   2          0.39280     0.02534  236(r),227(v),222(v),64(g)
                                                    56(g),55(g),73(v),234(r)
   217. BD*(   1) C   1 - C   6          0.03700     0.54300   
   218. BD*(   1) C   1 - S  14          0.02625     0.20839   
   219. BD*(   1) C   2 - C   3          0.01794     0.57786   
   220. BD*(   1) C   2 - H  15          0.01479     0.46606   
   221. BD*(   1) C   3 - C   4          0.01723     0.58131   
   222. BD*(   2) C   3 - C   4          0.35095     0.03812  241(r),227(v),216(v),73(g)
                                                    82(g),84(g)
   223. BD*(   1) C   3 - H  16          0.01379     0.47383   
   224. BD*(   1) C   4 - C   5          0.01563     0.57537   
   225. BD*(   1) C   4 - H  17          0.01377     0.47029   
   226. BD*(   1) C   5 - C   6          0.02524     0.56042   
   227. BD*(   2) C   5 - C   6          0.39499     0.02872  234(r),216(v),222(v),91(g)
                                                    92(g),103(g),102(g),236(r)
   228. BD*(   1) C   5 - H  18          0.01425     0.44997   
   229. BD*(   1) C   6 - N   7          0.02935     0.43500   
   230. BD*(   1) N   7 - C   8          0.02935     0.43500   
   231. BD*(   1) N   7 - H  19          0.01645     0.41464   
   232. BD*(   1) C   8 - C   9          0.03700     0.54300   
   233. BD*(   1) C   8 - C  13          0.02524     0.56042   
   234. BD*(   2) C   8 - C  13          0.39499     0.02872  227(r),236(v),241(v),163(g)
                                                    164(g),121(g),120(g),216(r)
   235. BD*(   1) C   9 - C  10          0.02305     0.56784   
   236. BD*(   2) C   9 - C  10          0.39280     0.02534  216(r),234(v),241(v),136(g)
                                                    128(g),127(g),145(v),227(r)
   237. BD*(   1) C   9 - S  14          0.02625     0.20839   
   238. BD*(   1) C  10 - C  11          0.01794     0.57786   
   239. BD*(   1) C  10 - H  20          0.01479     0.46606   
   240. BD*(   1) C  11 - C  12          0.01723     0.58131   
   241. BD*(   2) C  11 - C  12          0.35095     0.03812  222(r),234(v),236(v),145(g)
                                                    154(g),156(g)
   242. BD*(   1) C  11 - H  21          0.01379     0.47383   
   243. BD*(   1) C  12 - C  13          0.01563     0.57537   
   244. BD*(   1) C  12 - H  22          0.01377     0.47029   
   245. BD*(   1) C  13 - H  23          0.01425     0.44997   
       -------------------------------
              Total Lewis  101.01048  ( 97.1255%)
        Valence non-Lewis    2.79052  (  2.6832%)
        Rydberg non-Lewis    0.19900  (  0.1913%)
       -------------------------------
            Total unit  1  104.00000  (100.0000%)
           Charge unit  1    0.00000
 Unable to Open any file for archive entry.
 1\1\GINC-COMPUTE-0-9\SP\RB3LYP\def2SVP\C12H9N1S1\ZAHRT2\13-Mar-2021\0\
 \# b3lyp/def2svp geom=NewRedundant pop=NBO\\84\\0,1\C,0,-1.313919529,-
 0.3311143292,0.9613622237\C,0,-2.5437865118,-0.0642142725,1.5670528501
 \C,0,-3.7010783046,0.0834672601,0.7959606716\C,0,-3.6164694726,-0.0113
 486772,-0.5940416403\C,0,-2.3833689426,-0.2396415433,-1.2086064289\C,0
 ,-1.2210010281,-0.4118720771,-0.443188672\N,0,0.008574727,-0.652227479
 1,-1.0608662221\C,0,1.2333579487,-0.2511837971,-0.5221428817\C,0,1.404
 6618695,-0.1531272568,0.8739082499\C,0,2.6255087143,0.27422243,1.40076
 19274\C,0,3.701966119,0.5681487947,0.5578123294\C,0,3.5416460231,0.457
 297221,-0.8243108703\C,0,2.312003427,0.0677671598,-1.3596517397\S,0,0.
 1083874608,-0.6865159877,1.9721135127\H,0,-2.5916528829,0.012062391,2.
 6558063633\H,0,-4.6598154174,0.2733486362,1.2825074261\H,0,-4.51058628
 6,0.1051432886,-1.2105134743\H,0,-2.314391559,-0.2921979899,-2.2988982
 03\H,0,-0.0221050948,-0.6807582185,-2.0726406648\H,0,2.7326108743,0.36
 06449715,2.4845302619\H,0,4.6569599492,0.8833232256,0.9827963233\H,0,4
 .3716721377,0.6866698062,-1.496246613\H,0,2.1808257819,0.0021064496,-2
 .4435047319\\Version=ES64L-G16RevC.01\State=1-A'\HF=-915.1715561\RMSD=
 8.562e-09\Dipole=-0.037395,0.1868733,-0.7821292\Quadrupole=3.119571,-7
 .3800685,4.2604975,0.7239605,-0.0327729,1.0373625\PG=CS [SG(H1N1S1),X(
 C12H8)]\\@
 The archive entry for this job was punched.


 THE SOLUTION TO A PROBLEM CHANGES THE PROBLEM.

                                 -- JOHN PEERS
           PAUL DICKSON'S "THE OFFICIAL RULES"
 File lengths (MBytes):  RWF=     39 Int=      0 D2E=      0 Chk=      5 Scr=      1
 Normal termination of Gaussian 16
