# Supplementary material for: Machine-Learning-Guided Discovery of Electrochemical Reactions
Source: J Am Chem Soc. 2022 Dec 2;144(49):22599–610. doi: 10.1021/jacs.2c08997 (PMC9756344; doi:10.1021/jacs.2c08997)
Supplement: Supplementary file 4 — ja2c08997_si_004.zip [file ja2c08997_si_004.zip › Reactivity Prediction/Nlogs_notimes/92.log]

 Entering Gaussian System, Link 0=g16
 Input=92.com
 Output=92.log
 Initial command:
  
 Copyright (c) 1988-2019, Gaussian, Inc.  All Rights Reserved.
  
 This is part of the Gaussian(R) 16 program.  It is based on
 the Gaussian(R) 09 system (copyright 2009, Gaussian, Inc.),
 the Gaussian(R) 03 system (copyright 2003, Gaussian, Inc.),
 the Gaussian(R) 98 system (copyright 1998, Gaussian, Inc.),
 the Gaussian(R) 94 system (copyright 1995, Gaussian, Inc.),
 the Gaussian 92(TM) system (copyright 1992, Gaussian, Inc.),
 the Gaussian 90(TM) system (copyright 1990, Gaussian, Inc.),
 the Gaussian 88(TM) system (copyright 1988, Gaussian, Inc.),
 the Gaussian 86(TM) system (copyright 1986, Carnegie Mellon
 University), and the Gaussian 82(TM) system (copyright 1983,
 Carnegie Mellon University). Gaussian is a federally registered
 trademark of Gaussian, Inc.
  
 This software contains proprietary and confidential information,
 including trade secrets, belonging to Gaussian, Inc.
  
 This software is provided under written license and may be
 used, copied, transmitted, or stored only in accord with that
 written license.
  
 The following legend is applicable only to US Government
 contracts under FAR:
  
                    RESTRICTED RIGHTS LEGEND
  
 Use, reproduction and disclosure by the US Government is
 subject to restrictions as set forth in subparagraphs (a)
 and (c) of the Commercial Computer Software - Restricted
 Rights clause in FAR 52.227-19.
  
 Gaussian, Inc.
 340 Quinnipiac St., Bldg. 40, Wallingford CT 06492
  
  
 ---------------------------------------------------------------
 Warning -- This program may not be used in any manner that
 competes with the business of Gaussian, Inc. or will provide
 assistance to any competitor of Gaussian, Inc.  The licensee
 of this program is prohibited from giving any competitor of
 Gaussian, Inc. access to this program.  By using this program,
 the user acknowledges that Gaussian, Inc. is engaged in the
 business of creating and licensing software in the field of
 computational chemistry and represents and warrants to the
 licensee that it is not a competitor of Gaussian, Inc. and that
 it will not use this program in any manner prohibited above.
 ---------------------------------------------------------------
  

 Cite this work as:
 Gaussian 16, Revision C.01,
 M. J. Frisch, G. W. Trucks, H. B. Schlegel, G. E. Scuseria, 
 M. A. Robb, J. R. Cheeseman, G. Scalmani, V. Barone, 
 G. A. Petersson, H. Nakatsuji, X. Li, M. Caricato, A. V. Marenich, 
 J. Bloino, B. G. Janesko, R. Gomperts, B. Mennucci, H. P. Hratchian, 
 J. V. Ortiz, A. F. Izmaylov, J. L. Sonnenberg, D. Williams-Young, 
 F. Ding, F. Lipparini, F. Egidi, J. Goings, B. Peng, A. Petrone, 
 T. Henderson, D. Ranasinghe, V. G. Zakrzewski, J. Gao, N. Rega, 
 G. Zheng, W. Liang, M. Hada, M. Ehara, K. Toyota, R. Fukuda, 
 J. Hasegawa, M. Ishida, T. Nakajima, Y. Honda, O. Kitao, H. Nakai, 
 T. Vreven, K. Throssell, J. A. Montgomery, Jr., J. E. Peralta, 
 F. Ogliaro, M. J. Bearpark, J. J. Heyd, E. N. Brothers, K. N. Kudin, 
 V. N. Staroverov, T. A. Keith, R. Kobayashi, J. Normand, 
 K. Raghavachari, A. P. Rendell, J. C. Burant, S. S. Iyengar, 
 J. Tomasi, M. Cossi, J. M. Millam, M. Klene, C. Adamo, R. Cammi, 
 J. W. Ochterski, R. L. Martin, K. Morokuma, O. Farkas, 
 J. B. Foresman, and D. J. Fox, Gaussian, Inc., Wallingford CT, 2019.
 
 ******************************************
 Gaussian 16:  ES64L-G16RevC.01  3-Jul-2019
                13-Mar-2021 
 ******************************************
 %nprocshared=16
 Will use up to   16 processors via shared memory.
 %mem=7GB
 -----------------------------------------
 # b3lyp/def2svp geom=NewRedundant pop=NBO
 -----------------------------------------
 1/29=4000,38=1,172=1/1;
 2/12=2,17=6,18=5,40=1/2;
 3/5=43,7=101,11=2,25=1,30=1,74=-5/1,2,3;
 4//1;
 5/5=2,38=5/2;
 6/7=2,8=2,9=2,10=2,28=1,40=1/1,7;
 99/5=1,9=1/99;
 --
 92
 --
 Symbolic Z-matrix:
 Charge =  0 Multiplicity = 1
 C                    -2.1577    1.05856   1.14185 
 C                    -1.73613   0.00161   0.09903 
 C                    -2.31029   0.38076  -1.28262 
 C                    -2.33064  -1.35248   0.51511 
 C                    -0.20347  -0.0391    0.01422 
 C                     0.54274  -1.19506   0.28454 
 C                     1.93717  -1.19891   0.19777 
 C                     2.62032  -0.03774  -0.16418 
 C                     4.12399  -0.01487  -0.20873 
 F                     4.64924   0.44359   0.94554 
 F                     4.58239   0.78794  -1.18713 
 F                     4.64198  -1.23886  -0.41405 
 C                     1.89539   1.1271   -0.44195 
 C                     0.50676   1.11951  -0.35188 
 H                    -1.75484   0.81114   2.13631 
 H                    -1.79938   2.06367   0.87434 
 H                    -3.25599   1.10359   1.21785 
 H                    -2.01779  -0.35775  -2.04519 
 H                    -1.95619   1.36734  -1.61654 
 H                    -3.41086   0.41554  -1.24276 
 H                    -3.4276   -1.27617   0.56468 
 H                    -1.97475  -1.66785   1.50795 
 H                    -2.08578  -2.1463   -0.20718 
 H                     0.0412   -2.11963   0.5672 
 H                     2.49428  -2.11337   0.40744 
 H                     2.42096   2.03756  -0.73555 
 H                    -0.03503   2.0402   -0.57611 
 
                          Input orientation:                          
 ---------------------------------------------------------------------
 Center     Atomic      Atomic             Coordinates (Angstroms)
 Number     Number       Type             X           Y           Z
 ---------------------------------------------------------------------
      1          6           0       -2.157702    1.058559    1.141853
      2          6           0       -1.736133    0.001607    0.099029
      3          6           0       -2.310293    0.380763   -1.282615
      4          6           0       -2.330643   -1.352479    0.515111
      5          6           0       -0.203473   -0.039096    0.014225
      6          6           0        0.542741   -1.195065    0.284541
      7          6           0        1.937174   -1.198909    0.197774
      8          6           0        2.620321   -0.037740   -0.164176
      9          6           0        4.123991   -0.014873   -0.208725
     10          9           0        4.649243    0.443589    0.945538
     11          9           0        4.582390    0.787938   -1.187125
     12          9           0        4.641983   -1.238864   -0.414047
     13          6           0        1.895390    1.127097   -0.441948
     14          6           0        0.506764    1.119510   -0.351884
     15          1           0       -1.754838    0.811141    2.136314
     16          1           0       -1.799377    2.063672    0.874344
     17          1           0       -3.255987    1.103590    1.217853
     18          1           0       -2.017788   -0.357752   -2.045193
     19          1           0       -1.956185    1.367337   -1.616544
     20          1           0       -3.410862    0.415537   -1.242756
     21          1           0       -3.427600   -1.276172    0.564679
     22          1           0       -1.974747   -1.667845    1.507946
     23          1           0       -2.085775   -2.146303   -0.207179
     24          1           0        0.041196   -2.119633    0.567195
     25          1           0        2.494283   -2.113367    0.407444
     26          1           0        2.420956    2.037563   -0.735548
     27          1           0       -0.035028    2.040196   -0.576107
 ---------------------------------------------------------------------
                    Distance matrix (angstroms):
                    1          2          3          4          5
     1  C    0.000000
     2  C    1.543486   0.000000
     3  C    2.522051   1.543490   0.000000
     4  C    2.497162   1.536267   2.497271   0.000000
     5  C    2.509064   1.535544   2.509335   2.549650   0.000000
     6  C    3.620248   2.580640   3.616492   2.886915   1.402202
     7  C    4.770269   3.865770   4.767378   4.282354   2.441563
     8  C    5.073174   4.364576   5.073165   5.167400   2.829425
     9  C    6.514292   5.868223   6.535272   6.631398   4.333272
    10  F    6.837487   6.456388   7.307787   7.220106   4.964794
    11  F    7.136261   6.495864   6.905359   7.434314   5.003171
    12  F    7.344025   6.517851   7.191088   7.035180   5.010121
    13  C    4.352089   3.840227   4.353332   4.992355   2.444039
    14  C    3.055216   2.546295   3.057420   3.861773   1.407424
    15  H    1.101121   2.192311   3.490392   2.764255   2.762770
    16  H    1.100096   2.203912   2.783109   3.475829   2.776392
    17  H    1.101832   2.185426   2.769324   2.717054   3.474520
    18  H    3.490383   2.192295   1.101130   2.764510   2.763056
    19  H    2.782931   2.203822   1.100103   3.475855   2.776591
    20  H    2.769521   2.185507   1.101840   2.717140   3.474771
    21  H    2.719695   2.170394   2.721453   1.100724   3.496906
    22  H    2.756951   2.197511   3.478020   1.100836   2.832214
    23  H    3.477959   2.197619   2.755546   1.100826   2.834149
    24  H    3.907210   2.806731   3.899139   2.493363   2.166628
    25  H    5.678154   4.739689   5.671061   4.885740   3.425655
    26  H    5.044521   4.703512   5.042716   5.969441   3.429621
    27  H    2.901852   2.739601   2.903395   4.239205   2.168023
                    6          7          8          9         10
     6  C    0.000000
     7  C    1.397135   0.000000
     8  C    2.420142   1.394995   0.000000
     9  C    3.802830   2.519793   1.504504   0.000000
    10  F    4.470510   3.257647   2.362131   1.348480   0.000000
    11  F    4.734645   3.586457   2.361754   1.346068   2.161318
    12  F    4.158573   2.773430   2.364794   1.344852   2.163139
    13  C    2.783860   2.412736   1.399831   2.514986   3.158482
    14  C    2.400748   2.779077   2.416938   3.793633   4.393211
    15  H    3.568304   4.629168   5.015464   6.382958   6.524209
    16  H    4.056199   5.006396   5.002819   6.370219   6.649394
    17  H    4.537094   5.771567   6.143585   7.599353   7.937406
    18  H    3.561610   4.623870   5.015246   6.419629   7.350913
    19  H    4.052734   5.003560   5.002802   6.392261   7.144876
    20  H    4.534054   5.769147   6.143612   7.617643   8.351928
    21  H    3.981038   5.377861   6.216293   7.695165   8.266681
    22  H    2.838659   4.152057   5.154405   6.547816   6.975077
    23  H    2.838264   4.152790   5.157056   6.565379   7.307309
    24  H    1.089159   2.139845   3.394270   4.658464   5.286525
    25  H    2.160301   1.091130   2.156586   2.727507   3.386949
    26  H    3.875326   3.402924   2.161735   2.718523   3.214353
    27  H    3.397270   3.870437   3.396820   4.653571   5.177543
                   11         12         13         14         15
    11  F    0.000000
    12  F    2.170052   0.000000
    13  C    2.808966   3.625234   0.000000
    14  C    4.173524   4.760865   1.391564   0.000000
    15  H    7.155855   7.185137   4.480115   3.376547   0.000000
    16  H    6.826721   7.352403   4.032506   2.777295   1.778591
    17  H    8.205103   8.398102   5.412225   4.077085   1.783969
    18  H    6.753610   6.912999   4.481978   3.379787   4.349765
    19  H    6.578227   7.195422   4.033859   2.779730   3.799189
    20  H    8.002116   8.262694   5.413309   4.078851   3.783785
    21  H    8.455135   8.128805   5.926484   4.696659   3.102426
    22  H    7.502688   6.903564   5.156718   4.169678   2.566823
    23  H    7.350816   6.791831   5.159451   4.172258   3.787869
    24  H    5.670455   4.786004   3.872681   3.399046   3.778533
    25  H    3.914130   2.460126   3.403049   3.870182   5.440292
    26  H    2.537181   3.971310   1.091499   2.157348   5.214303
    27  H    4.823075   5.714275   2.139687   1.091548   3.438830
                   16         17         18         19         20
    16  H    0.000000
    17  H    1.778052   0.000000
    18  H    3.799302   3.783665   0.000000
    19  H    2.591138   3.129353   1.778613   0.000000
    20  H    3.129752   2.559687   1.783966   1.778124   0.000000
    21  H    3.728480   2.473733   3.105237   3.729737   2.475678
    22  H    3.788988   3.067016   3.787215   4.356043   3.737549
    23  H    4.356100   3.736564   2.565508   3.787976   3.064522
    24  H    4.580622   4.656602   3.764069   4.573534   4.649701
    25  H    6.008425   6.638613   5.427375   6.001540   6.632439
    26  H    4.517040   6.075834   5.211061   4.514944   6.074399
    27  H    2.284139   3.803959   3.440887   2.286065   3.805285
                   21         22         23         24         25
    21  H    0.000000
    22  H    1.775935   0.000000
    23  H    1.775777   1.784069   0.000000
    24  H    3.569871   2.270055   2.263708   0.000000
    25  H    5.982835   4.624048   4.621231   2.458291   0.000000
    26  H    6.846681   6.171347   6.172077   4.964139   4.306046
    27  H    4.879471   4.674972   4.676371   4.314758   4.961540
                   26         27
    26  H    0.000000
    27  H    2.461155   0.000000
 Stoichiometry    C11H13F3
 Framework group  C1[X(C11H13F3)]
 Deg. of freedom    75
 Full point group                 C1      NOp   1
 Largest Abelian subgroup         C1      NOp   1
 Largest concise Abelian subgroup C1      NOp   1
                         Standard orientation:                         
 ---------------------------------------------------------------------
 Center     Atomic      Atomic             Coordinates (Angstroms)
 Number     Number       Type             X           Y           Z
 ---------------------------------------------------------------------
      1          6           0        3.401725   -0.745505    1.270072
      2          6           0        2.923699    0.001452    0.006784
      3          6           0        3.426940   -0.736777   -1.251838
      4          6           0        3.534781    1.410910    0.017877
      5          6           0        1.388589    0.034721   -0.008183
      6          6           0        0.653817    1.228958   -0.017055
      7          6           0       -0.743241    1.224681   -0.031115
      8          6           0       -1.440633    0.016532   -0.036821
      9          6           0       -2.944522   -0.001123    0.002380
     10          9           0       -3.408115   -0.131298    1.261957
     11          9           0       -3.450364   -1.029711   -0.703333
     12          9           0       -3.476128    1.130071   -0.494031
     13          6           0       -0.727473   -1.188003   -0.031697
     14          6           0        0.663921   -1.171768   -0.017203
     15          1           0        3.049969   -0.238837    2.182225
     16          1           0        3.033121   -1.781648    1.297445
     17          1           0        4.502600   -0.780600    1.299671
     18          1           0        3.093235   -0.223885   -2.167299
     19          1           0        3.059065   -1.772709   -1.293547
     20          1           0        4.528201   -0.771593   -1.259872
     21          1           0        4.633060    1.338665    0.030398
     22          1           0        3.229639    1.982151    0.908053
     23          1           0        3.250559    1.987299   -0.875886
     24          1           0        1.166474    2.189921   -0.015707
     25          1           0       -1.291557    2.167948   -0.043829
     26          1           0       -1.264727   -2.138014   -0.046113
     27          1           0        1.196209   -2.124735   -0.016074
 ---------------------------------------------------------------------
 Rotational constants (GHZ):           1.7556942           0.3151888           0.2989342
 Standard basis: def2SVP (5D, 7F)
 There are   275 symmetry adapted cartesian basis functions of A   symmetry.
 There are   261 symmetry adapted basis functions of A   symmetry.
   261 basis functions,   441 primitive gaussians,   275 cartesian basis functions
    53 alpha electrons       53 beta electrons
       nuclear repulsion energy       916.9403473105 Hartrees.
 NAtoms=   27 NActive=   27 NUniq=   27 SFac= 1.00D+00 NAtFMM=   60 NAOKFM=F Big=F
 Integral buffers will be    131072 words long.
 Raffenetti 2 integral format.
 Two-electron integral symmetry is turned on.
 One-electron integrals computed using PRISM.
   1 Symmetry operations used in ECPInt.
 ECPInt:  NShTT=    7626 NPrTT=   27482 LenC2=    7093 LenP2D=   19001.
 LDataN:  DoStor=T MaxTD1= 4 Len=   56
 NBasis=   261 RedAO= T EigKep=  2.68D-04  NBF=   261
 NBsUse=   261 1.00D-06 EigRej= -1.00D+00 NBFU=   261
 ExpMin= 1.22D-01 ExpMax= 2.89D+03 ExpMxC= 4.35D+02 IAcc=3 IRadAn=         5 AccDes= 0.00D+00
 Harris functional with IExCor=  402 and IRadAn=       5 diagonalized for initial guess.
 HarFok:  IExCor=  402 AccDes= 0.00D+00 IRadAn=         5 IDoV= 1 UseB2=F ITyADJ=14
 ICtDFT=  3500011 ScaDFX=  1.000000  1.000000  1.000000  1.000000
 FoFCou: FMM=F IPFlag=           0 FMFlag=      100000 FMFlg1=           0
         NFxFlg=           0 DoJE=T BraDBF=F KetDBF=T FulRan=T
         wScrn=  0.000000 ICntrl=       500 IOpCl=  0 I1Cent=   200000004 NGrid=           0
         NMat0=    1 NMatS0=      1 NMatT0=    0 NMatD0=    1 NMtDS0=    0 NMtDT0=    0
 Petite list used in FoFCou.
 Requested convergence on RMS density matrix=1.00D-08 within 128 cycles.
 Requested convergence on MAX density matrix=1.00D-06.
 Requested convergence on             energy=1.00D-06.
 No special actions if energy rises.
 Integral accuracy reduced to 1.0D-05 until final iterations.
 Initial convergence to 1.0D-05 achieved.  Increase integral accuracy.
 SCF Done:  E(RB3LYP) =  -726.013188808     A.U. after   13 cycles
            NFock= 13  Conv=0.83D-08     -V/T= 2.0093

 **********************************************************************

            Population analysis using the SCF Density.

 **********************************************************************

 Orbital symmetries:
       Occupied  (A) (A) (A) (A) (A) (A) (A) (A) (A) (A) (A) (A)
                 (A) (A) (A) (A) (A) (A) (A) (A) (A) (A) (A) (A)
                 (A) (A) (A) (A) (A) (A) (A) (A) (A) (A) (A) (A)
                 (A) (A) (A) (A) (A) (A) (A) (A) (A) (A) (A) (A)
                 (A) (A) (A) (A) (A)
       Virtual   (A) (A) (A) (A) (A) (A) (A) (A) (A) (A) (A) (A)
                 (A) (A) (A) (A) (A) (A) (A) (A) (A) (A) (A) (A)
                 (A) (A) (A) (A) (A) (A) (A) (A) (A) (A) (A) (A)
                 (A) (A) (A) (A) (A) (A) (A) (A) (A) (A) (A) (A)
                 (A) (A) (A) (A) (A) (A) (A) (A) (A) (A) (A) (A)
                 (A) (A) (A) (A) (A) (A) (A) (A) (A) (A) (A) (A)
                 (A) (A) (A) (A) (A) (A) (A) (A) (A) (A) (A) (A)
                 (A) (A) (A) (A) (A) (A) (A) (A) (A) (A) (A) (A)
                 (A) (A) (A) (A) (A) (A) (A) (A) (A) (A) (A) (A)
                 (A) (A) (A) (A) (A) (A) (A) (A) (A) (A) (A) (A)
                 (A) (A) (A) (A) (A) (A) (A) (A) (A) (A) (A) (A)
                 (A) (A) (A) (A) (A) (A) (A) (A) (A) (A) (A) (A)
                 (A) (A) (A) (A) (A) (A) (A) (A) (A) (A) (A) (A)
                 (A) (A) (A) (A) (A) (A) (A) (A) (A) (A) (A) (A)
                 (A) (A) (A) (A) (A) (A) (A) (A) (A) (A) (A) (A)
                 (A) (A) (A) (A) (A) (A) (A) (A) (A) (A) (A) (A)
                 (A) (A) (A) (A) (A) (A) (A) (A) (A) (A) (A) (A)
                 (A) (A) (A) (A)
 The electronic state is 1-A.
 Alpha  occ. eigenvalues --  -24.71398 -24.71242 -24.70750 -10.42781 -10.21321
 Alpha  occ. eigenvalues --  -10.21146 -10.20914 -10.20796 -10.20756 -10.20198
 Alpha  occ. eigenvalues --  -10.20100 -10.18786 -10.18781 -10.18730  -1.29090
 Alpha  occ. eigenvalues --   -1.20078  -1.19548  -0.87307  -0.82674  -0.76595
 Alpha  occ. eigenvalues --   -0.75463  -0.69021  -0.68852  -0.68689  -0.62942
 Alpha  occ. eigenvalues --   -0.61998  -0.58457  -0.58049  -0.56984  -0.55789
 Alpha  occ. eigenvalues --   -0.49238  -0.48063  -0.46771  -0.46039  -0.45545
 Alpha  occ. eigenvalues --   -0.44994  -0.44034  -0.43623  -0.43068  -0.42619
 Alpha  occ. eigenvalues --   -0.41683  -0.40500  -0.40262  -0.38702  -0.37607
 Alpha  occ. eigenvalues --   -0.37518  -0.37248  -0.36860  -0.34399  -0.33816
 Alpha  occ. eigenvalues --   -0.33099  -0.27040  -0.26384
 Alpha virt. eigenvalues --   -0.03243  -0.02346   0.04266   0.07266   0.08076
 Alpha virt. eigenvalues --    0.09179   0.10320   0.10969   0.11210   0.11462
 Alpha virt. eigenvalues --    0.11784   0.14484   0.15653   0.16212   0.16429
 Alpha virt. eigenvalues --    0.17825   0.18117   0.19326   0.20758   0.21130
 Alpha virt. eigenvalues --    0.21916   0.23119   0.24166   0.25168   0.27164
 Alpha virt. eigenvalues --    0.29525   0.31624   0.32671   0.33437   0.36599
 Alpha virt. eigenvalues --    0.38129   0.39179   0.40047   0.40634   0.42836
 Alpha virt. eigenvalues --    0.43714   0.43879   0.44596   0.45802   0.47323
 Alpha virt. eigenvalues --    0.50314   0.51838   0.52080   0.55438   0.55520
 Alpha virt. eigenvalues --    0.56799   0.58149   0.60821   0.61075   0.61283
 Alpha virt. eigenvalues --    0.61829   0.62712   0.63460   0.63875   0.64333
 Alpha virt. eigenvalues --    0.64876   0.65725   0.66288   0.67587   0.67884
 Alpha virt. eigenvalues --    0.68590   0.69049   0.69619   0.69862   0.70597
 Alpha virt. eigenvalues --    0.71597   0.72807   0.73527   0.74301   0.75353
 Alpha virt. eigenvalues --    0.76981   0.78082   0.78814   0.82822   0.84065
 Alpha virt. eigenvalues --    0.87083   0.94085   0.97015   0.99329   1.01851
 Alpha virt. eigenvalues --    1.03623   1.06558   1.10085   1.10312   1.11803
 Alpha virt. eigenvalues --    1.12529   1.14007   1.19075   1.21536   1.23408
 Alpha virt. eigenvalues --    1.24019   1.24893   1.25219   1.25920   1.27428
 Alpha virt. eigenvalues --    1.29950   1.31577   1.32881   1.36989   1.37296
 Alpha virt. eigenvalues --    1.37756   1.45418   1.45752   1.48635   1.51082
 Alpha virt. eigenvalues --    1.52028   1.52582   1.52956   1.54472   1.54996
 Alpha virt. eigenvalues --    1.61587   1.63254   1.63628   1.66143   1.66983
 Alpha virt. eigenvalues --    1.68116   1.70273   1.70867   1.71799   1.72865
 Alpha virt. eigenvalues --    1.74068   1.75294   1.76618   1.77114   1.79235
 Alpha virt. eigenvalues --    1.80546   1.81673   1.82811   1.83129   1.83433
 Alpha virt. eigenvalues --    1.84421   1.86403   1.86524   1.87828   1.88931
 Alpha virt. eigenvalues --    1.91136   1.92165   1.92372   1.95102   1.95421
 Alpha virt. eigenvalues --    1.96867   1.97129   1.97581   1.98960   2.01419
 Alpha virt. eigenvalues --    2.05302   2.07061   2.10472   2.10827   2.13946
 Alpha virt. eigenvalues --    2.14411   2.17290   2.17580   2.19816   2.20025
 Alpha virt. eigenvalues --    2.26227   2.28429   2.29862   2.31908   2.32887
 Alpha virt. eigenvalues --    2.33687   2.39190   2.39284   2.41011   2.43215
 Alpha virt. eigenvalues --    2.43981   2.47225   2.49176   2.51026   2.58219
 Alpha virt. eigenvalues --    2.60748   2.60958   2.62265   2.63498   2.63816
 Alpha virt. eigenvalues --    2.64624   2.72340   2.77545   2.80258   2.83992
 Alpha virt. eigenvalues --    2.84424   2.86791   2.87913   2.89003   2.92509
 Alpha virt. eigenvalues --    2.94550   2.95808   3.01098   3.01539   3.02509
 Alpha virt. eigenvalues --    3.04412   3.05285   3.05650   3.06224   3.06917
 Alpha virt. eigenvalues --    3.07599   3.11362   3.12506   3.18093   3.18482
 Alpha virt. eigenvalues --    3.25900   3.41967   3.52428   3.56352   3.58550
 Alpha virt. eigenvalues --    3.66741   3.84206   3.87534
          Condensed to atoms (all electrons):
               1          2          3          4          5          6
     1  C    4.566250   0.406845  -0.060178  -0.051757  -0.052666   0.003132
     2  C    0.406845   5.156227   0.407871   0.394368   0.251061  -0.092995
     3  C   -0.060178   0.407871   4.566047  -0.052082  -0.053060   0.002792
     4  C   -0.051757   0.394368  -0.052082   4.534009  -0.051310   0.004040
     5  C   -0.052666   0.251061  -0.053060  -0.051310   5.413270   0.287134
     6  C    0.003132  -0.092995   0.002792   0.004040   0.287134   5.156422
     7  C   -0.000599   0.022445  -0.000499  -0.000796   0.100239   0.207639
     8  C    0.000062  -0.001478   0.000063   0.000030  -0.188364   0.108102
     9  C    0.000001   0.000035  -0.000000  -0.000001  -0.000233   0.008522
    10  F   -0.000000  -0.000000   0.000000  -0.000000  -0.000021  -0.000098
    11  F   -0.000000   0.000000  -0.000000  -0.000000  -0.000021  -0.000059
    12  F    0.000000  -0.000000  -0.000000   0.000000  -0.000022   0.001218
    13  C    0.000240   0.011819   0.000249  -0.000477   0.110448  -0.122888
    14  C   -0.009809  -0.108002  -0.009837   0.014116   0.231495   0.054265
    15  H    0.375189  -0.022427   0.008991  -0.005753   0.000449   0.001833
    16  H    0.375363  -0.012318  -0.006073   0.008301  -0.014142  -0.000681
    17  H    0.376012  -0.020901  -0.006629  -0.006416   0.008699  -0.000231
    18  H    0.008996  -0.022482   0.375053  -0.005727   0.000471   0.001876
    19  H   -0.006109  -0.012281   0.375298   0.008319  -0.014060  -0.000699
    20  H   -0.006634  -0.021002   0.375995  -0.006332   0.008719  -0.000225
    21  H   -0.007224  -0.022324  -0.007233   0.375920   0.009914   0.000658
    22  H   -0.007245   0.002465   0.009009   0.363749  -0.016806   0.004042
    23  H    0.008984   0.002515  -0.007216   0.363652  -0.016908   0.004101
    24  H    0.000613  -0.036411   0.000600   0.020987  -0.066715   0.446313
    25  H    0.000005  -0.000322   0.000005   0.000018   0.017551  -0.061004
    26  H   -0.000004  -0.000309  -0.000000   0.000008   0.016752  -0.001804
    27  H    0.000269  -0.017996   0.000226   0.000499  -0.088138   0.015489
               7          8          9         10         11         12
     1  C   -0.000599   0.000062   0.000001  -0.000000  -0.000000   0.000000
     2  C    0.022445  -0.001478   0.000035  -0.000000   0.000000  -0.000000
     3  C   -0.000499   0.000063  -0.000000   0.000000  -0.000000  -0.000000
     4  C   -0.000796   0.000030  -0.000001  -0.000000  -0.000000   0.000000
     5  C    0.100239  -0.188364  -0.000233  -0.000021  -0.000021  -0.000022
     6  C    0.207639   0.108102   0.008522  -0.000098  -0.000059   0.001218
     7  C    5.212252   0.199314  -0.049197  -0.002762   0.003270   0.001856
     8  C    0.199314   5.791917   0.262861  -0.065925  -0.076021  -0.078317
     9  C   -0.049197   0.262861   4.159291   0.379604   0.371786   0.376235
    10  F   -0.002762  -0.065925   0.379604   8.959770  -0.046857  -0.046365
    11  F    0.003270  -0.076021   0.371786  -0.046857   8.957298  -0.043003
    12  F    0.001856  -0.078317   0.376235  -0.046365  -0.043003   8.947708
    13  C    0.044549   0.173539  -0.038274  -0.001984   0.001585   0.004205
    14  C   -0.131436   0.107380   0.007572  -0.000072   0.000942  -0.000061
    15  H   -0.000079  -0.000028  -0.000001   0.000000  -0.000000  -0.000000
    16  H    0.000027  -0.000036   0.000000   0.000000   0.000000   0.000000
    17  H    0.000014   0.000002  -0.000000   0.000000  -0.000000  -0.000000
    18  H   -0.000097  -0.000030  -0.000000  -0.000000   0.000000   0.000000
    19  H    0.000029  -0.000036   0.000000  -0.000000   0.000000   0.000000
    20  H    0.000012   0.000002   0.000000  -0.000000   0.000000   0.000000
    21  H   -0.000065   0.000004  -0.000000   0.000000   0.000000   0.000000
    22  H    0.001021  -0.000060  -0.000000   0.000000  -0.000000  -0.000000
    23  H    0.000979  -0.000060   0.000000  -0.000000   0.000000   0.000000
    24  H   -0.083448   0.018430  -0.000252   0.000001   0.000001  -0.000013
    25  H    0.444971  -0.087564  -0.012972   0.000098   0.000192   0.009266
    26  H    0.014064  -0.087521  -0.009571   0.000126   0.007227   0.000175
    27  H   -0.002050   0.018376  -0.000280   0.000001  -0.000010   0.000001
              13         14         15         16         17         18
     1  C    0.000240  -0.009809   0.375189   0.375363   0.376012   0.008996
     2  C    0.011819  -0.108002  -0.022427  -0.012318  -0.020901  -0.022482
     3  C    0.000249  -0.009837   0.008991  -0.006073  -0.006629   0.375053
     4  C   -0.000477   0.014116  -0.005753   0.008301  -0.006416  -0.005727
     5  C    0.110448   0.231495   0.000449  -0.014142   0.008699   0.000471
     6  C   -0.122888   0.054265   0.001833  -0.000681  -0.000231   0.001876
     7  C    0.044549  -0.131436  -0.000079   0.000027   0.000014  -0.000097
     8  C    0.173539   0.107380  -0.000028  -0.000036   0.000002  -0.000030
     9  C   -0.038274   0.007572  -0.000001   0.000000  -0.000000  -0.000000
    10  F   -0.001984  -0.000072   0.000000   0.000000   0.000000  -0.000000
    11  F    0.001585   0.000942  -0.000000   0.000000  -0.000000   0.000000
    12  F    0.004205  -0.000061  -0.000000   0.000000  -0.000000   0.000000
    13  C    5.118233   0.290315  -0.000173   0.000220   0.000003  -0.000176
    14  C    0.290315   5.179176  -0.002250   0.007166   0.000456  -0.002234
    15  H   -0.000173  -0.002250   0.674279  -0.023018  -0.023096  -0.000548
    16  H    0.000220   0.007166  -0.023018   0.678691  -0.021752   0.000057
    17  H    0.000003   0.000456  -0.023096  -0.021752   0.681423  -0.000100
    18  H   -0.000176  -0.002234  -0.000548   0.000057  -0.000100   0.674576
    19  H    0.000177   0.007154   0.000056   0.004030  -0.000787  -0.023031
    20  H   -0.000001   0.000468  -0.000101  -0.000786   0.004556  -0.023105
    21  H    0.000011  -0.000314  -0.000954   0.000111   0.004505  -0.000951
    22  H    0.000008  -0.000470   0.005600   0.000075  -0.000897  -0.000031
    23  H    0.000008  -0.000482  -0.000029  -0.000571   0.000080   0.005610
    24  H   -0.002000   0.016714   0.000001  -0.000035  -0.000040   0.000004
    25  H    0.014244  -0.001839   0.000002   0.000000  -0.000000   0.000002
    26  H    0.447252  -0.064235   0.000002   0.000034  -0.000001   0.000002
    27  H   -0.067492   0.449335   0.000101   0.001085  -0.000299   0.000101
              19         20         21         22         23         24
     1  C   -0.006109  -0.006634  -0.007224  -0.007245   0.008984   0.000613
     2  C   -0.012281  -0.021002  -0.022324   0.002465   0.002515  -0.036411
     3  C    0.375298   0.375995  -0.007233   0.009009  -0.007216   0.000600
     4  C    0.008319  -0.006332   0.375920   0.363749   0.363652   0.020987
     5  C   -0.014060   0.008719   0.009914  -0.016806  -0.016908  -0.066715
     6  C   -0.000699  -0.000225   0.000658   0.004042   0.004101   0.446313
     7  C    0.000029   0.000012  -0.000065   0.001021   0.000979  -0.083448
     8  C   -0.000036   0.000002   0.000004  -0.000060  -0.000060   0.018430
     9  C    0.000000   0.000000  -0.000000  -0.000000   0.000000  -0.000252
    10  F   -0.000000  -0.000000   0.000000   0.000000  -0.000000   0.000001
    11  F    0.000000   0.000000   0.000000  -0.000000   0.000000   0.000001
    12  F    0.000000   0.000000   0.000000  -0.000000   0.000000  -0.000013
    13  C    0.000177  -0.000001   0.000011   0.000008   0.000008  -0.002000
    14  C    0.007154   0.000468  -0.000314  -0.000470  -0.000482   0.016714
    15  H    0.000056  -0.000101  -0.000954   0.005600  -0.000029   0.000001
    16  H    0.004030  -0.000786   0.000111   0.000075  -0.000571  -0.000035
    17  H   -0.000787   0.004556   0.004505  -0.000897   0.000080  -0.000040
    18  H   -0.023031  -0.023105  -0.000951  -0.000031   0.005610   0.000004
    19  H    0.678803  -0.021735   0.000107  -0.000571   0.000077  -0.000035
    20  H   -0.021735   0.681390   0.004507   0.000076  -0.000899  -0.000041
    21  H    0.000107   0.004507   0.683934  -0.022252  -0.022206  -0.000560
    22  H   -0.000571   0.000076  -0.022252   0.681037  -0.029457   0.000603
    23  H    0.000077  -0.000899  -0.022206  -0.029457   0.681112   0.000615
    24  H   -0.000035  -0.000041  -0.000560   0.000603   0.000615   0.722460
    25  H    0.000000  -0.000000  -0.000001   0.000020   0.000021  -0.014238
    26  H    0.000036  -0.000001  -0.000000  -0.000000  -0.000000   0.000030
    27  H    0.001096  -0.000295  -0.000026   0.000003   0.000004  -0.000265
              25         26         27
     1  C    0.000005  -0.000004   0.000269
     2  C   -0.000322  -0.000309  -0.017996
     3  C    0.000005  -0.000000   0.000226
     4  C    0.000018   0.000008   0.000499
     5  C    0.017551   0.016752  -0.088138
     6  C   -0.061004  -0.001804   0.015489
     7  C    0.444971   0.014064  -0.002050
     8  C   -0.087564  -0.087521   0.018376
     9  C   -0.012972  -0.009571  -0.000280
    10  F    0.000098   0.000126   0.000001
    11  F    0.000192   0.007227  -0.000010
    12  F    0.009266   0.000175   0.000001
    13  C    0.014244   0.447252  -0.067492
    14  C   -0.001839  -0.064235   0.449335
    15  H    0.000002   0.000002   0.000101
    16  H    0.000000   0.000034   0.001085
    17  H   -0.000000  -0.000001  -0.000299
    18  H    0.000002   0.000002   0.000101
    19  H    0.000000   0.000036   0.001096
    20  H   -0.000000  -0.000001  -0.000295
    21  H   -0.000001  -0.000000  -0.000026
    22  H    0.000020  -0.000000   0.000003
    23  H    0.000021  -0.000000   0.000004
    24  H   -0.014238   0.000030  -0.000265
    25  H    0.702639  -0.000284   0.000030
    26  H   -0.000284   0.702209  -0.014499
    27  H    0.000030  -0.014499   0.721622
 Mulliken charges:
               1
     1  C    0.080264
     2  C   -0.264403
     3  C    0.080608
     4  C    0.092632
     5  C    0.106262
     6  C   -0.026894
     7  C    0.018351
     8  C   -0.094642
     9  C    0.544875
    10  F   -0.175515
    11  F   -0.176329
    12  F   -0.172881
    13  C    0.016363
    14  C   -0.035514
    15  H    0.011955
    16  H    0.004255
    17  H    0.005400
    18  H    0.011763
    19  H    0.004160
    20  H    0.005431
    21  H    0.004439
    22  H    0.010081
    23  H    0.010073
    24  H   -0.023319
    25  H   -0.010839
    26  H   -0.009689
    27  H   -0.016887
 Sum of Mulliken charges =  -0.00000
 Mulliken charges with hydrogens summed into heavy atoms:
               1
     1  C    0.101874
     2  C   -0.264403
     3  C    0.101962
     4  C    0.117225
     5  C    0.106262
     6  C   -0.050213
     7  C    0.007512
     8  C   -0.094642
     9  C    0.544875
    10  F   -0.175515
    11  F   -0.176329
    12  F   -0.172881
    13  C    0.006674
    14  C   -0.052401
 Electronic spatial extent (au):  <R**2>=           3646.7564
 Charge=             -0.0000 electrons
 Dipole moment (field-independent basis, Debye):
    X=              3.2839    Y=              0.0165    Z=             -0.0686  Tot=              3.2846
 Quadrupole moment (field-independent basis, Debye-Ang):
   XX=            -86.5908   YY=            -77.9292   ZZ=            -85.1538
   XY=             -0.1412   XZ=              0.2672   YZ=             -0.0018
 Traceless Quadrupole moment (field-independent basis, Debye-Ang):
   XX=             -3.3662   YY=              5.2954   ZZ=             -1.9292
   XY=             -0.1412   XZ=              0.2672   YZ=             -0.0018
 Octapole moment (field-independent basis, Debye-Ang**2):
  XXX=            -27.6408  YYY=             -1.3086  ZZZ=             -0.5426  XYY=            -23.3511
  XXY=              0.0315  XXZ=             -0.4556  XZZ=            -21.8683  YZZ=              1.4940
  YYZ=              1.1116  XYZ=             -0.0073
 Hexadecapole moment (field-independent basis, Debye-Ang**3):
 XXXX=          -3600.6032 YYYY=           -553.4823 ZZZZ=           -330.8468 XXXY=             -1.4837
 XXXZ=              1.4572 YYYX=             -1.8575 YYYZ=             -0.0320 ZZZX=              2.8097
 ZZZY=              0.0448 XXYY=           -698.4923 XXZZ=           -665.0495 YYZZ=           -156.5844
 XXYZ=             -0.1188 YYXZ=             -3.8730 ZZXY=              2.9026
 N-N= 9.169403473105D+02 E-N=-3.532976490903D+03  KE= 7.193342702156D+02
 ******************************Gaussian NBO Version 3.1******************************
             N A T U R A L   A T O M I C   O R B I T A L   A N D
          N A T U R A L   B O N D   O R B I T A L   A N A L Y S I S
 ******************************Gaussian NBO Version 3.1******************************
       /RESON  / : Allow strongly delocalized NBO set

 Analyzing the SCF density

 Job title: 92                                                              

 Storage needed:    206838 in NPA,    274010 in NBO ( 939520181 available)
 GSVD:  LWork=       42137 too small for GESVD, short by        8823 words or        8823 for optimal perf.


 NATURAL POPULATIONS:  Natural atomic orbital occupancies 
                                                          
   NAO  Atom  No  lang   Type(AO)    Occupancy      Energy
 ----------------------------------------------------------
     1    C    1  S      Cor( 1S)     1.99919     -10.06508
     2    C    1  S      Val( 2S)     1.07583      -0.22989
     3    C    1  S      Ryd( 3S)     0.00146       0.87822
     4    C    1  px     Val( 2p)     1.21035      -0.08242
     5    C    1  px     Ryd( 3p)     0.00287       0.65734
     6    C    1  py     Val( 2p)     1.19132      -0.07960
     7    C    1  py     Ryd( 3p)     0.00313       0.63790
     8    C    1  pz     Val( 2p)     1.12666      -0.07696
     9    C    1  pz     Ryd( 3p)     0.00250       0.55860
    10    C    1  dxy    Ryd( 3d)     0.00026       2.18678
    11    C    1  dxz    Ryd( 3d)     0.00030       2.15082
    12    C    1  dyz    Ryd( 3d)     0.00052       2.27045
    13    C    1  dx2y2  Ryd( 3d)     0.00074       2.44296
    14    C    1  dz2    Ryd( 3d)     0.00071       2.35532

    15    C    2  S      Cor( 1S)     1.99885     -10.08129
    16    C    2  S      Val( 2S)     0.87355      -0.17048
    17    C    2  S      Ryd( 3S)     0.00049       0.98895
    18    C    2  px     Val( 2p)     1.05008      -0.08979
    19    C    2  px     Ryd( 3p)     0.00154       0.69285
    20    C    2  py     Val( 2p)     1.07196      -0.10036
    21    C    2  py     Ryd( 3p)     0.00612       0.85980
    22    C    2  pz     Val( 2p)     1.06703      -0.10018
    23    C    2  pz     Ryd( 3p)     0.00262       0.74649
    24    C    2  dxy    Ryd( 3d)     0.00066       2.15259
    25    C    2  dxz    Ryd( 3d)     0.00073       2.03724
    26    C    2  dyz    Ryd( 3d)     0.00098       2.18952
    27    C    2  dx2y2  Ryd( 3d)     0.00108       2.27060
    28    C    2  dz2    Ryd( 3d)     0.00102       2.24781

    29    C    3  S      Cor( 1S)     1.99919     -10.06513
    30    C    3  S      Val( 2S)     1.07586      -0.22994
    31    C    3  S      Ryd( 3S)     0.00146       0.87848
    32    C    3  px     Val( 2p)     1.20864      -0.08238
    33    C    3  px     Ryd( 3p)     0.00284       0.65525
    34    C    3  py     Val( 2p)     1.19215      -0.07970
    35    C    3  py     Ryd( 3p)     0.00314       0.63856
    36    C    3  pz     Val( 2p)     1.12746      -0.07701
    37    C    3  pz     Ryd( 3p)     0.00251       0.55949
    38    C    3  dxy    Ryd( 3d)     0.00026       2.18571
    39    C    3  dxz    Ryd( 3d)     0.00029       2.14730
    40    C    3  dyz    Ryd( 3d)     0.00052       2.27328
    41    C    3  dx2y2  Ryd( 3d)     0.00074       2.44334
    42    C    3  dz2    Ryd( 3d)     0.00072       2.35599

    43    C    4  S      Cor( 1S)     1.99920     -10.06316
    44    C    4  S      Val( 2S)     1.07232      -0.23061
    45    C    4  S      Ryd( 3S)     0.00139       0.93323
    46    C    4  px     Val( 2p)     1.21226      -0.08606
    47    C    4  px     Ryd( 3p)     0.00333       0.71898
    48    C    4  py     Val( 2p)     1.10862      -0.07641
    49    C    4  py     Ryd( 3p)     0.00221       0.54108
    50    C    4  pz     Val( 2p)     1.22880      -0.08420
    51    C    4  pz     Ryd( 3p)     0.00354       0.66899
    52    C    4  dxy    Ryd( 3d)     0.00036       2.16545
    53    C    4  dxz    Ryd( 3d)     0.00016       2.14753
    54    C    4  dyz    Ryd( 3d)     0.00078       2.37869
    55    C    4  dx2y2  Ryd( 3d)     0.00069       2.37147
    56    C    4  dz2    Ryd( 3d)     0.00051       2.33395

    57    C    5  S      Cor( 1S)     1.99884     -10.06953
    58    C    5  S      Val( 2S)     0.85149      -0.11184
    59    C    5  S      Ryd( 3S)     0.00374       0.62625
    60    C    5  px     Val( 2p)     1.08235      -0.06633
    61    C    5  px     Ryd( 3p)     0.00572       1.11970
    62    C    5  py     Val( 2p)     1.09982      -0.06918
    63    C    5  py     Ryd( 3p)     0.00520       0.94244
    64    C    5  pz     Val( 2p)     0.96126      -0.10799
    65    C    5  pz     Ryd( 3p)     0.00412       0.67310
    66    C    5  dxy    Ryd( 3d)     0.00092       2.46328
    67    C    5  dxz    Ryd( 3d)     0.00069       1.94273
    68    C    5  dyz    Ryd( 3d)     0.00057       1.92860
    69    C    5  dx2y2  Ryd( 3d)     0.00078       2.38055
    70    C    5  dz2    Ryd( 3d)     0.00041       2.19969

    71    C    6  S      Cor( 1S)     1.99887     -10.06530
    72    C    6  S      Val( 2S)     0.92493      -0.13453
    73    C    6  S      Ryd( 3S)     0.00152       0.57950
    74    C    6  px     Val( 2p)     1.10186      -0.05534
    75    C    6  px     Ryd( 3p)     0.00369       0.87864
    76    C    6  py     Val( 2p)     1.17109      -0.06280
    77    C    6  py     Ryd( 3p)     0.00579       0.94837
    78    C    6  pz     Val( 2p)     1.00424      -0.11517
    79    C    6  pz     Ryd( 3p)     0.00085       0.56679
    80    C    6  dxy    Ryd( 3d)     0.00074       2.50069
    81    C    6  dxz    Ryd( 3d)     0.00049       1.92416
    82    C    6  dyz    Ryd( 3d)     0.00039       1.93146
    83    C    6  dx2y2  Ryd( 3d)     0.00070       2.49144
    84    C    6  dz2    Ryd( 3d)     0.00040       2.22074

    85    C    7  S      Cor( 1S)     1.99891     -10.07321
    86    C    7  S      Val( 2S)     0.93175      -0.13930
    87    C    7  S      Ryd( 3S)     0.00153       0.58069
    88    C    7  px     Val( 2p)     1.10526      -0.05657
    89    C    7  px     Ryd( 3p)     0.00521       0.77815
    90    C    7  py     Val( 2p)     1.16140      -0.06624
    91    C    7  py     Ryd( 3p)     0.00579       0.91609
    92    C    7  pz     Val( 2p)     0.97142      -0.11606
    93    C    7  pz     Ryd( 3p)     0.00091       0.55048
    94    C    7  dxy    Ryd( 3d)     0.00077       2.48929
    95    C    7  dxz    Ryd( 3d)     0.00055       1.92095
    96    C    7  dyz    Ryd( 3d)     0.00043       1.92370
    97    C    7  dx2y2  Ryd( 3d)     0.00064       2.46719
    98    C    7  dz2    Ryd( 3d)     0.00041       2.21857

    99    C    8  S      Cor( 1S)     1.99872     -10.07846
   100    C    8  S      Val( 2S)     0.88618      -0.14130
   101    C    8  S      Ryd( 3S)     0.00244       0.52014
   102    C    8  px     Val( 2p)     1.09397      -0.11306
   103    C    8  px     Ryd( 3p)     0.00572       1.04382
   104    C    8  py     Val( 2p)     1.12051      -0.07928
   105    C    8  py     Ryd( 3p)     0.00405       0.87584
   106    C    8  pz     Val( 2p)     1.06587      -0.12390
   107    C    8  pz     Ryd( 3p)     0.00263       0.64036
   108    C    8  dxy    Ryd( 3d)     0.00059       2.45032
   109    C    8  dxz    Ryd( 3d)     0.00039       1.90742
   110    C    8  dyz    Ryd( 3d)     0.00068       1.91030
   111    C    8  dx2y2  Ryd( 3d)     0.00111       2.38738
   112    C    8  dz2    Ryd( 3d)     0.00050       2.17596

   113    C    9  S      Cor( 1S)     1.99893     -10.34736
   114    C    9  S      Val( 2S)     0.74895      -0.21909
   115    C    9  S      Ryd( 3S)     0.00452       0.57916
   116    C    9  px     Val( 2p)     0.87473      -0.12402
   117    C    9  px     Ryd( 3p)     0.01394       0.53022
   118    C    9  py     Val( 2p)     0.55620      -0.10590
   119    C    9  py     Ryd( 3p)     0.01923       0.64785
   120    C    9  pz     Val( 2p)     0.57245      -0.10378
   121    C    9  pz     Ryd( 3p)     0.01563       0.57982
   122    C    9  dxy    Ryd( 3d)     0.00347       2.13784
   123    C    9  dxz    Ryd( 3d)     0.00387       2.00607
   124    C    9  dyz    Ryd( 3d)     0.00513       2.06280
   125    C    9  dx2y2  Ryd( 3d)     0.00390       2.12803
   126    C    9  dz2    Ryd( 3d)     0.00478       2.09832

   127    F   10  S      Cor( 1S)     1.99990     -24.44718
   128    F   10  S      Val( 2S)     1.84093      -1.26597
   129    F   10  S      Ryd( 3S)     0.00091       1.89920
   130    F   10  px     Val( 2p)     1.91207      -0.42730
   131    F   10  px     Ryd( 3p)     0.00057       1.34725
   132    F   10  py     Val( 2p)     1.92822      -0.42377
   133    F   10  py     Ryd( 3p)     0.00023       1.33310
   134    F   10  pz     Val( 2p)     1.69142      -0.45079
   135    F   10  pz     Ryd( 3p)     0.00017       1.25871
   136    F   10  dxy    Ryd( 3d)     0.00014       3.06899
   137    F   10  dxz    Ryd( 3d)     0.00090       3.26322
   138    F   10  dyz    Ryd( 3d)     0.00081       3.16672
   139    F   10  dx2y2  Ryd( 3d)     0.00013       3.08743
   140    F   10  dz2    Ryd( 3d)     0.00119       3.39131

   141    F   11  S      Cor( 1S)     1.99990     -24.45175
   142    F   11  S      Val( 2S)     1.83824      -1.26962
   143    F   11  S      Ryd( 3S)     0.00095       1.86354
   144    F   11  px     Val( 2p)     1.90789      -0.43314
   145    F   11  px     Ryd( 3p)     0.00053       1.35217
   146    F   11  py     Val( 2p)     1.77038      -0.44658
   147    F   11  py     Ryd( 3p)     0.00019       1.29395
   148    F   11  pz     Val( 2p)     1.85757      -0.43667
   149    F   11  pz     Ryd( 3p)     0.00021       1.28715
   150    F   11  dxy    Ryd( 3d)     0.00067       3.21365
   151    F   11  dxz    Ryd( 3d)     0.00041       3.13194
   152    F   11  dyz    Ryd( 3d)     0.00085       3.30831
   153    F   11  dx2y2  Ryd( 3d)     0.00068       3.17302
   154    F   11  dz2    Ryd( 3d)     0.00056       3.13100

   155    F   12  S      Cor( 1S)     1.99990     -24.45309
   156    F   12  S      Val( 2S)     1.83721      -1.27072
   157    F   12  S      Ryd( 3S)     0.00091       1.87460
   158    F   12  px     Val( 2p)     1.90335      -0.43521
   159    F   12  px     Ryd( 3p)     0.00052       1.36108
   160    F   12  py     Val( 2p)     1.73769      -0.45209
   161    F   12  py     Ryd( 3p)     0.00018       1.29129
   162    F   12  pz     Val( 2p)     1.89564      -0.43371
   163    F   12  pz     Ryd( 3p)     0.00023       1.29047
   164    F   12  dxy    Ryd( 3d)     0.00081       3.25772
   165    F   12  dxz    Ryd( 3d)     0.00031       3.09733
   166    F   12  dyz    Ryd( 3d)     0.00081       3.23813
   167    F   12  dx2y2  Ryd( 3d)     0.00081       3.21179
   168    F   12  dz2    Ryd( 3d)     0.00045       3.14640

   169    C   13  S      Cor( 1S)     1.99890     -10.07349
   170    C   13  S      Val( 2S)     0.93141      -0.13983
   171    C   13  S      Ryd( 3S)     0.00156       0.57310
   172    C   13  px     Val( 2p)     1.10584      -0.05762
   173    C   13  px     Ryd( 3p)     0.00525       0.77524
   174    C   13  py     Val( 2p)     1.16137      -0.06681
   175    C   13  py     Ryd( 3p)     0.00590       0.91743
   176    C   13  pz     Val( 2p)     0.97308      -0.11630
   177    C   13  pz     Ryd( 3p)     0.00096       0.55173
   178    C   13  dxy    Ryd( 3d)     0.00077       2.48475
   179    C   13  dxz    Ryd( 3d)     0.00057       1.92535
   180    C   13  dyz    Ryd( 3d)     0.00041       1.92111
   181    C   13  dx2y2  Ryd( 3d)     0.00064       2.46944
   182    C   13  dz2    Ryd( 3d)     0.00041       2.22035

   183    C   14  S      Cor( 1S)     1.99889     -10.06641
   184    C   14  S      Val( 2S)     0.92432      -0.13717
   185    C   14  S      Ryd( 3S)     0.00182       0.57696
   186    C   14  px     Val( 2p)     1.10451      -0.05674
   187    C   14  px     Ryd( 3p)     0.00397       0.82306
   188    C   14  py     Val( 2p)     1.16576      -0.06356
   189    C   14  py     Ryd( 3p)     0.00582       0.93818
   190    C   14  pz     Val( 2p)     1.00132      -0.11663
   191    C   14  pz     Ryd( 3p)     0.00091       0.58666
   192    C   14  dxy    Ryd( 3d)     0.00074       2.49030
   193    C   14  dxz    Ryd( 3d)     0.00050       1.92507
   194    C   14  dyz    Ryd( 3d)     0.00038       1.92699
   195    C   14  dx2y2  Ryd( 3d)     0.00070       2.48824
   196    C   14  dz2    Ryd( 3d)     0.00040       2.21936

   197    H   15  S      Val( 1S)     0.77586       0.06988
   198    H   15  S      Ryd( 2S)     0.00142       0.36848
   199    H   15  px     Ryd( 2p)     0.00023       1.85494
   200    H   15  py     Ryd( 2p)     0.00026       1.91586
   201    H   15  pz     Ryd( 2p)     0.00051       2.18851

   202    H   16  S      Val( 1S)     0.78166       0.06639
   203    H   16  S      Ryd( 2S)     0.00119       0.39314
   204    H   16  px     Ryd( 2p)     0.00025       1.87702
   205    H   16  py     Ryd( 2p)     0.00063       2.32228
   206    H   16  pz     Ryd( 2p)     0.00014       1.77259

   207    H   17  S      Val( 1S)     0.78006       0.06516
   208    H   17  S      Ryd( 2S)     0.00147       0.36900
   209    H   17  px     Ryd( 2p)     0.00069       2.37547
   210    H   17  py     Ryd( 2p)     0.00018       1.80372
   211    H   17  pz     Ryd( 2p)     0.00014       1.77053

   212    H   18  S      Val( 1S)     0.77597       0.06973
   213    H   18  S      Ryd( 2S)     0.00142       0.36841
   214    H   18  px     Ryd( 2p)     0.00022       1.84816
   215    H   18  py     Ryd( 2p)     0.00027       1.91878
   216    H   18  pz     Ryd( 2p)     0.00052       2.19165

   217    H   19  S      Val( 1S)     0.78166       0.06635
   218    H   19  S      Ryd( 2S)     0.00119       0.39308
   219    H   19  px     Ryd( 2p)     0.00025       1.87578
   220    H   19  py     Ryd( 2p)     0.00063       2.32198
   221    H   19  pz     Ryd( 2p)     0.00014       1.77360

   222    H   20  S      Val( 1S)     0.78008       0.06511
   223    H   20  S      Ryd( 2S)     0.00147       0.36891
   224    H   20  px     Ryd( 2p)     0.00069       2.37612
   225    H   20  py     Ryd( 2p)     0.00018       1.80386
   226    H   20  pz     Ryd( 2p)     0.00014       1.76947

   227    H   21  S      Val( 1S)     0.77319       0.06804
   228    H   21  S      Ryd( 2S)     0.00140       0.37108
   229    H   21  px     Ryd( 2p)     0.00069       2.37979
   230    H   21  py     Ryd( 2p)     0.00011       1.78503
   231    H   21  pz     Ryd( 2p)     0.00021       1.80622

   232    H   22  S      Val( 1S)     0.77710       0.06536
   233    H   22  S      Ryd( 2S)     0.00152       0.38931
   234    H   22  px     Ryd( 2p)     0.00022       1.84536
   235    H   22  py     Ryd( 2p)     0.00029       1.93740
   236    H   22  pz     Ryd( 2p)     0.00052       2.17839

   237    H   23  S      Val( 1S)     0.77725       0.06524
   238    H   23  S      Ryd( 2S)     0.00152       0.38969
   239    H   23  px     Ryd( 2p)     0.00022       1.84043
   240    H   23  py     Ryd( 2p)     0.00029       1.94031
   241    H   23  pz     Ryd( 2p)     0.00052       2.18036

   242    H   24  S      Val( 1S)     0.76842       0.07339
   243    H   24  S      Ryd( 2S)     0.00169       0.37985
   244    H   24  px     Ryd( 2p)     0.00025       2.11538
   245    H   24  py     Ryd( 2p)     0.00064       2.30133
   246    H   24  pz     Ryd( 2p)     0.00019       1.66143

   247    H   25  S      Val( 1S)     0.76017       0.07401
   248    H   25  S      Ryd( 2S)     0.00229       0.32548
   249    H   25  px     Ryd( 2p)     0.00031       2.11813
   250    H   25  py     Ryd( 2p)     0.00063       2.28147
   251    H   25  pz     Ryd( 2p)     0.00018       1.65746

   252    H   26  S      Val( 1S)     0.76102       0.07258
   253    H   26  S      Ryd( 2S)     0.00230       0.32446
   254    H   26  px     Ryd( 2p)     0.00029       2.10098
   255    H   26  py     Ryd( 2p)     0.00065       2.28344
   256    H   26  pz     Ryd( 2p)     0.00018       1.65943

   257    H   27  S      Val( 1S)     0.77287       0.06808
   258    H   27  S      Ryd( 2S)     0.00167       0.38351
   259    H   27  px     Ryd( 2p)     0.00026       2.11846
   260    H   27  py     Ryd( 2p)     0.00062       2.28957
   261    H   27  pz     Ryd( 2p)     0.00020       1.65838

 WARNING:  1 low occupancy (<1.9990e) core orbital  found on  C    2
           1 low occupancy (<1.9990e) core orbital  found on  C    5
           1 low occupancy (<1.9990e) core orbital  found on  C    6
           1 low occupancy (<1.9990e) core orbital  found on  C    7
           1 low occupancy (<1.9990e) core orbital  found on  C    8
           1 low occupancy (<1.9990e) core orbital  found on  C    9
           1 low occupancy (<1.9990e) core orbital  found on  C   13
           1 low occupancy (<1.9990e) core orbital  found on  C   14


 Summary of Natural Population Analysis:                  
                                                          
                                       Natural Population 
                Natural  -----------------------------------------------
    Atom  No    Charge         Core      Valence    Rydberg      Total
 -----------------------------------------------------------------------
      C    1   -0.61583      1.99919     4.60416    0.01249     6.61583
      C    2   -0.07673      1.99885     4.06262    0.01525     6.07673
      C    3   -0.61577      1.99919     4.60410    0.01248     6.61577
      C    4   -0.63419      1.99920     4.62201    0.01298     6.63419
      C    5   -0.01589      1.99884     3.99493    0.02213     6.01589
      C    6   -0.21556      1.99887     4.20212    0.01457     6.21556
      C    7   -0.18497      1.99891     4.16982    0.01624     6.18497
      C    8   -0.18336      1.99872     4.16653    0.01811     6.18336
      C    9    1.17428      1.99893     2.75233    0.07446     4.82572
      F   10   -0.37760      1.99990     7.37265    0.00506     9.37760
      F   11   -0.37904      1.99990     7.37408    0.00507     9.37904
      F   12   -0.37882      1.99990     7.37390    0.00502     9.37882
      C   13   -0.18707      1.99890     4.17171    0.01646     6.18707
      C   14   -0.21003      1.99889     4.19592    0.01522     6.21003
      H   15    0.22172      0.00000     0.77586    0.00242     0.77828
      H   16    0.21613      0.00000     0.78166    0.00221     0.78387
      H   17    0.21745      0.00000     0.78006    0.00248     0.78255
      H   18    0.22160      0.00000     0.77597    0.00242     0.77840
      H   19    0.21613      0.00000     0.78166    0.00221     0.78387
      H   20    0.21743      0.00000     0.78008    0.00248     0.78257
      H   21    0.22440      0.00000     0.77319    0.00241     0.77560
      H   22    0.22035      0.00000     0.77710    0.00255     0.77965
      H   23    0.22020      0.00000     0.77725    0.00255     0.77980
      H   24    0.22880      0.00000     0.76842    0.00278     0.77120
      H   25    0.23642      0.00000     0.76017    0.00341     0.76358
      H   26    0.23557      0.00000     0.76102    0.00341     0.76443
      H   27    0.22438      0.00000     0.77287    0.00275     0.77562
 =======================================================================
   * Total *    0.00000     27.98819    77.73219    0.27962   106.00000

                                 Natural Population      
 --------------------------------------------------------
   Core                      27.98819 ( 99.9578% of  28)
   Valence                   77.73219 ( 99.6567% of  78)
   Natural Minimal Basis    105.72038 ( 99.7362% of 106)
   Natural Rydberg Basis      0.27962 (  0.2638% of 106)
 --------------------------------------------------------

    Atom  No          Natural Electron Configuration
 ----------------------------------------------------------------------------
      C    1      [core]2S( 1.08)2p( 3.53)3p( 0.01)
      C    2      [core]2S( 0.87)2p( 3.19)3p( 0.01)
      C    3      [core]2S( 1.08)2p( 3.53)3p( 0.01)
      C    4      [core]2S( 1.07)2p( 3.55)3p( 0.01)
      C    5      [core]2S( 0.85)2p( 3.14)3p( 0.02)
      C    6      [core]2S( 0.92)2p( 3.28)3p( 0.01)
      C    7      [core]2S( 0.93)2p( 3.24)3p( 0.01)
      C    8      [core]2S( 0.89)2p( 3.28)3p( 0.01)
      C    9      [core]2S( 0.75)2p( 2.00)3p( 0.05)3d( 0.02)
      F   10      [core]2S( 1.84)2p( 5.53)
      F   11      [core]2S( 1.84)2p( 5.54)
      F   12      [core]2S( 1.84)2p( 5.54)
      C   13      [core]2S( 0.93)2p( 3.24)3p( 0.01)
      C   14      [core]2S( 0.92)2p( 3.27)3p( 0.01)
      H   15            1S( 0.78)
      H   16            1S( 0.78)
      H   17            1S( 0.78)
      H   18            1S( 0.78)
      H   19            1S( 0.78)
      H   20            1S( 0.78)
      H   21            1S( 0.77)
      H   22            1S( 0.78)
      H   23            1S( 0.78)
      H   24            1S( 0.77)
      H   25            1S( 0.76)
      H   26            1S( 0.76)
      H   27            1S( 0.77)


 NATURAL BOND ORBITAL ANALYSIS:

                       Occupancies       Lewis Structure    Low   High
           Occ.    -------------------  -----------------   occ   occ
  Cycle   Thresh.   Lewis   Non-Lewis     CR  BD  3C  LP    (L)   (NL)   Dev
 =============================================================================
   1(1)    1.90   102.12545   3.87455     14  27   0  12     3      5    0.46
   2(2)    1.90   102.12545   3.87455     14  27   0  12     3      5    0.46
   3(1)    1.80   102.12545   3.87455     14  27   0  12     3      5    0.46
   4(2)    1.80   102.12545   3.87455     14  27   0  12     3      5    0.46
   5(1)    1.70   102.12545   3.87455     14  27   0  12     3      5    0.46
   6(2)    1.70   102.12545   3.87455     14  27   0  12     3      5    0.46
   7(1)    1.60   103.44069   2.55931     14  29   0  10     1      5    0.41
   8(2)    1.60   104.04632   1.95368     14  30   0   9     0      5    0.42
   9(3)    1.60   103.97910   2.02090     14  30   0   9     0      5    0.46
  10(4)    1.60   103.44069   2.55931     14  29   0  10     1      5    0.41
  11(5)    1.60   104.04632   1.95368     14  30   0   9     0      5    0.42
  12(6)    1.60   103.97910   2.02090     14  30   0   9     0      5    0.46
  13(7)    1.60   103.44069   2.55931     14  29   0  10     1      5    0.41
  14(8)    1.60   104.04632   1.95368     14  30   0   9     0      5    0.42
  15(9)    1.60   103.97910   2.02090     14  30   0   9     0      5    0.46
  16(1)    1.50   102.58507   3.41493     14  27   0  12     0      6    0.86
  17(2)    1.50   102.58507   3.41493     14  27   0  12     0      6    0.86
  18(1)    1.60   104.04632   1.95368     14  30   0   9     0      5    0.42
 -----------------------------------------------------------------------------

 Structure accepted: RESONANCE keyword permits strongly delocalized structure

 WARNING:  1 low occupancy (<1.9990e) core orbital  found on  C    2
           1 low occupancy (<1.9990e) core orbital  found on  C    5
           1 low occupancy (<1.9990e) core orbital  found on  C    6
           1 low occupancy (<1.9990e) core orbital  found on  C    7
           1 low occupancy (<1.9990e) core orbital  found on  C    8
           1 low occupancy (<1.9990e) core orbital  found on  C    9
           1 low occupancy (<1.9990e) core orbital  found on  C   13
           1 low occupancy (<1.9990e) core orbital  found on  C   14

 --------------------------------------------------------
   Core                     27.98821 ( 99.958% of  28)
   Valence Lewis            76.05811 ( 97.510% of  78)
  ==================       ============================
   Total Lewis             104.04632 ( 98.157% of 106)
  -----------------------------------------------------
   Valence non-Lewis         1.72601 (  1.628% of 106)
   Rydberg non-Lewis         0.22767 (  0.215% of 106)
  ==================       ============================
   Total non-Lewis           1.95368 (  1.843% of 106)
 --------------------------------------------------------


       (Occupancy)   Bond orbital/ Coefficients/ Hybrids
 ---------------------------------------------------------------------------------
     1. (1.96363) BD ( 1) C   1 - C   2  
                ( 48.44%)   0.6960* C   1 s( 30.21%)p 2.31( 69.75%)d 0.00(  0.04%)
                                            0.0007  0.5495 -0.0079 -0.2640  0.0060
                                            0.3993 -0.0035 -0.6843  0.0048 -0.0052
                                            0.0092 -0.0137 -0.0021  0.0105
                ( 51.56%)   0.7180* C   2 s( 24.52%)p 3.08( 75.43%)d 0.00(  0.04%)
                                            0.0000  0.4952 -0.0009  0.2664  0.0064
                                           -0.4264  0.0053  0.7081  0.0037 -0.0051
                                            0.0080 -0.0152 -0.0029  0.0109
     2. (1.98848) BD ( 1) C   1 - H  15  
                ( 61.14%)   0.7819* C   1 s( 23.25%)p 3.30( 76.71%)d 0.00(  0.04%)
                                           -0.0000  0.4822  0.0028 -0.2754  0.0085
                                            0.4015 -0.0136  0.7278  0.0116 -0.0048
                                           -0.0096  0.0140 -0.0018  0.0106
                ( 38.86%)   0.6234* H  15 s( 99.92%)p 0.00(  0.08%)
                                            0.9996 -0.0010  0.0089 -0.0121 -0.0240
     3. (1.98802) BD ( 1) C   1 - H  16  
                ( 60.85%)   0.7800* C   1 s( 23.44%)p 3.26( 76.52%)d 0.00(  0.04%)
                                            0.0000 -0.4841 -0.0036  0.2941 -0.0103
                                            0.8233  0.0033 -0.0218 -0.0188 -0.0114
                                            0.0006  0.0002  0.0136  0.0106
                ( 39.15%)   0.6257* H  16 s( 99.92%)p 0.00(  0.08%)
                                           -0.9996  0.0007 -0.0088 -0.0263  0.0023
     4. (1.98702) BD ( 1) C   1 - H  17  
                ( 60.93%)   0.7806* C   1 s( 23.01%)p 3.34( 76.95%)d 0.00(  0.04%)
                                           -0.0001  0.4797  0.0031  0.8760 -0.0009
                                           -0.0298 -0.0106  0.0298  0.0170 -0.0012
                                            0.0006  0.0004  0.0176 -0.0108
                ( 39.07%)   0.6251* H  17 s( 99.92%)p 0.00(  0.08%)
                                            0.9996 -0.0013 -0.0280  0.0013 -0.0018
     5. (1.96362) BD ( 1) C   2 - C   3  
                ( 51.56%)   0.7180* C   2 s( 24.52%)p 3.08( 75.43%)d 0.00(  0.04%)
                                            0.0000  0.4952 -0.0008  0.2806  0.0064
                                           -0.4215  0.0052 -0.7056 -0.0036 -0.0054
                                           -0.0085  0.0149 -0.0026  0.0108
                ( 48.44%)   0.6960* C   3 s( 30.21%)p 2.31( 69.75%)d 0.00(  0.04%)
                                            0.0007  0.5496 -0.0079 -0.2776  0.0060
                                            0.3946 -0.0034  0.6816 -0.0047 -0.0054
                                           -0.0096  0.0135 -0.0018  0.0103
     6. (1.97237) BD ( 1) C   2 - C   4  
                ( 51.34%)   0.7165* C   2 s( 25.41%)p 2.93( 74.54%)d 0.00(  0.05%)
                                            0.0001  0.5041  0.0022  0.3267  0.0033
                                            0.7992 -0.0053  0.0060  0.0000  0.0131
                                            0.0001  0.0002 -0.0130 -0.0109
                ( 48.66%)   0.6976* C   4 s( 30.42%)p 2.29( 69.54%)d 0.00(  0.04%)
                                            0.0006  0.5515 -0.0076 -0.3481  0.0084
                                           -0.7577  0.0005 -0.0062  0.0001  0.0129
                                            0.0001  0.0002 -0.0113 -0.0105
     7. (1.95838) BD ( 1) C   2 - C   5  
                ( 49.57%)   0.7041* C   2 s( 25.54%)p 2.91( 74.41%)d 0.00(  0.05%)
                                            0.0002  0.5053  0.0007 -0.8619 -0.0009
                                            0.0338  0.0052 -0.0085  0.0001 -0.0012
                                            0.0004 -0.0000  0.0200 -0.0113
                ( 50.43%)   0.7101* C   5 s( 32.39%)p 2.09( 67.57%)d 0.00(  0.03%)
                                            0.0002  0.5689 -0.0145  0.8212 -0.0344
                                           -0.0045  0.0086  0.0081 -0.0003 -0.0005
                                            0.0003 -0.0000  0.0146 -0.0117
     8. (1.98848) BD ( 1) C   3 - H  18  
                ( 61.13%)   0.7819* C   3 s( 23.25%)p 3.30( 76.71%)d 0.00(  0.04%)
                                            0.0000 -0.4822 -0.0028  0.2609 -0.0087
                                           -0.4064  0.0136  0.7303  0.0115  0.0046
                                           -0.0092  0.0142  0.0021 -0.0107
                ( 38.87%)   0.6234* H  18 s( 99.92%)p 0.00(  0.08%)
                                           -0.9996  0.0010 -0.0084  0.0123 -0.0240
     9. (1.98803) BD ( 1) C   3 - H  19  
                ( 60.85%)   0.7800* C   3 s( 23.44%)p 3.26( 76.52%)d 0.00(  0.04%)
                                            0.0000 -0.4841 -0.0036  0.2934 -0.0106
                                            0.8231  0.0032  0.0333  0.0186 -0.0114
                                           -0.0008 -0.0006  0.0136  0.0105
                ( 39.15%)   0.6257* H  19 s( 99.92%)p 0.00(  0.08%)
                                           -0.9996  0.0007 -0.0088 -0.0263 -0.0027
    10. (1.98703) BD ( 1) C   3 - H  20  
                ( 60.93%)   0.7806* C   3 s( 23.01%)p 3.34( 76.95%)d 0.00(  0.04%)
                                           -0.0001  0.4797  0.0031  0.8764 -0.0005
                                           -0.0295 -0.0105 -0.0126 -0.0171 -0.0011
                                            0.0001 -0.0004  0.0176 -0.0108
                ( 39.07%)   0.6251* H  20 s( 99.92%)p 0.00(  0.08%)
                                            0.9996 -0.0013 -0.0280  0.0013  0.0013
    11. (1.98725) BD ( 1) C   4 - H  21  
                ( 61.26%)   0.7827* C   4 s( 23.09%)p 3.33( 76.87%)d 0.00(  0.04%)
                                           -0.0000  0.4805  0.0063  0.8748 -0.0014
                                           -0.0525  0.0224  0.0100  0.0001 -0.0027
                                            0.0004 -0.0000  0.0180 -0.0097
                ( 38.74%)   0.6224* H  21 s( 99.92%)p 0.00(  0.08%)
                                            0.9996 -0.0009 -0.0282  0.0009 -0.0003
    12. (1.98832) BD ( 1) C   4 - H  22  
                ( 61.10%)   0.7817* C   4 s( 23.20%)p 3.31( 76.76%)d 0.00(  0.04%)
                                           -0.0000  0.4816  0.0014 -0.2454  0.0166
                                            0.4575  0.0147  0.7054 -0.0032 -0.0061
                                           -0.0078  0.0148 -0.0026  0.0100
                ( 38.90%)   0.6237* H  22 s( 99.92%)p 0.00(  0.08%)
                                            0.9996 -0.0013  0.0061 -0.0154 -0.0227
    13. (1.98832) BD ( 1) C   4 - H  23  
                ( 61.09%)   0.7816* C   4 s( 23.20%)p 3.31( 76.76%)d 0.00(  0.04%)
                                           -0.0000  0.4816  0.0014 -0.2289  0.0166
                                            0.4615  0.0147 -0.7083  0.0037 -0.0058
                                            0.0073 -0.0150 -0.0029  0.0102
                ( 38.91%)   0.6238* H  23 s( 99.92%)p 0.00(  0.08%)
                                            0.9996 -0.0013  0.0056 -0.0155  0.0228
    14. (1.97070) BD ( 1) C   5 - C   6  
                ( 50.84%)   0.7130* C   5 s( 34.26%)p 1.92( 65.70%)d 0.00(  0.04%)
                                           -0.0001  0.5852  0.0125 -0.4014  0.0049
                                            0.7040  0.0169 -0.0034  0.0001 -0.0156
                                            0.0002 -0.0002 -0.0065 -0.0114
                ( 49.16%)   0.7012* C   6 s( 35.95%)p 1.78( 64.01%)d 0.00(  0.04%)
                                            0.0001  0.5996  0.0006  0.4364  0.0154
                                           -0.6703  0.0110  0.0067  0.0001 -0.0147
                                            0.0002 -0.0002 -0.0083 -0.0122
    15. (1.64453) BD ( 2) C   5 - C   6  
                ( 48.38%)   0.6955* C   5 s(  0.00%)p 1.00( 99.95%)d 0.00(  0.05%)
                                           -0.0000 -0.0003 -0.0000 -0.0097 -0.0003
                                           -0.0005 -0.0001  0.9997  0.0051 -0.0001
                                           -0.0202  0.0108  0.0002 -0.0004
                ( 51.62%)   0.7185* C   6 s(  0.00%)p 1.00( 99.96%)d 0.00(  0.04%)
                                           -0.0000  0.0004  0.0002 -0.0115 -0.0002
                                            0.0028  0.0001  0.9997 -0.0012  0.0001
                                           -0.0010 -0.0204  0.0000  0.0000
    16. (1.96963) BD ( 1) C   5 - C  14  
                ( 50.78%)   0.7126* C   5 s( 33.32%)p 2.00( 66.64%)d 0.00(  0.04%)
                                           -0.0001  0.5772  0.0071 -0.4034  0.0006
                                           -0.7095 -0.0141 -0.0041  0.0000  0.0156
                                            0.0002  0.0002 -0.0072 -0.0119
                ( 49.22%)   0.7016* C  14 s( 35.91%)p 1.78( 64.04%)d 0.00(  0.04%)
                                            0.0001  0.5993 -0.0013  0.4283  0.0126
                                            0.6758 -0.0108  0.0068  0.0001  0.0145
                                            0.0002  0.0002 -0.0087 -0.0122
    17. (1.97432) BD ( 1) C   6 - C   7  
                ( 49.99%)   0.7070* C   6 s( 35.60%)p 1.81( 64.36%)d 0.00(  0.04%)
                                            0.0001  0.5964  0.0158 -0.8010 -0.0086
                                            0.0123  0.0399 -0.0095 -0.0003  0.0016
                                            0.0004  0.0000  0.0174 -0.0118
                ( 50.01%)   0.7072* C   7 s( 36.14%)p 1.77( 63.81%)d 0.00(  0.04%)
                                            0.0000  0.6011  0.0114  0.7975  0.0052
                                            0.0217  0.0399  0.0058  0.0004 -0.0021
                                            0.0004 -0.0000  0.0171 -0.0119
    18. (1.97799) BD ( 1) C   6 - H  24  
                ( 61.58%)   0.7848* C   6 s( 28.36%)p 2.53( 71.61%)d 0.00(  0.03%)
                                           -0.0004  0.5324 -0.0132  0.4077 -0.0134
                                            0.7414  0.0014  0.0024 -0.0001  0.0124
                                           -0.0000  0.0000 -0.0085 -0.0102
                ( 38.42%)   0.6198* H  24 s( 99.91%)p 0.00(  0.09%)
                                            0.9995 -0.0016 -0.0136 -0.0267 -0.0000
    19. (1.96911) BD ( 1) C   7 - C   8  
                ( 48.79%)   0.6985* C   7 s( 35.18%)p 1.84( 64.77%)d 0.00(  0.05%)
                                            0.0001  0.5931  0.0060 -0.4290 -0.0218
                                           -0.6805  0.0106 -0.0021 -0.0013  0.0150
                                           -0.0001  0.0000 -0.0089 -0.0125
                ( 51.21%)   0.7156* C   8 s( 35.75%)p 1.80( 64.22%)d 0.00(  0.03%)
                                           -0.0002  0.5979  0.0006  0.3748 -0.0118
                                            0.7081  0.0118  0.0037 -0.0008  0.0117
                                            0.0001  0.0009 -0.0086 -0.0115
    20. (1.67635) BD ( 2) C   7 - C   8  
                ( 46.41%)   0.6813* C   7 s(  0.00%)p 1.00( 99.95%)d 0.00(  0.05%)
                                            0.0000  0.0007 -0.0004 -0.0078  0.0030
                                            0.0024 -0.0006  0.9997  0.0012  0.0001
                                           -0.0016 -0.0221 -0.0002 -0.0000
                ( 53.59%)   0.7320* C   8 s(  0.01%)p99.99( 99.97%)d 1.57(  0.02%)
                                           -0.0001 -0.0109  0.0039  0.0063 -0.0006
                                            0.0007 -0.0002  0.9998  0.0010 -0.0001
                                            0.0097  0.0107 -0.0006  0.0006
    21. (1.97902) BD ( 1) C   7 - H  25  
                ( 62.00%)   0.7874* C   7 s( 28.58%)p 2.50( 71.39%)d 0.00(  0.03%)
                                           -0.0003  0.5344 -0.0136 -0.4224  0.0091
                                            0.7317 -0.0017 -0.0054 -0.0005 -0.0129
                                            0.0001 -0.0002 -0.0067 -0.0101
                ( 38.00%)   0.6165* H  25 s( 99.90%)p 0.00(  0.10%)
                                            0.9995 -0.0027  0.0159 -0.0265  0.0009
    22. (1.98302) BD ( 1) C   8 - C   9  
                ( 52.03%)   0.7213* C   8 s( 28.84%)p 2.47( 71.11%)d 0.00(  0.05%)
                                            0.0000  0.5370  0.0041 -0.8431  0.0077
                                           -0.0070  0.0006  0.0111 -0.0002  0.0004
                                           -0.0014  0.0000  0.0187 -0.0131
                ( 47.97%)   0.6926* C   9 s( 36.88%)p 1.71( 63.06%)d 0.00(  0.06%)
                                            0.0003  0.6069  0.0211  0.7935 -0.0121
                                            0.0114  0.0005 -0.0243 -0.0014  0.0006
                                           -0.0016 -0.0001  0.0214 -0.0119
    23. (1.96849) BD ( 1) C   8 - C  13  
                ( 51.17%)   0.7153* C   8 s( 35.35%)p 1.83( 64.61%)d 0.00(  0.04%)
                                           -0.0002  0.5946  0.0006  0.3845 -0.0116
                                           -0.7057 -0.0111  0.0045 -0.0008 -0.0119
                                            0.0001 -0.0009 -0.0086 -0.0117
                ( 48.83%)   0.6988* C  13 s( 35.01%)p 1.86( 64.94%)d 0.00(  0.05%)
                                            0.0001  0.5917  0.0054 -0.4382 -0.0208
                                            0.6759 -0.0115 -0.0011 -0.0013 -0.0152
                                           -0.0001  0.0000 -0.0086 -0.0125
    24. (1.99323) BD ( 1) C   9 - F  10  
                ( 25.81%)   0.5080* C   9 s( 20.92%)p 3.75( 78.57%)d 0.02(  0.51%)
                                           -0.0000  0.4573 -0.0120 -0.3230 -0.0306
                                           -0.0839 -0.0033  0.8195  0.0413  0.0042
                                           -0.0412 -0.0113  0.0095  0.0562
                ( 74.19%)   0.8613* F  10 s( 30.45%)p 2.28( 69.47%)d 0.00(  0.08%)
                                           -0.0000  0.5517 -0.0077 -0.2897 -0.0002
                                           -0.0806 -0.0007  0.7773  0.0066  0.0016
                                           -0.0160 -0.0045  0.0025  0.0235
    25. (1.99411) BD ( 1) C   9 - F  11  
                ( 25.74%)   0.5074* C   9 s( 20.98%)p 3.74( 78.52%)d 0.02(  0.51%)
                                           -0.0000  0.4578 -0.0129 -0.3543 -0.0322
                                           -0.6669 -0.0250 -0.4611 -0.0226  0.0365
                                            0.0254  0.0491 -0.0251 -0.0082
                ( 74.26%)   0.8617* F  11 s( 30.93%)p 2.23( 68.99%)d 0.00(  0.08%)
                                           -0.0000  0.5561 -0.0067 -0.3134 -0.0008
                                           -0.6342 -0.0051 -0.4352 -0.0036  0.0143
                                            0.0100  0.0200 -0.0112 -0.0022
    26. (1.99430) BD ( 1) C   9 - F  12  
                ( 25.73%)   0.5073* C   9 s( 21.04%)p 3.73( 78.45%)d 0.02(  0.51%)
                                           -0.0000  0.4585 -0.0132 -0.3707 -0.0328
                                            0.7346  0.0275 -0.3247 -0.0158 -0.0425
                                            0.0188 -0.0379 -0.0317 -0.0227
                ( 74.27%)   0.8618* F  12 s( 31.11%)p 2.21( 68.81%)d 0.00(  0.08%)
                                           -0.0000  0.5577 -0.0063 -0.3298 -0.0012
                                            0.6968  0.0056 -0.3063 -0.0026 -0.0167
                                            0.0075 -0.0156 -0.0139 -0.0082
    27. (1.97469) BD ( 1) C  13 - C  14  
                ( 50.03%)   0.7073* C  13 s( 36.33%)p 1.75( 63.63%)d 0.00(  0.04%)
                                            0.0000  0.6026  0.0124  0.7965  0.0064
                                           -0.0116 -0.0400  0.0071  0.0004  0.0025
                                            0.0004  0.0000  0.0169 -0.0118
                ( 49.97%)   0.7069* C  14 s( 35.93%)p 1.78( 64.02%)d 0.00(  0.04%)
                                            0.0001  0.5992  0.0177 -0.7986 -0.0092
                                           -0.0255 -0.0398 -0.0091 -0.0003 -0.0011
                                            0.0004 -0.0000  0.0175 -0.0118
    28. (1.67226) BD ( 2) C  13 - C  14  
                ( 48.97%)   0.6998* C  13 s(  0.00%)p 1.00( 99.95%)d 0.00(  0.05%)
                                            0.0000  0.0008 -0.0002 -0.0096  0.0010
                                           -0.0053  0.0002  0.9997 -0.0024 -0.0001
                                            0.0187  0.0109 -0.0001  0.0004
                ( 51.03%)   0.7144* C  14 s(  0.00%)p 1.00( 99.96%)d 0.00(  0.04%)
                                            0.0000  0.0011 -0.0003 -0.0104  0.0000
                                           -0.0044 -0.0000  0.9997 -0.0019 -0.0000
                                           -0.0180  0.0101  0.0002 -0.0004
    29. (1.97908) BD ( 1) C  13 - H  26  
                ( 61.95%)   0.7871* C  13 s( 28.57%)p 2.50( 71.40%)d 0.00(  0.03%)
                                            0.0003 -0.5343  0.0140  0.4147 -0.0095
                                            0.7361 -0.0023  0.0083  0.0006 -0.0128
                                           -0.0001 -0.0002  0.0070  0.0101
                ( 38.05%)   0.6168* H  26 s( 99.90%)p 0.00(  0.10%)
                                           -0.9995  0.0025 -0.0151 -0.0269 -0.0010
    30. (1.97855) BD ( 1) C  14 - H  27  
                ( 61.38%)   0.7835* C  14 s( 28.06%)p 2.56( 71.91%)d 0.00(  0.03%)
                                            0.0004 -0.5295  0.0133 -0.4208  0.0144
                                            0.7361  0.0025 -0.0005  0.0001  0.0124
                                           -0.0000  0.0000  0.0081  0.0102
                ( 38.62%)   0.6214* H  27 s( 99.91%)p 0.00(  0.09%)
                                           -0.9996  0.0019  0.0142 -0.0261  0.0000
    31. (1.99919) CR ( 1) C   1           s(100.00%)p 0.00(  0.00%)
                                            1.0000 -0.0003  0.0000  0.0002 -0.0000
                                           -0.0003  0.0000  0.0005 -0.0000  0.0000
                                           -0.0000  0.0000  0.0000 -0.0000
    32. (1.99885) CR ( 1) C   2           s(100.00%)p 0.00(  0.00%)
                                            1.0000 -0.0001 -0.0000  0.0001 -0.0000
                                           -0.0000 -0.0000  0.0000 -0.0000 -0.0000
                                           -0.0000 -0.0000 -0.0000  0.0000
    33. (1.99919) CR ( 1) C   3           s(100.00%)p 0.00(  0.00%)
                                            1.0000 -0.0003  0.0000  0.0002 -0.0000
                                           -0.0003  0.0000 -0.0005  0.0000  0.0000
                                            0.0000 -0.0000  0.0000 -0.0000
    34. (1.99921) CR ( 1) C   4           s(100.00%)p 0.00(  0.00%)
                                            1.0000 -0.0003  0.0000  0.0002 -0.0000
                                            0.0005  0.0000  0.0000 -0.0000 -0.0000
                                           -0.0000 -0.0000  0.0000  0.0000
    35. (1.99884) CR ( 1) C   5           s(100.00%)p 0.00(  0.00%)
                                            1.0000  0.0000  0.0000 -0.0003  0.0000
                                            0.0000 -0.0000 -0.0000  0.0000 -0.0000
                                           -0.0000  0.0000 -0.0000 -0.0000
    36. (1.99888) CR ( 1) C   6           s(100.00%)p 0.00(  0.00%)
                                            1.0000  0.0001 -0.0000  0.0002 -0.0000
                                            0.0003 -0.0000  0.0000 -0.0000  0.0000
                                           -0.0000 -0.0000 -0.0000 -0.0000
    37. (1.99891) CR ( 1) C   7           s(100.00%)p 0.00(  0.00%)
                                            1.0000  0.0001 -0.0000 -0.0001  0.0000
                                            0.0003 -0.0000 -0.0000 -0.0000 -0.0000
                                            0.0000  0.0000 -0.0000 -0.0000
    38. (1.99872) CR ( 1) C   8           s(100.00%)p 0.00(  0.00%)
                                            1.0000  0.0002  0.0000  0.0002 -0.0000
                                           -0.0000  0.0000  0.0001 -0.0000 -0.0000
                                            0.0000  0.0000 -0.0000 -0.0000
    39. (1.99894) CR ( 1) C   9           s(100.00%)p 0.00(  0.00%)
                                            1.0000 -0.0001 -0.0000 -0.0002  0.0000
                                            0.0000 -0.0000  0.0000  0.0000 -0.0000
                                            0.0000 -0.0000 -0.0000  0.0000
    40. (1.99990) CR ( 1) F  10           s(100.00%)p 0.00(  0.00%)
                                            1.0000 -0.0002 -0.0000 -0.0000 -0.0000
                                           -0.0000 -0.0000  0.0002  0.0000  0.0000
                                           -0.0000 -0.0000  0.0000  0.0000
    41. (1.99990) CR ( 1) F  11           s(100.00%)p 0.00(  0.00%)
                                            1.0000 -0.0002 -0.0000 -0.0000 -0.0000
                                           -0.0001 -0.0000 -0.0001 -0.0000  0.0000
                                            0.0000  0.0000 -0.0000 -0.0000
    42. (1.99990) CR ( 1) F  12           s(100.00%)p 0.00(  0.00%)
                                            1.0000 -0.0002 -0.0000 -0.0000 -0.0000
                                            0.0001  0.0000 -0.0001 -0.0000 -0.0000
                                            0.0000 -0.0000 -0.0000 -0.0000
    43. (1.99891) CR ( 1) C  13           s(100.00%)p 0.00(  0.00%)
                                            1.0000  0.0001 -0.0000 -0.0001  0.0000
                                           -0.0003  0.0000 -0.0000 -0.0000  0.0000
                                           -0.0000 -0.0000 -0.0000 -0.0000
    44. (1.99890) CR ( 1) C  14           s(100.00%)p 0.00(  0.00%)
                                            1.0000  0.0001 -0.0000  0.0002 -0.0000
                                           -0.0003  0.0000 -0.0000  0.0000 -0.0000
                                            0.0000 -0.0000 -0.0000 -0.0000
    45. (1.98714) LP ( 1) F  10           s( 69.32%)p 0.44( 30.68%)d 0.00(  0.00%)
                                            0.0003  0.8326  0.0023  0.1381  0.0023
                                            0.0517  0.0005 -0.5338 -0.0049 -0.0002
                                            0.0025  0.0010 -0.0004 -0.0055
    46. (1.94964) LP ( 2) F  10           s(  0.23%)p99.99( 99.74%)d 0.17(  0.04%)
                                           -0.0000  0.0475  0.0008  0.9468 -0.0027
                                           -0.0179  0.0002  0.3173 -0.0006 -0.0016
                                            0.0150 -0.0011 -0.0064  0.0109
    47. (1.93172) LP ( 3) F  10           s(  0.00%)p 1.00( 99.95%)d 0.00(  0.04%)
                                            0.0000  0.0024  0.0001 -0.0137  0.0002
                                            0.9950 -0.0038  0.0965 -0.0003 -0.0080
                                           -0.0011  0.0191  0.0021  0.0032
    48. (1.98681) LP ( 1) F  11           s( 69.03%)p 0.45( 30.96%)d 0.00(  0.00%)
                                            0.0002  0.8309  0.0019  0.2004  0.0023
                                            0.4178  0.0038  0.3081  0.0028 -0.0029
                                           -0.0021 -0.0046  0.0022  0.0002
    49. (1.95139) LP ( 2) F  11           s(  0.01%)p99.99( 99.95%)d 3.73(  0.04%)
                                           -0.0000  0.0101 -0.0015  0.9226 -0.0029
                                           -0.2407  0.0014 -0.3008  0.0000 -0.0117
                                           -0.0072  0.0073 -0.0107  0.0054
    50. (1.93236) LP ( 3) F  11           s(  0.02%)p99.99( 99.94%)d 2.39(  0.04%)
                                            0.0000  0.0136 -0.0006 -0.1003  0.0002
                                            0.6039 -0.0020 -0.7904  0.0027 -0.0037
                                            0.0081  0.0059  0.0103  0.0149
    51. (1.98670) LP ( 1) F  12           s( 68.87%)p 0.45( 31.12%)d 0.00(  0.00%)
                                            0.0002  0.8299  0.0017  0.2231  0.0024
                                           -0.4623 -0.0043  0.2185  0.0020  0.0036
                                           -0.0017  0.0036  0.0027  0.0017
    52. (1.95112) LP ( 2) F  12           s(  0.00%)p 1.00( 99.96%)d 0.00(  0.04%)
                                            0.0000  0.0001  0.0018 -0.9126  0.0029
                                           -0.3209  0.0016  0.2527  0.0000 -0.0122
                                            0.0046  0.0067  0.0128 -0.0031
    53. (1.93289) LP ( 3) F  12           s(  0.01%)p99.99( 99.94%)d 3.21(  0.04%)
                                            0.0000  0.0117 -0.0008 -0.0907  0.0001
                                           -0.4439  0.0014 -0.8911  0.0030  0.0025
                                            0.0090 -0.0120  0.0084  0.0119
    54. (0.00377) RY*( 1) C   1           s(  0.01%)p 1.00( 92.89%)d 0.08(  7.10%)
                                           -0.0000  0.0010  0.0091 -0.0036 -0.2890
                                            0.0112  0.7451  0.0060  0.5385 -0.0401
                                            0.0347 -0.1179 -0.0653 -0.2238
    55. (0.00318) RY*( 2) C   1           s(  1.99%)p45.68( 90.69%)d 3.69(  7.33%)
                                            0.0000  0.0011  0.1409  0.0130  0.8264
                                            0.0052  0.4406  0.0009 -0.1718  0.0938
                                           -0.1563 -0.0688 -0.1835  0.0408
    56. (0.00176) RY*( 3) C   1           s( 70.85%)p 0.41( 28.75%)d 0.01(  0.40%)
                                           -0.0000  0.0165  0.8416 -0.0035 -0.3027
                                            0.0004  0.1665 -0.0025 -0.4101 -0.0056
                                            0.0051  0.0350  0.0383 -0.0351
    57. (0.00015) RY*( 4) C   1           s( 25.89%)p 2.77( 71.72%)d 0.09(  2.39%)
                                           -0.0000 -0.0270  0.5081 -0.0053  0.2696
                                            0.0101 -0.4016 -0.0149  0.6948  0.0502
                                           -0.0623  0.1102  0.0103 -0.0728
    58. (0.00004) RY*( 5) C   1           s(  0.03%)p99.99(  7.13%)d99.99( 92.84%)
    59. (0.00001) RY*( 6) C   1           s(  0.14%)p 4.78(  0.68%)d99.99( 99.18%)
    60. (0.00002) RY*( 7) C   1           s(  0.62%)p 3.57(  2.22%)d99.99( 97.16%)
    61. (0.00001) RY*( 8) C   1           s(  0.12%)p 5.50(  0.63%)d99.99( 99.25%)
    62. (0.00001) RY*( 9) C   1           s(  0.45%)p11.89(  5.37%)d99.99( 94.17%)
    63. (0.00621) RY*( 1) C   2           s(  0.03%)p99.99( 96.83%)d95.99(  3.14%)
                                            0.0000 -0.0049  0.0174  0.0029 -0.0017
                                            0.0123  0.9839  0.0000 -0.0000 -0.1502
                                           -0.0015 -0.0025  0.0151  0.0928
    64. (0.00270) RY*( 2) C   2           s(  0.00%)p 1.00( 95.49%)d 0.05(  4.51%)
                                            0.0000 -0.0000 -0.0000  0.0001 -0.0118
                                           -0.0000  0.0000  0.0001  0.9771 -0.0021
                                           -0.0876  0.1935  0.0014  0.0005
    65. (0.00152) RY*( 3) C   2           s(  0.19%)p99.99( 93.30%)d34.12(  6.51%)
                                            0.0000 -0.0076  0.0430  0.0015  0.9658
                                            0.0017  0.0092  0.0000  0.0117 -0.0182
                                            0.0029  0.0002  0.2044 -0.1515
    66. (0.00064) RY*( 4) C   2           s(  0.00%)p 1.00(  0.03%)d99.99( 99.97%)
                                            0.0000 -0.0000  0.0042  0.0002  0.0002
                                            0.0001 -0.0002  0.0001 -0.0168 -0.0034
                                            0.8760  0.4815  0.0022  0.0219
    67. (0.00063) RY*( 5) C   2           s( 41.32%)p 0.11(  4.46%)d 1.31( 54.22%)
                                            0.0000  0.0006  0.6428  0.0201 -0.2101
                                           -0.0003 -0.0085  0.0003 -0.0024 -0.0293
                                            0.0024 -0.0044  0.7087 -0.1975
    68. (0.00058) RY*( 6) C   2           s(  0.79%)p 0.67(  0.53%)d99.99( 98.69%)
                                            0.0000  0.0006  0.0886  0.0035 -0.0686
                                           -0.0120  0.0197  0.0001 -0.0014 -0.4118
                                            0.0145  0.0095 -0.3499 -0.8334
    69. (0.00046) RY*( 7) C   2           s(  0.00%)p 1.00(  4.54%)d21.02( 95.46%)
                                            0.0000  0.0000  0.0035 -0.0004  0.0031
                                            0.0000 -0.0000  0.0248 -0.2116 -0.0068
                                           -0.4739  0.8544  0.0047  0.0034
    70. (0.00038) RY*( 8) C   2           s( 57.24%)p 0.03(  1.67%)d 0.72( 41.09%)
                                           -0.0000 -0.0010  0.7566 -0.0169  0.1280
                                           -0.0038 -0.0028 -0.0003  0.0026  0.1548
                                           -0.0059 -0.0027 -0.5759  0.2350
    71. (0.00025) RY*( 9) C   2           s(  0.44%)p 7.65(  3.34%)d99.99( 96.23%)
                                           -0.0000  0.0014  0.0660 -0.0030  0.0417
                                            0.0196 -0.1767 -0.0000  0.0004 -0.8846
                                           -0.0072 -0.0132  0.0316  0.4226
    72. (0.00377) RY*( 1) C   3           s(  0.01%)p 1.00( 92.88%)d 0.08(  7.11%)
                                           -0.0000  0.0010  0.0092 -0.0035 -0.2749
                                            0.0112  0.7505 -0.0061 -0.5384 -0.0420
                                           -0.0280  0.1205 -0.0644 -0.2234
    73. (0.00318) RY*( 2) C   3           s(  1.99%)p45.48( 90.67%)d 3.68(  7.34%)
                                            0.0000  0.0012  0.1412  0.0130  0.8236
                                            0.0052  0.4366 -0.0006  0.1938  0.0915
                                            0.1519  0.0710 -0.1859  0.0479
    74. (0.00176) RY*( 3) C   3           s( 70.83%)p 0.41( 28.76%)d 0.01(  0.40%)
                                           -0.0000  0.0164  0.8415 -0.0035 -0.3113
                                            0.0004  0.1637  0.0024  0.4048 -0.0050
                                           -0.0033 -0.0348  0.0386 -0.0362
    75. (0.00015) RY*( 4) C   3           s( 25.90%)p 2.77( 71.71%)d 0.09(  2.38%)
                                           -0.0000 -0.0270  0.5082 -0.0055  0.2834
                                            0.0100 -0.3966  0.0149 -0.6922  0.0522
                                            0.0652 -0.1087  0.0075 -0.0707
    76. (0.00004) RY*( 5) C   3           s(  0.03%)p99.99(  7.13%)d99.99( 92.84%)
    77. (0.00001) RY*( 6) C   3           s(  0.16%)p 4.12(  0.64%)d99.99( 99.21%)
    78. (0.00001) RY*( 7) C   3           s(  0.61%)p 3.75(  2.27%)d99.99( 97.12%)
    79. (0.00001) RY*( 8) C   3           s(  0.12%)p 5.53(  0.65%)d99.99( 99.23%)
    80. (0.00001) RY*( 9) C   3           s(  0.45%)p11.99(  5.36%)d99.99( 94.19%)
    81. (0.00382) RY*( 1) C   4           s(  0.00%)p 1.00( 92.75%)d 0.08(  7.25%)
                                            0.0000 -0.0000  0.0004  0.0002  0.0143
                                            0.0000  0.0010 -0.0099 -0.9629 -0.0036
                                            0.0389  0.2664 -0.0003  0.0024
    82. (0.00340) RY*( 2) C   4           s(  2.10%)p43.55( 91.66%)d 2.96(  6.24%)
                                            0.0000 -0.0054  0.1450  0.0189  0.8421
                                           -0.0051 -0.4550  0.0003  0.0120 -0.1385
                                           -0.0037 -0.0024 -0.2004  0.0550
    83. (0.00167) RY*( 3) C   4           s( 68.36%)p 0.46( 31.44%)d 0.00(  0.20%)
                                           -0.0000  0.0179  0.8266 -0.0055 -0.3737
                                            0.0017 -0.4179 -0.0001 -0.0056 -0.0326
                                           -0.0007 -0.0005  0.0059  0.0305
    84. (0.00018) RY*( 4) C   4           s( 28.01%)p 2.47( 69.31%)d 0.10(  2.68%)
                                           -0.0000 -0.0259  0.5286 -0.0120  0.3269
                                           -0.0186  0.7653 -0.0002  0.0058 -0.1170
                                            0.0006 -0.0022  0.1092  0.0342
    85. (0.00002) RY*( 5) C   4           s(  1.23%)p 1.82(  2.24%)d78.49( 96.53%)
    86. (0.00001) RY*( 6) C   4           s(  0.00%)p 1.00(  0.15%)d99.99( 99.85%)
    87. (0.00002) RY*( 7) C   4           s(  0.12%)p41.69(  5.10%)d99.99( 94.78%)
    88. (0.00002) RY*( 8) C   4           s(  0.27%)p 1.01(  0.27%)d99.99( 99.47%)
    89. (0.00000) RY*( 9) C   4           s(  0.00%)p 1.00(  7.16%)d12.97( 92.84%)
    90. (0.00534) RY*( 1) C   5           s( 13.86%)p 5.78( 80.07%)d 0.44(  6.07%)
                                            0.0000 -0.0169  0.3719 -0.0245 -0.8931
                                            0.0003  0.0496 -0.0005 -0.0078  0.0055
                                            0.0036  0.0002  0.2440 -0.0331
    91. (0.00491) RY*( 2) C   5           s(  0.67%)p99.99( 94.67%)d 6.95(  4.66%)
                                            0.0000  0.0062  0.0816  0.0066 -0.0198
                                            0.0163 -0.9726 -0.0000  0.0018 -0.2144
                                            0.0002 -0.0019  0.0096  0.0225
    92. (0.00437) RY*( 3) C   5           s(  0.00%)p 1.00( 92.90%)d 0.08(  7.10%)
                                           -0.0000 -0.0001  0.0029  0.0001 -0.0069
                                           -0.0001  0.0022  0.0010  0.9638  0.0011
                                            0.2575 -0.0679 -0.0024  0.0041
    93. (0.00290) RY*( 4) C   5           s( 85.39%)p 0.16( 13.94%)d 0.01(  0.67%)
                                           -0.0000  0.0030  0.9241  0.0304  0.3655
                                           -0.0062  0.0698  0.0004  0.0000  0.0004
                                           -0.0023  0.0003 -0.0788  0.0215
    94. (0.00066) RY*( 5) C   5           s(  0.00%)p 1.00(  0.73%)d99.99( 99.27%)
                                           -0.0000  0.0000  0.0001 -0.0001  0.0005
                                           -0.0001 -0.0003  0.0123 -0.0845  0.0094
                                            0.0539 -0.9948 -0.0008  0.0011
    95. (0.00021) RY*( 6) C   5           s(  0.03%)p99.99(  4.68%)d99.99( 95.29%)
                                            0.0000  0.0002  0.0178  0.0030 -0.0200
                                            0.0262 -0.2138 -0.0000  0.0003  0.9701
                                           -0.0019  0.0091 -0.0871 -0.0643
    96. (0.00017) RY*( 7) C   5           s(  0.04%)p99.99(  6.06%)d99.99( 93.90%)
                                           -0.0000 -0.0073  0.0185  0.0093 -0.2455
                                           -0.0012  0.0150 -0.0001 -0.0003 -0.0984
                                           -0.0122 -0.0011 -0.9495 -0.1660
    97. (0.00012) RY*( 8) C   5           s(  0.00%)p 1.00(  6.42%)d14.58( 93.58%)
                                           -0.0000  0.0000  0.0002 -0.0001  0.0010
                                            0.0001 -0.0004  0.0199 -0.2526  0.0010
                                            0.9642  0.0739 -0.0162  0.0196
    98. (0.00003) RY*( 9) C   5           s(  0.04%)p17.92(  0.66%)d99.99( 99.30%)
    99. (0.00557) RY*( 1) C   6           s(  0.30%)p99.99( 93.57%)d20.63(  6.13%)
                                            0.0000 -0.0239  0.0490  0.0206  0.5172
                                            0.0198  0.8170  0.0002 -0.0008 -0.2090
                                            0.0017 -0.0015  0.1304  0.0245
   100. (0.00268) RY*( 2) C   6           s(  7.32%)p12.42( 90.93%)d 0.24(  1.74%)
                                           -0.0000  0.0173  0.2701 -0.0130  0.7976
                                            0.0148 -0.5217 -0.0000  0.0230  0.0625
                                            0.0017  0.0002  0.1126 -0.0291
   101. (0.00092) RY*( 3) C   6           s( 89.89%)p 0.08(  7.55%)d 0.03(  2.56%)
                                            0.0000 -0.0075  0.9481  0.0188 -0.2400
                                            0.0068  0.0893 -0.0002 -0.0974 -0.0912
                                            0.0463 -0.0052 -0.1044 -0.0653
   102. (0.00088) RY*( 4) C   6           s(  0.69%)p99.99( 93.74%)d 8.03(  5.56%)
                                            0.0000 -0.0010  0.0832  0.0019 -0.0407
                                            0.0005  0.0208 -0.0037  0.9671 -0.0077
                                            0.0102 -0.2353 -0.0091 -0.0048
   103. (0.00061) RY*( 5) C   6           s(  0.26%)p 5.61(  1.45%)d99.99( 98.29%)
                                            0.0000 -0.0006  0.0509  0.0010 -0.0151
                                            0.0003  0.0071  0.0089  0.1190 -0.0083
                                           -0.8707  0.4733  0.0049 -0.0251
   104. (0.00012) RY*( 6) C   6           s(  1.16%)p 2.43(  2.80%)d83.13( 96.04%)
                                            0.0000 -0.0036  0.1074  0.0218 -0.0936
                                           -0.0137  0.1363  0.0001 -0.0039  0.7360
                                            0.0041  0.0004  0.6456  0.0444
   105. (0.00007) RY*( 7) C   6           s(  0.06%)p90.67(  5.09%)d99.99( 94.86%)
   106. (0.00001) RY*( 8) C   6           s(  0.00%)p 1.00(  4.08%)d23.50( 95.92%)
   107. (0.00001) RY*( 9) C   6           s(  0.42%)p 1.98(  0.84%)d99.99( 98.73%)
   108. (0.00638) RY*( 1) C   7           s(  1.49%)p63.25( 94.16%)d 2.92(  4.35%)
                                           -0.0000 -0.0232  0.1198 -0.0145 -0.7154
                                            0.0255  0.6549  0.0026 -0.0039  0.1806
                                            0.0006  0.0076  0.1031  0.0148
   109. (0.00333) RY*( 2) C   7           s(  2.05%)p46.71( 95.82%)d 1.04(  2.13%)
                                            0.0000  0.0169  0.1422  0.0232 -0.6609
                                            0.0081 -0.7216  0.0019 -0.0095 -0.1276
                                            0.0066  0.0065  0.0644 -0.0287
   110. (0.00109) RY*( 3) C   7           s( 70.06%)p 0.37( 25.69%)d 0.06(  4.25%)
                                           -0.0000 -0.0029  0.8370 -0.0122  0.1562
                                            0.0094  0.0032 -0.0045  0.4819  0.0704
                                           -0.0930 -0.1578  0.0027 -0.0629
   111. (0.00098) RY*( 4) C   7           s( 24.59%)p 2.38( 58.59%)d 0.68( 16.82%)
                                           -0.0000 -0.0026  0.4958 -0.0064  0.1083
                                            0.0061  0.0052  0.0080 -0.7576  0.0542
                                            0.2568  0.3127 -0.0033 -0.0395
   112. (0.00071) RY*( 5) C   7           s(  0.34%)p45.95( 15.46%)d99.99( 84.20%)
                                           -0.0000 -0.0008  0.0580  0.0000  0.0091
                                            0.0013 -0.0051 -0.0090 -0.3930  0.0242
                                           -0.8413 -0.3642  0.0074 -0.0313
   113. (0.00013) RY*( 6) C   7           s(  0.22%)p 8.96(  1.94%)d99.99( 97.84%)
                                           -0.0000 -0.0020  0.0465 -0.0218  0.0731
                                           -0.0133  0.1144 -0.0008 -0.0192 -0.6054
                                            0.0137 -0.0351  0.7766  0.0857
   114. (0.00007) RY*( 7) C   7           s(  0.98%)p 3.95(  3.89%)d96.69( 95.13%)
   115. (0.00002) RY*( 8) C   7           s(  0.01%)p99.99(  3.96%)d99.99( 96.02%)
   116. (0.00001) RY*( 9) C   7           s(  0.36%)p 1.57(  0.56%)d99.99( 99.08%)
   117. (0.00600) RY*( 1) C   8           s(  3.58%)p25.42( 90.97%)d 1.52(  5.45%)
                                           -0.0000  0.0082  0.1890  0.0204  0.9498
                                            0.0007 -0.0293 -0.0003  0.0791  0.0026
                                            0.0165  0.0008  0.2302 -0.0348
   118. (0.00390) RY*( 2) C   8           s(  0.32%)p99.99( 99.34%)d 1.08(  0.34%)
                                           -0.0000  0.0003  0.0566 -0.0010 -0.0402
                                            0.0152 -0.9957 -0.0004  0.0033  0.0574
                                           -0.0008 -0.0080 -0.0090 -0.0003
   119. (0.00279) RY*( 3) C   8           s( 24.45%)p 3.08( 75.40%)d 0.01(  0.15%)
                                            0.0000 -0.0024  0.4944 -0.0010 -0.1651
                                           -0.0006  0.0375 -0.0033  0.8517 -0.0013
                                            0.0325  0.0072 -0.0165 -0.0115
   120. (0.00215) RY*( 4) C   8           s( 71.09%)p 0.40( 28.51%)d 0.01(  0.40%)
                                            0.0000 -0.0055  0.8431  0.0005 -0.1249
                                           -0.0008  0.0512 -0.0028 -0.5166 -0.0022
                                           -0.0048 -0.0067 -0.0017 -0.0628
   121. (0.00079) RY*( 5) C   8           s(  0.00%)p 1.00(  0.03%)d99.99( 99.97%)
                                            0.0000 -0.0001  0.0010 -0.0002 -0.0010
                                           -0.0015 -0.0069 -0.0112 -0.0113  0.0198
                                            0.0585  0.9979 -0.0030 -0.0074
   122. (0.00035) RY*( 6) C   8           s(  0.03%)p97.98(  2.89%)d99.99( 97.08%)
                                           -0.0000  0.0019  0.0171 -0.0149  0.1685
                                            0.0013 -0.0037 -0.0061 -0.0157 -0.0761
                                            0.6361 -0.0381 -0.7476 -0.0004
   123. (0.00031) RY*( 7) C   8           s(  0.22%)p11.14(  2.46%)d99.99( 97.32%)
                                           -0.0000  0.0051  0.0467 -0.0104  0.1549
                                            0.0010 -0.0019  0.0063  0.0224 -0.0699
                                           -0.7517  0.0456 -0.5993  0.2050
   124. (0.00029) RY*( 8) C   8           s(  0.00%)p 1.00(  0.41%)d99.99( 99.59%)
                                           -0.0000  0.0009  0.0052 -0.0013  0.0229
                                           -0.0175  0.0573  0.0003 -0.0007  0.9921
                                           -0.0000 -0.0192 -0.0950  0.0468
   125. (0.00005) RY*( 9) C   8           s(  0.36%)p 0.20(  0.07%)d99.99( 99.56%)
   126. (0.02136) RY*( 1) C   9           s(  0.00%)p 1.00( 91.04%)d 0.10(  8.96%)
                                            0.0000  0.0006  0.0012 -0.0005  0.0108
                                            0.0575 -0.9524  0.0001 -0.0020  0.0609
                                           -0.0016  0.2812  0.0390  0.0723
   127. (0.01883) RY*( 2) C   9           s(  0.02%)p99.99( 84.72%)d99.99( 15.27%)
                                           -0.0000 -0.0002  0.0130  0.0005 -0.0105
                                           -0.0001  0.0025  0.0773 -0.9171 -0.0018
                                            0.1173  0.1075 -0.1698 -0.3139
   128. (0.01528) RY*( 3) C   9           s(  5.34%)p15.70( 83.84%)d 2.03( 10.82%)
                                            0.0000  0.0512  0.2254 -0.0415  0.9145
                                           -0.0000  0.0116 -0.0013 -0.0132  0.0126
                                           -0.0302 -0.0014  0.2900 -0.1517
   129. (0.00405) RY*( 4) C   9           s( 66.44%)p 0.00(  0.05%)d 0.50( 33.52%)
                                            0.0000 -0.0016  0.8151 -0.0026  0.0055
                                           -0.0001 -0.0035 -0.0011  0.0206  0.0009
                                           -0.0237 -0.0063 -0.5237  0.2455
   130. (0.00376) RY*( 5) C   9           s(  0.02%)p99.99(  8.83%)d99.99( 91.15%)
                                            0.0000 -0.0001  0.0149 -0.0009 -0.0051
                                            0.0464  0.2935  0.0001  0.0035 -0.0421
                                           -0.0113  0.9158  0.1218  0.2367
   131. (0.00359) RY*( 6) C   9           s(  0.28%)p15.91(  4.43%)d99.99( 95.29%)
                                            0.0000  0.0003  0.0528 -0.0007  0.0009
                                            0.0003  0.0019 -0.0047 -0.2105  0.0002
                                            0.6539 -0.1955  0.3339  0.6129
   132. (0.00290) RY*( 7) C   9           s(  0.00%)p 1.00( 11.57%)d 7.64( 88.43%)
                                           -0.0000  0.0008  0.0030  0.0030  0.0262
                                            0.0001  0.0004  0.0612  0.3336 -0.0008
                                            0.7442  0.1676 -0.2478 -0.4908
   133. (0.00258) RY*( 8) C   9           s(  0.01%)p82.86(  0.83%)d99.99( 99.16%)
                                           -0.0000  0.0001  0.0100  0.0009  0.0073
                                           -0.0546 -0.0727  0.0002  0.0012 -0.9955
                                           -0.0010 -0.0186  0.0100 -0.0101
   134. (0.00047) RY*( 9) C   9           s( 28.07%)p 0.57( 16.09%)d 1.99( 55.83%)
                                            0.0000 -0.0107  0.5297 -0.0350 -0.3993
                                           -0.0006 -0.0045  0.0007  0.0155  0.0130
                                           -0.0224  0.0000  0.6490 -0.3694
   135. (0.00107) RY*( 1) F  10           s( 73.72%)p 0.35( 25.58%)d 0.01(  0.70%)
                                            0.0000  0.0005  0.8586 -0.0026  0.5008
                                           -0.0007  0.0249  0.0057 -0.0662 -0.0047
                                            0.0149 -0.0107 -0.0057  0.0810
   136. (0.00045) RY*( 2) F  10           s( 19.63%)p 3.49( 68.49%)d 0.61( 11.88%)
                                            0.0000  0.0009  0.4431  0.0029 -0.7768
                                           -0.0001  0.0221  0.0025 -0.2847  0.0305
                                           -0.2910 -0.0096  0.1687 -0.0681
   137. (0.00020) RY*( 3) F  10           s(  0.01%)p 1.00( 94.90%)d 0.05(  5.09%)
                                            0.0000 -0.0001  0.0085  0.0004  0.0195
                                           -0.0075 -0.9684 -0.0006 -0.1038  0.0559
                                           -0.0050  0.2137  0.0270  0.0365
   138. (0.00007) RY*( 4) F  10           s(  0.00%)p 1.00(  4.55%)d21.00( 95.45%)
   139. (0.00003) RY*( 5) F  10           s(  5.31%)p16.90( 89.68%)d 0.94(  5.01%)
   140. (0.00004) RY*( 6) F  10           s(  0.35%)p28.58( 10.02%)d99.99( 89.63%)
   141. (0.00000) RY*( 7) F  10           s(  0.00%)p 1.00(  0.66%)d99.99( 99.34%)
   142. (0.00001) RY*( 8) F  10           s(  0.32%)p19.00(  6.11%)d99.99( 93.57%)
   143. (0.00001) RY*( 9) F  10           s(  0.66%)p 0.26(  0.17%)d99.99( 99.16%)
   144. (0.00116) RY*( 1) F  11           s( 74.02%)p 0.34( 25.42%)d 0.01(  0.56%)
                                           -0.0000  0.0006  0.8604 -0.0004  0.4889
                                           -0.0040  0.1005 -0.0044 -0.0713 -0.0077
                                            0.0024  0.0620 -0.0257 -0.0314
   145. (0.00039) RY*( 2) F  11           s( 16.76%)p 4.00( 67.03%)d 0.97( 16.21%)
                                           -0.0000  0.0005  0.4094  0.0048 -0.7576
                                           -0.0012  0.2857 -0.0020  0.1215  0.2601
                                            0.1778 -0.0011  0.1992 -0.1520
   146. (0.00021) RY*( 3) F  11           s(  0.98%)p94.74( 93.24%)d 5.87(  5.77%)
                                           -0.0000 -0.0006  0.0992  0.0031  0.0527
                                           -0.0042 -0.4944  0.0044  0.8277  0.1243
                                           -0.0144  0.0947  0.1403  0.1158
   147. (0.00007) RY*( 4) F  11           s(  0.00%)p 1.00(  3.47%)d27.80( 96.52%)
   148. (0.00004) RY*( 5) F  11           s(  5.60%)p15.14( 84.86%)d 1.70(  9.54%)
   149. (0.00003) RY*( 6) F  11           s(  0.34%)p43.67( 14.78%)d99.99( 84.89%)
   150. (0.00001) RY*( 7) F  11           s(  1.29%)p 0.64(  0.83%)d75.69( 97.88%)
   151. (0.00001) RY*( 8) F  11           s(  0.65%)p 5.63(  3.65%)d99.99( 95.70%)
   152. (0.00000) RY*( 9) F  11           s(  0.35%)p19.64(  6.88%)d99.99( 92.77%)
   153. (0.00113) RY*( 1) F  12           s( 73.67%)p 0.35( 25.75%)d 0.01(  0.58%)
                                           -0.0000  0.0005  0.8583 -0.0001  0.4962
                                            0.0045 -0.0730 -0.0038 -0.0767  0.0037
                                            0.0027 -0.0411 -0.0332 -0.0548
   154. (0.00038) RY*( 2) F  12           s( 16.53%)p 4.00( 66.14%)d 1.05( 17.33%)
                                           -0.0000  0.0003  0.4065  0.0052 -0.7419
                                            0.0014 -0.3282 -0.0017  0.0563 -0.2904
                                            0.1287  0.0189  0.2203 -0.1534
   155. (0.00022) RY*( 3) F  12           s(  0.93%)p99.59( 93.07%)d 6.41(  5.99%)
                                           -0.0000 -0.0005  0.0967  0.0027  0.0273
                                            0.0034  0.3293  0.0053  0.9064 -0.1079
                                           -0.0331 -0.1556  0.1239  0.0873
   156. (0.00007) RY*( 4) F  12           s(  0.00%)p 1.00(  4.16%)d23.05( 95.84%)
   157. (0.00004) RY*( 5) F  12           s(  5.74%)p14.67( 84.19%)d 1.75( 10.07%)
   158. (0.00002) RY*( 6) F  12           s(  0.24%)p57.90( 14.09%)d99.99( 85.67%)
   159. (0.00001) RY*( 7) F  12           s(  1.20%)p 1.14(  1.37%)d81.06( 97.43%)
   160. (0.00001) RY*( 8) F  12           s(  1.33%)p 4.71(  6.28%)d69.36( 92.39%)
   161. (0.00001) RY*( 9) F  12           s(  0.36%)p14.22(  5.12%)d99.99( 94.52%)
   162. (0.00644) RY*( 1) C  13           s(  1.95%)p48.18( 93.72%)d 2.23(  4.33%)
                                            0.0000 -0.0225  0.1377 -0.0144 -0.7110
                                           -0.0262 -0.6563  0.0007 -0.0028 -0.1768
                                           -0.0013 -0.0068  0.1090  0.0120
   163. (0.00342) RY*( 2) C  13           s(  1.71%)p56.20( 96.13%)d 1.26(  2.16%)
                                           -0.0000  0.0182  0.1295  0.0236 -0.6648
                                           -0.0068  0.7202  0.0007 -0.0086  0.1317
                                            0.0034 -0.0048  0.0580 -0.0290
   164. (0.00109) RY*( 3) C  13           s( 64.67%)p 0.50( 32.34%)d 0.05(  2.99%)
                                            0.0000 -0.0024  0.8042 -0.0122  0.1525
                                           -0.0086  0.0123  0.0005  0.5475 -0.0530
                                           -0.0503  0.1457 -0.0080 -0.0569
   165. (0.00095) RY*( 4) C  13           s( 30.30%)p 2.02( 61.23%)d 0.28(  8.47%)
                                            0.0000 -0.0027  0.5505 -0.0071  0.1170
                                           -0.0066  0.0066 -0.0018 -0.7736 -0.0538
                                            0.1364 -0.2467 -0.0116 -0.0470
   166. (0.00071) RY*( 5) C  13           s(  0.15%)p41.75(  6.26%)d99.99( 93.59%)
                                            0.0000 -0.0006  0.0387 -0.0000  0.0070
                                           -0.0010  0.0048  0.0117 -0.2499 -0.0180
                                           -0.8825  0.3948  0.0070 -0.0299
   167. (0.00013) RY*( 6) C  13           s(  0.30%)p 6.56(  1.97%)d99.99( 97.73%)
                                            0.0000 -0.0019  0.0548 -0.0218  0.0723
                                            0.0132 -0.1156 -0.0007 -0.0217  0.6443
                                            0.0126  0.0335  0.7414  0.1059
   168. (0.00008) RY*( 7) C  13           s(  0.67%)p 5.58(  3.76%)d99.99( 95.56%)
   169. (0.00002) RY*( 8) C  13           s(  0.01%)p99.99(  3.96%)d99.99( 96.03%)
   170. (0.00001) RY*( 9) C  13           s(  0.32%)p 2.17(  0.70%)d99.99( 98.97%)
   171. (0.00566) RY*( 1) C  14           s(  0.20%)p99.99( 93.80%)d29.37(  5.99%)
                                            0.0000 -0.0221  0.0394  0.0200  0.5558
                                           -0.0185 -0.7927  0.0001 -0.0006  0.2097
                                            0.0018  0.0016  0.1241  0.0231
   172. (0.00298) RY*( 2) C  14           s( 10.02%)p 8.82( 88.45%)d 0.15(  1.52%)
                                           -0.0000  0.0202  0.3160 -0.0109  0.7644
                                           -0.0137  0.5471 -0.0001  0.0218 -0.0706
                                            0.0018 -0.0003  0.0980 -0.0253
   173. (0.00108) RY*( 3) C  14           s( 88.59%)p 0.11(  9.50%)d 0.02(  1.92%)
                                            0.0000 -0.0093  0.9412  0.0222 -0.2687
                                           -0.0048 -0.1388  0.0009 -0.0548  0.0730
                                            0.0349  0.0128 -0.1054 -0.0367
   174. (0.00091) RY*( 4) C  14           s(  0.20%)p99.99( 97.76%)d10.39(  2.05%)
                                            0.0000 -0.0008  0.0444  0.0012 -0.0313
                                           -0.0001 -0.0198 -0.0002  0.9880  0.0044
                                           -0.0406  0.1370 -0.0045 -0.0024
   175. (0.00062) RY*( 5) C  14           s(  0.13%)p 0.97(  0.13%)d99.99( 99.74%)
                                            0.0000 -0.0005  0.0361  0.0010 -0.0103
                                           -0.0001 -0.0063 -0.0104  0.0317  0.0068
                                           -0.8640 -0.5004  0.0057 -0.0230
   176. (0.00012) RY*( 6) C  14           s(  0.78%)p 3.43(  2.67%)d99.99( 96.56%)
                                            0.0000 -0.0031  0.0881  0.0217 -0.0896
                                            0.0140 -0.1340  0.0002 -0.0032 -0.7005
                                            0.0017  0.0014  0.6845  0.0802
   177. (0.00007) RY*( 7) C  14           s(  0.01%)p 1.00(  4.54%)d21.03( 95.45%)
   178. (0.00004) RY*( 8) C  14           s(  0.00%)p 1.00(  1.96%)d49.96( 98.04%)
   179. (0.00001) RY*( 9) C  14           s(  0.17%)p 7.45(  1.27%)d99.99( 98.56%)
   180. (0.00144) RY*( 1) H  15           s( 98.38%)p 0.02(  1.62%)
                                            0.0045  0.9919 -0.0150  0.0434  0.1185
   181. (0.00020) RY*( 2) H  15           s(  0.01%)p99.99( 99.99%)
                                            0.0006  0.0103 -0.7961 -0.6041  0.0340
   182. (0.00011) RY*( 3) H  15           s(  0.01%)p99.99( 99.99%)
                                            0.0074 -0.0073 -0.5863  0.7562 -0.2904
   183. (0.00004) RY*( 4) H  15           s(  1.67%)p58.75( 98.33%)
   184. (0.00121) RY*( 1) H  16           s( 98.17%)p 0.02(  1.83%)
                                            0.0045  0.9908 -0.0439 -0.1260  0.0231
   185. (0.00022) RY*( 2) H  16           s(  0.01%)p 1.00( 99.99%)
                                           -0.0005  0.0094  0.8407 -0.3009 -0.4501
   186. (0.00013) RY*( 3) H  16           s(  0.06%)p99.99( 99.94%)
                                           -0.0067  0.0230  0.5091  0.1581  0.8457
   187. (0.00004) RY*( 4) H  16           s(  1.84%)p53.20( 98.16%)
   188. (0.00149) RY*( 1) H  17           s( 98.38%)p 0.02(  1.62%)
                                            0.0048  0.9919  0.1209 -0.0205  0.0335
   189. (0.00020) RY*( 2) H  17           s(  0.00%)p 1.00(100.00%)
                                           -0.0004  0.0011 -0.0241 -0.8759 -0.4819
   190. (0.00012) RY*( 3) H  17           s(  0.00%)p 1.00(100.00%)
                                            0.0063  0.0009  0.3014  0.4532 -0.8389
   191. (0.00004) RY*( 4) H  17           s(  1.69%)p58.18( 98.31%)
   192. (0.00144) RY*( 1) H  18           s( 98.38%)p 0.02(  1.62%)
                                            0.0045  0.9919 -0.0127  0.0442 -0.1187
   193. (0.00020) RY*( 2) H  18           s(  0.01%)p99.99( 99.99%)
                                            0.0006  0.0103 -0.7955 -0.6035 -0.0538
   194. (0.00011) RY*( 3) H  18           s(  0.01%)p99.99( 99.99%)
                                            0.0075 -0.0073 -0.5917  0.7545  0.2836
   195. (0.00004) RY*( 4) H  18           s(  1.68%)p58.54( 98.32%)
   196. (0.00121) RY*( 1) H  19           s( 98.16%)p 0.02(  1.84%)
                                            0.0045  0.9907 -0.0431 -0.1262 -0.0250
   197. (0.00022) RY*( 2) H  19           s(  0.01%)p 1.00( 99.99%)
                                           -0.0005  0.0093  0.8316 -0.3034  0.4652
   198. (0.00013) RY*( 3) H  19           s(  0.06%)p99.99( 99.94%)
                                           -0.0067  0.0228  0.5262  0.1644 -0.8340
   199. (0.00004) RY*( 4) H  19           s(  1.85%)p52.99( 98.15%)
   200. (0.00150) RY*( 1) H  20           s( 98.39%)p 0.02(  1.61%)
                                            0.0048  0.9919  0.1213 -0.0202 -0.0311
   201. (0.00020) RY*( 2) H  20           s(  0.00%)p 1.00(100.00%)
                                           -0.0004  0.0011 -0.0336 -0.8794  0.4750
   202. (0.00012) RY*( 3) H  20           s(  0.00%)p 1.00(100.00%)
                                            0.0063  0.0009  0.2844  0.4472  0.8480
   203. (0.00004) RY*( 4) H  20           s(  1.68%)p58.40( 98.32%)
   204. (0.00142) RY*( 1) H  21           s( 98.27%)p 0.02(  1.73%)
                                            0.0045  0.9913  0.1269  0.0346  0.0015
   205. (0.00021) RY*( 2) H  21           s(  0.00%)p 1.00(100.00%)
                                            0.0000  0.0000 -0.0115 -0.0029  0.9999
   206. (0.00011) RY*( 3) H  21           s(  0.02%)p99.99( 99.98%)
                                            0.0053  0.0145  0.1556 -0.9877 -0.0011
   207. (0.00004) RY*( 4) H  21           s(  1.79%)p54.98( 98.21%)
   208. (0.00154) RY*( 1) H  22           s( 99.02%)p 0.01(  0.98%)
                                            0.0039  0.9951 -0.0480  0.0579  0.0642
   209. (0.00022) RY*( 2) H  22           s(  0.08%)p99.99( 99.92%)
                                            0.0007  0.0282  0.8482 -0.2791  0.4493
   210. (0.00012) RY*( 3) H  22           s(  0.03%)p99.99( 99.97%)
                                           -0.0039  0.0163  0.4999  0.6999 -0.5099
   211. (0.00005) RY*( 4) H  22           s(  0.95%)p99.99( 99.05%)
   212. (0.00154) RY*( 1) H  23           s( 99.03%)p 0.01(  0.97%)
                                            0.0039  0.9951 -0.0460  0.0582 -0.0651
   213. (0.00022) RY*( 2) H  23           s(  0.08%)p99.99( 99.92%)
                                            0.0007  0.0278  0.8596 -0.2761 -0.4290
   214. (0.00012) RY*( 3) H  23           s(  0.03%)p99.99( 99.97%)
                                           -0.0039  0.0162  0.4862  0.6969  0.5269
   215. (0.00005) RY*( 4) H  23           s(  0.95%)p99.99( 99.05%)
   216. (0.00171) RY*( 1) H  24           s( 99.40%)p 0.01(  0.60%)
                                            0.0034  0.9970  0.0695  0.0335 -0.0003
   217. (0.00019) RY*( 2) H  24           s(  0.00%)p 1.00(100.00%)
                                           -0.0000  0.0011 -0.0139  0.0049  0.9999
   218. (0.00010) RY*( 3) H  24           s(  0.34%)p99.99( 99.66%)
   219. (0.00007) RY*( 4) H  24           s(  0.35%)p99.99( 99.65%)
   220. (0.00231) RY*( 1) H  25           s( 99.23%)p 0.01(  0.77%)
                                            0.0047  0.9961 -0.0828  0.0267 -0.0117
   221. (0.00018) RY*( 2) H  25           s(  0.04%)p99.99( 99.96%)
                                           -0.0009  0.0198  0.1207  0.0718  0.9899
   222. (0.00011) RY*( 3) H  25           s(  0.31%)p99.99( 99.69%)
                                            0.0002  0.0553  0.8487  0.5066 -0.1414
   223. (0.00006) RY*( 4) H  25           s(  0.52%)p99.99( 99.48%)
   224. (0.00231) RY*( 1) H  26           s( 99.39%)p 0.01(  0.61%)
                                            0.0044  0.9969 -0.0712 -0.0297 -0.0135
   225. (0.00018) RY*( 2) H  26           s(  0.03%)p99.99( 99.97%)
                                           -0.0008  0.0180  0.0877 -0.0566  0.9944
   226. (0.00010) RY*( 3) H  26           s(  0.26%)p99.99( 99.74%)
                                           -0.0022  0.0506  0.9016 -0.4168 -0.1042
   227. (0.00006) RY*( 4) H  26           s(  0.42%)p99.99( 99.58%)
   228. (0.00169) RY*( 1) H  27           s( 99.16%)p 0.01(  0.84%)
                                            0.0040  0.9958  0.0846 -0.0354 -0.0003
   229. (0.00020) RY*( 2) H  27           s(  0.00%)p 1.00(100.00%)
                                            0.0000  0.0009 -0.0097 -0.0052  0.9999
   230. (0.00009) RY*( 3) H  27           s(  0.61%)p99.99( 99.39%)
   231. (0.00007) RY*( 4) H  27           s(  0.32%)p99.99( 99.68%)
   232. (0.02487) BD*( 1) C   1 - C   2  
                ( 51.56%)   0.7180* C   1 s( 30.21%)p 2.31( 69.75%)d 0.00(  0.04%)
                                            0.0007  0.5495 -0.0079 -0.2640  0.0060
                                            0.3993 -0.0035 -0.6843  0.0048 -0.0052
                                            0.0092 -0.0137 -0.0021  0.0105
                ( 48.44%)  -0.6960* C   2 s( 24.52%)p 3.08( 75.43%)d 0.00(  0.04%)
                                            0.0000  0.4952 -0.0009  0.2664  0.0064
                                           -0.4264  0.0053  0.7081  0.0037 -0.0051
                                            0.0080 -0.0152 -0.0029  0.0109
   233. (0.00616) BD*( 1) C   1 - H  15  
                ( 38.86%)   0.6234* C   1 s( 23.25%)p 3.30( 76.71%)d 0.00(  0.04%)
                                            0.0000 -0.4822 -0.0028  0.2754 -0.0085
                                           -0.4015  0.0136 -0.7278 -0.0116  0.0048
                                            0.0096 -0.0140  0.0018 -0.0106
                ( 61.14%)  -0.7819* H  15 s( 99.92%)p 0.00(  0.08%)
                                           -0.9996  0.0010 -0.0089  0.0121  0.0240
   234. (0.00641) BD*( 1) C   1 - H  16  
                ( 39.15%)   0.6257* C   1 s( 23.44%)p 3.26( 76.52%)d 0.00(  0.04%)
                                           -0.0000  0.4841  0.0036 -0.2941  0.0103
                                           -0.8233 -0.0033  0.0218  0.0188  0.0114
                                           -0.0006 -0.0002 -0.0136 -0.0106
                ( 60.85%)  -0.7800* H  16 s( 99.92%)p 0.00(  0.08%)
                                            0.9996 -0.0007  0.0088  0.0263 -0.0023
   235. (0.00704) BD*( 1) C   1 - H  17  
                ( 39.07%)   0.6251* C   1 s( 23.01%)p 3.34( 76.95%)d 0.00(  0.04%)
                                            0.0001 -0.4797 -0.0031 -0.8760  0.0009
                                            0.0298  0.0106 -0.0298 -0.0170  0.0012
                                           -0.0006 -0.0004 -0.0176  0.0108
                ( 60.93%)  -0.7806* H  17 s( 99.92%)p 0.00(  0.08%)
                                           -0.9996  0.0013  0.0280 -0.0013  0.0018
   236. (0.02490) BD*( 1) C   2 - C   3  
                ( 48.44%)   0.6960* C   2 s( 24.52%)p 3.08( 75.43%)d 0.00(  0.04%)
                                           -0.0000 -0.4952  0.0008 -0.2806 -0.0064
                                            0.4215 -0.0052  0.7056  0.0036  0.0054
                                            0.0085 -0.0149  0.0026 -0.0108
                ( 51.56%)  -0.7180* C   3 s( 30.21%)p 2.31( 69.75%)d 0.00(  0.04%)
                                           -0.0007 -0.5496  0.0079  0.2776 -0.0060
                                           -0.3946  0.0034 -0.6816  0.0047  0.0054
                                            0.0096 -0.0135  0.0018 -0.0103
   237. (0.02182) BD*( 1) C   2 - C   4  
                ( 48.66%)   0.6976* C   2 s( 25.41%)p 2.93( 74.54%)d 0.00(  0.05%)
                                           -0.0001 -0.5041 -0.0022 -0.3267 -0.0033
                                           -0.7992  0.0053 -0.0060 -0.0000 -0.0131
                                           -0.0001 -0.0002  0.0130  0.0109
                ( 51.34%)  -0.7165* C   4 s( 30.42%)p 2.29( 69.54%)d 0.00(  0.04%)
                                           -0.0006 -0.5515  0.0076  0.3481 -0.0084
                                            0.7577 -0.0005  0.0062 -0.0001 -0.0129
                                           -0.0001 -0.0002  0.0113  0.0105
   238. (0.04291) BD*( 1) C   2 - C   5  
                ( 50.43%)   0.7101* C   2 s( 25.54%)p 2.91( 74.41%)d 0.00(  0.05%)
                                            0.0002  0.5053  0.0007 -0.8619 -0.0009
                                            0.0338  0.0052 -0.0085  0.0001 -0.0012
                                            0.0004 -0.0000  0.0200 -0.0113
                ( 49.57%)  -0.7041* C   5 s( 32.39%)p 2.09( 67.57%)d 0.00(  0.03%)
                                            0.0002  0.5689 -0.0145  0.8212 -0.0344
                                           -0.0045  0.0086  0.0081 -0.0003 -0.0005
                                            0.0003 -0.0000  0.0146 -0.0117
   239. (0.00616) BD*( 1) C   3 - H  18  
                ( 38.87%)   0.6234* C   3 s( 23.25%)p 3.30( 76.71%)d 0.00(  0.04%)
                                           -0.0000  0.4822  0.0028 -0.2609  0.0087
                                            0.4064 -0.0136 -0.7303 -0.0115 -0.0046
                                            0.0092 -0.0142 -0.0021  0.0107
                ( 61.13%)  -0.7819* H  18 s( 99.92%)p 0.00(  0.08%)
                                            0.9996 -0.0010  0.0084 -0.0123  0.0240
   240. (0.00641) BD*( 1) C   3 - H  19  
                ( 39.15%)   0.6257* C   3 s( 23.44%)p 3.26( 76.52%)d 0.00(  0.04%)
                                           -0.0000  0.4841  0.0036 -0.2934  0.0106
                                           -0.8231 -0.0032 -0.0333 -0.0186  0.0114
                                            0.0008  0.0006 -0.0136 -0.0105
                ( 60.85%)  -0.7800* H  19 s( 99.92%)p 0.00(  0.08%)
                                            0.9996 -0.0007  0.0088  0.0263  0.0027
   241. (0.00705) BD*( 1) C   3 - H  20  
                ( 39.07%)   0.6251* C   3 s( 23.01%)p 3.34( 76.95%)d 0.00(  0.04%)
                                            0.0001 -0.4797 -0.0031 -0.8764  0.0005
                                            0.0295  0.0105  0.0126  0.0171  0.0011
                                           -0.0001  0.0004 -0.0176  0.0108
                ( 60.93%)  -0.7806* H  20 s( 99.92%)p 0.00(  0.08%)
                                           -0.9996  0.0013  0.0280 -0.0013 -0.0013
   242. (0.00641) BD*( 1) C   4 - H  21  
                ( 38.74%)   0.6224* C   4 s( 23.09%)p 3.33( 76.87%)d 0.00(  0.04%)
                                            0.0000 -0.4805 -0.0063 -0.8748  0.0014
                                            0.0525 -0.0224 -0.0100 -0.0001  0.0027
                                           -0.0004  0.0000 -0.0180  0.0097
                ( 61.26%)  -0.7827* H  21 s( 99.92%)p 0.00(  0.08%)
                                           -0.9996  0.0009  0.0282 -0.0009  0.0003
   243. (0.00694) BD*( 1) C   4 - H  22  
                ( 38.90%)   0.6237* C   4 s( 23.20%)p 3.31( 76.76%)d 0.00(  0.04%)
                                            0.0000 -0.4816 -0.0014  0.2454 -0.0166
                                           -0.4575 -0.0147 -0.7054  0.0032  0.0061
                                            0.0078 -0.0148  0.0026 -0.0100
                ( 61.10%)  -0.7817* H  22 s( 99.92%)p 0.00(  0.08%)
                                           -0.9996  0.0013 -0.0061  0.0154  0.0227
   244. (0.00695) BD*( 1) C   4 - H  23  
                ( 38.91%)   0.6238* C   4 s( 23.20%)p 3.31( 76.76%)d 0.00(  0.04%)
                                            0.0000 -0.4816 -0.0014  0.2289 -0.0166
                                           -0.4615 -0.0147  0.7083 -0.0037  0.0058
                                           -0.0073  0.0150  0.0029 -0.0102
                ( 61.09%)  -0.7816* H  23 s( 99.92%)p 0.00(  0.08%)
                                           -0.9996  0.0013 -0.0056  0.0155 -0.0228
   245. (0.02651) BD*( 1) C   5 - C   6  
                ( 49.16%)   0.7012* C   5 s( 34.26%)p 1.92( 65.70%)d 0.00(  0.04%)
                                            0.0001 -0.5852 -0.0125  0.4014 -0.0049
                                           -0.7040 -0.0169  0.0034 -0.0001  0.0156
                                           -0.0002  0.0002  0.0065  0.0114
                ( 50.84%)  -0.7130* C   6 s( 35.95%)p 1.78( 64.01%)d 0.00(  0.04%)
                                           -0.0001 -0.5996 -0.0006 -0.4364 -0.0154
                                            0.6703 -0.0110 -0.0067 -0.0001  0.0147
                                           -0.0002  0.0002  0.0083  0.0122
   246. (0.32143) BD*( 2) C   5 - C   6  
                ( 51.62%)   0.7185* C   5 s(  0.00%)p 1.00( 99.95%)d 0.00(  0.05%)
                                           -0.0000 -0.0003 -0.0000 -0.0097 -0.0003
                                           -0.0005 -0.0001  0.9997  0.0051 -0.0001
                                           -0.0202  0.0108  0.0002 -0.0004
                ( 48.38%)  -0.6955* C   6 s(  0.00%)p 1.00( 99.96%)d 0.00(  0.04%)
                                           -0.0000  0.0004  0.0002 -0.0115 -0.0002
                                            0.0028  0.0001  0.9997 -0.0012  0.0001
                                           -0.0010 -0.0204  0.0000  0.0000
   247. (0.02625) BD*( 1) C   5 - C  14  
                ( 49.22%)   0.7016* C   5 s( 33.32%)p 2.00( 66.64%)d 0.00(  0.04%)
                                            0.0001 -0.5772 -0.0071  0.4034 -0.0006
                                            0.7095  0.0141  0.0041 -0.0000 -0.0156
                                           -0.0002 -0.0002  0.0072  0.0119
                ( 50.78%)  -0.7126* C  14 s( 35.91%)p 1.78( 64.04%)d 0.00(  0.04%)
                                           -0.0001 -0.5993  0.0013 -0.4283 -0.0126
                                           -0.6758  0.0108 -0.0068 -0.0001 -0.0145
                                           -0.0002 -0.0002  0.0087  0.0122
   248. (0.01633) BD*( 1) C   6 - C   7  
                ( 50.01%)   0.7072* C   6 s( 35.60%)p 1.81( 64.36%)d 0.00(  0.04%)
                                            0.0001  0.5964  0.0158 -0.8010 -0.0086
                                            0.0123  0.0399 -0.0095 -0.0003  0.0016
                                            0.0004  0.0000  0.0174 -0.0118
                ( 49.99%)  -0.7070* C   7 s( 36.14%)p 1.77( 63.81%)d 0.00(  0.04%)
                                            0.0000  0.6011  0.0114  0.7975  0.0052
                                            0.0217  0.0399  0.0058  0.0004 -0.0021
                                            0.0004 -0.0000  0.0171 -0.0119
   249. (0.01505) BD*( 1) C   6 - H  24  
                ( 38.42%)   0.6198* C   6 s( 28.36%)p 2.53( 71.61%)d 0.00(  0.03%)
                                            0.0004 -0.5324  0.0132 -0.4077  0.0134
                                           -0.7414 -0.0014 -0.0024  0.0001 -0.0124
                                            0.0000 -0.0000  0.0085  0.0102
                ( 61.58%)  -0.7848* H  24 s( 99.91%)p 0.00(  0.09%)
                                           -0.9995  0.0016  0.0136  0.0267  0.0000
   250. (0.02567) BD*( 1) C   7 - C   8  
                ( 51.21%)   0.7156* C   7 s( 35.18%)p 1.84( 64.77%)d 0.00(  0.05%)
                                            0.0001  0.5931  0.0060 -0.4290 -0.0218
                                           -0.6805  0.0106 -0.0021 -0.0013  0.0150
                                           -0.0001  0.0000 -0.0089 -0.0125
                ( 48.79%)  -0.6985* C   8 s( 35.75%)p 1.80( 64.22%)d 0.00(  0.03%)
                                           -0.0002  0.5979  0.0006  0.3748 -0.0118
                                            0.7081  0.0118  0.0037 -0.0008  0.0117
                                            0.0001  0.0009 -0.0086 -0.0115
   251. (0.36116) BD*( 2) C   7 - C   8  
                ( 53.59%)   0.7320* C   7 s(  0.00%)p 1.00( 99.95%)d 0.00(  0.05%)
                                            0.0000  0.0007 -0.0004 -0.0078  0.0030
                                            0.0024 -0.0006  0.9997  0.0012  0.0001
                                           -0.0016 -0.0221 -0.0002 -0.0000
                ( 46.41%)  -0.6813* C   8 s(  0.01%)p99.99( 99.97%)d 1.57(  0.02%)
                                           -0.0001 -0.0109  0.0039  0.0063 -0.0006
                                            0.0007 -0.0002  0.9998  0.0010 -0.0001
                                            0.0097  0.0107 -0.0006  0.0006
   252. (0.01427) BD*( 1) C   7 - H  25  
                ( 38.00%)   0.6165* C   7 s( 28.58%)p 2.50( 71.39%)d 0.00(  0.03%)
                                            0.0003 -0.5344  0.0136  0.4224 -0.0091
                                           -0.7317  0.0017  0.0054  0.0005  0.0129
                                           -0.0001  0.0002  0.0067  0.0101
                ( 62.00%)  -0.7874* H  25 s( 99.90%)p 0.00(  0.10%)
                                           -0.9995  0.0027 -0.0159  0.0265 -0.0009
   253. (0.06154) BD*( 1) C   8 - C   9  
                ( 47.97%)   0.6926* C   8 s( 28.84%)p 2.47( 71.11%)d 0.00(  0.05%)
                                           -0.0000 -0.5370 -0.0041  0.8431 -0.0077
                                            0.0070 -0.0006 -0.0111  0.0002 -0.0004
                                            0.0014 -0.0000 -0.0187  0.0131
                ( 52.03%)  -0.7213* C   9 s( 36.88%)p 1.71( 63.06%)d 0.00(  0.06%)
                                           -0.0003 -0.6069 -0.0211 -0.7935  0.0121
                                           -0.0114 -0.0005  0.0243  0.0014 -0.0006
                                            0.0016  0.0001 -0.0214  0.0119
   254. (0.02594) BD*( 1) C   8 - C  13  
                ( 48.83%)   0.6988* C   8 s( 35.35%)p 1.83( 64.61%)d 0.00(  0.04%)
                                            0.0002 -0.5946 -0.0006 -0.3845  0.0116
                                            0.7057  0.0111 -0.0045  0.0008  0.0119
                                           -0.0001  0.0009  0.0086  0.0117
                ( 51.17%)  -0.7153* C  13 s( 35.01%)p 1.86( 64.94%)d 0.00(  0.05%)
                                           -0.0001 -0.5917 -0.0054  0.4382  0.0208
                                           -0.6759  0.0115  0.0011  0.0013  0.0152
                                            0.0001 -0.0000  0.0086  0.0125
   255. (0.11066) BD*( 1) C   9 - F  10  
                ( 74.19%)   0.8613* C   9 s( 20.92%)p 3.75( 78.57%)d 0.02(  0.51%)
                                           -0.0000  0.4573 -0.0120 -0.3230 -0.0306
                                           -0.0839 -0.0033  0.8195  0.0413  0.0042
                                           -0.0412 -0.0113  0.0095  0.0562
                ( 25.81%)  -0.5080* F  10 s( 30.45%)p 2.28( 69.47%)d 0.00(  0.08%)
                                           -0.0000  0.5517 -0.0077 -0.2897 -0.0002
                                           -0.0806 -0.0007  0.7773  0.0066  0.0016
                                           -0.0160 -0.0045  0.0025  0.0235
   256. (0.10074) BD*( 1) C   9 - F  11  
                ( 74.26%)   0.8617* C   9 s( 20.98%)p 3.74( 78.52%)d 0.02(  0.51%)
                                           -0.0000  0.4578 -0.0129 -0.3543 -0.0322
                                           -0.6669 -0.0250 -0.4611 -0.0226  0.0365
                                            0.0254  0.0491 -0.0251 -0.0082
                ( 25.74%)  -0.5074* F  11 s( 30.93%)p 2.23( 68.99%)d 0.00(  0.08%)
                                           -0.0000  0.5561 -0.0067 -0.3134 -0.0008
                                           -0.6342 -0.0051 -0.4352 -0.0036  0.0143
                                            0.0100  0.0200 -0.0112 -0.0022
   257. (0.09798) BD*( 1) C   9 - F  12  
                ( 74.27%)   0.8618* C   9 s( 21.04%)p 3.73( 78.45%)d 0.02(  0.51%)
                                           -0.0000  0.4585 -0.0132 -0.3707 -0.0328
                                            0.7346  0.0275 -0.3247 -0.0158 -0.0425
                                            0.0188 -0.0379 -0.0317 -0.0227
                ( 25.73%)  -0.5073* F  12 s( 31.11%)p 2.21( 68.81%)d 0.00(  0.08%)
                                           -0.0000  0.5577 -0.0063 -0.3298 -0.0012
                                            0.6968  0.0056 -0.3063 -0.0026 -0.0167
                                            0.0075 -0.0156 -0.0139 -0.0082
   258. (0.01625) BD*( 1) C  13 - C  14  
                ( 49.97%)   0.7069* C  13 s( 36.33%)p 1.75( 63.63%)d 0.00(  0.04%)
                                           -0.0000 -0.6026 -0.0124 -0.7965 -0.0064
                                            0.0116  0.0400 -0.0071 -0.0004 -0.0025
                                           -0.0004 -0.0000 -0.0169  0.0118
                ( 50.03%)  -0.7073* C  14 s( 35.93%)p 1.78( 64.02%)d 0.00(  0.04%)
                                           -0.0001 -0.5992 -0.0177  0.7986  0.0092
                                            0.0255  0.0398  0.0091  0.0003  0.0011
                                           -0.0004  0.0000 -0.0175  0.0118
   259. (0.30259) BD*( 2) C  13 - C  14  
                ( 51.03%)   0.7144* C  13 s(  0.00%)p 1.00( 99.95%)d 0.00(  0.05%)
                                            0.0000  0.0008 -0.0002 -0.0096  0.0010
                                           -0.0053  0.0002  0.9997 -0.0024 -0.0001
                                            0.0187  0.0109 -0.0001  0.0004
                ( 48.97%)  -0.6998* C  14 s(  0.00%)p 1.00( 99.96%)d 0.00(  0.04%)
                                            0.0000  0.0011 -0.0003 -0.0104  0.0000
                                           -0.0044 -0.0000  0.9997 -0.0019 -0.0000
                                           -0.0180  0.0101  0.0002 -0.0004
   260. (0.01415) BD*( 1) C  13 - H  26  
                ( 38.05%)   0.6168* C  13 s( 28.57%)p 2.50( 71.40%)d 0.00(  0.03%)
                                           -0.0003  0.5343 -0.0140 -0.4147  0.0095
                                           -0.7361  0.0023 -0.0083 -0.0006  0.0128
                                            0.0001  0.0002 -0.0070 -0.0101
                ( 61.95%)  -0.7871* H  26 s( 99.90%)p 0.00(  0.10%)
                                            0.9995 -0.0025  0.0151  0.0269  0.0010
   261. (0.01546) BD*( 1) C  14 - H  27  
                ( 38.62%)   0.6214* C  14 s( 28.06%)p 2.56( 71.91%)d 0.00(  0.03%)
                                           -0.0004  0.5295 -0.0133  0.4208 -0.0144
                                           -0.7361 -0.0025  0.0005 -0.0001 -0.0124
                                            0.0000 -0.0000 -0.0081 -0.0102
                ( 61.38%)  -0.7835* H  27 s( 99.91%)p 0.00(  0.09%)
                                            0.9996 -0.0019 -0.0142  0.0261 -0.0000


 NHO Directionality and "Bond Bending" (deviations from line of nuclear centers)

         [Thresholds for printing:  angular deviation  >  1.0 degree]
                                    hybrid p-character > 25.0%
                                    orbital occupancy  >  0.10e

                                Line of Centers        Hybrid 1              Hybrid 2
                                ---------------  -------------------   ------------------
                NBO               Theta   Phi    Theta   Phi    Dev    Theta   Phi    Dev
 ========================================================================================
     2. BD (   1) C   1 - H  15    34.1  124.8    32.5  124.5   1.6      --     --    --
     3. BD (   1) C   1 - H  16    88.6  250.4    87.3  251.1   1.4      --     --    --
     4. BD (   1) C   1 - H  17    88.5  358.2    86.9  357.4   1.7      --     --    --
     7. BD (   1) C   2 - C   5    90.6  178.8    90.6  177.4   1.3     89.4    0.3   1.5
     8. BD (   1) C   3 - H  18   146.2  123.0   147.8  122.7   1.6      --     --    --
     9. BD (   1) C   3 - H  19    92.2  250.4    93.4  251.1   1.4      --     --    --
    10. BD (   1) C   3 - H  20    90.4  358.2    91.9  357.4   1.7      --     --    --
    11. BD (   1) C   4 - H  21    89.3  356.2    89.3  358.0   1.8      --     --    --
    12. BD (   1) C   4 - H  22    36.0  118.1    36.8  115.8   1.5      --     --    --
    13. BD (   1) C   4 - H  23   144.3  116.2   143.5  114.0   1.5      --     --    --
    14. BD (   1) C   5 - C   6    90.4  121.6    90.2  118.8   2.8     89.5  304.4   2.8
    15. BD (   2) C   5 - C   6    90.4  121.6   179.4    3.2  89.9      0.7  166.2  90.1
    16. BD (   1) C   5 - C  14    90.4  239.0    90.3  240.9   1.9     89.5   56.5   2.6
    17. BD (   1) C   6 - C   7    90.6  180.2    90.7  176.3   3.9     89.6    4.4   4.2
    19. BD (   1) C   7 - C   8    90.2  240.0    90.2  236.1   3.9     89.8   63.2   3.2
    20. BD (   2) C   7 - C   8    90.2  240.0     0.3  160.3  90.2    179.7  184.4  90.4
    23. BD (   1) C   8 - C  13    89.8  300.6    89.7  297.5   3.1     90.2  124.6   4.0
    24. BD (   1) C   9 - F  10    20.9  195.7    22.9  193.9   2.1     21.0  195.7 179.9
    25. BD (   1) C   9 - F  11   121.6  243.8   121.4  240.8   2.6    121.6  243.8 180.0
    26. BD (   1) C   9 - F  12   111.7  115.2   111.5  117.9   2.5    111.7  115.2 179.9
    27. BD (   1) C  13 - C  14    89.4    0.7    89.5  356.3   4.3     90.7  184.6   4.0
    28. BD (   2) C  13 - C  14    89.4    0.7     0.6  210.8  89.9      0.6  203.2  90.0
    45. LP (   1) F  10             --     --    164.5   20.4   --       --     --    --
    46. LP (   2) F  10             --     --     71.5  358.9   --       --     --    --
    47. LP (   3) F  10             --     --     84.5   90.8   --       --     --    --
    48. LP (   1) F  11             --     --     56.4   64.3   --       --     --    --
    49. LP (   2) F  11             --     --    107.6  345.4   --       --     --    --
    50. LP (   3) F  11             --     --    142.2   99.4   --       --     --    --
    51. LP (   1) F  12             --     --     66.9  295.8   --       --     --    --
    52. LP (   2) F  12             --     --     75.3  199.3   --       --     --    --
    53. LP (   3) F  12             --     --    153.0  258.4   --       --     --    --
   246. BD*(   2) C   5 - C   6    90.4  121.6   179.4    3.2  89.9      0.7  166.2  90.1
   251. BD*(   2) C   7 - C   8    90.2  240.0     0.3  160.3  90.2    179.7  184.4  90.4
   255. BD*(   1) C   9 - F  10    20.9  195.7    22.9  193.9   2.1     21.0  195.7 179.9
   256. BD*(   1) C   9 - F  11   121.6  243.8   121.4  240.8   2.6    121.6  243.8 180.0
   259. BD*(   2) C  13 - C  14    89.4    0.7     0.6  210.8  89.9      0.6  203.2  90.0


 Second Order Perturbation Theory Analysis of Fock Matrix in NBO Basis

     Threshold for printing:   0.50 kcal/mol
                                                                              E(2)  E(j)-E(i) F(i,j)
         Donor NBO (i)                     Acceptor NBO (j)                 kcal/mol   a.u.    a.u. 
 ===================================================================================================

 within unit  1
   1. BD (   1) C   1 - C   2        / 72. RY*(   1) C   3                    1.17    1.38    0.036
   1. BD (   1) C   1 - C   2        / 81. RY*(   1) C   4                    0.93    1.38    0.032
   1. BD (   1) C   1 - C   2        / 92. RY*(   3) C   5                    1.27    1.34    0.037
   1. BD (   1) C   1 - C   2        /233. BD*(   1) C   1 - H  15            0.50    1.03    0.020
   1. BD (   1) C   1 - C   2        /234. BD*(   1) C   1 - H  16            0.58    1.03    0.022
   1. BD (   1) C   1 - C   2        /235. BD*(   1) C   1 - H  17            0.58    1.03    0.022
   1. BD (   1) C   1 - C   2        /236. BD*(   1) C   2 - C   3            1.19    0.96    0.030
   1. BD (   1) C   1 - C   2        /237. BD*(   1) C   2 - C   4            1.34    0.97    0.032
   1. BD (   1) C   1 - C   2        /238. BD*(   1) C   2 - C   5            1.68    0.99    0.036
   1. BD (   1) C   1 - C   2        /239. BD*(   1) C   3 - H  18            1.89    1.03    0.040
   1. BD (   1) C   1 - C   2        /244. BD*(   1) C   4 - H  23            2.15    1.03    0.042
   1. BD (   1) C   1 - C   2        /245. BD*(   1) C   5 - C   6            1.74    1.15    0.040
   1. BD (   1) C   1 - C   2        /246. BD*(   2) C   5 - C   6            2.19    0.62    0.036
   2. BD (   1) C   1 - H  15        / 63. RY*(   1) C   2                    0.62    1.42    0.027
   2. BD (   1) C   1 - H  15        /236. BD*(   1) C   2 - C   3            3.28    0.86    0.047
   3. BD (   1) C   1 - H  16        / 64. RY*(   2) C   2                    0.72    1.34    0.028
   3. BD (   1) C   1 - H  16        /237. BD*(   1) C   2 - C   4            3.03    0.87    0.046
   4. BD (   1) C   1 - H  17        / 64. RY*(   2) C   2                    0.60    1.34    0.025
   4. BD (   1) C   1 - H  17        /238. BD*(   1) C   2 - C   5            3.24    0.89    0.048
   5. BD (   1) C   2 - C   3        / 54. RY*(   1) C   1                    1.18    1.38    0.036
   5. BD (   1) C   2 - C   3        / 81. RY*(   1) C   4                    0.94    1.38    0.032
   5. BD (   1) C   2 - C   3        / 92. RY*(   3) C   5                    1.28    1.34    0.037
   5. BD (   1) C   2 - C   3        /232. BD*(   1) C   1 - C   2            1.19    0.96    0.030
   5. BD (   1) C   2 - C   3        /233. BD*(   1) C   1 - H  15            1.89    1.03    0.040
   5. BD (   1) C   2 - C   3        /237. BD*(   1) C   2 - C   4            1.33    0.97    0.032
   5. BD (   1) C   2 - C   3        /238. BD*(   1) C   2 - C   5            1.67    0.99    0.036
   5. BD (   1) C   2 - C   3        /239. BD*(   1) C   3 - H  18            0.50    1.03    0.020
   5. BD (   1) C   2 - C   3        /240. BD*(   1) C   3 - H  19            0.58    1.03    0.022
   5. BD (   1) C   2 - C   3        /241. BD*(   1) C   3 - H  20            0.58    1.03    0.022
   5. BD (   1) C   2 - C   3        /243. BD*(   1) C   4 - H  22            2.15    1.03    0.042
   5. BD (   1) C   2 - C   3        /245. BD*(   1) C   5 - C   6            1.72    1.15    0.040
   5. BD (   1) C   2 - C   3        /246. BD*(   2) C   5 - C   6            2.21    0.62    0.036
   6. BD (   1) C   2 - C   4        / 54. RY*(   1) C   1                    0.55    1.38    0.025
   6. BD (   1) C   2 - C   4        / 55. RY*(   2) C   1                    0.68    1.40    0.028
   6. BD (   1) C   2 - C   4        / 72. RY*(   1) C   3                    0.55    1.38    0.025
   6. BD (   1) C   2 - C   4        / 73. RY*(   2) C   3                    0.68    1.40    0.028
   6. BD (   1) C   2 - C   4        / 91. RY*(   2) C   5                    1.25    1.64    0.041
   6. BD (   1) C   2 - C   4        /232. BD*(   1) C   1 - C   2            1.38    0.96    0.033
   6. BD (   1) C   2 - C   4        /234. BD*(   1) C   1 - H  16            1.96    1.04    0.041
   6. BD (   1) C   2 - C   4        /236. BD*(   1) C   2 - C   3            1.38    0.96    0.033
   6. BD (   1) C   2 - C   4        /238. BD*(   1) C   2 - C   5            1.77    0.99    0.038
   6. BD (   1) C   2 - C   4        /240. BD*(   1) C   3 - H  19            1.96    1.04    0.041
   6. BD (   1) C   2 - C   4        /242. BD*(   1) C   4 - H  21            0.65    1.03    0.023
   6. BD (   1) C   2 - C   4        /243. BD*(   1) C   4 - H  22            0.59    1.03    0.022
   6. BD (   1) C   2 - C   4        /244. BD*(   1) C   4 - H  23            0.59    1.03    0.022
   6. BD (   1) C   2 - C   4        /247. BD*(   1) C   5 - C  14            2.90    1.15    0.052
   7. BD (   1) C   2 - C   5        / 55. RY*(   2) C   1                    0.69    1.40    0.028
   7. BD (   1) C   2 - C   5        / 73. RY*(   2) C   3                    0.70    1.40    0.028
   7. BD (   1) C   2 - C   5        / 82. RY*(   2) C   4                    0.76    1.44    0.030
   7. BD (   1) C   2 - C   5        / 99. RY*(   1) C   6                    1.20    1.78    0.042
   7. BD (   1) C   2 - C   5        /171. RY*(   1) C  14                    1.20    1.77    0.042
   7. BD (   1) C   2 - C   5        /232. BD*(   1) C   1 - C   2            1.32    0.97    0.032
   7. BD (   1) C   2 - C   5        /235. BD*(   1) C   1 - H  17            1.72    1.04    0.038
   7. BD (   1) C   2 - C   5        /236. BD*(   1) C   2 - C   3            1.33    0.97    0.032
   7. BD (   1) C   2 - C   5        /237. BD*(   1) C   2 - C   4            1.24    0.98    0.031
   7. BD (   1) C   2 - C   5        /241. BD*(   1) C   3 - H  20            1.72    1.04    0.038
   7. BD (   1) C   2 - C   5        /242. BD*(   1) C   4 - H  21            1.38    1.04    0.034
   7. BD (   1) C   2 - C   5        /245. BD*(   1) C   5 - C   6            3.41    1.17    0.056
   7. BD (   1) C   2 - C   5        /247. BD*(   1) C   5 - C  14            2.96    1.16    0.052
   7. BD (   1) C   2 - C   5        /248. BD*(   1) C   6 - C   7            2.28    1.17    0.046
   7. BD (   1) C   2 - C   5        /258. BD*(   1) C  13 - C  14            2.40    1.18    0.048
   8. BD (   1) C   3 - H  18        / 63. RY*(   1) C   2                    0.62    1.42    0.026
   8. BD (   1) C   3 - H  18        /232. BD*(   1) C   1 - C   2            3.28    0.86    0.047
   9. BD (   1) C   3 - H  19        / 64. RY*(   2) C   2                    0.73    1.34    0.028
   9. BD (   1) C   3 - H  19        /237. BD*(   1) C   2 - C   4            3.03    0.87    0.046
  10. BD (   1) C   3 - H  20        / 64. RY*(   2) C   2                    0.60    1.34    0.025
  10. BD (   1) C   3 - H  20        /238. BD*(   1) C   2 - C   5            3.24    0.89    0.048
  11. BD (   1) C   4 - H  21        / 63. RY*(   1) C   2                    0.75    1.42    0.029
  11. BD (   1) C   4 - H  21        /237. BD*(   1) C   2 - C   4            0.63    0.87    0.021
  11. BD (   1) C   4 - H  21        /238. BD*(   1) C   2 - C   5            3.82    0.89    0.052
  12. BD (   1) C   4 - H  22        /236. BD*(   1) C   2 - C   3            3.19    0.86    0.047
  13. BD (   1) C   4 - H  23        /232. BD*(   1) C   1 - C   2            3.19    0.86    0.047
  14. BD (   1) C   5 - C   6        / 63. RY*(   1) C   2                    1.17    1.62    0.039
  14. BD (   1) C   5 - C   6        /109. RY*(   2) C   7                    1.97    1.41    0.047
  14. BD (   1) C   5 - C   6        /232. BD*(   1) C   1 - C   2            0.51    1.05    0.021
  14. BD (   1) C   5 - C   6        /236. BD*(   1) C   2 - C   3            0.51    1.05    0.021
  14. BD (   1) C   5 - C   6        /238. BD*(   1) C   2 - C   5            3.66    1.09    0.056
  14. BD (   1) C   5 - C   6        /247. BD*(   1) C   5 - C  14            4.34    1.24    0.065
  14. BD (   1) C   5 - C   6        /248. BD*(   1) C   6 - C   7            3.83    1.26    0.062
  14. BD (   1) C   5 - C   6        /249. BD*(   1) C   6 - H  24            1.74    1.15    0.040
  14. BD (   1) C   5 - C   6        /252. BD*(   1) C   7 - H  25            2.18    1.15    0.045
  14. BD (   1) C   5 - C   6        /261. BD*(   1) C  14 - H  27            2.67    1.14    0.049
  15. BD (   2) C   5 - C   6        /112. RY*(   5) C   7                    1.04    1.97    0.045
  15. BD (   2) C   5 - C   6        /174. RY*(   4) C  14                    1.61    0.86    0.037
  15. BD (   2) C   5 - C   6        /232. BD*(   1) C   1 - C   2            2.30    0.63    0.037
  15. BD (   2) C   5 - C   6        /236. BD*(   1) C   2 - C   3            2.31    0.63    0.037
  15. BD (   2) C   5 - C   6        /251. BD*(   2) C   7 - C   8           23.61    0.28    0.073
  15. BD (   2) C   5 - C   6        /259. BD*(   2) C  13 - C  14           18.26    0.28    0.065
  16. BD (   1) C   5 - C  14        / 63. RY*(   1) C   2                    1.61    1.61    0.046
  16. BD (   1) C   5 - C  14        /163. RY*(   2) C  13                    2.09    1.41    0.049
  16. BD (   1) C   5 - C  14        /237. BD*(   1) C   2 - C   4            1.37    1.06    0.034
  16. BD (   1) C   5 - C  14        /238. BD*(   1) C   2 - C   5            3.30    1.08    0.053
  16. BD (   1) C   5 - C  14        /245. BD*(   1) C   5 - C   6            4.24    1.24    0.065
  16. BD (   1) C   5 - C  14        /249. BD*(   1) C   6 - H  24            2.80    1.14    0.051
  16. BD (   1) C   5 - C  14        /258. BD*(   1) C  13 - C  14            3.79    1.26    0.062
  16. BD (   1) C   5 - C  14        /260. BD*(   1) C  13 - H  26            2.30    1.14    0.046
  16. BD (   1) C   5 - C  14        /261. BD*(   1) C  14 - H  27            1.49    1.14    0.037
  17. BD (   1) C   6 - C   7        / 90. RY*(   1) C   5                    0.94    1.82    0.037
  17. BD (   1) C   6 - C   7        / 91. RY*(   2) C   5                    1.14    1.74    0.040
  17. BD (   1) C   6 - C   7        /117. RY*(   1) C   8                    1.27    1.83    0.043
  17. BD (   1) C   6 - C   7        /118. RY*(   2) C   8                    0.84    1.58    0.033
  17. BD (   1) C   6 - C   7        /238. BD*(   1) C   2 - C   5            3.74    1.09    0.057
  17. BD (   1) C   6 - C   7        /245. BD*(   1) C   5 - C   6            4.22    1.25    0.065
  17. BD (   1) C   6 - C   7        /249. BD*(   1) C   6 - H  24            1.52    1.15    0.037
  17. BD (   1) C   6 - C   7        /250. BD*(   1) C   7 - C   8            3.95    1.25    0.063
  17. BD (   1) C   6 - C   7        /252. BD*(   1) C   7 - H  25            1.49    1.15    0.037
  17. BD (   1) C   6 - C   7        /253. BD*(   1) C   8 - C   9            3.85    1.07    0.058
  18. BD (   1) C   6 - H  24        / 90. RY*(   1) C   5                    0.96    1.64    0.036
  18. BD (   1) C   6 - H  24        /108. RY*(   1) C   7                    0.63    1.60    0.029
  18. BD (   1) C   6 - H  24        /245. BD*(   1) C   5 - C   6            1.41    1.08    0.035
  18. BD (   1) C   6 - H  24        /247. BD*(   1) C   5 - C  14            4.17    1.07    0.060
  18. BD (   1) C   6 - H  24        /248. BD*(   1) C   6 - C   7            0.95    1.09    0.029
  18. BD (   1) C   6 - H  24        /250. BD*(   1) C   7 - C   8            3.89    1.08    0.058
  19. BD (   1) C   7 - C   8        / 99. RY*(   1) C   6                    0.95    1.87    0.038
  19. BD (   1) C   7 - C   8        /100. RY*(   2) C   6                    1.28    1.49    0.039
  19. BD (   1) C   7 - C   8        /126. RY*(   1) C   9                    0.70    1.47    0.029
  19. BD (   1) C   7 - C   8        /162. RY*(   1) C  13                    0.72    1.78    0.032
  19. BD (   1) C   7 - C   8        /248. BD*(   1) C   6 - C   7            3.33    1.27    0.058
  19. BD (   1) C   7 - C   8        /249. BD*(   1) C   6 - H  24            2.32    1.16    0.046
  19. BD (   1) C   7 - C   8        /252. BD*(   1) C   7 - H  25            1.46    1.16    0.037
  19. BD (   1) C   7 - C   8        /253. BD*(   1) C   8 - C   9            2.01    1.08    0.042
  19. BD (   1) C   7 - C   8        /254. BD*(   1) C   8 - C  13            5.33    1.25    0.073
  19. BD (   1) C   7 - C   8        /256. BD*(   1) C   9 - F  11            1.27    0.92    0.031
  19. BD (   1) C   7 - C   8        /260. BD*(   1) C  13 - H  26            2.56    1.16    0.049
  20. BD (   2) C   7 - C   8        /102. RY*(   4) C   6                    1.27    0.89    0.033
  20. BD (   2) C   7 - C   8        /103. RY*(   5) C   6                    0.52    2.18    0.033
  20. BD (   2) C   7 - C   8        /164. RY*(   3) C  13                    0.80    0.89    0.026
  20. BD (   2) C   7 - C   8        /165. RY*(   4) C  13                    1.62    0.94    0.038
  20. BD (   2) C   7 - C   8        /246. BD*(   2) C   5 - C   6           17.85    0.30    0.065
  20. BD (   2) C   7 - C   8        /255. BD*(   1) C   9 - F  10            7.78    0.49    0.058
  20. BD (   2) C   7 - C   8        /256. BD*(   1) C   9 - F  11            2.84    0.49    0.035
  20. BD (   2) C   7 - C   8        /257. BD*(   1) C   9 - F  12            1.12    0.49    0.022
  20. BD (   2) C   7 - C   8        /259. BD*(   2) C  13 - C  14           21.12    0.29    0.071
  21. BD (   1) C   7 - H  25        / 99. RY*(   1) C   6                    0.60    1.69    0.029
  21. BD (   1) C   7 - H  25        /117. RY*(   1) C   8                    0.85    1.66    0.034
  21. BD (   1) C   7 - H  25        /245. BD*(   1) C   5 - C   6            3.99    1.08    0.059
  21. BD (   1) C   7 - H  25        /248. BD*(   1) C   6 - C   7            1.11    1.09    0.031
  21. BD (   1) C   7 - H  25        /250. BD*(   1) C   7 - C   8            1.00    1.08    0.029
  21. BD (   1) C   7 - H  25        /254. BD*(   1) C   8 - C  13            4.52    1.08    0.062
  22. BD (   1) C   8 - C   9        /108. RY*(   1) C   7                    1.38    1.78    0.044
  22. BD (   1) C   8 - C   9        /162. RY*(   1) C  13                    1.45    1.77    0.045
  22. BD (   1) C   8 - C   9        /248. BD*(   1) C   6 - C   7            2.30    1.26    0.048
  22. BD (   1) C   8 - C   9        /250. BD*(   1) C   7 - C   8            2.71    1.25    0.052
  22. BD (   1) C   8 - C   9        /254. BD*(   1) C   8 - C  13            2.56    1.25    0.051
  22. BD (   1) C   8 - C   9        /258. BD*(   1) C  13 - C  14            2.30    1.27    0.048
  23. BD (   1) C   8 - C  13        /108. RY*(   1) C   7                    0.72    1.78    0.032
  23. BD (   1) C   8 - C  13        /126. RY*(   1) C   9                    0.73    1.47    0.029
  23. BD (   1) C   8 - C  13        /171. RY*(   1) C  14                    0.88    1.87    0.036
  23. BD (   1) C   8 - C  13        /172. RY*(   2) C  14                    1.37    1.43    0.040
  23. BD (   1) C   8 - C  13        /250. BD*(   1) C   7 - C   8            5.31    1.26    0.073
  23. BD (   1) C   8 - C  13        /252. BD*(   1) C   7 - H  25            2.62    1.15    0.049
  23. BD (   1) C   8 - C  13        /253. BD*(   1) C   8 - C   9            1.91    1.07    0.041
  23. BD (   1) C   8 - C  13        /257. BD*(   1) C   9 - F  12            1.55    0.92    0.034
  23. BD (   1) C   8 - C  13        /258. BD*(   1) C  13 - C  14            3.39    1.27    0.059
  23. BD (   1) C   8 - C  13        /260. BD*(   1) C  13 - H  26            1.40    1.15    0.036
  23. BD (   1) C   8 - C  13        /261. BD*(   1) C  14 - H  27            2.47    1.15    0.048
  24. BD (   1) C   9 - F  10        /119. RY*(   3) C   8                    0.54    1.66    0.027
  24. BD (   1) C   9 - F  10        /127. RY*(   2) C   9                    1.14    1.85    0.041
  24. BD (   1) C   9 - F  10        /251. BD*(   2) C   7 - C   8            1.13    1.06    0.034
  24. BD (   1) C   9 - F  10        /256. BD*(   1) C   9 - F  11            1.01    1.26    0.033
  24. BD (   1) C   9 - F  10        /257. BD*(   1) C   9 - F  12            0.97    1.26    0.032
  25. BD (   1) C   9 - F  11        /126. RY*(   1) C   9                    0.76    1.82    0.033
  25. BD (   1) C   9 - F  11        /250. BD*(   1) C   7 - C   8            1.52    1.61    0.044
  25. BD (   1) C   9 - F  11        /255. BD*(   1) C   9 - F  10            1.01    1.27    0.033
  25. BD (   1) C   9 - F  11        /257. BD*(   1) C   9 - F  12            0.82    1.27    0.030
  26. BD (   1) C   9 - F  12        /126. RY*(   1) C   9                    0.95    1.82    0.037
  26. BD (   1) C   9 - F  12        /254. BD*(   1) C   8 - C  13            1.69    1.61    0.047
  26. BD (   1) C   9 - F  12        /255. BD*(   1) C   9 - F  10            0.97    1.28    0.032
  26. BD (   1) C   9 - F  12        /256. BD*(   1) C   9 - F  11            0.83    1.28    0.030
  27. BD (   1) C  13 - C  14        / 90. RY*(   1) C   5                    1.15    1.82    0.041
  27. BD (   1) C  13 - C  14        / 91. RY*(   2) C   5                    1.07    1.74    0.039
  27. BD (   1) C  13 - C  14        /117. RY*(   1) C   8                    1.16    1.83    0.041
  27. BD (   1) C  13 - C  14        /118. RY*(   2) C   8                    1.00    1.58    0.036
  27. BD (   1) C  13 - C  14        /238. BD*(   1) C   2 - C   5            3.37    1.09    0.054
  27. BD (   1) C  13 - C  14        /247. BD*(   1) C   5 - C  14            4.15    1.25    0.064
  27. BD (   1) C  13 - C  14        /253. BD*(   1) C   8 - C   9            3.71    1.07    0.057
  27. BD (   1) C  13 - C  14        /254. BD*(   1) C   8 - C  13            3.94    1.25    0.063
  27. BD (   1) C  13 - C  14        /260. BD*(   1) C  13 - H  26            1.55    1.15    0.038
  27. BD (   1) C  13 - C  14        /261. BD*(   1) C  14 - H  27            1.56    1.15    0.038
  28. BD (   2) C  13 - C  14        / 92. RY*(   3) C   5                    0.61    1.01    0.024
  28. BD (   2) C  13 - C  14        /119. RY*(   3) C   8                    0.80    0.88    0.026
  28. BD (   2) C  13 - C  14        /246. BD*(   2) C   5 - C   6           20.86    0.30    0.070
  28. BD (   2) C  13 - C  14        /251. BD*(   2) C   7 - C   8           19.57    0.29    0.068
  29. BD (   1) C  13 - H  26        /117. RY*(   1) C   8                    0.87    1.66    0.034
  29. BD (   1) C  13 - H  26        /171. RY*(   1) C  14                    0.60    1.69    0.029
  29. BD (   1) C  13 - H  26        /247. BD*(   1) C   5 - C  14            4.03    1.07    0.059
  29. BD (   1) C  13 - H  26        /250. BD*(   1) C   7 - C   8            4.38    1.08    0.062
  29. BD (   1) C  13 - H  26        /254. BD*(   1) C   8 - C  13            0.92    1.08    0.028
  29. BD (   1) C  13 - H  26        /258. BD*(   1) C  13 - C  14            1.19    1.10    0.032
  30. BD (   1) C  14 - H  27        / 90. RY*(   1) C   5                    0.91    1.64    0.035
  30. BD (   1) C  14 - H  27        /162. RY*(   1) C  13                    0.65    1.60    0.029
  30. BD (   1) C  14 - H  27        /245. BD*(   1) C   5 - C   6            4.17    1.08    0.060
  30. BD (   1) C  14 - H  27        /247. BD*(   1) C   5 - C  14            1.21    1.07    0.032
  30. BD (   1) C  14 - H  27        /254. BD*(   1) C   8 - C  13            3.94    1.07    0.058
  30. BD (   1) C  14 - H  27        /258. BD*(   1) C  13 - C  14            1.02    1.09    0.030
  31. CR (   1) C   1                / 64. RY*(   2) C   2                    0.99   10.91    0.093
  31. CR (   1) C   1                /180. RY*(   1) H  15                    0.64   10.49    0.073
  31. CR (   1) C   1                /184. RY*(   1) H  16                    0.67   10.53    0.075
  31. CR (   1) C   1                /188. RY*(   1) H  17                    0.63   10.49    0.072
  32. CR (   1) C   2                / 56. RY*(   3) C   1                    0.76   10.88    0.081
  32. CR (   1) C   2                / 74. RY*(   3) C   3                    0.76   10.88    0.081
  32. CR (   1) C   2                / 83. RY*(   3) C   4                    0.76   10.94    0.081
  32. CR (   1) C   2                / 93. RY*(   4) C   5                    0.66   10.82    0.075
  32. CR (   1) C   2                /245. BD*(   1) C   5 - C   6            0.83   10.65    0.084
  32. CR (   1) C   2                /247. BD*(   1) C   5 - C  14            0.71   10.64    0.078
  33. CR (   1) C   3                / 64. RY*(   2) C   2                    1.00   10.91    0.093
  33. CR (   1) C   3                /192. RY*(   1) H  18                    0.64   10.49    0.073
  33. CR (   1) C   3                /196. RY*(   1) H  19                    0.67   10.53    0.075
  33. CR (   1) C   3                /200. RY*(   1) H  20                    0.63   10.49    0.072
  34. CR (   1) C   4                / 63. RY*(   1) C   2                    1.18   11.00    0.102
  34. CR (   1) C   4                /204. RY*(   1) H  21                    0.63   10.50    0.072
  34. CR (   1) C   4                /208. RY*(   1) H  22                    0.62   10.49    0.072
  34. CR (   1) C   4                /212. RY*(   1) H  23                    0.62   10.49    0.072
  35. CR (   1) C   5                / 65. RY*(   3) C   2                    1.36   10.90    0.109
  35. CR (   1) C   5                / 67. RY*(   5) C   2                    0.63   11.74    0.077
  35. CR (   1) C   5                /100. RY*(   2) C   6                    1.57   10.86    0.117
  35. CR (   1) C   5                /172. RY*(   2) C  14                    1.54   10.80    0.115
  35. CR (   1) C   5                /248. BD*(   1) C   6 - C   7            0.94   10.64    0.090
  35. CR (   1) C   5                /249. BD*(   1) C   6 - H  24            0.71   10.53    0.077
  35. CR (   1) C   5                /258. BD*(   1) C  13 - C  14            0.92   10.65    0.089
  35. CR (   1) C   5                /261. BD*(   1) C  14 - H  27            0.67   10.53    0.075
  36. CR (   1) C   6                / 90. RY*(   1) C   5                    0.83   11.20    0.086
  36. CR (   1) C   6                / 91. RY*(   2) C   5                    1.22   11.12    0.104
  36. CR (   1) C   6                /109. RY*(   2) C   7                    0.74   10.79    0.080
  36. CR (   1) C   6                /110. RY*(   3) C   7                    0.63   10.71    0.073
  36. CR (   1) C   6                /216. RY*(   1) H  24                    0.72   10.47    0.078
  36. CR (   1) C   6                /238. BD*(   1) C   2 - C   5            1.28   10.47    0.105
  36. CR (   1) C   6                /247. BD*(   1) C   5 - C  14            1.10   10.62    0.097
  36. CR (   1) C   6                /250. BD*(   1) C   7 - C   8            1.08   10.63    0.096
  36. CR (   1) C   6                /252. BD*(   1) C   7 - H  25            0.67   10.53    0.075
  37. CR (   1) C   7                /100. RY*(   2) C   6                    0.74   10.86    0.080
  37. CR (   1) C   7                /101. RY*(   3) C   6                    0.98   10.73    0.092
  37. CR (   1) C   7                /118. RY*(   2) C   8                    1.30   10.96    0.107
  37. CR (   1) C   7                /220. RY*(   1) H  25                    0.72   10.43    0.078
  37. CR (   1) C   7                /245. BD*(   1) C   5 - C   6            1.17   10.64    0.100
  37. CR (   1) C   7                /249. BD*(   1) C   6 - H  24            0.67   10.54    0.075
  37. CR (   1) C   7                /253. BD*(   1) C   8 - C   9            1.08   10.45    0.096
  37. CR (   1) C   7                /254. BD*(   1) C   8 - C  13            1.20   10.63    0.101
  38. CR (   1) C   8                /109. RY*(   2) C   7                    1.68   10.80    0.120
  38. CR (   1) C   8                /128. RY*(   3) C   9                    1.82   10.76    0.126
  38. CR (   1) C   8                /163. RY*(   2) C  13                    1.65   10.80    0.119
  38. CR (   1) C   8                /248. BD*(   1) C   6 - C   7            0.89   10.65    0.087
  38. CR (   1) C   8                /250. BD*(   1) C   7 - C   8            0.56   10.64    0.069
  38. CR (   1) C   8                /252. BD*(   1) C   7 - H  25            0.69   10.54    0.076
  38. CR (   1) C   8                /254. BD*(   1) C   8 - C  13            0.52   10.64    0.067
  38. CR (   1) C   8                /258. BD*(   1) C  13 - C  14            0.87   10.66    0.086
  38. CR (   1) C   8                /260. BD*(   1) C  13 - H  26            0.68   10.54    0.076
  39. CR (   1) C   9                /117. RY*(   1) C   8                    0.73   11.49    0.082
  39. CR (   1) C   9                /250. BD*(   1) C   7 - C   8            0.83   10.91    0.086
  39. CR (   1) C   9                /253. BD*(   1) C   8 - C   9            2.04   10.73    0.134
  39. CR (   1) C   9                /254. BD*(   1) C   8 - C  13            0.80   10.91    0.084
  39. CR (   1) C   9                /255. BD*(   1) C   9 - F  10            0.62   10.57    0.075
  39. CR (   1) C   9                /256. BD*(   1) C   9 - F  11            0.62   10.57    0.074
  39. CR (   1) C   9                /257. BD*(   1) C   9 - F  12            0.62   10.57    0.074
  40. CR (   1) F  10                /127. RY*(   2) C   9                    3.35   25.27    0.261
  40. CR (   1) F  10                /128. RY*(   3) C   9                    0.88   25.13    0.133
  41. CR (   1) F  11                /126. RY*(   1) C   9                    2.12   25.23    0.208
  41. CR (   1) F  11                /127. RY*(   2) C   9                    1.06   25.27    0.147
  41. CR (   1) F  11                /128. RY*(   3) C   9                    0.99   25.14    0.141
  42. CR (   1) F  12                /126. RY*(   1) C   9                    2.65   25.23    0.232
  42. CR (   1) F  12                /127. RY*(   2) C   9                    0.54   25.27    0.105
  42. CR (   1) F  12                /128. RY*(   3) C   9                    1.01   25.14    0.142
  43. CR (   1) C  13                /118. RY*(   2) C   8                    1.33   10.96    0.108
  43. CR (   1) C  13                /172. RY*(   2) C  14                    0.66   10.81    0.076
  43. CR (   1) C  13                /173. RY*(   3) C  14                    1.12   10.71    0.098
  43. CR (   1) C  13                /224. RY*(   1) H  26                    0.71   10.42    0.077
  43. CR (   1) C  13                /247. BD*(   1) C   5 - C  14            1.18   10.63    0.101
  43. CR (   1) C  13                /250. BD*(   1) C   7 - C   8            1.18   10.64    0.100
  43. CR (   1) C  13                /253. BD*(   1) C   8 - C   9            1.04   10.45    0.094
  43. CR (   1) C  13                /261. BD*(   1) C  14 - H  27            0.70   10.53    0.077
  44. CR (   1) C  14                / 90. RY*(   1) C   5                    0.62   11.20    0.074
  44. CR (   1) C  14                / 91. RY*(   2) C   5                    1.49   11.12    0.115
  44. CR (   1) C  14                /163. RY*(   2) C  13                    0.76   10.79    0.081
  44. CR (   1) C  14                /164. RY*(   3) C  13                    0.61   10.69    0.072
  44. CR (   1) C  14                /228. RY*(   1) H  27                    0.69   10.48    0.076
  44. CR (   1) C  14                /238. BD*(   1) C   2 - C   5            1.16   10.47    0.099
  44. CR (   1) C  14                /245. BD*(   1) C   5 - C   6            1.08   10.63    0.096
  44. CR (   1) C  14                /254. BD*(   1) C   8 - C  13            1.08   10.63    0.096
  44. CR (   1) C  14                /260. BD*(   1) C  13 - H  26            0.70   10.53    0.077
  45. LP (   1) F  10                /127. RY*(   2) C   9                    7.89    1.84    0.108
  45. LP (   1) F  10                /128. RY*(   3) C   9                    1.96    1.70    0.052
  45. LP (   1) F  10                /253. BD*(   1) C   8 - C   9            0.73    1.40    0.029
  46. LP (   2) F  10                /128. RY*(   3) C   9                    1.36    1.11    0.035
  46. LP (   2) F  10                /131. RY*(   6) C   9                    1.21    2.28    0.047
  46. LP (   2) F  10                /251. BD*(   2) C   7 - C   8            0.89    0.45    0.020
  46. LP (   2) F  10                /253. BD*(   1) C   8 - C   9            6.29    0.81    0.064
  46. LP (   2) F  10                /256. BD*(   1) C   9 - F  11            4.63    0.65    0.050
  46. LP (   2) F  10                /257. BD*(   1) C   9 - F  12            4.61    0.65    0.050
  47. LP (   3) F  10                /126. RY*(   1) C   9                    1.67    1.20    0.040
  47. LP (   3) F  10                /130. RY*(   5) C   9                    1.45    2.34    0.053
  47. LP (   3) F  10                /256. BD*(   1) C   9 - F  11           10.92    0.65    0.076
  47. LP (   3) F  10                /257. BD*(   1) C   9 - F  12           10.99    0.65    0.076
  48. LP (   1) F  11                /126. RY*(   1) C   9                    5.30    1.80    0.087
  48. LP (   1) F  11                /127. RY*(   2) C   9                    2.53    1.84    0.061
  48. LP (   1) F  11                /128. RY*(   3) C   9                    2.36    1.71    0.057
  48. LP (   1) F  11                /253. BD*(   1) C   8 - C   9            0.82    1.40    0.031
  49. LP (   2) F  11                /128. RY*(   3) C   9                    1.07    1.11    0.031
  49. LP (   2) F  11                /133. RY*(   8) C   9                    0.71    2.56    0.038
  49. LP (   2) F  11                /253. BD*(   1) C   8 - C   9            6.20    0.81    0.063
  49. LP (   2) F  11                /255. BD*(   1) C   9 - F  10            5.64    0.66    0.055
  49. LP (   2) F  11                /257. BD*(   1) C   9 - F  12            3.71    0.66    0.045
  50. LP (   3) F  11                /126. RY*(   1) C   9                    0.68    1.20    0.026
  50. LP (   3) F  11                /127. RY*(   2) C   9                    1.04    1.25    0.033
  50. LP (   3) F  11                /131. RY*(   6) C   9                    1.23    2.28    0.048
  50. LP (   3) F  11                /255. BD*(   1) C   9 - F  10            9.81    0.66    0.072
  50. LP (   3) F  11                /257. BD*(   1) C   9 - F  12           12.01    0.66    0.080
  51. LP (   1) F  12                /126. RY*(   1) C   9                    6.63    1.80    0.098
  51. LP (   1) F  12                /127. RY*(   2) C   9                    1.30    1.84    0.044
  51. LP (   1) F  12                /128. RY*(   3) C   9                    2.43    1.71    0.057
  51. LP (   1) F  12                /253. BD*(   1) C   8 - C   9            0.86    1.40    0.031
  52. LP (   2) F  12                /128. RY*(   3) C   9                    0.99    1.11    0.030
  52. LP (   2) F  12                /133. RY*(   8) C   9                    0.84    2.56    0.042
  52. LP (   2) F  12                /253. BD*(   1) C   8 - C   9            6.23    0.81    0.064
  52. LP (   2) F  12                /254. BD*(   1) C   8 - C  13            0.50    0.99    0.020
  52. LP (   2) F  12                /255. BD*(   1) C   9 - F  10            5.74    0.66    0.056
  52. LP (   2) F  12                /256. BD*(   1) C   9 - F  11            3.68    0.66    0.044
  53. LP (   3) F  12                /127. RY*(   2) C   9                    1.35    1.25    0.037
  53. LP (   3) F  12                /131. RY*(   6) C   9                    1.47    2.28    0.053
  53. LP (   3) F  12                /255. BD*(   1) C   9 - F  10            9.79    0.66    0.072
  53. LP (   3) F  12                /256. BD*(   1) C   9 - F  11           12.09    0.66    0.080
 246. BD*(   2) C   5 - C   6        / 92. RY*(   3) C   5                    0.61    0.72    0.046
 246. BD*(   2) C   5 - C   6        /102. RY*(   4) C   6                    3.35    0.59    0.099
 246. BD*(   2) C   5 - C   6        /174. RY*(   4) C  14                    0.52    0.57    0.038
 246. BD*(   2) C   5 - C   6        /232. BD*(   1) C   1 - C   2            1.02    0.34    0.040
 246. BD*(   2) C   5 - C   6        /236. BD*(   1) C   2 - C   3            1.03    0.34    0.040
 251. BD*(   2) C   7 - C   8        /110. RY*(   3) C   7                    1.16    0.62    0.056
 251. BD*(   2) C   7 - C   8        /111. RY*(   4) C   7                    2.59    0.76    0.093
 251. BD*(   2) C   7 - C   8        /119. RY*(   3) C   8                    1.40    0.60    0.060
 251. BD*(   2) C   7 - C   8        /120. RY*(   4) C   8                    0.55    0.52    0.035
 251. BD*(   2) C   7 - C   8        /165. RY*(   4) C  13                    0.50    0.65    0.038
 251. BD*(   2) C   7 - C   8        /255. BD*(   1) C   9 - F  10            5.35    0.20    0.060
 251. BD*(   2) C   7 - C   8        /256. BD*(   1) C   9 - F  11            1.59    0.20    0.033
 251. BD*(   2) C   7 - C   8        /257. BD*(   1) C   9 - F  12            1.02    0.20    0.027
 255. BD*(   1) C   9 - F  10        /127. RY*(   2) C   9                    2.16    0.59    0.125
 255. BD*(   1) C   9 - F  10        /132. RY*(   7) C   9                    1.59    1.73    0.197
 256. BD*(   1) C   9 - F  11        /126. RY*(   1) C   9                    0.86    0.55    0.078
 256. BD*(   1) C   9 - F  11        /127. RY*(   2) C   9                    0.69    0.59    0.073
 256. BD*(   1) C   9 - F  11        /130. RY*(   5) C   9                    0.63    1.69    0.128
 256. BD*(   1) C   9 - F  11        /132. RY*(   7) C   9                    0.51    1.73    0.116
 256. BD*(   1) C   9 - F  11        /133. RY*(   8) C   9                    0.50    1.90    0.121
 259. BD*(   2) C  13 - C  14        /164. RY*(   3) C  13                    0.65    0.59    0.045
 259. BD*(   2) C  13 - C  14        /165. RY*(   4) C  13                    1.04    0.64    0.059
 259. BD*(   2) C  13 - C  14        /166. RY*(   5) C  13                    0.66    1.81    0.079
 259. BD*(   2) C  13 - C  14        /174. RY*(   4) C  14                    2.48    0.57    0.086


 Natural Bond Orbitals (Summary):

                                                            Principal Delocalizations
           NBO                        Occupancy    Energy   (geminal,vicinal,remote)
 ====================================================================================
 Molecular unit  1  (C11H13F3)
     1. BD (   1) C   1 - C   2          1.96363    -0.58559  246(v),244(v),239(v),245(v)
                                                    238(g),237(g),92(v),236(g)
                                                    72(v),81(v),235(g),234(g)
                                                    233(g)
     2. BD (   1) C   1 - H  15          1.98848    -0.48792  236(v),63(v)
     3. BD (   1) C   1 - H  16          1.98802    -0.49153  237(v),64(v)
     4. BD (   1) C   1 - H  17          1.98702    -0.48843  238(v),64(v)
     5. BD (   1) C   2 - C   3          1.96362    -0.58562  246(v),243(v),233(v),245(v)
                                                    238(g),237(g),92(v),54(v)
                                                    232(g),81(v),241(g),240(g)
                                                    239(g)
     6. BD (   1) C   2 - C   4          1.97237    -0.59256  247(v),234(v),240(v),238(g)
                                                    232(g),236(g),91(v),55(v)
                                                    73(v),242(g),243(g),244(g)
                                                    72(v),54(v)
     7. BD (   1) C   2 - C   5          1.95838    -0.60001  245(g),247(g),258(v),248(v)
                                                    241(v),235(v),242(v),236(g)
                                                    232(g),237(g),99(v),171(v)
                                                    82(v),73(v),55(v)
     8. BD (   1) C   3 - H  18          1.98848    -0.48799  232(v),63(v)
     9. BD (   1) C   3 - H  19          1.98803    -0.49156  237(v),64(v)
    10. BD (   1) C   3 - H  20          1.98703    -0.48847  238(v),64(v)
    11. BD (   1) C   4 - H  21          1.98725    -0.48919  238(v),63(v),237(g)
    12. BD (   1) C   4 - H  22          1.98832    -0.49165  236(v)
    13. BD (   1) C   4 - H  23          1.98832    -0.49170  232(v)
    14. BD (   1) C   5 - C   6          1.97070    -0.68407  247(g),248(g),238(g),261(v)
                                                    252(v),109(v),249(g),63(v)
                                                    232(v),236(v)
    15. BD (   2) C   5 - C   6          1.64453    -0.25505  251(v),259(v),236(v),232(v)
                                                    174(v),112(v)
    16. BD (   1) C   5 - C  14          1.96963    -0.67939  245(g),258(g),238(g),249(v)
                                                    260(v),163(v),63(v),261(g)
                                                    237(v)
    17. BD (   1) C   6 - C   7          1.97432    -0.68796  245(g),250(g),253(v),238(v)
                                                    249(g),252(g),117(v),91(v)
                                                    90(v),118(v)
    18. BD (   1) C   6 - H  24          1.97799    -0.51347  247(v),250(v),245(g),90(v)
                                                    248(g),108(v)
    19. BD (   1) C   7 - C   8          1.96911    -0.69601  254(g),248(g),260(v),249(v)
                                                    253(g),252(g),256(v),100(v)
                                                    99(v),162(v),126(v)
    20. BD (   2) C   7 - C   8          1.67635    -0.26465  259(v),246(v),255(v),256(v)
                                                    165(v),102(v),257(v),164(v)
                                                    103(v)
    21. BD (   1) C   7 - H  25          1.97902    -0.51696  254(v),245(v),248(g),250(g)
                                                    117(v),99(v)
    22. BD (   1) C   8 - C   9          1.98302    -0.68678  250(g),254(g),248(v),258(v)
                                                    162(v),108(v)
    23. BD (   1) C   8 - C  13          1.96849    -0.69268  250(g),258(g),252(v),261(v)
                                                    253(g),257(v),260(g),172(v)
                                                    171(v),108(v),126(v)
    24. BD (   1) C   9 - F  10          1.99323    -1.03647  251(v),127(g),256(g),257(g)
                                                    119(v)
    25. BD (   1) C   9 - F  11          1.99411    -1.04612  250(v),255(g),257(g),126(g)
    26. BD (   1) C   9 - F  12          1.99430    -1.04980  254(v),255(g),126(g),256(g)
    27. BD (   1) C  13 - C  14          1.97469    -0.69249  247(g),254(g),253(v),238(v)
                                                    261(g),260(g),117(v),90(v)
                                                    91(v),118(v)
    28. BD (   2) C  13 - C  14          1.67226    -0.26092  246(v),251(v),119(v),92(v)
    29. BD (   1) C  13 - H  26          1.97908    -0.51773  250(v),247(v),258(g),254(g)
                                                    117(v),171(v)
    30. BD (   1) C  14 - H  27          1.97855    -0.51452  245(v),254(v),247(g),258(g)
                                                    90(v),162(v)
    31. CR (   1) C   1                  1.99919   -10.06464  64(v),184(v),180(v),188(v)
    32. CR (   1) C   2                  1.99885   -10.08108  245(v),74(v),56(v),83(v)
                                                    247(v),93(v)
    33. CR (   1) C   3                  1.99919   -10.06469  64(v),196(v),192(v),200(v)
    34. CR (   1) C   4                  1.99921   -10.06279  63(v),204(v),208(v),212(v)
    35. CR (   1) C   5                  1.99884   -10.06954  100(v),172(v),65(v),248(v)
                                                    258(v),249(v),261(v),67(v)
    36. CR (   1) C   6                  1.99888   -10.06548  238(v),91(v),247(v),250(v)
                                                    90(v),109(v),216(v),252(v)
                                                    110(v)
    37. CR (   1) C   7                  1.99891   -10.07333  118(v),254(v),245(v),253(v)
                                                    101(v),100(v),220(v),249(v)
    38. CR (   1) C   8                  1.99872   -10.07873  128(v),109(v),163(v),248(v)
                                                    258(v),252(v),260(v),250(g)
                                                    254(g)
    39. CR (   1) C   9                  1.99894   -10.34725  253(g),250(v),254(v),117(v)
                                                    255(g),257(g),256(g)
    40. CR (   1) F  10                  1.99990   -24.44814  127(v),128(v)
    41. CR (   1) F  11                  1.99990   -24.45269  126(v),127(v),128(v)
    42. CR (   1) F  12                  1.99990   -24.45404  126(v),128(v),127(v)
    43. CR (   1) C  13                  1.99891   -10.07360  118(v),247(v),250(v),173(v)
                                                    253(v),224(v),261(v),172(v)
    44. CR (   1) C  14                  1.99890   -10.06658  91(v),238(v),254(v),245(v)
                                                    163(v),260(v),228(v),90(v)
                                                    164(v)
    45. LP (   1) F  10                  1.98714    -1.02057  127(v),128(v),253(v)
    46. LP (   2) F  10                  1.94964    -0.42624  253(v),256(v),257(v),128(v)
                                                    131(v),251(r)
    47. LP (   3) F  10                  1.93172    -0.42398  257(v),256(v),126(v),130(v)
    48. LP (   1) F  11                  1.98681    -1.02261  126(v),127(v),128(v),253(v)
    49. LP (   2) F  11                  1.95139    -0.42946  253(v),255(v),257(v),128(v)
                                                    133(v)
    50. LP (   3) F  11                  1.93236    -0.42879  257(v),255(v),131(v),127(v)
                                                    126(v)
    51. LP (   1) F  12                  1.98670    -1.02264  126(v),128(v),127(v),253(v)
    52. LP (   2) F  12                  1.95112    -0.43096  253(v),255(v),256(v),128(v)
                                                    133(v)
    53. LP (   3) F  12                  1.93289    -0.43011  256(v),255(v),131(v),127(v)
    54. RY*(   1) C   1                  0.00377     0.79208   
    55. RY*(   2) C   1                  0.00318     0.80336   
    56. RY*(   3) C   1                  0.00176     0.79912   
    57. RY*(   4) C   1                  0.00015     0.62933   
    58. RY*(   5) C   1                  0.00004     2.24372   
    59. RY*(   6) C   1                  0.00001     2.19280   
    60. RY*(   7) C   1                  0.00002     2.25951   
    61. RY*(   8) C   1                  0.00001     2.15031   
    62. RY*(   9) C   1                  0.00001     2.25781   
    63. RY*(   1) C   2                  0.00621     0.93426   
    64. RY*(   2) C   2                  0.00270     0.85023   
    65. RY*(   3) C   2                  0.00152     0.82763   
    66. RY*(   4) C   2                  0.00064     1.94520   
    67. RY*(   5) C   2                  0.00063     1.67432   
    68. RY*(   6) C   2                  0.00058     2.07612   
    69. RY*(   7) C   2                  0.00046     2.17389   
    70. RY*(   8) C   2                  0.00038     1.51403   
    71. RY*(   9) C   2                  0.00025     2.17999   
    72. RY*(   1) C   3                  0.00377     0.79203   
    73. RY*(   2) C   3                  0.00318     0.80316   
    74. RY*(   3) C   3                  0.00176     0.79943   
    75. RY*(   4) C   3                  0.00015     0.62914   
    76. RY*(   5) C   3                  0.00004     2.24343   
    77. RY*(   6) C   3                  0.00001     2.18723   
    78. RY*(   7) C   3                  0.00001     2.26131   
    79. RY*(   8) C   3                  0.00001     2.14920   
    80. RY*(   9) C   3                  0.00001     2.26212   
    81. RY*(   1) C   4                  0.00382     0.79715   
    82. RY*(   2) C   4                  0.00340     0.83905   
    83. RY*(   3) C   4                  0.00167     0.86321   
    84. RY*(   4) C   4                  0.00018     0.64179   
    85. RY*(   5) C   4                  0.00002     2.12692   
    86. RY*(   6) C   4                  0.00001     2.15257   
    87. RY*(   7) C   4                  0.00002     2.27154   
    88. RY*(   8) C   4                  0.00002     2.31513   
    89. RY*(   9) C   4                  0.00000     2.24076   
    90. RY*(   1) C   5                  0.00534     1.12980   
    91. RY*(   2) C   5                  0.00491     1.04994   
    92. RY*(   3) C   5                  0.00437     0.75296   
    93. RY*(   4) C   5                  0.00290     0.74087   
    94. RY*(   5) C   5                  0.00066     1.92170   
    95. RY*(   6) C   5                  0.00021     2.34934   
    96. RY*(   7) C   5                  0.00017     2.27138   
    97. RY*(   8) C   5                  0.00012     1.86795   
    98. RY*(   9) C   5                  0.00003     2.18584   
    99. RY*(   1) C   6                  0.00557     1.17739   
   100. RY*(   2) C   6                  0.00268     0.79096   
   101. RY*(   3) C   6                  0.00092     0.65731   
   102. RY*(   4) C   6                  0.00088     0.62402   
   103. RY*(   5) C   6                  0.00061     1.91932   
   104. RY*(   6) C   6                  0.00012     2.36458   
   105. RY*(   7) C   6                  0.00007     2.39895   
   106. RY*(   8) C   6                  0.00001     1.87648   
   107. RY*(   9) C   6                  0.00001     2.21891   
   108. RY*(   1) C   7                  0.00638     1.08940   
   109. RY*(   2) C   7                  0.00333     0.72302   
   110. RY*(   3) C   7                  0.00109     0.64625   
   111. RY*(   4) C   7                  0.00098     0.78652   
   112. RY*(   5) C   7                  0.00071     1.71074   
   113. RY*(   6) C   7                  0.00013     2.38521   
   114. RY*(   7) C   7                  0.00007     2.39320   
   115. RY*(   8) C   7                  0.00002     1.88189   
   116. RY*(   9) C   7                  0.00001     2.21360   
   117. RY*(   1) C   8                  0.00600     1.14212   
   118. RY*(   2) C   8                  0.00390     0.88711   
   119. RY*(   3) C   8                  0.00279     0.62181   
   120. RY*(   4) C   8                  0.00215     0.54276   
   121. RY*(   5) C   8                  0.00079     1.91007   
   122. RY*(   6) C   8                  0.00035     2.14894   
   123. RY*(   7) C   8                  0.00031     2.03594   
   124. RY*(   8) C   8                  0.00029     2.42989   
   125. RY*(   9) C   8                  0.00005     2.18319   
   126. RY*(   1) C   9                  0.02136     0.77332   
   127. RY*(   2) C   9                  0.01883     0.81725   
   128. RY*(   3) C   9                  0.01528     0.68263   
   129. RY*(   4) C   9                  0.00405     1.10420   
   130. RY*(   5) C   9                  0.00376     1.91551   
   131. RY*(   6) C   9                  0.00359     1.84948   
   132. RY*(   7) C   9                  0.00290     1.96005   
   133. RY*(   8) C   9                  0.00258     2.12731   
   134. RY*(   9) C   9                  0.00047     1.47029   
   135. RY*(   1) F  10                  0.00107     1.86077   
   136. RY*(   2) F  10                  0.00045     1.64380   
   137. RY*(   3) F  10                  0.00020     1.46170   
   138. RY*(   4) F  10                  0.00007     3.04629   
   139. RY*(   5) F  10                  0.00003     1.34647   
   140. RY*(   6) F  10                  0.00004     3.00442   
   141. RY*(   7) F  10                  0.00000     3.05192   
   142. RY*(   8) F  10                  0.00001     3.13362   
   143. RY*(   9) F  10                  0.00001     3.26669   
   144. RY*(   1) F  11                  0.00116     1.78278   
   145. RY*(   2) F  11                  0.00039     1.71585   
   146. RY*(   3) F  11                  0.00021     1.45094   
   147. RY*(   4) F  11                  0.00007     3.06211   
   148. RY*(   5) F  11                  0.00004     1.45310   
   149. RY*(   6) F  11                  0.00003     2.93925   
   150. RY*(   7) F  11                  0.00001     3.22429   
   151. RY*(   8) F  11                  0.00001     3.13857   
   152. RY*(   9) F  11                  0.00000     2.98774   
   153. RY*(   1) F  12                  0.00113     1.78975   
   154. RY*(   2) F  12                  0.00038     1.74486   
   155. RY*(   3) F  12                  0.00022     1.44772   
   156. RY*(   4) F  12                  0.00007     3.04452   
   157. RY*(   5) F  12                  0.00004     1.46960   
   158. RY*(   6) F  12                  0.00002     2.96816   
   159. RY*(   7) F  12                  0.00001     3.19447   
   160. RY*(   8) F  12                  0.00001     3.11542   
   161. RY*(   9) F  12                  0.00001     2.99423   
   162. RY*(   1) C  13                  0.00644     1.08177   
   163. RY*(   2) C  13                  0.00342     0.72618   
   164. RY*(   3) C  13                  0.00109     0.62144   
   165. RY*(   4) C  13                  0.00095     0.67349   
   166. RY*(   5) C  13                  0.00071     1.84175   
   167. RY*(   6) C  13                  0.00013     2.38087   
   168. RY*(   7) C  13                  0.00008     2.39612   
   169. RY*(   8) C  13                  0.00002     1.88339   
   170. RY*(   9) C  13                  0.00001     2.21875   
   171. RY*(   1) C  14                  0.00566     1.17383   
   172. RY*(   2) C  14                  0.00298     0.73239   
   173. RY*(   3) C  14                  0.00108     0.63160   
   174. RY*(   4) C  14                  0.00091     0.60170   
   175. RY*(   5) C  14                  0.00062     1.93465   
   176. RY*(   6) C  14                  0.00012     2.36008   
   177. RY*(   7) C  14                  0.00007     2.39841   
   178. RY*(   8) C  14                  0.00004     1.89995   
   179. RY*(   9) C  14                  0.00001     2.22837   
   180. RY*(   1) H  15                  0.00144     0.42806   
   181. RY*(   2) H  15                  0.00020     1.81653   
   182. RY*(   3) H  15                  0.00011     1.81531   
   183. RY*(   4) H  15                  0.00004     2.26044   
   184. RY*(   1) H  16                  0.00121     0.46044   
   185. RY*(   2) H  16                  0.00022     1.81785   
   186. RY*(   3) H  16                  0.00013     1.81829   
   187. RY*(   4) H  16                  0.00004     2.26121   
   188. RY*(   1) H  17                  0.00149     0.42899   
   189. RY*(   2) H  17                  0.00020     1.81555   
   190. RY*(   3) H  17                  0.00012     1.79591   
   191. RY*(   4) H  17                  0.00004     2.27076   
   192. RY*(   1) H  18                  0.00144     0.42815   
   193. RY*(   2) H  18                  0.00020     1.81626   
   194. RY*(   3) H  18                  0.00011     1.81507   
   195. RY*(   4) H  18                  0.00004     2.26006   
   196. RY*(   1) H  19                  0.00121     0.46054   
   197. RY*(   2) H  19                  0.00022     1.81757   
   198. RY*(   3) H  19                  0.00013     1.81834   
   199. RY*(   4) H  19                  0.00004     2.26077   
   200. RY*(   1) H  20                  0.00150     0.42871   
   201. RY*(   2) H  20                  0.00020     1.81548   
   202. RY*(   3) H  20                  0.00012     1.79581   
   203. RY*(   4) H  20                  0.00004     2.27086   
   204. RY*(   1) H  21                  0.00142     0.43433   
   205. RY*(   2) H  21                  0.00021     1.80615   
   206. RY*(   3) H  21                  0.00011     1.80898   
   207. RY*(   4) H  21                  0.00004     2.28515   
   208. RY*(   1) H  22                  0.00154     0.42929   
   209. RY*(   2) H  22                  0.00022     1.82341   
   210. RY*(   3) H  22                  0.00012     1.77615   
   211. RY*(   4) H  22                  0.00005     2.31419   
   212. RY*(   1) H  23                  0.00154     0.42961   
   213. RY*(   2) H  23                  0.00022     1.82327   
   214. RY*(   3) H  23                  0.00012     1.77638   
   215. RY*(   4) H  23                  0.00005     2.31410   
   216. RY*(   1) H  24                  0.00171     0.40525   
   217. RY*(   2) H  24                  0.00019     1.66138   
   218. RY*(   3) H  24                  0.00010     2.03471   
   219. RY*(   4) H  24                  0.00007     2.34810   
   220. RY*(   1) H  25                  0.00231     0.35235   
   221. RY*(   2) H  25                  0.00018     1.66435   
   222. RY*(   3) H  25                  0.00011     2.00525   
   223. RY*(   4) H  25                  0.00006     2.35130   
   224. RY*(   1) H  26                  0.00231     0.34810   
   225. RY*(   2) H  26                  0.00018     1.66316   
   226. RY*(   3) H  26                  0.00010     1.99903   
   227. RY*(   4) H  26                  0.00006     2.34881   
   228. RY*(   1) H  27                  0.00169     0.41398   
   229. RY*(   2) H  27                  0.00020     1.65832   
   230. RY*(   3) H  27                  0.00009     2.05059   
   231. RY*(   4) H  27                  0.00007     2.31853   
   232. BD*(   1) C   1 - C   2          0.02487     0.37009   
   233. BD*(   1) C   1 - H  15          0.00616     0.44406   
   234. BD*(   1) C   1 - H  16          0.00641     0.44477   
   235. BD*(   1) C   1 - H  17          0.00704     0.44031   
   236. BD*(   1) C   2 - C   3          0.02490     0.37008   
   237. BD*(   1) C   2 - C   4          0.02182     0.38006   
   238. BD*(   1) C   2 - C   5          0.04291     0.40140   
   239. BD*(   1) C   3 - H  18          0.00616     0.44394   
   240. BD*(   1) C   3 - H  19          0.00641     0.44471   
   241. BD*(   1) C   3 - H  20          0.00705     0.44026   
   242. BD*(   1) C   4 - H  21          0.00641     0.44243   
   243. BD*(   1) C   4 - H  22          0.00694     0.43994   
   244. BD*(   1) C   4 - H  23          0.00695     0.43988   
   245. BD*(   1) C   5 - C   6          0.02651     0.56557   
   246. BD*(   2) C   5 - C   6          0.32143     0.03417  259(v),251(v),102(g),236(v)
                                                    232(v),92(g),174(v)
   247. BD*(   1) C   5 - C  14          0.02625     0.55541   
   248. BD*(   1) C   6 - C   7          0.01633     0.57352   
   249. BD*(   1) C   6 - H  24          0.01505     0.46392   
   250. BD*(   1) C   7 - C   8          0.02567     0.56537   
   251. BD*(   2) C   7 - C   8          0.36116     0.02647  259(v),246(v),255(v),111(g)
                                                    119(g),256(v),110(g),257(v)
                                                    120(g),165(v)
   252. BD*(   1) C   7 - H  25          0.01427     0.46199   
   253. BD*(   1) C   8 - C   9          0.06154     0.37909   
   254. BD*(   1) C   8 - C  13          0.02594     0.55879   
   255. BD*(   1) C   9 - F  10          0.11066     0.22756  257(g),256(g),127(g),132(g)
                                                    251(v)
   256. BD*(   1) C   9 - F  11          0.10074     0.22691  255(g),257(g),126(g),130(g)
                                                    127(g)
   257. BD*(   1) C   9 - F  12          0.09798     0.22730   
   258. BD*(   1) C  13 - C  14          0.01625     0.57942   
   259. BD*(   2) C  13 - C  14          0.30259     0.02931  251(v),246(v),174(g),165(g)
                                                    166(g),164(g)
   260. BD*(   1) C  13 - H  26          0.01415     0.46053   
   261. BD*(   1) C  14 - H  27          0.01546     0.45787   
       -------------------------------
              Total Lewis  104.04632  ( 98.1569%)
        Valence non-Lewis    1.72601  (  1.6283%)
        Rydberg non-Lewis    0.22767  (  0.2148%)
       -------------------------------
            Total unit  1  106.00000  (100.0000%)
           Charge unit  1    0.00000
 Unable to Open any file for archive entry.
 1\1\GINC-COMPUTE-0-5\SP\RB3LYP\def2SVP\C11H13F3\ZAHRT2\13-Mar-2021\0\\
 # b3lyp/def2svp geom=NewRedundant pop=NBO\\92\\0,1\C,0,-2.1577022926,1
 .0585590072,1.1418531841\C,0,-1.7361330482,0.0016069855,0.099029395\C,
 0,-2.3102925201,0.3807632308,-1.2826154629\C,0,-2.3306432269,-1.352479
 2764,0.5151109199\C,0,-0.2034734091,-0.0390959618,0.0142247104\C,0,0.5
 427410535,-1.1950646293,0.2845411724\C,0,1.9371741912,-1.1989093945,0.
 1977744563\C,0,2.6203212863,-0.0377402839,-0.1641762196\C,0,4.12399149
 12,-0.0148727205,-0.2087252886\F,0,4.6492428182,0.4435887401,0.9455375
 682\F,0,4.5823904835,0.7879375492,-1.1871251581\F,0,4.6419830294,-1.23
 88642061,-0.4140467975\C,0,1.8953895798,1.12709656,-0.4419480693\C,0,0
 .506763996,1.119510336,-0.3518840141\H,0,-1.7548382148,0.8111413954,2.
 1363143333\H,0,-1.7993772861,2.0636724797,0.874344264\H,0,-3.255987338
 4,1.1035899282,1.2178525461\H,0,-2.0177882521,-0.3577517337,-2.0451927
 34\H,0,-1.9561850747,1.3673365831,-1.6165439306\H,0,-3.4108619354,0.41
 55368815,-1.2427555074\H,0,-3.4275999695,-1.2761724572,0.5646788076\H,
 0,-1.9747467475,-1.6678451424,1.5079464713\H,0,-2.0857752452,-2.146302
 7542,-0.2071785595\H,0,0.0411961961,-2.1196333576,0.5671954191\H,0,2.4
 942825811,-2.113367357,0.4074436782\H,0,2.4209558176,2.0375631779,-0.7
 355479089\H,0,-0.0350279631,2.0401964201,-0.5761072753\\Version=ES64L-
 G16RevC.01\State=1-A\HF=-726.0131888\RMSD=8.260e-09\Dipole=-1.2915395,
 -0.0095213,0.0423972\Quadrupole=-2.517022,3.5600361,-1.0430141,-0.2062
 31,-0.0923917,-1.3642444\PG=C01 [X(C11H13F3)]\\@
 The archive entry for this job was punched.


 MICHAEL FARADAY, ASKED BY A POLITICIAN WHAT GOOD
 HIS ELECTRICAL DISCOVERIES WERE, REPLIED 
 "AT PRESENT I DO NOT KNOW, BUT ONE DAY YOU WILL BE
 ABLE TO TAX THEM."
 File lengths (MBytes):  RWF=     42 Int=      0 D2E=      0 Chk=      5 Scr=      1
 Normal termination of Gaussian 16
