# Supplementary material for: Machine-Learning-Guided Discovery of Electrochemical Reactions
Source: J Am Chem Soc. 2022 Dec 2;144(49):22599–610. doi: 10.1021/jacs.2c08997 (PMC9756344; doi:10.1021/jacs.2c08997)
Supplement: Supplementary file 4 — ja2c08997_si_004.zip [file ja2c08997_si_004.zip › Reactivity Prediction/Nlogs_notimes/14.log]

 Entering Gaussian System, Link 0=g16
 Input=14.com
 Output=14.log
 Initial command:
  
 Copyright (c) 1988-2019, Gaussian, Inc.  All Rights Reserved.
  
 This is part of the Gaussian(R) 16 program.  It is based on
 the Gaussian(R) 09 system (copyright 2009, Gaussian, Inc.),
 the Gaussian(R) 03 system (copyright 2003, Gaussian, Inc.),
 the Gaussian(R) 98 system (copyright 1998, Gaussian, Inc.),
 the Gaussian(R) 94 system (copyright 1995, Gaussian, Inc.),
 the Gaussian 92(TM) system (copyright 1992, Gaussian, Inc.),
 the Gaussian 90(TM) system (copyright 1990, Gaussian, Inc.),
 the Gaussian 88(TM) system (copyright 1988, Gaussian, Inc.),
 the Gaussian 86(TM) system (copyright 1986, Carnegie Mellon
 University), and the Gaussian 82(TM) system (copyright 1983,
 Carnegie Mellon University). Gaussian is a federally registered
 trademark of Gaussian, Inc.
  
 This software contains proprietary and confidential information,
 including trade secrets, belonging to Gaussian, Inc.
  
 This software is provided under written license and may be
 used, copied, transmitted, or stored only in accord with that
 written license.
  
 The following legend is applicable only to US Government
 contracts under FAR:
  
                    RESTRICTED RIGHTS LEGEND
  
 Use, reproduction and disclosure by the US Government is
 subject to restrictions as set forth in subparagraphs (a)
 and (c) of the Commercial Computer Software - Restricted
 Rights clause in FAR 52.227-19.
  
 Gaussian, Inc.
 340 Quinnipiac St., Bldg. 40, Wallingford CT 06492
  
  
 ---------------------------------------------------------------
 Warning -- This program may not be used in any manner that
 competes with the business of Gaussian, Inc. or will provide
 assistance to any competitor of Gaussian, Inc.  The licensee
 of this program is prohibited from giving any competitor of
 Gaussian, Inc. access to this program.  By using this program,
 the user acknowledges that Gaussian, Inc. is engaged in the
 business of creating and licensing software in the field of
 computational chemistry and represents and warrants to the
 licensee that it is not a competitor of Gaussian, Inc. and that
 it will not use this program in any manner prohibited above.
 ---------------------------------------------------------------
  

 Cite this work as:
 Gaussian 16, Revision C.01,
 M. J. Frisch, G. W. Trucks, H. B. Schlegel, G. E. Scuseria, 
 M. A. Robb, J. R. Cheeseman, G. Scalmani, V. Barone, 
 G. A. Petersson, H. Nakatsuji, X. Li, M. Caricato, A. V. Marenich, 
 J. Bloino, B. G. Janesko, R. Gomperts, B. Mennucci, H. P. Hratchian, 
 J. V. Ortiz, A. F. Izmaylov, J. L. Sonnenberg, D. Williams-Young, 
 F. Ding, F. Lipparini, F. Egidi, J. Goings, B. Peng, A. Petrone, 
 T. Henderson, D. Ranasinghe, V. G. Zakrzewski, J. Gao, N. Rega, 
 G. Zheng, W. Liang, M. Hada, M. Ehara, K. Toyota, R. Fukuda, 
 J. Hasegawa, M. Ishida, T. Nakajima, Y. Honda, O. Kitao, H. Nakai, 
 T. Vreven, K. Throssell, J. A. Montgomery, Jr., J. E. Peralta, 
 F. Ogliaro, M. J. Bearpark, J. J. Heyd, E. N. Brothers, K. N. Kudin, 
 V. N. Staroverov, T. A. Keith, R. Kobayashi, J. Normand, 
 K. Raghavachari, A. P. Rendell, J. C. Burant, S. S. Iyengar, 
 J. Tomasi, M. Cossi, J. M. Millam, M. Klene, C. Adamo, R. Cammi, 
 J. W. Ochterski, R. L. Martin, K. Morokuma, O. Farkas, 
 J. B. Foresman, and D. J. Fox, Gaussian, Inc., Wallingford CT, 2019.
 
 ******************************************
 Gaussian 16:  ES64L-G16RevC.01  3-Jul-2019
                13-Mar-2021 
 ******************************************
 %nprocshared=16
 Will use up to   16 processors via shared memory.
 %mem=7GB
 -----------------------------------------
 # b3lyp/def2svp geom=NewRedundant pop=NBO
 -----------------------------------------
 1/29=4000,38=1,172=1/1;
 2/12=2,17=6,18=5,40=1/2;
 3/5=43,7=101,11=2,25=1,30=1,74=-5/1,2,3;
 4//1;
 5/5=2,38=5/2;
 6/7=2,8=2,9=2,10=2,28=1,40=1/1,7;
 99/5=1,9=1/99;
 --
 14
 --
 Symbolic Z-matrix:
 Charge =  0 Multiplicity = 1
 N                    -5.66118   1.46943  -0.98192 
 C                    -4.65265   0.93144  -0.78114 
 C                    -3.40325   0.26938  -0.53227 
 C                    -3.05113  -0.09175   0.78177 
 C                    -1.83719  -0.73024   1.02306 
 C                    -0.98368  -0.99361  -0.04978 
 S                     0.59082  -1.81776   0.26412 
 C                     1.72558  -0.45537   0.54703 
 C                     1.90498   0.01792   1.84867 
 C                     2.78483   1.08091   2.06098 
 C                     3.47317   1.64733   0.98286 
 C                     3.29396   1.14966  -0.3122 
 C                     2.41707   0.08707  -0.53835 
 O                     0.44626  -2.55084   1.52888 
 O                     0.98605  -2.47795  -0.98722 
 C                    -1.32555  -0.66115  -1.36182 
 C                    -2.53923  -0.02262  -1.60434 
 H                    -3.73607   0.12504   1.60288 
 H                    -1.55183  -1.04054   2.02918 
 H                     1.37393  -0.45693   2.675 
 H                     2.94027   1.46319   3.07224 
 H                     4.16136   2.47818   1.15457 
 H                     3.84566   1.58544  -1.14806 
 H                     2.27703  -0.33498  -1.53462 
 H                    -0.64923  -0.91865  -2.17808 
 H                    -2.82998   0.2474   -2.62067 
 
                          Input orientation:                          
 ---------------------------------------------------------------------
 Center     Atomic      Atomic             Coordinates (Angstroms)
 Number     Number       Type             X           Y           Z
 ---------------------------------------------------------------------
      1          7           0       -5.661175    1.469429   -0.981921
      2          6           0       -4.652654    0.931442   -0.781137
      3          6           0       -3.403250    0.269378   -0.532275
      4          6           0       -3.051131   -0.091748    0.781769
      5          6           0       -1.837188   -0.730243    1.023059
      6          6           0       -0.983677   -0.993613   -0.049785
      7         16           0        0.590819   -1.817760    0.264122
      8          6           0        1.725582   -0.455371    0.547033
      9          6           0        1.904978    0.017921    1.848673
     10          6           0        2.784835    1.080914    2.060976
     11          6           0        3.473166    1.647327    0.982860
     12          6           0        3.293958    1.149663   -0.312197
     13          6           0        2.417072    0.087071   -0.538349
     14          8           0        0.446259   -2.550841    1.528880
     15          8           0        0.986046   -2.477952   -0.987222
     16          6           0       -1.325551   -0.661150   -1.361818
     17          6           0       -2.539230   -0.022620   -1.604338
     18          1           0       -3.736072    0.125041    1.602883
     19          1           0       -1.551830   -1.040536    2.029181
     20          1           0        1.373931   -0.456931    2.674996
     21          1           0        2.940269    1.463186    3.072237
     22          1           0        4.161360    2.478177    1.154569
     23          1           0        3.845660    1.585444   -1.148056
     24          1           0        2.277033   -0.334982   -1.534625
     25          1           0       -0.649230   -0.918647   -2.178077
     26          1           0       -2.829978    0.247403   -2.620667
 ---------------------------------------------------------------------
                    Distance matrix (angstroms):
                    1          2          3          4          5
     1  N    0.000000
     2  C    1.160543   0.000000
     3  C    2.596253   1.435712   0.000000
     4  C    3.515709   2.460583   1.407520   0.000000
     5  C    4.845759   3.734055   2.422985   1.392678   0.000000
     6  C    5.367909   4.207387   2.771692   2.403998   1.396008
     7  S    7.172563   6.012044   4.576350   4.063357   2.766567
     8  C    7.785033   6.661019   5.291038   4.796280   3.604925
     9  C    8.207667   7.124110   5.823180   5.070830   3.904509
    10  C    8.985836   7.963428   6.758397   6.088514   5.071554
    11  C    9.344956   8.345845   7.174920   6.755092   5.818446
    12  C    8.985833   7.963427   6.758397   6.557287   5.625444
    13  C    8.207664   7.124109   5.823180   5.628137   4.604859
    14  O    7.730941   6.592525   5.198146   4.340167   2.963877
    15  O    7.730938   6.592524   5.198146   5.012195   3.881542
    16  C    4.845754   3.734053   2.422985   2.810126   2.440120
    17  C    3.515702   2.460580   1.407520   2.441378   2.810126
    18  H    3.492078   2.678424   2.165757   1.091041   2.161821
    19  H    5.679206   4.626197   3.421212   2.168903   1.090868
    20  H    8.159450   7.084643   5.799618   4.826887   3.621447
    21  H    9.509000   8.531338   7.393100   6.600071   5.642195
    22  H   10.102690   9.155664   8.059005   7.665736   6.803957
    23  H    9.508995   8.531336   7.393100   7.355469   6.509294
    24  H    8.159444   7.084640   5.799618   5.814995   4.860534
    25  H    5.679198   4.626194   3.421212   3.900458   3.419651
    26  H    3.492064   2.678418   2.165757   3.426441   3.901046
                    6          7          8          9         10
     6  C    0.000000
     7  S    1.804658   0.000000
     8  C    2.825947   1.795502   0.000000
     9  C    3.601620   2.758177   1.396587   0.000000
    10  C    4.791727   4.055207   2.402960   1.396128   0.000000
    11  C    5.282458   4.564136   2.768634   2.421530   1.398913
    12  C    4.791727   4.055207   2.402960   2.807038   2.428144
    13  C    3.601619   2.758177   1.396587   2.442313   2.807038
    14  O    2.638534   1.468986   2.644179   2.971308   4.352207
    15  O    2.638534   1.468986   2.644179   3.887945   5.019231
    16  C    1.396009   2.766568   3.604923   4.604857   5.625440
    17  C    2.403998   4.063357   4.796278   5.628135   6.557284
    18  H    3.399762   4.928361   5.592975   5.647418   6.606495
    19  H    2.155713   2.882786   3.644257   3.619728   4.827859
    20  H    3.642907   2.877053   2.156824   1.091012   2.175463
    21  H    5.583926   4.916303   3.396025   2.158177   1.092218
    22  H    6.322594   5.656566   3.861065   3.409677   2.160726
    23  H    5.583926   4.916303   3.396025   3.899200   3.417278
    24  H    3.642907   2.877053   2.156824   3.421939   3.897560
    25  H    2.155714   2.882786   3.644253   4.859614   5.810389
    26  H    3.399762   4.928362   5.592972   6.515172   7.357897
                   11         12         13         14         15
    11  C    0.000000
    12  C    1.398913   0.000000
    13  C    2.421530   1.396129   0.000000
    14  O    5.204317   5.019231   3.887945   0.000000
    15  O    5.204317   4.352207   2.971308   2.574384   0.000000
    16  C    5.818442   5.071550   3.904506   3.881543   2.963878
    17  C    6.755088   6.088510   5.070828   5.012195   4.340168
    18  H    7.394248   7.357901   6.515175   4.965654   5.981858
    19  H    5.793960   5.810394   4.859618   2.554150   4.195911
    20  H    3.420236   3.897560   3.421939   2.560980   4.200812
    21  H    2.164113   3.417278   3.899200   4.971363   5.985881
    22  H    1.092432   2.160726   3.409677   6.263634   6.263634
    23  H    2.164113   1.092218   2.158177   5.985881   4.971363
    24  H    3.420236   2.175463   1.091012   4.200813   2.560980
    25  H    5.793953   4.827851   3.619722   4.195913   2.554153
    26  H    7.394242   6.606489   5.647414   5.981859   4.965656
                   16         17         18         19         20
    16  C    0.000000
    17  C    1.392678   0.000000
    18  H    3.901046   3.426442   0.000000
    19  H    3.419651   3.900458   2.512213   0.000000
    20  H    4.860533   5.814994   5.253594   3.052498   0.000000
    21  H    6.509291   7.355466   6.965857   5.247432   2.509595
    22  H    6.803953   7.665732   8.252737   6.766596   4.323924
    23  H    5.642190   6.600067   8.196531   6.791429   4.989637
    24  H    3.621444   4.826885   6.798015   5.278135   4.307131
    25  H    1.090868   2.168903   4.991346   4.304714   5.278132
    26  H    2.161821   1.091041   4.321383   4.991346   6.798013
                   21         22         23         24         25
    21  H    0.000000
    22  H    2.489723   0.000000
    23  H    4.318050   2.489723   0.000000
    24  H    4.989637   4.323924   2.509595   0.000000
    25  H    6.791423   6.766588   5.247424   3.052492   0.000000
    26  H    8.196526   8.252731   6.965852   5.253591   2.512214
                   26
    26  H    0.000000
 Stoichiometry    C13H9NO2S
 Framework group  C1[X(C13H9NO2S)]
 Deg. of freedom    72
 Full point group                 C1      NOp   1
 Largest Abelian subgroup         C1      NOp   1
 Largest concise Abelian subgroup C1      NOp   1
                         Standard orientation:                         
 ---------------------------------------------------------------------
 Center     Atomic      Atomic             Coordinates (Angstroms)
 Number     Number       Type             X           Y           Z
 ---------------------------------------------------------------------
      1          7           0        5.641104   -1.563095   -0.000002
      2          6           0        4.590420   -1.070223    0.000004
      3          6           0        3.288950   -0.464050    0.000004
      4          6           0        2.655378   -0.164683    1.220692
      5          6           0        1.391162    0.419533    1.220060
      6          6           0        0.769267    0.690712   -0.000001
      7         16           0       -0.870459    1.444430   -0.000004
      8          6           0       -1.978798    0.031839   -0.000000
      9          6           0       -2.404663   -0.495293    1.221157
     10          6           0       -3.262272   -1.596942    1.214076
     11          6           0       -3.685518   -2.148171    0.000005
     12          6           0       -3.262271   -1.596950   -1.214068
     13          6           0       -2.404661   -0.495301   -1.221156
     14          8           0       -1.024673    2.135284    1.287186
     15          8           0       -1.024672    2.135277   -1.287198
     16          6           0        1.391161    0.419521   -1.220060
     17          6           0        2.655377   -0.164696   -1.220686
     18          1           0        3.162986   -0.386266    2.160695
     19          1           0        0.889192    0.681915    2.152356
     20          1           0       -2.078646   -0.032006    2.153565
     21          1           0       -3.608189   -2.021612    2.159030
     22          1           0       -4.357514   -3.009466    0.000007
     23          1           0       -3.608186   -2.021625   -2.159020
     24          1           0       -2.078643   -0.032019   -2.153566
     25          1           0        0.889191    0.681893   -2.152358
     26          1           0        3.162985   -0.386288   -2.160687
 ---------------------------------------------------------------------
 Rotational constants (GHZ):           0.7808051           0.2499017           0.2293766
 Standard basis: def2SVP (5D, 7F)
 There are   304 symmetry adapted cartesian basis functions of A   symmetry.
 There are   287 symmetry adapted basis functions of A   symmetry.
   287 basis functions,   500 primitive gaussians,   304 cartesian basis functions
    63 alpha electrons       63 beta electrons
       nuclear repulsion energy      1226.9588592199 Hartrees.
 NAtoms=   26 NActive=   26 NUniq=   26 SFac= 1.00D+00 NAtFMM=   60 NAOKFM=F Big=F
 Integral buffers will be    131072 words long.
 Raffenetti 2 integral format.
 Two-electron integral symmetry is turned on.
 One-electron integrals computed using PRISM.
   1 Symmetry operations used in ECPInt.
 ECPInt:  NShTT=    8646 NPrTT=   32898 LenC2=    7966 LenP2D=   21352.
 LDataN:  DoStor=T MaxTD1= 4 Len=   56
 NBasis=   287 RedAO= T EigKep=  2.70D-04  NBF=   287
 NBsUse=   287 1.00D-06 EigRej= -1.00D+00 NBFU=   287
 ExpMin= 1.22D-01 ExpMax= 9.18D+03 ExpMxC= 1.38D+03 IAcc=3 IRadAn=         5 AccDes= 0.00D+00
 Harris functional with IExCor=  402 and IRadAn=       5 diagonalized for initial guess.
 HarFok:  IExCor=  402 AccDes= 0.00D+00 IRadAn=         5 IDoV= 1 UseB2=F ITyADJ=14
 ICtDFT=  3500011 ScaDFX=  1.000000  1.000000  1.000000  1.000000
 FoFCou: FMM=F IPFlag=           0 FMFlag=      100000 FMFlg1=           0
         NFxFlg=           0 DoJE=T BraDBF=F KetDBF=T FulRan=T
         wScrn=  0.000000 ICntrl=       500 IOpCl=  0 I1Cent=   200000004 NGrid=           0
         NMat0=    1 NMatS0=      1 NMatT0=    0 NMatD0=    1 NMtDS0=    0 NMtDT0=    0
 Petite list used in FoFCou.
 Requested convergence on RMS density matrix=1.00D-08 within 128 cycles.
 Requested convergence on MAX density matrix=1.00D-06.
 Requested convergence on             energy=1.00D-06.
 No special actions if energy rises.
 Integral accuracy reduced to 1.0D-05 until final iterations.
 Initial convergence to 1.0D-05 achieved.  Increase integral accuracy.
 SCF Done:  E(RB3LYP) =  -1103.47398827     A.U. after   15 cycles
            NFock= 15  Conv=0.95D-08     -V/T= 2.0074

 **********************************************************************

            Population analysis using the SCF Density.

 **********************************************************************

 Orbital symmetries:
       Occupied  (A) (A) (A) (A) (A) (A) (A) (A) (A) (A) (A) (A)
                 (A) (A) (A) (A) (A) (A) (A) (A) (A) (A) (A) (A)
                 (A) (A) (A) (A) (A) (A) (A) (A) (A) (A) (A) (A)
                 (A) (A) (A) (A) (A) (A) (A) (A) (A) (A) (A) (A)
                 (A) (A) (A) (A) (A) (A) (A) (A) (A) (A) (A) (A)
                 (A) (A) (A)
       Virtual   (A) (A) (A) (A) (A) (A) (A) (A) (A) (A) (A) (A)
                 (A) (A) (A) (A) (A) (A) (A) (A) (A) (A) (A) (A)
                 (A) (A) (A) (A) (A) (A) (A) (A) (A) (A) (A) (A)
                 (A) (A) (A) (A) (A) (A) (A) (A) (A) (A) (A) (A)
                 (A) (A) (A) (A) (A) (A) (A) (A) (A) (A) (A) (A)
                 (A) (A) (A) (A) (A) (A) (A) (A) (A) (A) (A) (A)
                 (A) (A) (A) (A) (A) (A) (A) (A) (A) (A) (A) (A)
                 (A) (A) (A) (A) (A) (A) (A) (A) (A) (A) (A) (A)
                 (A) (A) (A) (A) (A) (A) (A) (A) (A) (A) (A) (A)
                 (A) (A) (A) (A) (A) (A) (A) (A) (A) (A) (A) (A)
                 (A) (A) (A) (A) (A) (A) (A) (A) (A) (A) (A) (A)
                 (A) (A) (A) (A) (A) (A) (A) (A) (A) (A) (A) (A)
                 (A) (A) (A) (A) (A) (A) (A) (A) (A) (A) (A) (A)
                 (A) (A) (A) (A) (A) (A) (A) (A) (A) (A) (A) (A)
                 (A) (A) (A) (A) (A) (A) (A) (A) (A) (A) (A) (A)
                 (A) (A) (A) (A) (A) (A) (A) (A) (A) (A) (A) (A)
                 (A) (A) (A) (A) (A) (A) (A) (A) (A) (A) (A) (A)
                 (A) (A) (A) (A) (A) (A) (A) (A) (A) (A) (A) (A)
                 (A) (A) (A) (A) (A) (A) (A) (A)
 The electronic state is 1-A.
 Alpha  occ. eigenvalues --  -89.07101 -19.13080 -19.13072 -14.34289 -10.26156
 Alpha  occ. eigenvalues --  -10.24572 -10.24170 -10.23992 -10.23991 -10.23710
 Alpha  occ. eigenvalues --  -10.23709 -10.23560 -10.22659 -10.22657 -10.22341
 Alpha  occ. eigenvalues --  -10.22169 -10.22167  -8.13594  -6.10416  -6.10355
 Alpha  occ. eigenvalues --   -6.10294  -1.10546  -0.99789  -0.91716  -0.89498
 Alpha  occ. eigenvalues --   -0.88353  -0.81275  -0.78680  -0.78409  -0.77172
 Alpha  occ. eigenvalues --   -0.70870  -0.65616  -0.65136  -0.63361  -0.60239
 Alpha  occ. eigenvalues --   -0.58392  -0.56066  -0.52258  -0.51318  -0.49018
 Alpha  occ. eigenvalues --   -0.48966  -0.48272  -0.46937  -0.46806  -0.45477
 Alpha  occ. eigenvalues --   -0.44623  -0.43591  -0.42956  -0.40254  -0.39682
 Alpha  occ. eigenvalues --   -0.39631  -0.37911  -0.37268  -0.37161  -0.35123
 Alpha  occ. eigenvalues --   -0.33993  -0.32954  -0.31417  -0.30333  -0.30290
 Alpha  occ. eigenvalues --   -0.30129  -0.28720  -0.28116
 Alpha virt. eigenvalues --   -0.09084  -0.05481  -0.05012  -0.03778   0.01952
 Alpha virt. eigenvalues --    0.02523   0.03811   0.04940   0.07099   0.07712
 Alpha virt. eigenvalues --    0.08092   0.08610   0.08958   0.10196   0.11250
 Alpha virt. eigenvalues --    0.12226   0.12942   0.13622   0.14472   0.15186
 Alpha virt. eigenvalues --    0.16833   0.16871   0.21786   0.24086   0.24825
 Alpha virt. eigenvalues --    0.25401   0.26161   0.26618   0.27170   0.28121
 Alpha virt. eigenvalues --    0.29899   0.32452   0.34982   0.37014   0.37582
 Alpha virt. eigenvalues --    0.37976   0.39074   0.39730   0.41360   0.42387
 Alpha virt. eigenvalues --    0.42567   0.42779   0.43760   0.44170   0.44678
 Alpha virt. eigenvalues --    0.45579   0.46859   0.47821   0.48444   0.49352
 Alpha virt. eigenvalues --    0.51791   0.52212   0.52838   0.53743   0.54567
 Alpha virt. eigenvalues --    0.55670   0.56836   0.57376   0.60018   0.60205
 Alpha virt. eigenvalues --    0.60397   0.62046   0.62929   0.63157   0.63205
 Alpha virt. eigenvalues --    0.64386   0.64396   0.64556   0.65833   0.66106
 Alpha virt. eigenvalues --    0.66669   0.66674   0.67720   0.68798   0.70589
 Alpha virt. eigenvalues --    0.71039   0.71086   0.71726   0.72141   0.73977
 Alpha virt. eigenvalues --    0.75497   0.75814   0.77243   0.79126   0.79334
 Alpha virt. eigenvalues --    0.83337   0.84088   0.85291   0.85629   0.86197
 Alpha virt. eigenvalues --    0.90604   0.91416   0.93241   0.93648   0.97566
 Alpha virt. eigenvalues --    0.98551   1.01366   1.03082   1.05459   1.06518
 Alpha virt. eigenvalues --    1.08370   1.09262   1.11194   1.12690   1.13522
 Alpha virt. eigenvalues --    1.17279   1.17359   1.18483   1.19801   1.20182
 Alpha virt. eigenvalues --    1.20352   1.21316   1.21621   1.22230   1.22615
 Alpha virt. eigenvalues --    1.23078   1.26454   1.27669   1.27818   1.28982
 Alpha virt. eigenvalues --    1.30498   1.31639   1.33930   1.43652   1.48740
 Alpha virt. eigenvalues --    1.50707   1.54061   1.56118   1.56395   1.57195
 Alpha virt. eigenvalues --    1.60093   1.64911   1.66601   1.66902   1.67072
 Alpha virt. eigenvalues --    1.68181   1.69391   1.70479   1.71002   1.71803
 Alpha virt. eigenvalues --    1.72479   1.73372   1.73547   1.74357   1.76885
 Alpha virt. eigenvalues --    1.77330   1.78755   1.79405   1.81002   1.83137
 Alpha virt. eigenvalues --    1.84493   1.87576   1.89135   1.91104   1.91519
 Alpha virt. eigenvalues --    1.92156   1.92455   1.92674   1.94034   1.95129
 Alpha virt. eigenvalues --    1.95487   2.01724   2.03652   2.07303   2.07946
 Alpha virt. eigenvalues --    2.08177   2.10864   2.11940   2.13174   2.18429
 Alpha virt. eigenvalues --    2.21331   2.21676   2.23031   2.25101   2.25403
 Alpha virt. eigenvalues --    2.25971   2.26994   2.27164   2.27826   2.29061
 Alpha virt. eigenvalues --    2.30224   2.31991   2.32147   2.33164   2.37489
 Alpha virt. eigenvalues --    2.44686   2.50010   2.55978   2.57078   2.57652
 Alpha virt. eigenvalues --    2.58408   2.59803   2.60980   2.61158   2.62721
 Alpha virt. eigenvalues --    2.65087   2.67254   2.67883   2.68554   2.69100
 Alpha virt. eigenvalues --    2.69749   2.70531   2.75993   2.78715   2.80892
 Alpha virt. eigenvalues --    2.82689   2.83517   2.83993   2.86350   2.87422
 Alpha virt. eigenvalues --    2.93340   2.96767   2.97052   2.98772   2.99042
 Alpha virt. eigenvalues --    3.09121   3.10566   3.17755   3.26056   3.28766
 Alpha virt. eigenvalues --    3.38482   3.42110   3.57317   3.60917
          Condensed to atoms (all electrons):
               1          2          3          4          5          6
     1  N    6.059800   0.911835  -0.036477  -0.001478  -0.000007   0.000026
     2  C    0.911835   5.118699   0.268361  -0.085145   0.013186   0.002446
     3  C   -0.036477   0.268361   5.388817   0.251846   0.120916  -0.185470
     4  C   -0.001478  -0.085145   0.251846   5.078113   0.232494   0.111728
     5  C   -0.000007   0.013186   0.120916   0.232494   5.119398   0.214216
     6  C    0.000026   0.002446  -0.185470   0.111728   0.214216   5.704132
     7  S   -0.000000  -0.000002   0.000545   0.002321  -0.039486   0.220636
     8  C   -0.000000  -0.000002   0.000008  -0.000707  -0.004705  -0.088170
     9  C   -0.000000  -0.000000  -0.000008   0.000083   0.003970  -0.004565
    10  C    0.000000   0.000000   0.000001   0.000006   0.000086  -0.000651
    11  C    0.000000  -0.000000  -0.000000   0.000001  -0.000004   0.000017
    12  C    0.000000   0.000000   0.000001  -0.000001  -0.000008  -0.000651
    13  C   -0.000000  -0.000000  -0.000008  -0.000004  -0.000544  -0.004565
    14  O    0.000000   0.000000  -0.000031   0.001326   0.009946  -0.068290
    15  O    0.000000   0.000000  -0.000031   0.000000   0.002832  -0.068290
    16  C   -0.000007   0.013186   0.120916  -0.139369   0.061670   0.214215
    17  C   -0.001478  -0.085145   0.251848   0.092678  -0.139368   0.111728
    18  H   -0.000240  -0.021333  -0.066990   0.454319  -0.070889   0.016405
    19  H   -0.000002  -0.000427   0.013911  -0.059259   0.441341  -0.073774
    20  H    0.000000   0.000000   0.000001   0.000178   0.001236  -0.000666
    21  H    0.000000   0.000000   0.000000  -0.000000   0.000001   0.000007
    22  H    0.000000   0.000000  -0.000000   0.000000  -0.000000   0.000000
    23  H    0.000000   0.000000   0.000000  -0.000000   0.000001   0.000007
    24  H    0.000000   0.000000   0.000001  -0.000001  -0.000128  -0.000666
    25  H   -0.000002  -0.000427   0.013911  -0.001453   0.012485  -0.073774
    26  H   -0.000240  -0.021333  -0.066990   0.014581  -0.002072   0.016405
               7          8          9         10         11         12
     1  N   -0.000000  -0.000000  -0.000000   0.000000   0.000000   0.000000
     2  C   -0.000002  -0.000002  -0.000000   0.000000  -0.000000   0.000000
     3  C    0.000545   0.000008  -0.000008   0.000001  -0.000000   0.000001
     4  C    0.002321  -0.000707   0.000083   0.000006   0.000001  -0.000001
     5  C   -0.039486  -0.004705   0.003970   0.000086  -0.000004  -0.000008
     6  C    0.220636  -0.088170  -0.004565  -0.000651   0.000017  -0.000651
     7  S   14.072455   0.225317  -0.040880   0.002765   0.000592   0.002765
     8  C    0.225317   5.697066   0.223253   0.116735  -0.182591   0.116735
     9  C   -0.040880   0.223253   5.141812   0.225209   0.111975  -0.145875
    10  C    0.002765   0.116735   0.225209   5.106422   0.237771   0.108284
    11  C    0.000592  -0.182591   0.111975   0.237771   5.123310   0.237772
    12  C    0.002765   0.116735  -0.145875   0.108284   0.237772   5.106422
    13  C   -0.040880   0.223253   0.057235  -0.145875   0.111975   0.225209
    14  O    0.432483  -0.068295   0.010358   0.001239  -0.000031   0.000008
    15  O    0.432482  -0.068295   0.002751   0.000008  -0.000031   0.001239
    16  C   -0.039486  -0.004706  -0.000544  -0.000008  -0.000004   0.000086
    17  C    0.002321  -0.000707  -0.000004  -0.000001   0.000001   0.000006
    18  H   -0.000144   0.000008   0.000001  -0.000000   0.000000  -0.000000
    19  H   -0.008318  -0.000633   0.001304   0.000172   0.000002  -0.000001
    20  H   -0.009033  -0.074091   0.438920  -0.058019   0.013396  -0.001804
    21  H   -0.000182   0.016598  -0.074652   0.445365  -0.074520   0.014773
    22  H    0.000018  -0.001704   0.014907  -0.071328   0.440396  -0.071328
    23  H   -0.000182   0.016598  -0.001773   0.014773  -0.074520   0.445365
    24  H   -0.009033  -0.074091   0.013007  -0.001804   0.013396  -0.058019
    25  H   -0.008318  -0.000633  -0.000127  -0.000001   0.000002   0.000172
    26  H   -0.000144   0.000008   0.000001  -0.000000   0.000000  -0.000000
              13         14         15         16         17         18
     1  N   -0.000000   0.000000   0.000000  -0.000007  -0.001478  -0.000240
     2  C   -0.000000   0.000000   0.000000   0.013186  -0.085145  -0.021333
     3  C   -0.000008  -0.000031  -0.000031   0.120916   0.251848  -0.066990
     4  C   -0.000004   0.001326   0.000000  -0.139369   0.092678   0.454319
     5  C   -0.000544   0.009946   0.002832   0.061670  -0.139368  -0.070889
     6  C   -0.004565  -0.068290  -0.068290   0.214215   0.111728   0.016405
     7  S   -0.040880   0.432483   0.432482  -0.039486   0.002321  -0.000144
     8  C    0.223253  -0.068295  -0.068295  -0.004706  -0.000707   0.000008
     9  C    0.057235   0.010358   0.002751  -0.000544  -0.000004   0.000001
    10  C   -0.145875   0.001239   0.000008  -0.000008  -0.000001  -0.000000
    11  C    0.111975  -0.000031  -0.000031  -0.000004   0.000001   0.000000
    12  C    0.225209   0.000008   0.001239   0.000086   0.000006  -0.000000
    13  C    5.141812   0.002751   0.010358   0.003970   0.000083   0.000001
    14  O    0.002751   8.125869  -0.027005   0.002832   0.000000  -0.000004
    15  O    0.010358  -0.027005   8.125869   0.009946   0.001326   0.000001
    16  C    0.003970   0.002832   0.009946   5.119398   0.232495  -0.002072
    17  C    0.000083   0.000000   0.001326   0.232495   5.078112   0.014581
    18  H    0.000001  -0.000004   0.000001  -0.002072   0.014581   0.680970
    19  H   -0.000127   0.015317   0.000234   0.012485  -0.001453  -0.011171
    20  H    0.013007   0.014905   0.000225  -0.000128  -0.000001  -0.000003
    21  H   -0.001773  -0.000004   0.000001   0.000001  -0.000000  -0.000000
    22  H    0.014907  -0.000000  -0.000000  -0.000000   0.000000   0.000000
    23  H   -0.074652   0.000001  -0.000004   0.000001  -0.000000  -0.000000
    24  H    0.438920   0.000225   0.014905   0.001236   0.000178  -0.000000
    25  H    0.001304   0.000234   0.015317   0.441341  -0.059259   0.000029
    26  H    0.000001   0.000001  -0.000004  -0.070889   0.454319  -0.000176
              19         20         21         22         23         24
     1  N   -0.000002   0.000000   0.000000   0.000000   0.000000   0.000000
     2  C   -0.000427   0.000000   0.000000   0.000000   0.000000   0.000000
     3  C    0.013911   0.000001   0.000000  -0.000000   0.000000   0.000001
     4  C   -0.059259   0.000178  -0.000000   0.000000  -0.000000  -0.000001
     5  C    0.441341   0.001236   0.000001  -0.000000   0.000001  -0.000128
     6  C   -0.073774  -0.000666   0.000007   0.000000   0.000007  -0.000666
     7  S   -0.008318  -0.009033  -0.000182   0.000018  -0.000182  -0.009033
     8  C   -0.000633  -0.074091   0.016598  -0.001704   0.016598  -0.074091
     9  C    0.001304   0.438920  -0.074652   0.014907  -0.001773   0.013007
    10  C    0.000172  -0.058019   0.445365  -0.071328   0.014773  -0.001804
    11  C    0.000002   0.013396  -0.074520   0.440396  -0.074520   0.013396
    12  C   -0.000001  -0.001804   0.014773  -0.071328   0.445365  -0.058019
    13  C   -0.000127   0.013007  -0.001773   0.014907  -0.074652   0.438920
    14  O    0.015317   0.014905  -0.000004  -0.000000   0.000001   0.000225
    15  O    0.000234   0.000225   0.000001  -0.000000  -0.000004   0.014905
    16  C    0.012485  -0.000128   0.000001  -0.000000   0.000001   0.001236
    17  C   -0.001453  -0.000001  -0.000000   0.000000  -0.000000   0.000178
    18  H   -0.011171  -0.000003  -0.000000   0.000000  -0.000000  -0.000000
    19  H    0.652961   0.000595  -0.000003  -0.000000  -0.000000  -0.000014
    20  H    0.000595   0.664632  -0.012036  -0.000239   0.000031  -0.000254
    21  H   -0.000003  -0.012036   0.699412  -0.012957  -0.000273   0.000031
    22  H   -0.000000  -0.000239  -0.012957   0.699614  -0.012957  -0.000239
    23  H   -0.000000   0.000031  -0.000273  -0.012957   0.699412  -0.012036
    24  H   -0.000014  -0.000254   0.000031  -0.000239  -0.012036   0.664632
    25  H   -0.000250  -0.000014  -0.000000  -0.000000  -0.000003   0.000595
    26  H    0.000029  -0.000000  -0.000000   0.000000  -0.000000  -0.000003
              25         26
     1  N   -0.000002  -0.000240
     2  C   -0.000427  -0.021333
     3  C    0.013911  -0.066990
     4  C   -0.001453   0.014581
     5  C    0.012485  -0.002072
     6  C   -0.073774   0.016405
     7  S   -0.008318  -0.000144
     8  C   -0.000633   0.000008
     9  C   -0.000127   0.000001
    10  C   -0.000001  -0.000000
    11  C    0.000002   0.000000
    12  C    0.000172  -0.000000
    13  C    0.001304   0.000001
    14  O    0.000234   0.000001
    15  O    0.015317  -0.000004
    16  C    0.441341  -0.070889
    17  C   -0.059259   0.454319
    18  H    0.000029  -0.000176
    19  H   -0.000250   0.000029
    20  H   -0.000014  -0.000000
    21  H   -0.000000  -0.000000
    22  H   -0.000000   0.000000
    23  H   -0.000003  -0.000000
    24  H    0.000595  -0.000003
    25  H    0.652961  -0.011171
    26  H   -0.011171   0.680970
 Mulliken charges:
               1
     1  N    0.068269
     2  C   -0.113898
     3  C   -0.075080
     4  C    0.047741
     5  C    0.023433
     6  C   -0.042437
     7  S    0.801388
     8  C   -0.066245
     9  C    0.023644
    10  C    0.018851
    11  C    0.041099
    12  C    0.018851
    13  C    0.023644
    14  O   -0.453833
    15  O   -0.453833
    16  C    0.023433
    17  C    0.047741
    18  H    0.006708
    19  H    0.017083
    20  H    0.009159
    21  H    0.000212
    22  H    0.000909
    23  H    0.000212
    24  H    0.009159
    25  H    0.017083
    26  H    0.006708
 Sum of Mulliken charges =  -0.00000
 Mulliken charges with hydrogens summed into heavy atoms:
               1
     1  N    0.068269
     2  C   -0.113898
     3  C   -0.075080
     4  C    0.054449
     5  C    0.040516
     6  C   -0.042437
     7  S    0.801388
     8  C   -0.066245
     9  C    0.032803
    10  C    0.019062
    11  C    0.042008
    12  C    0.019062
    13  C    0.032803
    14  O   -0.453833
    15  O   -0.453833
    16  C    0.040516
    17  C    0.054449
 Electronic spatial extent (au):  <R**2>=           4830.3752
 Charge=             -0.0000 electrons
 Dipole moment (field-independent basis, Debye):
    X=             -3.2005    Y=             -3.3072    Z=              0.0000  Tot=              4.6022
 Quadrupole moment (field-independent basis, Debye-Ang):
   XX=           -122.0996   YY=           -115.1001   ZZ=            -95.4609
   XY=             19.7988   XZ=              0.0000   YZ=              0.0001
 Traceless Quadrupole moment (field-independent basis, Debye-Ang):
   XX=            -11.2128   YY=             -4.2132   ZZ=             15.4259
   XY=             19.7988   XZ=              0.0000   YZ=              0.0001
 Octapole moment (field-independent basis, Debye-Ang**2):
  XXX=           -222.9123  YYY=             -5.2003  ZZZ=              0.0001  XYY=            -29.3678
  XXY=             33.6001  XXZ=              0.0003  XZZ=              3.3469  YZZ=            -11.4247
  YYZ=             -0.0000  XYZ=              0.0000
 Hexadecapole moment (field-independent basis, Debye-Ang**3):
 XXXX=          -5979.9617 YYYY=          -1151.7546 ZZZZ=           -668.5878 XXXY=            477.0435
 XXXZ=              0.0007 YYYX=             83.0385 YYYZ=             -0.0001 ZZZX=             -0.0001
 ZZZY=              0.0005 XXYY=          -1034.6544 XXZZ=           -830.8929 YYZZ=           -329.1700
 XXYZ=             -0.0001 YYXZ=              0.0001 ZZXY=             24.2184
 N-N= 1.226958859220D+03 E-N=-5.036846755284D+03  KE= 1.095351653125D+03
 ******************************Gaussian NBO Version 3.1******************************
             N A T U R A L   A T O M I C   O R B I T A L   A N D
          N A T U R A L   B O N D   O R B I T A L   A N A L Y S I S
 ******************************Gaussian NBO Version 3.1******************************
       /RESON  / : Allow strongly delocalized NBO set

 Analyzing the SCF density

 Job title: 14                                                              

 Storage needed:    249448 in NPA,    331031 in NBO ( 939520456 available)


 NATURAL POPULATIONS:  Natural atomic orbital occupancies 
                                                          
   NAO  Atom  No  lang   Type(AO)    Occupancy      Energy
 ----------------------------------------------------------
     1    N    1  S      Cor( 1S)     1.99959     -14.10307
     2    N    1  S      Val( 2S)     1.58743      -0.56882
     3    N    1  S      Ryd( 3S)     0.00825       1.06972
     4    N    1  px     Val( 2p)     1.46332      -0.20120
     5    N    1  px     Ryd( 3p)     0.00171       0.80068
     6    N    1  py     Val( 2p)     1.16539      -0.16640
     7    N    1  py     Ryd( 3p)     0.00063       0.82318
     8    N    1  pz     Val( 2p)     1.07061      -0.15648
     9    N    1  pz     Ryd( 3p)     0.00013       0.85972
    10    N    1  dxy    Ryd( 3d)     0.00164       2.72858
    11    N    1  dxz    Ryd( 3d)     0.00189       2.46465
    12    N    1  dyz    Ryd( 3d)     0.00041       2.23820
    13    N    1  dx2y2  Ryd( 3d)     0.00184       2.65857
    14    N    1  dz2    Ryd( 3d)     0.00040       2.41112

    15    C    2  S      Cor( 1S)     1.99920     -10.11595
    16    C    2  S      Val( 2S)     0.80328      -0.11808
    17    C    2  S      Ryd( 3S)     0.00716       0.56643
    18    C    2  px     Val( 2p)     0.98480       0.00827
    19    C    2  px     Ryd( 3p)     0.01485       0.60612
    20    C    2  py     Val( 2p)     0.94774      -0.08630
    21    C    2  py     Ryd( 3p)     0.00394       0.53734
    22    C    2  pz     Val( 2p)     0.92775      -0.11233
    23    C    2  pz     Ryd( 3p)     0.00624       0.57332
    24    C    2  dxy    Ryd( 3d)     0.00131       2.42454
    25    C    2  dxz    Ryd( 3d)     0.00144       2.09097
    26    C    2  dyz    Ryd( 3d)     0.00033       1.77355
    27    C    2  dx2y2  Ryd( 3d)     0.00155       2.32129
    28    C    2  dz2    Ryd( 3d)     0.00027       2.04166

    29    C    3  S      Cor( 1S)     1.99877     -10.12805
    30    C    3  S      Val( 2S)     0.87644      -0.15086
    31    C    3  S      Ryd( 3S)     0.00142       0.46991
    32    C    3  px     Val( 2p)     1.08690      -0.12280
    33    C    3  px     Ryd( 3p)     0.00471       0.93267
    34    C    3  py     Val( 2p)     1.05619      -0.14648
    35    C    3  py     Ryd( 3p)     0.00183       0.67852
    36    C    3  pz     Val( 2p)     1.12725      -0.11515
    37    C    3  pz     Ryd( 3p)     0.00196       0.87954
    38    C    3  dxy    Ryd( 3d)     0.00056       2.07831
    39    C    3  dxz    Ryd( 3d)     0.00077       2.31367
    40    C    3  dyz    Ryd( 3d)     0.00069       1.96689
    41    C    3  dx2y2  Ryd( 3d)     0.00052       2.01438
    42    C    3  dz2    Ryd( 3d)     0.00083       2.37094

    43    C    4  S      Cor( 1S)     1.99892     -10.10822
    44    C    4  S      Val( 2S)     0.93908      -0.17410
    45    C    4  S      Ryd( 3S)     0.00159       0.54351
    46    C    4  px     Val( 2p)     1.07295      -0.09547
    47    C    4  px     Ryd( 3p)     0.00351       0.69941
    48    C    4  py     Val( 2p)     0.98647      -0.13461
    49    C    4  py     Ryd( 3p)     0.00147       0.55722
    50    C    4  pz     Val( 2p)     1.15280      -0.09478
    51    C    4  pz     Ryd( 3p)     0.00569       0.88258
    52    C    4  dxy    Ryd( 3d)     0.00050       2.09938
    53    C    4  dxz    Ryd( 3d)     0.00069       2.35939
    54    C    4  dyz    Ryd( 3d)     0.00046       1.98279
    55    C    4  dx2y2  Ryd( 3d)     0.00051       2.04295
    56    C    4  dz2    Ryd( 3d)     0.00062       2.36429

    57    C    5  S      Cor( 1S)     1.99885     -10.10146
    58    C    5  S      Val( 2S)     0.93997      -0.17476
    59    C    5  S      Ryd( 3S)     0.00156       0.54311
    60    C    5  px     Val( 2p)     1.08388      -0.09930
    61    C    5  px     Ryd( 3p)     0.00517       0.72079
    62    C    5  py     Val( 2p)     0.98165      -0.13269
    63    C    5  py     Ryd( 3p)     0.00200       0.58033
    64    C    5  pz     Val( 2p)     1.17586      -0.10096
    65    C    5  pz     Ryd( 3p)     0.00660       0.87378
    66    C    5  dxy    Ryd( 3d)     0.00050       2.10709
    67    C    5  dxz    Ryd( 3d)     0.00070       2.36024
    68    C    5  dyz    Ryd( 3d)     0.00049       1.99999
    69    C    5  dx2y2  Ryd( 3d)     0.00051       2.04761
    70    C    5  dz2    Ryd( 3d)     0.00061       2.36573

    71    C    6  S      Cor( 1S)     1.99869     -10.12020
    72    C    6  S      Val( 2S)     0.95051      -0.21937
    73    C    6  S      Ryd( 3S)     0.00496       0.61327
    74    C    6  px     Val( 2p)     1.09374      -0.17757
    75    C    6  px     Ryd( 3p)     0.00960       0.97683
    76    C    6  py     Val( 2p)     1.07110      -0.16987
    77    C    6  py     Ryd( 3p)     0.00242       0.67959
    78    C    6  pz     Val( 2p)     1.12096      -0.12051
    79    C    6  pz     Ryd( 3p)     0.00823       0.87433
    80    C    6  dxy    Ryd( 3d)     0.00060       1.99246
    81    C    6  dxz    Ryd( 3d)     0.00068       2.29246
    82    C    6  dyz    Ryd( 3d)     0.00071       1.96418
    83    C    6  dx2y2  Ryd( 3d)     0.00050       1.94330
    84    C    6  dz2    Ryd( 3d)     0.00091       2.34686

    85    S    7  S      Cor( 1S)     1.99999     -88.28105
    86    S    7  S      Cor( 2S)     1.99830      -8.68803
    87    S    7  S      Val( 3S)     1.06410      -0.55495
    88    S    7  S      Ryd( 4S)     0.00782       0.68592
    89    S    7  px     Cor( 2p)     1.99983      -6.09218
    90    S    7  px     Val( 3p)     1.00757      -0.21295
    91    S    7  px     Ryd( 4p)     0.00695       0.82433
    92    S    7  py     Cor( 2p)     1.99985      -6.09150
    93    S    7  py     Val( 3p)     0.89718      -0.19907
    94    S    7  py     Ryd( 4p)     0.01025       0.81052
    95    S    7  pz     Cor( 2p)     1.99983      -6.08880
    96    S    7  pz     Val( 3p)     0.71847      -0.13788
    97    S    7  pz     Ryd( 4p)     0.02046       0.95719
    98    S    7  dxy    Ryd( 3d)     0.03177       0.83089
    99    S    7  dxz    Ryd( 3d)     0.03285       0.79496
   100    S    7  dyz    Ryd( 3d)     0.02929       0.99373
   101    S    7  dx2y2  Ryd( 3d)     0.01708       0.72717
   102    S    7  dz2    Ryd( 3d)     0.04578       0.93252

   103    C    8  S      Cor( 1S)     1.99869     -10.10989
   104    C    8  S      Val( 2S)     0.94528      -0.20921
   105    C    8  S      Ryd( 3S)     0.00486       0.61664
   106    C    8  px     Val( 2p)     1.09883      -0.16572
   107    C    8  px     Ryd( 3p)     0.00664       0.79714
   108    C    8  py     Val( 2p)     1.09139      -0.16752
   109    C    8  py     Ryd( 3p)     0.00480       0.86641
   110    C    8  pz     Val( 2p)     1.12808      -0.11485
   111    C    8  pz     Ryd( 3p)     0.00788       0.88395
   112    C    8  dxy    Ryd( 3d)     0.00073       2.11469
   113    C    8  dxz    Ryd( 3d)     0.00068       2.08285
   114    C    8  dyz    Ryd( 3d)     0.00071       2.18697
   115    C    8  dx2y2  Ryd( 3d)     0.00033       1.84466
   116    C    8  dz2    Ryd( 3d)     0.00093       2.35027

   117    C    9  S      Cor( 1S)     1.99885     -10.09098
   118    C    9  S      Val( 2S)     0.94060      -0.16505
   119    C    9  S      Ryd( 3S)     0.00166       0.54414
   120    C    9  px     Val( 2p)     1.01882      -0.11408
   121    C    9  px     Ryd( 3p)     0.00307       0.62208
   122    C    9  py     Val( 2p)     1.05414      -0.09909
   123    C    9  py     Ryd( 3p)     0.00423       0.69323
   124    C    9  pz     Val( 2p)     1.17011      -0.08946
   125    C    9  pz     Ryd( 3p)     0.00627       0.87624
   126    C    9  dxy    Ryd( 3d)     0.00047       2.23657
   127    C    9  dxz    Ryd( 3d)     0.00056       2.11270
   128    C    9  dyz    Ryd( 3d)     0.00065       2.26624
   129    C    9  dx2y2  Ryd( 3d)     0.00054       1.92147
   130    C    9  dz2    Ryd( 3d)     0.00060       2.37388

   131    C   10  S      Cor( 1S)     1.99893     -10.09123
   132    C   10  S      Val( 2S)     0.94640      -0.16762
   133    C   10  S      Ryd( 3S)     0.00122       0.54936
   134    C   10  px     Val( 2p)     1.03039      -0.10778
   135    C   10  px     Ryd( 3p)     0.00223       0.60315
   136    C   10  py     Val( 2p)     1.05332      -0.09277
   137    C   10  py     Ryd( 3p)     0.00322       0.64150
   138    C   10  pz     Val( 2p)     1.16589      -0.08176
   139    C   10  pz     Ryd( 3p)     0.00595       0.90433
   140    C   10  dxy    Ryd( 3d)     0.00047       2.23607
   141    C   10  dxz    Ryd( 3d)     0.00054       2.11205
   142    C   10  dyz    Ryd( 3d)     0.00063       2.24592
   143    C   10  dx2y2  Ryd( 3d)     0.00049       1.92459
   144    C   10  dz2    Ryd( 3d)     0.00065       2.36404

   145    C   11  S      Cor( 1S)     1.99894     -10.09290
   146    C   11  S      Val( 2S)     0.95103      -0.17141
   147    C   11  S      Ryd( 3S)     0.00133       0.54135
   148    C   11  px     Val( 2p)     1.05268      -0.11394
   149    C   11  px     Ryd( 3p)     0.00280       0.70834
   150    C   11  py     Val( 2p)     1.10948      -0.10287
   151    C   11  py     Ryd( 3p)     0.00404       0.81811
   152    C   11  pz     Val( 2p)     1.06953      -0.06625
   153    C   11  pz     Ryd( 3p)     0.00391       0.61788
   154    C   11  dxy    Ryd( 3d)     0.00049       2.23661
   155    C   11  dxz    Ryd( 3d)     0.00062       2.09001
   156    C   11  dyz    Ryd( 3d)     0.00065       2.21276
   157    C   11  dx2y2  Ryd( 3d)     0.00038       1.90352
   158    C   11  dz2    Ryd( 3d)     0.00067       2.42392

   159    C   12  S      Cor( 1S)     1.99893     -10.09123
   160    C   12  S      Val( 2S)     0.94640      -0.16762
   161    C   12  S      Ryd( 3S)     0.00122       0.54936
   162    C   12  px     Val( 2p)     1.03039      -0.10778
   163    C   12  px     Ryd( 3p)     0.00223       0.60315
   164    C   12  py     Val( 2p)     1.05332      -0.09277
   165    C   12  py     Ryd( 3p)     0.00322       0.64150
   166    C   12  pz     Val( 2p)     1.16589      -0.08176
   167    C   12  pz     Ryd( 3p)     0.00595       0.90433
   168    C   12  dxy    Ryd( 3d)     0.00047       2.23607
   169    C   12  dxz    Ryd( 3d)     0.00054       2.11205
   170    C   12  dyz    Ryd( 3d)     0.00063       2.24592
   171    C   12  dx2y2  Ryd( 3d)     0.00049       1.92459
   172    C   12  dz2    Ryd( 3d)     0.00065       2.36404

   173    C   13  S      Cor( 1S)     1.99885     -10.09098
   174    C   13  S      Val( 2S)     0.94060      -0.16505
   175    C   13  S      Ryd( 3S)     0.00166       0.54414
   176    C   13  px     Val( 2p)     1.01882      -0.11408
   177    C   13  px     Ryd( 3p)     0.00307       0.62208
   178    C   13  py     Val( 2p)     1.05414      -0.09909
   179    C   13  py     Ryd( 3p)     0.00423       0.69323
   180    C   13  pz     Val( 2p)     1.17011      -0.08946
   181    C   13  pz     Ryd( 3p)     0.00627       0.87624
   182    C   13  dxy    Ryd( 3d)     0.00047       2.23657
   183    C   13  dxz    Ryd( 3d)     0.00056       2.11270
   184    C   13  dyz    Ryd( 3d)     0.00065       2.26624
   185    C   13  dx2y2  Ryd( 3d)     0.00054       1.92147
   186    C   13  dz2    Ryd( 3d)     0.00060       2.37388

   187    O   14  S      Cor( 1S)     1.99980     -18.90957
   188    O   14  S      Val( 2S)     1.81400      -0.96064
   189    O   14  S      Ryd( 3S)     0.00180       1.48102
   190    O   14  px     Val( 2p)     1.81479      -0.29446
   191    O   14  px     Ryd( 3p)     0.00128       1.10458
   192    O   14  py     Val( 2p)     1.72802      -0.30478
   193    O   14  py     Ryd( 3p)     0.00067       1.06107
   194    O   14  pz     Val( 2p)     1.55903      -0.33822
   195    O   14  pz     Ryd( 3p)     0.00042       1.04942
   196    O   14  dxy    Ryd( 3d)     0.00041       2.68385
   197    O   14  dxz    Ryd( 3d)     0.00113       2.76303
   198    O   14  dyz    Ryd( 3d)     0.00099       3.03227
   199    O   14  dx2y2  Ryd( 3d)     0.00040       2.69640
   200    O   14  dz2    Ryd( 3d)     0.00125       2.99816

   201    O   15  S      Cor( 1S)     1.99980     -18.90957
   202    O   15  S      Val( 2S)     1.81400      -0.96064
   203    O   15  S      Ryd( 3S)     0.00180       1.48102
   204    O   15  px     Val( 2p)     1.81479      -0.29445
   205    O   15  px     Ryd( 3p)     0.00128       1.10458
   206    O   15  py     Val( 2p)     1.72802      -0.30478
   207    O   15  py     Ryd( 3p)     0.00067       1.06108
   208    O   15  pz     Val( 2p)     1.55902      -0.33822
   209    O   15  pz     Ryd( 3p)     0.00042       1.04942
   210    O   15  dxy    Ryd( 3d)     0.00041       2.68385
   211    O   15  dxz    Ryd( 3d)     0.00113       2.76303
   212    O   15  dyz    Ryd( 3d)     0.00099       3.03226
   213    O   15  dx2y2  Ryd( 3d)     0.00040       2.69639
   214    O   15  dz2    Ryd( 3d)     0.00125       2.99816

   215    C   16  S      Cor( 1S)     1.99885     -10.10146
   216    C   16  S      Val( 2S)     0.93997      -0.17476
   217    C   16  S      Ryd( 3S)     0.00156       0.54311
   218    C   16  px     Val( 2p)     1.08388      -0.09930
   219    C   16  px     Ryd( 3p)     0.00517       0.72079
   220    C   16  py     Val( 2p)     0.98165      -0.13269
   221    C   16  py     Ryd( 3p)     0.00200       0.58033
   222    C   16  pz     Val( 2p)     1.17586      -0.10096
   223    C   16  pz     Ryd( 3p)     0.00660       0.87378
   224    C   16  dxy    Ryd( 3d)     0.00050       2.10709
   225    C   16  dxz    Ryd( 3d)     0.00070       2.36024
   226    C   16  dyz    Ryd( 3d)     0.00049       1.99999
   227    C   16  dx2y2  Ryd( 3d)     0.00051       2.04761
   228    C   16  dz2    Ryd( 3d)     0.00061       2.36573

   229    C   17  S      Cor( 1S)     1.99892     -10.10822
   230    C   17  S      Val( 2S)     0.93908      -0.17410
   231    C   17  S      Ryd( 3S)     0.00159       0.54351
   232    C   17  px     Val( 2p)     1.07295      -0.09547
   233    C   17  px     Ryd( 3p)     0.00351       0.69941
   234    C   17  py     Val( 2p)     0.98647      -0.13461
   235    C   17  py     Ryd( 3p)     0.00147       0.55722
   236    C   17  pz     Val( 2p)     1.15280      -0.09478
   237    C   17  pz     Ryd( 3p)     0.00569       0.88258
   238    C   17  dxy    Ryd( 3d)     0.00050       2.09938
   239    C   17  dxz    Ryd( 3d)     0.00069       2.35939
   240    C   17  dyz    Ryd( 3d)     0.00046       1.98279
   241    C   17  dx2y2  Ryd( 3d)     0.00051       2.04295
   242    C   17  dz2    Ryd( 3d)     0.00062       2.36429

   243    H   18  S      Val( 1S)     0.75264       0.05240
   244    H   18  S      Ryd( 2S)     0.00123       0.30245
   245    H   18  px     Ryd( 2p)     0.00026       1.98240
   246    H   18  py     Ryd( 2p)     0.00018       1.70190
   247    H   18  pz     Ryd( 2p)     0.00064       2.25147

   248    H   19  S      Val( 1S)     0.74026       0.06183
   249    H   19  S      Ryd( 2S)     0.00222       0.33653
   250    H   19  px     Ryd( 2p)     0.00026       2.01473
   251    H   19  py     Ryd( 2p)     0.00022       1.72146
   252    H   19  pz     Ryd( 2p)     0.00062       2.25340

   253    H   20  S      Val( 1S)     0.74700       0.06681
   254    H   20  S      Ryd( 2S)     0.00223       0.34097
   255    H   20  px     Ryd( 2p)     0.00018       1.81092
   256    H   20  py     Ryd( 2p)     0.00030       1.93441
   257    H   20  pz     Ryd( 2p)     0.00062       2.25618

   258    H   21  S      Val( 1S)     0.76549       0.06009
   259    H   21  S      Ryd( 2S)     0.00153       0.30362
   260    H   21  px     Ryd( 2p)     0.00021       1.79142
   261    H   21  py     Ryd( 2p)     0.00023       1.88925
   262    H   21  pz     Ryd( 2p)     0.00064       2.25572

   263    H   22  S      Val( 1S)     0.76712       0.05878
   264    H   22  S      Ryd( 2S)     0.00155       0.30269
   265    H   22  px     Ryd( 2p)     0.00041       1.90252
   266    H   22  py     Ryd( 2p)     0.00057       2.07970
   267    H   22  pz     Ryd( 2p)     0.00008       1.95012

   268    H   23  S      Val( 1S)     0.76549       0.06009
   269    H   23  S      Ryd( 2S)     0.00153       0.30362
   270    H   23  px     Ryd( 2p)     0.00021       1.79142
   271    H   23  py     Ryd( 2p)     0.00023       1.88926
   272    H   23  pz     Ryd( 2p)     0.00064       2.25572

   273    H   24  S      Val( 1S)     0.74700       0.06681
   274    H   24  S      Ryd( 2S)     0.00223       0.34097
   275    H   24  px     Ryd( 2p)     0.00018       1.81093
   276    H   24  py     Ryd( 2p)     0.00030       1.93441
   277    H   24  pz     Ryd( 2p)     0.00062       2.25618

   278    H   25  S      Val( 1S)     0.74026       0.06183
   279    H   25  S      Ryd( 2S)     0.00222       0.33653
   280    H   25  px     Ryd( 2p)     0.00026       2.01473
   281    H   25  py     Ryd( 2p)     0.00022       1.72146
   282    H   25  pz     Ryd( 2p)     0.00062       2.25341

   283    H   26  S      Val( 1S)     0.75264       0.05240
   284    H   26  S      Ryd( 2S)     0.00123       0.30245
   285    H   26  px     Ryd( 2p)     0.00026       1.98240
   286    H   26  py     Ryd( 2p)     0.00018       1.70190
   287    H   26  pz     Ryd( 2p)     0.00064       2.25147

 WARNING:  1 low occupancy (<1.9990e) core orbital  found on  C    3
           1 low occupancy (<1.9990e) core orbital  found on  C    4
           1 low occupancy (<1.9990e) core orbital  found on  C    5
           1 low occupancy (<1.9990e) core orbital  found on  C    6
           1 low occupancy (<1.9990e) core orbital  found on  S    7
           1 low occupancy (<1.9990e) core orbital  found on  C    8
           1 low occupancy (<1.9990e) core orbital  found on  C    9
           1 low occupancy (<1.9990e) core orbital  found on  C   10
           1 low occupancy (<1.9990e) core orbital  found on  C   11
           1 low occupancy (<1.9990e) core orbital  found on  C   12
           1 low occupancy (<1.9990e) core orbital  found on  C   13
           1 low occupancy (<1.9990e) core orbital  found on  C   16
           1 low occupancy (<1.9990e) core orbital  found on  C   17


 Summary of Natural Population Analysis:                  
                                                          
                                       Natural Population 
                Natural  -----------------------------------------------
    Atom  No    Charge         Core      Valence    Rydberg      Total
 -----------------------------------------------------------------------
      N    1   -0.30323      1.99959     5.28674    0.01690     7.30323
      C    2    0.30014      1.99920     3.66357    0.03709     5.69986
      C    3   -0.15885      1.99877     4.14679    0.01329     6.15885
      C    4   -0.16525      1.99892     4.15129    0.01503     6.16525
      C    5   -0.19836      1.99885     4.18136    0.01816     6.19836
      C    6   -0.26362      1.99869     4.23631    0.02862     6.26362
      S    7    2.11263      9.99780     3.68732    0.20225    13.88737
      C    8   -0.28981      1.99869     4.26357    0.02755     6.28981
      C    9   -0.20058      1.99885     4.18368    0.01805     6.20058
      C   10   -0.21033      1.99893     4.19600    0.01540     6.21033
      C   11   -0.19657      1.99894     4.18273    0.01490     6.19657
      C   12   -0.21033      1.99893     4.19600    0.01540     6.21033
      C   13   -0.20058      1.99885     4.18368    0.01805     6.20058
      O   14   -0.92399      1.99980     6.91583    0.00836     8.92399
      O   15   -0.92399      1.99980     6.91583    0.00836     8.92399
      C   16   -0.19836      1.99885     4.18136    0.01816     6.19836
      C   17   -0.16525      1.99892     4.15129    0.01503     6.16525
      H   18    0.24505      0.00000     0.75264    0.00231     0.75495
      H   19    0.25642      0.00000     0.74026    0.00332     0.74358
      H   20    0.24967      0.00000     0.74700    0.00333     0.75033
      H   21    0.23191      0.00000     0.76549    0.00260     0.76809
      H   22    0.23026      0.00000     0.76712    0.00262     0.76974
      H   23    0.23191      0.00000     0.76549    0.00260     0.76809
      H   24    0.24967      0.00000     0.74700    0.00333     0.75033
      H   25    0.25642      0.00000     0.74026    0.00332     0.74358
      H   26    0.24505      0.00000     0.75264    0.00231     0.75495
 =======================================================================
   * Total *   -0.00000     41.98239    83.50127    0.51634   126.00000

                                 Natural Population      
 --------------------------------------------------------
   Core                      41.98239 ( 99.9581% of  42)
   Valence                   83.50127 ( 99.4063% of  84)
   Natural Minimal Basis    125.48366 ( 99.5902% of 126)
   Natural Rydberg Basis      0.51634 (  0.4098% of 126)
 --------------------------------------------------------

    Atom  No          Natural Electron Configuration
 ----------------------------------------------------------------------------
      N    1      [core]2S( 1.59)2p( 3.70)3S( 0.01)3d( 0.01)
      C    2      [core]2S( 0.80)2p( 2.86)3S( 0.01)3p( 0.03)
      C    3      [core]2S( 0.88)2p( 3.27)3p( 0.01)
      C    4      [core]2S( 0.94)2p( 3.21)3p( 0.01)
      C    5      [core]2S( 0.94)2p( 3.24)3p( 0.01)
      C    6      [core]2S( 0.95)2p( 3.29)3p( 0.02)
      S    7      [core]3S( 1.06)3p( 2.62)4S( 0.01)3d( 0.16)4p( 0.04)
      C    8      [core]2S( 0.95)2p( 3.32)3p( 0.02)
      C    9      [core]2S( 0.94)2p( 3.24)3p( 0.01)
      C   10      [core]2S( 0.95)2p( 3.25)3p( 0.01)
      C   11      [core]2S( 0.95)2p( 3.23)3p( 0.01)
      C   12      [core]2S( 0.95)2p( 3.25)3p( 0.01)
      C   13      [core]2S( 0.94)2p( 3.24)3p( 0.01)
      O   14      [core]2S( 1.81)2p( 5.10)
      O   15      [core]2S( 1.81)2p( 5.10)
      C   16      [core]2S( 0.94)2p( 3.24)3p( 0.01)
      C   17      [core]2S( 0.94)2p( 3.21)3p( 0.01)
      H   18            1S( 0.75)
      H   19            1S( 0.74)
      H   20            1S( 0.75)
      H   21            1S( 0.77)
      H   22            1S( 0.77)
      H   23            1S( 0.77)
      H   24            1S( 0.75)
      H   25            1S( 0.74)
      H   26            1S( 0.75)


 NATURAL BOND ORBITAL ANALYSIS:

                       Occupancies       Lewis Structure    Low   High
           Occ.    -------------------  -----------------   occ   occ
  Cycle   Thresh.   Lewis   Non-Lewis     CR  BD  3C  LP    (L)   (NL)   Dev
 =============================================================================
   1(1)    1.90   118.24043   7.75957     21  32   0  10    11     11    0.44
   2(2)    1.90   118.24043   7.75957     21  32   0  10    11     11    0.44
   3(1)    1.80   118.41529   7.58471     21  31   0  11     6     10    0.44
   4(2)    1.80   118.41529   7.58471     21  31   0  11     6     10    0.44
   5(1)    1.70   118.57789   7.42211     21  29   0  13     6     10    0.44
   6(2)    1.70   118.57789   7.42211     21  29   0  13     6     10    0.44
   7(1)    1.60   122.30853   3.69147     21  35   0   7     0     10    0.44
   8(2)    1.60   122.30853   3.69147     21  35   0   7     0     10    0.44
   9(1)    1.50   122.30853   3.69147     21  35   0   7     0     10    0.44
  10(2)    1.50   122.30853   3.69147     21  35   0   7     0     10    0.44
  11(1)    1.60   122.30853   3.69147     21  35   0   7     0     10    0.44
 -----------------------------------------------------------------------------

 Structure accepted: RESONANCE keyword permits strongly delocalized structure

 WARNING:  1 low occupancy (<1.9990e) core orbital  found on  C    3
           1 low occupancy (<1.9990e) core orbital  found on  C    4
           1 low occupancy (<1.9990e) core orbital  found on  C    5
           1 low occupancy (<1.9990e) core orbital  found on  C    6
           1 low occupancy (<1.9990e) core orbital  found on  S    7
           1 low occupancy (<1.9990e) core orbital  found on  C    8
           1 low occupancy (<1.9990e) core orbital  found on  C    9
           1 low occupancy (<1.9990e) core orbital  found on  C   10
           1 low occupancy (<1.9990e) core orbital  found on  C   11
           1 low occupancy (<1.9990e) core orbital  found on  C   12
           1 low occupancy (<1.9990e) core orbital  found on  C   13
           1 low occupancy (<1.9990e) core orbital  found on  C   16
           1 low occupancy (<1.9990e) core orbital  found on  C   17

 --------------------------------------------------------
   Core                     41.98242 ( 99.958% of  42)
   Valence Lewis            80.32611 ( 95.626% of  84)
  ==================       ============================
   Total Lewis             122.30853 ( 97.070% of 126)
  -----------------------------------------------------
   Valence non-Lewis         3.26048 (  2.588% of 126)
   Rydberg non-Lewis         0.43098 (  0.342% of 126)
  ==================       ============================
   Total non-Lewis           3.69147 (  2.930% of 126)
 --------------------------------------------------------


       (Occupancy)   Bond orbital/ Coefficients/ Hybrids
 ---------------------------------------------------------------------------------
     1. (1.99488) BD ( 1) N   1 - C   2  
                ( 58.53%)   0.7651* N   1 s( 48.19%)p 1.07( 51.71%)d 0.00(  0.09%)
                                            0.0000 -0.6912  0.0643  0.6505 -0.0194
                                           -0.3059  0.0091 -0.0000  0.0000  0.0202
                                            0.0000 -0.0000 -0.0168  0.0150
                ( 41.47%)   0.6440* C   2 s( 46.34%)p 1.16( 53.59%)d 0.00(  0.07%)
                                            0.0002 -0.6792  0.0452 -0.6606 -0.0570
                                            0.3090  0.0267  0.0000  0.0000  0.0181
                                            0.0000 -0.0000 -0.0150  0.0129
     2. (1.98738) BD ( 2) N   1 - C   2  
                ( 53.64%)   0.7324* N   1 s(  0.00%)p 1.00( 99.79%)d 0.00(  0.21%)
                                            0.0000 -0.0000  0.0000  0.0000 -0.0000
                                            0.0000 -0.0000  0.9989 -0.0103  0.0000
                                           -0.0419  0.0196 -0.0000  0.0000
                ( 46.36%)   0.6809* C   2 s(  0.00%)p 1.00( 99.85%)d 0.00(  0.15%)
                                            0.0000  0.0000  0.0000  0.0000 -0.0000
                                            0.0000 -0.0000  0.9989 -0.0261  0.0000
                                            0.0356 -0.0168  0.0000 -0.0000
     3. (1.95578) BD ( 3) N   1 - C   2  
                ( 53.84%)   0.7338* N   1 s(  0.00%)p 1.00( 99.79%)d 0.00(  0.21%)
                                           -0.0000 -0.0005  0.0000  0.4247 -0.0035
                                            0.9041 -0.0074 -0.0000  0.0000 -0.0295
                                            0.0000  0.0000 -0.0354  0.0000
                ( 46.16%)   0.6794* C   2 s(  0.00%)p 1.00( 99.85%)d 0.00(  0.15%)
                                            0.0000  0.0003 -0.0002  0.4230 -0.0038
                                            0.9052 -0.0081 -0.0000  0.0000  0.0248
                                           -0.0000 -0.0000  0.0300  0.0001
     4. (1.97765) BD ( 1) C   2 - C   3  
                ( 48.32%)   0.6951* C   2 s( 53.55%)p 0.87( 46.41%)d 0.00(  0.05%)
                                            0.0002  0.7309  0.0360 -0.6170  0.0176
                                            0.2881 -0.0082  0.0000  0.0000 -0.0141
                                           -0.0000  0.0000  0.0119 -0.0112
                ( 51.68%)   0.7189* C   3 s( 29.38%)p 2.40( 70.56%)d 0.00(  0.06%)
                                           -0.0001  0.5420  0.0015  0.7618 -0.0075
                                           -0.3540  0.0034  0.0000  0.0000 -0.0164
                                            0.0000  0.0000  0.0138 -0.0102
     5. (1.96547) BD ( 1) C   3 - C   4  
                ( 51.83%)   0.7199* C   3 s( 35.27%)p 1.83( 64.70%)d 0.00(  0.03%)
                                           -0.0002  0.5939  0.0006 -0.3479  0.0186
                                            0.1601 -0.0085  0.7069  0.0106 -0.0043
                                           -0.0100  0.0047  0.0036  0.0135
                ( 48.17%)   0.6941* C   4 s( 34.79%)p 1.87( 65.17%)d 0.00(  0.05%)
                                            0.0002  0.5897  0.0100  0.3820  0.0240
                                           -0.1849 -0.0109 -0.6861  0.0098 -0.0045
                                           -0.0133  0.0065  0.0037  0.0149
     6. (1.63445) BD ( 2) C   3 - C   4  
                ( 53.28%)   0.7299* C   3 s(  0.00%)p 1.00( 99.98%)d 0.00(  0.02%)
                                           -0.0000  0.0016  0.0009  0.4204  0.0026
                                            0.9072  0.0052  0.0002  0.0002 -0.0047
                                            0.0044  0.0095 -0.0056 -0.0001
                ( 46.72%)   0.6835* C   4 s(  0.00%)p 1.00( 99.95%)d 0.00(  0.05%)
                                            0.0000  0.0002  0.0014  0.4217  0.0006
                                            0.9064  0.0017 -0.0092 -0.0002 -0.0008
                                           -0.0091 -0.0201 -0.0006  0.0002
     7. (1.96547) BD ( 1) C   3 - C  17  
                ( 51.83%)   0.7199* C   3 s( 35.27%)p 1.83( 64.70%)d 0.00(  0.03%)
                                           -0.0002  0.5939  0.0006 -0.3478  0.0186
                                            0.1603 -0.0085 -0.7069 -0.0106 -0.0043
                                            0.0100 -0.0046  0.0036  0.0135
                ( 48.17%)   0.6941* C  17 s( 34.79%)p 1.87( 65.17%)d 0.00(  0.05%)
                                            0.0002  0.5897  0.0100  0.3817  0.0240
                                           -0.1855 -0.0109  0.6861 -0.0098 -0.0045
                                            0.0133 -0.0065  0.0037  0.0149
     8. (1.97253) BD ( 1) C   4 - C   5  
                ( 49.80%)   0.7057* C   4 s( 36.04%)p 1.77( 63.92%)d 0.00(  0.05%)
                                            0.0000  0.6002  0.0096 -0.7236 -0.0048
                                            0.3367  0.0028  0.0227  0.0399 -0.0145
                                            0.0018 -0.0009  0.0124 -0.0094
                ( 50.20%)   0.7085* C   5 s( 35.95%)p 1.78( 64.01%)d 0.00(  0.04%)
                                           -0.0000  0.5995  0.0111  0.7252  0.0047
                                           -0.3344 -0.0021  0.0256  0.0415 -0.0144
                                           -0.0024  0.0011  0.0121 -0.0090
     9. (1.97874) BD ( 1) C   4 - H  18  
                ( 62.32%)   0.7895* C   4 s( 29.09%)p 2.44( 70.88%)d 0.00(  0.03%)
                                           -0.0003  0.5391 -0.0147  0.3889 -0.0075
                                           -0.1737  0.0037  0.7262 -0.0027 -0.0039
                                            0.0117 -0.0052  0.0037  0.0109
                ( 37.68%)   0.6138* H  18 s( 99.90%)p 0.00(  0.10%)
                                            0.9995 -0.0016 -0.0146  0.0062 -0.0270
    10. (1.97439) BD ( 1) C   5 - C   6  
                ( 48.96%)   0.6997* C   5 s( 34.83%)p 1.87( 65.12%)d 0.00(  0.05%)
                                            0.0001  0.5901  0.0103 -0.3893 -0.0234
                                            0.1620  0.0122 -0.6874  0.0111 -0.0044
                                            0.0139 -0.0055  0.0047  0.0149
                ( 51.04%)   0.7144* C   6 s( 38.36%)p 1.61( 61.61%)d 0.00(  0.04%)
                                           -0.0001  0.6191  0.0178  0.3088 -0.0043
                                           -0.1444  0.0033  0.7064  0.0290 -0.0041
                                            0.0111 -0.0057  0.0036  0.0137
    11. (1.65964) BD ( 2) C   5 - C   6  
                ( 45.64%)   0.6755* C   5 s(  0.00%)p 1.00( 99.94%)d 0.00(  0.05%)
                                            0.0000  0.0019  0.0045  0.4178 -0.0008
                                            0.9079  0.0070 -0.0208 -0.0000  0.0000
                                           -0.0097 -0.0212  0.0011  0.0008
                ( 54.36%)   0.7373* C   6 s(  0.01%)p 1.00( 99.97%)d 0.00(  0.02%)
                                            0.0000  0.0044  0.0064  0.4161  0.0023
                                            0.9090  0.0136 -0.0002  0.0007  0.0074
                                            0.0043  0.0092  0.0090 -0.0005
    12. (1.97586) BD ( 1) C   5 - H  19  
                ( 63.01%)   0.7938* C   5 s( 29.14%)p 2.43( 70.83%)d 0.00(  0.03%)
                                           -0.0003  0.5396 -0.0162 -0.3828  0.0106
                                            0.1918 -0.0019  0.7245 -0.0048 -0.0044
                                           -0.0112  0.0054  0.0038  0.0098
                ( 36.99%)   0.6082* H  19 s( 99.90%)p 0.00(  0.10%)
                                            0.9995 -0.0032  0.0142 -0.0096 -0.0268
    13. (1.96519) BD ( 1) C   6 - S   7  
                ( 52.55%)   0.7249* C   6 s( 23.31%)p 3.29( 76.63%)d 0.00(  0.06%)
                                            0.0000 -0.4823  0.0199  0.7957 -0.0456
                                           -0.3620  0.0060  0.0000  0.0000  0.0160
                                            0.0000  0.0000 -0.0148  0.0128
                ( 47.45%)   0.6888* S   7 s( 23.53%)p 3.19( 75.11%)d 0.06(  1.36%)
                                           -0.0000 -0.0004 -0.4838 -0.0354  0.0002
                                           -0.8019 -0.0125 -0.0000  0.3284 -0.0079
                                            0.0000 -0.0000  0.0000  0.0785 -0.0000
                                            0.0000 -0.0556  0.0659
    14. (1.97439) BD ( 1) C   6 - C  16  
                ( 51.04%)   0.7144* C   6 s( 38.36%)p 1.61( 61.61%)d 0.00(  0.04%)
                                           -0.0001  0.6191  0.0178  0.3087 -0.0043
                                           -0.1446  0.0033 -0.7064 -0.0290 -0.0041
                                           -0.0111  0.0057  0.0036  0.0137
                ( 48.96%)   0.6997* C  16 s( 34.83%)p 1.87( 65.12%)d 0.00(  0.05%)
                                            0.0001  0.5901  0.0103 -0.3890 -0.0234
                                            0.1627  0.0122  0.6874 -0.0111 -0.0044
                                           -0.0139  0.0055  0.0047  0.0149
    15. (1.96589) BD ( 1) S   7 - C   8  
                ( 48.24%)   0.6946* S   7 s( 24.54%)p 3.02( 74.14%)d 0.05(  1.32%)
                                            0.0000  0.0004  0.4941  0.0361  0.0002
                                           -0.5613 -0.0151  0.0001 -0.6528  0.0017
                                           -0.0000  0.0000  0.0000  0.0891 -0.0000
                                           -0.0000 -0.0311 -0.0653
                ( 51.76%)   0.7194* C   8 s( 23.02%)p 3.34( 76.91%)d 0.00(  0.07%)
                                           -0.0000  0.4794 -0.0191  0.5430 -0.0365
                                            0.6873 -0.0243 -0.0000 -0.0000  0.0220
                                            0.0000 -0.0000 -0.0045 -0.0133
    16. (1.98754) BD ( 1) S   7 - O  14  
                ( 35.00%)   0.5916* S   7 s( 26.14%)p 2.78( 72.68%)d 0.04(  1.17%)
                                            0.0000 -0.0001  0.5095 -0.0430 -0.0000
                                           -0.1075 -0.0100  0.0000  0.4685  0.0426
                                           -0.0001  0.7008  0.0517 -0.0055 -0.0166
                                            0.0767 -0.0120  0.0735
                ( 65.00%)   0.8063* O  14 s( 26.00%)p 2.84( 73.93%)d 0.00(  0.07%)
                                           -0.0000  0.5095 -0.0207  0.0868  0.0002
                                           -0.3885 -0.0014 -0.7620 -0.0118 -0.0024
                                           -0.0044  0.0194 -0.0050  0.0180
    17. (1.98754) BD ( 1) S   7 - O  15  
                ( 35.00%)   0.5916* S   7 s( 26.14%)p 2.78( 72.68%)d 0.04(  1.17%)
                                            0.0000 -0.0001  0.5095 -0.0430 -0.0000
                                           -0.1075 -0.0100  0.0000  0.4685  0.0426
                                            0.0001 -0.7008 -0.0517 -0.0055  0.0166
                                           -0.0767 -0.0120  0.0735
                ( 65.00%)   0.8063* O  15 s( 26.00%)p 2.84( 73.93%)d 0.00(  0.07%)
                                           -0.0000  0.5095 -0.0207  0.0868  0.0002
                                           -0.3885 -0.0014  0.7620  0.0118 -0.0024
                                            0.0044 -0.0194 -0.0050  0.0180
    18. (1.97380) BD ( 1) C   8 - C   9  
                ( 51.23%)   0.7157* C   8 s( 38.49%)p 1.60( 61.47%)d 0.00(  0.04%)
                                           -0.0001  0.6202  0.0170 -0.2056  0.0015
                                           -0.2694  0.0042  0.7065  0.0277  0.0051
                                           -0.0067 -0.0097 -0.0013  0.0141
                ( 48.77%)   0.6984* C   9 s( 34.74%)p 1.88( 65.21%)d 0.00(  0.05%)
                                            0.0001  0.5893  0.0109  0.2724  0.0148
                                            0.3244  0.0213 -0.6870  0.0102  0.0068
                                           -0.0100 -0.0115 -0.0010  0.0147
    19. (1.68324) BD ( 2) C   8 - C   9  
                ( 55.64%)   0.7460* C   8 s(  0.01%)p 1.00( 99.97%)d 0.00(  0.02%)
                                           -0.0001 -0.0067 -0.0073  0.7867  0.0059
                                           -0.6170 -0.0092 -0.0002 -0.0009 -0.0028
                                            0.0080 -0.0061 -0.0092  0.0003
                ( 44.36%)   0.6660* C   9 s(  0.00%)p 1.00( 99.94%)d 0.00(  0.05%)
                                           -0.0000 -0.0022 -0.0052  0.7881  0.0019
                                           -0.6148 -0.0066  0.0200 -0.0001 -0.0005
                                           -0.0183  0.0144  0.0010 -0.0008
    20. (1.97380) BD ( 1) C   8 - C  13  
                ( 51.23%)   0.7157* C   8 s( 38.49%)p 1.60( 61.47%)d 0.00(  0.04%)
                                           -0.0001  0.6202  0.0170 -0.2058  0.0015
                                           -0.2692  0.0042 -0.7065 -0.0277  0.0051
                                            0.0067  0.0097 -0.0013  0.0141
                ( 48.77%)   0.6984* C  13 s( 34.74%)p 1.88( 65.21%)d 0.00(  0.05%)
                                            0.0001  0.5893  0.0109  0.2716  0.0148
                                            0.3250  0.0213  0.6870 -0.0102  0.0068
                                            0.0100  0.0115 -0.0010  0.0147
    21. (1.97338) BD ( 1) C   9 - C  10  
                ( 50.53%)   0.7109* C   9 s( 36.12%)p 1.77( 63.84%)d 0.00(  0.04%)
                                           -0.0000  0.6009  0.0108 -0.4899 -0.0037
                                           -0.6294 -0.0049  0.0245  0.0408  0.0180
                                            0.0016  0.0021 -0.0048 -0.0087
                ( 49.47%)   0.7033* C  10 s( 35.55%)p 1.81( 64.41%)d 0.00(  0.05%)
                                            0.0001  0.5962  0.0078  0.4911  0.0049
                                            0.6328  0.0072  0.0299  0.0389  0.0187
                                           -0.0009 -0.0012 -0.0046 -0.0092
    22. (1.97720) BD ( 1) C   9 - H  20  
                ( 62.69%)   0.7918* C   9 s( 29.07%)p 2.44( 70.90%)d 0.00(  0.03%)
                                           -0.0003  0.5389 -0.0161  0.2526 -0.0089
                                            0.3457 -0.0067  0.7249 -0.0037  0.0056
                                            0.0078  0.0103 -0.0014  0.0097
                ( 37.31%)   0.6108* H  20 s( 99.90%)p 0.00(  0.10%)
                                            0.9995 -0.0030 -0.0080 -0.0148 -0.0267
    23. (1.97832) BD ( 1) C  10 - C  11  
                ( 50.02%)   0.7073* C  10 s( 35.71%)p 1.80( 64.24%)d 0.00(  0.04%)
                                            0.0000  0.5975  0.0089 -0.2517 -0.0246
                                           -0.3355 -0.0313 -0.6818  0.0100  0.0049
                                            0.0084  0.0112 -0.0013  0.0150
                ( 49.98%)   0.7069* C  11 s( 35.71%)p 1.80( 64.25%)d 0.00(  0.04%)
                                            0.0000  0.5975  0.0081  0.2331 -0.0174
                                            0.2960 -0.0221  0.7064  0.0280  0.0065
                                            0.0098  0.0126 -0.0016  0.0123
    24. (1.64110) BD ( 2) C  10 - C  11  
                ( 50.86%)   0.7132* C  10 s(  0.00%)p 1.00( 99.95%)d 0.00(  0.05%)
                                           -0.0000 -0.0005 -0.0015  0.7898 -0.0080
                                           -0.6128  0.0061  0.0095  0.0002  0.0004
                                           -0.0167  0.0133  0.0021 -0.0003
                ( 49.14%)   0.7010* C  11 s(  0.00%)p 1.00( 99.95%)d 0.00(  0.05%)
                                            0.0000 -0.0018 -0.0009  0.7877 -0.0078
                                           -0.6155  0.0061 -0.0005 -0.0003  0.0048
                                            0.0081 -0.0063  0.0187  0.0002
    25. (1.97944) BD ( 1) C  10 - H  21  
                ( 61.73%)   0.7857* C  10 s( 28.64%)p 2.49( 71.32%)d 0.00(  0.03%)
                                           -0.0003  0.5350 -0.0136 -0.2658  0.0024
                                           -0.3316  0.0034  0.7297 -0.0073  0.0047
                                           -0.0079 -0.0097 -0.0009  0.0112
                ( 38.27%)   0.6186* H  21 s( 99.91%)p 0.00(  0.09%)
                                            0.9995 -0.0020  0.0098  0.0118 -0.0265
    26. (1.97832) BD ( 1) C  11 - C  12  
                ( 49.98%)   0.7069* C  11 s( 35.71%)p 1.80( 64.25%)d 0.00(  0.04%)
                                           -0.0000 -0.5975 -0.0081 -0.2325  0.0174
                                           -0.2964  0.0221  0.7064  0.0280 -0.0065
                                            0.0098  0.0126  0.0016 -0.0123
                ( 50.02%)   0.7073* C  12 s( 35.71%)p 1.80( 64.24%)d 0.00(  0.04%)
                                           -0.0000 -0.5975 -0.0089  0.2514  0.0246
                                            0.3357  0.0313 -0.6818  0.0100 -0.0049
                                            0.0084  0.0112  0.0013 -0.0150
    27. (1.97988) BD ( 1) C  11 - H  22  
                ( 61.65%)   0.7851* C  11 s( 28.50%)p 2.51( 71.47%)d 0.00(  0.03%)
                                            0.0003 -0.5337  0.0131  0.5198 -0.0054
                                            0.6667 -0.0069 -0.0000 -0.0000 -0.0153
                                            0.0000 -0.0000  0.0039  0.0079
                ( 38.35%)   0.6193* H  22 s( 99.91%)p 0.00(  0.09%)
                                           -0.9995  0.0020 -0.0189 -0.0241  0.0000
    28. (1.97339) BD ( 1) C  12 - C  13  
                ( 49.47%)   0.7033* C  12 s( 35.55%)p 1.81( 64.41%)d 0.00(  0.05%)
                                           -0.0001 -0.5962 -0.0078 -0.4921 -0.0049
                                           -0.6320 -0.0072  0.0299  0.0389 -0.0187
                                           -0.0009 -0.0012  0.0047  0.0092
                ( 50.53%)   0.7109* C  13 s( 36.12%)p 1.77( 63.84%)d 0.00(  0.04%)
                                            0.0000 -0.6009 -0.0108  0.4901  0.0037
                                            0.6292  0.0049  0.0245  0.0408 -0.0180
                                            0.0016  0.0021  0.0048  0.0087
    29. (1.64408) BD ( 2) C  12 - C  13  
                ( 51.13%)   0.7150* C  12 s(  0.00%)p 1.00( 99.95%)d 0.00(  0.05%)
                                            0.0000  0.0012 -0.0016  0.7879 -0.0075
                                           -0.6153  0.0053 -0.0135 -0.0003  0.0043
                                            0.0092 -0.0077  0.0176 -0.0002
                ( 48.87%)   0.6991* C  13 s(  0.00%)p 1.00( 99.95%)d 0.00(  0.05%)
                                            0.0000 -0.0005 -0.0040  0.7887 -0.0067
                                           -0.6140  0.0021 -0.0208  0.0004 -0.0050
                                            0.0097 -0.0073 -0.0180 -0.0005
    30. (1.97944) BD ( 1) C  12 - H  23  
                ( 61.73%)   0.7857* C  12 s( 28.65%)p 2.49( 71.32%)d 0.00(  0.03%)
                                            0.0003 -0.5350  0.0136  0.2699 -0.0024
                                            0.3285 -0.0033  0.7297 -0.0073 -0.0047
                                           -0.0078 -0.0097  0.0010 -0.0112
                ( 38.27%)   0.6186* H  23 s( 99.91%)p 0.00(  0.09%)
                                           -0.9995  0.0020 -0.0098 -0.0118 -0.0265
    31. (1.97719) BD ( 1) C  13 - H  24  
                ( 62.69%)   0.7918* C  13 s( 29.07%)p 2.44( 70.90%)d 0.00(  0.03%)
                                            0.0003 -0.5389  0.0161 -0.2511  0.0089
                                           -0.3469  0.0067  0.7249 -0.0037 -0.0056
                                            0.0078  0.0103  0.0013 -0.0097
                ( 37.31%)   0.6108* H  24 s( 99.90%)p 0.00(  0.10%)
                                           -0.9995  0.0030  0.0080  0.0148 -0.0267
    32. (1.97254) BD ( 1) C  16 - C  17  
                ( 50.20%)   0.7085* C  16 s( 35.95%)p 1.78( 64.01%)d 0.00(  0.04%)
                                           -0.0000  0.5995  0.0111  0.7254  0.0047
                                           -0.3338 -0.0021 -0.0256 -0.0415 -0.0144
                                            0.0024 -0.0011  0.0121 -0.0090
                ( 49.80%)   0.7057* C  17 s( 36.04%)p 1.77( 63.92%)d 0.00(  0.05%)
                                            0.0000  0.6002  0.0096 -0.7241 -0.0048
                                            0.3358  0.0028 -0.0227 -0.0399 -0.0145
                                           -0.0018  0.0008  0.0124 -0.0094
    33. (1.63637) BD ( 2) C  16 - C  17  
                ( 49.65%)   0.7046* C  16 s(  0.00%)p 1.00( 99.95%)d 0.00(  0.05%)
                                           -0.0000  0.0000  0.0034  0.4184 -0.0039
                                            0.9077 -0.0028  0.0217 -0.0004  0.0121
                                            0.0055  0.0115  0.0149  0.0005
                ( 50.35%)   0.7096* C  17 s(  0.00%)p 1.00( 99.95%)d 0.00(  0.05%)
                                           -0.0000 -0.0019  0.0015  0.4189 -0.0025
                                            0.9076 -0.0044  0.0141  0.0003 -0.0123
                                            0.0047  0.0111 -0.0143  0.0001
    34. (1.97585) BD ( 1) C  16 - H  25  
                ( 63.01%)   0.7938* C  16 s( 29.14%)p 2.43( 70.83%)d 0.00(  0.03%)
                                            0.0003 -0.5396  0.0162  0.3820 -0.0106
                                           -0.1935  0.0019  0.7244 -0.0048  0.0043
                                           -0.0112  0.0054 -0.0038 -0.0098
                ( 36.99%)   0.6082* H  25 s( 99.90%)p 0.00(  0.10%)
                                           -0.9995  0.0032 -0.0142  0.0096 -0.0268
    35. (1.97874) BD ( 1) C  17 - H  26  
                ( 62.32%)   0.7895* C  17 s( 29.09%)p 2.44( 70.88%)d 0.00(  0.03%)
                                            0.0003 -0.5391  0.0147 -0.3914  0.0075
                                            0.1682 -0.0037  0.7261 -0.0027  0.0040
                                            0.0117 -0.0052 -0.0036 -0.0109
                ( 37.68%)   0.6138* H  26 s( 99.90%)p 0.00(  0.10%)
                                           -0.9995  0.0016  0.0146 -0.0062 -0.0270
    36. (1.99958) CR ( 1) N   1           s(100.00%)p 0.00(  0.00%)
                                            1.0000 -0.0005 -0.0000 -0.0005 -0.0000
                                            0.0002  0.0000  0.0000  0.0000 -0.0000
                                           -0.0000  0.0000  0.0000 -0.0000
    37. (1.99920) CR ( 1) C   2           s(100.00%)p 0.00(  0.00%)
                                            1.0000 -0.0000 -0.0000  0.0002  0.0000
                                           -0.0001 -0.0000 -0.0000 -0.0000 -0.0000
                                           -0.0000  0.0000  0.0000 -0.0000
    38. (1.99877) CR ( 1) C   3           s(100.00%)
                                            1.0000  0.0003  0.0000 -0.0001  0.0000
                                            0.0001 -0.0000 -0.0000  0.0000 -0.0000
                                            0.0000  0.0000  0.0000  0.0000
    39. (1.99893) CR ( 1) C   4           s(100.00%)p 0.00(  0.00%)
                                            1.0000  0.0000 -0.0000  0.0000 -0.0000
                                           -0.0001  0.0000  0.0004 -0.0000  0.0000
                                            0.0000 -0.0000 -0.0000  0.0000
    40. (1.99885) CR ( 1) C   5           s(100.00%)p 0.00(  0.00%)
                                            1.0000  0.0001 -0.0000 -0.0001  0.0000
                                            0.0000 -0.0000  0.0003 -0.0000 -0.0000
                                           -0.0000  0.0000  0.0000  0.0000
    41. (1.99869) CR ( 1) C   6           s(100.00%)
                                            1.0000  0.0002  0.0000  0.0000  0.0000
                                           -0.0001 -0.0000  0.0000 -0.0000 -0.0000
                                           -0.0000 -0.0000  0.0000  0.0000
    42. (1.99999) CR ( 1) S   7           s(100.00%)
                                            1.0000 -0.0000 -0.0000 -0.0000  0.0000
                                           -0.0000  0.0000 -0.0000  0.0000 -0.0000
                                            0.0000 -0.0000  0.0000 -0.0000 -0.0000
                                            0.0000 -0.0000  0.0000
    43. (1.99831) CR ( 2) S   7           s(100.00%)p 0.00(  0.00%)
                                           -0.0000  1.0000 -0.0003 -0.0000  0.0000
                                           -0.0001 -0.0000 -0.0000  0.0004  0.0000
                                            0.0000 -0.0000 -0.0000 -0.0000 -0.0000
                                            0.0000 -0.0000  0.0001
    44. (1.99983) CR ( 3) S   7           s(  0.00%)p 1.00(100.00%)
                                            0.0000  0.0000  0.0000  0.0000  1.0000
                                            0.0003  0.0000 -0.0000  0.0000  0.0000
                                           -0.0000  0.0000 -0.0000 -0.0000  0.0000
                                            0.0000  0.0000 -0.0000
    45. (1.99985) CR ( 4) S   7           s(  0.00%)p 1.00(100.00%)
                                            0.0000  0.0000  0.0001  0.0000  0.0000
                                           -0.0000 -0.0000 -1.0000 -0.0001  0.0000
                                            0.0000 -0.0000 -0.0000  0.0000 -0.0000
                                           -0.0000 -0.0000 -0.0000
    46. (1.99983) CR ( 5) S   7           s(  0.00%)p 1.00(100.00%)
                                            0.0000  0.0000  0.0000  0.0000 -0.0000
                                            0.0000 -0.0000 -0.0000  0.0000  0.0000
                                            1.0000  0.0001  0.0000 -0.0000 -0.0000
                                            0.0000 -0.0000 -0.0000
    47. (1.99868) CR ( 1) C   8           s(100.00%)
                                            1.0000  0.0002  0.0000  0.0000 -0.0000
                                           -0.0001 -0.0000 -0.0000 -0.0000  0.0000
                                            0.0000 -0.0000 -0.0000  0.0000
    48. (1.99886) CR ( 1) C   9           s(100.00%)p 0.00(  0.00%)
                                            1.0000  0.0001 -0.0000  0.0001 -0.0000
                                            0.0000 -0.0000  0.0003 -0.0000  0.0000
                                            0.0000  0.0000 -0.0000  0.0000
    49. (1.99894) CR ( 1) C  10           s(100.00%)p 0.00(  0.00%)
                                            1.0000  0.0001 -0.0000 -0.0001  0.0000
                                           -0.0002  0.0000  0.0002 -0.0000 -0.0000
                                           -0.0000 -0.0000  0.0000  0.0000
    50. (1.99895) CR ( 1) C  11           s(100.00%)p 0.00(  0.00%)
                                            1.0000  0.0001 -0.0000 -0.0002  0.0000
                                           -0.0002  0.0000  0.0000  0.0000  0.0000
                                           -0.0000  0.0000 -0.0000 -0.0000
    51. (1.99894) CR ( 1) C  12           s(100.00%)p 0.00(  0.00%)
                                            1.0000  0.0001 -0.0000 -0.0001  0.0000
                                           -0.0001  0.0000 -0.0002  0.0000 -0.0000
                                            0.0000  0.0000 -0.0000  0.0000
    52. (1.99886) CR ( 1) C  13           s(100.00%)p 0.00(  0.00%)
                                            1.0000  0.0001 -0.0000  0.0000 -0.0000
                                            0.0001 -0.0000 -0.0003  0.0000  0.0000
                                           -0.0000 -0.0000 -0.0000  0.0000
    53. (1.99979) CR ( 1) O  14           s(100.00%)p 0.00(  0.00%)
                                            1.0000 -0.0002 -0.0000 -0.0000  0.0000
                                            0.0001 -0.0000 -0.0002 -0.0000  0.0000
                                            0.0000 -0.0000  0.0000  0.0000
    54. (1.99979) CR ( 1) O  15           s(100.00%)p 0.00(  0.00%)
                                            1.0000 -0.0002 -0.0000 -0.0000  0.0000
                                            0.0001 -0.0000  0.0002  0.0000  0.0000
                                           -0.0000  0.0000  0.0000  0.0000
    55. (1.99885) CR ( 1) C  16           s(100.00%)p 0.00(  0.00%)
                                            1.0000  0.0001 -0.0000 -0.0001  0.0000
                                            0.0001 -0.0000 -0.0003  0.0000 -0.0000
                                            0.0000 -0.0000  0.0000  0.0000
    56. (1.99893) CR ( 1) C  17           s(100.00%)p 0.00(  0.00%)
                                            1.0000  0.0000 -0.0000  0.0001 -0.0000
                                            0.0000  0.0000 -0.0003  0.0000  0.0000
                                           -0.0000  0.0000 -0.0000  0.0000
    57. (1.97279) LP ( 1) N   1           s( 52.19%)p 0.92( 47.79%)d 0.00(  0.03%)
                                            0.0007  0.7216  0.0351  0.6254  0.0229
                                           -0.2934 -0.0108 -0.0000 -0.0000  0.0106
                                            0.0000 -0.0000 -0.0088  0.0080
    58. (1.97930) LP ( 1) O  14           s( 73.77%)p 0.36( 26.22%)d 0.00(  0.01%)
                                            0.0003  0.8589  0.0060 -0.0609 -0.0005
                                            0.2821  0.0017  0.4230  0.0034  0.0009
                                            0.0014 -0.0062  0.0020 -0.0032
    59. (1.82164) LP ( 2) O  14           s(  0.00%)p 1.00( 99.92%)d 0.00(  0.08%)
                                            0.0000  0.0038 -0.0001 -0.9679  0.0047
                                           -0.2490  0.0011  0.0192 -0.0000  0.0127
                                            0.0235  0.0057 -0.0066 -0.0007
    60. (1.77628) LP ( 3) O  14           s(  0.27%)p99.99( 99.65%)d 0.30(  0.08%)
                                            0.0002  0.0515 -0.0006  0.2262 -0.0008
                                           -0.8405  0.0021  0.4888 -0.0034 -0.0064
                                           -0.0039  0.0136 -0.0121 -0.0204
    61. (1.97930) LP ( 1) O  15           s( 73.77%)p 0.36( 26.22%)d 0.00(  0.01%)
                                            0.0003  0.8589  0.0060 -0.0609 -0.0005
                                            0.2821  0.0017 -0.4230 -0.0034  0.0009
                                           -0.0014  0.0062  0.0020 -0.0032
    62. (1.82164) LP ( 2) O  15           s(  0.00%)p 1.00( 99.92%)d 0.00(  0.08%)
                                            0.0000  0.0038 -0.0001 -0.9679  0.0047
                                           -0.2490  0.0011 -0.0192  0.0000  0.0127
                                           -0.0235 -0.0057 -0.0066 -0.0007
    63. (1.77628) LP ( 3) O  15           s(  0.27%)p99.99( 99.65%)d 0.30(  0.08%)
                                            0.0002  0.0515 -0.0006  0.2262 -0.0008
                                           -0.8405  0.0021 -0.4888  0.0034 -0.0064
                                            0.0039 -0.0136 -0.0121 -0.0204
    64. (0.00150) RY*( 1) N   1           s( 90.11%)p 0.11(  9.75%)d 0.00(  0.13%)
                                           -0.0000  0.0280  0.9489 -0.0593 -0.2757
                                            0.0278  0.1312  0.0000  0.0000 -0.0234
                                           -0.0000  0.0000  0.0187 -0.0207
    65. (0.00029) RY*( 2) N   1           s(  0.00%)p 1.00( 99.05%)d 0.01(  0.95%)
                                            0.0000  0.0000  0.0011 -0.0054 -0.4244
                                           -0.0114 -0.9001  0.0000  0.0000 -0.0628
                                            0.0000 -0.0000 -0.0742 -0.0001
    66. (0.00015) RY*( 3) N   1           s(  7.72%)p10.47( 80.81%)d 1.49( 11.48%)
                                            0.0000 -0.0276  0.2764 -0.0093  0.8133
                                            0.0043 -0.3828  0.0000 -0.0000 -0.2256
                                           -0.0000  0.0000  0.1863 -0.1708
    67. (0.00002) RY*( 4) N   1           s(  0.00%)p 1.00( 97.60%)d 0.02(  2.40%)
    68. (0.00000) RY*( 5) N   1           s(  0.83%)p 6.20(  5.16%)d99.99( 94.01%)
    69. (0.00000) RY*( 6) N   1           s(  0.00%)p 1.00(  2.16%)d45.36( 97.84%)
    70. (0.00000) RY*( 7) N   1           s(  0.00%)p 1.00(  0.45%)d99.99( 99.55%)
    71. (0.00000) RY*( 8) N   1           s(  0.51%)p 7.15(  3.65%)d99.99( 95.83%)
    72. (0.00000) RY*( 9) N   1           s(  0.44%)p 5.13(  2.28%)d99.99( 97.28%)
    73. (0.01645) RY*( 1) C   2           s( 16.19%)p 5.17( 83.67%)d 0.01(  0.14%)
                                            0.0000  0.0529  0.3989  0.0480 -0.8268
                                           -0.0224  0.3876 -0.0000  0.0000 -0.0217
                                           -0.0000  0.0000  0.0181 -0.0241
    74. (0.00643) RY*( 2) C   2           s(  0.00%)p 1.00( 92.83%)d 0.08(  7.17%)
                                           -0.0000 -0.0000 -0.0000  0.0000  0.0000
                                            0.0000  0.0000  0.0357  0.9628 -0.0000
                                           -0.2425  0.1134 -0.0000  0.0000
    75. (0.00201) RY*( 3) C   2           s(  2.41%)p17.61( 42.45%)d22.87( 55.14%)
                                            0.0000 -0.0028  0.1552  0.0208  0.3360
                                            0.0286  0.5571 -0.0000 -0.0000 -0.4640
                                            0.0000 -0.0000 -0.5797 -0.0072
    76. (0.00198) RY*( 4) C   2           s( 80.60%)p 0.21( 16.74%)d 0.03(  2.67%)
                                            0.0000 -0.0162  0.8976  0.0331  0.3070
                                           -0.0219 -0.2675 -0.0000 -0.0000  0.1544
                                           -0.0000 -0.0000  0.0384 -0.0373
    77. (0.00007) RY*( 5) C   2           s(  0.27%)p 1.17(  0.31%)d99.99( 99.42%)
    78. (0.00005) RY*( 6) C   2           s(  0.00%)p 1.00( 56.89%)d 0.76( 43.11%)
    79. (0.00001) RY*( 7) C   2           s(  0.00%)p 1.00(  1.24%)d79.89( 98.76%)
    80. (0.00001) RY*( 8) C   2           s(  0.00%)p 1.00(  6.09%)d15.43( 93.91%)
    81. (0.00000) RY*( 9) C   2           s(  0.65%)p 0.16(  0.10%)d99.99( 99.25%)
    82. (0.00540) RY*( 1) C   3           s(  6.33%)p13.86( 87.69%)d 0.95(  5.98%)
                                            0.0000  0.0176  0.2509 -0.0246 -0.8523
                                            0.0113  0.3869  0.0000 -0.0000 -0.1108
                                           -0.0001 -0.0003  0.0920 -0.1977
    83. (0.00195) RY*( 2) C   3           s(  0.00%)p 1.00( 89.94%)d 0.11( 10.06%)
                                           -0.0000 -0.0000  0.0000 -0.0001  0.0000
                                           -0.0003  0.0000 -0.0093  0.9483 -0.0004
                                            0.2919 -0.1241 -0.0005 -0.0000
    84. (0.00119) RY*( 3) C   3           s( 90.41%)p 0.04(  4.03%)d 0.06(  5.56%)
                                           -0.0000 -0.0064  0.9508  0.0077  0.1956
                                           -0.0046 -0.0435 -0.0000  0.0000  0.0619
                                           -0.0002 -0.0005 -0.0368  0.2246
    85. (0.00114) RY*( 4) C   3           s(  0.17%)p99.99( 89.22%)d63.36( 10.61%)
                                           -0.0000 -0.0004  0.0409  0.0016 -0.3823
                                            0.0025 -0.8637  0.0000 -0.0003 -0.2061
                                            0.0052  0.0116 -0.2518  0.0079
    86. (0.00078) RY*( 5) C   3           s(  0.00%)p 1.00(  0.14%)d99.99( 99.86%)
                                           -0.0000 -0.0000 -0.0000 -0.0047  0.0142
                                           -0.0100  0.0315 -0.0001 -0.0061 -0.0399
                                            0.4068  0.9107 -0.0469 -0.0006
    87. (0.00041) RY*( 6) C   3           s(  0.00%)p 1.00( 10.08%)d 8.92( 89.92%)
                                            0.0000 -0.0000  0.0000 -0.0000  0.0003
                                           -0.0001  0.0005  0.0196 -0.3169 -0.0011
                                            0.8650 -0.3887 -0.0012 -0.0000
    88. (0.00031) RY*( 7) C   3           s(  0.00%)p 1.00( 10.50%)d 8.52( 89.50%)
                                            0.0000  0.0001  0.0007  0.0035 -0.1371
                                            0.0072 -0.2935  0.0000 -0.0004  0.6111
                                            0.0301  0.0627  0.7187  0.0091
    89. (0.00016) RY*( 8) C   3           s(  2.78%)p 3.05(  8.46%)d31.96( 88.76%)
                                           -0.0000 -0.0066  0.1665 -0.0142  0.2634
                                            0.0064 -0.1224 -0.0000  0.0000 -0.3722
                                            0.0000  0.0000  0.3267 -0.8015
    90. (0.00003) RY*( 9) C   3           s(  0.40%)p 0.01(  0.00%)d99.99( 99.60%)
    91. (0.00566) RY*( 1) C   4           s(  0.46%)p99.99( 93.83%)d12.43(  5.71%)
                                            0.0000 -0.0265  0.0624  0.0163  0.5273
                                           -0.0071 -0.2382  0.0251  0.7763 -0.0253
                                           -0.1940  0.0891  0.0177 -0.1028
    92. (0.00266) RY*( 2) C   4           s(  7.92%)p11.34( 89.83%)d 0.28(  2.25%)
                                            0.0000  0.0089  0.2813 -0.0182  0.6647
                                            0.0083 -0.3420  0.0172 -0.5821 -0.0752
                                            0.0474 -0.0190  0.0628 -0.1014
    93. (0.00108) RY*( 3) C   4           s( 21.43%)p 2.70( 57.85%)d 0.97( 20.73%)
                                            0.0000 -0.0028  0.4629  0.0031  0.2055
                                           -0.0109  0.7316  0.0065  0.0289  0.1728
                                           -0.1895 -0.2597  0.2722 -0.0016
    94. (0.00103) RY*( 4) C   4           s( 67.14%)p 0.35( 23.21%)d 0.14(  9.66%)
                                            0.0000 -0.0049  0.8194  0.0144 -0.3992
                                           -0.0027 -0.2523  0.0108  0.0931 -0.1940
                                           -0.0198  0.2162 -0.1086 -0.0021
    95. (0.00053) RY*( 5) C   4           s(  0.08%)p99.99( 24.08%)d99.99( 75.84%)
                                            0.0000 -0.0002  0.0274 -0.0012 -0.2220
                                           -0.0045 -0.4374  0.0002  0.0141  0.5297
                                           -0.1276 -0.2495  0.6319  0.0006
    96. (0.00014) RY*( 6) C   4           s(  0.03%)p97.26(  2.57%)d99.99( 97.41%)
                                           -0.0000 -0.0036  0.0158  0.0201 -0.0664
                                           -0.0094  0.0361 -0.0152  0.1387 -0.2682
                                            0.6042 -0.2736  0.2373 -0.6370
    97. (0.00004) RY*( 7) C   4           s(  2.99%)p 1.07(  3.19%)d31.33( 93.82%)
    98. (0.00001) RY*( 8) C   4           s(  0.04%)p40.07(  1.68%)d99.99( 98.28%)
    99. (0.00001) RY*( 9) C   4           s(  0.00%)p 1.00(  3.85%)d24.95( 96.14%)
   100. (0.00748) RY*( 1) C   5           s(  0.13%)p99.99( 95.98%)d29.53(  3.89%)
                                           -0.0000  0.0242  0.0270  0.0141  0.6420
                                           -0.0044 -0.2860 -0.0274 -0.6818  0.0229
                                           -0.1461  0.0755 -0.0281  0.1026
   101. (0.00350) RY*( 2) C   5           s(  1.35%)p71.64( 96.91%)d 1.28(  1.73%)
                                            0.0000  0.0143  0.1154  0.0224 -0.6169
                                           -0.0141  0.3314  0.0108 -0.6913 -0.0315
                                           -0.1175  0.0386  0.0153 -0.0286
   102. (0.00137) RY*( 3) C   5           s(  0.66%)p99.99( 80.42%)d28.61( 18.92%)
                                            0.0000 -0.0033  0.0812 -0.0062  0.4030
                                           -0.0110  0.7999  0.0007  0.0428 -0.2010
                                           -0.1072 -0.2904 -0.2296  0.0152
   103. (0.00100) RY*( 4) C   5           s( 94.55%)p 0.02(  2.17%)d 0.03(  3.27%)
                                            0.0000 -0.0063  0.9724 -0.0148  0.0176
                                            0.0037 -0.1297  0.0198  0.0631 -0.0922
                                            0.1406 -0.0550  0.0176 -0.0339
   104. (0.00054) RY*( 5) C   5           s(  0.63%)p25.21( 15.79%)d99.99( 83.58%)
                                            0.0000 -0.0018  0.0791  0.0020  0.1735
                                            0.0040  0.3574  0.0017  0.0084  0.5543
                                            0.1571  0.2974  0.6445  0.0042
   105. (0.00015) RY*( 6) C   5           s(  0.01%)p99.99(  1.15%)d99.99( 98.84%)
                                           -0.0000 -0.0031  0.0100 -0.0197  0.0760
                                            0.0093 -0.0131 -0.0137  0.0701 -0.3364
                                           -0.4683  0.2203  0.2911 -0.7229
   106. (0.00008) RY*( 7) C   5           s(  2.67%)p 1.63(  4.35%)d34.83( 92.98%)
   107. (0.00001) RY*( 8) C   5           s(  0.06%)p11.44(  0.66%)d99.99( 99.29%)
   108. (0.00002) RY*( 9) C   5           s(  0.02%)p99.99(  2.66%)d99.99( 97.32%)
   109. (0.00741) RY*( 1) C   6           s(  5.14%)p17.93( 92.22%)d 0.51(  2.63%)
                                           -0.0000  0.0125  0.2265 -0.0486 -0.9367
                                            0.0202  0.2052  0.0001 -0.0017  0.0558
                                           -0.0008 -0.0016 -0.0678  0.1365
   110. (0.00703) RY*( 2) C   6           s(  0.00%)p 1.00( 99.72%)d 0.00(  0.28%)
                                           -0.0000  0.0000  0.0003 -0.0003 -0.0015
                                           -0.0005  0.0006 -0.0419  0.9977  0.0002
                                            0.0397 -0.0348 -0.0000  0.0003
   111. (0.00374) RY*( 3) C   6           s( 72.57%)p 0.28( 20.45%)d 0.10(  6.98%)
                                           -0.0000 -0.0128  0.8518 -0.0111  0.0652
                                            0.0057 -0.4473 -0.0000  0.0001 -0.1575
                                           -0.0015 -0.0034  0.1273 -0.1696
   112. (0.00161) RY*( 4) C   6           s( 16.53%)p 4.98( 82.31%)d 0.07(  1.17%)
                                           -0.0000 -0.0124  0.4063 -0.0106  0.2773
                                           -0.0115  0.8637  0.0000  0.0002 -0.0971
                                            0.0117  0.0257  0.0357 -0.0126
   113. (0.00080) RY*( 5) C   6           s(  0.00%)p 1.00(  0.10%)d99.99( 99.89%)
                                           -0.0000 -0.0003  0.0048  0.0044  0.0078
                                            0.0092  0.0252 -0.0004 -0.0158 -0.0337
                                           -0.4040 -0.9133 -0.0220 -0.0028
   114. (0.00036) RY*( 6) C   6           s(  0.00%)p 1.00(  0.29%)d99.99( 99.71%)
                                           -0.0000 -0.0000  0.0025 -0.0003  0.0020
                                           -0.0002 -0.0010 -0.0155 -0.0511  0.0102
                                            0.9133 -0.4036  0.0024  0.0081
   115. (0.00034) RY*( 7) C   6           s(  4.17%)p 0.84(  3.51%)d22.14( 92.32%)
                                           -0.0000 -0.0050  0.2041 -0.0199  0.1730
                                            0.0032 -0.0687  0.0002  0.0002  0.6587
                                           -0.0222 -0.0172  0.0452  0.6976
   116. (0.00023) RY*( 8) C   6           s(  0.31%)p 4.50(  1.38%)d99.99( 98.31%)
                                           -0.0000 -0.0062  0.0550 -0.0036  0.0865
                                            0.0132 -0.0784 -0.0000  0.0005 -0.5256
                                            0.0146  0.0267 -0.6782  0.4959
   117. (0.00003) RY*( 9) C   6           s(  1.25%)p 0.17(  0.21%)d78.63( 98.53%)
   118. (0.06205) RY*( 1) S   7           s(  0.33%)p38.33( 12.64%)d99.99( 87.03%)
                                            0.0000  0.0000  0.0270  0.0507 -0.0000
                                           -0.0317  0.0702  0.0000  0.1392 -0.3180
                                            0.0000 -0.0000  0.0000 -0.0538  0.0000
                                           -0.0000 -0.1274 -0.9226
   119. (0.04633) RY*( 2) S   7           s(  0.00%)p 1.00( 17.36%)d 4.76( 82.64%)
                                           -0.0000 -0.0000 -0.0010  0.0020  0.0000
                                            0.1274 -0.3855 -0.0000  0.0278 -0.0890
                                           -0.0000 -0.0000  0.0000  0.8121 -0.0000
                                           -0.0000 -0.4084  0.0103
   120. (0.04128) RY*( 3) S   7           s(  0.00%)p 1.00( 32.37%)d 2.09( 67.63%)
                                           -0.0000  0.0000  0.0000 -0.0000  0.0000
                                           -0.0000 -0.0000 -0.0000 -0.0000  0.0000
                                           -0.0000 -0.1328  0.5532 -0.0000 -0.1941
                                            0.7991 -0.0000 -0.0000
   121. (0.03303) RY*( 4) S   7           s(  0.00%)p 0.00(  0.00%)d 1.00(100.00%)
                                           -0.0000  0.0000 -0.0000  0.0000  0.0000
                                            0.0000 -0.0000 -0.0000 -0.0000 -0.0000
                                           -0.0000 -0.0028  0.0040  0.0000  0.9725
                                            0.2330 -0.0000 -0.0000
   122. (0.01180) RY*( 5) S   7           s(  0.00%)p 1.00( 68.86%)d 0.45( 31.14%)
                                            0.0000 -0.0000 -0.0000 -0.0000 -0.0000
                                            0.0000 -0.0000  0.0000 -0.0000  0.0000
                                            0.0000  0.0013  0.8298  0.0000  0.1268
                                           -0.5435  0.0000  0.0000
   123. (0.01022) RY*( 6) S   7           s(  0.91%)p 0.80(  0.72%)d99.99( 98.37%)
                                           -0.0000 -0.0000 -0.0048  0.0951  0.0000
                                            0.0103 -0.0167 -0.0000 -0.0373  0.0738
                                           -0.0000  0.0000 -0.0000 -0.4439  0.0000
                                           -0.0000 -0.8789  0.1197
   124. (0.00483) RY*( 7) S   7           s( 42.72%)p 1.15( 49.06%)d 0.19(  8.22%)
                                           -0.0000  0.0000  0.0375  0.6525 -0.0000
                                           -0.0095  0.1507 -0.0000  0.0388 -0.6828
                                            0.0000 -0.0000  0.0000  0.0123 -0.0000
                                            0.0000  0.0408  0.2836
   125. (0.00090) RY*( 8) S   7           s( 55.68%)p 0.72( 39.96%)d 0.08(  4.37%)
                                            0.0000  0.0000 -0.0222  0.7458 -0.0000
                                           -0.0148 -0.1443  0.0000  0.0624  0.6121
                                            0.0000 -0.0000 -0.0000  0.0422 -0.0000
                                           -0.0000  0.0854 -0.1860
   126. (0.00054) RY*( 9) S   7           s(  0.01%)p 1.00( 84.42%)d 0.18( 15.57%)
                                           -0.0000 -0.0000  0.0004  0.0082  0.0000
                                            0.0337  0.8956 -0.0000  0.0079  0.2024
                                           -0.0000  0.0000 -0.0000  0.3528 -0.0000
                                           -0.0000 -0.1769  0.0028
   127. (0.00727) RY*( 1) C   8           s(  5.04%)p18.28( 92.18%)d 0.55(  2.78%)
                                           -0.0000  0.0129  0.2242  0.0330  0.7385
                                            0.0376  0.6115  0.0001 -0.0018 -0.0923
                                            0.0015 -0.0010  0.0093  0.1384
   128. (0.00677) RY*( 2) C   8           s(  0.00%)p 1.00( 99.80%)d 0.00(  0.20%)
                                            0.0000  0.0000  0.0003  0.0007  0.0011
                                           -0.0004  0.0014 -0.0399  0.9982 -0.0002
                                           -0.0175 -0.0409  0.0002  0.0003
   129. (0.00375) RY*( 3) C   8           s( 73.12%)p 0.28( 20.38%)d 0.09(  6.49%)
                                           -0.0000 -0.0123  0.8550  0.0087  0.1478
                                            0.0087 -0.4265 -0.0000  0.0002  0.1907
                                            0.0028 -0.0022 -0.0482 -0.1619
   130. (0.00155) RY*( 4) C   8           s( 16.46%)p 4.99( 82.13%)d 0.09(  1.41%)
                                           -0.0000 -0.0126  0.4055  0.0123 -0.6409
                                           -0.0044  0.6406  0.0000  0.0000  0.0870
                                           -0.0236  0.0184 -0.0748 -0.0051
   131. (0.00083) RY*( 5) C   8           s(  0.00%)p 1.00(  0.10%)d99.99( 99.90%)
                                            0.0000 -0.0003  0.0059 -0.0081 -0.0191
                                            0.0061  0.0194 -0.0007 -0.0117  0.0018
                                            0.7835 -0.6195 -0.0370 -0.0025
   132. (0.00036) RY*( 6) C   8           s(  0.00%)p 1.00(  0.21%)d99.99( 99.79%)
                                            0.0000 -0.0000  0.0010  0.0002 -0.0005
                                           -0.0000 -0.0008 -0.0149 -0.0435 -0.0016
                                           -0.6199 -0.7833  0.0045  0.0034
   133. (0.00033) RY*( 7) C   8           s(  3.89%)p 0.95(  3.69%)d23.73( 92.42%)
                                           -0.0000 -0.0053  0.1973  0.0160 -0.1310
                                            0.0133 -0.1389  0.0001 -0.0001 -0.3532
                                            0.0203 -0.0087  0.5372  0.7144
   134. (0.00021) RY*( 8) C   8           s(  0.19%)p 7.57(  1.42%)d99.99( 98.40%)
                                           -0.0000 -0.0059  0.0429 -0.0015 -0.0258
                                            0.0125 -0.1156 -0.0000  0.0005 -0.2417
                                           -0.0231  0.0161 -0.8378  0.4720
   135. (0.00003) RY*( 9) C   8           s(  1.27%)p 0.20(  0.26%)d77.32( 98.47%)
   136. (0.00733) RY*( 1) C   9           s(  0.12%)p99.99( 96.08%)d32.56(  3.80%)
                                           -0.0000  0.0226  0.0256 -0.0097 -0.4554
                                           -0.0086 -0.5691 -0.0270 -0.6548 -0.0341
                                            0.0932  0.1322  0.0036  0.1033
   137. (0.00340) RY*( 2) C   9           s(  1.72%)p56.05( 96.21%)d 1.21(  2.08%)
                                            0.0000  0.0154  0.1301 -0.0132  0.3729
                                           -0.0231  0.5604  0.0108 -0.7128  0.0291
                                            0.0968  0.0974 -0.0214 -0.0246
   138. (0.00153) RY*( 3) C   9           s(  0.42%)p99.99( 79.88%)d46.75( 19.70%)
                                           -0.0000 -0.0036  0.0648  0.0105 -0.7254
                                           -0.0070  0.5197  0.0003  0.0489 -0.0733
                                            0.2262 -0.2094 -0.3106  0.0112
   139. (0.00110) RY*( 4) C   9           s( 95.02%)p 0.02(  2.06%)d 0.03(  2.92%)
                                            0.0000 -0.0069  0.9748  0.0120  0.0246
                                            0.0094 -0.1163  0.0201  0.0764  0.0674
                                           -0.0968 -0.1085 -0.0507 -0.0309
   140. (0.00055) RY*( 5) C   9           s(  0.36%)p45.93( 16.74%)d99.99( 82.89%)
                                            0.0000 -0.0018  0.0603 -0.0047 -0.3260
                                            0.0031  0.2470  0.0013  0.0079  0.2065
                                           -0.2593  0.1819  0.8282 -0.0001
   141. (0.00015) RY*( 6) C   9           s(  0.04%)p37.46(  1.40%)d99.99( 98.56%)
                                           -0.0000 -0.0036  0.0190  0.0131 -0.0554
                                            0.0170 -0.0465 -0.0144  0.0902  0.4036
                                            0.3516  0.4539 -0.1005 -0.6949
   142. (0.00008) RY*( 7) C   9           s(  2.33%)p 1.87(  4.36%)d40.06( 93.31%)
   143. (0.00002) RY*( 8) C   9           s(  0.00%)p 1.00(  2.71%)d35.89( 97.29%)
   144. (0.00001) RY*( 9) C   9           s(  0.07%)p10.00(  0.66%)d99.99( 99.28%)
   145. (0.00569) RY*( 1) C  10           s(  0.18%)p99.99( 93.14%)d37.93(  6.69%)
                                           -0.0000  0.0285  0.0309  0.0109  0.2940
                                            0.0130  0.3677 -0.0271 -0.8418 -0.0236
                                           -0.1398 -0.1786  0.0088  0.1217
   146. (0.00263) RY*( 2) C  10           s(  0.04%)p99.99( 98.58%)d38.57(  1.38%)
                                           -0.0000 -0.0020  0.0188  0.0191 -0.5088
                                            0.0245 -0.7006  0.0201 -0.4845  0.0523
                                           -0.0313 -0.0393 -0.0112 -0.0918
   147. (0.00091) RY*( 3) C  10           s( 93.76%)p 0.00(  0.46%)d 0.06(  5.79%)
                                            0.0000 -0.0040  0.9683 -0.0061 -0.0252
                                           -0.0091  0.0583  0.0173 -0.0099  0.1379
                                            0.1081  0.1384 -0.0625 -0.0643
   148. (0.00069) RY*( 4) C  10           s(  0.27%)p99.99( 93.16%)d24.45(  6.57%)
                                            0.0000  0.0001  0.0518  0.0026  0.7761
                                           -0.0038 -0.5736  0.0005  0.0180  0.0268
                                           -0.1881  0.1633  0.0535 -0.0057
   149. (0.00061) RY*( 5) C  10           s(  0.06%)p 9.00(  0.55%)d99.99( 99.39%)
                                            0.0000 -0.0001  0.0248  0.0073  0.0600
                                           -0.0062 -0.0428  0.0004  0.0020  0.2172
                                            0.3989 -0.2944  0.8372  0.0005
   150. (0.00014) RY*( 6) C  10           s(  0.15%)p 9.27(  1.41%)d99.99( 98.43%)
                                           -0.0000 -0.0001  0.0391  0.0144 -0.0568
                                            0.0184 -0.0834  0.0137 -0.0566 -0.4413
                                            0.2840  0.3625  0.1050  0.7527
   151. (0.00005) RY*( 7) C  10           s(  5.60%)p 0.84(  4.73%)d16.03( 89.68%)
   152. (0.00000) RY*( 8) C  10           s(  0.03%)p89.76(  3.11%)d99.99( 96.86%)
   153. (0.00000) RY*( 9) C  10           s(  0.02%)p99.99(  4.93%)d99.99( 95.05%)
   154. (0.00521) RY*( 1) C  11           s(  0.42%)p99.99( 92.40%)d17.22(  7.18%)
                                           -0.0000  0.0273  0.0585  0.0194  0.5952
                                            0.0245  0.7542  0.0000 -0.0000  0.1580
                                            0.0002 -0.0002 -0.0411 -0.2125
   155. (0.00258) RY*( 2) C  11           s(  0.00%)p 1.00( 98.58%)d 0.01(  1.42%)
                                           -0.0000 -0.0000 -0.0000  0.0003 -0.0004
                                           -0.0002  0.0004 -0.0367  0.9922 -0.0000
                                           -0.0781 -0.0901 -0.0001 -0.0000
   156. (0.00103) RY*( 3) C  11           s( 94.90%)p 0.00(  0.05%)d 0.05(  5.05%)
                                            0.0000 -0.0045  0.9742 -0.0121 -0.0065
                                           -0.0168  0.0003 -0.0000  0.0000 -0.0315
                                            0.0007 -0.0006  0.0083  0.2224
   157. (0.00068) RY*( 4) C  11           s(  0.00%)p 1.00( 26.46%)d 2.78( 73.54%)
                                            0.0000  0.0000  0.0016 -0.0049  0.4040
                                            0.0037 -0.3183 -0.0002  0.0056  0.0309
                                            0.6680 -0.5211  0.1288  0.0014
   158. (0.00061) RY*( 5) C  11           s(  0.00%)p 1.00( 67.32%)d 0.49( 32.68%)
                                           -0.0000 -0.0000  0.0043  0.0074  0.6447
                                           -0.0060 -0.5074  0.0001 -0.0028  0.0495
                                           -0.4188  0.3265  0.2057  0.0023
   159. (0.00014) RY*( 6) C  11           s(  0.00%)p 1.00(  1.47%)d67.16( 98.53%)
                                           -0.0000 -0.0000  0.0000  0.0000  0.0001
                                           -0.0000 -0.0000 -0.0271  0.1181  0.0000
                                            0.6099  0.7832  0.0000 -0.0000
   160. (0.00005) RY*( 7) C  11           s(  4.72%)p 1.15(  5.41%)d19.05( 89.87%)
   161. (0.00000) RY*( 8) C  11           s(  0.00%)p 1.00(  6.07%)d15.47( 93.93%)
   162. (0.00000) RY*( 9) C  11           s(  0.05%)p44.46(  2.32%)d99.99( 97.63%)
   163. (0.00569) RY*( 1) C  12           s(  0.18%)p99.99( 93.14%)d37.93(  6.69%)
                                           -0.0000  0.0285  0.0309  0.0112  0.2938
                                            0.0128  0.3679  0.0271  0.8418 -0.0237
                                            0.1400  0.1785  0.0083  0.1217
   164. (0.00263) RY*( 2) C  12           s(  0.04%)p99.99( 98.58%)d38.60(  1.38%)
                                           -0.0000 -0.0020  0.0188  0.0189 -0.5084
                                            0.0246 -0.7009 -0.0201  0.4845  0.0526
                                            0.0309  0.0396 -0.0102 -0.0918
   165. (0.00091) RY*( 3) C  12           s( 93.55%)p 0.01(  0.60%)d 0.06(  5.85%)
                                            0.0000 -0.0040  0.9672 -0.0057 -0.0348
                                           -0.0095  0.0653 -0.0173  0.0101  0.1349
                                           -0.1052 -0.1402 -0.0738 -0.0643
   166. (0.00072) RY*( 4) C  12           s(  0.53%)p99.99( 74.84%)d46.10( 24.63%)
                                            0.0000  0.0000  0.0731 -0.0013  0.6968
                                           -0.0010 -0.5124 -0.0009 -0.0163  0.1359
                                           -0.0455  0.0085  0.4750 -0.0047
   167. (0.00058) RY*( 5) C  12           s(  0.00%)p 1.00( 18.75%)d 4.33( 81.25%)
                                            0.0000  0.0001  0.0002  0.0079  0.3470
                                           -0.0065 -0.2587  0.0000 -0.0074 -0.1724
                                            0.4390 -0.3354 -0.6911 -0.0037
   168. (0.00014) RY*( 6) C  12           s(  0.15%)p 9.27(  1.41%)d99.99( 98.44%)
                                           -0.0000 -0.0001  0.0390  0.0143 -0.0574
                                            0.0185 -0.0830 -0.0137  0.0567 -0.4416
                                           -0.2835 -0.3628  0.1038  0.7527
   169. (0.00005) RY*( 7) C  12           s(  5.60%)p 0.84(  4.73%)d16.03( 89.68%)
   170. (0.00000) RY*( 8) C  12           s(  0.04%)p87.04(  3.05%)d99.99( 96.91%)
   171. (0.00000) RY*( 9) C  12           s(  0.02%)p99.99(  4.97%)d99.99( 95.01%)
   172. (0.00733) RY*( 1) C  13           s(  0.12%)p99.99( 96.08%)d32.58(  3.80%)
                                           -0.0000  0.0226  0.0256 -0.0091 -0.4559
                                           -0.0091 -0.5686  0.0270  0.6548 -0.0341
                                           -0.0933 -0.1322  0.0036  0.1033
   173. (0.00340) RY*( 2) C  13           s(  1.71%)p56.28( 96.23%)d 1.20(  2.06%)
                                            0.0000  0.0155  0.1298 -0.0150  0.3806
                                           -0.0217  0.5549 -0.0107  0.7132  0.0304
                                           -0.0937 -0.1001 -0.0164 -0.0248
   174. (0.00134) RY*( 3) C  13           s(  1.03%)p81.34( 83.56%)d15.00( 15.41%)
                                           -0.0000 -0.0037  0.1013 -0.0050 -0.7387
                                            0.0053  0.5367 -0.0008 -0.0441 -0.0580
                                           -0.2061  0.1990 -0.2619  0.0088
   175. (0.00110) RY*( 4) C  13           s( 94.25%)p 0.03(  2.81%)d 0.03(  2.94%)
                                            0.0000 -0.0067  0.9708  0.0116  0.0533
                                            0.0097 -0.1377 -0.0200 -0.0751  0.0654
                                            0.0988  0.1056 -0.0573 -0.0311
   176. (0.00058) RY*( 5) C  13           s(  0.54%)p22.87( 12.30%)d99.99( 87.16%)
                                            0.0000 -0.0019  0.0733  0.0080 -0.2802
                                           -0.0065  0.2104 -0.0019 -0.0084  0.2129
                                            0.2700 -0.1904  0.8468 -0.0010
   177. (0.00015) RY*( 6) C  13           s(  0.04%)p37.27(  1.40%)d99.99( 98.56%)
                                           -0.0000 -0.0036  0.0190  0.0132 -0.0545
                                            0.0169 -0.0471  0.0144 -0.0902  0.4035
                                           -0.3519 -0.4538 -0.1009 -0.6949
   178. (0.00008) RY*( 7) C  13           s(  2.33%)p 1.87(  4.36%)d40.07( 93.31%)
   179. (0.00001) RY*( 8) C  13           s(  0.01%)p 1.00(  2.68%)d36.28( 97.31%)
   180. (0.00001) RY*( 9) C  13           s(  0.06%)p10.58(  0.67%)d99.99( 99.27%)
   181. (0.00175) RY*( 1) O  14           s( 80.86%)p 0.19( 15.43%)d 0.05(  3.70%)
                                           -0.0000  0.0059  0.8992  0.0030 -0.0896
                                           -0.0141  0.3784 -0.0201  0.0504  0.0395
                                            0.0373 -0.1634  0.0828 -0.0224
   182. (0.00136) RY*( 2) O  14           s(  0.00%)p 1.00( 93.46%)d 0.07(  6.54%)
                                           -0.0000 -0.0001  0.0022  0.0024 -0.9396
                                            0.0007 -0.2276 -0.0001  0.0088  0.1184
                                            0.2128  0.0503 -0.0591 -0.0028
   183. (0.00059) RY*( 3) O  14           s(  9.75%)p 8.37( 81.52%)d 0.90(  8.73%)
                                           -0.0000  0.0051  0.3121  0.0007  0.1844
                                           -0.0029 -0.7368 -0.0142  0.4880 -0.0346
                                           -0.0140  0.0548 -0.0693 -0.2795
   184. (0.00010) RY*( 4) O  14           s(  8.74%)p 8.77( 76.64%)d 1.67( 14.62%)
                                            0.0000 -0.0034  0.2956 -0.0018  0.0954
                                            0.0076 -0.4216  0.0118 -0.7612 -0.0298
                                           -0.0639  0.2717 -0.0656  0.2512
   185. (0.00005) RY*( 5) O  14           s(  0.05%)p99.99( 12.65%)d99.99( 87.30%)
   186. (0.00001) RY*( 6) O  14           s(  0.01%)p99.99(  5.07%)d99.99( 94.92%)
   187. (0.00001) RY*( 7) O  14           s(  0.35%)p33.16( 11.63%)d99.99( 88.02%)
   188. (0.00001) RY*( 8) O  14           s(  0.16%)p12.24(  1.98%)d99.99( 97.86%)
   189. (0.00001) RY*( 9) O  14           s(  0.04%)p49.96(  1.89%)d99.99( 98.07%)
   190. (0.00175) RY*( 1) O  15           s( 80.86%)p 0.19( 15.43%)d 0.05(  3.70%)
                                            0.0000  0.0059  0.8992  0.0030 -0.0896
                                           -0.0141  0.3784  0.0201 -0.0504  0.0395
                                           -0.0373  0.1634  0.0828 -0.0224
   191. (0.00136) RY*( 2) O  15           s(  0.00%)p 1.00( 93.46%)d 0.07(  6.54%)
                                           -0.0000 -0.0001  0.0022  0.0024 -0.9396
                                            0.0007 -0.2276  0.0001 -0.0088  0.1184
                                           -0.2128 -0.0503 -0.0591 -0.0028
   192. (0.00059) RY*( 3) O  15           s(  9.75%)p 8.37( 81.52%)d 0.90(  8.73%)
                                            0.0000  0.0051  0.3121  0.0007  0.1844
                                           -0.0029 -0.7368  0.0142 -0.4880 -0.0346
                                            0.0140 -0.0548 -0.0693 -0.2795
   193. (0.00010) RY*( 4) O  15           s(  8.74%)p 8.77( 76.64%)d 1.67( 14.62%)
                                           -0.0000 -0.0034  0.2956 -0.0018  0.0954
                                            0.0076 -0.4216 -0.0118  0.7612 -0.0298
                                            0.0639 -0.2717 -0.0656  0.2512
   194. (0.00005) RY*( 5) O  15           s(  0.05%)p99.99( 12.65%)d99.99( 87.30%)
   195. (0.00001) RY*( 6) O  15           s(  0.01%)p99.99(  5.07%)d99.99( 94.92%)
   196. (0.00001) RY*( 7) O  15           s(  0.35%)p33.16( 11.63%)d99.99( 88.02%)
   197. (0.00001) RY*( 8) O  15           s(  0.16%)p12.24(  1.98%)d99.99( 97.86%)
   198. (0.00001) RY*( 9) O  15           s(  0.04%)p49.96(  1.89%)d99.99( 98.07%)
   199. (0.00748) RY*( 1) C  16           s(  0.13%)p99.99( 95.98%)d29.55(  3.89%)
                                            0.0000  0.0242  0.0270  0.0139  0.6421
                                           -0.0048 -0.2858  0.0274  0.6818  0.0230
                                            0.1461 -0.0755 -0.0280  0.1026
   200. (0.00350) RY*( 2) C  16           s(  1.35%)p71.94( 96.93%)d 1.28(  1.72%)
                                            0.0000  0.0143  0.1152  0.0232 -0.6198
                                           -0.0123  0.3257 -0.0108  0.6916 -0.0290
                                            0.1163 -0.0415  0.0183 -0.0288
   201. (0.00122) RY*( 3) C  16           s(  1.32%)p64.25( 84.63%)d10.67( 14.05%)
                                           -0.0000 -0.0034  0.1147  0.0008  0.4101
                                            0.0047  0.8225 -0.0011 -0.0398 -0.1641
                                            0.0920  0.2676 -0.1826  0.0133
   202. (0.00100) RY*( 4) C  16           s( 93.64%)p 0.03(  2.99%)d 0.04(  3.38%)
                                           -0.0000 -0.0062  0.9676 -0.0145  0.0032
                                            0.0044 -0.1594 -0.0197 -0.0620 -0.1002
                                           -0.1397  0.0545  0.0079 -0.0342
   203. (0.00057) RY*( 5) C  16           s(  0.89%)p12.09( 10.78%)d99.08( 88.33%)
                                           -0.0000 -0.0018  0.0944 -0.0048  0.1453
                                           -0.0099  0.2940 -0.0024 -0.0087  0.5661
                                           -0.1651 -0.3126  0.6617  0.0024
   204. (0.00015) RY*( 6) C  16           s(  0.01%)p99.99(  1.15%)d99.99( 98.84%)
                                           -0.0000 -0.0031  0.0101 -0.0198  0.0755
                                            0.0091 -0.0142  0.0137 -0.0701 -0.3366
                                            0.4685 -0.2200  0.2909 -0.7229
   205. (0.00008) RY*( 7) C  16           s(  2.67%)p 1.63(  4.35%)d34.83( 92.98%)
   206. (0.00001) RY*( 8) C  16           s(  0.06%)p11.15(  0.65%)d99.99( 99.29%)
   207. (0.00002) RY*( 9) C  16           s(  0.02%)p99.99(  2.65%)d99.99( 97.33%)
   208. (0.00567) RY*( 1) C  17           s(  0.46%)p99.99( 93.83%)d12.43(  5.71%)
                                            0.0000 -0.0265  0.0624  0.0164  0.5272
                                           -0.0067 -0.2384 -0.0251 -0.7762 -0.0250
                                            0.1941 -0.0889  0.0180 -0.1028
   209. (0.00266) RY*( 2) C  17           s(  7.92%)p11.34( 89.83%)d 0.28(  2.25%)
                                            0.0000  0.0089  0.2813 -0.0183  0.6651
                                            0.0082 -0.3411 -0.0172  0.5822 -0.0742
                                           -0.0470  0.0199  0.0639 -0.1014
   210. (0.00105) RY*( 3) C  17           s( 85.86%)p 0.13( 11.53%)d 0.03(  2.61%)
                                            0.0000 -0.0056  0.9266  0.0140 -0.1750
                                           -0.0070  0.2760 -0.0125 -0.0903 -0.0505
                                            0.1328 -0.0076  0.0766 -0.0027
   211. (0.00092) RY*( 4) C  17           s(  2.72%)p28.87( 78.45%)d 6.93( 18.83%)
                                            0.0000 -0.0010  0.1648  0.0005 -0.4339
                                           -0.0069 -0.7712 -0.0020 -0.0372 -0.1947
                                           -0.1182 -0.3073 -0.2050 -0.0002
   212. (0.00057) RY*( 5) C  17           s(  0.07%)p99.99( 15.17%)d99.99( 84.76%)
                                            0.0000 -0.0002  0.0256  0.0050 -0.1777
                                            0.0091 -0.3463 -0.0000 -0.0115  0.5554
                                            0.1456  0.2867  0.6602  0.0018
   213. (0.00014) RY*( 6) C  17           s(  0.03%)p97.04(  2.57%)d99.99( 97.41%)
                                           -0.0000 -0.0036  0.0159  0.0201 -0.0668
                                           -0.0095  0.0354  0.0152 -0.1387 -0.2673
                                           -0.6040  0.2740  0.2384 -0.6370
   214. (0.00004) RY*( 7) C  17           s(  2.99%)p 1.07(  3.19%)d31.33( 93.82%)
   215. (0.00001) RY*( 8) C  17           s(  0.04%)p39.85(  1.68%)d99.99( 98.28%)
   216. (0.00001) RY*( 9) C  17           s(  0.00%)p 1.00(  3.84%)d25.01( 96.15%)
   217. (0.00124) RY*( 1) H  18           s( 98.92%)p 0.01(  1.08%)
                                            0.0048  0.9946  0.0572 -0.0282  0.0824
   218. (0.00016) RY*( 2) H  18           s(  0.00%)p 1.00(100.00%)
                                            0.0002  0.0027  0.4214  0.9068 -0.0147
   219. (0.00008) RY*( 3) H  18           s(  0.05%)p99.99( 99.95%)
   220. (0.00006) RY*( 4) H  18           s(  1.13%)p87.38( 98.87%)
   221. (0.00224) RY*( 1) H  19           s( 99.31%)p 0.01(  0.69%)
                                            0.0056  0.9965 -0.0590  0.0362  0.0458
   222. (0.00015) RY*( 2) H  19           s(  0.02%)p99.99( 99.98%)
                                           -0.0029  0.0137 -0.2966 -0.9521  0.0733
   223. (0.00010) RY*( 3) H  19           s(  0.39%)p99.99( 99.61%)
   224. (0.00006) RY*( 4) H  19           s(  0.38%)p99.99( 99.62%)
   225. (0.00225) RY*( 1) H  20           s( 99.34%)p 0.01(  0.66%)
                                            0.0054  0.9967  0.0370  0.0549  0.0466
   226. (0.00016) RY*( 2) H  20           s(  0.01%)p 1.00( 99.99%)
                                           -0.0027  0.0083  0.7181 -0.6927  0.0668
   227. (0.00010) RY*( 3) H  20           s(  0.39%)p99.99( 99.61%)
   228. (0.00006) RY*( 4) H  20           s(  0.36%)p99.99( 99.64%)
   229. (0.00154) RY*( 1) H  21           s( 99.23%)p 0.01(  0.77%)
                                            0.0046  0.9961 -0.0300 -0.0412  0.0715
   230. (0.00017) RY*( 2) H  21           s(  0.00%)p 1.00(100.00%)
                                            0.0002  0.0025 -0.7904  0.6124 -0.0145
   231. (0.00009) RY*( 3) H  21           s(  0.00%)p 1.00(100.00%)
   232. (0.00006) RY*( 4) H  21           s(  0.86%)p99.99( 99.14%)
   233. (0.00157) RY*( 1) H  22           s( 99.29%)p 0.01(  0.71%)
                                            0.0045  0.9964 -0.0501 -0.0680  0.0000
   234. (0.00016) RY*( 2) H  22           s(  0.00%)p 1.00(100.00%)
                                            0.0001  0.0022 -0.7890  0.6144 -0.0000
   235. (0.00008) RY*( 3) H  22           s(  0.00%)p 1.00(100.00%)
   236. (0.00006) RY*( 4) H  22           s(  0.81%)p99.99( 99.19%)
   237. (0.00154) RY*( 1) H  23           s( 99.23%)p 0.01(  0.77%)
                                            0.0046  0.9961 -0.0300 -0.0412 -0.0715
   238. (0.00017) RY*( 2) H  23           s(  0.00%)p 1.00(100.00%)
                                            0.0002  0.0025 -0.7904  0.6124  0.0145
   239. (0.00009) RY*( 3) H  23           s(  0.00%)p 1.00(100.00%)
   240. (0.00006) RY*( 4) H  23           s(  0.86%)p99.99( 99.14%)
   241. (0.00225) RY*( 1) H  24           s( 99.34%)p 0.01(  0.66%)
                                            0.0054  0.9967  0.0370  0.0549 -0.0466
   242. (0.00016) RY*( 2) H  24           s(  0.01%)p 1.00( 99.99%)
                                           -0.0027  0.0083  0.7181 -0.6927 -0.0668
   243. (0.00010) RY*( 3) H  24           s(  0.39%)p99.99( 99.61%)
   244. (0.00006) RY*( 4) H  24           s(  0.36%)p99.99( 99.64%)
   245. (0.00224) RY*( 1) H  25           s( 99.31%)p 0.01(  0.69%)
                                            0.0056  0.9965 -0.0590  0.0362 -0.0458
   246. (0.00015) RY*( 2) H  25           s(  0.02%)p99.99( 99.98%)
                                           -0.0029  0.0137 -0.2966 -0.9521 -0.0733
   247. (0.00010) RY*( 3) H  25           s(  0.39%)p99.99( 99.61%)
   248. (0.00006) RY*( 4) H  25           s(  0.38%)p99.99( 99.62%)
   249. (0.00124) RY*( 1) H  26           s( 98.92%)p 0.01(  1.08%)
                                            0.0048  0.9946  0.0572 -0.0282 -0.0824
   250. (0.00016) RY*( 2) H  26           s(  0.00%)p 1.00(100.00%)
                                            0.0002  0.0027  0.4214  0.9068  0.0147
   251. (0.00008) RY*( 3) H  26           s(  0.05%)p99.99( 99.95%)
   252. (0.00006) RY*( 4) H  26           s(  1.13%)p87.38( 98.87%)
   253. (0.01109) BD*( 1) N   1 - C   2  
                ( 41.47%)   0.6440* N   1 s( 48.19%)p 1.07( 51.71%)d 0.00(  0.09%)
                                           -0.0000  0.6912 -0.0643 -0.6505  0.0194
                                            0.3059 -0.0091  0.0000 -0.0000 -0.0202
                                           -0.0000  0.0000  0.0168 -0.0150
                ( 58.53%)  -0.7651* C   2 s( 46.34%)p 1.16( 53.59%)d 0.00(  0.07%)
                                           -0.0002  0.6792 -0.0452  0.6606  0.0570
                                           -0.3090 -0.0267 -0.0000 -0.0000 -0.0181
                                           -0.0000  0.0000  0.0150 -0.0129
   254. (0.01496) BD*( 2) N   1 - C   2  
                ( 46.36%)   0.6809* N   1 s(  0.00%)p 1.00( 99.79%)d 0.00(  0.21%)
                                           -0.0000  0.0000 -0.0000 -0.0000  0.0000
                                           -0.0000  0.0000 -0.9989  0.0103 -0.0000
                                            0.0419 -0.0196  0.0000 -0.0000
                ( 53.64%)  -0.7324* C   2 s(  0.00%)p 1.00( 99.85%)d 0.00(  0.15%)
                                           -0.0000 -0.0000 -0.0000 -0.0000  0.0000
                                           -0.0000  0.0000 -0.9989  0.0261 -0.0000
                                           -0.0356  0.0168 -0.0000  0.0000
   255. (0.06618) BD*( 3) N   1 - C   2  
                ( 46.16%)   0.6794* N   1 s(  0.00%)p 1.00( 99.79%)d 0.00(  0.21%)
                                            0.0000  0.0005 -0.0000 -0.4247  0.0035
                                           -0.9041  0.0074  0.0000 -0.0000  0.0295
                                           -0.0000 -0.0000  0.0354 -0.0000
                ( 53.84%)  -0.7338* C   2 s(  0.00%)p 1.00( 99.85%)d 0.00(  0.15%)
                                           -0.0000 -0.0003  0.0002 -0.4230  0.0038
                                           -0.9052  0.0081  0.0000 -0.0000 -0.0248
                                            0.0000  0.0000 -0.0300 -0.0001
   256. (0.03219) BD*( 1) C   2 - C   3  
                ( 51.68%)   0.7189* C   2 s( 53.55%)p 0.87( 46.41%)d 0.00(  0.05%)
                                            0.0002  0.7309  0.0360 -0.6170  0.0176
                                            0.2881 -0.0082  0.0000  0.0000 -0.0141
                                           -0.0000  0.0000  0.0119 -0.0112
                ( 48.32%)  -0.6951* C   3 s( 29.38%)p 2.40( 70.56%)d 0.00(  0.06%)
                                           -0.0001  0.5420  0.0015  0.7618 -0.0075
                                           -0.3540  0.0034  0.0000  0.0000 -0.0164
                                            0.0000  0.0000  0.0138 -0.0102
   257. (0.02749) BD*( 1) C   3 - C   4  
                ( 48.17%)   0.6941* C   3 s( 35.27%)p 1.83( 64.70%)d 0.00(  0.03%)
                                            0.0002 -0.5939 -0.0006  0.3479 -0.0186
                                           -0.1601  0.0085 -0.7069 -0.0106  0.0043
                                            0.0100 -0.0047 -0.0036 -0.0135
                ( 51.83%)  -0.7199* C   4 s( 34.79%)p 1.87( 65.17%)d 0.00(  0.05%)
                                           -0.0002 -0.5897 -0.0100 -0.3820 -0.0240
                                            0.1849  0.0109  0.6861 -0.0098  0.0045
                                            0.0133 -0.0065 -0.0037 -0.0149
   258. (0.37787) BD*( 2) C   3 - C   4  
                ( 46.72%)   0.6835* C   3 s(  0.00%)p 1.00( 99.98%)d 0.00(  0.02%)
                                            0.0000 -0.0016 -0.0009 -0.4204 -0.0026
                                           -0.9072 -0.0052 -0.0002 -0.0002  0.0047
                                           -0.0044 -0.0095  0.0056  0.0001
                ( 53.28%)  -0.7299* C   4 s(  0.00%)p 1.00( 99.95%)d 0.00(  0.05%)
                                           -0.0000 -0.0002 -0.0014 -0.4217 -0.0006
                                           -0.9064 -0.0017  0.0092  0.0002  0.0008
                                            0.0091  0.0201  0.0006 -0.0002
   259. (0.02749) BD*( 1) C   3 - C  17  
                ( 48.17%)   0.6941* C   3 s( 35.27%)p 1.83( 64.70%)d 0.00(  0.03%)
                                            0.0002 -0.5939 -0.0006  0.3478 -0.0186
                                           -0.1603  0.0085  0.7069  0.0106  0.0043
                                           -0.0100  0.0046 -0.0036 -0.0135
                ( 51.83%)  -0.7199* C  17 s( 34.79%)p 1.87( 65.17%)d 0.00(  0.05%)
                                           -0.0002 -0.5897 -0.0100 -0.3817 -0.0240
                                            0.1855  0.0109 -0.6861  0.0098  0.0045
                                           -0.0133  0.0065 -0.0037 -0.0149
   260. (0.01731) BD*( 1) C   4 - C   5  
                ( 50.20%)   0.7085* C   4 s( 36.04%)p 1.77( 63.92%)d 0.00(  0.05%)
                                            0.0000  0.6002  0.0096 -0.7236 -0.0048
                                            0.3367  0.0028  0.0227  0.0399 -0.0145
                                            0.0018 -0.0009  0.0124 -0.0094
                ( 49.80%)  -0.7057* C   5 s( 35.95%)p 1.78( 64.01%)d 0.00(  0.04%)
                                           -0.0000  0.5995  0.0111  0.7252  0.0047
                                           -0.3344 -0.0021  0.0256  0.0415 -0.0144
                                           -0.0024  0.0011  0.0121 -0.0090
   261. (0.01270) BD*( 1) C   4 - H  18  
                ( 37.68%)   0.6138* C   4 s( 29.09%)p 2.44( 70.88%)d 0.00(  0.03%)
                                            0.0003 -0.5391  0.0147 -0.3889  0.0075
                                            0.1737 -0.0037 -0.7262  0.0027  0.0039
                                           -0.0117  0.0052 -0.0037 -0.0109
                ( 62.32%)  -0.7895* H  18 s( 99.90%)p 0.00(  0.10%)
                                           -0.9995  0.0016  0.0146 -0.0062  0.0270
   262. (0.02643) BD*( 1) C   5 - C   6  
                ( 51.04%)   0.7144* C   5 s( 34.83%)p 1.87( 65.12%)d 0.00(  0.05%)
                                            0.0001  0.5901  0.0103 -0.3893 -0.0234
                                            0.1620  0.0122 -0.6874  0.0111 -0.0044
                                            0.0139 -0.0055  0.0047  0.0149
                ( 48.96%)  -0.6997* C   6 s( 38.36%)p 1.61( 61.61%)d 0.00(  0.04%)
                                           -0.0001  0.6191  0.0178  0.3088 -0.0043
                                           -0.1444  0.0033  0.7064  0.0290 -0.0041
                                            0.0111 -0.0057  0.0036  0.0137
   263. (0.36433) BD*( 2) C   5 - C   6  
                ( 54.36%)   0.7373* C   5 s(  0.00%)p 1.00( 99.94%)d 0.00(  0.05%)
                                            0.0000  0.0019  0.0045  0.4178 -0.0008
                                            0.9079  0.0070 -0.0208 -0.0000  0.0000
                                           -0.0097 -0.0212  0.0011  0.0008
                ( 45.64%)  -0.6755* C   6 s(  0.01%)p 1.00( 99.97%)d 0.00(  0.02%)
                                            0.0000  0.0044  0.0064  0.4161  0.0023
                                            0.9090  0.0136 -0.0002  0.0007  0.0074
                                            0.0043  0.0092  0.0090 -0.0005
   264. (0.01618) BD*( 1) C   5 - H  19  
                ( 36.99%)   0.6082* C   5 s( 29.14%)p 2.43( 70.83%)d 0.00(  0.03%)
                                            0.0003 -0.5396  0.0162  0.3828 -0.0106
                                           -0.1918  0.0019 -0.7245  0.0048  0.0044
                                            0.0112 -0.0054 -0.0038 -0.0098
                ( 63.01%)  -0.7938* H  19 s( 99.90%)p 0.00(  0.10%)
                                           -0.9995  0.0032 -0.0142  0.0096  0.0268
   265. (0.21242) BD*( 1) C   6 - S   7  
                ( 47.45%)   0.6888* C   6 s( 23.31%)p 3.29( 76.63%)d 0.00(  0.06%)
                                           -0.0000  0.4823 -0.0199 -0.7957  0.0456
                                            0.3620 -0.0060 -0.0000 -0.0000 -0.0160
                                           -0.0000 -0.0000  0.0148 -0.0128
                ( 52.55%)  -0.7249* S   7 s( 23.53%)p 3.19( 75.11%)d 0.06(  1.36%)
                                            0.0000  0.0004  0.4838  0.0354 -0.0002
                                            0.8019  0.0125  0.0000 -0.3284  0.0079
                                           -0.0000  0.0000 -0.0000 -0.0785  0.0000
                                           -0.0000  0.0556 -0.0659
   266. (0.02643) BD*( 1) C   6 - C  16  
                ( 48.96%)   0.6997* C   6 s( 38.36%)p 1.61( 61.61%)d 0.00(  0.04%)
                                            0.0001 -0.6191 -0.0178 -0.3087  0.0043
                                            0.1446 -0.0033  0.7064  0.0290  0.0041
                                            0.0111 -0.0057 -0.0036 -0.0137
                ( 51.04%)  -0.7144* C  16 s( 34.83%)p 1.87( 65.12%)d 0.00(  0.05%)
                                           -0.0001 -0.5901 -0.0103  0.3890  0.0234
                                           -0.1627 -0.0122 -0.6874  0.0111  0.0044
                                            0.0139 -0.0055 -0.0047 -0.0149
   267. (0.20331) BD*( 1) S   7 - C   8  
                ( 51.76%)   0.7194* S   7 s( 24.54%)p 3.02( 74.14%)d 0.05(  1.32%)
                                            0.0000  0.0004  0.4941  0.0361  0.0002
                                           -0.5613 -0.0151  0.0001 -0.6528  0.0017
                                           -0.0000  0.0000  0.0000  0.0891 -0.0000
                                           -0.0000 -0.0311 -0.0653
                ( 48.24%)  -0.6946* C   8 s( 23.02%)p 3.34( 76.91%)d 0.00(  0.07%)
                                           -0.0000  0.4794 -0.0191  0.5430 -0.0365
                                            0.6873 -0.0243 -0.0000 -0.0000  0.0220
                                            0.0000 -0.0000 -0.0045 -0.0133
   268. (0.14600) BD*( 1) S   7 - O  14  
                ( 65.00%)   0.8063* S   7 s( 26.14%)p 2.78( 72.68%)d 0.04(  1.17%)
                                            0.0000 -0.0001  0.5095 -0.0430 -0.0000
                                           -0.1075 -0.0100  0.0000  0.4685  0.0426
                                           -0.0001  0.7008  0.0517 -0.0055 -0.0166
                                            0.0767 -0.0120  0.0735
                ( 35.00%)  -0.5916* O  14 s( 26.00%)p 2.84( 73.93%)d 0.00(  0.07%)
                                           -0.0000  0.5095 -0.0207  0.0868  0.0002
                                           -0.3885 -0.0014 -0.7620 -0.0118 -0.0024
                                           -0.0044  0.0194 -0.0050  0.0180
   269. (0.14600) BD*( 1) S   7 - O  15  
                ( 65.00%)   0.8063* S   7 s( 26.14%)p 2.78( 72.68%)d 0.04(  1.17%)
                                            0.0000 -0.0001  0.5095 -0.0430 -0.0000
                                           -0.1075 -0.0100  0.0000  0.4685  0.0426
                                            0.0001 -0.7008 -0.0517 -0.0055  0.0166
                                           -0.0767 -0.0120  0.0735
                ( 35.00%)  -0.5916* O  15 s( 26.00%)p 2.84( 73.93%)d 0.00(  0.07%)
                                           -0.0000  0.5095 -0.0207  0.0868  0.0002
                                           -0.3885 -0.0014  0.7620  0.0118 -0.0024
                                            0.0044 -0.0194 -0.0050  0.0180
   270. (0.02684) BD*( 1) C   8 - C   9  
                ( 48.77%)   0.6984* C   8 s( 38.49%)p 1.60( 61.47%)d 0.00(  0.04%)
                                            0.0001 -0.6202 -0.0170  0.2056 -0.0015
                                            0.2694 -0.0042 -0.7065 -0.0277 -0.0051
                                            0.0067  0.0097  0.0013 -0.0141
                ( 51.23%)  -0.7157* C   9 s( 34.74%)p 1.88( 65.21%)d 0.00(  0.05%)
                                           -0.0001 -0.5893 -0.0109 -0.2724 -0.0148
                                           -0.3244 -0.0213  0.6870 -0.0102 -0.0068
                                            0.0100  0.0115  0.0010 -0.0147
   271. (0.38184) BD*( 2) C   8 - C   9  
                ( 44.36%)   0.6660* C   8 s(  0.01%)p 1.00( 99.97%)d 0.00(  0.02%)
                                            0.0001  0.0067  0.0073 -0.7867 -0.0059
                                            0.6170  0.0092  0.0002  0.0009  0.0028
                                           -0.0080  0.0061  0.0092 -0.0003
                ( 55.64%)  -0.7460* C   9 s(  0.00%)p 1.00( 99.94%)d 0.00(  0.05%)
                                            0.0000  0.0022  0.0052 -0.7881 -0.0019
                                            0.6148  0.0066 -0.0200  0.0001  0.0005
                                            0.0183 -0.0144 -0.0010  0.0008
   272. (0.02684) BD*( 1) C   8 - C  13  
                ( 48.77%)   0.6984* C   8 s( 38.49%)p 1.60( 61.47%)d 0.00(  0.04%)
                                            0.0001 -0.6202 -0.0170  0.2058 -0.0015
                                            0.2692 -0.0042  0.7065  0.0277 -0.0051
                                           -0.0067 -0.0097  0.0013 -0.0141
                ( 51.23%)  -0.7157* C  13 s( 34.74%)p 1.88( 65.21%)d 0.00(  0.05%)
                                           -0.0001 -0.5893 -0.0109 -0.2716 -0.0148
                                           -0.3250 -0.0213 -0.6870  0.0102 -0.0068
                                           -0.0100 -0.0115  0.0010 -0.0147
   273. (0.01865) BD*( 1) C   9 - C  10  
                ( 49.47%)   0.7033* C   9 s( 36.12%)p 1.77( 63.84%)d 0.00(  0.04%)
                                            0.0000 -0.6009 -0.0108  0.4899  0.0037
                                            0.6294  0.0049 -0.0245 -0.0408 -0.0180
                                           -0.0016 -0.0021  0.0048  0.0087
                ( 50.53%)  -0.7109* C  10 s( 35.55%)p 1.81( 64.41%)d 0.00(  0.05%)
                                           -0.0001 -0.5962 -0.0078 -0.4911 -0.0049
                                           -0.6328 -0.0072 -0.0299 -0.0389 -0.0187
                                            0.0009  0.0012  0.0046  0.0092
   274. (0.01618) BD*( 1) C   9 - H  20  
                ( 37.31%)   0.6108* C   9 s( 29.07%)p 2.44( 70.90%)d 0.00(  0.03%)
                                            0.0003 -0.5389  0.0161 -0.2526  0.0089
                                           -0.3457  0.0067 -0.7249  0.0037 -0.0056
                                           -0.0078 -0.0103  0.0014 -0.0097
                ( 62.69%)  -0.7918* H  20 s( 99.90%)p 0.00(  0.10%)
                                           -0.9995  0.0030  0.0080  0.0148  0.0267
   275. (0.01749) BD*( 1) C  10 - C  11  
                ( 49.98%)   0.7069* C  10 s( 35.71%)p 1.80( 64.24%)d 0.00(  0.04%)
                                           -0.0000 -0.5975 -0.0089  0.2517  0.0246
                                            0.3355  0.0313  0.6818 -0.0100 -0.0049
                                           -0.0084 -0.0112  0.0013 -0.0150
                ( 50.02%)  -0.7073* C  11 s( 35.71%)p 1.80( 64.25%)d 0.00(  0.04%)
                                           -0.0000 -0.5975 -0.0081 -0.2331  0.0174
                                           -0.2960  0.0221 -0.7064 -0.0280 -0.0065
                                           -0.0098 -0.0126  0.0016 -0.0123
   276. (0.31497) BD*( 2) C  10 - C  11  
                ( 49.14%)   0.7010* C  10 s(  0.00%)p 1.00( 99.95%)d 0.00(  0.05%)
                                            0.0000  0.0005  0.0015 -0.7898  0.0080
                                            0.6128 -0.0061 -0.0095 -0.0002 -0.0004
                                            0.0167 -0.0133 -0.0021  0.0003
                ( 50.86%)  -0.7132* C  11 s(  0.00%)p 1.00( 99.95%)d 0.00(  0.05%)
                                           -0.0000  0.0018  0.0009 -0.7877  0.0078
                                            0.6155 -0.0061  0.0005  0.0003 -0.0048
                                           -0.0081  0.0063 -0.0187 -0.0002
   277. (0.01404) BD*( 1) C  10 - H  21  
                ( 38.27%)   0.6186* C  10 s( 28.64%)p 2.49( 71.32%)d 0.00(  0.03%)
                                            0.0003 -0.5350  0.0136  0.2658 -0.0024
                                            0.3316 -0.0034 -0.7297  0.0073 -0.0047
                                            0.0079  0.0097  0.0009 -0.0112
                ( 61.73%)  -0.7857* H  21 s( 99.91%)p 0.00(  0.09%)
                                           -0.9995  0.0020 -0.0098 -0.0118  0.0265
   278. (0.01749) BD*( 1) C  11 - C  12  
                ( 50.02%)   0.7073* C  11 s( 35.71%)p 1.80( 64.25%)d 0.00(  0.04%)
                                           -0.0000 -0.5975 -0.0081 -0.2325  0.0174
                                           -0.2964  0.0221  0.7064  0.0280 -0.0065
                                            0.0098  0.0126  0.0016 -0.0123
                ( 49.98%)  -0.7069* C  12 s( 35.71%)p 1.80( 64.24%)d 0.00(  0.04%)
                                           -0.0000 -0.5975 -0.0089  0.2514  0.0246
                                            0.3357  0.0313 -0.6818  0.0100 -0.0049
                                            0.0084  0.0112  0.0013 -0.0150
   279. (0.01380) BD*( 1) C  11 - H  22  
                ( 38.35%)   0.6193* C  11 s( 28.50%)p 2.51( 71.47%)d 0.00(  0.03%)
                                           -0.0003  0.5337 -0.0131 -0.5198  0.0054
                                           -0.6667  0.0069  0.0000  0.0000  0.0153
                                           -0.0000  0.0000 -0.0039 -0.0079
                ( 61.65%)  -0.7851* H  22 s( 99.91%)p 0.00(  0.09%)
                                            0.9995 -0.0020  0.0189  0.0241 -0.0000
   280. (0.01865) BD*( 1) C  12 - C  13  
                ( 50.53%)   0.7109* C  12 s( 35.55%)p 1.81( 64.41%)d 0.00(  0.05%)
                                           -0.0001 -0.5962 -0.0078 -0.4921 -0.0049
                                           -0.6320 -0.0072  0.0299  0.0389 -0.0187
                                           -0.0009 -0.0012  0.0047  0.0092
                ( 49.47%)  -0.7033* C  13 s( 36.12%)p 1.77( 63.84%)d 0.00(  0.04%)
                                            0.0000 -0.6009 -0.0108  0.4901  0.0037
                                            0.6292  0.0049  0.0245  0.0408 -0.0180
                                            0.0016  0.0021  0.0048  0.0087
   281. (0.30466) BD*( 2) C  12 - C  13  
                ( 48.87%)   0.6991* C  12 s(  0.00%)p 1.00( 99.95%)d 0.00(  0.05%)
                                           -0.0000 -0.0012  0.0016 -0.7879  0.0075
                                            0.6153 -0.0053  0.0135  0.0003 -0.0043
                                           -0.0092  0.0077 -0.0176  0.0002
                ( 51.13%)  -0.7150* C  13 s(  0.00%)p 1.00( 99.95%)d 0.00(  0.05%)
                                           -0.0000  0.0005  0.0040 -0.7887  0.0067
                                            0.6140 -0.0021  0.0208 -0.0004  0.0050
                                           -0.0097  0.0073  0.0180  0.0005
   282. (0.01404) BD*( 1) C  12 - H  23  
                ( 38.27%)   0.6186* C  12 s( 28.65%)p 2.49( 71.32%)d 0.00(  0.03%)
                                           -0.0003  0.5350 -0.0136 -0.2699  0.0024
                                           -0.3285  0.0033 -0.7297  0.0073  0.0047
                                            0.0078  0.0097 -0.0010  0.0112
                ( 61.73%)  -0.7857* H  23 s( 99.91%)p 0.00(  0.09%)
                                            0.9995 -0.0020  0.0098  0.0118  0.0265
   283. (0.01618) BD*( 1) C  13 - H  24  
                ( 37.31%)   0.6108* C  13 s( 29.07%)p 2.44( 70.90%)d 0.00(  0.03%)
                                           -0.0003  0.5389 -0.0161  0.2511 -0.0089
                                            0.3469 -0.0067 -0.7249  0.0037  0.0056
                                           -0.0078 -0.0103 -0.0013  0.0097
                ( 62.69%)  -0.7918* H  24 s( 99.90%)p 0.00(  0.10%)
                                            0.9995 -0.0030 -0.0080 -0.0148  0.0267
   284. (0.01731) BD*( 1) C  16 - C  17  
                ( 49.80%)   0.7057* C  16 s( 35.95%)p 1.78( 64.01%)d 0.00(  0.04%)
                                            0.0000 -0.5995 -0.0111 -0.7254 -0.0047
                                            0.3338  0.0021  0.0256  0.0415  0.0144
                                           -0.0024  0.0011 -0.0121  0.0090
                ( 50.20%)  -0.7085* C  17 s( 36.04%)p 1.77( 63.92%)d 0.00(  0.05%)
                                           -0.0000 -0.6002 -0.0096  0.7241  0.0048
                                           -0.3358 -0.0028  0.0227  0.0399  0.0145
                                            0.0018 -0.0008 -0.0124  0.0094
   285. (0.28427) BD*( 2) C  16 - C  17  
                ( 50.35%)   0.7096* C  16 s(  0.00%)p 1.00( 99.95%)d 0.00(  0.05%)
                                           -0.0000  0.0000  0.0034  0.4184 -0.0039
                                            0.9077 -0.0028  0.0217 -0.0004  0.0121
                                            0.0055  0.0115  0.0149  0.0005
                ( 49.65%)  -0.7046* C  17 s(  0.00%)p 1.00( 99.95%)d 0.00(  0.05%)
                                           -0.0000 -0.0019  0.0015  0.4189 -0.0025
                                            0.9076 -0.0044  0.0141  0.0003 -0.0123
                                            0.0047  0.0111 -0.0143  0.0001
   286. (0.01617) BD*( 1) C  16 - H  25  
                ( 36.99%)   0.6082* C  16 s( 29.14%)p 2.43( 70.83%)d 0.00(  0.03%)
                                           -0.0003  0.5396 -0.0162 -0.3820  0.0106
                                            0.1935 -0.0019 -0.7244  0.0048 -0.0043
                                            0.0112 -0.0054  0.0038  0.0098
                ( 63.01%)  -0.7938* H  25 s( 99.90%)p 0.00(  0.10%)
                                            0.9995 -0.0032  0.0142 -0.0096  0.0268
   287. (0.01270) BD*( 1) C  17 - H  26  
                ( 37.68%)   0.6138* C  17 s( 29.09%)p 2.44( 70.88%)d 0.00(  0.03%)
                                           -0.0003  0.5391 -0.0147  0.3914 -0.0075
                                           -0.1682  0.0037 -0.7261  0.0027 -0.0040
                                           -0.0117  0.0052  0.0036  0.0109
                ( 62.32%)  -0.7895* H  26 s( 99.90%)p 0.00(  0.10%)
                                            0.9995 -0.0016 -0.0146  0.0062  0.0270


 NHO Directionality and "Bond Bending" (deviations from line of nuclear centers)

         [Thresholds for printing:  angular deviation  >  1.0 degree]
                                    hybrid p-character > 25.0%
                                    orbital occupancy  >  0.10e

                                Line of Centers        Hybrid 1              Hybrid 2
                                ---------------  -------------------   ------------------
                NBO               Theta   Phi    Theta   Phi    Dev    Theta   Phi    Dev
 ========================================================================================
     2. BD (   2) N   1 - C   2    90.0  154.9     0.0    0.0  90.0      0.0    0.0  90.0
     3. BD (   3) N   1 - C   2    90.0  154.9    90.0  244.8  90.0     90.0   65.0  90.1
     5. BD (   1) C   3 - C   4    29.9  154.7    26.8  155.3   3.1    146.3  334.3   3.8
     6. BD (   2) C   3 - C   4    29.9  154.7    90.0   65.1  89.8     90.5   65.1  89.7
     7. BD (   1) C   3 - C  17   150.1  154.7   153.2  155.3   3.1     33.7  334.2   3.8
     8. BD (   1) C   4 - C   5    90.0  155.2    85.5  155.0   4.5     85.2  335.2   4.7
    10. BD (   1) C   5 - C   6   150.9  156.4   146.5  157.1   4.5     24.5  335.1   4.6
    11. BD (   2) C   5 - C   6   150.9  156.4    91.2   65.5  89.4     90.0   65.6  89.6
    12. BD (   1) C   5 - H  19    31.3  152.4    30.1  153.0   1.2      --     --    --
    13. BD (   1) C   6 - S   7    90.0  155.3     --     --    --      90.0  338.5   3.2
    14. BD (   1) C   6 - C  16   150.9  336.4   155.5  335.1   4.6     33.5  157.0   4.5
    15. BD (   1) S   7 - C   8    90.0  231.9    90.0  228.5   3.4      --     --    --
    16. BD (   1) S   7 - O  14    28.8  102.6    34.9  102.9   6.1    152.7  282.6   1.5
    17. BD (   1) S   7 - O  15   151.2  102.6   145.1  102.9   6.1     27.3  282.6   1.5
    18. BD (   1) C   8 - C   9    29.0  231.1    24.5  232.4   4.6    146.4   50.3   4.6
    19. BD (   2) C   8 - C   9    29.0  231.1    89.9  141.7  89.6     91.1  141.8  89.4
    20. BD (   1) C   8 - C  13   151.0  231.1   155.5  232.4   4.6     33.6   50.4   4.6
    21. BD (   1) C   9 - C  10    90.3  232.1    85.4  232.1   4.9     85.1   52.2   4.6
    22. BD (   1) C   9 - H  20    31.3   54.9    30.1   54.3   1.2      --     --    --
    23. BD (   1) C  10 - C  11   150.2  232.5   145.6  233.0   4.6     25.4   51.8   4.4
    24. BD (   2) C  10 - C  11   150.2  232.5    90.6  142.2  89.7     90.0  142.0  89.7
    26. BD (   1) C  11 - C  12   150.2   52.5   154.6   51.9   4.4     34.4  233.0   4.6
    28. BD (   1) C  12 - C  13    90.3   52.1    94.9   52.1   4.6     94.6  232.1   4.9
    29. BD (   2) C  12 - C  13    90.3   52.1    89.2  142.0  89.9     88.8  142.0  90.1
    31. BD (   1) C  13 - H  24   148.7   54.9   149.9   54.5   1.2      --     --    --
    32. BD (   1) C  16 - C  17    90.0  335.2    94.8  335.3   4.7     94.5  155.1   4.5
    33. BD (   2) C  16 - C  17    90.0  335.2    88.8   65.4  90.2     90.8  245.3  90.1
    34. BD (   1) C  16 - H  25   148.7  152.4   149.9  152.7   1.1      --     --    --
    57. LP (   1) N   1             --     --     90.0  334.9   --       --     --    --
    58. LP (   1) O  14             --     --     34.3  102.2   --       --     --    --
    59. LP (   2) O  14             --     --     88.9  194.4   --       --     --    --
    60. LP (   3) O  14             --     --     60.8  285.0   --       --     --    --
    61. LP (   1) O  15             --     --    145.7  102.2   --       --     --    --
    62. LP (   2) O  15             --     --     91.1  194.4   --       --     --    --
    63. LP (   3) O  15             --     --    119.2  285.0   --       --     --    --
   258. BD*(   2) C   3 - C   4    29.9  154.7    90.0   65.1  89.8     90.5   65.1  89.7
   263. BD*(   2) C   5 - C   6   150.9  156.4    91.2   65.5  89.4     90.0   65.6  89.6
   265. BD*(   1) C   6 - S   7    90.0  155.3     --     --    --      90.0  338.5   3.2
   267. BD*(   1) S   7 - C   8    90.0  231.9    90.0  228.5   3.4      --     --    --
   268. BD*(   1) S   7 - O  14    28.8  102.6    34.9  102.9   6.1    152.7  282.6   1.5
   269. BD*(   1) S   7 - O  15   151.2  102.6   145.1  102.9   6.1     27.3  282.6   1.5
   271. BD*(   2) C   8 - C   9    29.0  231.1    89.9  141.7  89.6     91.1  141.8  89.4
   276. BD*(   2) C  10 - C  11   150.2  232.5    90.6  142.2  89.7     90.0  142.0  89.7
   281. BD*(   2) C  12 - C  13    90.3   52.1    89.2  142.0  89.9     88.8  142.0  90.1
   285. BD*(   2) C  16 - C  17    90.0  335.2    88.8   65.4  90.2     90.8  245.3  90.1


 Second Order Perturbation Theory Analysis of Fock Matrix in NBO Basis

     Threshold for printing:   0.50 kcal/mol
                                                                              E(2)  E(j)-E(i) F(i,j)
         Donor NBO (i)                     Acceptor NBO (j)                 kcal/mol   a.u.    a.u. 
 ===================================================================================================

 within unit  1
   1. BD (   1) N   1 - C   2        / 73. RY*(   1) C   2                    1.36    1.51    0.041
   1. BD (   1) N   1 - C   2        /256. BD*(   1) C   2 - C   3            6.95    1.52    0.093
   2. BD (   2) N   1 - C   2        / 83. RY*(   2) C   3                    0.53    1.43    0.025
   2. BD (   2) N   1 - C   2        /257. BD*(   1) C   3 - C   4            3.01    0.87    0.046
   2. BD (   2) N   1 - C   2        /259. BD*(   1) C   3 - C  17            3.01    0.87    0.046
   3. BD (   3) N   1 - C   2        / 85. RY*(   4) C   3                    1.19    1.09    0.033
   3. BD (   3) N   1 - C   2        /258. BD*(   2) C   3 - C   4            8.36    0.35    0.053
   4. BD (   1) C   2 - C   3        / 64. RY*(   1) N   1                    1.49    1.85    0.047
   4. BD (   1) C   2 - C   3        / 91. RY*(   1) C   4                    0.94    1.85    0.037
   4. BD (   1) C   2 - C   3        /208. RY*(   1) C  17                    0.94    1.85    0.037
   4. BD (   1) C   2 - C   3        /253. BD*(   1) N   1 - C   2            8.21    1.58    0.102
   4. BD (   1) C   2 - C   3        /257. BD*(   1) C   3 - C   4            2.98    1.25    0.055
   4. BD (   1) C   2 - C   3        /259. BD*(   1) C   3 - C  17            2.98    1.25    0.055
   4. BD (   1) C   2 - C   3        /260. BD*(   1) C   4 - C   5            2.49    1.28    0.050
   4. BD (   1) C   2 - C   3        /284. BD*(   1) C  16 - C  17            2.49    1.28    0.050
   5. BD (   1) C   3 - C   4        / 74. RY*(   2) C   2                    1.72    1.41    0.044
   5. BD (   1) C   3 - C   4        /100. RY*(   1) C   5                    0.59    1.81    0.029
   5. BD (   1) C   3 - C   4        /101. RY*(   2) C   5                    1.92    1.40    0.047
   5. BD (   1) C   3 - C   4        /208. RY*(   1) C  17                    0.70    1.83    0.032
   5. BD (   1) C   3 - C   4        /253. BD*(   1) N   1 - C   2            4.32    1.56    0.074
   5. BD (   1) C   3 - C   4        /254. BD*(   2) N   1 - C   2            1.74    0.81    0.034
   5. BD (   1) C   3 - C   4        /256. BD*(   1) C   2 - C   3            3.43    1.20    0.057
   5. BD (   1) C   3 - C   4        /259. BD*(   1) C   3 - C  17            4.76    1.23    0.069
   5. BD (   1) C   3 - C   4        /260. BD*(   1) C   4 - C   5            2.82    1.26    0.053
   5. BD (   1) C   3 - C   4        /261. BD*(   1) C   4 - H  18            1.29    1.16    0.035
   5. BD (   1) C   3 - C   4        /264. BD*(   1) C   5 - H  19            2.49    1.16    0.048
   5. BD (   1) C   3 - C   4        /287. BD*(   1) C  17 - H  26            2.34    1.16    0.047
   6. BD (   2) C   3 - C   4        / 75. RY*(   3) C   2                    1.42    1.68    0.048
   6. BD (   2) C   3 - C   4        / 95. RY*(   5) C   4                    0.51    1.85    0.030
   6. BD (   2) C   3 - C   4        /104. RY*(   5) C   5                    0.95    1.96    0.043
   6. BD (   2) C   3 - C   4        /211. RY*(   4) C  17                    2.08    1.06    0.046
   6. BD (   2) C   3 - C   4        /255. BD*(   3) N   1 - C   2           16.59    0.38    0.077
   6. BD (   2) C   3 - C   4        /263. BD*(   2) C   5 - C   6           21.94    0.28    0.070
   6. BD (   2) C   3 - C   4        /285. BD*(   2) C  16 - C  17           19.19    0.29    0.068
   7. BD (   1) C   3 - C  17        / 74. RY*(   2) C   2                    1.72    1.41    0.044
   7. BD (   1) C   3 - C  17        / 91. RY*(   1) C   4                    0.70    1.83    0.032
   7. BD (   1) C   3 - C  17        /199. RY*(   1) C  16                    0.59    1.81    0.029
   7. BD (   1) C   3 - C  17        /200. RY*(   2) C  16                    1.93    1.40    0.047
   7. BD (   1) C   3 - C  17        /253. BD*(   1) N   1 - C   2            4.32    1.56    0.074
   7. BD (   1) C   3 - C  17        /254. BD*(   2) N   1 - C   2            1.74    0.81    0.034
   7. BD (   1) C   3 - C  17        /256. BD*(   1) C   2 - C   3            3.43    1.20    0.057
   7. BD (   1) C   3 - C  17        /257. BD*(   1) C   3 - C   4            4.76    1.23    0.069
   7. BD (   1) C   3 - C  17        /261. BD*(   1) C   4 - H  18            2.34    1.16    0.047
   7. BD (   1) C   3 - C  17        /284. BD*(   1) C  16 - C  17            2.82    1.26    0.053
   7. BD (   1) C   3 - C  17        /286. BD*(   1) C  16 - H  25            2.49    1.16    0.048
   7. BD (   1) C   3 - C  17        /287. BD*(   1) C  17 - H  26            1.29    1.16    0.035
   8. BD (   1) C   4 - C   5        / 82. RY*(   1) C   3                    1.12    1.86    0.041
   8. BD (   1) C   4 - C   5        / 83. RY*(   2) C   3                    0.98    1.80    0.038
   8. BD (   1) C   4 - C   5        /109. RY*(   1) C   6                    1.23    1.79    0.042
   8. BD (   1) C   4 - C   5        /110. RY*(   2) C   6                    1.00    1.59    0.036
   8. BD (   1) C   4 - C   5        /256. BD*(   1) C   2 - C   3            3.35    1.20    0.057
   8. BD (   1) C   4 - C   5        /257. BD*(   1) C   3 - C   4            3.26    1.24    0.057
   8. BD (   1) C   4 - C   5        /261. BD*(   1) C   4 - H  18            1.41    1.16    0.036
   8. BD (   1) C   4 - C   5        /262. BD*(   1) C   5 - C   6            3.99    1.25    0.063
   8. BD (   1) C   4 - C   5        /264. BD*(   1) C   5 - H  19            1.60    1.17    0.039
   8. BD (   1) C   4 - C   5        /265. BD*(   1) C   6 - S   7            3.81    0.86    0.054
   9. BD (   1) C   4 - H  18        / 82. RY*(   1) C   3                    0.74    1.68    0.032
   9. BD (   1) C   4 - H  18        /100. RY*(   1) C   5                    0.61    1.63    0.028
   9. BD (   1) C   4 - H  18        /257. BD*(   1) C   3 - C   4            0.85    1.06    0.027
   9. BD (   1) C   4 - H  18        /259. BD*(   1) C   3 - C  17            4.33    1.06    0.061
   9. BD (   1) C   4 - H  18        /260. BD*(   1) C   4 - C   5            1.07    1.09    0.030
   9. BD (   1) C   4 - H  18        /262. BD*(   1) C   5 - C   6            3.89    1.08    0.058
  10. BD (   1) C   5 - C   6        / 91. RY*(   1) C   4                    0.78    1.85    0.034
  10. BD (   1) C   5 - C   6        / 92. RY*(   2) C   4                    1.46    1.40    0.040
  10. BD (   1) C   5 - C   6        /122. RY*(   5) S   7                    0.74    1.83    0.033
  10. BD (   1) C   5 - C   6        /199. RY*(   1) C  16                    0.80    1.83    0.034
  10. BD (   1) C   5 - C   6        /260. BD*(   1) C   4 - C   5            3.21    1.28    0.057
  10. BD (   1) C   5 - C   6        /261. BD*(   1) C   4 - H  18            2.42    1.18    0.048
  10. BD (   1) C   5 - C   6        /264. BD*(   1) C   5 - H  19            1.73    1.18    0.040
  10. BD (   1) C   5 - C   6        /266. BD*(   1) C   6 - C  16            5.28    1.27    0.073
  10. BD (   1) C   5 - C   6        /286. BD*(   1) C  16 - H  25            2.29    1.18    0.047
  11. BD (   2) C   5 - C   6        / 95. RY*(   5) C   4                    1.10    1.85    0.044
  11. BD (   2) C   5 - C   6        /123. RY*(   6) S   7                    1.38    0.98    0.036
  11. BD (   2) C   5 - C   6        /201. RY*(   3) C  16                    2.48    1.01    0.049
  11. BD (   2) C   5 - C   6        /258. BD*(   2) C   3 - C   4           19.48    0.29    0.068
  11. BD (   2) C   5 - C   6        /267. BD*(   1) S   7 - C   8            2.41    0.45    0.030
  11. BD (   2) C   5 - C   6        /268. BD*(   1) S   7 - O  14            0.74    0.56    0.019
  11. BD (   2) C   5 - C   6        /269. BD*(   1) S   7 - O  15            0.92    0.56    0.021
  11. BD (   2) C   5 - C   6        /285. BD*(   2) C  16 - C  17           20.15    0.30    0.070
  12. BD (   1) C   5 - H  19        / 91. RY*(   1) C   4                    0.64    1.65    0.029
  12. BD (   1) C   5 - H  19        /109. RY*(   1) C   6                    0.96    1.61    0.035
  12. BD (   1) C   5 - H  19        /257. BD*(   1) C   3 - C   4            3.78    1.06    0.056
  12. BD (   1) C   5 - H  19        /260. BD*(   1) C   4 - C   5            1.09    1.09    0.031
  12. BD (   1) C   5 - H  19        /262. BD*(   1) C   5 - C   6            1.17    1.07    0.032
  12. BD (   1) C   5 - H  19        /266. BD*(   1) C   6 - C  16            4.65    1.07    0.063
  13. BD (   1) C   6 - S   7        /100. RY*(   1) C   5                    1.81    1.78    0.051
  13. BD (   1) C   6 - S   7        /130. RY*(   4) C   8                    0.57    1.30    0.025
  13. BD (   1) C   6 - S   7        /182. RY*(   2) O  14                    0.54    1.87    0.028
  13. BD (   1) C   6 - S   7        /191. RY*(   2) O  15                    0.54    1.87    0.028
  13. BD (   1) C   6 - S   7        /199. RY*(   1) C  16                    1.81    1.78    0.051
  13. BD (   1) C   6 - S   7        /260. BD*(   1) C   4 - C   5            2.63    1.24    0.051
  13. BD (   1) C   6 - S   7        /262. BD*(   1) C   5 - C   6            0.73    1.23    0.027
  13. BD (   1) C   6 - S   7        /265. BD*(   1) C   6 - S   7            0.99    0.84    0.027
  13. BD (   1) C   6 - S   7        /266. BD*(   1) C   6 - C  16            0.73    1.23    0.027
  13. BD (   1) C   6 - S   7        /268. BD*(   1) S   7 - O  14            2.50    0.96    0.045
  13. BD (   1) C   6 - S   7        /269. BD*(   1) S   7 - O  15            2.50    0.96    0.045
  13. BD (   1) C   6 - S   7        /271. BD*(   2) C   8 - C   9            1.33    0.69    0.030
  13. BD (   1) C   6 - S   7        /284. BD*(   1) C  16 - C  17            2.63    1.24    0.051
  14. BD (   1) C   6 - C  16        /100. RY*(   1) C   5                    0.80    1.83    0.034
  14. BD (   1) C   6 - C  16        /122. RY*(   5) S   7                    0.74    1.83    0.033
  14. BD (   1) C   6 - C  16        /208. RY*(   1) C  17                    0.78    1.85    0.034
  14. BD (   1) C   6 - C  16        /209. RY*(   2) C  17                    1.46    1.40    0.040
  14. BD (   1) C   6 - C  16        /262. BD*(   1) C   5 - C   6            5.28    1.27    0.073
  14. BD (   1) C   6 - C  16        /264. BD*(   1) C   5 - H  19            2.29    1.18    0.047
  14. BD (   1) C   6 - C  16        /284. BD*(   1) C  16 - C  17            3.21    1.28    0.057
  14. BD (   1) C   6 - C  16        /286. BD*(   1) C  16 - H  25            1.73    1.18    0.040
  14. BD (   1) C   6 - C  16        /287. BD*(   1) C  17 - H  26            2.42    1.18    0.048
  15. BD (   1) S   7 - C   8        /112. RY*(   4) C   6                    0.54    1.30    0.024
  15. BD (   1) S   7 - C   8        /136. RY*(   1) C   9                    1.81    1.79    0.051
  15. BD (   1) S   7 - C   8        /172. RY*(   1) C  13                    1.81    1.79    0.051
  15. BD (   1) S   7 - C   8        /182. RY*(   2) O  14                    0.54    1.87    0.029
  15. BD (   1) S   7 - C   8        /191. RY*(   2) O  15                    0.54    1.87    0.029
  15. BD (   1) S   7 - C   8        /263. BD*(   2) C   5 - C   6            1.33    0.69    0.030
  15. BD (   1) S   7 - C   8        /265. BD*(   1) C   6 - S   7            0.51    0.84    0.019
  15. BD (   1) S   7 - C   8        /267. BD*(   1) S   7 - C   8            0.84    0.85    0.025
  15. BD (   1) S   7 - C   8        /268. BD*(   1) S   7 - O  14            2.50    0.96    0.045
  15. BD (   1) S   7 - C   8        /269. BD*(   1) S   7 - O  15            2.50    0.96    0.045
  15. BD (   1) S   7 - C   8        /270. BD*(   1) C   8 - C   9            0.75    1.24    0.027
  15. BD (   1) S   7 - C   8        /272. BD*(   1) C   8 - C  13            0.75    1.24    0.027
  15. BD (   1) S   7 - C   8        /273. BD*(   1) C   9 - C  10            2.51    1.25    0.050
  15. BD (   1) S   7 - C   8        /280. BD*(   1) C  12 - C  13            2.51    1.25    0.050
  16. BD (   1) S   7 - O  14        /120. RY*(   3) S   7                    0.65    1.80    0.031
  16. BD (   1) S   7 - O  14        /265. BD*(   1) C   6 - S   7            0.61    1.13    0.025
  16. BD (   1) S   7 - O  14        /266. BD*(   1) C   6 - C  16            0.72    1.52    0.030
  16. BD (   1) S   7 - O  14        /267. BD*(   1) S   7 - C   8            0.55    1.14    0.024
  16. BD (   1) S   7 - O  14        /268. BD*(   1) S   7 - O  14            0.65    1.25    0.026
  16. BD (   1) S   7 - O  14        /269. BD*(   1) S   7 - O  15            1.55    1.25    0.041
  16. BD (   1) S   7 - O  14        /272. BD*(   1) C   8 - C  13            0.71    1.53    0.030
  17. BD (   1) S   7 - O  15        /120. RY*(   3) S   7                    0.65    1.80    0.031
  17. BD (   1) S   7 - O  15        /262. BD*(   1) C   5 - C   6            0.72    1.52    0.030
  17. BD (   1) S   7 - O  15        /265. BD*(   1) C   6 - S   7            0.61    1.13    0.025
  17. BD (   1) S   7 - O  15        /267. BD*(   1) S   7 - C   8            0.55    1.14    0.024
  17. BD (   1) S   7 - O  15        /268. BD*(   1) S   7 - O  14            1.55    1.25    0.041
  17. BD (   1) S   7 - O  15        /269. BD*(   1) S   7 - O  15            0.65    1.25    0.026
  17. BD (   1) S   7 - O  15        /270. BD*(   1) C   8 - C   9            0.71    1.53    0.030
  18. BD (   1) C   8 - C   9        /122. RY*(   5) S   7                    0.76    1.82    0.033
  18. BD (   1) C   8 - C   9        /145. RY*(   1) C  10                    1.02    1.87    0.039
  18. BD (   1) C   8 - C   9        /146. RY*(   2) C  10                    1.24    1.37    0.037
  18. BD (   1) C   8 - C   9        /172. RY*(   1) C  13                    0.81    1.81    0.034
  18. BD (   1) C   8 - C   9        /272. BD*(   1) C   8 - C  13            5.59    1.27    0.075
  18. BD (   1) C   8 - C   9        /273. BD*(   1) C   9 - C  10            3.19    1.28    0.057
  18. BD (   1) C   8 - C   9        /274. BD*(   1) C   9 - H  20            1.70    1.18    0.040
  18. BD (   1) C   8 - C   9        /277. BD*(   1) C  10 - H  21            2.41    1.18    0.048
  18. BD (   1) C   8 - C   9        /283. BD*(   1) C  13 - H  24            2.29    1.18    0.046
  19. BD (   2) C   8 - C   9        /123. RY*(   6) S   7                    1.60    0.98    0.038
  19. BD (   2) C   8 - C   9        /148. RY*(   4) C  10                    1.36    0.89    0.034
  19. BD (   2) C   8 - C   9        /174. RY*(   3) C  13                    2.57    1.03    0.050
  19. BD (   2) C   8 - C   9        /263. BD*(   2) C   5 - C   6            0.59    0.28    0.012
  19. BD (   2) C   8 - C   9        /265. BD*(   1) C   6 - S   7            2.89    0.43    0.032
  19. BD (   2) C   8 - C   9        /268. BD*(   1) S   7 - O  14            0.81    0.55    0.020
  19. BD (   2) C   8 - C   9        /269. BD*(   1) S   7 - O  15            1.01    0.55    0.022
  19. BD (   2) C   8 - C   9        /276. BD*(   2) C  10 - C  11           17.12    0.30    0.064
  19. BD (   2) C   8 - C   9        /281. BD*(   2) C  12 - C  13           21.16    0.30    0.071
  20. BD (   1) C   8 - C  13        /122. RY*(   5) S   7                    0.76    1.82    0.033
  20. BD (   1) C   8 - C  13        /136. RY*(   1) C   9                    0.81    1.81    0.034
  20. BD (   1) C   8 - C  13        /163. RY*(   1) C  12                    1.02    1.87    0.039
  20. BD (   1) C   8 - C  13        /164. RY*(   2) C  12                    1.24    1.37    0.037
  20. BD (   1) C   8 - C  13        /270. BD*(   1) C   8 - C   9            5.58    1.27    0.075
  20. BD (   1) C   8 - C  13        /274. BD*(   1) C   9 - H  20            2.29    1.18    0.046
  20. BD (   1) C   8 - C  13        /280. BD*(   1) C  12 - C  13            3.19    1.28    0.057
  20. BD (   1) C   8 - C  13        /282. BD*(   1) C  12 - H  23            2.41    1.18    0.048
  20. BD (   1) C   8 - C  13        /283. BD*(   1) C  13 - H  24            1.70    1.18    0.040
  21. BD (   1) C   9 - C  10        /127. RY*(   1) C   8                    1.26    1.78    0.043
  21. BD (   1) C   9 - C  10        /128. RY*(   2) C   8                    1.00    1.58    0.036
  21. BD (   1) C   9 - C  10        /154. RY*(   1) C  11                    0.87    1.86    0.036
  21. BD (   1) C   9 - C  10        /155. RY*(   2) C  11                    1.23    1.35    0.036
  21. BD (   1) C   9 - C  10        /267. BD*(   1) S   7 - C   8            4.05    0.86    0.055
  21. BD (   1) C   9 - C  10        /270. BD*(   1) C   8 - C   9            4.04    1.25    0.063
  21. BD (   1) C   9 - C  10        /274. BD*(   1) C   9 - H  20            1.64    1.16    0.039
  21. BD (   1) C   9 - C  10        /275. BD*(   1) C  10 - C  11            2.96    1.26    0.055
  21. BD (   1) C   9 - C  10        /277. BD*(   1) C  10 - H  21            1.34    1.16    0.035
  21. BD (   1) C   9 - C  10        /279. BD*(   1) C  11 - H  22            2.43    1.16    0.048
  22. BD (   1) C   9 - H  20        /127. RY*(   1) C   8                    0.97    1.61    0.035
  22. BD (   1) C   9 - H  20        /145. RY*(   1) C  10                    0.67    1.68    0.030
  22. BD (   1) C   9 - H  20        /270. BD*(   1) C   8 - C   9            1.12    1.07    0.031
  22. BD (   1) C   9 - H  20        /272. BD*(   1) C   8 - C  13            4.65    1.07    0.063
  22. BD (   1) C   9 - H  20        /273. BD*(   1) C   9 - C  10            1.07    1.09    0.030
  22. BD (   1) C   9 - H  20        /275. BD*(   1) C  10 - C  11            3.55    1.08    0.055
  23. BD (   1) C  10 - C  11        /137. RY*(   2) C   9                    1.78    1.40    0.045
  23. BD (   1) C  10 - C  11        /163. RY*(   1) C  12                    0.84    1.85    0.035
  23. BD (   1) C  10 - C  11        /164. RY*(   2) C  12                    1.31    1.35    0.038
  23. BD (   1) C  10 - C  11        /273. BD*(   1) C   9 - C  10            3.09    1.26    0.056
  23. BD (   1) C  10 - C  11        /274. BD*(   1) C   9 - H  20            2.65    1.16    0.050
  23. BD (   1) C  10 - C  11        /277. BD*(   1) C  10 - H  21            1.38    1.16    0.036
  23. BD (   1) C  10 - C  11        /278. BD*(   1) C  11 - C  12            2.97    1.25    0.055
  23. BD (   1) C  10 - C  11        /279. BD*(   1) C  11 - H  22            1.33    1.16    0.035
  23. BD (   1) C  10 - C  11        /282. BD*(   1) C  12 - H  23            2.51    1.16    0.048
  24. BD (   2) C  10 - C  11        /140. RY*(   5) C   9                    1.05    1.95    0.044
  24. BD (   2) C  10 - C  11        /158. RY*(   5) C  11                    0.54    1.24    0.026
  24. BD (   2) C  10 - C  11        /167. RY*(   5) C  12                    0.98    1.92    0.043
  24. BD (   2) C  10 - C  11        /271. BD*(   2) C   8 - C   9           24.26    0.27    0.073
  24. BD (   2) C  10 - C  11        /281. BD*(   2) C  12 - C  13           19.26    0.29    0.067
  25. BD (   1) C  10 - H  21        /136. RY*(   1) C   9                    0.60    1.61    0.028
  25. BD (   1) C  10 - H  21        /154. RY*(   1) C  11                    0.66    1.68    0.030
  25. BD (   1) C  10 - H  21        /270. BD*(   1) C   8 - C   9            3.97    1.07    0.058
  25. BD (   1) C  10 - H  21        /273. BD*(   1) C   9 - C  10            0.86    1.08    0.027
  25. BD (   1) C  10 - H  21        /275. BD*(   1) C  10 - C  11            0.85    1.08    0.027
  25. BD (   1) C  10 - H  21        /278. BD*(   1) C  11 - C  12            3.81    1.08    0.057
  26. BD (   1) C  11 - C  12        /145. RY*(   1) C  10                    0.84    1.85    0.035
  26. BD (   1) C  11 - C  12        /146. RY*(   2) C  10                    1.31    1.35    0.038
  26. BD (   1) C  11 - C  12        /173. RY*(   2) C  13                    1.78    1.40    0.045
  26. BD (   1) C  11 - C  12        /275. BD*(   1) C  10 - C  11            2.97    1.25    0.055
  26. BD (   1) C  11 - C  12        /277. BD*(   1) C  10 - H  21            2.51    1.16    0.048
  26. BD (   1) C  11 - C  12        /279. BD*(   1) C  11 - H  22            1.33    1.16    0.035
  26. BD (   1) C  11 - C  12        /280. BD*(   1) C  12 - C  13            3.09    1.26    0.056
  26. BD (   1) C  11 - C  12        /282. BD*(   1) C  12 - H  23            1.38    1.16    0.036
  26. BD (   1) C  11 - C  12        /283. BD*(   1) C  13 - H  24            2.65    1.16    0.050
  27. BD (   1) C  11 - H  22        /145. RY*(   1) C  10                    0.68    1.68    0.030
  27. BD (   1) C  11 - H  22        /163. RY*(   1) C  12                    0.68    1.68    0.030
  27. BD (   1) C  11 - H  22        /273. BD*(   1) C   9 - C  10            3.88    1.08    0.058
  27. BD (   1) C  11 - H  22        /275. BD*(   1) C  10 - C  11            0.82    1.08    0.027
  27. BD (   1) C  11 - H  22        /278. BD*(   1) C  11 - C  12            0.82    1.08    0.027
  27. BD (   1) C  11 - H  22        /280. BD*(   1) C  12 - C  13            3.88    1.08    0.058
  28. BD (   1) C  12 - C  13        /127. RY*(   1) C   8                    1.27    1.78    0.043
  28. BD (   1) C  12 - C  13        /128. RY*(   2) C   8                    0.99    1.58    0.036
  28. BD (   1) C  12 - C  13        /154. RY*(   1) C  11                    0.87    1.86    0.036
  28. BD (   1) C  12 - C  13        /155. RY*(   2) C  11                    1.23    1.35    0.036
  28. BD (   1) C  12 - C  13        /267. BD*(   1) S   7 - C   8            4.05    0.86    0.055
  28. BD (   1) C  12 - C  13        /272. BD*(   1) C   8 - C  13            4.04    1.25    0.063
  28. BD (   1) C  12 - C  13        /278. BD*(   1) C  11 - C  12            2.96    1.26    0.055
  28. BD (   1) C  12 - C  13        /279. BD*(   1) C  11 - H  22            2.43    1.16    0.048
  28. BD (   1) C  12 - C  13        /282. BD*(   1) C  12 - H  23            1.34    1.16    0.035
  28. BD (   1) C  12 - C  13        /283. BD*(   1) C  13 - H  24            1.64    1.16    0.039
  29. BD (   2) C  12 - C  13        /130. RY*(   4) C   8                    0.72    0.88    0.025
  29. BD (   2) C  12 - C  13        /158. RY*(   5) C  11                    1.91    1.24    0.048
  29. BD (   2) C  12 - C  13        /174. RY*(   3) C  13                    0.59    1.02    0.024
  29. BD (   2) C  12 - C  13        /271. BD*(   2) C   8 - C   9           20.16    0.27    0.067
  29. BD (   2) C  12 - C  13        /276. BD*(   2) C  10 - C  11           21.22    0.29    0.070
  30. BD (   1) C  12 - H  23        /154. RY*(   1) C  11                    0.66    1.68    0.030
  30. BD (   1) C  12 - H  23        /172. RY*(   1) C  13                    0.60    1.61    0.028
  30. BD (   1) C  12 - H  23        /272. BD*(   1) C   8 - C  13            3.97    1.07    0.058
  30. BD (   1) C  12 - H  23        /275. BD*(   1) C  10 - C  11            3.81    1.08    0.057
  30. BD (   1) C  12 - H  23        /278. BD*(   1) C  11 - C  12            0.85    1.08    0.027
  30. BD (   1) C  12 - H  23        /280. BD*(   1) C  12 - C  13            0.86    1.08    0.027
  31. BD (   1) C  13 - H  24        /127. RY*(   1) C   8                    0.97    1.61    0.035
  31. BD (   1) C  13 - H  24        /163. RY*(   1) C  12                    0.67    1.68    0.030
  31. BD (   1) C  13 - H  24        /270. BD*(   1) C   8 - C   9            4.65    1.07    0.063
  31. BD (   1) C  13 - H  24        /272. BD*(   1) C   8 - C  13            1.12    1.07    0.031
  31. BD (   1) C  13 - H  24        /278. BD*(   1) C  11 - C  12            3.55    1.08    0.055
  31. BD (   1) C  13 - H  24        /280. BD*(   1) C  12 - C  13            1.07    1.09    0.030
  32. BD (   1) C  16 - C  17        / 82. RY*(   1) C   3                    1.12    1.86    0.041
  32. BD (   1) C  16 - C  17        / 83. RY*(   2) C   3                    0.98    1.80    0.038
  32. BD (   1) C  16 - C  17        /109. RY*(   1) C   6                    1.24    1.79    0.042
  32. BD (   1) C  16 - C  17        /110. RY*(   2) C   6                    0.99    1.59    0.036
  32. BD (   1) C  16 - C  17        /256. BD*(   1) C   2 - C   3            3.35    1.20    0.057
  32. BD (   1) C  16 - C  17        /259. BD*(   1) C   3 - C  17            3.26    1.24    0.057
  32. BD (   1) C  16 - C  17        /265. BD*(   1) C   6 - S   7            3.81    0.86    0.054
  32. BD (   1) C  16 - C  17        /266. BD*(   1) C   6 - C  16            3.99    1.25    0.063
  32. BD (   1) C  16 - C  17        /286. BD*(   1) C  16 - H  25            1.61    1.17    0.039
  32. BD (   1) C  16 - C  17        /287. BD*(   1) C  17 - H  26            1.41    1.16    0.036
  33. BD (   2) C  16 - C  17        /112. RY*(   4) C   6                    0.72    0.89    0.025
  33. BD (   2) C  16 - C  17        /201. RY*(   3) C  16                    0.62    1.00    0.025
  33. BD (   2) C  16 - C  17        /211. RY*(   4) C  17                    0.55    1.06    0.024
  33. BD (   2) C  16 - C  17        /258. BD*(   2) C   3 - C   4           20.81    0.28    0.069
  33. BD (   2) C  16 - C  17        /263. BD*(   2) C   5 - C   6           20.90    0.28    0.068
  34. BD (   1) C  16 - H  25        /109. RY*(   1) C   6                    0.96    1.61    0.035
  34. BD (   1) C  16 - H  25        /208. RY*(   1) C  17                    0.64    1.65    0.029
  34. BD (   1) C  16 - H  25        /259. BD*(   1) C   3 - C  17            3.78    1.06    0.056
  34. BD (   1) C  16 - H  25        /262. BD*(   1) C   5 - C   6            4.64    1.07    0.063
  34. BD (   1) C  16 - H  25        /266. BD*(   1) C   6 - C  16            1.17    1.07    0.032
  34. BD (   1) C  16 - H  25        /284. BD*(   1) C  16 - C  17            1.09    1.09    0.031
  35. BD (   1) C  17 - H  26        / 82. RY*(   1) C   3                    0.74    1.68    0.032
  35. BD (   1) C  17 - H  26        /199. RY*(   1) C  16                    0.61    1.63    0.028
  35. BD (   1) C  17 - H  26        /257. BD*(   1) C   3 - C   4            4.33    1.06    0.061
  35. BD (   1) C  17 - H  26        /259. BD*(   1) C   3 - C  17            0.85    1.06    0.027
  35. BD (   1) C  17 - H  26        /266. BD*(   1) C   6 - C  16            3.89    1.08    0.058
  35. BD (   1) C  17 - H  26        /284. BD*(   1) C  16 - C  17            1.07    1.09    0.030
  36. CR (   1) N   1                / 73. RY*(   1) C   2                    6.95   14.57    0.285
  36. CR (   1) N   1                /256. BD*(   1) C   2 - C   3            4.12   14.58    0.221
  37. CR (   1) C   2                / 64. RY*(   1) N   1                    0.51   11.23    0.067
  37. CR (   1) C   2                / 66. RY*(   3) N   1                    0.93   11.15    0.091
  37. CR (   1) C   2                / 82. RY*(   1) C   3                    0.60   11.25    0.074
  37. CR (   1) C   2                / 84. RY*(   3) C   3                    0.71   10.68    0.077
  37. CR (   1) C   2                /253. BD*(   1) N   1 - C   2            0.77   10.96    0.082
  37. CR (   1) C   2                /257. BD*(   1) C   3 - C   4            0.92   10.63    0.089
  37. CR (   1) C   2                /259. BD*(   1) C   3 - C  17            0.92   10.63    0.089
  38. CR (   1) C   3                / 73. RY*(   1) C   2                    0.76   10.59    0.080
  38. CR (   1) C   3                / 92. RY*(   2) C   4                    1.80   10.79    0.125
  38. CR (   1) C   3                /209. RY*(   2) C  17                    1.80   10.79    0.125
  38. CR (   1) C   3                /253. BD*(   1) N   1 - C   2            3.30   10.97    0.170
  38. CR (   1) C   3                /260. BD*(   1) C   4 - C   5            0.83   10.67    0.084
  38. CR (   1) C   3                /261. BD*(   1) C   4 - H  18            0.62   10.57    0.072
  38. CR (   1) C   3                /284. BD*(   1) C  16 - C  17            0.83   10.67    0.084
  38. CR (   1) C   3                /287. BD*(   1) C  17 - H  26            0.62   10.57    0.072
  39. CR (   1) C   4                / 83. RY*(   2) C   3                    0.97   11.18    0.093
  39. CR (   1) C   4                /101. RY*(   2) C   5                    0.93   10.79    0.090
  39. CR (   1) C   4                /103. RY*(   4) C   5                    0.69   10.71    0.076
  39. CR (   1) C   4                /217. RY*(   1) H  18                    0.74   10.45    0.079
  39. CR (   1) C   4                /256. BD*(   1) C   2 - C   3            0.99   10.59    0.092
  39. CR (   1) C   4                /259. BD*(   1) C   3 - C  17            1.14   10.62    0.099
  39. CR (   1) C   4                /262. BD*(   1) C   5 - C   6            1.09   10.64    0.097
  39. CR (   1) C   4                /264. BD*(   1) C   5 - H  19            0.71   10.55    0.077
  40. CR (   1) C   5                / 92. RY*(   2) C   4                    0.70   10.76    0.078
  40. CR (   1) C   5                / 94. RY*(   4) C   4                    0.88   10.79    0.087
  40. CR (   1) C   5                /110. RY*(   2) C   6                    1.76   10.97    0.124
  40. CR (   1) C   5                /111. RY*(   3) C   6                    0.54   10.86    0.069
  40. CR (   1) C   5                /221. RY*(   1) H  19                    0.84   10.47    0.084
  40. CR (   1) C   5                /257. BD*(   1) C   3 - C   4            1.01   10.62    0.093
  40. CR (   1) C   5                /261. BD*(   1) C   4 - H  18            0.67   10.54    0.075
  40. CR (   1) C   5                /265. BD*(   1) C   6 - S   7            0.80   10.24    0.085
  40. CR (   1) C   5                /266. BD*(   1) C   6 - C  16            1.37   10.63    0.108
  41. CR (   1) C   6                /101. RY*(   2) C   5                    1.83   10.80    0.126
  41. CR (   1) C   6                /119. RY*(   2) S   7                    0.52   10.82    0.068
  41. CR (   1) C   6                /200. RY*(   2) C  16                    1.83   10.80    0.126
  41. CR (   1) C   6                /260. BD*(   1) C   4 - C   5            0.84   10.67    0.085
  41. CR (   1) C   6                /262. BD*(   1) C   5 - C   6            0.50   10.65    0.066
  41. CR (   1) C   6                /264. BD*(   1) C   5 - H  19            0.70   10.56    0.077
  41. CR (   1) C   6                /265. BD*(   1) C   6 - S   7            0.61   10.26    0.075
  41. CR (   1) C   6                /266. BD*(   1) C   6 - C  16            0.50   10.65    0.066
  41. CR (   1) C   6                /284. BD*(   1) C  16 - C  17            0.84   10.67    0.085
  41. CR (   1) C   6                /286. BD*(   1) C  16 - H  25            0.70   10.56    0.077
  43. CR (   2) S   7                /109. RY*(   1) C   6                    0.95    9.76    0.086
  43. CR (   2) S   7                /127. RY*(   1) C   8                    0.99    9.76    0.088
  43. CR (   2) S   7                /262. BD*(   1) C   5 - C   6            0.73    9.22    0.074
  43. CR (   2) S   7                /266. BD*(   1) C   6 - C  16            0.73    9.22    0.074
  43. CR (   2) S   7                /268. BD*(   1) S   7 - O  14            2.49    8.95    0.138
  43. CR (   2) S   7                /269. BD*(   1) S   7 - O  15            2.49    8.95    0.138
  43. CR (   2) S   7                /270. BD*(   1) C   8 - C   9            0.73    9.23    0.074
  43. CR (   2) S   7                /272. BD*(   1) C   8 - C  13            0.73    9.23    0.074
  47. CR (   1) C   8                /119. RY*(   2) S   7                    0.51   10.81    0.067
  47. CR (   1) C   8                /137. RY*(   2) C   9                    1.86   10.80    0.127
  47. CR (   1) C   8                /173. RY*(   2) C  13                    1.86   10.80    0.127
  47. CR (   1) C   8                /267. BD*(   1) S   7 - C   8            0.60   10.26    0.074
  47. CR (   1) C   8                /270. BD*(   1) C   8 - C   9            0.52   10.65    0.067
  47. CR (   1) C   8                /272. BD*(   1) C   8 - C  13            0.52   10.65    0.067
  47. CR (   1) C   8                /273. BD*(   1) C   9 - C  10            0.82   10.66    0.084
  47. CR (   1) C   8                /274. BD*(   1) C   9 - H  20            0.71   10.56    0.078
  47. CR (   1) C   8                /280. BD*(   1) C  12 - C  13            0.82   10.66    0.084
  47. CR (   1) C   8                /283. BD*(   1) C  13 - H  24            0.71   10.56    0.078
  48. CR (   1) C   9                /128. RY*(   2) C   8                    1.72   10.97    0.123
  48. CR (   1) C   9                /129. RY*(   3) C   8                    0.55   10.85    0.069
  48. CR (   1) C   9                /146. RY*(   2) C  10                    1.45   10.73    0.111
  48. CR (   1) C   9                /147. RY*(   3) C  10                    0.58   10.74    0.070
  48. CR (   1) C   9                /225. RY*(   1) H  20                    0.82   10.46    0.083
  48. CR (   1) C   9                /267. BD*(   1) S   7 - C   8            0.83   10.24    0.087
  48. CR (   1) C   9                /270. BD*(   1) C   8 - C   9            0.50   10.63    0.066
  48. CR (   1) C   9                /272. BD*(   1) C   8 - C  13            1.39   10.63    0.109
  48. CR (   1) C   9                /275. BD*(   1) C  10 - C  11            0.94   10.64    0.090
  48. CR (   1) C   9                /277. BD*(   1) C  10 - H  21            0.64   10.54    0.074
  49. CR (   1) C  10                /136. RY*(   1) C   9                    0.54   11.18    0.070
  49. CR (   1) C  10                /137. RY*(   2) C   9                    0.84   10.79    0.085
  49. CR (   1) C  10                /139. RY*(   4) C   9                    0.71   10.68    0.078
  49. CR (   1) C  10                /155. RY*(   2) C  11                    1.48   10.73    0.113
  49. CR (   1) C  10                /156. RY*(   3) C  11                    0.52   10.72    0.066
  49. CR (   1) C  10                /229. RY*(   1) H  21                    0.70   10.43    0.076
  49. CR (   1) C  10                /270. BD*(   1) C   8 - C   9            1.08   10.63    0.096
  49. CR (   1) C  10                /274. BD*(   1) C   9 - H  20            0.75   10.54    0.080
  49. CR (   1) C  10                /278. BD*(   1) C  11 - C  12            0.97   10.64    0.091
  49. CR (   1) C  10                /279. BD*(   1) C  11 - H  22            0.66   10.54    0.074
  50. CR (   1) C  11                /146. RY*(   2) C  10                    1.49   10.73    0.113
  50. CR (   1) C  11                /164. RY*(   2) C  12                    1.49   10.73    0.113
  50. CR (   1) C  11                /233. RY*(   1) H  22                    0.71   10.43    0.077
  50. CR (   1) C  11                /273. BD*(   1) C   9 - C  10            0.97   10.65    0.091
  50. CR (   1) C  11                /277. BD*(   1) C  10 - H  21            0.67   10.54    0.075
  50. CR (   1) C  11                /280. BD*(   1) C  12 - C  13            0.97   10.65    0.091
  50. CR (   1) C  11                /282. BD*(   1) C  12 - H  23            0.67   10.54    0.075
  51. CR (   1) C  12                /155. RY*(   2) C  11                    1.48   10.73    0.113
  51. CR (   1) C  12                /156. RY*(   3) C  11                    0.52   10.72    0.066
  51. CR (   1) C  12                /172. RY*(   1) C  13                    0.54   11.18    0.070
  51. CR (   1) C  12                /173. RY*(   2) C  13                    0.85   10.79    0.085
  51. CR (   1) C  12                /175. RY*(   4) C  13                    0.70   10.68    0.077
  51. CR (   1) C  12                /237. RY*(   1) H  23                    0.70   10.43    0.076
  51. CR (   1) C  12                /272. BD*(   1) C   8 - C  13            1.08   10.63    0.096
  51. CR (   1) C  12                /275. BD*(   1) C  10 - C  11            0.97   10.64    0.091
  51. CR (   1) C  12                /279. BD*(   1) C  11 - H  22            0.66   10.54    0.074
  51. CR (   1) C  12                /283. BD*(   1) C  13 - H  24            0.75   10.54    0.080
  52. CR (   1) C  13                /128. RY*(   2) C   8                    1.72   10.97    0.123
  52. CR (   1) C  13                /129. RY*(   3) C   8                    0.55   10.85    0.069
  52. CR (   1) C  13                /164. RY*(   2) C  12                    1.45   10.73    0.111
  52. CR (   1) C  13                /165. RY*(   3) C  12                    0.58   10.74    0.070
  52. CR (   1) C  13                /241. RY*(   1) H  24                    0.82   10.46    0.083
  52. CR (   1) C  13                /267. BD*(   1) S   7 - C   8            0.83   10.24    0.087
  52. CR (   1) C  13                /270. BD*(   1) C   8 - C   9            1.39   10.63    0.109
  52. CR (   1) C  13                /272. BD*(   1) C   8 - C  13            0.50   10.63    0.066
  52. CR (   1) C  13                /278. BD*(   1) C  11 - C  12            0.94   10.64    0.090
  52. CR (   1) C  13                /282. BD*(   1) C  12 - H  23            0.64   10.54    0.074
  53. CR (   1) O  14                /118. RY*(   1) S   7                    0.60   19.71    0.099
  53. CR (   1) O  14                /120. RY*(   3) S   7                    1.86   19.72    0.173
  53. CR (   1) O  14                /122. RY*(   5) S   7                    0.79   20.00    0.112
  53. CR (   1) O  14                /124. RY*(   7) S   7                    0.88   19.51    0.117
  54. CR (   1) O  15                /118. RY*(   1) S   7                    0.60   19.71    0.099
  54. CR (   1) O  15                /120. RY*(   3) S   7                    1.86   19.72    0.173
  54. CR (   1) O  15                /122. RY*(   5) S   7                    0.79   20.00    0.112
  54. CR (   1) O  15                /124. RY*(   7) S   7                    0.88   19.51    0.117
  55. CR (   1) C  16                /110. RY*(   2) C   6                    1.77   10.97    0.124
  55. CR (   1) C  16                /111. RY*(   3) C   6                    0.54   10.86    0.068
  55. CR (   1) C  16                /209. RY*(   2) C  17                    0.70   10.76    0.078
  55. CR (   1) C  16                /210. RY*(   3) C  17                    1.09   10.70    0.096
  55. CR (   1) C  16                /245. RY*(   1) H  25                    0.84   10.47    0.084
  55. CR (   1) C  16                /259. BD*(   1) C   3 - C  17            1.01   10.62    0.093
  55. CR (   1) C  16                /262. BD*(   1) C   5 - C   6            1.37   10.63    0.108
  55. CR (   1) C  16                /265. BD*(   1) C   6 - S   7            0.80   10.24    0.085
  55. CR (   1) C  16                /287. BD*(   1) C  17 - H  26            0.67   10.54    0.075
  56. CR (   1) C  17                / 83. RY*(   2) C   3                    0.97   11.18    0.093
  56. CR (   1) C  17                /200. RY*(   2) C  16                    0.93   10.79    0.090
  56. CR (   1) C  17                /202. RY*(   4) C  16                    0.68   10.71    0.076
  56. CR (   1) C  17                /249. RY*(   1) H  26                    0.74   10.45    0.079
  56. CR (   1) C  17                /256. BD*(   1) C   2 - C   3            0.99   10.59    0.092
  56. CR (   1) C  17                /257. BD*(   1) C   3 - C   4            1.14   10.62    0.099
  56. CR (   1) C  17                /266. BD*(   1) C   6 - C  16            1.09   10.64    0.097
  56. CR (   1) C  17                /286. BD*(   1) C  16 - H  25            0.71   10.55    0.077
  57. LP (   1) N   1                / 73. RY*(   1) C   2                   13.00    0.97    0.100
  57. LP (   1) N   1                /256. BD*(   1) C   2 - C   3           10.72    0.98    0.092
  58. LP (   1) O  14                /120. RY*(   3) S   7                    0.96    1.59    0.035
  58. LP (   1) O  14                /122. RY*(   5) S   7                    3.78    1.87    0.075
  58. LP (   1) O  14                /124. RY*(   7) S   7                    2.01    1.38    0.047
  58. LP (   1) O  14                /265. BD*(   1) C   6 - S   7            0.82    0.92    0.026
  58. LP (   1) O  14                /267. BD*(   1) S   7 - C   8            0.91    0.93    0.027
  58. LP (   1) O  14                /269. BD*(   1) S   7 - O  15            1.72    1.04    0.039
  59. LP (   2) O  14                /119. RY*(   2) S   7                    4.17    1.00    0.059
  59. LP (   2) O  14                /121. RY*(   4) S   7                    8.39    1.08    0.088
  59. LP (   2) O  14                /126. RY*(   9) S   7                    0.56    1.26    0.025
  59. LP (   2) O  14                /265. BD*(   1) C   6 - S   7           13.88    0.44    0.070
  59. LP (   2) O  14                /267. BD*(   1) S   7 - C   8           14.07    0.45    0.071
  60. LP (   3) O  14                /118. RY*(   1) S   7                    7.38    1.09    0.084
  60. LP (   3) O  14                /120. RY*(   3) S   7                    2.76    1.11    0.052
  60. LP (   3) O  14                /123. RY*(   6) S   7                    1.02    0.98    0.030
  60. LP (   3) O  14                /124. RY*(   7) S   7                    0.64    0.90    0.023
  60. LP (   3) O  14                /265. BD*(   1) C   6 - S   7            5.57    0.44    0.044
  60. LP (   3) O  14                /267. BD*(   1) S   7 - C   8            4.57    0.45    0.041
  60. LP (   3) O  14                /269. BD*(   1) S   7 - O  15           23.73    0.55    0.104
  61. LP (   1) O  15                /120. RY*(   3) S   7                    0.96    1.59    0.035
  61. LP (   1) O  15                /122. RY*(   5) S   7                    3.78    1.87    0.075
  61. LP (   1) O  15                /124. RY*(   7) S   7                    2.01    1.38    0.047
  61. LP (   1) O  15                /265. BD*(   1) C   6 - S   7            0.82    0.92    0.026
  61. LP (   1) O  15                /267. BD*(   1) S   7 - C   8            0.91    0.93    0.027
  61. LP (   1) O  15                /268. BD*(   1) S   7 - O  14            1.72    1.04    0.039
  62. LP (   2) O  15                /119. RY*(   2) S   7                    4.17    1.00    0.059
  62. LP (   2) O  15                /121. RY*(   4) S   7                    8.39    1.08    0.088
  62. LP (   2) O  15                /126. RY*(   9) S   7                    0.56    1.26    0.025
  62. LP (   2) O  15                /265. BD*(   1) C   6 - S   7           13.88    0.44    0.070
  62. LP (   2) O  15                /267. BD*(   1) S   7 - C   8           14.07    0.45    0.071
  63. LP (   3) O  15                /118. RY*(   1) S   7                    7.38    1.09    0.084
  63. LP (   3) O  15                /120. RY*(   3) S   7                    2.76    1.11    0.052
  63. LP (   3) O  15                /123. RY*(   6) S   7                    1.02    0.98    0.030
  63. LP (   3) O  15                /124. RY*(   7) S   7                    0.64    0.90    0.023
  63. LP (   3) O  15                /265. BD*(   1) C   6 - S   7            5.57    0.44    0.044
  63. LP (   3) O  15                /267. BD*(   1) S   7 - C   8            4.57    0.45    0.041
  63. LP (   3) O  15                /268. BD*(   1) S   7 - O  14           23.73    0.55    0.104
 258. BD*(   2) C   3 - C   4        / 85. RY*(   4) C   3                    0.76    0.74    0.049
 258. BD*(   2) C   3 - C   4        / 93. RY*(   3) C   4                    2.46    0.81    0.092
 258. BD*(   2) C   3 - C   4        / 94. RY*(   4) C   4                    0.87    0.70    0.050
 258. BD*(   2) C   3 - C   4        /211. RY*(   4) C  17                    0.68    0.78    0.047
 258. BD*(   2) C   3 - C   4        /255. BD*(   3) N   1 - C   2           18.60    0.10    0.080
 263. BD*(   2) C   5 - C   6        /102. RY*(   3) C   5                    3.48    0.79    0.109
 263. BD*(   2) C   5 - C   6        /112. RY*(   4) C   6                    1.17    0.61    0.056
 263. BD*(   2) C   5 - C   6        /123. RY*(   6) S   7                    0.54    0.70    0.040
 263. BD*(   2) C   5 - C   6        /201. RY*(   3) C  16                    0.74    0.72    0.048
 263. BD*(   2) C   5 - C   6        /267. BD*(   1) S   7 - C   8            2.63    0.16    0.035
 263. BD*(   2) C   5 - C   6        /268. BD*(   1) S   7 - O  14            0.63    0.27    0.023
 263. BD*(   2) C   5 - C   6        /269. BD*(   1) S   7 - O  15            0.51    0.27    0.021
 263. BD*(   2) C   5 - C   6        /285. BD*(   2) C  16 - C  17          257.58    0.01    0.081
 265. BD*(   1) C   6 - S   7        /111. RY*(   3) C   6                    1.14    0.62    0.072
 265. BD*(   1) C   6 - S   7        /112. RY*(   4) C   6                    0.64    0.46    0.047
 265. BD*(   1) C   6 - S   7        /118. RY*(   1) S   7                    2.37    0.66    0.095
 265. BD*(   1) C   6 - S   7        /119. RY*(   2) S   7                    7.01    0.56    0.155
 265. BD*(   1) C   6 - S   7        /123. RY*(   6) S   7                    0.78    0.55    0.055
 265. BD*(   1) C   6 - S   7        /125. RY*(   8) S   7                    0.52    0.84    0.057
 265. BD*(   1) C   6 - S   7        /260. BD*(   1) C   4 - C   5            0.95    0.40    0.052
 265. BD*(   1) C   6 - S   7        /264. BD*(   1) C   5 - H  19            1.34    0.30    0.053
 265. BD*(   1) C   6 - S   7        /267. BD*(   1) S   7 - C   8            6.67    0.01    0.017
 265. BD*(   1) C   6 - S   7        /284. BD*(   1) C  16 - C  17            0.95    0.40    0.052
 265. BD*(   1) C   6 - S   7        /286. BD*(   1) C  16 - H  25            1.34    0.30    0.053
 267. BD*(   1) S   7 - C   8        /118. RY*(   1) S   7                    2.59    0.64    0.100
 267. BD*(   1) S   7 - C   8        /119. RY*(   2) S   7                    6.89    0.55    0.155
 267. BD*(   1) S   7 - C   8        /123. RY*(   6) S   7                    0.76    0.53    0.055
 267. BD*(   1) S   7 - C   8        /125. RY*(   8) S   7                    0.50    0.83    0.057
 267. BD*(   1) S   7 - C   8        /129. RY*(   3) C   8                    1.12    0.60    0.072
 267. BD*(   1) S   7 - C   8        /130. RY*(   4) C   8                    0.63    0.45    0.047
 267. BD*(   1) S   7 - C   8        /133. RY*(   7) C   8                    0.50    1.94    0.087
 267. BD*(   1) S   7 - C   8        /268. BD*(   1) S   7 - O  14            0.60    0.11    0.017
 267. BD*(   1) S   7 - C   8        /269. BD*(   1) S   7 - O  15            0.60    0.11    0.017
 267. BD*(   1) S   7 - C   8        /273. BD*(   1) C   9 - C  10            0.93    0.40    0.052
 267. BD*(   1) S   7 - C   8        /274. BD*(   1) C   9 - H  20            1.32    0.30    0.053
 267. BD*(   1) S   7 - C   8        /280. BD*(   1) C  12 - C  13            0.93    0.40    0.052
 267. BD*(   1) S   7 - C   8        /283. BD*(   1) C  13 - H  24            1.32    0.30    0.053
 268. BD*(   1) S   7 - O  14        /118. RY*(   1) S   7                    7.63    0.54    0.177
 268. BD*(   1) S   7 - O  14        /120. RY*(   3) S   7                   11.03    0.55    0.228
 268. BD*(   1) S   7 - O  14        /123. RY*(   6) S   7                    1.45    0.43    0.080
 268. BD*(   1) S   7 - O  14        /181. RY*(   1) O  14                    1.76    1.23    0.153
 268. BD*(   1) S   7 - O  14        /266. BD*(   1) C   6 - C  16            0.63    0.27    0.040
 268. BD*(   1) S   7 - O  14        /272. BD*(   1) C   8 - C  13            0.64    0.28    0.041
 269. BD*(   1) S   7 - O  15        /118. RY*(   1) S   7                    7.63    0.54    0.177
 269. BD*(   1) S   7 - O  15        /120. RY*(   3) S   7                   11.03    0.55    0.228
 269. BD*(   1) S   7 - O  15        /123. RY*(   6) S   7                    1.45    0.43    0.080
 269. BD*(   1) S   7 - O  15        /190. RY*(   1) O  15                    1.76    1.23    0.153
 269. BD*(   1) S   7 - O  15        /262. BD*(   1) C   5 - C   6            0.63    0.27    0.040
 269. BD*(   1) S   7 - O  15        /270. BD*(   1) C   8 - C   9            0.64    0.28    0.041
 271. BD*(   2) C   8 - C   9        /123. RY*(   6) S   7                    0.62    0.69    0.042
 271. BD*(   2) C   8 - C   9        /130. RY*(   4) C   8                    1.16    0.61    0.054
 271. BD*(   2) C   8 - C   9        /138. RY*(   3) C   9                    3.60    0.80    0.109
 271. BD*(   2) C   8 - C   9        /148. RY*(   4) C  10                    0.50    0.60    0.036
 271. BD*(   2) C   8 - C   9        /174. RY*(   3) C  13                    0.74    0.74    0.048
 271. BD*(   2) C   8 - C   9        /265. BD*(   1) C   6 - S   7            3.28    0.14    0.035
 271. BD*(   2) C   8 - C   9        /268. BD*(   1) S   7 - O  14            0.67    0.26    0.023
 271. BD*(   2) C   8 - C   9        /269. BD*(   1) S   7 - O  15            0.53    0.26    0.020
 271. BD*(   2) C   8 - C   9        /276. BD*(   2) C  10 - C  11          258.39    0.01    0.086
 271. BD*(   2) C   8 - C   9        /281. BD*(   2) C  12 - C  13          223.84    0.01    0.081
 276. BD*(   2) C  10 - C  11        /148. RY*(   4) C  10                    2.90    0.59    0.093
 276. BD*(   2) C  10 - C  11        /157. RY*(   4) C  11                    1.11    1.53    0.093
 281. BD*(   2) C  12 - C  13        /158. RY*(   5) C  11                    0.54    0.96    0.052
 281. BD*(   2) C  12 - C  13        /166. RY*(   4) C  12                    2.48    0.84    0.105
 281. BD*(   2) C  12 - C  13        /174. RY*(   3) C  13                    0.92    0.73    0.059
 281. BD*(   2) C  12 - C  13        /176. RY*(   5) C  13                    0.85    1.72    0.087
 285. BD*(   2) C  16 - C  17        /201. RY*(   3) C  16                    1.00    0.71    0.063
 285. BD*(   2) C  16 - C  17        /203. RY*(   5) C  16                    0.75    1.74    0.086
 285. BD*(   2) C  16 - C  17        /211. RY*(   4) C  17                    0.74    0.77    0.056
 285. BD*(   2) C  16 - C  17        /212. RY*(   5) C  17                    0.87    1.68    0.090


 Natural Bond Orbitals (Summary):

                                                            Principal Delocalizations
           NBO                        Occupancy    Energy   (geminal,vicinal,remote)
 ====================================================================================
 Molecular unit  1  (C13H9NO2S)
     1. BD (   1) N   1 - C   2          1.99488    -1.04577  256(g),73(g)
     2. BD (   2) N   1 - C   2          1.98738    -0.35551  257(v),259(v),83(v)
     3. BD (   3) N   1 - C   2          1.95578    -0.35392  258(v),85(v)
     4. BD (   1) C   2 - C   3          1.97765    -0.73683  253(g),257(g),259(g),260(v)
                                                    284(v),64(v),91(v),208(v)
     5. BD (   1) C   3 - C   4          1.96547    -0.71865  259(g),253(v),256(g),260(g)
                                                    264(v),287(v),101(v),254(v)
                                                    74(v),261(g),208(v),100(v)
     6. BD (   2) C   3 - C   4          1.63445    -0.28971  263(v),285(v),255(v),211(v)
                                                    75(v),104(v),95(g)
     7. BD (   1) C   3 - C  17          1.96547    -0.71864  257(g),253(v),256(g),284(g)
                                                    286(v),261(v),200(v),254(v)
                                                    74(v),287(g),91(v),199(v)
     8. BD (   1) C   4 - C   5          1.97253    -0.72288  265(v),262(g),256(v),257(g)
                                                    264(g),261(g),109(v),82(v)
                                                    110(v),83(v)
     9. BD (   1) C   4 - H  18          1.97874    -0.54440  259(v),262(v),260(g),257(g)
                                                    82(v),100(v)
    10. BD (   1) C   5 - C   6          1.97439    -0.73778  266(g),260(g),261(v),286(v)
                                                    264(g),92(v),199(v),91(v)
                                                    122(v)
    11. BD (   2) C   5 - C   6          1.65964    -0.29777  285(v),258(v),201(v),267(v)
                                                    123(v),95(v),269(v),268(v)
    12. BD (   1) C   5 - H  19          1.97586    -0.54160  266(v),257(v),262(g),260(g)
                                                    109(v),91(v)
    13. BD (   1) C   6 - S   7          1.96519    -0.69656  260(v),284(v),268(g),269(g)
                                                    100(v),199(v),271(v),265(g)
                                                    262(g),266(g),130(v),182(v)
                                                    191(v),267(g)
    14. BD (   1) C   6 - C  16          1.97439    -0.73778  262(g),284(g),287(v),264(v)
                                                    286(g),209(v),100(v),208(v)
                                                    122(v)
    15. BD (   1) S   7 - C   8          1.96589    -0.70067  268(g),269(g),273(v),280(v)
                                                    172(v),136(v),263(v),267(g)
                                                    270(g),272(g),265(g),112(v)
                                                    182(v),191(v)
    16. BD (   1) S   7 - O  14          1.98754    -0.98740  269(g),266(v),272(v),268(g)
                                                    265(g),120(g),267(g)
    17. BD (   1) S   7 - O  15          1.98754    -0.98740  268(g),262(v),270(v),269(g)
                                                    265(g),120(g),267(g)
    18. BD (   1) C   8 - C   9          1.97380    -0.72714  272(g),273(g),277(v),283(v)
                                                    274(g),146(v),145(v),172(v)
                                                    122(v)
    19. BD (   2) C   8 - C   9          1.68324    -0.28946  281(v),276(v),174(v),265(v)
                                                    123(v),148(v),269(v),268(v)
                                                    263(r)
    20. BD (   1) C   8 - C  13          1.97380    -0.72714  270(g),280(g),282(v),274(v)
                                                    283(g),164(v),163(v),136(v)
                                                    122(v)
    21. BD (   1) C   9 - C  10          1.97338    -0.70790  267(v),270(g),275(g),279(v)
                                                    274(g),277(g),127(v),155(v)
                                                    128(v),154(v)
    22. BD (   1) C   9 - H  20          1.97720    -0.53352  272(v),275(v),270(g),273(g)
                                                    127(v),145(v)
    23. BD (   1) C  10 - C  11          1.97832    -0.70639  273(g),278(g),274(v),282(v)
                                                    137(v),277(g),279(g),164(v)
                                                    163(v)
    24. BD (   2) C  10 - C  11          1.64110    -0.27421  271(v),281(v),140(v),167(v)
                                                    158(g)
    25. BD (   1) C  10 - H  21          1.97944    -0.53034  270(v),278(v),273(g),275(g)
                                                    154(v),136(v)
    26. BD (   1) C  11 - C  12          1.97832    -0.70639  280(g),275(g),283(v),277(v)
                                                    173(v),282(g),279(g),146(v)
                                                    145(v)
    27. BD (   1) C  11 - H  22          1.97988    -0.53119  273(v),280(v),275(g),278(g)
                                                    145(v),163(v)
    28. BD (   1) C  12 - C  13          1.97339    -0.70790  267(v),272(g),278(g),279(v)
                                                    283(g),282(g),127(v),155(v)
                                                    128(v),154(v)
    29. BD (   2) C  12 - C  13          1.64408    -0.27564  276(v),271(v),158(v),130(v)
                                                    174(g)
    30. BD (   1) C  12 - H  23          1.97944    -0.53034  272(v),275(v),280(g),278(g)
                                                    154(v),172(v)
    31. BD (   1) C  13 - H  24          1.97719    -0.53352  270(v),278(v),272(g),280(g)
                                                    127(v),163(v)
    32. BD (   1) C  16 - C  17          1.97254    -0.72288  265(v),266(g),256(v),259(g)
                                                    286(g),287(g),109(v),82(v)
                                                    110(v),83(v)
    33. BD (   2) C  16 - C  17          1.63637    -0.28828  258(v),263(v),112(v),201(g)
                                                    211(g)
    34. BD (   1) C  16 - H  25          1.97585    -0.54159  262(v),259(v),266(g),284(g)
                                                    109(v),208(v)
    35. BD (   1) C  17 - H  26          1.97874    -0.54440  257(v),266(v),284(g),259(g)
                                                    82(v),199(v)
    36. CR (   1) N   1                  1.99958   -14.10481  73(v),256(v)
    37. CR (   1) C   2                  1.99920   -10.11591  66(v),257(v),259(v),253(g)
                                                    84(v),82(v),64(v)
    38. CR (   1) C   3                  1.99877   -10.12850  253(v),209(v),92(v),260(v)
                                                    284(v),73(v),261(v),287(v)
    39. CR (   1) C   4                  1.99893   -10.10825  259(v),262(v),256(v),83(v)
                                                    101(v),217(v),264(v),103(v)
    40. CR (   1) C   5                  1.99885   -10.10168  110(v),266(v),257(v),265(v)
                                                    94(v),221(v),92(v),261(v)
                                                    111(v),262(g)
    41. CR (   1) C   6                  1.99869   -10.12041  200(v),101(v),260(v),284(v)
                                                    264(v),286(v),265(g),119(v)
                                                    262(g),266(g)
    42. CR (   1) S   7                  1.99999   -88.28111   
    43. CR (   2) S   7                  1.99831    -8.68743  268(g),269(g),127(v),109(v)
                                                    270(v),272(v),262(v),266(v)
    44. CR (   3) S   7                  1.99983    -6.09209   
    45. CR (   4) S   7                  1.99985    -6.09147   
    46. CR (   5) S   7                  1.99983    -6.08876   
    47. CR (   1) C   8                  1.99868   -10.11012  173(v),137(v),273(v),280(v)
                                                    274(v),283(v),267(g),119(v)
                                                    270(g),272(g)
    48. CR (   1) C   9                  1.99886   -10.09122  128(v),146(v),272(v),275(v)
                                                    267(v),225(v),277(v),147(v)
                                                    129(v),270(g)
    49. CR (   1) C  10                  1.99894   -10.09139  155(v),270(v),278(v),137(v)
                                                    274(v),139(v),229(v),279(v)
                                                    136(v),156(v)
    50. CR (   1) C  11                  1.99895   -10.09310  146(v),164(v),273(v),280(v)
                                                    233(v),277(v),282(v)
    51. CR (   1) C  12                  1.99894   -10.09139  155(v),272(v),275(v),173(v)
                                                    283(v),237(v),175(v),279(v)
                                                    172(v),156(v)
    52. CR (   1) C  13                  1.99886   -10.09122  128(v),164(v),270(v),278(v)
                                                    267(v),241(v),282(v),165(v)
                                                    129(v),272(g)
    53. CR (   1) O  14                  1.99979   -18.91049  120(v),124(v),122(v),118(v)
    54. CR (   1) O  15                  1.99979   -18.91049  120(v),124(v),122(v),118(v)
    55. CR (   1) C  16                  1.99885   -10.10168  110(v),262(v),210(v),259(v)
                                                    265(v),245(v),209(v),287(v)
                                                    111(v),266(g)
    56. CR (   1) C  17                  1.99893   -10.10825  257(v),266(v),256(v),83(v)
                                                    200(v),249(v),286(v),202(v)
    57. LP (   1) N   1                  1.97279    -0.50569  73(v),256(v)
    58. LP (   1) O  14                  1.97930    -0.77991  122(v),124(v),269(v),267(v)
                                                    120(v),265(v)
    59. LP (   2) O  14                  1.82164    -0.29507  267(v),265(v),121(v),119(v)
                                                    126(v)
    60. LP (   3) O  14                  1.77628    -0.29462  269(v),118(v),265(v),267(v)
                                                    120(v),123(v),124(v)
    61. LP (   1) O  15                  1.97930    -0.77991  122(v),124(v),268(v),267(v)
                                                    120(v),265(v)
    62. LP (   2) O  15                  1.82164    -0.29507  267(v),265(v),121(v),119(v)
                                                    126(v)
    63. LP (   3) O  15                  1.77628    -0.29462  268(v),118(v),265(v),267(v)
                                                    120(v),123(v),124(v)
    64. RY*(   1) N   1                  0.00150     1.11213   
    65. RY*(   2) N   1                  0.00029     0.83332   
    66. RY*(   3) N   1                  0.00015     1.03503   
    67. RY*(   4) N   1                  0.00002     0.87477   
    68. RY*(   5) N   1                  0.00000     2.60958   
    69. RY*(   6) N   1                  0.00000     2.45036   
    70. RY*(   7) N   1                  0.00000     2.23387   
    71. RY*(   8) N   1                  0.00000     2.56890   
    72. RY*(   9) N   1                  0.00000     2.32266   
    73. RY*(   1) C   2                  0.01645     0.46086   
    74. RY*(   2) C   2                  0.00643     0.69263   
    75. RY*(   3) C   2                  0.00201     1.38781   
    76. RY*(   4) C   2                  0.00198     0.76534   
    77. RY*(   5) C   2                  0.00007     2.92686   
    78. RY*(   6) C   2                  0.00005     1.18891   
    79. RY*(   7) C   2                  0.00001     1.74809   
    80. RY*(   8) C   2                  0.00001     1.99631   
    81. RY*(   9) C   2                  0.00000     1.74465   
    82. RY*(   1) C   3                  0.00540     1.13728   
    83. RY*(   2) C   3                  0.00195     1.07626   
    84. RY*(   3) C   3                  0.00119     0.56056   
    85. RY*(   4) C   3                  0.00114     0.73440   
    86. RY*(   5) C   3                  0.00078     1.86675   
    87. RY*(   6) C   3                  0.00041     2.21040   
    88. RY*(   7) C   3                  0.00031     1.73817   
    89. RY*(   8) C   3                  0.00016     2.21665   
    90. RY*(   9) C   3                  0.00003     2.15541   
    91. RY*(   1) C   4                  0.00566     1.11095   
    92. RY*(   2) C   4                  0.00266     0.65841   
    93. RY*(   3) C   4                  0.00108     0.80744   
    94. RY*(   4) C   4                  0.00103     0.68902   
    95. RY*(   5) C   4                  0.00053     1.55551   
    96. RY*(   6) C   4                  0.00014     2.33939   
    97. RY*(   7) C   4                  0.00004     2.29151   
    98. RY*(   8) C   4                  0.00001     2.21479   
    99. RY*(   9) C   4                  0.00001     1.84814   
   100. RY*(   1) C   5                  0.00748     1.08819   
   101. RY*(   2) C   5                  0.00350     0.67977   
   102. RY*(   3) C   5                  0.00137     0.77984   
   103. RY*(   4) C   5                  0.00100     0.59725   
   104. RY*(   5) C   5                  0.00054     1.67359   
   105. RY*(   6) C   5                  0.00015     2.38014   
   106. RY*(   7) C   5                  0.00008     2.31436   
   107. RY*(   8) C   5                  0.00001     2.20000   
   108. RY*(   9) C   5                  0.00002     1.86879   
   109. RY*(   1) C   6                  0.00741     1.07212   
   110. RY*(   2) C   6                  0.00703     0.86510   
   111. RY*(   3) C   6                  0.00374     0.75944   
   112. RY*(   4) C   6                  0.00161     0.59916   
   113. RY*(   5) C   6                  0.00080     1.88413   
   114. RY*(   6) C   6                  0.00036     2.37050   
   115. RY*(   7) C   6                  0.00034     2.06455   
   116. RY*(   8) C   6                  0.00023     1.92806   
   117. RY*(   9) C   6                  0.00003     2.12708   
   118. RY*(   1) S   7                  0.06205     0.79704   
   119. RY*(   2) S   7                  0.04633     0.70048   
   120. RY*(   3) S   7                  0.04128     0.81147   
   121. RY*(   4) S   7                  0.03303     0.78536   
   122. RY*(   5) S   7                  0.01180     1.08954   
   123. RY*(   6) S   7                  0.01022     0.68710   
   124. RY*(   7) S   7                  0.00483     0.60297   
   125. RY*(   8) S   7                  0.00090     0.98326   
   126. RY*(   9) S   7                  0.00054     0.96652   
   127. RY*(   1) C   8                  0.00727     1.07605   
   128. RY*(   2) C   8                  0.00677     0.87496   
   129. RY*(   3) C   8                  0.00375     0.75727   
   130. RY*(   4) C   8                  0.00155     0.60647   
   131. RY*(   5) C   8                  0.00083     1.89329   
   132. RY*(   6) C   8                  0.00036     2.37480   
   133. RY*(   7) C   8                  0.00033     2.08875   
   134. RY*(   8) C   8                  0.00021     1.92615   
   135. RY*(   9) C   8                  0.00003     2.13314   
   136. RY*(   1) C   9                  0.00733     1.08445   
   137. RY*(   2) C   9                  0.00340     0.69416   
   138. RY*(   3) C   9                  0.00153     0.79981   
   139. RY*(   4) C   9                  0.00110     0.59273   
   140. RY*(   5) C   9                  0.00055     1.67136   
   141. RY*(   6) C   9                  0.00015     2.38389   
   142. RY*(   7) C   9                  0.00008     2.32507   
   143. RY*(   8) C   9                  0.00002     1.87470   
   144. RY*(   9) C   9                  0.00001     2.20340   
   145. RY*(   1) C  10                  0.00569     1.14476   
   146. RY*(   2) C  10                  0.00263     0.63864   
   147. RY*(   3) C  10                  0.00091     0.65187   
   148. RY*(   4) C  10                  0.00069     0.60298   
   149. RY*(   5) C  10                  0.00061     1.90239   
   150. RY*(   6) C  10                  0.00014     2.36387   
   151. RY*(   7) C  10                  0.00005     2.23302   
   152. RY*(   8) C  10                  0.00000     2.10086   
   153. RY*(   9) C  10                  0.00000     1.92696   
   154. RY*(   1) C  11                  0.00521     1.15239   
   155. RY*(   2) C  11                  0.00258     0.63827   
   156. RY*(   3) C  11                  0.00103     0.62870   
   157. RY*(   4) C  11                  0.00068     1.53805   
   158. RY*(   5) C  11                  0.00061     0.96795   
   159. RY*(   6) C  11                  0.00014     2.36099   
   160. RY*(   7) C  11                  0.00005     2.23577   
   161. RY*(   8) C  11                  0.00000     1.83758   
   162. RY*(   9) C  11                  0.00000     2.17701   
   163. RY*(   1) C  12                  0.00569     1.14476   
   164. RY*(   2) C  12                  0.00263     0.63864   
   165. RY*(   3) C  12                  0.00091     0.65256   
   166. RY*(   4) C  12                  0.00072     0.85547   
   167. RY*(   5) C  12                  0.00058     1.64891   
   168. RY*(   6) C  12                  0.00014     2.36388   
   169. RY*(   7) C  12                  0.00005     2.23302   
   170. RY*(   8) C  12                  0.00000     2.10533   
   171. RY*(   9) C  12                  0.00000     1.92266   
   172. RY*(   1) C  13                  0.00733     1.08444   
   173. RY*(   2) C  13                  0.00340     0.69420   
   174. RY*(   3) C  13                  0.00134     0.74283   
   175. RY*(   4) C  13                  0.00110     0.59303   
   176. RY*(   5) C  13                  0.00058     1.72944   
   177. RY*(   6) C  13                  0.00015     2.38395   
   178. RY*(   7) C  13                  0.00008     2.32509   
   179. RY*(   8) C  13                  0.00001     1.87991   
   180. RY*(   9) C  13                  0.00001     2.19845   
   181. RY*(   1) O  14                  0.00175     1.48883   
   182. RY*(   2) O  14                  0.00136     1.17213   
   183. RY*(   3) O  14                  0.00059     1.23308   
   184. RY*(   4) O  14                  0.00010     1.28917   
   185. RY*(   5) O  14                  0.00005     2.74087   
   186. RY*(   6) O  14                  0.00001     2.70479   
   187. RY*(   7) O  14                  0.00001     2.88404   
   188. RY*(   8) O  14                  0.00001     2.68369   
   189. RY*(   9) O  14                  0.00001     2.67187   
   190. RY*(   1) O  15                  0.00175     1.48883   
   191. RY*(   2) O  15                  0.00136     1.17213   
   192. RY*(   3) O  15                  0.00059     1.23308   
   193. RY*(   4) O  15                  0.00010     1.28917   
   194. RY*(   5) O  15                  0.00005     2.74087   
   195. RY*(   6) O  15                  0.00001     2.70479   
   196. RY*(   7) O  15                  0.00001     2.88404   
   197. RY*(   8) O  15                  0.00001     2.68369   
   198. RY*(   9) O  15                  0.00001     2.67187   
   199. RY*(   1) C  16                  0.00748     1.08818   
   200. RY*(   2) C  16                  0.00350     0.67981   
   201. RY*(   3) C  16                  0.00122     0.71471   
   202. RY*(   4) C  16                  0.00100     0.59853   
   203. RY*(   5) C  16                  0.00057     1.73849   
   204. RY*(   6) C  16                  0.00015     2.38023   
   205. RY*(   7) C  16                  0.00008     2.31437   
   206. RY*(   8) C  16                  0.00001     2.20149   
   207. RY*(   9) C  16                  0.00002     1.86757   
   208. RY*(   1) C  17                  0.00567     1.11095   
   209. RY*(   2) C  17                  0.00266     0.65840   
   210. RY*(   3) C  17                  0.00105     0.60166   
   211. RY*(   4) C  17                  0.00092     0.77170   
   212. RY*(   5) C  17                  0.00057     1.67932   
   213. RY*(   6) C  17                  0.00014     2.33939   
   214. RY*(   7) C  17                  0.00004     2.29151   
   215. RY*(   8) C  17                  0.00001     2.21575   
   216. RY*(   9) C  17                  0.00001     1.84735   
   217. RY*(   1) H  18                  0.00124     0.34588   
   218. RY*(   2) H  18                  0.00016     1.62888   
   219. RY*(   3) H  18                  0.00008     1.95285   
   220. RY*(   4) H  18                  0.00006     2.30161   
   221. RY*(   1) H  19                  0.00224     0.36346   
   222. RY*(   2) H  19                  0.00015     1.64218   
   223. RY*(   3) H  19                  0.00010     2.03830   
   224. RY*(   4) H  19                  0.00006     2.27259   
   225. RY*(   1) H  20                  0.00225     0.36748   
   226. RY*(   2) H  20                  0.00016     1.64665   
   227. RY*(   3) H  20                  0.00010     2.05182   
   228. RY*(   4) H  20                  0.00006     2.26703   
   229. RY*(   1) H  21                  0.00154     0.33847   
   230. RY*(   2) H  21                  0.00017     1.62838   
   231. RY*(   3) H  21                  0.00009     1.95104   
   232. RY*(   4) H  21                  0.00006     2.31313   
   233. RY*(   1) H  22                  0.00157     0.33567   
   234. RY*(   2) H  22                  0.00016     1.62686   
   235. RY*(   3) H  22                  0.00008     1.95012   
   236. RY*(   4) H  22                  0.00006     2.31338   
   237. RY*(   1) H  23                  0.00154     0.33847   
   238. RY*(   2) H  23                  0.00017     1.62838   
   239. RY*(   3) H  23                  0.00009     1.95104   
   240. RY*(   4) H  23                  0.00006     2.31313   
   241. RY*(   1) H  24                  0.00225     0.36748   
   242. RY*(   2) H  24                  0.00016     1.64665   
   243. RY*(   3) H  24                  0.00010     2.05182   
   244. RY*(   4) H  24                  0.00006     2.26703   
   245. RY*(   1) H  25                  0.00224     0.36346   
   246. RY*(   2) H  25                  0.00015     1.64218   
   247. RY*(   3) H  25                  0.00010     2.03830   
   248. RY*(   4) H  25                  0.00006     2.27259   
   249. RY*(   1) H  26                  0.00124     0.34588   
   250. RY*(   2) H  26                  0.00016     1.62888   
   251. RY*(   3) H  26                  0.00008     1.95285   
   252. RY*(   4) H  26                  0.00006     2.30161   
   253. BD*(   1) N   1 - C   2          0.01109     0.84116   
   254. BD*(   2) N   1 - C   2          0.01496     0.09108   
   255. BD*(   3) N   1 - C   2          0.06618     0.09071   
   256. BD*(   1) C   2 - C   3          0.03219     0.47771   
   257. BD*(   1) C   3 - C   4          0.02749     0.51553   
   258. BD*(   2) C   3 - C   4          0.37787    -0.00628  263(v),285(v),255(v),93(g)
                                                    94(g),85(g),211(v)
   259. BD*(   1) C   3 - C  17          0.02749     0.51553   
   260. BD*(   1) C   4 - C   5          0.01731     0.54529   
   261. BD*(   1) C   4 - H  18          0.01270     0.43742   
   262. BD*(   1) C   5 - C   6          0.02643     0.53104   
   263. BD*(   2) C   5 - C   6          0.36433    -0.00950  258(v),285(v),271(r),102(g)
                                                    267(v),112(g),201(v),123(v)
   264. BD*(   1) C   5 - H  19          0.01618     0.44334   
   265. BD*(   1) C   6 - S   7          0.21242     0.14113  119(g),267(g),118(g),264(v)
                                                    286(v),271(v),111(g),260(v)
                                                    284(v),123(g),112(g),125(g)
   266. BD*(   1) C   6 - C  16          0.02643     0.53104   
   267. BD*(   1) S   7 - C   8          0.20331     0.15268  119(g),265(g),118(g),274(v)
                                                    283(v),129(g),263(v),273(v)
                                                    280(v),123(g),130(g),133(g)
                                                    125(g)
   268. BD*(   1) S   7 - O  14          0.14600     0.25869  269(g),120(g),118(g),181(g)
                                                    123(g),272(v),266(v)
   269. BD*(   1) S   7 - O  15          0.14600     0.25869  268(g),120(g),118(g),190(g)
                                                    123(g),270(v),262(v)
   270. BD*(   1) C   8 - C   9          0.02684     0.53938   
   271. BD*(   2) C   8 - C   9          0.38184    -0.00162  276(v),281(v),263(r),138(g)
                                                    265(v),130(g),174(v),123(v)
                                                    148(v)
   272. BD*(   1) C   8 - C  13          0.02684     0.53938   
   273. BD*(   1) C   9 - C  10          0.01865     0.55200   
   274. BD*(   1) C   9 - H  20          0.01618     0.45059   
   275. BD*(   1) C  10 - C  11          0.01749     0.54830   
   276. BD*(   2) C  10 - C  11          0.31497     0.01089  281(v),271(v),148(g),157(g)
   277. BD*(   1) C  10 - H  21          0.01404     0.44980   
   278. BD*(   1) C  11 - C  12          0.01749     0.54830   
   279. BD*(   1) C  11 - H  22          0.01380     0.44954   
   280. BD*(   1) C  12 - C  13          0.01865     0.55200   
   281. BD*(   2) C  12 - C  13          0.30466     0.01104  276(v),271(v),166(g),174(g)
                                                    176(g),158(v)
   282. BD*(   1) C  12 - H  23          0.01404     0.44980   
   283. BD*(   1) C  13 - H  24          0.01618     0.45060   
   284. BD*(   1) C  16 - C  17          0.01731     0.54529   
   285. BD*(   2) C  16 - C  17          0.28427     0.00095  258(v),263(v),201(g),212(g)
                                                    203(g),211(g)
   286. BD*(   1) C  16 - H  25          0.01617     0.44335   
   287. BD*(   1) C  17 - H  26          0.01270     0.43743   
       -------------------------------
              Total Lewis  122.30853  ( 97.0703%)
        Valence non-Lewis    3.26048  (  2.5877%)
        Rydberg non-Lewis    0.43098  (  0.3421%)
       -------------------------------
            Total unit  1  126.00000  (100.0000%)
           Charge unit  1    0.00000
 Unable to Open any file for archive entry.
 1\1\GINC-COMPUTE-0-10\SP\RB3LYP\def2SVP\C13H9N1O2S1\ZAHRT2\13-Mar-2021
 \0\\# b3lyp/def2svp geom=NewRedundant pop=NBO\\14\\0,1\N,0,-5.66117521
 09,1.469429379,-0.9819209139\C,0,-4.6526537914,0.9314419045,-0.7811372
 406\C,0,-3.4032502432,0.2693781108,-0.532274908\C,0,-3.0511308541,-0.0
 917483127,0.781768788\C,0,-1.8371881496,-0.7302428986,1.0230589314\C,0
 ,-0.9836765982,-0.9936126664,-0.049784851\S,0,0.5908185448,-1.81775986
 47,0.2641215775\C,0,1.7255817304,-0.4553714702,0.5470327009\C,0,1.9049
 775021,0.0179213137,1.8486725981\C,0,2.7848346363,1.0809139709,2.06097
 61351\C,0,3.4731660259,1.647326744,0.9828601966\C,0,3.2939581542,1.149
 662665,-0.3121967545\C,0,2.4170719712,0.0870711347,-0.5383486064\O,0,0
 .4462591754,-2.5508414247,1.528880062\O,0,0.9860460032,-2.4779524856,-
 0.9872220826\C,0,-1.3255512255,-0.6611503794,-1.3618179882\C,0,-2.5392
 297179,-0.0226201431,-1.6043378362\H,0,-3.7360723766,0.1250412283,1.60
 28830017\H,0,-1.551829777,-1.0405358614,2.029181114\H,0,1.3739307634,-
 0.456931317,2.6749964288\H,0,2.9402690452,1.4631859754,3.0722374186\H,
 0,4.1613595979,2.4781770361,1.1545693047\H,0,3.845660477,1.5854441087,
 -1.1480557244\H,0,2.277032824,-0.3349824298,-1.5346249652\H,0,-0.64923
 02832,-0.9186469817,-2.1780768024\H,0,-2.8299782233,0.247402664,-2.620
 6665534\\Version=ES64L-G16RevC.01\State=1-A\HF=-1103.4739883\RMSD=9.54
 4e-09\Dipole=1.2780413,1.2445161,0.3102398\Quadrupole=-6.4033529,-4.41
 1613,10.8149659,14.6478765,-3.4098973,2.6824188\PG=C01 [X(C13H9N1O2S1)
 ]\\@
 The archive entry for this job was punched.


 ... A MOLECULAR SYSTEM ... (PASSES) ... FROM ONE STATE OF EQUILIBRIUM 
 TO ANOTHER ... BY MEANS OF ALL POSSIBLE INTERMEDIATE PATHS, 
 BUT THE PATH MOST ECONOMICAL OF ENERGY WILL BE THE MORE OFTEN TRAVELED.

                      -- HENRY EYRING, 1945
 File lengths (MBytes):  RWF=     50 Int=      0 D2E=      0 Chk=      6 Scr=      1
 Normal termination of Gaussian 16
