# Supplementary material for: Machine-Learning-Guided Discovery of Electrochemical Reactions
Source: J Am Chem Soc. 2022 Dec 2;144(49):22599–610. doi: 10.1021/jacs.2c08997 (PMC9756344; doi:10.1021/jacs.2c08997)
Supplement: Supplementary file 4 — ja2c08997_si_004.zip [file ja2c08997_si_004.zip › Reactivity Prediction/Nlogs_notimes/15.log]

 Entering Gaussian System, Link 0=g16
 Input=15.com
 Output=15.log
 Initial command:
  
 Copyright (c) 1988-2019, Gaussian, Inc.  All Rights Reserved.
  
 This is part of the Gaussian(R) 16 program.  It is based on
 the Gaussian(R) 09 system (copyright 2009, Gaussian, Inc.),
 the Gaussian(R) 03 system (copyright 2003, Gaussian, Inc.),
 the Gaussian(R) 98 system (copyright 1998, Gaussian, Inc.),
 the Gaussian(R) 94 system (copyright 1995, Gaussian, Inc.),
 the Gaussian 92(TM) system (copyright 1992, Gaussian, Inc.),
 the Gaussian 90(TM) system (copyright 1990, Gaussian, Inc.),
 the Gaussian 88(TM) system (copyright 1988, Gaussian, Inc.),
 the Gaussian 86(TM) system (copyright 1986, Carnegie Mellon
 University), and the Gaussian 82(TM) system (copyright 1983,
 Carnegie Mellon University). Gaussian is a federally registered
 trademark of Gaussian, Inc.
  
 This software contains proprietary and confidential information,
 including trade secrets, belonging to Gaussian, Inc.
  
 This software is provided under written license and may be
 used, copied, transmitted, or stored only in accord with that
 written license.
  
 The following legend is applicable only to US Government
 contracts under FAR:
  
                    RESTRICTED RIGHTS LEGEND
  
 Use, reproduction and disclosure by the US Government is
 subject to restrictions as set forth in subparagraphs (a)
 and (c) of the Commercial Computer Software - Restricted
 Rights clause in FAR 52.227-19.
  
 Gaussian, Inc.
 340 Quinnipiac St., Bldg. 40, Wallingford CT 06492
  
  
 ---------------------------------------------------------------
 Warning -- This program may not be used in any manner that
 competes with the business of Gaussian, Inc. or will provide
 assistance to any competitor of Gaussian, Inc.  The licensee
 of this program is prohibited from giving any competitor of
 Gaussian, Inc. access to this program.  By using this program,
 the user acknowledges that Gaussian, Inc. is engaged in the
 business of creating and licensing software in the field of
 computational chemistry and represents and warrants to the
 licensee that it is not a competitor of Gaussian, Inc. and that
 it will not use this program in any manner prohibited above.
 ---------------------------------------------------------------
  

 Cite this work as:
 Gaussian 16, Revision C.01,
 M. J. Frisch, G. W. Trucks, H. B. Schlegel, G. E. Scuseria, 
 M. A. Robb, J. R. Cheeseman, G. Scalmani, V. Barone, 
 G. A. Petersson, H. Nakatsuji, X. Li, M. Caricato, A. V. Marenich, 
 J. Bloino, B. G. Janesko, R. Gomperts, B. Mennucci, H. P. Hratchian, 
 J. V. Ortiz, A. F. Izmaylov, J. L. Sonnenberg, D. Williams-Young, 
 F. Ding, F. Lipparini, F. Egidi, J. Goings, B. Peng, A. Petrone, 
 T. Henderson, D. Ranasinghe, V. G. Zakrzewski, J. Gao, N. Rega, 
 G. Zheng, W. Liang, M. Hada, M. Ehara, K. Toyota, R. Fukuda, 
 J. Hasegawa, M. Ishida, T. Nakajima, Y. Honda, O. Kitao, H. Nakai, 
 T. Vreven, K. Throssell, J. A. Montgomery, Jr., J. E. Peralta, 
 F. Ogliaro, M. J. Bearpark, J. J. Heyd, E. N. Brothers, K. N. Kudin, 
 V. N. Staroverov, T. A. Keith, R. Kobayashi, J. Normand, 
 K. Raghavachari, A. P. Rendell, J. C. Burant, S. S. Iyengar, 
 J. Tomasi, M. Cossi, J. M. Millam, M. Klene, C. Adamo, R. Cammi, 
 J. W. Ochterski, R. L. Martin, K. Morokuma, O. Farkas, 
 J. B. Foresman, and D. J. Fox, Gaussian, Inc., Wallingford CT, 2019.
 
 ******************************************
 Gaussian 16:  ES64L-G16RevC.01  3-Jul-2019
                13-Mar-2021 
 ******************************************
 %nprocshared=16
 Will use up to   16 processors via shared memory.
 %mem=7GB
 -----------------------------------------
 # b3lyp/def2svp geom=NewRedundant pop=NBO
 -----------------------------------------
 1/29=4000,38=1,172=1/1;
 2/12=2,17=6,18=5,40=1/2;
 3/5=43,7=101,11=2,25=1,30=1,74=-5/1,2,3;
 4//1;
 5/5=2,38=5/2;
 6/7=2,8=2,9=2,10=2,28=1,40=1/1,7;
 99/5=1,9=1/99;
 --
 15
 --
 Symbolic Z-matrix:
 Charge =  0 Multiplicity = 1
 N                     0.17025  -0.0247    0.00542 
 C                     1.57078  -0.22793   0.05006 
 C                     2.13369  -1.02916   1.05341 
 C                     3.51387  -1.23528   1.08815 
 C                     4.34206  -0.63005   0.13839 
 C                     3.78072   0.1768   -0.85566 
 C                     2.39946   0.37138  -0.90893 
 C                    -0.79854  -1.03155  -0.03658 
 C                    -2.08665  -0.42982  -0.07432 
 C                    -1.87912   1.00527  -0.05208 
 C                    -0.47343   1.21611  -0.00396 
 C                     0.07116   2.50339   0.0597 
 C                    -0.81256   3.58342   0.05564 
 C                    -2.20557   3.39258  -0.00556 
 C                    -2.74398   2.10753  -0.05549 
 C                    -3.22734  -1.24107  -0.13482 
 C                    -3.07396  -2.6265   -0.16271 
 C                    -1.79147  -3.20557  -0.13864 
 C                    -0.639    -2.42099  -0.0778 
 H                     1.48372  -1.4781    1.80618 
 H                     3.94575  -1.86242   1.87162 
 H                     5.42245  -0.78682   0.17282 
 H                     4.42088   0.64839  -1.60496 
 H                     1.95198   0.97957  -1.69668 
 H                     1.14898   2.6594    0.11626 
 H                    -0.41123   4.59857   0.10383 
 H                    -2.86848   4.26056  -0.00884 
 H                    -3.82574   1.95896  -0.09294 
 H                    -4.22254  -0.79112  -0.16357 
 H                    -3.95489  -3.27046  -0.20862 
 H                    -1.69272  -4.29328  -0.17088 
 H                     0.35149  -2.87713  -0.06844 
 
                          Input orientation:                          
 ---------------------------------------------------------------------
 Center     Atomic      Atomic             Coordinates (Angstroms)
 Number     Number       Type             X           Y           Z
 ---------------------------------------------------------------------
      1          7           0        0.170255   -0.024705    0.005424
      2          6           0        1.570781   -0.227927    0.050062
      3          6           0        2.133693   -1.029157    1.053407
      4          6           0        3.513867   -1.235275    1.088151
      5          6           0        4.342063   -0.630050    0.138387
      6          6           0        3.780718    0.176803   -0.855663
      7          6           0        2.399459    0.371379   -0.908931
      8          6           0       -0.798538   -1.031546   -0.036584
      9          6           0       -2.086652   -0.429824   -0.074316
     10          6           0       -1.879123    1.005274   -0.052077
     11          6           0       -0.473433    1.216114   -0.003957
     12          6           0        0.071161    2.503385    0.059704
     13          6           0       -0.812557    3.583422    0.055644
     14          6           0       -2.205571    3.392584   -0.005557
     15          6           0       -2.743977    2.107532   -0.055492
     16          6           0       -3.227345   -1.241070   -0.134819
     17          6           0       -3.073956   -2.626504   -0.162706
     18          6           0       -1.791475   -3.205567   -0.138639
     19          6           0       -0.639003   -2.420989   -0.077804
     20          1           0        1.483719   -1.478099    1.806178
     21          1           0        3.945747   -1.862416    1.871616
     22          1           0        5.422446   -0.786818    0.172821
     23          1           0        4.420879    0.648386   -1.604960
     24          1           0        1.951978    0.979565   -1.696680
     25          1           0        1.148977    2.659402    0.116263
     26          1           0       -0.411234    4.598568    0.103828
     27          1           0       -2.868478    4.260561   -0.008844
     28          1           0       -3.825742    1.958956   -0.092938
     29          1           0       -4.222538   -0.791119   -0.163566
     30          1           0       -3.954893   -3.270463   -0.208622
     31          1           0       -1.692720   -4.293276   -0.170885
     32          1           0        0.351492   -2.877126   -0.068445
 ---------------------------------------------------------------------
                    Distance matrix (angstroms):
                    1          2          3          4          5
     1  N    0.000000
     2  C    1.415898   0.000000
     3  C    2.441778   1.401978   0.000000
     4  C    3.717193   2.422388   1.395913   0.000000
     5  C    4.217595   2.801697   2.423519   1.397947   0.000000
     6  C    3.717193   2.422388   2.794920   2.417352   1.397947
     7  C    2.441778   1.401978   2.425469   2.794920   2.423519
     8  C    1.397875   2.503395   3.128268   4.461319   5.159224
     9  C    2.294364   3.665113   4.409339   5.776322   6.435348
    10  C    2.294364   3.665113   4.632892   5.950169   6.435348
    11  C    1.397875   2.503395   3.599495   4.806306   5.159223
    12  C    2.530613   3.115930   4.209553   5.185317   5.297661
    13  C    3.739923   4.495188   5.563435   6.557733   6.658101
    14  C    4.162034   5.231828   6.285093   7.438094   7.685949
    15  C    3.611495   4.907408   5.904248   7.186299   7.598942
    16  C    3.611495   4.907408   5.495226   6.851250   7.598942
    17  C    4.162034   5.231828   5.581223   6.848326   7.685949
    18  C    3.739923   4.495188   4.643778   5.790830   6.658101
    19  C    2.530613   3.115930   3.302223   4.473444   5.297661
    20  H    2.660875   2.157419   1.091182   2.167032   3.416261
    21  H    4.595018   3.410290   2.155766   1.092539   2.163301
    22  H    5.309836   3.893938   3.413218   2.163705   1.092241
    23  H    4.595018   3.410290   3.887452   3.409355   2.163301
    24  H    2.660875   2.157419   3.410420   3.885911   3.416261
    25  H    2.859127   2.918727   3.931077   4.658946   4.584406
    26  H    4.660736   5.217885   6.248971   7.099932   7.066362
    27  H    5.253342   6.313241   7.357391   8.493642   8.713877
    28  H    4.462351   5.824549   6.764450   8.091227   8.571435
    29  H    4.462351   5.824549   6.476060   7.849588   8.571435
    30  H    5.253342   6.313241   6.609617   7.848948   8.713878
    31  H    4.660736   5.217885   5.176369   6.168070   7.066363
    32  H    2.859127   2.918727   2.801746   3.746198   4.584407
                    6          7          8          9         10
     6  C    0.000000
     7  C    1.395913   0.000000
     8  C    4.806306   3.599496   0.000000
     9  C    5.950170   4.632893   1.422228   0.000000
    10  C    5.776323   4.409340   2.305762   1.450196   0.000000
    11  C    4.461320   3.128269   2.271285   2.305762   1.422228
    12  C    4.473444   3.302223   3.641619   3.643876   2.461796
    13  C    5.790830   4.643779   4.615912   4.212642   2.792135
    14  C    6.848327   5.581224   4.642589   3.824875   2.409975
    15  C    6.851251   5.495228   3.693089   2.621184   1.401057
    16  C    7.186301   5.904249   2.439806   1.401057   2.621184
    17  C    7.438095   6.285095   2.781604   2.409975   3.824875
    18  C    6.557734   5.563436   2.392218   2.792135   4.212642
    19  C    5.185318   4.209553   1.399179   2.461796   3.643876
    20  H    3.885911   3.410420   2.967133   4.169255   4.574817
    21  H    3.409355   3.887452   5.180715   6.498370   6.771509
    22  H    2.163705   3.413218   6.229316   7.521641   7.521641
    23  H    1.092539   2.155766   5.703007   6.771511   6.498371
    24  H    2.167032   1.091182   3.790228   4.574820   4.169258
    25  H    3.746198   2.801745   4.176036   4.477603   3.454543
    26  H    6.168070   5.176370   5.645167   5.303158   3.884684
    27  H    7.848949   6.609619   5.682590   4.755550   3.402586
    28  H    7.849589   6.476062   4.255613   2.954835   2.168066
    29  H    8.091228   6.764452   3.434779   2.168066   2.954835
    30  H    8.493643   7.357393   3.873619   3.402586   4.755550
    31  H    7.099933   6.248972   3.384742   3.884684   5.303158
    32  H    4.658946   3.931077   2.174798   3.454543   4.477603
                   11         12         13         14         15
    11  C    0.000000
    12  C    1.399179   0.000000
    13  C    2.392218   1.395512   0.000000
    14  C    2.781604   2.445085   1.407356   0.000000
    15  C    2.439806   2.845167   2.433308   1.394178   0.000000
    16  C    3.693089   4.993889   5.398444   4.746733   3.384239
    17  C    4.642589   6.021377   6.612472   6.083436   4.746733
    18  C    4.615912   6.008402   6.861954   6.612472   5.398444
    19  C    3.641619   4.977219   6.008402   6.021377   4.993889
    20  H    3.790227   4.571401   5.827199   6.373130   5.847733
    21  H    5.703006   6.111927   7.456297   8.305270   8.014153
    22  H    6.229316   6.282872   7.614985   8.699762   8.667172
    23  H    5.180716   5.013200   6.225825   7.348370   7.474298
    24  H    2.967134   2.990717   4.182507   5.095857   5.100765
    25  H    2.174798   1.090517   2.169126   3.435897   3.935626
    26  H    3.384742   2.150452   1.092658   2.164719   3.416480
    27  H    3.873619   3.425470   2.165522   1.092173   2.157130
    28  H    3.434779   3.937710   3.426405   2.165151   1.092562
    29  H    4.255614   5.416591   5.550913   4.647202   3.255764
    30  H    5.682590   7.044035   7.544525   6.891847   5.514762
    31  H    5.645167   7.025600   7.928958   7.704725   6.487588
    32  H    4.176036   5.389333   6.565751   6.771394   5.867616
                   16         17         18         19         20
    16  C    0.000000
    17  C    1.394178   0.000000
    18  C    2.433308   1.407356   0.000000
    19  C    2.845167   2.445085   1.395512   0.000000
    20  H    5.100762   5.095855   4.182506   2.990716   0.000000
    21  H    7.474296   7.348368   6.225824   5.013200   2.492702
    22  H    8.667172   8.699762   7.614986   6.282873   4.319641
    23  H    8.014155   8.305272   7.456298   6.111928   4.978424
    24  H    5.847736   6.373132   5.827200   4.571401   4.304578
    25  H    5.867616   6.771394   6.565751   5.389333   4.481827
    26  H    6.487588   7.704725   7.928958   7.025600   6.588985
    27  H    5.514762   6.891847   7.544525   7.044035   7.427526
    28  H    3.255764   4.647202   5.550913   5.416591   6.603815
    29  H    1.092562   2.165151   3.426405   3.937710   6.075624
    30  H    2.157130   1.092173   2.165522   3.425470   6.070460
    31  H    3.416480   2.164719   1.092658   2.150452   4.682282
    32  H    3.935626   3.435897   2.169126   1.090517   2.598736
                   21         22         23         24         25
    21  H    0.000000
    22  H    2.494685   0.000000
    23  H    4.314679   2.494685   0.000000
    24  H    4.978424   4.319641   2.492702   0.000000
    25  H    5.599109   5.490188   4.208578   2.598735   0.000000
    26  H    7.990786   7.939708   6.470951   4.682284   2.488931
    27  H    9.352039   9.708165   8.290363   6.070463   4.326582
    28  H    8.880225   9.650849   8.485904   6.075627   5.028143
    29  H    8.485901   9.650849   8.880228   6.603818   6.390428
    30  H    8.290361   9.708165   9.352041   7.427528   7.830603
    31  H    6.470951   7.939709   7.990787   6.588986   7.516477
    32  H    4.208579   5.490189   5.599109   4.481827   5.596716
                   26         27         28         29         30
    26  H    0.000000
    27  H    2.482940   0.000000
    28  H    4.320317   2.494156   0.000000
    29  H    6.606531   5.232293   2.779450   0.000000
    30  H    8.635786   7.611606   5.232293   2.494156   0.000000
    31  H    8.987912   8.635786   6.606531   4.320317   2.482940
    32  H    7.516477   7.830603   6.390428   5.028143   4.326582
                   31         32
    31  H    0.000000
    32  H    2.488931   0.000000
 Stoichiometry    C18H13N
 Framework group  C1[X(C18H13N)]
 Deg. of freedom    90
 Full point group                 C1      NOp   1
 Largest Abelian subgroup         C1      NOp   1
 Largest concise Abelian subgroup C1      NOp   1
                         Standard orientation:                         
 ---------------------------------------------------------------------
 Center     Atomic      Atomic             Coordinates (Angstroms)
 Number     Number       Type             X           Y           Z
 ---------------------------------------------------------------------
      1          7           0        0.239873   -0.000000   -0.000002
      2          6           0        1.655771   -0.000000   -0.000001
      3          6           0        2.359202   -0.739695    0.961029
      4          6           0        3.755072   -0.745219    0.951603
      5          6           0        4.457468   -0.000001    0.000001
      6          6           0        3.755073    0.745218   -0.951601
      7          6           0        2.359203    0.739694   -0.961029
      8          6           0       -0.575215   -1.134603   -0.048577
      9          6           0       -1.936900   -0.724404   -0.031719
     10          6           0       -1.936899    0.724404    0.031719
     11          6           0       -0.575215    1.134603    0.048576
     12          6           0       -0.219286    2.484700    0.139437
     13          6           0       -1.248555    3.425454    0.194589
     14          6           0       -2.600984    3.037242    0.164972
     15          6           0       -2.950679    1.689844    0.087730
     16          6           0       -2.950679   -1.689843   -0.087729
     17          6           0       -2.600985   -3.037241   -0.164971
     18          6           0       -1.248556   -3.425454   -0.194590
     19          6           0       -0.219287   -2.484700   -0.139439
     20          1           0        1.804451   -1.298998    1.716086
     21          1           0        4.296975   -1.325401    1.702185
     22          1           0        5.549709   -0.000001    0.000002
     23          1           0        4.296977    1.325400   -1.702182
     24          1           0        1.804454    1.298997   -1.716087
     25          1           0        0.826219    2.793078    0.171822
     26          1           0       -0.995772    4.486137    0.264988
     27          1           0       -3.381378    3.800116    0.207990
     28          1           0       -4.000555    1.387712    0.074790
     29          1           0       -4.000556   -1.387711   -0.074787
     30          1           0       -3.381380   -3.800115   -0.207988
     31          1           0       -0.995773   -4.486136   -0.264989
     32          1           0        0.826218   -2.793078   -0.171826
 ---------------------------------------------------------------------
 Rotational constants (GHZ):           0.5352742           0.3500544           0.2225003
 Standard basis: def2SVP (5D, 7F)
 There are   350 symmetry adapted cartesian basis functions of A   symmetry.
 There are   331 symmetry adapted basis functions of A   symmetry.
   331 basis functions,   566 primitive gaussians,   350 cartesian basis functions
    64 alpha electrons       64 beta electrons
       nuclear repulsion energy      1277.3417637504 Hartrees.
 NAtoms=   32 NActive=   32 NUniq=   32 SFac= 1.00D+00 NAtFMM=   60 NAOKFM=F Big=F
 Integral buffers will be    131072 words long.
 Raffenetti 2 integral format.
 Two-electron integral symmetry is turned on.
 One-electron integrals computed using PRISM.
   1 Symmetry operations used in ECPInt.
 ECPInt:  NShTT=   11781 NPrTT=   43357 LenC2=   10940 LenP2D=   28490.
 LDataN:  DoStor=T MaxTD1= 4 Len=   56
 NBasis=   331 RedAO= T EigKep=  2.36D-04  NBF=   331
 NBsUse=   331 1.00D-06 EigRej= -1.00D+00 NBFU=   331
 ExpMin= 1.22D-01 ExpMax= 1.71D+03 ExpMxC= 2.58D+02 IAcc=3 IRadAn=         5 AccDes= 0.00D+00
 Harris functional with IExCor=  402 and IRadAn=       5 diagonalized for initial guess.
 HarFok:  IExCor=  402 AccDes= 0.00D+00 IRadAn=         5 IDoV= 1 UseB2=F ITyADJ=14
 ICtDFT=  3500011 ScaDFX=  1.000000  1.000000  1.000000  1.000000
 FoFCou: FMM=F IPFlag=           0 FMFlag=      100000 FMFlg1=           0
         NFxFlg=           0 DoJE=T BraDBF=F KetDBF=T FulRan=T
         wScrn=  0.000000 ICntrl=       500 IOpCl=  0 I1Cent=   200000004 NGrid=           0
         NMat0=    1 NMatS0=      1 NMatT0=    0 NMatD0=    1 NMtDS0=    0 NMtDT0=    0
 Petite list used in FoFCou.
 Requested convergence on RMS density matrix=1.00D-08 within 128 cycles.
 Requested convergence on MAX density matrix=1.00D-06.
 Requested convergence on             energy=1.00D-06.
 No special actions if energy rises.
 Integral accuracy reduced to 1.0D-05 until final iterations.
 Initial convergence to 1.0D-05 achieved.  Increase integral accuracy.
 SCF Done:  E(RB3LYP) =  -747.991441168     A.U. after   14 cycles
            NFock= 14  Conv=0.78D-08     -V/T= 2.0115

 **********************************************************************

            Population analysis using the SCF Density.

 **********************************************************************

 Orbital symmetries:
       Occupied  (A) (A) (A) (A) (A) (A) (A) (A) (A) (A) (A) (A)
                 (A) (A) (A) (A) (A) (A) (A) (A) (A) (A) (A) (A)
                 (A) (A) (A) (A) (A) (A) (A) (A) (A) (A) (A) (A)
                 (A) (A) (A) (A) (A) (A) (A) (A) (A) (A) (A) (A)
                 (A) (A) (A) (A) (A) (A) (A) (A) (A) (A) (A) (A)
                 (A) (A) (A) (A)
       Virtual   (A) (A) (A) (A) (A) (A) (A) (A) (A) (A) (A) (A)
                 (A) (A) (A) (A) (A) (A) (A) (A) (A) (A) (A) (A)
                 (A) (A) (A) (A) (A) (A) (A) (A) (A) (A) (A) (A)
                 (A) (A) (A) (A) (A) (A) (A) (A) (A) (A) (A) (A)
                 (A) (A) (A) (A) (A) (A) (A) (A) (A) (A) (A) (A)
                 (A) (A) (A) (A) (A) (A) (A) (A) (A) (A) (A) (A)
                 (A) (A) (A) (A) (A) (A) (A) (A) (A) (A) (A) (A)
                 (A) (A) (A) (A) (A) (A) (A) (A) (A) (A) (A) (A)
                 (A) (A) (A) (A) (A) (A) (A) (A) (A) (A) (A) (A)
                 (A) (A) (A) (A) (A) (A) (A) (A) (A) (A) (A) (A)
                 (A) (A) (A) (A) (A) (A) (A) (A) (A) (A) (A) (A)
                 (A) (A) (A) (A) (A) (A) (A) (A) (A) (A) (A) (A)
                 (A) (A) (A) (A) (A) (A) (A) (A) (A) (A) (A) (A)
                 (A) (A) (A) (A) (A) (A) (A) (A) (A) (A) (A) (A)
                 (A) (A) (A) (A) (A) (A) (A) (A) (A) (A) (A) (A)
                 (A) (A) (A) (A) (A) (A) (A) (A) (A) (A) (A) (A)
                 (A) (A) (A) (A) (A) (A) (A) (A) (A) (A) (A) (A)
                 (A) (A) (A) (A) (A) (A) (A) (A) (A) (A) (A) (A)
                 (A) (A) (A) (A) (A) (A) (A) (A) (A) (A) (A) (A)
                 (A) (A) (A) (A) (A) (A) (A) (A) (A) (A) (A) (A)
                 (A) (A) (A) (A) (A) (A) (A) (A) (A) (A) (A) (A)
                 (A) (A) (A) (A) (A) (A) (A) (A) (A) (A) (A) (A)
                 (A) (A) (A)
 The electronic state is 1-A.
 Alpha  occ. eigenvalues --  -14.37711 -10.24185 -10.22582 -10.22576 -10.20437
 Alpha  occ. eigenvalues --  -10.20435 -10.20337 -10.20336 -10.20181 -10.19062
 Alpha  occ. eigenvalues --  -10.19048 -10.19028 -10.19026 -10.18945 -10.18945
 Alpha  occ. eigenvalues --  -10.18847 -10.18834 -10.18359 -10.18358  -0.98742
 Alpha  occ. eigenvalues --   -0.86846  -0.83950  -0.83676  -0.78258  -0.75500
 Alpha  occ. eigenvalues --   -0.75002  -0.74298  -0.71072  -0.71021  -0.64656
 Alpha  occ. eigenvalues --   -0.62223  -0.61479  -0.59932  -0.57687  -0.57176
 Alpha  occ. eigenvalues --   -0.54087  -0.51680  -0.51302  -0.49200  -0.47826
 Alpha  occ. eigenvalues --   -0.46421  -0.45465  -0.44940  -0.43806  -0.43663
 Alpha  occ. eigenvalues --   -0.43406  -0.42687  -0.42226  -0.41731  -0.38246
 Alpha  occ. eigenvalues --   -0.37950  -0.36879  -0.36535  -0.36289  -0.35733
 Alpha  occ. eigenvalues --   -0.34352  -0.33969  -0.33032  -0.28534  -0.27016
 Alpha  occ. eigenvalues --   -0.26831  -0.25754  -0.21942  -0.20538
 Alpha virt. eigenvalues --   -0.03570  -0.02715  -0.02326  -0.00247   0.02403
 Alpha virt. eigenvalues --    0.03305   0.05581   0.06886   0.07418   0.09240
 Alpha virt. eigenvalues --    0.09277   0.10694   0.11436   0.12399   0.12866
 Alpha virt. eigenvalues --    0.13470   0.13967   0.14670   0.14821   0.15823
 Alpha virt. eigenvalues --    0.17758   0.18411   0.18702   0.21824   0.23939
 Alpha virt. eigenvalues --    0.24084   0.25445   0.26979   0.27137   0.27785
 Alpha virt. eigenvalues --    0.28844   0.30084   0.30352   0.30928   0.32424
 Alpha virt. eigenvalues --    0.33244   0.33836   0.35376   0.36262   0.36567
 Alpha virt. eigenvalues --    0.37361   0.38222   0.39210   0.40424   0.40453
 Alpha virt. eigenvalues --    0.41639   0.42046   0.42822   0.44792   0.44849
 Alpha virt. eigenvalues --    0.46010   0.46503   0.47021   0.47744   0.48275
 Alpha virt. eigenvalues --    0.48283   0.48622   0.49150   0.49879   0.49961
 Alpha virt. eigenvalues --    0.51456   0.51882   0.52724   0.53154   0.55178
 Alpha virt. eigenvalues --    0.55608   0.55716   0.56309   0.56664   0.58076
 Alpha virt. eigenvalues --    0.58202   0.59204   0.62573   0.63169   0.63343
 Alpha virt. eigenvalues --    0.63610   0.64299   0.64757   0.65128   0.66144
 Alpha virt. eigenvalues --    0.66356   0.66849   0.67533   0.68086   0.68098
 Alpha virt. eigenvalues --    0.69674   0.69939   0.70849   0.71106   0.71885
 Alpha virt. eigenvalues --    0.72350   0.72722   0.73189   0.73594   0.74357
 Alpha virt. eigenvalues --    0.74725   0.75463   0.76359   0.77035   0.77281
 Alpha virt. eigenvalues --    0.80906   0.80958   0.82451   0.83369   0.84328
 Alpha virt. eigenvalues --    0.85129   0.88825   0.90232   0.91441   0.93098
 Alpha virt. eigenvalues --    0.93958   0.94455   0.95331   0.99801   0.99943
 Alpha virt. eigenvalues --    1.06941   1.07276   1.08152   1.12391   1.13054
 Alpha virt. eigenvalues --    1.18557   1.18752   1.19946   1.20256   1.21435
 Alpha virt. eigenvalues --    1.22875   1.23420   1.23452   1.25080   1.25272
 Alpha virt. eigenvalues --    1.26257   1.26453   1.27242   1.27928   1.28257
 Alpha virt. eigenvalues --    1.28649   1.30402   1.31104   1.31855   1.32381
 Alpha virt. eigenvalues --    1.33029   1.36744   1.38207   1.41657   1.42209
 Alpha virt. eigenvalues --    1.48579   1.54982   1.57030   1.61978   1.64435
 Alpha virt. eigenvalues --    1.65303   1.66503   1.66505   1.66819   1.69146
 Alpha virt. eigenvalues --    1.69954   1.70408   1.71376   1.71683   1.72531
 Alpha virt. eigenvalues --    1.72834   1.73256   1.74017   1.74372   1.74871
 Alpha virt. eigenvalues --    1.75699   1.76248   1.76465   1.77304   1.78538
 Alpha virt. eigenvalues --    1.79400   1.79555   1.80091   1.80991   1.81168
 Alpha virt. eigenvalues --    1.82636   1.83965   1.84551   1.88343   1.90181
 Alpha virt. eigenvalues --    1.90879   1.92867   1.93123   1.94559   1.95165
 Alpha virt. eigenvalues --    1.95832   1.96929   1.97540   1.98029   1.98696
 Alpha virt. eigenvalues --    2.01707   2.01792   2.04504   2.04989   2.05528
 Alpha virt. eigenvalues --    2.06962   2.09051   2.11169   2.11428   2.12808
 Alpha virt. eigenvalues --    2.13107   2.14314   2.15584   2.16071   2.17525
 Alpha virt. eigenvalues --    2.17845   2.19456   2.19605   2.20798   2.23145
 Alpha virt. eigenvalues --    2.26799   2.27816   2.28300   2.28721   2.29675
 Alpha virt. eigenvalues --    2.29724   2.31212   2.32826   2.33596   2.33974
 Alpha virt. eigenvalues --    2.34422   2.38308   2.39095   2.40828   2.44919
 Alpha virt. eigenvalues --    2.48738   2.50910   2.51796   2.55223   2.57723
 Alpha virt. eigenvalues --    2.58412   2.60765   2.60844   2.61469   2.61695
 Alpha virt. eigenvalues --    2.65445   2.68014   2.70599   2.70607   2.71670
 Alpha virt. eigenvalues --    2.72404   2.72616   2.72788   2.73807   2.76008
 Alpha virt. eigenvalues --    2.76976   2.78830   2.85577   2.86283   2.86322
 Alpha virt. eigenvalues --    2.87712   2.90640   2.95337   2.97740   3.01181
 Alpha virt. eigenvalues --    3.02837   3.08147   3.10295   3.11422   3.12102
 Alpha virt. eigenvalues --    3.19846   3.29782   3.33655   3.41314   3.55155
 Alpha virt. eigenvalues --    3.64794   3.69186
          Condensed to atoms (all electrons):
               1          2          3          4          5          6
     1  N    6.644627   0.273901  -0.069594   0.009464  -0.000421   0.009464
     2  C    0.273901   5.242010   0.223605   0.147750  -0.181549   0.147750
     3  C   -0.069594   0.223605   5.192964   0.216863   0.115688  -0.166038
     4  C    0.009464   0.147750   0.216863   5.127115   0.226170   0.131092
     5  C   -0.000421  -0.181549   0.115688   0.226170   5.140504   0.226170
     6  C    0.009464   0.147750  -0.166038   0.131092   0.226170   5.127115
     7  C   -0.069594   0.223605   0.075955  -0.166038   0.115688   0.216863
     8  C    0.376404  -0.051358  -0.008159   0.000028   0.000049  -0.000089
     9  C   -0.088875   0.008265   0.000316   0.000005  -0.000000   0.000002
    10  C   -0.088875   0.008265  -0.000498   0.000002  -0.000000   0.000005
    11  C    0.376404  -0.051358   0.002979  -0.000089   0.000049   0.000028
    12  C   -0.086906  -0.001447   0.001463  -0.000035  -0.000006  -0.000654
    13  C    0.007117  -0.000270  -0.000006  -0.000000   0.000000   0.000007
    14  C   -0.000389   0.000040  -0.000001   0.000000  -0.000000  -0.000000
    15  C    0.008196  -0.000173  -0.000002  -0.000000  -0.000000   0.000000
    16  C    0.008196  -0.000173  -0.000015   0.000000  -0.000000  -0.000000
    17  C   -0.000389   0.000040  -0.000011  -0.000000  -0.000000   0.000000
    18  C    0.007117  -0.000270   0.000130   0.000007   0.000000  -0.000000
    19  C   -0.086906  -0.001447  -0.001675  -0.000654  -0.000006  -0.000035
    20  H   -0.010780  -0.073961   0.447077  -0.073700   0.015445  -0.002525
    21  H   -0.000176   0.016369  -0.070790   0.438179  -0.075632   0.014944
    22  H    0.000009  -0.001914   0.015683  -0.074800   0.442286  -0.074800
    23  H   -0.000176   0.016369  -0.001748   0.014944  -0.075632   0.438179
    24  H   -0.010780  -0.073961   0.017249  -0.002525   0.015445  -0.073700
    25  H   -0.011874   0.005238  -0.000306   0.000018  -0.000055   0.000579
    26  H   -0.000140  -0.000015   0.000001  -0.000000   0.000000  -0.000002
    27  H    0.000011  -0.000000  -0.000000   0.000000  -0.000000   0.000000
    28  H   -0.000127   0.000011  -0.000000   0.000000  -0.000000   0.000000
    29  H   -0.000127   0.000011   0.000000   0.000000  -0.000000   0.000000
    30  H    0.000011  -0.000000   0.000000   0.000000  -0.000000   0.000000
    31  H   -0.000140  -0.000015   0.000002  -0.000002   0.000000  -0.000000
    32  H   -0.011874   0.005238   0.004637   0.000579  -0.000055   0.000018
               7          8          9         10         11         12
     1  N   -0.069594   0.376404  -0.088875  -0.088875   0.376404  -0.086906
     2  C    0.223605  -0.051358   0.008265   0.008265  -0.051358  -0.001447
     3  C    0.075955  -0.008159   0.000316  -0.000498   0.002979   0.001463
     4  C   -0.166038   0.000028   0.000005   0.000002  -0.000089  -0.000035
     5  C    0.115688   0.000049  -0.000000  -0.000000   0.000049  -0.000006
     6  C    0.216863  -0.000089   0.000002   0.000005   0.000028  -0.000654
     7  C    5.192964   0.002979  -0.000498   0.000316  -0.008159  -0.001675
     8  C    0.002979   5.293353   0.176895  -0.044483  -0.122538   0.007316
     9  C   -0.000498   0.176895   5.475636   0.227402  -0.044483   0.021554
    10  C    0.000316  -0.044483   0.227402   5.475636   0.176895   0.054615
    11  C   -0.008159  -0.122538  -0.044483   0.176895   5.293353   0.226867
    12  C   -0.001675   0.007316   0.021554   0.054615   0.226867   5.241807
    13  C    0.000130  -0.000820   0.000382  -0.163279   0.151720   0.237683
    14  C   -0.000011   0.000241   0.016460   0.111609  -0.169081   0.105370
    15  C   -0.000015   0.017779  -0.111455   0.307374   0.045077  -0.136481
    16  C   -0.000002   0.045077   0.307374  -0.111455   0.017779  -0.000454
    17  C   -0.000001  -0.169081   0.111609   0.016460   0.000241   0.000002
    18  C   -0.000006   0.151720  -0.163279   0.000382  -0.000820   0.000007
    19  C    0.001463   0.226867   0.054615   0.021554   0.007316  -0.000370
    20  H    0.017249   0.002434  -0.000601   0.000020  -0.000384  -0.000006
    21  H   -0.001748  -0.000022  -0.000001   0.000000   0.000003   0.000001
    22  H    0.015683   0.000000   0.000000   0.000000   0.000000  -0.000000
    23  H   -0.070790   0.000003   0.000000  -0.000001  -0.000022   0.000020
    24  H    0.447077  -0.000384   0.000020  -0.000601   0.002434   0.002701
    25  H    0.004637  -0.000220  -0.000615   0.019294  -0.081157   0.452819
    26  H    0.000002   0.000009   0.000013  -0.001110   0.015558  -0.071673
    27  H    0.000000   0.000016  -0.000487   0.016050  -0.001400   0.015530
    28  H    0.000000  -0.000994  -0.026081  -0.064259   0.019118  -0.002368
    29  H   -0.000000   0.019118  -0.064259  -0.026081  -0.000994   0.000031
    30  H   -0.000000  -0.001400   0.016050  -0.000487   0.000016  -0.000000
    31  H    0.000001   0.015558  -0.001110   0.000013   0.000009  -0.000000
    32  H   -0.000306  -0.081157   0.019294  -0.000615  -0.000220   0.000007
              13         14         15         16         17         18
     1  N    0.007117  -0.000389   0.008196   0.008196  -0.000389   0.007117
     2  C   -0.000270   0.000040  -0.000173  -0.000173   0.000040  -0.000270
     3  C   -0.000006  -0.000001  -0.000002  -0.000015  -0.000011   0.000130
     4  C   -0.000000   0.000000  -0.000000   0.000000  -0.000000   0.000007
     5  C    0.000000  -0.000000  -0.000000  -0.000000  -0.000000   0.000000
     6  C    0.000007  -0.000000   0.000000  -0.000000   0.000000  -0.000000
     7  C    0.000130  -0.000011  -0.000015  -0.000002  -0.000001  -0.000006
     8  C   -0.000820   0.000241   0.017779   0.045077  -0.169081   0.151720
     9  C    0.000382   0.016460  -0.111455   0.307374   0.111609  -0.163279
    10  C   -0.163279   0.111609   0.307374  -0.111455   0.016460   0.000382
    11  C    0.151720  -0.169081   0.045077   0.017779   0.000241  -0.000820
    12  C    0.237683   0.105370  -0.136481  -0.000454   0.000002   0.000007
    13  C    5.113826   0.238329   0.105582   0.000062   0.000002  -0.000001
    14  C    0.238329   5.104124   0.268766  -0.000341  -0.000006   0.000002
    15  C    0.105582   0.268766   5.178749  -0.014235  -0.000341   0.000062
    16  C    0.000062  -0.000341  -0.014235   5.178749   0.268766   0.105582
    17  C    0.000002  -0.000006  -0.000341   0.268766   5.104124   0.238329
    18  C   -0.000001   0.000002   0.000062   0.105582   0.238329   5.113826
    19  C    0.000007   0.000002  -0.000454  -0.136481   0.105370   0.237683
    20  H   -0.000001   0.000000   0.000000  -0.000011  -0.000012   0.000339
    21  H   -0.000000  -0.000000   0.000000  -0.000000   0.000000  -0.000000
    22  H   -0.000000  -0.000000   0.000000   0.000000  -0.000000  -0.000000
    23  H   -0.000000   0.000000  -0.000000   0.000000  -0.000000  -0.000000
    24  H    0.000339  -0.000012  -0.000011   0.000000   0.000000  -0.000001
    25  H   -0.081633   0.015260  -0.002503   0.000009  -0.000000   0.000001
    26  H    0.434582  -0.073225   0.014983  -0.000000   0.000000   0.000000
    27  H   -0.075794   0.436330  -0.072631   0.000001  -0.000000  -0.000000
    28  H    0.015297  -0.079366   0.439631   0.005213   0.000111  -0.000015
    29  H   -0.000015   0.000111   0.005213   0.439631  -0.079366   0.015297
    30  H   -0.000000  -0.000000   0.000001  -0.072631   0.436330  -0.075794
    31  H    0.000000   0.000000  -0.000000   0.014983  -0.073225   0.434582
    32  H    0.000001  -0.000000   0.000009  -0.002503   0.015260  -0.081633
              19         20         21         22         23         24
     1  N   -0.086906  -0.010780  -0.000176   0.000009  -0.000176  -0.010780
     2  C   -0.001447  -0.073961   0.016369  -0.001914   0.016369  -0.073961
     3  C   -0.001675   0.447077  -0.070790   0.015683  -0.001748   0.017249
     4  C   -0.000654  -0.073700   0.438179  -0.074800   0.014944  -0.002525
     5  C   -0.000006   0.015445  -0.075632   0.442286  -0.075632   0.015445
     6  C   -0.000035  -0.002525   0.014944  -0.074800   0.438179  -0.073700
     7  C    0.001463   0.017249  -0.001748   0.015683  -0.070790   0.447077
     8  C    0.226867   0.002434  -0.000022   0.000000   0.000003  -0.000384
     9  C    0.054615  -0.000601  -0.000001   0.000000   0.000000   0.000020
    10  C    0.021554   0.000020   0.000000   0.000000  -0.000001  -0.000601
    11  C    0.007316  -0.000384   0.000003   0.000000  -0.000022   0.002434
    12  C   -0.000370  -0.000006   0.000001  -0.000000   0.000020   0.002701
    13  C    0.000007  -0.000001  -0.000000  -0.000000  -0.000000   0.000339
    14  C    0.000002   0.000000  -0.000000  -0.000000   0.000000  -0.000012
    15  C   -0.000454   0.000000   0.000000   0.000000  -0.000000  -0.000011
    16  C   -0.136481  -0.000011  -0.000000   0.000000   0.000000   0.000000
    17  C    0.105370  -0.000012   0.000000  -0.000000  -0.000000   0.000000
    18  C    0.237683   0.000339  -0.000000  -0.000000  -0.000000  -0.000001
    19  C    5.241807   0.002701   0.000020  -0.000000   0.000001  -0.000006
    20  H    0.002701   0.701440  -0.013307  -0.000253   0.000028  -0.000238
    21  H    0.000020  -0.013307   0.715431  -0.013216  -0.000340   0.000028
    22  H   -0.000000  -0.000253  -0.013216   0.716355  -0.013216  -0.000253
    23  H    0.000001   0.000028  -0.000340  -0.013216   0.715431  -0.013307
    24  H   -0.000006  -0.000238   0.000028  -0.000253  -0.013307   0.701440
    25  H    0.000007  -0.000037  -0.000002  -0.000001   0.000028  -0.000817
    26  H   -0.000000   0.000000  -0.000000   0.000000  -0.000000   0.000003
    27  H   -0.000000   0.000000   0.000000  -0.000000   0.000000  -0.000000
    28  H    0.000031  -0.000000  -0.000000   0.000000  -0.000000  -0.000001
    29  H   -0.002368  -0.000001  -0.000000   0.000000  -0.000000  -0.000000
    30  H    0.015530  -0.000000   0.000000  -0.000000   0.000000   0.000000
    31  H   -0.071673   0.000003  -0.000000   0.000000  -0.000000   0.000000
    32  H    0.452819  -0.000817   0.000028  -0.000001  -0.000002  -0.000037
              25         26         27         28         29         30
     1  N   -0.011874  -0.000140   0.000011  -0.000127  -0.000127   0.000011
     2  C    0.005238  -0.000015  -0.000000   0.000011   0.000011  -0.000000
     3  C   -0.000306   0.000001  -0.000000  -0.000000   0.000000   0.000000
     4  C    0.000018  -0.000000   0.000000   0.000000   0.000000   0.000000
     5  C   -0.000055   0.000000  -0.000000  -0.000000  -0.000000  -0.000000
     6  C    0.000579  -0.000002   0.000000   0.000000   0.000000   0.000000
     7  C    0.004637   0.000002   0.000000   0.000000  -0.000000  -0.000000
     8  C   -0.000220   0.000009   0.000016  -0.000994   0.019118  -0.001400
     9  C   -0.000615   0.000013  -0.000487  -0.026081  -0.064259   0.016050
    10  C    0.019294  -0.001110   0.016050  -0.064259  -0.026081  -0.000487
    11  C   -0.081157   0.015558  -0.001400   0.019118  -0.000994   0.000016
    12  C    0.452819  -0.071673   0.015530  -0.002368   0.000031  -0.000000
    13  C   -0.081633   0.434582  -0.075794   0.015297  -0.000015  -0.000000
    14  C    0.015260  -0.073225   0.436330  -0.079366   0.000111  -0.000000
    15  C   -0.002503   0.014983  -0.072631   0.439631   0.005213   0.000001
    16  C    0.000009  -0.000000   0.000001   0.005213   0.439631  -0.072631
    17  C   -0.000000   0.000000  -0.000000   0.000111  -0.079366   0.436330
    18  C    0.000001   0.000000  -0.000000  -0.000015   0.015297  -0.075794
    19  C    0.000007  -0.000000  -0.000000   0.000031  -0.002368   0.015530
    20  H   -0.000037   0.000000   0.000000  -0.000000  -0.000001  -0.000000
    21  H   -0.000002  -0.000000   0.000000  -0.000000  -0.000000   0.000000
    22  H   -0.000001   0.000000  -0.000000   0.000000   0.000000  -0.000000
    23  H    0.000028  -0.000000   0.000000  -0.000000  -0.000000   0.000000
    24  H   -0.000817   0.000003  -0.000000  -0.000001  -0.000000   0.000000
    25  H    0.725175  -0.013639  -0.000257   0.000025   0.000000   0.000000
    26  H   -0.013639   0.726821  -0.013706  -0.000323  -0.000000  -0.000000
    27  H   -0.000257  -0.013706   0.732857  -0.013192   0.000005  -0.000000
    28  H    0.000025  -0.000323  -0.013192   0.740628   0.000104   0.000005
    29  H    0.000000  -0.000000   0.000005   0.000104   0.740628  -0.013192
    30  H    0.000000  -0.000000  -0.000000   0.000005  -0.013192   0.732857
    31  H   -0.000000  -0.000000  -0.000000  -0.000000  -0.000323  -0.013706
    32  H   -0.000002  -0.000000   0.000000   0.000000   0.000025  -0.000257
              31         32
     1  N   -0.000140  -0.011874
     2  C   -0.000015   0.005238
     3  C    0.000002   0.004637
     4  C   -0.000002   0.000579
     5  C    0.000000  -0.000055
     6  C   -0.000000   0.000018
     7  C    0.000001  -0.000306
     8  C    0.015558  -0.081157
     9  C   -0.001110   0.019294
    10  C    0.000013  -0.000615
    11  C    0.000009  -0.000220
    12  C   -0.000000   0.000007
    13  C    0.000000   0.000001
    14  C    0.000000  -0.000000
    15  C   -0.000000   0.000009
    16  C    0.014983  -0.002503
    17  C   -0.073225   0.015260
    18  C    0.434582  -0.081633
    19  C   -0.071673   0.452819
    20  H    0.000003  -0.000817
    21  H   -0.000000   0.000028
    22  H    0.000000  -0.000001
    23  H   -0.000000  -0.000002
    24  H    0.000000  -0.000037
    25  H   -0.000000  -0.000002
    26  H   -0.000000  -0.000000
    27  H   -0.000000   0.000000
    28  H   -0.000000   0.000000
    29  H   -0.000323   0.000025
    30  H   -0.013706  -0.000257
    31  H    0.726821  -0.013639
    32  H   -0.013639   0.725175
 Mulliken charges:
               1
     1  N   -0.182773
     2  C    0.119437
     3  C    0.004230
     4  C    0.005629
     5  C    0.035864
     6  C    0.005629
     7  C    0.004230
     8  C    0.144858
     9  C    0.065850
    10  C    0.065850
    11  C    0.144858
    12  C   -0.065714
    13  C    0.016754
    14  C    0.025788
    15  C   -0.053123
    16  C   -0.053123
    17  C    0.025788
    18  C    0.016754
    19  C   -0.065714
    20  H   -0.010101
    21  H   -0.009767
    22  H   -0.011560
    23  H   -0.009767
    24  H   -0.010101
    25  H   -0.029971
    26  H   -0.018138
    27  H   -0.023331
    28  H   -0.033447
    29  H   -0.033447
    30  H   -0.023331
    31  H   -0.018138
    32  H   -0.029971
 Sum of Mulliken charges =  -0.00000
 Mulliken charges with hydrogens summed into heavy atoms:
               1
     1  N   -0.182773
     2  C    0.119437
     3  C   -0.005871
     4  C   -0.004138
     5  C    0.024304
     6  C   -0.004138
     7  C   -0.005871
     8  C    0.144858
     9  C    0.065850
    10  C    0.065850
    11  C    0.144858
    12  C   -0.095685
    13  C   -0.001385
    14  C    0.002457
    15  C   -0.086570
    16  C   -0.086570
    17  C    0.002457
    18  C   -0.001385
    19  C   -0.095685
 Electronic spatial extent (au):  <R**2>=           4817.9567
 Charge=             -0.0000 electrons
 Dipole moment (field-independent basis, Debye):
    X=              1.7251    Y=             -0.0000    Z=              0.0000  Tot=              1.7251
 Quadrupole moment (field-independent basis, Debye-Ang):
   XX=            -96.7783   YY=           -104.0800   ZZ=           -112.8985
   XY=              0.0000   XZ=             -0.0000   YZ=             -2.8430
 Traceless Quadrupole moment (field-independent basis, Debye-Ang):
   XX=              7.8073   YY=              0.5056   ZZ=             -8.3129
   XY=              0.0000   XZ=             -0.0000   YZ=             -2.8430
 Octapole moment (field-independent basis, Debye-Ang**2):
  XXX=             17.8478  YYY=              0.0000  ZZZ=             -0.0000  XYY=             -4.7265
  XXY=              0.0000  XXZ=              0.0000  XZZ=             16.2875  YZZ=             -0.0000
  YYZ=              0.0000  XYZ=            -12.2670
 Hexadecapole moment (field-independent basis, Debye-Ang**3):
 XXXX=          -3533.3477 YYYY=          -2400.8783 ZZZZ=           -291.2677 XXXY=              0.0001
 XXXZ=             -0.0001 YYYX=              0.0000 YYYZ=             14.5382 ZZZX=              0.0000
 ZZZY=            -20.6844 XXYY=          -1047.8053 XXZZ=           -716.4053 YYZZ=           -514.1551
 XXYZ=            -37.8462 YYXZ=             -0.0001 ZZXY=             -0.0000
 N-N= 1.277341763750D+03 E-N=-4.284947019750D+03  KE= 7.394986171818D+02
 ******************************Gaussian NBO Version 3.1******************************
             N A T U R A L   A T O M I C   O R B I T A L   A N D
          N A T U R A L   B O N D   O R B I T A L   A N A L Y S I S
 ******************************Gaussian NBO Version 3.1******************************
       /RESON  / : Allow strongly delocalized NBO set

 Analyzing the SCF density

 Job title: 15                                                              

 Storage needed:    332118 in NPA,    440275 in NBO ( 939518720 available)
 GSVD:  LWork=       72577 too small for GESVD, short by         185 words or         185 for optimal perf.


 NATURAL POPULATIONS:  Natural atomic orbital occupancies 
                                                          
   NAO  Atom  No  lang   Type(AO)    Occupancy      Energy
 ----------------------------------------------------------
     1    N    1  S      Cor( 1S)     1.99895     -14.20485
     2    N    1  S      Val( 2S)     1.13170      -0.45387
     3    N    1  S      Ryd( 3S)     0.00048       1.24071
     4    N    1  px     Val( 2p)     1.33460      -0.26806
     5    N    1  px     Ryd( 3p)     0.00115       1.53283
     6    N    1  py     Val( 2p)     1.32995      -0.25647
     7    N    1  py     Ryd( 3p)     0.00140       1.35886
     8    N    1  pz     Val( 2p)     1.63617      -0.25478
     9    N    1  pz     Ryd( 3p)     0.00421       1.00039
    10    N    1  dxy    Ryd( 3d)     0.00091       2.86540
    11    N    1  dxz    Ryd( 3d)     0.00047       2.37627
    12    N    1  dyz    Ryd( 3d)     0.00057       2.28556
    13    N    1  dx2y2  Ryd( 3d)     0.00077       2.73725
    14    N    1  dz2    Ryd( 3d)     0.00049       2.59856

    15    C    2  S      Cor( 1S)     1.99882     -10.10973
    16    C    2  S      Val( 2S)     0.80728      -0.10277
    17    C    2  S      Ryd( 3S)     0.00257       0.60213
    18    C    2  px     Val( 2p)     0.86739      -0.02178
    19    C    2  px     Ryd( 3p)     0.00534       0.99982
    20    C    2  py     Val( 2p)     1.07055      -0.11069
    21    C    2  py     Ryd( 3p)     0.00536       0.76513
    22    C    2  pz     Val( 2p)     1.07175      -0.09261
    23    C    2  pz     Ryd( 3p)     0.00321       0.77737
    24    C    2  dxy    Ryd( 3d)     0.00063       2.19733
    25    C    2  dxz    Ryd( 3d)     0.00149       2.24471
    26    C    2  dyz    Ryd( 3d)     0.00053       2.24137
    27    C    2  dx2y2  Ryd( 3d)     0.00116       2.22614
    28    C    2  dz2    Ryd( 3d)     0.00089       2.06380

    29    C    3  S      Cor( 1S)     1.99889     -10.06980
    30    C    3  S      Val( 2S)     0.94001      -0.14548
    31    C    3  S      Ryd( 3S)     0.00175       0.58714
    32    C    3  px     Val( 2p)     1.11124      -0.06182
    33    C    3  px     Ryd( 3p)     0.00388       0.79824
    34    C    3  py     Val( 2p)     1.06896      -0.09921
    35    C    3  py     Ryd( 3p)     0.00272       0.69699
    36    C    3  pz     Val( 2p)     1.09519      -0.08332
    37    C    3  pz     Ryd( 3p)     0.00381       0.79463
    38    C    3  dxy    Ryd( 3d)     0.00059       2.12999
    39    C    3  dxz    Ryd( 3d)     0.00068       2.28674
    40    C    3  dyz    Ryd( 3d)     0.00046       2.25666
    41    C    3  dx2y2  Ryd( 3d)     0.00051       2.26773
    42    C    3  dz2    Ryd( 3d)     0.00048       2.08279

    43    C    4  S      Cor( 1S)     1.99894     -10.07317
    44    C    4  S      Val( 2S)     0.94343      -0.14924
    45    C    4  S      Ryd( 3S)     0.00109       0.56063
    46    C    4  px     Val( 2p)     1.09689      -0.05212
    47    C    4  px     Ryd( 3p)     0.00452       0.72379
    48    C    4  py     Val( 2p)     1.05598      -0.09546
    49    C    4  py     Ryd( 3p)     0.00257       0.68901
    50    C    4  pz     Val( 2p)     1.09976      -0.08304
    51    C    4  pz     Ryd( 3p)     0.00403       0.78398
    52    C    4  dxy    Ryd( 3d)     0.00064       2.13757
    53    C    4  dxz    Ryd( 3d)     0.00065       2.27660
    54    C    4  dyz    Ryd( 3d)     0.00047       2.24907
    55    C    4  dx2y2  Ryd( 3d)     0.00055       2.25212
    56    C    4  dz2    Ryd( 3d)     0.00050       2.06588

    57    C    5  S      Cor( 1S)     1.99894     -10.07111
    58    C    5  S      Val( 2S)     0.94595      -0.14928
    59    C    5  S      Ryd( 3S)     0.00122       0.55574
    60    C    5  px     Val( 2p)     1.19315      -0.06675
    61    C    5  px     Ryd( 3p)     0.00595       1.01111
    62    C    5  py     Val( 2p)     1.02570      -0.08863
    63    C    5  py     Ryd( 3p)     0.00216       0.57962
    64    C    5  pz     Val( 2p)     1.04426      -0.07320
    65    C    5  pz     Ryd( 3p)     0.00287       0.59928
    66    C    5  dxy    Ryd( 3d)     0.00049       2.09913
    67    C    5  dxz    Ryd( 3d)     0.00058       2.22175
    68    C    5  dyz    Ryd( 3d)     0.00048       2.27133
    69    C    5  dx2y2  Ryd( 3d)     0.00062       2.28353
    70    C    5  dz2    Ryd( 3d)     0.00060       2.09762

    71    C    6  S      Cor( 1S)     1.99894     -10.07317
    72    C    6  S      Val( 2S)     0.94343      -0.14924
    73    C    6  S      Ryd( 3S)     0.00109       0.56063
    74    C    6  px     Val( 2p)     1.09689      -0.05212
    75    C    6  px     Ryd( 3p)     0.00452       0.72379
    76    C    6  py     Val( 2p)     1.05598      -0.09546
    77    C    6  py     Ryd( 3p)     0.00257       0.68901
    78    C    6  pz     Val( 2p)     1.09976      -0.08304
    79    C    6  pz     Ryd( 3p)     0.00403       0.78398
    80    C    6  dxy    Ryd( 3d)     0.00064       2.13757
    81    C    6  dxz    Ryd( 3d)     0.00065       2.27660
    82    C    6  dyz    Ryd( 3d)     0.00047       2.24907
    83    C    6  dx2y2  Ryd( 3d)     0.00055       2.25212
    84    C    6  dz2    Ryd( 3d)     0.00050       2.06588

    85    C    7  S      Cor( 1S)     1.99889     -10.06980
    86    C    7  S      Val( 2S)     0.94001      -0.14548
    87    C    7  S      Ryd( 3S)     0.00175       0.58714
    88    C    7  px     Val( 2p)     1.11124      -0.06182
    89    C    7  px     Ryd( 3p)     0.00388       0.79824
    90    C    7  py     Val( 2p)     1.06896      -0.09921
    91    C    7  py     Ryd( 3p)     0.00272       0.69699
    92    C    7  pz     Val( 2p)     1.09519      -0.08332
    93    C    7  pz     Ryd( 3p)     0.00381       0.79463
    94    C    7  dxy    Ryd( 3d)     0.00059       2.12999
    95    C    7  dxz    Ryd( 3d)     0.00068       2.28674
    96    C    7  dyz    Ryd( 3d)     0.00046       2.25666
    97    C    7  dx2y2  Ryd( 3d)     0.00051       2.26773
    98    C    7  dz2    Ryd( 3d)     0.00048       2.08279

    99    C    8  S      Cor( 1S)     1.99884     -10.09250
   100    C    8  S      Val( 2S)     0.79817      -0.08320
   101    C    8  S      Ryd( 3S)     0.00331       0.59425
   102    C    8  px     Val( 2p)     0.98356      -0.04005
   103    C    8  px     Ryd( 3p)     0.00614       0.98738
   104    C    8  py     Val( 2p)     0.98200      -0.03293
   105    C    8  py     Ryd( 3p)     0.00429       1.01165
   106    C    8  pz     Val( 2p)     1.01427      -0.11069
   107    C    8  pz     Ryd( 3p)     0.00171       0.61790
   108    C    8  dxy    Ryd( 3d)     0.00136       2.43292
   109    C    8  dxz    Ryd( 3d)     0.00087       1.90258
   110    C    8  dyz    Ryd( 3d)     0.00124       1.96453
   111    C    8  dx2y2  Ryd( 3d)     0.00088       2.50218
   112    C    8  dz2    Ryd( 3d)     0.00056       2.19189

   113    C    9  S      Cor( 1S)     1.99883     -10.04867
   114    C    9  S      Val( 2S)     0.83510      -0.07658
   115    C    9  S      Ryd( 3S)     0.00206       0.61498
   116    C    9  px     Val( 2p)     1.09068      -0.05571
   117    C    9  px     Ryd( 3p)     0.00591       1.04926
   118    C    9  py     Val( 2p)     1.08897      -0.04626
   119    C    9  py     Ryd( 3p)     0.00480       1.12720
   120    C    9  pz     Val( 2p)     1.05192      -0.09396
   121    C    9  pz     Ryd( 3p)     0.00111       0.65201
   122    C    9  dxy    Ryd( 3d)     0.00071       2.44870
   123    C    9  dxz    Ryd( 3d)     0.00054       1.92483
   124    C    9  dyz    Ryd( 3d)     0.00072       1.93269
   125    C    9  dx2y2  Ryd( 3d)     0.00085       2.49976
   126    C    9  dz2    Ryd( 3d)     0.00044       2.23491

   127    C   10  S      Cor( 1S)     1.99883     -10.04867
   128    C   10  S      Val( 2S)     0.83510      -0.07658
   129    C   10  S      Ryd( 3S)     0.00206       0.61498
   130    C   10  px     Val( 2p)     1.09068      -0.05571
   131    C   10  px     Ryd( 3p)     0.00591       1.04926
   132    C   10  py     Val( 2p)     1.08897      -0.04626
   133    C   10  py     Ryd( 3p)     0.00480       1.12720
   134    C   10  pz     Val( 2p)     1.05192      -0.09396
   135    C   10  pz     Ryd( 3p)     0.00111       0.65201
   136    C   10  dxy    Ryd( 3d)     0.00071       2.44870
   137    C   10  dxz    Ryd( 3d)     0.00054       1.92483
   138    C   10  dyz    Ryd( 3d)     0.00072       1.93269
   139    C   10  dx2y2  Ryd( 3d)     0.00085       2.49976
   140    C   10  dz2    Ryd( 3d)     0.00044       2.23491

   141    C   11  S      Cor( 1S)     1.99884     -10.09250
   142    C   11  S      Val( 2S)     0.79817      -0.08320
   143    C   11  S      Ryd( 3S)     0.00331       0.59425
   144    C   11  px     Val( 2p)     0.98356      -0.04005
   145    C   11  px     Ryd( 3p)     0.00614       0.98738
   146    C   11  py     Val( 2p)     0.98200      -0.03293
   147    C   11  py     Ryd( 3p)     0.00429       1.01165
   148    C   11  pz     Val( 2p)     1.01427      -0.11069
   149    C   11  pz     Ryd( 3p)     0.00171       0.61790
   150    C   11  dxy    Ryd( 3d)     0.00136       2.43292
   151    C   11  dxz    Ryd( 3d)     0.00087       1.90258
   152    C   11  dyz    Ryd( 3d)     0.00124       1.96453
   153    C   11  dx2y2  Ryd( 3d)     0.00088       2.50218
   154    C   11  dz2    Ryd( 3d)     0.00056       2.19189

   155    C   12  S      Cor( 1S)     1.99889     -10.05601
   156    C   12  S      Val( 2S)     0.92969      -0.12716
   157    C   12  S      Ryd( 3S)     0.00142       0.55469
   158    C   12  px     Val( 2p)     1.19728      -0.06245
   159    C   12  px     Ryd( 3p)     0.00486       1.03295
   160    C   12  py     Val( 2p)     1.07435      -0.04036
   161    C   12  py     Ryd( 3p)     0.00381       0.70251
   162    C   12  pz     Val( 2p)     1.04628      -0.10474
   163    C   12  pz     Ryd( 3p)     0.00117       0.58299
   164    C   12  dxy    Ryd( 3d)     0.00057       2.49288
   165    C   12  dxz    Ryd( 3d)     0.00041       1.92814
   166    C   12  dyz    Ryd( 3d)     0.00057       1.95164
   167    C   12  dx2y2  Ryd( 3d)     0.00079       2.49665
   168    C   12  dz2    Ryd( 3d)     0.00041       2.23445

   169    C   13  S      Cor( 1S)     1.99896     -10.05952
   170    C   13  S      Val( 2S)     0.94103      -0.13469
   171    C   13  S      Ryd( 3S)     0.00109       0.58036
   172    C   13  px     Val( 2p)     1.07456      -0.03419
   173    C   13  px     Ryd( 3p)     0.00413       0.67255
   174    C   13  py     Val( 2p)     1.17772      -0.05039
   175    C   13  py     Ryd( 3p)     0.00606       1.00711
   176    C   13  pz     Val( 2p)     1.00430      -0.09953
   177    C   13  pz     Ryd( 3p)     0.00112       0.56749
   178    C   13  dxy    Ryd( 3d)     0.00070       2.44253
   179    C   13  dxz    Ryd( 3d)     0.00065       1.94506
   180    C   13  dyz    Ryd( 3d)     0.00036       1.92179
   181    C   13  dx2y2  Ryd( 3d)     0.00074       2.50450
   182    C   13  dz2    Ryd( 3d)     0.00039       2.22917

   183    C   14  S      Cor( 1S)     1.99895     -10.05381
   184    C   14  S      Val( 2S)     0.94065      -0.13102
   185    C   14  S      Ryd( 3S)     0.00113       0.57781
   186    C   14  px     Val( 2p)     1.12945      -0.04166
   187    C   14  px     Ryd( 3p)     0.00519       0.84651
   188    C   14  py     Val( 2p)     1.12483      -0.03914
   189    C   14  py     Ryd( 3p)     0.00496       0.83482
   190    C   14  pz     Val( 2p)     1.03440      -0.09779
   191    C   14  pz     Ryd( 3p)     0.00129       0.56700
   192    C   14  dxy    Ryd( 3d)     0.00075       2.53072
   193    C   14  dxz    Ryd( 3d)     0.00043       1.93228
   194    C   14  dyz    Ryd( 3d)     0.00049       1.94050
   195    C   14  dx2y2  Ryd( 3d)     0.00068       2.42710
   196    C   14  dz2    Ryd( 3d)     0.00039       2.23430

   197    C   15  S      Cor( 1S)     1.99890     -10.05606
   198    C   15  S      Val( 2S)     0.92796      -0.12151
   199    C   15  S      Ryd( 3S)     0.00121       0.56826
   200    C   15  px     Val( 2p)     1.17751      -0.04846
   201    C   15  px     Ryd( 3p)     0.00585       0.99062
   202    C   15  py     Val( 2p)     1.08087      -0.03383
   203    C   15  py     Ryd( 3p)     0.00362       0.70068
   204    C   15  pz     Val( 2p)     0.99208      -0.09774
   205    C   15  pz     Ryd( 3p)     0.00093       0.56580
   206    C   15  dxy    Ryd( 3d)     0.00076       2.46429
   207    C   15  dxz    Ryd( 3d)     0.00036       1.93466
   208    C   15  dyz    Ryd( 3d)     0.00064       1.94901
   209    C   15  dx2y2  Ryd( 3d)     0.00068       2.52522
   210    C   15  dz2    Ryd( 3d)     0.00041       2.23162

   211    C   16  S      Cor( 1S)     1.99890     -10.05606
   212    C   16  S      Val( 2S)     0.92796      -0.12151
   213    C   16  S      Ryd( 3S)     0.00121       0.56826
   214    C   16  px     Val( 2p)     1.17751      -0.04846
   215    C   16  px     Ryd( 3p)     0.00585       0.99062
   216    C   16  py     Val( 2p)     1.08087      -0.03383
   217    C   16  py     Ryd( 3p)     0.00362       0.70068
   218    C   16  pz     Val( 2p)     0.99208      -0.09774
   219    C   16  pz     Ryd( 3p)     0.00093       0.56580
   220    C   16  dxy    Ryd( 3d)     0.00076       2.46429
   221    C   16  dxz    Ryd( 3d)     0.00036       1.93466
   222    C   16  dyz    Ryd( 3d)     0.00064       1.94901
   223    C   16  dx2y2  Ryd( 3d)     0.00068       2.52522
   224    C   16  dz2    Ryd( 3d)     0.00041       2.23162

   225    C   17  S      Cor( 1S)     1.99895     -10.05381
   226    C   17  S      Val( 2S)     0.94065      -0.13102
   227    C   17  S      Ryd( 3S)     0.00113       0.57781
   228    C   17  px     Val( 2p)     1.12945      -0.04166
   229    C   17  px     Ryd( 3p)     0.00519       0.84651
   230    C   17  py     Val( 2p)     1.12483      -0.03914
   231    C   17  py     Ryd( 3p)     0.00496       0.83482
   232    C   17  pz     Val( 2p)     1.03440      -0.09779
   233    C   17  pz     Ryd( 3p)     0.00129       0.56700
   234    C   17  dxy    Ryd( 3d)     0.00075       2.53072
   235    C   17  dxz    Ryd( 3d)     0.00043       1.93228
   236    C   17  dyz    Ryd( 3d)     0.00049       1.94050
   237    C   17  dx2y2  Ryd( 3d)     0.00068       2.42710
   238    C   17  dz2    Ryd( 3d)     0.00039       2.23430

   239    C   18  S      Cor( 1S)     1.99896     -10.05952
   240    C   18  S      Val( 2S)     0.94103      -0.13469
   241    C   18  S      Ryd( 3S)     0.00109       0.58036
   242    C   18  px     Val( 2p)     1.07456      -0.03419
   243    C   18  px     Ryd( 3p)     0.00413       0.67255
   244    C   18  py     Val( 2p)     1.17772      -0.05039
   245    C   18  py     Ryd( 3p)     0.00606       1.00711
   246    C   18  pz     Val( 2p)     1.00430      -0.09953
   247    C   18  pz     Ryd( 3p)     0.00112       0.56749
   248    C   18  dxy    Ryd( 3d)     0.00070       2.44253
   249    C   18  dxz    Ryd( 3d)     0.00065       1.94506
   250    C   18  dyz    Ryd( 3d)     0.00036       1.92179
   251    C   18  dx2y2  Ryd( 3d)     0.00074       2.50450
   252    C   18  dz2    Ryd( 3d)     0.00039       2.22917

   253    C   19  S      Cor( 1S)     1.99889     -10.05601
   254    C   19  S      Val( 2S)     0.92969      -0.12716
   255    C   19  S      Ryd( 3S)     0.00142       0.55469
   256    C   19  px     Val( 2p)     1.19728      -0.06245
   257    C   19  px     Ryd( 3p)     0.00486       1.03295
   258    C   19  py     Val( 2p)     1.07435      -0.04036
   259    C   19  py     Ryd( 3p)     0.00381       0.70251
   260    C   19  pz     Val( 2p)     1.04628      -0.10474
   261    C   19  pz     Ryd( 3p)     0.00117       0.58299
   262    C   19  dxy    Ryd( 3d)     0.00057       2.49288
   263    C   19  dxz    Ryd( 3d)     0.00041       1.92814
   264    C   19  dyz    Ryd( 3d)     0.00057       1.95164
   265    C   19  dx2y2  Ryd( 3d)     0.00079       2.49665
   266    C   19  dz2    Ryd( 3d)     0.00041       2.23445

   267    H   20  S      Val( 1S)     0.76014       0.07318
   268    H   20  S      Ryd( 2S)     0.00142       0.35239
   269    H   20  px     Ryd( 2p)     0.00027       2.10294
   270    H   20  py     Ryd( 2p)     0.00032       1.88071
   271    H   20  pz     Ryd( 2p)     0.00047       2.05448

   272    H   21  S      Val( 1S)     0.77055       0.07197
   273    H   21  S      Ryd( 2S)     0.00162       0.31540
   274    H   21  px     Ryd( 2p)     0.00027       2.06636
   275    H   21  py     Ryd( 2p)     0.00034       1.88071
   276    H   21  pz     Ryd( 2p)     0.00046       2.03735

   277    H   22  S      Val( 1S)     0.77173       0.07278
   278    H   22  S      Ryd( 2S)     0.00157       0.31538
   279    H   22  px     Ryd( 2p)     0.00082       2.37185
   280    H   22  py     Ryd( 2p)     0.00014       1.76875
   281    H   22  pz     Ryd( 2p)     0.00012       1.84330

   282    H   23  S      Val( 1S)     0.77055       0.07197
   283    H   23  S      Ryd( 2S)     0.00162       0.31540
   284    H   23  px     Ryd( 2p)     0.00027       2.06636
   285    H   23  py     Ryd( 2p)     0.00034       1.88071
   286    H   23  pz     Ryd( 2p)     0.00046       2.03735

   287    H   24  S      Val( 1S)     0.76014       0.07318
   288    H   24  S      Ryd( 2S)     0.00142       0.35239
   289    H   24  px     Ryd( 2p)     0.00027       2.10294
   290    H   24  py     Ryd( 2p)     0.00032       1.88071
   291    H   24  pz     Ryd( 2p)     0.00047       2.05448

   292    H   25  S      Val( 1S)     0.76475       0.07973
   293    H   25  S      Ryd( 2S)     0.00153       0.37426
   294    H   25  px     Ryd( 2p)     0.00074       2.37611
   295    H   25  py     Ryd( 2p)     0.00015       2.03419
   296    H   25  pz     Ryd( 2p)     0.00020       1.67484

   297    H   26  S      Val( 1S)     0.77498       0.08329
   298    H   26  S      Ryd( 2S)     0.00156       0.32669
   299    H   26  px     Ryd( 2p)     0.00013       2.01898
   300    H   26  py     Ryd( 2p)     0.00076       2.36075
   301    H   26  pz     Ryd( 2p)     0.00020       1.65993

   302    H   27  S      Val( 1S)     0.77508       0.08593
   303    H   27  S      Ryd( 2S)     0.00156       0.32780
   304    H   27  px     Ryd( 2p)     0.00045       2.19559
   305    H   27  py     Ryd( 2p)     0.00044       2.18558
   306    H   27  pz     Ryd( 2p)     0.00020       1.66039

   307    H   28  S      Val( 1S)     0.77399       0.07949
   308    H   28  S      Ryd( 2S)     0.00157       0.34669
   309    H   28  px     Ryd( 2p)     0.00075       2.35774
   310    H   28  py     Ryd( 2p)     0.00014       2.04222
   311    H   28  pz     Ryd( 2p)     0.00019       1.66745

   312    H   29  S      Val( 1S)     0.77399       0.07949
   313    H   29  S      Ryd( 2S)     0.00157       0.34669
   314    H   29  px     Ryd( 2p)     0.00075       2.35774
   315    H   29  py     Ryd( 2p)     0.00014       2.04222
   316    H   29  pz     Ryd( 2p)     0.00019       1.66745

   317    H   30  S      Val( 1S)     0.77508       0.08593
   318    H   30  S      Ryd( 2S)     0.00156       0.32780
   319    H   30  px     Ryd( 2p)     0.00045       2.19559
   320    H   30  py     Ryd( 2p)     0.00044       2.18558
   321    H   30  pz     Ryd( 2p)     0.00020       1.66039

   322    H   31  S      Val( 1S)     0.77498       0.08329
   323    H   31  S      Ryd( 2S)     0.00156       0.32669
   324    H   31  px     Ryd( 2p)     0.00013       2.01898
   325    H   31  py     Ryd( 2p)     0.00076       2.36075
   326    H   31  pz     Ryd( 2p)     0.00020       1.65993

   327    H   32  S      Val( 1S)     0.76475       0.07973
   328    H   32  S      Ryd( 2S)     0.00153       0.37426
   329    H   32  px     Ryd( 2p)     0.00074       2.37611
   330    H   32  py     Ryd( 2p)     0.00015       2.03419
   331    H   32  pz     Ryd( 2p)     0.00020       1.67484

 WARNING:  1 low occupancy (<1.9990e) core orbital  found on  N    1
           1 low occupancy (<1.9990e) core orbital  found on  C    2
           1 low occupancy (<1.9990e) core orbital  found on  C    3
           1 low occupancy (<1.9990e) core orbital  found on  C    4
           1 low occupancy (<1.9990e) core orbital  found on  C    5
           1 low occupancy (<1.9990e) core orbital  found on  C    6
           1 low occupancy (<1.9990e) core orbital  found on  C    7
           1 low occupancy (<1.9990e) core orbital  found on  C    8
           1 low occupancy (<1.9990e) core orbital  found on  C    9
           1 low occupancy (<1.9990e) core orbital  found on  C   10
           1 low occupancy (<1.9990e) core orbital  found on  C   11
           1 low occupancy (<1.9990e) core orbital  found on  C   12
           1 low occupancy (<1.9990e) core orbital  found on  C   13
           1 low occupancy (<1.9990e) core orbital  found on  C   14
           1 low occupancy (<1.9990e) core orbital  found on  C   15
           1 low occupancy (<1.9990e) core orbital  found on  C   16
           1 low occupancy (<1.9990e) core orbital  found on  C   17
           1 low occupancy (<1.9990e) core orbital  found on  C   18
           1 low occupancy (<1.9990e) core orbital  found on  C   19


 Summary of Natural Population Analysis:                  
                                                          
                                       Natural Population 
                Natural  -----------------------------------------------
    Atom  No    Charge         Core      Valence    Rydberg      Total
 -----------------------------------------------------------------------
      N    1   -0.44181      1.99895     5.43242    0.01044     7.44181
      C    2    0.16303      1.99882     3.81696    0.02118     5.83697
      C    3   -0.22917      1.99889     4.21540    0.01488     6.22917
      C    4   -0.21002      1.99894     4.19606    0.01502     6.21002
      C    5   -0.22296      1.99894     4.20905    0.01497     6.22296
      C    6   -0.21002      1.99894     4.19606    0.01502     6.21002
      C    7   -0.22917      1.99889     4.21540    0.01488     6.22917
      C    8    0.20281      1.99884     3.77800    0.02035     5.79719
      C    9   -0.08264      1.99883     4.06667    0.01714     6.08264
      C   10   -0.08264      1.99883     4.06667    0.01714     6.08264
      C   11    0.20281      1.99884     3.77800    0.02035     5.79719
      C   12   -0.26052      1.99889     4.24760    0.01403     6.26052
      C   13   -0.21181      1.99896     4.19761    0.01524     6.21181
      C   14   -0.24358      1.99895     4.22932    0.01531     6.24358
      C   15   -0.19178      1.99890     4.17842    0.01446     6.19178
      C   16   -0.19178      1.99890     4.17842    0.01446     6.19178
      C   17   -0.24358      1.99895     4.22932    0.01531     6.24358
      C   18   -0.21181      1.99896     4.19761    0.01524     6.21181
      C   19   -0.26052      1.99889     4.24760    0.01403     6.26052
      H   20    0.23737      0.00000     0.76014    0.00249     0.76263
      H   21    0.22676      0.00000     0.77055    0.00269     0.77324
      H   22    0.22562      0.00000     0.77173    0.00265     0.77438
      H   23    0.22676      0.00000     0.77055    0.00269     0.77324
      H   24    0.23737      0.00000     0.76014    0.00249     0.76263
      H   25    0.23264      0.00000     0.76475    0.00261     0.76736
      H   26    0.22238      0.00000     0.77498    0.00264     0.77762
      H   27    0.22228      0.00000     0.77508    0.00264     0.77772
      H   28    0.22335      0.00000     0.77399    0.00265     0.77665
      H   29    0.22335      0.00000     0.77399    0.00265     0.77665
      H   30    0.22228      0.00000     0.77508    0.00264     0.77772
      H   31    0.22238      0.00000     0.77498    0.00264     0.77762
      H   32    0.23264      0.00000     0.76475    0.00261     0.76736
 =======================================================================
   * Total *    0.00000     37.97911    89.68731    0.33358   128.00000

                                 Natural Population      
 --------------------------------------------------------
   Core                      37.97911 ( 99.9450% of  38)
   Valence                   89.68731 ( 99.6526% of  90)
   Natural Minimal Basis    127.66642 ( 99.7394% of 128)
   Natural Rydberg Basis      0.33358 (  0.2606% of 128)
 --------------------------------------------------------

    Atom  No          Natural Electron Configuration
 ----------------------------------------------------------------------------
      N    1      [core]2S( 1.13)2p( 4.30)3p( 0.01)
      C    2      [core]2S( 0.81)2p( 3.01)3p( 0.01)
      C    3      [core]2S( 0.94)2p( 3.28)3p( 0.01)
      C    4      [core]2S( 0.94)2p( 3.25)3p( 0.01)
      C    5      [core]2S( 0.95)2p( 3.26)3p( 0.01)
      C    6      [core]2S( 0.94)2p( 3.25)3p( 0.01)
      C    7      [core]2S( 0.94)2p( 3.28)3p( 0.01)
      C    8      [core]2S( 0.80)2p( 2.98)3p( 0.01)
      C    9      [core]2S( 0.84)2p( 3.23)3p( 0.01)
      C   10      [core]2S( 0.84)2p( 3.23)3p( 0.01)
      C   11      [core]2S( 0.80)2p( 2.98)3p( 0.01)
      C   12      [core]2S( 0.93)2p( 3.32)3p( 0.01)
      C   13      [core]2S( 0.94)2p( 3.26)3p( 0.01)
      C   14      [core]2S( 0.94)2p( 3.29)3p( 0.01)
      C   15      [core]2S( 0.93)2p( 3.25)3p( 0.01)
      C   16      [core]2S( 0.93)2p( 3.25)3p( 0.01)
      C   17      [core]2S( 0.94)2p( 3.29)3p( 0.01)
      C   18      [core]2S( 0.94)2p( 3.26)3p( 0.01)
      C   19      [core]2S( 0.93)2p( 3.32)3p( 0.01)
      H   20            1S( 0.76)
      H   21            1S( 0.77)
      H   22            1S( 0.77)
      H   23            1S( 0.77)
      H   24            1S( 0.76)
      H   25            1S( 0.76)
      H   26            1S( 0.77)
      H   27            1S( 0.78)
      H   28            1S( 0.77)
      H   29            1S( 0.77)
      H   30            1S( 0.78)
      H   31            1S( 0.77)
      H   32            1S( 0.76)


 NATURAL BOND ORBITAL ANALYSIS:

                       Occupancies       Lewis Structure    Low   High
           Occ.    -------------------  -----------------   occ   occ
  Cycle   Thresh.   Lewis   Non-Lewis     CR  BD  3C  LP    (L)   (NL)   Dev
 =============================================================================
   1(1)    1.90   118.05236   9.94764     19  35   0  10    10      9    0.47
   2(2)    1.90   118.05236   9.94764     19  35   0  10    10      9    0.47
   3(1)    1.80   118.24940   9.75060     19  36   0   9     9      9    0.47
   4(2)    1.80   118.24940   9.75060     19  36   0   9     9      9    0.47
   5(1)    1.70   120.92241   7.07759     19  40   0   5     5      9    0.44
   6(2)    1.70   120.92241   7.07759     19  40   0   5     5      9    0.44
   7(1)    1.60   123.11093   4.88907     19  43   0   2     1      9    0.47
   8(2)    1.60   122.58556   5.41444     19  42   0   3     2      9    0.46
   9(3)    1.60   122.65714   5.34286     19  42   0   3     2      9    0.44
  10(4)    1.60   122.65714   5.34286     19  42   0   3     2      9    0.44
  11(5)    1.60   122.03628   5.96372     19  41   0   4     3      9    0.43
  12(6)    1.60   122.65714   5.34286     19  42   0   3     2      9    0.44
  13(7)    1.60   122.03628   5.96372     19  41   0   4     3      9    0.43
  14(8)    1.60   122.65714   5.34286     19  42   0   3     2      9    0.44
  15(9)    1.60   122.03628   5.96372     19  41   0   4     3      9    0.43
  16(1)    1.50   123.65123   4.34877     19  44   0   1     0      9    0.47
  17(2)    1.50   123.12586   4.87414     19  43   0   2     1      9    0.46
  18(3)    1.50   123.73774   4.26226     19  44   0   1     0      9    0.44
  19(4)    1.50   123.73774   4.26226     19  44   0   1     0      9    0.44
 -----------------------------------------------------------------------------

 Structure accepted: RESONANCE keyword permits strongly delocalized structure

 WARNING:  1 low occupancy (<1.9990e) core orbital  found on  N    1
           1 low occupancy (<1.9990e) core orbital  found on  C    2
           1 low occupancy (<1.9990e) core orbital  found on  C    3
           1 low occupancy (<1.9990e) core orbital  found on  C    4
           1 low occupancy (<1.9990e) core orbital  found on  C    5
           1 low occupancy (<1.9990e) core orbital  found on  C    6
           1 low occupancy (<1.9990e) core orbital  found on  C    7
           1 low occupancy (<1.9990e) core orbital  found on  C    8
           1 low occupancy (<1.9990e) core orbital  found on  C    9
           1 low occupancy (<1.9990e) core orbital  found on  C   10
           1 low occupancy (<1.9990e) core orbital  found on  C   11
           1 low occupancy (<1.9990e) core orbital  found on  C   12
           1 low occupancy (<1.9990e) core orbital  found on  C   13
           1 low occupancy (<1.9990e) core orbital  found on  C   14
           1 low occupancy (<1.9990e) core orbital  found on  C   15
           1 low occupancy (<1.9990e) core orbital  found on  C   16
           1 low occupancy (<1.9990e) core orbital  found on  C   17
           1 low occupancy (<1.9990e) core orbital  found on  C   18
           1 low occupancy (<1.9990e) core orbital  found on  C   19

 --------------------------------------------------------
   Core                     37.97916 ( 99.945% of  38)
   Valence Lewis            85.75858 ( 95.287% of  90)
  ==================       ============================
   Total Lewis             123.73774 ( 96.670% of 128)
  -----------------------------------------------------
   Valence non-Lewis         4.01009 (  3.133% of 128)
   Rydberg non-Lewis         0.25218 (  0.197% of 128)
  ==================       ============================
   Total non-Lewis           4.26226 (  3.330% of 128)
 --------------------------------------------------------


       (Occupancy)   Bond orbital/ Coefficients/ Hybrids
 ---------------------------------------------------------------------------------
     1. (1.97978) BD ( 1) N   1 - C   2  
                ( 63.20%)   0.7950* N   1 s( 34.27%)p 1.92( 65.70%)d 0.00(  0.03%)
                                           -0.0000  0.5854  0.0026  0.8105  0.0050
                                           -0.0000  0.0000  0.0000  0.0000 -0.0000
                                            0.0000  0.0006  0.0132 -0.0109
                ( 36.80%)   0.6066* C   2 s( 26.82%)p 2.72( 73.05%)d 0.01(  0.14%)
                                           -0.0000  0.5179  0.0010 -0.8546 -0.0072
                                           -0.0018  0.0000 -0.0014 -0.0000 -0.0000
                                           -0.0000 -0.0017  0.0319 -0.0185
     2. (1.97462) BD ( 1) N   1 - C   8  
                ( 63.40%)   0.7963* N   1 s( 32.84%)p 2.04( 67.13%)d 0.00(  0.03%)
                                            0.0001  0.5731 -0.0001 -0.4139 -0.0090
                                           -0.7060  0.0083 -0.0354  0.0036  0.0128
                                            0.0002  0.0008 -0.0045 -0.0114
                ( 36.60%)   0.6049* C   8 s( 27.00%)p 2.70( 72.86%)d 0.01(  0.14%)
                                           -0.0001  0.5196  0.0078  0.5603  0.0258
                                            0.6426 -0.0027  0.0324 -0.0020  0.0295
                                            0.0017  0.0022 -0.0082 -0.0203
     3. (1.97462) BD ( 1) N   1 - C  11  
                ( 63.40%)   0.7963* N   1 s( 32.84%)p 2.04( 67.13%)d 0.00(  0.03%)
                                            0.0001  0.5731 -0.0001 -0.4139 -0.0090
                                            0.7060 -0.0083  0.0354 -0.0036 -0.0128
                                           -0.0002  0.0008 -0.0045 -0.0114
                ( 36.60%)   0.6049* C  11 s( 27.00%)p 2.70( 72.86%)d 0.01(  0.14%)
                                           -0.0001  0.5196  0.0078  0.5603  0.0258
                                           -0.6426  0.0027 -0.0324  0.0020 -0.0295
                                           -0.0017  0.0022 -0.0082 -0.0203
     4. (1.97008) BD ( 1) C   2 - C   3  
                ( 50.92%)   0.7136* C   2 s( 36.52%)p 1.74( 63.44%)d 0.00(  0.04%)
                                           -0.0001  0.6043  0.0015  0.3662 -0.0177
                                           -0.4330  0.0001  0.5588  0.0148 -0.0076
                                            0.0106 -0.0140 -0.0011  0.0035
                ( 49.08%)   0.7005* C   3 s( 35.09%)p 1.85( 64.86%)d 0.00(  0.05%)
                                            0.0001  0.5924  0.0040 -0.4270 -0.0225
                                            0.4059 -0.0022 -0.5486  0.0090 -0.0087
                                            0.0125 -0.0146  0.0010  0.0050
     5. (1.97028) BD ( 1) C   2 - C   7  
                ( 50.93%)   0.7136* C   2 s( 36.53%)p 1.74( 63.43%)d 0.00(  0.04%)
                                           -0.0001  0.6044  0.0016  0.3663 -0.0177
                                            0.4444 -0.0004 -0.5496 -0.0147  0.0077
                                           -0.0105 -0.0140 -0.0010  0.0037
                ( 49.07%)   0.7005* C   7 s( 35.09%)p 1.85( 64.86%)d 0.00(  0.05%)
                                            0.0001  0.5924  0.0040 -0.4270 -0.0225
                                           -0.4058  0.0022  0.5487 -0.0090  0.0086
                                           -0.0126 -0.0146  0.0011  0.0051
     6. (1.66197) BD ( 2) C   2 - C   7  
                ( 51.04%)   0.7144* C   2 s(  0.01%)p 1.00( 99.96%)d 0.00(  0.03%)
                                           -0.0000 -0.0076 -0.0013 -0.0073  0.0000
                                            0.7839 -0.0163  0.6204  0.0045  0.0103
                                            0.0091 -0.0026 -0.0055 -0.0089
                ( 48.96%)   0.6997* C   7 s(  0.01%)p99.99( 99.94%)d 3.75(  0.05%)
                                           -0.0001 -0.0094 -0.0062 -0.0114  0.0065
                                            0.8029 -0.0049  0.5954 -0.0024  0.0001
                                           -0.0001  0.0065  0.0104  0.0181
     7. (1.97483) BD ( 1) C   3 - C   4  
                ( 50.41%)   0.7100* C   3 s( 36.13%)p 1.77( 63.83%)d 0.00(  0.04%)
                                           -0.0000  0.6009  0.0153  0.7974  0.0109
                                           -0.0275 -0.0243  0.0080  0.0307  0.0006
                                           -0.0022 -0.0015  0.0180 -0.0099
                ( 49.59%)   0.7042* C   4 s( 35.68%)p 1.80( 64.27%)d 0.00(  0.05%)
                                            0.0001  0.5973  0.0074 -0.8003 -0.0093
                                           -0.0186 -0.0229  0.0179  0.0311 -0.0009
                                            0.0014 -0.0017  0.0186 -0.0102
     8. (1.66807) BD ( 2) C   3 - C   4  
                ( 50.51%)   0.7107* C   3 s(  0.02%)p99.99( 99.94%)d 2.91(  0.04%)
                                           -0.0001  0.0113  0.0051  0.0130 -0.0048
                                            0.8024 -0.0080  0.5960 -0.0046  0.0141
                                            0.0108 -0.0040 -0.0052 -0.0095
                ( 49.49%)   0.7035* C   4 s(  0.00%)p 1.00( 99.95%)d 0.00(  0.05%)
                                            0.0000  0.0012  0.0018 -0.0039 -0.0008
                                            0.7925 -0.0069  0.6094 -0.0067 -0.0152
                                           -0.0111 -0.0025 -0.0054 -0.0090
     9. (1.97762) BD ( 1) C   3 - H  20  
                ( 61.95%)   0.7871* C   3 s( 28.69%)p 2.48( 71.28%)d 0.00(  0.03%)
                                           -0.0003  0.5354 -0.0151 -0.4243  0.0106
                                           -0.4355  0.0037  0.5856  0.0032  0.0081
                                           -0.0102 -0.0115  0.0010  0.0030
                ( 38.05%)   0.6168* H  20 s( 99.91%)p 0.00(  0.09%)
                                            0.9995 -0.0015  0.0154  0.0151 -0.0217
    10. (1.97753) BD ( 1) C   4 - C   5  
                ( 50.11%)   0.7079* C   4 s( 35.83%)p 1.79( 64.13%)d 0.00(  0.04%)
                                            0.0000  0.5985  0.0084  0.4250  0.0394
                                            0.4137 -0.0060 -0.5365  0.0078  0.0087
                                           -0.0111 -0.0148 -0.0004  0.0045
                ( 49.89%)   0.7063* C   5 s( 35.64%)p 1.80( 64.32%)d 0.00(  0.04%)
                                            0.0000  0.5969  0.0084 -0.3777  0.0277
                                           -0.4375 -0.0180  0.5545  0.0228  0.0099
                                           -0.0125 -0.0135  0.0015  0.0029
    11. (1.97971) BD ( 1) C   4 - H  21  
                ( 61.48%)   0.7841* C   4 s( 28.40%)p 2.52( 71.57%)d 0.00(  0.03%)
                                           -0.0003  0.5327 -0.0132  0.4206 -0.0039
                                           -0.4466  0.0044  0.5825 -0.0060 -0.0078
                                            0.0098 -0.0119  0.0000  0.0036
                ( 38.52%)   0.6207* H  21 s( 99.91%)p 0.00(  0.09%)
                                            0.9995 -0.0020 -0.0152  0.0160 -0.0208
    12. (1.97753) BD ( 1) C   5 - C   6  
                ( 49.89%)   0.7063* C   5 s( 35.64%)p 1.80( 64.32%)d 0.00(  0.04%)
                                           -0.0000 -0.5969 -0.0083  0.3777 -0.0277
                                           -0.4376 -0.0180  0.5545  0.0228  0.0099
                                           -0.0125  0.0135 -0.0015 -0.0029
                ( 50.11%)   0.7079* C   6 s( 35.83%)p 1.79( 64.13%)d 0.00(  0.04%)
                                           -0.0000 -0.5985 -0.0084 -0.4250 -0.0394
                                            0.4139 -0.0060 -0.5363  0.0078  0.0087
                                           -0.0110  0.0148  0.0005 -0.0045
    13. (1.65839) BD ( 2) C   5 - C   6  
                ( 50.39%)   0.7099* C   5 s(  0.00%)p 1.00( 99.96%)d 0.00(  0.04%)
                                           -0.0000 -0.0004 -0.0003 -0.0005  0.0002
                                            0.7848 -0.0093  0.6193 -0.0070 -0.0147
                                           -0.0117 -0.0024 -0.0048 -0.0081
                ( 49.61%)   0.7043* C   6 s(  0.00%)p 1.00( 99.95%)d 0.00(  0.05%)
                                            0.0001 -0.0022 -0.0011  0.0010  0.0001
                                            0.7906 -0.0087  0.6119 -0.0061 -0.0005
                                           -0.0005  0.0050  0.0104  0.0179
    14. (1.98009) BD ( 1) C   5 - H  22  
                ( 61.43%)   0.7838* C   5 s( 28.63%)p 2.49( 71.34%)d 0.00(  0.03%)
                                           -0.0003  0.5349 -0.0137  0.8446 -0.0078
                                            0.0005 -0.0000  0.0004 -0.0000 -0.0000
                                           -0.0000 -0.0011  0.0153 -0.0085
                ( 38.57%)   0.6211* H  22 s( 99.91%)p 0.00(  0.09%)
                                            0.9995 -0.0019 -0.0303  0.0000 -0.0000
    15. (1.97483) BD ( 1) C   6 - C   7  
                ( 49.59%)   0.7042* C   6 s( 35.68%)p 1.80( 64.27%)d 0.00(  0.05%)
                                            0.0001  0.5973  0.0074 -0.8003 -0.0093
                                            0.0173  0.0229 -0.0189 -0.0311  0.0009
                                           -0.0014 -0.0017  0.0186 -0.0103
                ( 50.41%)   0.7100* C   7 s( 36.13%)p 1.77( 63.82%)d 0.00(  0.04%)
                                           -0.0000  0.6009  0.0153  0.7974  0.0109
                                            0.0255  0.0243 -0.0095 -0.0307 -0.0006
                                            0.0022 -0.0015  0.0180 -0.0099
    16. (1.97972) BD ( 1) C   6 - H  23  
                ( 61.48%)   0.7841* C   6 s( 28.40%)p 2.52( 71.57%)d 0.00(  0.03%)
                                           -0.0003  0.5327 -0.0132  0.4206 -0.0038
                                            0.4498 -0.0044 -0.5800  0.0060  0.0077
                                           -0.0099 -0.0119  0.0000  0.0036
                ( 38.52%)   0.6206* H  23 s( 99.91%)p 0.00(  0.09%)
                                            0.9995 -0.0020 -0.0152 -0.0160  0.0208
    17. (1.97761) BD ( 1) C   7 - H  24  
                ( 61.95%)   0.7871* C   7 s( 28.69%)p 2.48( 71.28%)d 0.00(  0.03%)
                                            0.0003 -0.5354  0.0150  0.4243 -0.0106
                                           -0.4347  0.0037  0.5862  0.0032  0.0081
                                           -0.0103  0.0115 -0.0010 -0.0030
                ( 38.05%)   0.6169* H  24 s( 99.91%)p 0.00(  0.09%)
                                           -0.9995  0.0015 -0.0154  0.0151 -0.0217
    18. (1.95630) BD ( 1) C   8 - C   9  
                ( 50.12%)   0.7080* C   8 s( 34.10%)p 1.93( 65.86%)d 0.00(  0.04%)
                                           -0.0001  0.5839 -0.0077 -0.7835  0.0164
                                            0.2099 -0.0072  0.0157  0.0012 -0.0115
                                           -0.0007  0.0003  0.0124 -0.0126
                ( 49.88%)   0.7062* C   9 s( 30.24%)p 2.31( 69.71%)d 0.00(  0.05%)
                                           -0.0000  0.5499 -0.0012  0.7862 -0.0060
                                           -0.2808 -0.0058 -0.0062  0.0001 -0.0077
                                           -0.0002  0.0004  0.0157 -0.0138
    19. (1.59223) BD ( 2) C   8 - C   9  
                ( 48.32%)   0.6951* C   8 s(  0.00%)p 1.00( 99.97%)d 0.00(  0.03%)
                                            0.0001  0.0015 -0.0019  0.0059 -0.0024
                                           -0.0566  0.0000  0.9982  0.0099  0.0005
                                           -0.0172  0.0014 -0.0000 -0.0001
                ( 51.68%)   0.7189* C   9 s(  0.00%)p 1.00( 99.97%)d 0.00(  0.03%)
                                           -0.0000 -0.0001 -0.0012 -0.0090 -0.0006
                                           -0.0475 -0.0006  0.9986  0.0128 -0.0008
                                            0.0157 -0.0075 -0.0005 -0.0008
    20. (1.97191) BD ( 1) C   8 - C  19  
                ( 51.40%)   0.7170* C   8 s( 38.72%)p 1.58( 61.24%)d 0.00(  0.03%)
                                           -0.0001  0.6222  0.0069  0.2665  0.0199
                                           -0.7341  0.0111 -0.0441 -0.0012 -0.0091
                                           -0.0004  0.0021 -0.0119 -0.0109
                ( 48.60%)   0.6971* C  19 s( 34.47%)p 1.90( 65.47%)d 0.00(  0.05%)
                                            0.0001  0.5871  0.0072 -0.1567  0.0233
                                            0.7914  0.0113  0.0573 -0.0006 -0.0084
                                           -0.0006  0.0029 -0.0161 -0.0131
    21. (1.96233) BD ( 1) C   9 - C  10  
                ( 50.00%)   0.7071* C   9 s( 32.76%)p 2.05( 67.20%)d 0.00(  0.04%)
                                            0.0000  0.5724 -0.0027 -0.1107 -0.0251
                                            0.8107 -0.0192  0.0376 -0.0012  0.0011
                                            0.0001  0.0015 -0.0160 -0.0125
                ( 50.00%)   0.7071* C  10 s( 32.76%)p 2.05( 67.20%)d 0.00(  0.04%)
                                            0.0000  0.5724 -0.0027 -0.1107 -0.0251
                                           -0.8107  0.0192 -0.0376  0.0012 -0.0011
                                           -0.0001  0.0015 -0.0160 -0.0125
    22. (1.97061) BD ( 1) C   9 - C  16  
                ( 51.62%)   0.7185* C   9 s( 36.87%)p 1.71( 63.10%)d 0.00(  0.04%)
                                           -0.0000  0.6072  0.0057 -0.6073 -0.0188
                                           -0.5106  0.0145 -0.0297  0.0009  0.0152
                                            0.0009  0.0011 -0.0005 -0.0110
                ( 48.38%)   0.6956* C  16 s( 35.24%)p 1.84( 64.72%)d 0.00(  0.05%)
                                            0.0001  0.5936  0.0029  0.5553 -0.0194
                                            0.5804  0.0200  0.0335  0.0013  0.0178
                                            0.0010  0.0012  0.0015 -0.0131
    23. (1.95630) BD ( 1) C  10 - C  11  
                ( 49.88%)   0.7062* C  10 s( 30.24%)p 2.31( 69.71%)d 0.00(  0.05%)
                                           -0.0000  0.5499 -0.0012  0.7862 -0.0060
                                            0.2808  0.0058  0.0062 -0.0001  0.0077
                                            0.0002  0.0004  0.0157 -0.0138
                ( 50.12%)   0.7080* C  11 s( 34.10%)p 1.93( 65.86%)d 0.00(  0.04%)
                                           -0.0001  0.5839 -0.0077 -0.7835  0.0164
                                           -0.2099  0.0072 -0.0157 -0.0012  0.0115
                                            0.0007  0.0003  0.0124 -0.0126
    24. (1.59223) BD ( 2) C  10 - C  11  
                ( 51.68%)   0.7189* C  10 s(  0.00%)p 1.00( 99.97%)d 0.00(  0.03%)
                                            0.0000  0.0001  0.0012  0.0090  0.0006
                                           -0.0475 -0.0006  0.9986  0.0128 -0.0008
                                            0.0157  0.0075  0.0005  0.0008
                ( 48.32%)   0.6951* C  11 s(  0.00%)p 1.00( 99.97%)d 0.00(  0.03%)
                                           -0.0001 -0.0015  0.0019 -0.0059  0.0024
                                           -0.0566  0.0000  0.9982  0.0099  0.0005
                                           -0.0172 -0.0014  0.0000  0.0001
    25. (1.97061) BD ( 1) C  10 - C  15  
                ( 51.62%)   0.7185* C  10 s( 36.87%)p 1.71( 63.10%)d 0.00(  0.04%)
                                           -0.0000  0.6072  0.0057 -0.6073 -0.0188
                                            0.5106 -0.0145  0.0297 -0.0009 -0.0152
                                           -0.0009  0.0011 -0.0005 -0.0110
                ( 48.38%)   0.6956* C  15 s( 35.24%)p 1.84( 64.72%)d 0.00(  0.05%)
                                            0.0001  0.5936  0.0029  0.5553 -0.0194
                                           -0.5804 -0.0200 -0.0335 -0.0013 -0.0178
                                           -0.0010  0.0012  0.0015 -0.0131
    26. (1.97191) BD ( 1) C  11 - C  12  
                ( 51.40%)   0.7170* C  11 s( 38.72%)p 1.58( 61.24%)d 0.00(  0.03%)
                                           -0.0001  0.6222  0.0069  0.2665  0.0199
                                            0.7341 -0.0111  0.0441  0.0012  0.0091
                                            0.0004  0.0021 -0.0119 -0.0109
                ( 48.60%)   0.6971* C  12 s( 34.47%)p 1.90( 65.47%)d 0.00(  0.05%)
                                            0.0001  0.5871  0.0072 -0.1567  0.0233
                                           -0.7914 -0.0113 -0.0573  0.0006  0.0084
                                            0.0006  0.0029 -0.0161 -0.0131
    27. (1.97274) BD ( 1) C  12 - C  13  
                ( 50.67%)   0.7118* C  12 s( 36.32%)p 1.75( 63.64%)d 0.00(  0.04%)
                                           -0.0000  0.6025  0.0133 -0.5685  0.0190
                                            0.5574  0.0344  0.0317  0.0020 -0.0159
                                           -0.0008  0.0009  0.0043 -0.0116
                ( 49.33%)   0.7024* C  13 s( 35.89%)p 1.79( 64.07%)d 0.00(  0.04%)
                                            0.0001  0.5990  0.0079  0.6019  0.0339
                                           -0.5252  0.0212 -0.0316  0.0018 -0.0174
                                           -0.0011  0.0013  0.0001 -0.0119
    28. (1.71298) BD ( 2) C  12 - C  13  
                ( 51.56%)   0.7180* C  12 s(  0.00%)p 1.00( 99.95%)d 0.00(  0.05%)
                                           -0.0000  0.0007  0.0020 -0.0116  0.0011
                                           -0.0694  0.0003  0.9972 -0.0098  0.0013
                                           -0.0210  0.0039  0.0003 -0.0001
                ( 48.44%)   0.6960* C  13 s(  0.00%)p 1.00( 99.95%)d 0.00(  0.05%)
                                           -0.0000  0.0006  0.0006 -0.0063 -0.0000
                                           -0.0665  0.0002  0.9975 -0.0108 -0.0005
                                            0.0085 -0.0198 -0.0015 -0.0022
    29. (1.97743) BD ( 1) C  12 - H  25  
                ( 61.76%)   0.7859* C  12 s( 29.13%)p 2.43( 70.84%)d 0.00(  0.03%)
                                           -0.0003  0.5395 -0.0164  0.8068 -0.0068
                                            0.2382  0.0091  0.0257  0.0030  0.0070
                                            0.0006  0.0004  0.0127 -0.0101
                ( 38.24%)   0.6184* H  25 s( 99.91%)p 0.00(  0.09%)
                                            0.9995 -0.0015 -0.0286 -0.0095 -0.0015
    30. (1.97721) BD ( 1) C  13 - C  14  
                ( 50.13%)   0.7080* C  13 s( 35.91%)p 1.78( 64.05%)d 0.00(  0.04%)
                                            0.0001  0.5992  0.0071 -0.7732 -0.0215
                                           -0.2016  0.0339 -0.0187  0.0021  0.0104
                                            0.0009  0.0006  0.0134 -0.0118
                ( 49.87%)   0.7062* C  14 s( 35.53%)p 1.81( 64.43%)d 0.00(  0.04%)
                                            0.0000  0.5960  0.0081  0.7641  0.0013
                                            0.2422  0.0403  0.0155  0.0024  0.0076
                                            0.0005  0.0003  0.0155 -0.0119
    31. (1.97942) BD ( 1) C  13 - H  26  
                ( 61.22%)   0.7825* C  13 s( 28.10%)p 2.56( 71.86%)d 0.00(  0.03%)
                                           -0.0003  0.5300 -0.0127  0.1944 -0.0020
                                            0.8232 -0.0069  0.0558 -0.0004  0.0069
                                            0.0005  0.0019 -0.0131 -0.0097
                ( 38.78%)   0.6227* H  26 s( 99.91%)p 0.00(  0.09%)
                                            0.9995 -0.0017 -0.0067 -0.0292 -0.0020
    32. (1.97601) BD ( 1) C  14 - C  15  
                ( 49.55%)   0.7039* C  14 s( 35.92%)p 1.78( 64.04%)d 0.00(  0.04%)
                                            0.0001  0.5993  0.0075 -0.2237 -0.0406
                                           -0.7658 -0.0011 -0.0479 -0.0001  0.0070
                                            0.0004  0.0022 -0.0158 -0.0118
                ( 50.45%)   0.7103* C  15 s( 36.23%)p 1.76( 63.73%)d 0.00(  0.04%)
                                            0.0000  0.6017  0.0134  0.1715 -0.0359
                                            0.7776  0.0193  0.0404  0.0013  0.0100
                                            0.0005  0.0018 -0.0135 -0.0115
    33. (1.70508) BD ( 2) C  14 - C  15  
                ( 51.54%)   0.7179* C  14 s(  0.00%)p 1.00( 99.96%)d 0.00(  0.04%)
                                           -0.0000  0.0017  0.0003 -0.0024  0.0000
                                           -0.0604  0.0007  0.9979 -0.0133 -0.0003
                                            0.0050 -0.0200 -0.0012 -0.0020
                ( 48.46%)   0.6962* C  15 s(  0.00%)p 1.00( 99.95%)d 0.00(  0.05%)
                                            0.0000  0.0017  0.0001  0.0022 -0.0001
                                           -0.0537  0.0008  0.9983 -0.0073 -0.0008
                                            0.0144  0.0170  0.0010  0.0016
    34. (1.97974) BD ( 1) C  14 - H  27  
                ( 61.23%)   0.7825* C  14 s( 28.46%)p 2.51( 71.51%)d 0.00(  0.03%)
                                            0.0003 -0.5333  0.0129  0.6037 -0.0042
                                           -0.5912  0.0047 -0.0335  0.0003  0.0146
                                            0.0008 -0.0009 -0.0003  0.0098
                ( 38.77%)   0.6226* H  27 s( 99.91%)p 0.00(  0.09%)
                                           -0.9995  0.0017 -0.0214  0.0210  0.0012
    35. (1.97924) BD ( 1) C  15 - H  28  
                ( 61.31%)   0.7830* C  15 s( 28.43%)p 2.52( 71.53%)d 0.00(  0.03%)
                                            0.0003 -0.5331  0.0134  0.8131 -0.0028
                                            0.2324 -0.0071  0.0116 -0.0004 -0.0083
                                           -0.0003 -0.0003 -0.0127  0.0101
                ( 38.69%)   0.6220* H  28 s( 99.91%)p 0.00(  0.09%)
                                           -0.9995  0.0017 -0.0291 -0.0076 -0.0003
    36. (1.97601) BD ( 1) C  16 - C  17  
                ( 50.45%)   0.7103* C  16 s( 36.23%)p 1.76( 63.73%)d 0.00(  0.04%)
                                            0.0000  0.6017  0.0134  0.1715 -0.0359
                                           -0.7776 -0.0193 -0.0404 -0.0013 -0.0100
                                           -0.0005  0.0018 -0.0135 -0.0115
                ( 49.55%)   0.7039* C  17 s( 35.92%)p 1.78( 64.04%)d 0.00(  0.04%)
                                            0.0001  0.5993  0.0075 -0.2237 -0.0406
                                            0.7658  0.0011  0.0479  0.0001 -0.0070
                                           -0.0004  0.0022 -0.0158 -0.0118
    37. (1.70508) BD ( 2) C  16 - C  17  
                ( 48.46%)   0.6962* C  16 s(  0.00%)p 1.00( 99.95%)d 0.00(  0.05%)
                                           -0.0000 -0.0017 -0.0001 -0.0022  0.0001
                                           -0.0537  0.0008  0.9983 -0.0073 -0.0008
                                            0.0144 -0.0170 -0.0010 -0.0016
                ( 51.54%)   0.7179* C  17 s(  0.00%)p 1.00( 99.96%)d 0.00(  0.04%)
                                            0.0000 -0.0017 -0.0003  0.0024 -0.0000
                                           -0.0604  0.0007  0.9979 -0.0133 -0.0003
                                            0.0050  0.0200  0.0012  0.0020
    38. (1.97924) BD ( 1) C  16 - H  29  
                ( 61.31%)   0.7830* C  16 s( 28.43%)p 2.52( 71.53%)d 0.00(  0.03%)
                                            0.0003 -0.5331  0.0134  0.8131 -0.0028
                                           -0.2324  0.0071 -0.0116  0.0004  0.0083
                                            0.0003 -0.0003 -0.0127  0.0101
                ( 38.69%)   0.6220* H  29 s( 99.91%)p 0.00(  0.09%)
                                           -0.9995  0.0017 -0.0291  0.0076  0.0003
    39. (1.97721) BD ( 1) C  17 - C  18  
                ( 49.87%)   0.7062* C  17 s( 35.53%)p 1.81( 64.43%)d 0.00(  0.04%)
                                            0.0000  0.5960  0.0081  0.7641  0.0013
                                           -0.2422 -0.0403 -0.0155 -0.0024 -0.0076
                                           -0.0005  0.0003  0.0155 -0.0119
                ( 50.13%)   0.7080* C  18 s( 35.91%)p 1.78( 64.05%)d 0.00(  0.04%)
                                            0.0001  0.5992  0.0071 -0.7732 -0.0215
                                            0.2016 -0.0339  0.0187 -0.0021 -0.0104
                                           -0.0009  0.0006  0.0134 -0.0118
    40. (1.97974) BD ( 1) C  17 - H  30  
                ( 61.23%)   0.7825* C  17 s( 28.46%)p 2.51( 71.51%)d 0.00(  0.03%)
                                            0.0003 -0.5333  0.0129  0.6037 -0.0042
                                            0.5912 -0.0047  0.0335 -0.0003 -0.0146
                                           -0.0008 -0.0009 -0.0003  0.0098
                ( 38.77%)   0.6226* H  30 s( 99.91%)p 0.00(  0.09%)
                                           -0.9995  0.0017 -0.0214 -0.0210 -0.0012
    41. (1.97274) BD ( 1) C  18 - C  19  
                ( 49.33%)   0.7024* C  18 s( 35.89%)p 1.79( 64.07%)d 0.00(  0.04%)
                                            0.0001  0.5990  0.0079  0.6019  0.0339
                                            0.5252 -0.0212  0.0316 -0.0018  0.0174
                                            0.0011  0.0013  0.0001 -0.0119
                ( 50.67%)   0.7118* C  19 s( 36.32%)p 1.75( 63.64%)d 0.00(  0.04%)
                                           -0.0000  0.6025  0.0133 -0.5685  0.0190
                                           -0.5574 -0.0344 -0.0317 -0.0020  0.0159
                                            0.0008  0.0009  0.0043 -0.0116
    42. (1.71298) BD ( 2) C  18 - C  19  
                ( 48.44%)   0.6960* C  18 s(  0.00%)p 1.00( 99.95%)d 0.00(  0.05%)
                                            0.0000 -0.0006 -0.0006  0.0063  0.0000
                                           -0.0665  0.0002  0.9975 -0.0108 -0.0005
                                            0.0085  0.0198  0.0015  0.0022
                ( 51.56%)   0.7180* C  19 s(  0.00%)p 1.00( 99.95%)d 0.00(  0.05%)
                                            0.0000 -0.0007 -0.0020  0.0116 -0.0011
                                           -0.0694  0.0003  0.9972 -0.0098  0.0013
                                           -0.0210 -0.0039 -0.0003  0.0001
    43. (1.97942) BD ( 1) C  18 - H  31  
                ( 61.22%)   0.7825* C  18 s( 28.10%)p 2.56( 71.86%)d 0.00(  0.03%)
                                            0.0003 -0.5300  0.0127 -0.1944  0.0020
                                            0.8232 -0.0069  0.0558 -0.0004  0.0069
                                            0.0005 -0.0019  0.0131  0.0097
                ( 38.78%)   0.6227* H  31 s( 99.91%)p 0.00(  0.09%)
                                           -0.9995  0.0017  0.0067 -0.0292 -0.0020
    44. (1.97743) BD ( 1) C  19 - H  32  
                ( 61.76%)   0.7859* C  19 s( 29.13%)p 2.43( 70.84%)d 0.00(  0.03%)
                                           -0.0003  0.5395 -0.0164  0.8068 -0.0068
                                           -0.2382 -0.0091 -0.0257 -0.0030 -0.0070
                                           -0.0006  0.0004  0.0127 -0.0101
                ( 38.24%)   0.6184* H  32 s( 99.91%)p 0.00(  0.09%)
                                            0.9995 -0.0015 -0.0286  0.0095  0.0015
    45. (1.99895) CR ( 1) N   1           s(100.00%)p 0.00(  0.00%)
                                            1.0000 -0.0001  0.0000  0.0001  0.0000
                                           -0.0000  0.0000 -0.0000 -0.0000 -0.0000
                                            0.0000 -0.0000  0.0000  0.0000
    46. (1.99882) CR ( 1) C   2           s(100.00%)
                                            1.0000  0.0002  0.0000  0.0001 -0.0000
                                            0.0000 -0.0000  0.0000  0.0000  0.0000
                                            0.0000 -0.0000  0.0000  0.0000
    47. (1.99889) CR ( 1) C   3           s(100.00%)p 0.00(  0.00%)
                                            1.0000  0.0001 -0.0000 -0.0001  0.0000
                                           -0.0001  0.0000  0.0003 -0.0000  0.0000
                                           -0.0000 -0.0000 -0.0000 -0.0000
    48. (1.99894) CR ( 1) C   4           s(100.00%)p 0.00(  0.00%)
                                            1.0000  0.0001 -0.0000  0.0002 -0.0000
                                           -0.0002  0.0000  0.0002 -0.0000 -0.0000
                                            0.0000 -0.0000 -0.0000  0.0000
    49. (1.99894) CR ( 1) C   5           s(100.00%)p 0.00(  0.00%)
                                            1.0000  0.0001 -0.0000  0.0003 -0.0000
                                            0.0000 -0.0000  0.0000 -0.0000 -0.0000
                                           -0.0000  0.0000  0.0000 -0.0000
    50. (1.99894) CR ( 1) C   6           s(100.00%)p 0.00(  0.00%)
                                            1.0000  0.0001 -0.0000  0.0002 -0.0000
                                            0.0001 -0.0000 -0.0002  0.0000  0.0000
                                           -0.0000 -0.0000 -0.0000  0.0000
    51. (1.99889) CR ( 1) C   7           s(100.00%)p 0.00(  0.00%)
                                            1.0000  0.0001 -0.0000 -0.0001  0.0000
                                            0.0002 -0.0000 -0.0002 -0.0000 -0.0000
                                            0.0000 -0.0000  0.0000  0.0000
    52. (1.99884) CR ( 1) C   8           s(100.00%)
                                            1.0000  0.0002  0.0000 -0.0000  0.0000
                                            0.0000 -0.0000 -0.0001 -0.0000  0.0000
                                            0.0000  0.0000 -0.0000 -0.0000
    53. (1.99882) CR ( 1) C   9           s(100.00%)
                                            1.0000  0.0000 -0.0000  0.0000 -0.0000
                                           -0.0000 -0.0000  0.0000  0.0000 -0.0000
                                            0.0000 -0.0000  0.0000 -0.0000
    54. (1.99882) CR ( 1) C  10           s(100.00%)
                                            1.0000  0.0000 -0.0000  0.0000 -0.0000
                                            0.0000  0.0000 -0.0000 -0.0000  0.0000
                                           -0.0000 -0.0000  0.0000 -0.0000
    55. (1.99884) CR ( 1) C  11           s(100.00%)
                                            1.0000  0.0002  0.0000 -0.0000  0.0000
                                           -0.0000  0.0000  0.0001  0.0000 -0.0000
                                           -0.0000  0.0000 -0.0000 -0.0000
    56. (1.99890) CR ( 1) C  12           s(100.00%)p 0.00(  0.00%)
                                            1.0000  0.0001 -0.0000  0.0002 -0.0000
                                            0.0001  0.0000  0.0000  0.0000  0.0000
                                           -0.0000  0.0000  0.0000 -0.0000
    57. (1.99897) CR ( 1) C  13           s(100.00%)p 0.00(  0.00%)
                                            1.0000  0.0001 -0.0000  0.0000 -0.0000
                                            0.0003 -0.0000  0.0000 -0.0000  0.0000
                                            0.0000  0.0000 -0.0000 -0.0000
    58. (1.99896) CR ( 1) C  14           s(100.00%)p 0.00(  0.00%)
                                            1.0000  0.0001 -0.0000 -0.0002  0.0000
                                            0.0002 -0.0000  0.0000 -0.0000 -0.0000
                                           -0.0000 -0.0000  0.0000 -0.0000
    59. (1.99890) CR ( 1) C  15           s(100.00%)p 0.00(  0.00%)
                                            1.0000  0.0001 -0.0000 -0.0003  0.0000
                                           -0.0001  0.0000 -0.0000  0.0000  0.0000
                                            0.0000 -0.0000  0.0000 -0.0000
    60. (1.99890) CR ( 1) C  16           s(100.00%)p 0.00(  0.00%)
                                            1.0000  0.0001 -0.0000 -0.0003  0.0000
                                            0.0001 -0.0000  0.0000 -0.0000 -0.0000
                                           -0.0000 -0.0000  0.0000 -0.0000
    61. (1.99896) CR ( 1) C  17           s(100.00%)p 0.00(  0.00%)
                                            1.0000  0.0001 -0.0000 -0.0002  0.0000
                                           -0.0002  0.0000 -0.0000  0.0000  0.0000
                                            0.0000 -0.0000  0.0000 -0.0000
    62. (1.99897) CR ( 1) C  18           s(100.00%)p 0.00(  0.00%)
                                            1.0000  0.0001 -0.0000  0.0000 -0.0000
                                           -0.0003  0.0000 -0.0000  0.0000 -0.0000
                                           -0.0000  0.0000 -0.0000 -0.0000
    63. (1.99890) CR ( 1) C  19           s(100.00%)p 0.00(  0.00%)
                                            1.0000  0.0001 -0.0000  0.0002 -0.0000
                                           -0.0001 -0.0000 -0.0000 -0.0000 -0.0000
                                            0.0000  0.0000  0.0000 -0.0000
    64. (1.63715) LP ( 1) N   1           s(  0.00%)p 1.00(100.00%)d 0.00(  0.00%)
                                            0.0000 -0.0000 -0.0000 -0.0000 -0.0000
                                           -0.0501 -0.0024  0.9987 -0.0004  0.0015
                                           -0.0051 -0.0000 -0.0000  0.0000
    65. (0.00455) RY*( 1) N   1           s(  0.00%)p 1.00( 98.27%)d 0.02(  1.73%)
                                            0.0000 -0.0000  0.0000  0.0000 -0.0000
                                            0.0026 -0.2961 -0.0009  0.9460  0.0730
                                           -0.1096  0.0000 -0.0000 -0.0000
    66. (0.00136) RY*( 2) N   1           s( 14.27%)p 3.92( 55.89%)d 2.09( 29.85%)
                                           -0.0000  0.0030  0.3777 -0.0173  0.7474
                                           -0.0000 -0.0000  0.0000  0.0000 -0.0000
                                           -0.0000 -0.0357  0.5441 -0.0333
    67. (0.00102) RY*( 3) N   1           s(  0.00%)p 1.00( 86.27%)d 0.16( 13.73%)
                                            0.0000 -0.0000  0.0000 -0.0000  0.0000
                                            0.0057  0.8730  0.0038  0.3172 -0.3361
                                            0.1559  0.0000  0.0000 -0.0000
    68. (0.00058) RY*( 4) N   1           s(  2.28%)p 0.37(  0.85%)d42.51( 96.87%)
                                            0.0000 -0.0010  0.1509 -0.0004 -0.0924
                                            0.0000  0.0000  0.0000  0.0000  0.0000
                                            0.0000  0.9776  0.0905  0.0687
    69. (0.00056) RY*( 5) N   1           s(  0.00%)p 1.00(  2.40%)d40.69( 97.60%)
                                            0.0000  0.0000 -0.0000 -0.0000  0.0000
                                            0.0153  0.1401  0.0034  0.0641  0.7323
                                            0.6632 -0.0000 -0.0000 -0.0000
    70. (0.00036) RY*( 6) N   1           s( 65.92%)p 0.43( 28.05%)d 0.09(  6.03%)
                                            0.0000 -0.0065  0.8119  0.0022 -0.5296
                                           -0.0000 -0.0000  0.0000 -0.0000 -0.0000
                                            0.0000 -0.1844  0.1478 -0.0671
    71. (0.00020) RY*( 7) N   1           s(  0.00%)p 1.00( 13.10%)d 6.64( 86.90%)
                                           -0.0000  0.0000 -0.0000 -0.0000  0.0000
                                           -0.0147 -0.3612  0.0030  0.0162 -0.5875
                                            0.7238  0.0000 -0.0000 -0.0000
    72. (0.00016) RY*( 8) N   1           s( 17.00%)p 0.80( 13.65%)d 4.08( 69.35%)
                                           -0.0000  0.0101  0.4122  0.0058  0.3694
                                            0.0000  0.0000 -0.0000  0.0000  0.0000
                                           -0.0000  0.0211 -0.7731  0.3087
    73. (0.00004) RY*( 9) N   1           s(  0.59%)p 2.69(  1.57%)d99.99( 97.84%)
    74. (0.00542) RY*( 1) C   2           s(  0.00%)p 1.00( 96.08%)d 0.04(  3.92%)
                                            0.0000  0.0001  0.0007  0.0001  0.0029
                                            0.0134  0.9564  0.0125 -0.2140 -0.1944
                                            0.0369  0.0008  0.0017  0.0012
    75. (0.00527) RY*( 2) C   2           s(  1.63%)p55.82( 90.81%)d 4.65(  7.57%)
                                            0.0000  0.0211  0.1258  0.0160  0.9528
                                            0.0004 -0.0030  0.0003  0.0008  0.0004
                                           -0.0008  0.0879  0.2170 -0.1444
    76. (0.00298) RY*( 3) C   2           s(  0.00%)p 1.00( 85.69%)d 0.17( 14.31%)
                                           -0.0000 -0.0000  0.0039 -0.0000 -0.0010
                                            0.0108  0.2117 -0.0086  0.9011 -0.0217
                                           -0.3775  0.0018  0.0036  0.0058
    77. (0.00254) RY*( 4) C   2           s( 98.09%)p 0.02(  1.85%)d 0.00(  0.06%)
                                           -0.0000 -0.0063  0.9904 -0.0006 -0.1360
                                            0.0009 -0.0016  0.0009 -0.0048 -0.0007
                                           -0.0016 -0.0065  0.0224 -0.0057
    78. (0.00104) RY*( 5) C   2           s(  0.00%)p 1.00( 14.03%)d 6.13( 85.97%)
                                           -0.0000 -0.0002  0.0046 -0.0001  0.0021
                                            0.0045  0.0498 -0.0236  0.3704  0.0068
                                            0.9090 -0.0462 -0.0915 -0.1515
    79. (0.00079) RY*( 6) C   2           s(  0.00%)p 1.00(  0.43%)d99.99( 99.57%)
                                            0.0000 -0.0008  0.0057 -0.0007  0.0104
                                           -0.0096  0.0003 -0.0025 -0.0637  0.0280
                                           -0.1721 -0.2463 -0.4913 -0.8144
    80. (0.00025) RY*( 7) C   2           s(  0.25%)p27.87(  6.86%)d99.99( 92.90%)
                                            0.0000  0.0088  0.0488 -0.0296  0.2602
                                           -0.0003  0.0028  0.0000 -0.0005  0.0142
                                           -0.0005 -0.5384 -0.5994  0.5288
    81. (0.00024) RY*( 8) C   2           s(  0.00%)p 1.00(  3.84%)d25.03( 96.16%)
                                           -0.0000  0.0001  0.0001 -0.0005  0.0041
                                            0.0120 -0.1942 -0.0047  0.0230 -0.9800
                                            0.0024 -0.0151 -0.0239 -0.0172
    82. (0.00003) RY*( 9) C   2           s(  0.15%)p 3.56(  0.53%)d99.99( 99.32%)
    83. (0.00503) RY*( 1) C   3           s(  0.26%)p99.99( 94.45%)d20.24(  5.29%)
                                           -0.0000  0.0231  0.0456  0.0152  0.5466
                                            0.0143  0.5002 -0.0142 -0.6285  0.1306
                                           -0.1603 -0.0726 -0.0410  0.0563
    84. (0.00262) RY*( 2) C   3           s(  3.84%)p24.65( 94.59%)d 0.41(  1.57%)
                                            0.0000  0.0139  0.1954  0.0198 -0.8064
                                           -0.0146  0.2410  0.0108 -0.4866  0.0250
                                           -0.0688  0.0334  0.0691 -0.0668
    85. (0.00114) RY*( 3) C   3           s( 93.06%)p 0.06(  5.19%)d 0.02(  1.76%)
                                            0.0000 -0.0073  0.9646 -0.0219  0.1529
                                           -0.0113 -0.1632  0.0073  0.0342 -0.0866
                                            0.0914 -0.0369  0.0176  0.0062
    86. (0.00105) RY*( 4) C   3           s(  1.38%)p66.32( 91.77%)d 4.95(  6.85%)
                                           -0.0000 -0.0043  0.1176  0.0018 -0.0571
                                            0.0046  0.7787  0.0059  0.5550 -0.0933
                                           -0.0437 -0.0355 -0.0279 -0.2363
    87. (0.00065) RY*( 5) C   3           s(  0.11%)p29.82(  3.36%)d99.99( 96.53%)
                                            0.0000 -0.0014  0.0335  0.0011 -0.0309
                                           -0.0086  0.1528 -0.0040  0.0960  0.6818
                                            0.5562  0.1193  0.2574  0.3325
    88. (0.00013) RY*( 6) C   3           s(  0.45%)p 6.39(  2.86%)d99.99( 96.70%)
                                           -0.0000 -0.0033  0.0668 -0.0218  0.0650
                                            0.0102 -0.1199 -0.0116  0.0961  0.4070
                                           -0.5855  0.3982  0.4467 -0.3170
    89. (0.00007) RY*( 7) C   3           s(  0.75%)p 4.11(  3.07%)d99.99( 96.18%)
    90. (0.00001) RY*( 8) C   3           s(  0.07%)p16.00(  1.06%)d99.99( 98.87%)
    91. (0.00002) RY*( 9) C   3           s(  0.16%)p23.21(  3.74%)d99.99( 96.10%)
    92. (0.00535) RY*( 1) C   4           s(  0.08%)p99.99( 92.86%)d88.00(  7.06%)
                                           -0.0000  0.0280 -0.0040 -0.0181 -0.4359
                                            0.0149  0.5175 -0.0223 -0.6853 -0.1491
                                            0.1749 -0.0922 -0.0667  0.0698
    93. (0.00270) RY*( 2) C   4           s(  0.01%)p 1.00( 98.53%)d 0.01(  1.46%)
                                            0.0000  0.0027  0.0090  0.0310 -0.8816
                                            0.0125 -0.2415 -0.0157  0.3851  0.0273
                                           -0.0340 -0.0582 -0.0774  0.0580
    94. (0.00082) RY*( 3) C   4           s( 79.50%)p 0.05(  4.02%)d 0.21( 16.48%)
                                            0.0000 -0.0029  0.8916  0.0079 -0.0117
                                           -0.0128  0.1830  0.0097  0.0791 -0.1560
                                           -0.3210 -0.0044  0.1866  0.0513
    95. (0.00077) RY*( 4) C   4           s( 13.15%)p 3.44( 45.16%)d 3.17( 41.69%)
                                            0.0000 -0.0008  0.3626  0.0036 -0.0363
                                           -0.0015 -0.5232  0.0064 -0.4201  0.5400
                                            0.3059 -0.0632 -0.0225 -0.1651
    96. (0.00063) RY*( 5) C   4           s(  1.24%)p36.56( 45.16%)d43.40( 53.60%)
                                            0.0000 -0.0003  0.1111  0.0001  0.0199
                                            0.0069  0.5513  0.0085  0.3837  0.4291
                                            0.3053 -0.1315 -0.2337 -0.4323
    97. (0.00013) RY*( 6) C   4           s(  0.01%)p 1.00(  1.49%)d65.97( 98.50%)
                                           -0.0000 -0.0004  0.0080 -0.0236  0.1075
                                           -0.0077  0.0321  0.0105 -0.0401  0.2887
                                           -0.3769 -0.4171 -0.5949  0.4813
    98. (0.00005) RY*( 7) C   4           s(  6.03%)p 0.81(  4.90%)d14.78( 89.07%)
    99. (0.00000) RY*( 8) C   4           s(  0.05%)p63.94(  3.05%)d99.99( 96.90%)
   100. (0.00000) RY*( 9) C   4           s(  0.05%)p94.46(  4.89%)d99.99( 95.06%)
   101. (0.00514) RY*( 1) C   5           s(  0.21%)p99.99( 92.31%)d35.26(  7.48%)
                                           -0.0000  0.0272  0.0372 -0.0305 -0.9603
                                            0.0002 -0.0002  0.0002 -0.0002  0.0001
                                            0.0000  0.1044  0.2075 -0.1443
   102. (0.00258) RY*( 2) C   5           s(  0.00%)p 1.00( 98.53%)d 0.01(  1.47%)
                                            0.0000  0.0000 -0.0000 -0.0000 -0.0000
                                            0.0235 -0.6084 -0.0300  0.7834 -0.0756
                                            0.0946 -0.0001 -0.0003 -0.0005
   103. (0.00090) RY*( 3) C   5           s( 93.28%)p 0.01(  0.64%)d 0.07(  6.08%)
                                            0.0000 -0.0040  0.9658  0.0205 -0.0175
                                            0.0007 -0.0594  0.0004 -0.0458  0.0151
                                            0.0105 -0.1512 -0.0428  0.1892
   104. (0.00084) RY*( 4) C   5           s(  0.86%)p99.99( 90.01%)d10.61(  9.13%)
                                            0.0000 -0.0004  0.0928  0.0020 -0.0035
                                            0.0033  0.7505  0.0036  0.5803 -0.1911
                                           -0.1326 -0.0645 -0.1028 -0.1500
   105. (0.00063) RY*( 5) C   5           s(  0.64%)p 5.92(  3.78%)d99.99( 95.58%)
                                            0.0000 -0.0003  0.0799  0.0018 -0.0089
                                           -0.0084 -0.1531 -0.0068 -0.1190  0.0395
                                            0.0267 -0.2574 -0.4867 -0.8065
   106. (0.00014) RY*( 6) C   5           s(  0.00%)p 1.00(  1.53%)d64.37( 98.47%)
                                           -0.0000 -0.0000  0.0000  0.0000 -0.0000
                                           -0.0167  0.0643  0.0216 -0.1020 -0.6032
                                            0.7879 -0.0001 -0.0003 -0.0005
   107. (0.00005) RY*( 7) C   5           s(  5.04%)p 1.06(  5.35%)d17.76( 89.61%)
   108. (0.00000) RY*( 8) C   5           s(  0.05%)p43.20(  2.24%)d99.99( 97.71%)
   109. (0.00000) RY*( 9) C   5           s(  0.00%)p 1.00(  5.69%)d16.57( 94.31%)
   110. (0.00535) RY*( 1) C   6           s(  0.08%)p99.99( 92.86%)d87.88(  7.06%)
                                           -0.0000  0.0281 -0.0041 -0.0181 -0.4359
                                           -0.0166 -0.5162  0.0210  0.6863  0.1483
                                           -0.1755 -0.0922 -0.0668  0.0697
   111. (0.00270) RY*( 2) C   6           s(  0.01%)p 1.00( 98.53%)d 0.01(  1.46%)
                                           -0.0000  0.0027  0.0090  0.0310 -0.8816
                                           -0.0124  0.2413  0.0158 -0.3852 -0.0276
                                            0.0338 -0.0583 -0.0776  0.0577
   112. (0.00082) RY*( 3) C   6           s( 88.25%)p 0.00(  0.43%)d 0.13( 11.32%)
                                            0.0000 -0.0030  0.9394  0.0085 -0.0220
                                            0.0088 -0.0018 -0.0137  0.0590  0.0583
                                            0.2632 -0.0080  0.1952  0.0483
   113. (0.00070) RY*( 4) C   6           s(  0.46%)p99.99( 92.17%)d15.91(  7.37%)
                                            0.0000 -0.0004  0.0681 -0.0003  0.0338
                                           -0.0023 -0.7777 -0.0041 -0.5619  0.0174
                                            0.0116 -0.0663 -0.1283 -0.2289
   114. (0.00070) RY*( 5) C   6           s(  5.16%)p 0.33(  1.73%)d18.04( 93.11%)
                                            0.0000 -0.0006  0.2272  0.0019 -0.0135
                                            0.0111  0.0874  0.0034  0.0966 -0.7045
                                           -0.4689 -0.1294 -0.1861 -0.4043
   115. (0.00013) RY*( 6) C   6           s(  0.01%)p 1.00(  1.49%)d65.97( 98.50%)
                                            0.0000 -0.0004  0.0080 -0.0236  0.1075
                                            0.0077 -0.0321 -0.0105  0.0402 -0.2900
                                            0.3760 -0.4174 -0.5953  0.4805
   116. (0.00005) RY*( 7) C   6           s(  6.03%)p 0.81(  4.90%)d14.78( 89.07%)
   117. (0.00000) RY*( 8) C   6           s(  0.05%)p57.11(  2.91%)d99.99( 97.04%)
   118. (0.00000) RY*( 9) C   6           s(  0.05%)p99.99(  5.05%)d99.99( 94.90%)
   119. (0.00503) RY*( 1) C   7           s(  0.26%)p99.99( 94.45%)d20.11(  5.29%)
                                           -0.0000  0.0231  0.0458  0.0153  0.5460
                                           -0.0150 -0.5002  0.0136  0.6290 -0.1286
                                            0.1620 -0.0729 -0.0417  0.0552
   120. (0.00262) RY*( 2) C   7           s(  3.84%)p24.67( 94.63%)d 0.40(  1.53%)
                                            0.0000  0.0138  0.1954  0.0198 -0.8072
                                            0.0160 -0.2416 -0.0099  0.4854 -0.0321
                                            0.0630  0.0348  0.0717 -0.0632
   121. (0.00113) RY*( 3) C   7           s(  0.00%)p 1.00( 85.42%)d 0.17( 14.58%)
                                           -0.0000 -0.0033  0.0059  0.0039 -0.0700
                                            0.0015 -0.7574  0.0009 -0.5250  0.1884
                                            0.1410 -0.0496 -0.0720 -0.2877
   122. (0.00114) RY*( 4) C   7           s( 94.27%)p 0.04(  3.71%)d 0.02(  2.02%)
                                            0.0000 -0.0077  0.9709 -0.0217  0.1460
                                            0.0121  0.0825 -0.0068 -0.0910  0.1098
                                           -0.0747 -0.0428  0.0089 -0.0263
   123. (0.00062) RY*( 5) C   7           s(  0.28%)p39.72( 11.14%)d99.99( 88.58%)
                                            0.0000 -0.0020  0.0529  0.0014 -0.0295
                                           -0.0067 -0.2750 -0.0077 -0.1865 -0.6524
                                           -0.5437  0.1111  0.2541  0.2961
   124. (0.00013) RY*( 6) C   7           s(  0.45%)p 6.38(  2.85%)d99.99( 96.70%)
                                           -0.0000 -0.0033  0.0668 -0.0218  0.0650
                                           -0.0102  0.1197  0.0115 -0.0963 -0.4085
                                            0.5840  0.3985  0.4475 -0.3161
   125. (0.00007) RY*( 7) C   7           s(  0.75%)p 4.12(  3.07%)d99.99( 96.19%)
   126. (0.00001) RY*( 8) C   7           s(  0.07%)p15.18(  1.05%)d99.99( 98.88%)
   127. (0.00002) RY*( 9) C   7           s(  0.16%)p23.60(  3.79%)d99.99( 96.05%)
   128. (0.00570) RY*( 1) C   8           s(  9.78%)p 8.57( 83.86%)d 0.65(  6.36%)
                                            0.0000  0.0248  0.3117 -0.0055 -0.8202
                                            0.0108  0.4072 -0.0004  0.0022 -0.0053
                                            0.0239  0.0370 -0.2422 -0.0545
   129. (0.00471) RY*( 2) C   8           s(  9.50%)p 8.70( 82.69%)d 0.82(  7.81%)
                                           -0.0000 -0.0194  0.3077 -0.0067  0.5028
                                            0.0130  0.7525  0.0012  0.0871 -0.2730
                                           -0.0403 -0.0159 -0.0404 -0.0099
   130. (0.00276) RY*( 3) C   8           s( 78.84%)p 0.23( 18.28%)d 0.04(  2.88%)
                                           -0.0000 -0.0090  0.8879 -0.0111  0.1226
                                           -0.0078 -0.4042  0.0001  0.0646  0.1359
                                           -0.0467 -0.0171  0.0533 -0.0705
   131. (0.00185) RY*( 4) C   8           s(  0.27%)p99.99( 67.85%)d99.99( 31.88%)
                                           -0.0000 -0.0014  0.0523 -0.0019  0.0109
                                           -0.0001  0.0425  0.0053 -0.8225 -0.0031
                                           -0.2148 -0.5195  0.0055 -0.0530
   132. (0.00132) RY*( 5) C   8           s(  0.78%)p33.59( 26.12%)d93.98( 73.10%)
                                           -0.0000 -0.0028  0.0881 -0.0013  0.0526
                                           -0.0009  0.0235  0.0157 -0.5076 -0.0453
                                            0.6457  0.5464  0.1095  0.0377
   133. (0.00081) RY*( 6) C   8           s(  0.00%)p 1.00(  4.82%)d19.76( 95.18%)
                                           -0.0000 -0.0005  0.0020 -0.0004  0.0099
                                           -0.0014 -0.0194  0.0113  0.2181 -0.0205
                                            0.7283 -0.6414 -0.0725 -0.0664
   134. (0.00023) RY*( 7) C   8           s(  0.19%)p45.08(  8.57%)d99.99( 91.24%)
                                           -0.0000  0.0105  0.0423  0.0278 -0.1622
                                            0.0190 -0.2404  0.0002  0.0216 -0.9310
                                           -0.0416 -0.0320  0.2040  0.0361
   135. (0.00018) RY*( 8) C   8           s(  0.04%)p99.99(  7.64%)d99.99( 92.32%)
                                            0.0000  0.0072  0.0188  0.0115 -0.1651
                                           -0.0072  0.2074 -0.0016  0.0770  0.1827
                                           -0.0024 -0.0878  0.9351 -0.0881
   136. (0.00002) RY*( 9) C   8           s(  0.77%)p 0.32(  0.25%)d99.99( 98.99%)
   137. (0.00651) RY*( 1) C   9           s(  9.94%)p 8.70( 86.48%)d 0.36(  3.58%)
                                            0.0000  0.0168  0.3149 -0.0083  0.7470
                                           -0.0055 -0.5520  0.0008 -0.0440  0.1193
                                           -0.0013  0.0110 -0.1419 -0.0363
   138. (0.00368) RY*( 2) C   9           s(  0.15%)p99.99( 91.74%)d52.74(  8.11%)
                                            0.0000 -0.0193  0.0341 -0.0048 -0.5711
                                           -0.0251 -0.7675 -0.0015 -0.0392 -0.2458
                                           -0.0086  0.0083 -0.1428  0.0110
   139. (0.00154) RY*( 3) C   9           s( 88.92%)p 0.11( 10.03%)d 0.01(  1.05%)
                                           -0.0000 -0.0086  0.9429  0.0079 -0.2468
                                            0.0078  0.1983  0.0022  0.0001  0.0434
                                           -0.0309  0.0169  0.0707 -0.0486
   140. (0.00116) RY*( 4) C   9           s(  0.02%)p99.99( 75.83%)d99.99( 24.15%)
                                            0.0000 -0.0002  0.0155  0.0002  0.0079
                                            0.0009 -0.0468 -0.0126  0.8694 -0.0067
                                            0.2856  0.3988  0.0041  0.0277
   141. (0.00064) RY*( 5) C   9           s(  0.00%)p 1.00( 23.56%)d 3.24( 76.43%)
                                            0.0000 -0.0001  0.0069  0.0001  0.0009
                                           -0.0000 -0.0262 -0.0062  0.4847  0.0180
                                           -0.3799 -0.7824 -0.0529 -0.0689
   142. (0.00055) RY*( 6) C   9           s(  0.13%)p 4.49(  0.57%)d99.99( 99.30%)
                                            0.0000 -0.0004  0.0357  0.0003 -0.0033
                                            0.0010  0.0094 -0.0163 -0.0732 -0.0410
                                            0.8779 -0.4675 -0.0207 -0.0400
   143. (0.00016) RY*( 7) C   9           s(  0.00%)p 1.00(  3.99%)d24.06( 96.01%)
                                            0.0000 -0.0024  0.0061  0.0196 -0.0791
                                           -0.0124  0.1817 -0.0003 -0.0103  0.1812
                                            0.0100  0.0484 -0.9609  0.0378
   144. (0.00010) RY*( 8) C   9           s(  0.52%)p14.84(  7.69%)d99.99( 91.79%)
   145. (0.00002) RY*( 9) C   9           s(  0.44%)p 0.28(  0.13%)d99.99( 99.44%)
   146. (0.00651) RY*( 1) C  10           s(  9.94%)p 8.70( 86.48%)d 0.36(  3.58%)
                                            0.0000  0.0168  0.3149 -0.0083  0.7470
                                            0.0055  0.5520 -0.0008  0.0440 -0.1193
                                            0.0013  0.0110 -0.1419 -0.0363
   147. (0.00368) RY*( 2) C  10           s(  0.15%)p99.99( 91.74%)d52.74(  8.11%)
                                            0.0000 -0.0193  0.0341 -0.0048 -0.5711
                                            0.0251  0.7675  0.0015  0.0392  0.2458
                                            0.0086  0.0083 -0.1428  0.0110
   148. (0.00154) RY*( 3) C  10           s( 88.92%)p 0.11( 10.03%)d 0.01(  1.05%)
                                           -0.0000 -0.0086  0.9429  0.0079 -0.2468
                                           -0.0078 -0.1983 -0.0022 -0.0001 -0.0434
                                            0.0309  0.0169  0.0707 -0.0486
   149. (0.00116) RY*( 4) C  10           s(  0.02%)p99.99( 75.83%)d99.99( 24.15%)
                                            0.0000 -0.0002  0.0155  0.0002  0.0079
                                           -0.0009  0.0468  0.0126 -0.8694  0.0067
                                           -0.2856  0.3988  0.0041  0.0277
   150. (0.00064) RY*( 5) C  10           s(  0.00%)p 1.00( 23.56%)d 3.24( 76.43%)
                                            0.0000 -0.0001  0.0069  0.0001  0.0009
                                            0.0000  0.0262  0.0062 -0.4847 -0.0180
                                            0.3799 -0.7824 -0.0529 -0.0689
   151. (0.00055) RY*( 6) C  10           s(  0.13%)p 4.49(  0.57%)d99.99( 99.30%)
                                            0.0000 -0.0004  0.0357  0.0003 -0.0033
                                           -0.0010 -0.0094  0.0163  0.0732  0.0410
                                           -0.8779 -0.4675 -0.0207 -0.0400
   152. (0.00016) RY*( 7) C  10           s(  0.00%)p 1.00(  3.99%)d24.06( 96.01%)
                                            0.0000 -0.0024  0.0061  0.0196 -0.0791
                                            0.0124 -0.1817  0.0003  0.0103 -0.1812
                                           -0.0100  0.0484 -0.9609  0.0378
   153. (0.00010) RY*( 8) C  10           s(  0.52%)p14.84(  7.69%)d99.99( 91.79%)
   154. (0.00002) RY*( 9) C  10           s(  0.44%)p 0.28(  0.13%)d99.99( 99.44%)
   155. (0.00570) RY*( 1) C  11           s(  9.78%)p 8.57( 83.86%)d 0.65(  6.36%)
                                            0.0000  0.0248  0.3117 -0.0055 -0.8202
                                           -0.0108 -0.4072  0.0004 -0.0022  0.0053
                                           -0.0239  0.0370 -0.2422 -0.0545
   156. (0.00471) RY*( 2) C  11           s(  9.50%)p 8.70( 82.69%)d 0.82(  7.81%)
                                            0.0000 -0.0194  0.3077 -0.0067  0.5028
                                           -0.0130 -0.7525 -0.0012 -0.0871  0.2730
                                            0.0403 -0.0159 -0.0404 -0.0099
   157. (0.00276) RY*( 3) C  11           s( 78.84%)p 0.23( 18.28%)d 0.04(  2.88%)
                                           -0.0000 -0.0090  0.8879 -0.0111  0.1226
                                            0.0078  0.4042 -0.0001 -0.0646 -0.1359
                                            0.0467 -0.0171  0.0533 -0.0705
   158. (0.00185) RY*( 4) C  11           s(  0.27%)p99.99( 67.85%)d99.99( 31.88%)
                                            0.0000 -0.0014  0.0523 -0.0019  0.0109
                                            0.0001 -0.0425 -0.0053  0.8225  0.0031
                                            0.2148 -0.5195  0.0055 -0.0530
   159. (0.00132) RY*( 5) C  11           s(  0.78%)p33.59( 26.12%)d93.98( 73.10%)
                                           -0.0000 -0.0028  0.0881 -0.0013  0.0526
                                            0.0009 -0.0235 -0.0157  0.5076  0.0453
                                           -0.6457  0.5464  0.1095  0.0377
   160. (0.00081) RY*( 6) C  11           s(  0.00%)p 1.00(  4.82%)d19.76( 95.18%)
                                           -0.0000 -0.0005  0.0020 -0.0004  0.0099
                                            0.0014  0.0194 -0.0113 -0.2181  0.0205
                                           -0.7283 -0.6414 -0.0725 -0.0664
   161. (0.00023) RY*( 7) C  11           s(  0.19%)p45.08(  8.57%)d99.99( 91.24%)
                                            0.0000  0.0105  0.0423  0.0278 -0.1622
                                           -0.0190  0.2404 -0.0002 -0.0216  0.9310
                                            0.0416 -0.0320  0.2040  0.0361
   162. (0.00018) RY*( 8) C  11           s(  0.04%)p99.99(  7.64%)d99.99( 92.32%)
                                           -0.0000  0.0072  0.0188  0.0115 -0.1651
                                            0.0072 -0.2074  0.0016 -0.0770 -0.1827
                                            0.0024 -0.0878  0.9351 -0.0881
   163. (0.00002) RY*( 9) C  11           s(  0.77%)p 0.32(  0.25%)d99.99( 98.99%)
   164. (0.00459) RY*( 1) C  12           s(  0.10%)p99.99( 93.35%)d64.04(  6.55%)
                                           -0.0000  0.0234 -0.0218 -0.0252 -0.9498
                                           -0.0062 -0.1748  0.0004 -0.0083  0.1202
                                            0.0101 -0.0078  0.2236 -0.0299
   165. (0.00259) RY*( 2) C  12           s(  2.33%)p41.18( 95.78%)d 0.81(  1.89%)
                                            0.0000  0.0136  0.1519 -0.0024  0.1803
                                            0.0283 -0.9583  0.0012 -0.0782 -0.1065
                                           -0.0018 -0.0207  0.0814 -0.0223
   166. (0.00104) RY*( 3) C  12           s(  0.27%)p99.99( 91.39%)d31.17(  8.34%)
                                            0.0000  0.0013  0.0517  0.0031 -0.0055
                                           -0.0006  0.0814 -0.0090 -0.9525 -0.0103
                                            0.0728  0.2764  0.0261  0.0300
   167. (0.00085) RY*( 4) C  12           s( 93.14%)p 0.02(  2.29%)d 0.05(  4.56%)
                                            0.0000 -0.0049  0.9651  0.0223 -0.0796
                                            0.0006  0.1243 -0.0001  0.0254  0.0131
                                            0.0349 -0.1185 -0.1634 -0.0591
   168. (0.00065) RY*( 5) C  12           s(  1.63%)p 3.60(  5.87%)d56.68( 92.50%)
                                            0.0000 -0.0010  0.1277  0.0028 -0.0083
                                            0.0017 -0.0193 -0.0086  0.2411  0.0017
                                           -0.3480  0.8918  0.0290  0.0879
   169. (0.00010) RY*( 6) C  12           s(  1.94%)p 1.97(  3.83%)d48.53( 94.23%)
                                           -0.0000 -0.0030  0.1393  0.0036  0.1105
                                           -0.0252  0.1580 -0.0027  0.0222 -0.4202
                                           -0.0664 -0.0897  0.8539  0.1555
   170. (0.00006) RY*( 7) C  12           s(  0.58%)p 5.91(  3.45%)d99.99( 95.97%)
   171. (0.00001) RY*( 8) C  12           s(  0.03%)p86.82(  2.81%)d99.99( 97.16%)
   172. (0.00001) RY*( 9) C  12           s(  0.05%)p27.44(  1.32%)d99.99( 98.63%)
   173. (0.00542) RY*( 1) C  13           s(  0.15%)p99.99( 93.22%)d45.41(  6.63%)
                                           -0.0000  0.0285  0.0255 -0.0045 -0.2803
                                           -0.0302 -0.9216 -0.0027 -0.0574  0.1041
                                            0.0092  0.0179 -0.2319 -0.0363
   174. (0.00259) RY*( 2) C  13           s(  0.09%)p99.99( 98.55%)d15.96(  1.36%)
                                           -0.0000 -0.0024  0.0291  0.0369 -0.9501
                                           -0.0061  0.2853 -0.0003 -0.0046 -0.1119
                                           -0.0082  0.0037 -0.0321  0.0013
   175. (0.00095) RY*( 3) C  13           s(  0.71%)p99.99( 91.19%)d11.41(  8.10%)
                                            0.0000 -0.0006  0.0842  0.0007 -0.0183
                                            0.0014 -0.0548  0.0042  0.9532 -0.0166
                                            0.1103 -0.2595 -0.0049 -0.0342
   176. (0.00083) RY*( 4) C  13           s( 93.09%)p 0.01(  0.88%)d 0.06(  6.03%)
                                            0.0000 -0.0037  0.9648  0.0014  0.0301
                                            0.0192 -0.0321  0.0006 -0.0804 -0.1305
                                           -0.0360  0.0265  0.1729 -0.1066
   177. (0.00080) RY*( 5) C  13           s(  0.04%)p74.12(  2.88%)d99.99( 97.08%)
                                            0.0000 -0.0001  0.0197  0.0001  0.0044
                                            0.0014  0.0129 -0.0140 -0.1686 -0.0652
                                            0.9622 -0.2004 -0.0164 -0.0178
   178. (0.00014) RY*( 6) C  13           s(  0.23%)p 5.83(  1.34%)d99.99( 98.43%)
                                           -0.0000 -0.0005  0.0479  0.0256 -0.1095
                                           -0.0058  0.0267 -0.0002 -0.0012  0.8894
                                            0.0614 -0.0236  0.4344 -0.0161
   179. (0.00005) RY*( 7) C  13           s(  5.70%)p 0.87(  4.96%)d15.66( 89.34%)
   180. (0.00000) RY*( 8) C  13           s(  0.00%)p 1.00(  5.30%)d17.88( 94.70%)
   181. (0.00000) RY*( 9) C  13           s(  0.09%)p19.20(  1.75%)d99.99( 98.16%)
   182. (0.00524) RY*( 1) C  14           s(  0.14%)p99.99( 93.10%)d47.07(  6.75%)
                                           -0.0000  0.0284  0.0251  0.0196  0.7175
                                           -0.0221 -0.6432 -0.0014 -0.0398 -0.2574
                                           -0.0146  0.0021 -0.0026 -0.0320
   183. (0.00265) RY*( 2) C  14           s(  0.05%)p99.99( 98.60%)d25.99(  1.35%)
                                            0.0000 -0.0014  0.0227 -0.0287  0.6642
                                           -0.0261  0.7356 -0.0016  0.0469  0.0094
                                            0.0012  0.0082 -0.1154 -0.0021
   184. (0.00104) RY*( 3) C  14           s(  0.51%)p99.99( 94.08%)d10.50(  5.40%)
                                            0.0000 -0.0002  0.0717 -0.0009 -0.0018
                                            0.0005 -0.0625  0.0096  0.9679 -0.0019
                                            0.2011 -0.1148 -0.0076 -0.0175
   185. (0.00085) RY*( 4) C  14           s( 93.79%)p 0.01(  0.67%)d 0.06(  5.54%)
                                            0.0000 -0.0036  0.9684 -0.0130  0.0031
                                            0.0144 -0.0351 -0.0003 -0.0713  0.2123
                                           -0.0168  0.0065 -0.0248 -0.0971
   186. (0.00067) RY*( 5) C  14           s(  0.04%)p 7.37(  0.27%)d99.99( 99.69%)
                                            0.0000 -0.0001  0.0193 -0.0003 -0.0002
                                           -0.0003  0.0009  0.0109 -0.0511 -0.0349
                                            0.6673  0.7368  0.0428  0.0758
   187. (0.00014) RY*( 6) C  14           s(  0.05%)p26.87(  1.38%)d99.99( 98.57%)
                                            0.0000  0.0000  0.0226 -0.0190  0.0822
                                           -0.0189  0.0792 -0.0011  0.0039  0.0233
                                            0.0022 -0.0577  0.9908 -0.0102
   188. (0.00005) RY*( 7) C  14           s(  5.47%)p 0.91(  5.00%)d16.38( 89.54%)
   189. (0.00000) RY*( 8) C  14           s(  0.00%)p 1.00(  5.18%)d18.31( 94.82%)
   190. (0.00000) RY*( 9) C  14           s(  0.05%)p37.57(  1.78%)d99.99( 98.17%)
   191. (0.00533) RY*( 1) C  15           s(  0.30%)p99.99( 93.04%)d21.88(  6.65%)
                                            0.0000 -0.0260  0.0486 -0.0277 -0.8761
                                           -0.0067 -0.4022 -0.0001 -0.0150 -0.1352
                                           -0.0071  0.0091 -0.2173  0.0300
   192. (0.00259) RY*( 2) C  15           s(  2.55%)p37.24( 95.08%)d 0.93(  2.37%)
                                            0.0000  0.0153  0.1591 -0.0054  0.4111
                                            0.0242 -0.8832  0.0018 -0.0338  0.1330
                                            0.0126 -0.0014 -0.0727 -0.0228
   193. (0.00097) RY*( 3) C  15           s(  0.03%)p99.99( 65.67%)d99.99( 34.30%)
                                            0.0000 -0.0002  0.0176  0.0001 -0.0030
                                           -0.0015 -0.0236  0.0107  0.8099 -0.0163
                                            0.2771 -0.5126 -0.0236 -0.0516
   194. (0.00077) RY*( 4) C  15           s( 94.74%)p 0.03(  2.78%)d 0.03(  2.48%)
                                            0.0000 -0.0042  0.9733 -0.0146  0.0102
                                           -0.0140  0.1651 -0.0013  0.0003 -0.1328
                                           -0.0135  0.0314 -0.0499 -0.0594
   195. (0.00066) RY*( 5) C  15           s(  0.02%)p99.99( 31.24%)d99.99( 68.74%)
                                            0.0000 -0.0002  0.0143 -0.0004 -0.0031
                                           -0.0003  0.0283  0.0085 -0.5582 -0.0145
                                            0.1002 -0.8178 -0.0380 -0.0827
   196. (0.00010) RY*( 6) C  15           s(  1.29%)p 2.51(  3.24%)d73.93( 95.47%)
                                           -0.0000 -0.0021  0.1136  0.0094 -0.1416
                                           -0.0246  0.1079 -0.0013 -0.0005  0.9482
                                            0.0499 -0.0112 -0.1749  0.1500
   197. (0.00005) RY*( 7) C  15           s(  1.11%)p 3.62(  4.04%)d85.06( 94.84%)
   198. (0.00001) RY*( 8) C  15           s(  0.00%)p 1.00(  3.15%)d30.77( 96.85%)
   199. (0.00001) RY*( 9) C  15           s(  0.05%)p36.05(  1.83%)d99.99( 98.12%)
   200. (0.00533) RY*( 1) C  16           s(  0.30%)p99.99( 93.04%)d21.88(  6.65%)
                                            0.0000 -0.0260  0.0486 -0.0277 -0.8761
                                            0.0067  0.4022  0.0001  0.0150  0.1352
                                            0.0071  0.0091 -0.2173  0.0300
   201. (0.00259) RY*( 2) C  16           s(  2.55%)p37.24( 95.08%)d 0.93(  2.37%)
                                            0.0000  0.0153  0.1591 -0.0054  0.4111
                                           -0.0242  0.8832 -0.0018  0.0338 -0.1330
                                           -0.0126 -0.0014 -0.0727 -0.0228
   202. (0.00097) RY*( 3) C  16           s(  0.03%)p99.99( 65.67%)d99.99( 34.30%)
                                            0.0000 -0.0002  0.0176  0.0001 -0.0030
                                            0.0015  0.0236 -0.0107 -0.8099  0.0163
                                           -0.2771 -0.5126 -0.0236 -0.0516
   203. (0.00077) RY*( 4) C  16           s( 94.74%)p 0.03(  2.78%)d 0.03(  2.48%)
                                            0.0000 -0.0042  0.9733 -0.0146  0.0102
                                            0.0140 -0.1651  0.0013 -0.0003  0.1328
                                            0.0135  0.0314 -0.0499 -0.0594
   204. (0.00066) RY*( 5) C  16           s(  0.02%)p99.99( 31.24%)d99.99( 68.74%)
                                            0.0000 -0.0002  0.0143 -0.0004 -0.0031
                                            0.0003 -0.0283 -0.0085  0.5582  0.0145
                                           -0.1002 -0.8178 -0.0380 -0.0827
   205. (0.00010) RY*( 6) C  16           s(  1.29%)p 2.51(  3.24%)d73.93( 95.47%)
                                           -0.0000 -0.0021  0.1136  0.0094 -0.1416
                                            0.0246 -0.1079  0.0013  0.0005 -0.9482
                                           -0.0499 -0.0112 -0.1749  0.1500
   206. (0.00005) RY*( 7) C  16           s(  1.11%)p 3.62(  4.04%)d85.06( 94.84%)
   207. (0.00001) RY*( 8) C  16           s(  0.00%)p 1.00(  3.15%)d30.77( 96.85%)
   208. (0.00001) RY*( 9) C  16           s(  0.05%)p36.05(  1.83%)d99.99( 98.12%)
   209. (0.00524) RY*( 1) C  17           s(  0.14%)p99.99( 93.10%)d47.07(  6.75%)
                                           -0.0000  0.0284  0.0251  0.0196  0.7175
                                            0.0221  0.6432  0.0014  0.0398  0.2574
                                            0.0146  0.0021 -0.0026 -0.0320
   210. (0.00265) RY*( 2) C  17           s(  0.05%)p99.99( 98.60%)d25.99(  1.35%)
                                           -0.0000 -0.0014  0.0227 -0.0287  0.6642
                                            0.0261 -0.7356  0.0016 -0.0469 -0.0094
                                           -0.0012  0.0082 -0.1154 -0.0021
   211. (0.00104) RY*( 3) C  17           s(  0.51%)p99.99( 94.08%)d10.50(  5.40%)
                                            0.0000 -0.0002  0.0717 -0.0009 -0.0018
                                           -0.0005  0.0625 -0.0096 -0.9679  0.0019
                                           -0.2011 -0.1148 -0.0076 -0.0175
   212. (0.00085) RY*( 4) C  17           s( 93.79%)p 0.01(  0.67%)d 0.06(  5.54%)
                                            0.0000 -0.0036  0.9684 -0.0130  0.0031
                                           -0.0144  0.0351  0.0003  0.0713 -0.2123
                                            0.0168  0.0065 -0.0248 -0.0971
   213. (0.00067) RY*( 5) C  17           s(  0.04%)p 7.37(  0.27%)d99.99( 99.69%)
                                            0.0000 -0.0001  0.0193 -0.0003 -0.0002
                                            0.0003 -0.0009 -0.0109  0.0511  0.0349
                                           -0.6673  0.7368  0.0428  0.0758
   214. (0.00014) RY*( 6) C  17           s(  0.05%)p26.87(  1.38%)d99.99( 98.57%)
                                           -0.0000  0.0000  0.0226 -0.0190  0.0822
                                            0.0189 -0.0792  0.0011 -0.0039 -0.0233
                                           -0.0022 -0.0577  0.9908 -0.0102
   215. (0.00005) RY*( 7) C  17           s(  5.47%)p 0.91(  5.00%)d16.38( 89.54%)
   216. (0.00000) RY*( 8) C  17           s(  0.00%)p 1.00(  5.18%)d18.31( 94.82%)
   217. (0.00000) RY*( 9) C  17           s(  0.05%)p37.57(  1.78%)d99.99( 98.17%)
   218. (0.00542) RY*( 1) C  18           s(  0.15%)p99.99( 93.22%)d45.41(  6.63%)
                                           -0.0000  0.0285  0.0255 -0.0045 -0.2803
                                            0.0302  0.9216  0.0027  0.0574 -0.1041
                                           -0.0092  0.0179 -0.2319 -0.0363
   219. (0.00259) RY*( 2) C  18           s(  0.09%)p99.99( 98.55%)d15.96(  1.36%)
                                           -0.0000 -0.0024  0.0291  0.0369 -0.9501
                                            0.0061 -0.2853  0.0003  0.0046  0.1119
                                            0.0082  0.0037 -0.0321  0.0013
   220. (0.00095) RY*( 3) C  18           s(  0.71%)p99.99( 91.19%)d11.41(  8.10%)
                                            0.0000 -0.0006  0.0842  0.0007 -0.0183
                                           -0.0014  0.0548 -0.0042 -0.9532  0.0166
                                           -0.1103 -0.2595 -0.0049 -0.0342
   221. (0.00083) RY*( 4) C  18           s( 93.09%)p 0.01(  0.88%)d 0.06(  6.03%)
                                            0.0000 -0.0037  0.9648  0.0014  0.0301
                                           -0.0192  0.0321 -0.0006  0.0804  0.1305
                                            0.0360  0.0265  0.1729 -0.1066
   222. (0.00080) RY*( 5) C  18           s(  0.04%)p74.13(  2.88%)d99.99( 97.08%)
                                            0.0000 -0.0001  0.0197  0.0001  0.0044
                                           -0.0014 -0.0129  0.0140  0.1686  0.0652
                                           -0.9622 -0.2004 -0.0164 -0.0178
   223. (0.00014) RY*( 6) C  18           s(  0.23%)p 5.83(  1.34%)d99.99( 98.43%)
                                           -0.0000 -0.0005  0.0479  0.0256 -0.1095
                                            0.0058 -0.0267  0.0002  0.0012 -0.8894
                                           -0.0614 -0.0236  0.4344 -0.0161
   224. (0.00005) RY*( 7) C  18           s(  5.70%)p 0.87(  4.96%)d15.66( 89.34%)
   225. (0.00000) RY*( 8) C  18           s(  0.00%)p 1.00(  5.30%)d17.88( 94.70%)
   226. (0.00000) RY*( 9) C  18           s(  0.09%)p19.20(  1.75%)d99.99( 98.16%)
   227. (0.00459) RY*( 1) C  19           s(  0.10%)p99.99( 93.35%)d64.04(  6.55%)
                                           -0.0000  0.0234 -0.0218 -0.0252 -0.9498
                                            0.0062  0.1748 -0.0004  0.0083 -0.1202
                                           -0.0101 -0.0078  0.2236 -0.0299
   228. (0.00259) RY*( 2) C  19           s(  2.33%)p41.18( 95.78%)d 0.81(  1.89%)
                                            0.0000  0.0136  0.1519 -0.0024  0.1803
                                           -0.0283  0.9583 -0.0012  0.0782  0.1065
                                            0.0018 -0.0207  0.0814 -0.0223
   229. (0.00104) RY*( 3) C  19           s(  0.27%)p99.99( 91.39%)d31.17(  8.34%)
                                            0.0000  0.0013  0.0517  0.0031 -0.0055
                                            0.0006 -0.0814  0.0090  0.9525  0.0103
                                           -0.0728  0.2764  0.0261  0.0300
   230. (0.00085) RY*( 4) C  19           s( 93.14%)p 0.02(  2.29%)d 0.05(  4.56%)
                                            0.0000 -0.0049  0.9651  0.0223 -0.0796
                                           -0.0006 -0.1243  0.0001 -0.0254 -0.0131
                                           -0.0349 -0.1185 -0.1634 -0.0591
   231. (0.00065) RY*( 5) C  19           s(  1.63%)p 3.60(  5.87%)d56.68( 92.50%)
                                            0.0000 -0.0010  0.1277  0.0028 -0.0083
                                           -0.0017  0.0193  0.0086 -0.2411 -0.0017
                                            0.3480  0.8918  0.0290  0.0879
   232. (0.00010) RY*( 6) C  19           s(  1.94%)p 1.97(  3.83%)d48.53( 94.23%)
                                           -0.0000 -0.0030  0.1393  0.0036  0.1105
                                            0.0252 -0.1580  0.0027 -0.0222  0.4202
                                            0.0664 -0.0897  0.8539  0.1555
   233. (0.00006) RY*( 7) C  19           s(  0.58%)p 5.91(  3.45%)d99.99( 95.97%)
   234. (0.00001) RY*( 8) C  19           s(  0.03%)p86.82(  2.81%)d99.99( 97.16%)
   235. (0.00001) RY*( 9) C  19           s(  0.05%)p27.44(  1.32%)d99.99( 98.63%)
   236. (0.00144) RY*( 1) H  20           s( 99.10%)p 0.01(  0.90%)
                                            0.0044  0.9955 -0.0556 -0.0538  0.0552
   237. (0.00017) RY*( 2) H  20           s(  0.02%)p99.99( 99.98%)
                                           -0.0009  0.0155  0.0211  0.8327  0.5532
   238. (0.00008) RY*( 3) H  20           s(  0.18%)p99.99( 99.82%)
   239. (0.00006) RY*( 4) H  20           s(  0.80%)p99.99( 99.20%)
   240. (0.00163) RY*( 1) H  21           s( 99.21%)p 0.01(  0.79%)
                                            0.0046  0.9960  0.0471 -0.0511  0.0554
   241. (0.00017) RY*( 2) H  21           s(  0.00%)p 1.00(100.00%)
                                            0.0003  0.0061 -0.0087  0.7843  0.6203
   242. (0.00009) RY*( 3) H  21           s(  0.00%)p 1.00(100.00%)
   243. (0.00006) RY*( 4) H  21           s(  0.88%)p99.99( 99.12%)
   244. (0.00159) RY*( 1) H  22           s( 99.24%)p 0.01(  0.76%)
                                            0.0045  0.9962  0.0873 -0.0000  0.0000
   245. (0.00018) RY*( 2) H  22           s(  0.00%)p 1.00(100.00%)
                                            0.0000  0.0000 -0.0000  0.7986  0.6019
   246. (0.00008) RY*( 3) H  22           s(  0.00%)p 1.00(100.00%)
   247. (0.00006) RY*( 4) H  22           s(  0.85%)p99.99( 99.15%)
   248. (0.00163) RY*( 1) H  23           s( 99.21%)p 0.01(  0.79%)
                                            0.0046  0.9960  0.0471  0.0511 -0.0554
   249. (0.00017) RY*( 2) H  23           s(  0.00%)p 1.00(100.00%)
                                            0.0003  0.0061 -0.0087 -0.7843 -0.6203
   250. (0.00009) RY*( 3) H  23           s(  0.00%)p 1.00(100.00%)
   251. (0.00006) RY*( 4) H  23           s(  0.88%)p99.99( 99.12%)
   252. (0.00144) RY*( 1) H  24           s( 99.10%)p 0.01(  0.90%)
                                            0.0044  0.9955 -0.0556  0.0538 -0.0552
   253. (0.00017) RY*( 2) H  24           s(  0.02%)p99.99( 99.98%)
                                           -0.0009  0.0155  0.0211 -0.8327 -0.5532
   254. (0.00008) RY*( 3) H  24           s(  0.18%)p99.99( 99.82%)
   255. (0.00006) RY*( 4) H  24           s(  0.80%)p99.99( 99.20%)
   256. (0.00155) RY*( 1) H  25           s( 99.01%)p 0.01(  0.99%)
                                            0.0044  0.9950  0.0972  0.0080  0.0188
   257. (0.00020) RY*( 2) H  25           s(  0.02%)p99.99( 99.98%)
                                            0.0005  0.0143  0.0384  0.0952 -0.9946
   258. (0.00009) RY*( 3) H  25           s(  0.34%)p99.99( 99.66%)
   259. (0.00006) RY*( 4) H  25           s(  0.71%)p99.99( 99.29%)
   260. (0.00157) RY*( 1) H  26           s( 99.07%)p 0.01(  0.93%)
                                            0.0046  0.9953  0.0153  0.0950  0.0035
   261. (0.00019) RY*( 2) H  26           s(  0.00%)p 1.00(100.00%)
                                            0.0001  0.0028 -0.0076 -0.0649  0.9979
   262. (0.00009) RY*( 3) H  26           s(  0.00%)p 1.00(100.00%)
   263. (0.00006) RY*( 4) H  26           s(  1.02%)p97.44( 98.98%)
   264. (0.00157) RY*( 1) H  27           s( 99.10%)p 0.01(  0.90%)
                                            0.0045  0.9955 -0.0638  0.0701  0.0012
   265. (0.00020) RY*( 2) H  27           s(  0.00%)p 1.00(100.00%)
                                            0.0001  0.0025  0.0001 -0.0524  0.9986
   266. (0.00009) RY*( 3) H  27           s(  0.00%)p 1.00(100.00%)
   267. (0.00006) RY*( 4) H  27           s(  0.98%)p99.99( 99.02%)
   268. (0.00159) RY*( 1) H  28           s( 99.14%)p 0.01(  0.86%)
                                            0.0045  0.9957 -0.0895 -0.0243 -0.0022
   269. (0.00019) RY*( 2) H  28           s(  0.00%)p 1.00(100.00%)
                                            0.0001  0.0010 -0.0012 -0.0458  0.9990
   270. (0.00009) RY*( 3) H  28           s(  0.03%)p99.99( 99.97%)
   271. (0.00006) RY*( 4) H  28           s(  0.92%)p99.99( 99.08%)
   272. (0.00159) RY*( 1) H  29           s( 99.14%)p 0.01(  0.86%)
                                            0.0045  0.9957 -0.0895  0.0243  0.0022
   273. (0.00019) RY*( 2) H  29           s(  0.00%)p 1.00(100.00%)
                                            0.0001  0.0010 -0.0012  0.0458 -0.9990
   274. (0.00009) RY*( 3) H  29           s(  0.03%)p99.99( 99.97%)
   275. (0.00006) RY*( 4) H  29           s(  0.92%)p99.99( 99.08%)
   276. (0.00157) RY*( 1) H  30           s( 99.10%)p 0.01(  0.90%)
                                            0.0045  0.9955 -0.0638 -0.0701 -0.0012
   277. (0.00020) RY*( 2) H  30           s(  0.00%)p 1.00(100.00%)
                                            0.0001  0.0025  0.0001  0.0524 -0.9986
   278. (0.00009) RY*( 3) H  30           s(  0.00%)p 1.00(100.00%)
   279. (0.00006) RY*( 4) H  30           s(  0.98%)p99.99( 99.02%)
   280. (0.00157) RY*( 1) H  31           s( 99.07%)p 0.01(  0.93%)
                                            0.0046  0.9953  0.0153 -0.0950 -0.0035
   281. (0.00019) RY*( 2) H  31           s(  0.00%)p 1.00(100.00%)
                                            0.0001  0.0028 -0.0076  0.0649 -0.9979
   282. (0.00009) RY*( 3) H  31           s(  0.00%)p 1.00(100.00%)
   283. (0.00006) RY*( 4) H  31           s(  1.02%)p97.44( 98.98%)
   284. (0.00155) RY*( 1) H  32           s( 99.01%)p 0.01(  0.99%)
                                            0.0044  0.9950  0.0972 -0.0080 -0.0188
   285. (0.00020) RY*( 2) H  32           s(  0.02%)p99.99( 99.98%)
                                            0.0005  0.0143  0.0384 -0.0952  0.9946
   286. (0.00009) RY*( 3) H  32           s(  0.34%)p99.99( 99.66%)
   287. (0.00006) RY*( 4) H  32           s(  0.71%)p99.99( 99.29%)
   288. (0.04019) BD*( 1) N   1 - C   2  
                ( 36.80%)   0.6066* N   1 s( 34.27%)p 1.92( 65.70%)d 0.00(  0.03%)
                                            0.0000 -0.5854 -0.0026 -0.8105 -0.0050
                                            0.0000 -0.0000 -0.0000 -0.0000  0.0000
                                           -0.0000 -0.0006 -0.0132  0.0109
                ( 63.20%)  -0.7950* C   2 s( 26.82%)p 2.72( 73.05%)d 0.01(  0.14%)
                                            0.0000 -0.5179 -0.0010  0.8546  0.0072
                                            0.0018 -0.0000  0.0014  0.0000  0.0000
                                            0.0000  0.0017 -0.0319  0.0185
   289. (0.03679) BD*( 1) N   1 - C   8  
                ( 36.60%)   0.6049* N   1 s( 32.84%)p 2.04( 67.13%)d 0.00(  0.03%)
                                           -0.0001 -0.5731  0.0001  0.4139  0.0090
                                            0.7060 -0.0083  0.0354 -0.0036 -0.0128
                                           -0.0002 -0.0008  0.0045  0.0114
                ( 63.40%)  -0.7963* C   8 s( 27.00%)p 2.70( 72.86%)d 0.01(  0.14%)
                                            0.0001 -0.5196 -0.0078 -0.5603 -0.0258
                                           -0.6426  0.0027 -0.0324  0.0020 -0.0295
                                           -0.0017 -0.0022  0.0082  0.0203
   290. (0.03679) BD*( 1) N   1 - C  11  
                ( 36.60%)   0.6049* N   1 s( 32.84%)p 2.04( 67.13%)d 0.00(  0.03%)
                                           -0.0001 -0.5731  0.0001  0.4139  0.0090
                                           -0.7060  0.0083 -0.0354  0.0036  0.0128
                                            0.0002 -0.0008  0.0045  0.0114
                ( 63.40%)  -0.7963* C  11 s( 27.00%)p 2.70( 72.86%)d 0.01(  0.14%)
                                            0.0001 -0.5196 -0.0078 -0.5603 -0.0258
                                            0.6426 -0.0027  0.0324 -0.0020  0.0295
                                            0.0017 -0.0022  0.0082  0.0203
   291. (0.02821) BD*( 1) C   2 - C   3  
                ( 49.08%)   0.7005* C   2 s( 36.52%)p 1.74( 63.44%)d 0.00(  0.04%)
                                            0.0001 -0.6043 -0.0015 -0.3662  0.0177
                                            0.4330 -0.0001 -0.5588 -0.0148  0.0076
                                           -0.0106  0.0140  0.0011 -0.0035
                ( 50.92%)  -0.7136* C   3 s( 35.09%)p 1.85( 64.86%)d 0.00(  0.05%)
                                           -0.0001 -0.5924 -0.0040  0.4270  0.0225
                                           -0.4059  0.0022  0.5486 -0.0090  0.0087
                                           -0.0125  0.0146 -0.0010 -0.0050
   292. (0.02817) BD*( 1) C   2 - C   7  
                ( 49.07%)   0.7005* C   2 s( 36.53%)p 1.74( 63.43%)d 0.00(  0.04%)
                                            0.0001 -0.6044 -0.0016 -0.3663  0.0177
                                           -0.4444  0.0004  0.5496  0.0147 -0.0077
                                            0.0105  0.0140  0.0010 -0.0037
                ( 50.93%)  -0.7136* C   7 s( 35.09%)p 1.85( 64.86%)d 0.00(  0.05%)
                                           -0.0001 -0.5924 -0.0040  0.4270  0.0225
                                            0.4058 -0.0022 -0.5487  0.0090 -0.0086
                                            0.0126  0.0146 -0.0011 -0.0051
   293. (0.37381) BD*( 2) C   2 - C   7  
                ( 48.96%)   0.6997* C   2 s(  0.01%)p 1.00( 99.96%)d 0.00(  0.03%)
                                            0.0000  0.0076  0.0013  0.0073 -0.0000
                                           -0.7839  0.0163 -0.6204 -0.0045 -0.0103
                                           -0.0091  0.0026  0.0055  0.0089
                ( 51.04%)  -0.7144* C   7 s(  0.01%)p99.99( 99.94%)d 3.75(  0.05%)
                                            0.0001  0.0094  0.0062  0.0114 -0.0065
                                           -0.8029  0.0049 -0.5954  0.0024 -0.0001
                                            0.0001 -0.0065 -0.0104 -0.0181
   294. (0.01630) BD*( 1) C   3 - C   4  
                ( 49.59%)   0.7042* C   3 s( 36.13%)p 1.77( 63.83%)d 0.00(  0.04%)
                                            0.0000 -0.6009 -0.0153 -0.7974 -0.0109
                                            0.0275  0.0243 -0.0080 -0.0307 -0.0006
                                            0.0022  0.0015 -0.0180  0.0099
                ( 50.41%)  -0.7100* C   4 s( 35.68%)p 1.80( 64.27%)d 0.00(  0.05%)
                                           -0.0001 -0.5973 -0.0074  0.8003  0.0093
                                            0.0186  0.0229 -0.0179 -0.0311  0.0009
                                           -0.0014  0.0017 -0.0186  0.0102
   295. (0.32721) BD*( 2) C   3 - C   4  
                ( 49.49%)   0.7035* C   3 s(  0.02%)p99.99( 99.94%)d 2.91(  0.04%)
                                            0.0001 -0.0113 -0.0051 -0.0130  0.0048
                                           -0.8024  0.0080 -0.5960  0.0046 -0.0141
                                           -0.0108  0.0040  0.0052  0.0095
                ( 50.51%)  -0.7107* C   4 s(  0.00%)p 1.00( 99.95%)d 0.00(  0.05%)
                                           -0.0000 -0.0012 -0.0018  0.0039  0.0008
                                           -0.7925  0.0069 -0.6094  0.0067  0.0152
                                            0.0111  0.0025  0.0054  0.0090
   296. (0.01355) BD*( 1) C   3 - H  20  
                ( 38.05%)   0.6168* C   3 s( 28.69%)p 2.48( 71.28%)d 0.00(  0.03%)
                                            0.0003 -0.5354  0.0151  0.4243 -0.0106
                                            0.4355 -0.0037 -0.5856 -0.0032 -0.0081
                                            0.0102  0.0115 -0.0010 -0.0030
                ( 61.95%)  -0.7871* H  20 s( 99.91%)p 0.00(  0.09%)
                                           -0.9995  0.0015 -0.0154 -0.0151  0.0217
   297. (0.01758) BD*( 1) C   4 - C   5  
                ( 49.89%)   0.7063* C   4 s( 35.83%)p 1.79( 64.13%)d 0.00(  0.04%)
                                           -0.0000 -0.5985 -0.0084 -0.4250 -0.0394
                                           -0.4137  0.0060  0.5365 -0.0078 -0.0087
                                            0.0111  0.0148  0.0004 -0.0045
                ( 50.11%)  -0.7079* C   5 s( 35.64%)p 1.80( 64.32%)d 0.00(  0.04%)
                                           -0.0000 -0.5969 -0.0084  0.3777 -0.0277
                                            0.4375  0.0180 -0.5545 -0.0228 -0.0099
                                            0.0125  0.0135 -0.0015 -0.0029
   298. (0.01414) BD*( 1) C   4 - H  21  
                ( 38.52%)   0.6207* C   4 s( 28.40%)p 2.52( 71.57%)d 0.00(  0.03%)
                                            0.0003 -0.5327  0.0132 -0.4206  0.0039
                                            0.4466 -0.0044 -0.5825  0.0060  0.0078
                                           -0.0098  0.0119 -0.0000 -0.0036
                ( 61.48%)  -0.7841* H  21 s( 99.91%)p 0.00(  0.09%)
                                           -0.9995  0.0020  0.0152 -0.0160  0.0208
   299. (0.01758) BD*( 1) C   5 - C   6  
                ( 50.11%)   0.7079* C   5 s( 35.64%)p 1.80( 64.32%)d 0.00(  0.04%)
                                           -0.0000 -0.5969 -0.0083  0.3777 -0.0277
                                           -0.4376 -0.0180  0.5545  0.0228  0.0099
                                           -0.0125  0.0135 -0.0015 -0.0029
                ( 49.89%)  -0.7063* C   6 s( 35.83%)p 1.79( 64.13%)d 0.00(  0.04%)
                                           -0.0000 -0.5985 -0.0084 -0.4250 -0.0394
                                            0.4139 -0.0060 -0.5363  0.0078  0.0087
                                           -0.0110  0.0148  0.0005 -0.0045
   300. (0.33347) BD*( 2) C   5 - C   6  
                ( 49.61%)   0.7043* C   5 s(  0.00%)p 1.00( 99.96%)d 0.00(  0.04%)
                                            0.0000  0.0004  0.0003  0.0005 -0.0002
                                           -0.7848  0.0093 -0.6193  0.0070  0.0147
                                            0.0117  0.0024  0.0048  0.0081
                ( 50.39%)  -0.7099* C   6 s(  0.00%)p 1.00( 99.95%)d 0.00(  0.05%)
                                           -0.0001  0.0022  0.0011 -0.0010 -0.0001
                                           -0.7906  0.0087 -0.6119  0.0061  0.0005
                                            0.0005 -0.0050 -0.0104 -0.0179
   301. (0.01418) BD*( 1) C   5 - H  22  
                ( 38.57%)   0.6211* C   5 s( 28.63%)p 2.49( 71.34%)d 0.00(  0.03%)
                                            0.0003 -0.5349  0.0137 -0.8446  0.0078
                                           -0.0005  0.0000 -0.0004  0.0000  0.0000
                                            0.0000  0.0011 -0.0153  0.0085
                ( 61.43%)  -0.7838* H  22 s( 99.91%)p 0.00(  0.09%)
                                           -0.9995  0.0019  0.0303 -0.0000  0.0000
   302. (0.01630) BD*( 1) C   6 - C   7  
                ( 50.41%)   0.7100* C   6 s( 35.68%)p 1.80( 64.27%)d 0.00(  0.05%)
                                            0.0001  0.5973  0.0074 -0.8003 -0.0093
                                            0.0173  0.0229 -0.0189 -0.0311  0.0009
                                           -0.0014 -0.0017  0.0186 -0.0103
                ( 49.59%)  -0.7042* C   7 s( 36.13%)p 1.77( 63.82%)d 0.00(  0.04%)
                                           -0.0000  0.6009  0.0153  0.7974  0.0109
                                            0.0255  0.0243 -0.0095 -0.0307 -0.0006
                                            0.0022 -0.0015  0.0180 -0.0099
   303. (0.01414) BD*( 1) C   6 - H  23  
                ( 38.52%)   0.6206* C   6 s( 28.40%)p 2.52( 71.57%)d 0.00(  0.03%)
                                            0.0003 -0.5327  0.0132 -0.4206  0.0038
                                           -0.4498  0.0044  0.5800 -0.0060 -0.0077
                                            0.0099  0.0119 -0.0000 -0.0036
                ( 61.48%)  -0.7841* H  23 s( 99.91%)p 0.00(  0.09%)
                                           -0.9995  0.0020  0.0152  0.0160 -0.0208
   304. (0.01355) BD*( 1) C   7 - H  24  
                ( 38.05%)   0.6169* C   7 s( 28.69%)p 2.48( 71.28%)d 0.00(  0.03%)
                                           -0.0003  0.5354 -0.0150 -0.4243  0.0106
                                            0.4347 -0.0037 -0.5862 -0.0032 -0.0081
                                            0.0103 -0.0115  0.0010  0.0030
                ( 61.95%)  -0.7871* H  24 s( 99.91%)p 0.00(  0.09%)
                                            0.9995 -0.0015  0.0154 -0.0151  0.0217
   305. (0.02961) BD*( 1) C   8 - C   9  
                ( 49.88%)   0.7062* C   8 s( 34.10%)p 1.93( 65.86%)d 0.00(  0.04%)
                                            0.0001 -0.5839  0.0077  0.7835 -0.0164
                                           -0.2099  0.0072 -0.0157 -0.0012  0.0115
                                            0.0007 -0.0003 -0.0124  0.0126
                ( 50.12%)  -0.7080* C   9 s( 30.24%)p 2.31( 69.71%)d 0.00(  0.05%)
                                            0.0000 -0.5499  0.0012 -0.7862  0.0060
                                            0.2808  0.0058  0.0062 -0.0001  0.0077
                                            0.0002 -0.0004 -0.0157  0.0138
   306. (0.47377) BD*( 2) C   8 - C   9  
                ( 51.68%)   0.7189* C   8 s(  0.00%)p 1.00( 99.97%)d 0.00(  0.03%)
                                            0.0001  0.0015 -0.0019  0.0059 -0.0024
                                           -0.0566  0.0000  0.9982  0.0099  0.0005
                                           -0.0172  0.0014 -0.0000 -0.0001
                ( 48.32%)  -0.6951* C   9 s(  0.00%)p 1.00( 99.97%)d 0.00(  0.03%)
                                           -0.0000 -0.0001 -0.0012 -0.0090 -0.0006
                                           -0.0475 -0.0006  0.9986  0.0128 -0.0008
                                            0.0157 -0.0075 -0.0005 -0.0008
   307. (0.02397) BD*( 1) C   8 - C  19  
                ( 48.60%)   0.6971* C   8 s( 38.72%)p 1.58( 61.24%)d 0.00(  0.03%)
                                            0.0001 -0.6222 -0.0069 -0.2665 -0.0199
                                            0.7341 -0.0111  0.0441  0.0012  0.0091
                                            0.0004 -0.0021  0.0119  0.0109
                ( 51.40%)  -0.7170* C  19 s( 34.47%)p 1.90( 65.47%)d 0.00(  0.05%)
                                           -0.0001 -0.5871 -0.0072  0.1567 -0.0233
                                           -0.7914 -0.0113 -0.0573  0.0006  0.0084
                                            0.0006 -0.0029  0.0161  0.0131
   308. (0.03268) BD*( 1) C   9 - C  10  
                ( 50.00%)   0.7071* C   9 s( 32.76%)p 2.05( 67.20%)d 0.00(  0.04%)
                                           -0.0000 -0.5724  0.0027  0.1107  0.0251
                                           -0.8107  0.0192 -0.0376  0.0012 -0.0011
                                           -0.0001 -0.0015  0.0160  0.0125
                ( 50.00%)  -0.7071* C  10 s( 32.76%)p 2.05( 67.20%)d 0.00(  0.04%)
                                           -0.0000 -0.5724  0.0027  0.1107  0.0251
                                            0.8107 -0.0192  0.0376 -0.0012  0.0011
                                            0.0001 -0.0015  0.0160  0.0125
   309. (0.02550) BD*( 1) C   9 - C  16  
                ( 48.38%)   0.6956* C   9 s( 36.87%)p 1.71( 63.10%)d 0.00(  0.04%)
                                            0.0000 -0.6072 -0.0057  0.6073  0.0188
                                            0.5106 -0.0145  0.0297 -0.0009 -0.0152
                                           -0.0009 -0.0011  0.0005  0.0110
                ( 51.62%)  -0.7185* C  16 s( 35.24%)p 1.84( 64.72%)d 0.00(  0.05%)
                                           -0.0001 -0.5936 -0.0029 -0.5553  0.0194
                                           -0.5804 -0.0200 -0.0335 -0.0013 -0.0178
                                           -0.0010 -0.0012 -0.0015  0.0131
   310. (0.02961) BD*( 1) C  10 - C  11  
                ( 50.12%)   0.7080* C  10 s( 30.24%)p 2.31( 69.71%)d 0.00(  0.05%)
                                           -0.0000  0.5499 -0.0012  0.7862 -0.0060
                                            0.2808  0.0058  0.0062 -0.0001  0.0077
                                            0.0002  0.0004  0.0157 -0.0138
                ( 49.88%)  -0.7062* C  11 s( 34.10%)p 1.93( 65.86%)d 0.00(  0.04%)
                                           -0.0001  0.5839 -0.0077 -0.7835  0.0164
                                           -0.2099  0.0072 -0.0157 -0.0012  0.0115
                                            0.0007  0.0003  0.0124 -0.0126
   311. (0.47377) BD*( 2) C  10 - C  11  
                ( 48.32%)   0.6951* C  10 s(  0.00%)p 1.00( 99.97%)d 0.00(  0.03%)
                                           -0.0000 -0.0001 -0.0012 -0.0090 -0.0006
                                            0.0475  0.0006 -0.9986 -0.0128  0.0008
                                           -0.0157 -0.0075 -0.0005 -0.0008
                ( 51.68%)  -0.7189* C  11 s(  0.00%)p 1.00( 99.97%)d 0.00(  0.03%)
                                            0.0001  0.0015 -0.0019  0.0059 -0.0024
                                            0.0566 -0.0000 -0.9982 -0.0099 -0.0005
                                            0.0172  0.0014 -0.0000 -0.0001
   312. (0.02550) BD*( 1) C  10 - C  15  
                ( 48.38%)   0.6956* C  10 s( 36.87%)p 1.71( 63.10%)d 0.00(  0.04%)
                                            0.0000 -0.6072 -0.0057  0.6073  0.0188
                                           -0.5106  0.0145 -0.0297  0.0009  0.0152
                                            0.0009 -0.0011  0.0005  0.0110
                ( 51.62%)  -0.7185* C  15 s( 35.24%)p 1.84( 64.72%)d 0.00(  0.05%)
                                           -0.0001 -0.5936 -0.0029 -0.5553  0.0194
                                            0.5804  0.0200  0.0335  0.0013  0.0178
                                            0.0010 -0.0012 -0.0015  0.0131
   313. (0.02397) BD*( 1) C  11 - C  12  
                ( 48.60%)   0.6971* C  11 s( 38.72%)p 1.58( 61.24%)d 0.00(  0.03%)
                                            0.0001 -0.6222 -0.0069 -0.2665 -0.0199
                                           -0.7341  0.0111 -0.0441 -0.0012 -0.0091
                                           -0.0004 -0.0021  0.0119  0.0109
                ( 51.40%)  -0.7170* C  12 s( 34.47%)p 1.90( 65.47%)d 0.00(  0.05%)
                                           -0.0001 -0.5871 -0.0072  0.1567 -0.0233
                                            0.7914  0.0113  0.0573 -0.0006 -0.0084
                                           -0.0006 -0.0029  0.0161  0.0131
   314. (0.01581) BD*( 1) C  12 - C  13  
                ( 49.33%)   0.7024* C  12 s( 36.32%)p 1.75( 63.64%)d 0.00(  0.04%)
                                            0.0000 -0.6025 -0.0133  0.5685 -0.0190
                                           -0.5574 -0.0344 -0.0317 -0.0020  0.0159
                                            0.0008 -0.0009 -0.0043  0.0116
                ( 50.67%)  -0.7118* C  13 s( 35.89%)p 1.79( 64.07%)d 0.00(  0.04%)
                                           -0.0001 -0.5990 -0.0079 -0.6019 -0.0339
                                            0.5252 -0.0212  0.0316 -0.0018  0.0174
                                            0.0011 -0.0013 -0.0001  0.0119
   315. (0.33773) BD*( 2) C  12 - C  13  
                ( 48.44%)   0.6960* C  12 s(  0.00%)p 1.00( 99.95%)d 0.00(  0.05%)
                                            0.0000 -0.0007 -0.0020  0.0116 -0.0011
                                            0.0694 -0.0003 -0.9972  0.0098 -0.0013
                                            0.0210 -0.0039 -0.0003  0.0001
                ( 51.56%)  -0.7180* C  13 s(  0.00%)p 1.00( 99.95%)d 0.00(  0.05%)
                                            0.0000 -0.0006 -0.0006  0.0063  0.0000
                                            0.0665 -0.0002 -0.9975  0.0108  0.0005
                                           -0.0085  0.0198  0.0015  0.0022
   316. (0.01506) BD*( 1) C  12 - H  25  
                ( 38.24%)   0.6184* C  12 s( 29.13%)p 2.43( 70.84%)d 0.00(  0.03%)
                                            0.0003 -0.5395  0.0164 -0.8068  0.0068
                                           -0.2382 -0.0091 -0.0257 -0.0030 -0.0070
                                           -0.0006 -0.0004 -0.0127  0.0101
                ( 61.76%)  -0.7859* H  25 s( 99.91%)p 0.00(  0.09%)
                                           -0.9995  0.0015  0.0286  0.0095  0.0015
   317. (0.01743) BD*( 1) C  13 - C  14  
                ( 49.87%)   0.7062* C  13 s( 35.91%)p 1.78( 64.05%)d 0.00(  0.04%)
                                           -0.0001 -0.5992 -0.0071  0.7732  0.0215
                                            0.2016 -0.0339  0.0187 -0.0021 -0.0104
                                           -0.0009 -0.0006 -0.0134  0.0118
                ( 50.13%)  -0.7080* C  14 s( 35.53%)p 1.81( 64.43%)d 0.00(  0.04%)
                                           -0.0000 -0.5960 -0.0081 -0.7641 -0.0013
                                           -0.2422 -0.0403 -0.0155 -0.0024 -0.0076
                                           -0.0005 -0.0003 -0.0155  0.0119
   318. (0.01338) BD*( 1) C  13 - H  26  
                ( 38.78%)   0.6227* C  13 s( 28.10%)p 2.56( 71.86%)d 0.00(  0.03%)
                                            0.0003 -0.5300  0.0127 -0.1944  0.0020
                                           -0.8232  0.0069 -0.0558  0.0004 -0.0069
                                           -0.0005 -0.0019  0.0131  0.0097
                ( 61.22%)  -0.7825* H  26 s( 99.91%)p 0.00(  0.09%)
                                           -0.9995  0.0017  0.0067  0.0292  0.0020
   319. (0.01554) BD*( 1) C  14 - C  15  
                ( 50.45%)   0.7103* C  14 s( 35.92%)p 1.78( 64.04%)d 0.00(  0.04%)
                                            0.0001  0.5993  0.0075 -0.2237 -0.0406
                                           -0.7658 -0.0011 -0.0479 -0.0001  0.0070
                                            0.0004  0.0022 -0.0158 -0.0118
                ( 49.55%)  -0.7039* C  15 s( 36.23%)p 1.76( 63.73%)d 0.00(  0.04%)
                                            0.0000  0.6017  0.0134  0.1715 -0.0359
                                            0.7776  0.0193  0.0404  0.0013  0.0100
                                            0.0005  0.0018 -0.0135 -0.0115
   320. (0.32161) BD*( 2) C  14 - C  15  
                ( 48.46%)   0.6962* C  14 s(  0.00%)p 1.00( 99.96%)d 0.00(  0.04%)
                                            0.0000 -0.0017 -0.0003  0.0024 -0.0000
                                            0.0604 -0.0007 -0.9979  0.0133  0.0003
                                           -0.0050  0.0200  0.0012  0.0020
                ( 51.54%)  -0.7179* C  15 s(  0.00%)p 1.00( 99.95%)d 0.00(  0.05%)
                                           -0.0000 -0.0017 -0.0001 -0.0022  0.0001
                                            0.0537 -0.0008 -0.9983  0.0073  0.0008
                                           -0.0144 -0.0170 -0.0010 -0.0016
   321. (0.01364) BD*( 1) C  14 - H  27  
                ( 38.77%)   0.6226* C  14 s( 28.46%)p 2.51( 71.51%)d 0.00(  0.03%)
                                           -0.0003  0.5333 -0.0129 -0.6037  0.0042
                                            0.5912 -0.0047  0.0335 -0.0003 -0.0146
                                           -0.0008  0.0009  0.0003 -0.0098
                ( 61.23%)  -0.7825* H  27 s( 99.91%)p 0.00(  0.09%)
                                            0.9995 -0.0017  0.0214 -0.0210 -0.0012
   322. (0.01468) BD*( 1) C  15 - H  28  
                ( 38.69%)   0.6220* C  15 s( 28.43%)p 2.52( 71.53%)d 0.00(  0.03%)
                                           -0.0003  0.5331 -0.0134 -0.8131  0.0028
                                           -0.2324  0.0071 -0.0116  0.0004  0.0083
                                            0.0003  0.0003  0.0127 -0.0101
                ( 61.31%)  -0.7830* H  28 s( 99.91%)p 0.00(  0.09%)
                                            0.9995 -0.0017  0.0291  0.0076  0.0003
   323. (0.01554) BD*( 1) C  16 - C  17  
                ( 49.55%)   0.7039* C  16 s( 36.23%)p 1.76( 63.73%)d 0.00(  0.04%)
                                           -0.0000 -0.6017 -0.0134 -0.1715  0.0359
                                            0.7776  0.0193  0.0404  0.0013  0.0100
                                            0.0005 -0.0018  0.0135  0.0115
                ( 50.45%)  -0.7103* C  17 s( 35.92%)p 1.78( 64.04%)d 0.00(  0.04%)
                                           -0.0001 -0.5993 -0.0075  0.2237  0.0406
                                           -0.7658 -0.0011 -0.0479 -0.0001  0.0070
                                            0.0004 -0.0022  0.0158  0.0118
   324. (0.32161) BD*( 2) C  16 - C  17  
                ( 51.54%)   0.7179* C  16 s(  0.00%)p 1.00( 99.95%)d 0.00(  0.05%)
                                           -0.0000 -0.0017 -0.0001 -0.0022  0.0001
                                           -0.0537  0.0008  0.9983 -0.0073 -0.0008
                                            0.0144 -0.0170 -0.0010 -0.0016
                ( 48.46%)  -0.6962* C  17 s(  0.00%)p 1.00( 99.96%)d 0.00(  0.04%)
                                            0.0000 -0.0017 -0.0003  0.0024 -0.0000
                                           -0.0604  0.0007  0.9979 -0.0133 -0.0003
                                            0.0050  0.0200  0.0012  0.0020
   325. (0.01468) BD*( 1) C  16 - H  29  
                ( 38.69%)   0.6220* C  16 s( 28.43%)p 2.52( 71.53%)d 0.00(  0.03%)
                                           -0.0003  0.5331 -0.0134 -0.8131  0.0028
                                            0.2324 -0.0071  0.0116 -0.0004 -0.0083
                                           -0.0003  0.0003  0.0127 -0.0101
                ( 61.31%)  -0.7830* H  29 s( 99.91%)p 0.00(  0.09%)
                                            0.9995 -0.0017  0.0291 -0.0076 -0.0003
   326. (0.01743) BD*( 1) C  17 - C  18  
                ( 50.13%)   0.7080* C  17 s( 35.53%)p 1.81( 64.43%)d 0.00(  0.04%)
                                            0.0000  0.5960  0.0081  0.7641  0.0013
                                           -0.2422 -0.0403 -0.0155 -0.0024 -0.0076
                                           -0.0005  0.0003  0.0155 -0.0119
                ( 49.87%)  -0.7062* C  18 s( 35.91%)p 1.78( 64.05%)d 0.00(  0.04%)
                                            0.0001  0.5992  0.0071 -0.7732 -0.0215
                                            0.2016 -0.0339  0.0187 -0.0021 -0.0104
                                           -0.0009  0.0006  0.0134 -0.0118
   327. (0.01364) BD*( 1) C  17 - H  30  
                ( 38.77%)   0.6226* C  17 s( 28.46%)p 2.51( 71.51%)d 0.00(  0.03%)
                                           -0.0003  0.5333 -0.0129 -0.6037  0.0042
                                           -0.5912  0.0047 -0.0335  0.0003  0.0146
                                            0.0008  0.0009  0.0003 -0.0098
                ( 61.23%)  -0.7825* H  30 s( 99.91%)p 0.00(  0.09%)
                                            0.9995 -0.0017  0.0214  0.0210  0.0012
   328. (0.01581) BD*( 1) C  18 - C  19  
                ( 50.67%)   0.7118* C  18 s( 35.89%)p 1.79( 64.07%)d 0.00(  0.04%)
                                            0.0001  0.5990  0.0079  0.6019  0.0339
                                            0.5252 -0.0212  0.0316 -0.0018  0.0174
                                            0.0011  0.0013  0.0001 -0.0119
                ( 49.33%)  -0.7024* C  19 s( 36.32%)p 1.75( 63.64%)d 0.00(  0.04%)
                                           -0.0000  0.6025  0.0133 -0.5685  0.0190
                                           -0.5574 -0.0344 -0.0317 -0.0020  0.0159
                                            0.0008  0.0009  0.0043 -0.0116
   329. (0.33773) BD*( 2) C  18 - C  19  
                ( 51.56%)   0.7180* C  18 s(  0.00%)p 1.00( 99.95%)d 0.00(  0.05%)
                                            0.0000 -0.0006 -0.0006  0.0063  0.0000
                                           -0.0665  0.0002  0.9975 -0.0108 -0.0005
                                            0.0085  0.0198  0.0015  0.0022
                ( 48.44%)  -0.6960* C  19 s(  0.00%)p 1.00( 99.95%)d 0.00(  0.05%)
                                            0.0000 -0.0007 -0.0020  0.0116 -0.0011
                                           -0.0694  0.0003  0.9972 -0.0098  0.0013
                                           -0.0210 -0.0039 -0.0003  0.0001
   330. (0.01338) BD*( 1) C  18 - H  31  
                ( 38.78%)   0.6227* C  18 s( 28.10%)p 2.56( 71.86%)d 0.00(  0.03%)
                                           -0.0003  0.5300 -0.0127  0.1944 -0.0020
                                           -0.8232  0.0069 -0.0558  0.0004 -0.0069
                                           -0.0005  0.0019 -0.0131 -0.0097
                ( 61.22%)  -0.7825* H  31 s( 99.91%)p 0.00(  0.09%)
                                            0.9995 -0.0017 -0.0067  0.0292  0.0020
   331. (0.01506) BD*( 1) C  19 - H  32  
                ( 38.24%)   0.6184* C  19 s( 29.13%)p 2.43( 70.84%)d 0.00(  0.03%)
                                            0.0003 -0.5395  0.0164 -0.8068  0.0068
                                            0.2382  0.0091  0.0257  0.0030  0.0070
                                            0.0006 -0.0004 -0.0127  0.0101
                ( 61.76%)  -0.7859* H  32 s( 99.91%)p 0.00(  0.09%)
                                           -0.9995  0.0015  0.0286 -0.0095 -0.0015


 NHO Directionality and "Bond Bending" (deviations from line of nuclear centers)

         [Thresholds for printing:  angular deviation  >  1.0 degree]
                                    hybrid p-character > 25.0%
                                    orbital occupancy  >  0.10e

                                Line of Centers        Hybrid 1              Hybrid 2
                                ---------------  -------------------   ------------------
                NBO               Theta   Phi    Theta   Phi    Dev    Theta   Phi    Dev
 ========================================================================================
     2. BD (   1) N   1 - C   8    92.0  234.3    92.2  238.8   4.5     88.0   47.5   6.8
     3. BD (   1) N   1 - C  11    88.0  125.7    87.8  121.2   4.5     92.0  312.5   6.8
     4. BD (   1) C   2 - C   3    46.7  313.6    44.1  308.8   4.3    131.8  138.1   3.6
     5. BD (   1) C   2 - C   7   133.3   46.4   135.0   51.9   4.3     48.2  221.9   3.6
     6. BD (   2) C   2 - C   7   133.3   46.4   129.1  270.5  88.4    126.6  270.4  89.3
     7. BD (   1) C   3 - C   4    90.4  359.8    87.3  356.3   4.6     86.5  182.9   4.4
     8. BD (   2) C   3 - C   4    90.4  359.8    53.3   89.4  89.9     52.5   90.3  89.3
     9. BD (   1) C   3 - H  20    46.2  225.2    45.4  226.2   1.0      --     --    --
    10. BD (   1) C   4 - C   5   132.9   46.7   130.5   41.3   4.7     44.9  232.5   4.7
    12. BD (   1) C   5 - C   6   132.9  133.3   135.1  127.5   4.7     49.5  318.7   4.7
    13. BD (   2) C   5 - C   6   132.9  133.3   128.3  270.0  89.8    127.8  269.9  89.8
    15. BD (   1) C   6 - C   7    90.4  180.2    93.5  177.2   4.4     92.8    3.5   4.6
    17. BD (   1) C   7 - H  24   133.8  134.8   134.6  133.8   1.1      --     --    --
    18. BD (   1) C   8 - C   9    89.3  163.2    88.8  165.2   2.0     90.4  339.8   3.4
    19. BD (   2) C   8 - C   9    89.3  163.2   176.8   93.6  89.6    177.2   78.7  89.6
    20. BD (   1) C   8 - C  19    93.7  284.8    93.3  291.6   6.8     86.0   99.4   5.3
    21. BD (   1) C   9 - C  10    87.5   90.0    87.4   99.7   9.7     92.6  260.3   9.7
    22. BD (   1) C   9 - C  16    92.3  223.6    92.1  218.4   5.2     87.5   48.2   4.6
    23. BD (   1) C  10 - C  11    89.3   16.8    89.6   20.2   3.4     91.2  194.8   2.0
    24. BD (   2) C  10 - C  11    89.3   16.8     2.8  281.3  89.6      3.2  266.4  89.6
    25. BD (   1) C  10 - C  15    87.7  136.4    87.9  141.6   5.2     92.5  311.8   4.6
    26. BD (   1) C  11 - C  12    86.3   75.2    86.7   68.4   6.8     94.0  260.6   5.3
    27. BD (   1) C  12 - C  13    87.7  137.6    87.6  132.9   4.7     92.1  321.6   4.0
    28. BD (   2) C  12 - C  13    87.7  137.6     4.0  261.4  90.0      3.9  264.5  89.9
    30. BD (   1) C  13 - C  14    91.2  196.0    91.2  191.9   4.1     88.7   20.3   4.2
    32. BD (   1) C  14 - C  15    93.2  255.5    93.4  251.0   4.5     87.0   80.3   4.9
    33. BD (   2) C  14 - C  15    93.2  255.5     3.5  267.8  89.8      3.1  272.3  89.8
    36. BD (   1) C  16 - C  17    93.2  284.5    93.0  279.7   4.9     86.6  109.0   4.5
    37. BD (   2) C  16 - C  17    93.2  284.5   176.9   87.7  89.8    176.5   92.2  89.8
    39. BD (   1) C  17 - C  18    91.2  344.0    91.3  339.7   4.2     88.8  168.1   4.1
    41. BD (   1) C  18 - C  19    87.7   42.4    87.9   38.4   4.0     92.4  227.1   4.7
    42. BD (   2) C  18 - C  19    87.7   42.4   176.1   95.5  89.9    176.0   98.6  90.0
    64. LP (   1) N   1             --     --      3.0  270.0   --       --     --    --
   293. BD*(   2) C   2 - C   7   133.3   46.4   129.1  270.5  88.4    126.6  270.4  89.3
   295. BD*(   2) C   3 - C   4    90.4  359.8    53.3   89.4  89.9     52.5   90.3  89.3
   300. BD*(   2) C   5 - C   6   132.9  133.3   128.3  270.0  89.8    127.8  269.9  89.8
   306. BD*(   2) C   8 - C   9    89.3  163.2   176.8   93.6  89.6    177.2   78.7  89.6
   311. BD*(   2) C  10 - C  11    89.3   16.8     2.8  281.3  89.6      3.2  266.4  89.6
   315. BD*(   2) C  12 - C  13    87.7  137.6     4.0  261.4  90.0      3.9  264.5  89.9
   320. BD*(   2) C  14 - C  15    93.2  255.5     3.5  267.8  89.8      3.1  272.3  89.8
   324. BD*(   2) C  16 - C  17    93.2  284.5   176.9   87.7  89.8    176.5   92.2  89.8
   329. BD*(   2) C  18 - C  19    87.7   42.4   176.1   95.5  89.9    176.0   98.6  90.0


 Second Order Perturbation Theory Analysis of Fock Matrix in NBO Basis

     Threshold for printing:   0.50 kcal/mol
                                                                              E(2)  E(j)-E(i) F(i,j)
         Donor NBO (i)                     Acceptor NBO (j)                 kcal/mol   a.u.    a.u. 
 ===================================================================================================

 within unit  1
   1. BD (   1) N   1 - C   2        / 83. RY*(   1) C   3                    0.73    1.92    0.034
   1. BD (   1) N   1 - C   2        /119. RY*(   1) C   7                    0.73    1.92    0.034
   1. BD (   1) N   1 - C   2        /128. RY*(   1) C   8                    0.99    1.88    0.039
   1. BD (   1) N   1 - C   2        /155. RY*(   1) C  11                    0.99    1.88    0.039
   1. BD (   1) N   1 - C   2        /289. BD*(   1) N   1 - C   8            3.44    1.21    0.058
   1. BD (   1) N   1 - C   2        /290. BD*(   1) N   1 - C  11            3.46    1.21    0.058
   1. BD (   1) N   1 - C   2        /291. BD*(   1) C   2 - C   3            1.68    1.33    0.042
   1. BD (   1) N   1 - C   2        /292. BD*(   1) C   2 - C   7            1.68    1.33    0.042
   1. BD (   1) N   1 - C   2        /294. BD*(   1) C   3 - C   4            1.55    1.35    0.041
   1. BD (   1) N   1 - C   2        /302. BD*(   1) C   6 - C   7            1.55    1.35    0.041
   1. BD (   1) N   1 - C   2        /305. BD*(   1) C   8 - C   9            1.15    1.32    0.035
   1. BD (   1) N   1 - C   2        /310. BD*(   1) C  10 - C  11            1.15    1.32    0.035
   2. BD (   1) N   1 - C   8        / 74. RY*(   1) C   2                    1.01    1.65    0.037
   2. BD (   1) N   1 - C   8        /138. RY*(   2) C   9                    0.52    2.03    0.029
   2. BD (   1) N   1 - C   8        /155. RY*(   1) C  11                    1.73    1.87    0.051
   2. BD (   1) N   1 - C   8        /288. BD*(   1) N   1 - C   2            3.53    1.18    0.058
   2. BD (   1) N   1 - C   8        /290. BD*(   1) N   1 - C  11            2.93    1.20    0.053
   2. BD (   1) N   1 - C   8        /292. BD*(   1) C   2 - C   7            1.23    1.32    0.036
   2. BD (   1) N   1 - C   8        /293. BD*(   2) C   2 - C   7            0.87    0.79    0.026
   2. BD (   1) N   1 - C   8        /305. BD*(   1) C   8 - C   9            1.38    1.31    0.038
   2. BD (   1) N   1 - C   8        /307. BD*(   1) C   8 - C  19            2.35    1.34    0.050
   2. BD (   1) N   1 - C   8        /309. BD*(   1) C   9 - C  16            2.43    1.35    0.051
   2. BD (   1) N   1 - C   8        /313. BD*(   1) C  11 - C  12            3.83    1.34    0.064
   2. BD (   1) N   1 - C   8        /328. BD*(   1) C  18 - C  19            1.04    1.35    0.034
   3. BD (   1) N   1 - C  11        / 74. RY*(   1) C   2                    1.02    1.65    0.037
   3. BD (   1) N   1 - C  11        /128. RY*(   1) C   8                    1.73    1.87    0.051
   3. BD (   1) N   1 - C  11        /147. RY*(   2) C  10                    0.52    2.03    0.029
   3. BD (   1) N   1 - C  11        /288. BD*(   1) N   1 - C   2            3.52    1.18    0.058
   3. BD (   1) N   1 - C  11        /289. BD*(   1) N   1 - C   8            2.93    1.20    0.053
   3. BD (   1) N   1 - C  11        /291. BD*(   1) C   2 - C   3            1.21    1.32    0.036
   3. BD (   1) N   1 - C  11        /293. BD*(   2) C   2 - C   7            0.98    0.79    0.027
   3. BD (   1) N   1 - C  11        /307. BD*(   1) C   8 - C  19            3.83    1.34    0.064
   3. BD (   1) N   1 - C  11        /310. BD*(   1) C  10 - C  11            1.38    1.31    0.038
   3. BD (   1) N   1 - C  11        /312. BD*(   1) C  10 - C  15            2.43    1.35    0.051
   3. BD (   1) N   1 - C  11        /313. BD*(   1) C  11 - C  12            2.35    1.34    0.050
   3. BD (   1) N   1 - C  11        /314. BD*(   1) C  12 - C  13            1.04    1.35    0.034
   4. BD (   1) C   2 - C   3        / 65. RY*(   1) N   1                    1.27    1.77    0.043
   4. BD (   1) C   2 - C   3        / 92. RY*(   1) C   4                    1.04    1.86    0.039
   4. BD (   1) C   2 - C   3        / 93. RY*(   2) C   4                    1.21    1.35    0.036
   4. BD (   1) C   2 - C   3        /119. RY*(   1) C   7                    0.60    1.84    0.030
   4. BD (   1) C   2 - C   3        /288. BD*(   1) N   1 - C   2            1.85    1.10    0.040
   4. BD (   1) C   2 - C   3        /290. BD*(   1) N   1 - C  11            2.03    1.13    0.043
   4. BD (   1) C   2 - C   3        /292. BD*(   1) C   2 - C   7            4.83    1.25    0.069
   4. BD (   1) C   2 - C   3        /294. BD*(   1) C   3 - C   4            3.38    1.26    0.059
   4. BD (   1) C   2 - C   3        /296. BD*(   1) C   3 - H  20            1.37    1.15    0.036
   4. BD (   1) C   2 - C   3        /298. BD*(   1) C   4 - H  21            2.36    1.16    0.047
   4. BD (   1) C   2 - C   3        /304. BD*(   1) C   7 - H  24            2.28    1.15    0.046
   5. BD (   1) C   2 - C   7        / 65. RY*(   1) N   1                    1.25    1.77    0.042
   5. BD (   1) C   2 - C   7        / 83. RY*(   1) C   3                    0.60    1.84    0.030
   5. BD (   1) C   2 - C   7        /110. RY*(   1) C   6                    1.04    1.86    0.039
   5. BD (   1) C   2 - C   7        /111. RY*(   2) C   6                    1.21    1.35    0.036
   5. BD (   1) C   2 - C   7        /288. BD*(   1) N   1 - C   2            1.85    1.10    0.040
   5. BD (   1) C   2 - C   7        /289. BD*(   1) N   1 - C   8            2.08    1.13    0.043
   5. BD (   1) C   2 - C   7        /291. BD*(   1) C   2 - C   3            4.85    1.25    0.070
   5. BD (   1) C   2 - C   7        /296. BD*(   1) C   3 - H  20            2.28    1.15    0.046
   5. BD (   1) C   2 - C   7        /302. BD*(   1) C   6 - C   7            3.38    1.26    0.059
   5. BD (   1) C   2 - C   7        /303. BD*(   1) C   6 - H  23            2.36    1.16    0.047
   5. BD (   1) C   2 - C   7        /304. BD*(   1) C   7 - H  24            1.37    1.15    0.036
   6. BD (   2) C   2 - C   7        / 86. RY*(   4) C   3                    2.12    0.93    0.043
   6. BD (   2) C   2 - C   7        /113. RY*(   4) C   6                    1.37    0.90    0.034
   6. BD (   2) C   2 - C   7        /114. RY*(   5) C   6                    0.55    2.11    0.033
   6. BD (   2) C   2 - C   7        /289. BD*(   1) N   1 - C   8            1.71    0.70    0.034
   6. BD (   2) C   2 - C   7        /290. BD*(   1) N   1 - C  11            1.44    0.70    0.031
   6. BD (   2) C   2 - C   7        /295. BD*(   2) C   3 - C   4           19.84    0.29    0.068
   6. BD (   2) C   2 - C   7        /300. BD*(   2) C   5 - C   6           20.45    0.29    0.069
   7. BD (   1) C   3 - C   4        / 74. RY*(   1) C   2                    0.70    1.58    0.030
   7. BD (   1) C   3 - C   4        / 75. RY*(   2) C   2                    1.23    1.82    0.042
   7. BD (   1) C   3 - C   4        / 76. RY*(   3) C   2                    0.69    1.65    0.030
   7. BD (   1) C   3 - C   4        /101. RY*(   1) C   5                    0.85    1.86    0.036
   7. BD (   1) C   3 - C   4        /102. RY*(   2) C   5                    1.23    1.34    0.036
   7. BD (   1) C   3 - C   4        /288. BD*(   1) N   1 - C   2            4.47    1.10    0.063
   7. BD (   1) C   3 - C   4        /291. BD*(   1) C   2 - C   3            3.66    1.25    0.060
   7. BD (   1) C   3 - C   4        /296. BD*(   1) C   3 - H  20            1.63    1.15    0.039
   7. BD (   1) C   3 - C   4        /297. BD*(   1) C   4 - C   5            3.17    1.26    0.056
   7. BD (   1) C   3 - C   4        /298. BD*(   1) C   4 - H  21            1.34    1.15    0.035
   7. BD (   1) C   3 - C   4        /301. BD*(   1) C   5 - H  22            2.53    1.15    0.048
   8. BD (   2) C   3 - C   4        / 79. RY*(   6) C   2                    0.55    2.18    0.034
   8. BD (   2) C   3 - C   4        /104. RY*(   4) C   5                    1.06    0.92    0.030
   8. BD (   2) C   3 - C   4        /105. RY*(   5) C   5                    0.64    2.13    0.036
   8. BD (   2) C   3 - C   4        /293. BD*(   2) C   2 - C   7           21.22    0.28    0.070
   8. BD (   2) C   3 - C   4        /300. BD*(   2) C   5 - C   6           19.95    0.29    0.068
   9. BD (   1) C   3 - H  20        / 75. RY*(   2) C   2                    0.94    1.64    0.035
   9. BD (   1) C   3 - H  20        / 92. RY*(   1) C   4                    0.69    1.68    0.030
   9. BD (   1) C   3 - H  20        /288. BD*(   1) N   1 - C   2            0.69    0.93    0.023
   9. BD (   1) C   3 - H  20        /291. BD*(   1) C   2 - C   3            0.97    1.07    0.029
   9. BD (   1) C   3 - H  20        /292. BD*(   1) C   2 - C   7            4.54    1.07    0.062
   9. BD (   1) C   3 - H  20        /294. BD*(   1) C   3 - C   4            1.10    1.09    0.031
   9. BD (   1) C   3 - H  20        /297. BD*(   1) C   4 - C   5            3.66    1.08    0.056
  10. BD (   1) C   4 - C   5        / 83. RY*(   1) C   3                    0.82    1.83    0.035
  10. BD (   1) C   4 - C   5        / 84. RY*(   2) C   3                    1.22    1.39    0.037
  10. BD (   1) C   4 - C   5        /110. RY*(   1) C   6                    0.79    1.85    0.034
  10. BD (   1) C   4 - C   5        /111. RY*(   2) C   6                    1.38    1.34    0.039
  10. BD (   1) C   4 - C   5        /294. BD*(   1) C   3 - C   4            3.19    1.26    0.057
  10. BD (   1) C   4 - C   5        /296. BD*(   1) C   3 - H  20            2.64    1.15    0.049
  10. BD (   1) C   4 - C   5        /298. BD*(   1) C   4 - H  21            1.41    1.15    0.036
  10. BD (   1) C   4 - C   5        /299. BD*(   1) C   5 - C   6            3.08    1.26    0.056
  10. BD (   1) C   4 - C   5        /301. BD*(   1) C   5 - H  22            1.40    1.15    0.036
  10. BD (   1) C   4 - C   5        /303. BD*(   1) C   6 - H  23            2.62    1.15    0.049
  11. BD (   1) C   4 - H  21        / 83. RY*(   1) C   3                    0.64    1.66    0.029
  11. BD (   1) C   4 - H  21        /101. RY*(   1) C   5                    0.67    1.69    0.030
  11. BD (   1) C   4 - H  21        /291. BD*(   1) C   2 - C   3            4.00    1.07    0.059
  11. BD (   1) C   4 - H  21        /294. BD*(   1) C   3 - C   4            0.88    1.09    0.028
  11. BD (   1) C   4 - H  21        /297. BD*(   1) C   4 - C   5            0.85    1.08    0.027
  11. BD (   1) C   4 - H  21        /299. BD*(   1) C   5 - C   6            3.75    1.08    0.057
  12. BD (   1) C   5 - C   6        / 92. RY*(   1) C   4                    0.79    1.85    0.034
  12. BD (   1) C   5 - C   6        / 93. RY*(   2) C   4                    1.38    1.34    0.039
  12. BD (   1) C   5 - C   6        /119. RY*(   1) C   7                    0.82    1.83    0.035
  12. BD (   1) C   5 - C   6        /120. RY*(   2) C   7                    1.22    1.39    0.037
  12. BD (   1) C   5 - C   6        /297. BD*(   1) C   4 - C   5            3.08    1.26    0.056
  12. BD (   1) C   5 - C   6        /298. BD*(   1) C   4 - H  21            2.62    1.15    0.049
  12. BD (   1) C   5 - C   6        /301. BD*(   1) C   5 - H  22            1.40    1.15    0.036
  12. BD (   1) C   5 - C   6        /302. BD*(   1) C   6 - C   7            3.19    1.26    0.057
  12. BD (   1) C   5 - C   6        /303. BD*(   1) C   6 - H  23            1.41    1.15    0.036
  12. BD (   1) C   5 - C   6        /304. BD*(   1) C   7 - H  24            2.64    1.15    0.049
  13. BD (   2) C   5 - C   6        / 96. RY*(   5) C   4                    1.52    1.54    0.047
  13. BD (   2) C   5 - C   6        /121. RY*(   3) C   7                    0.57    1.03    0.024
  13. BD (   2) C   5 - C   6        /123. RY*(   5) C   7                    0.87    2.04    0.041
  13. BD (   2) C   5 - C   6        /293. BD*(   2) C   2 - C   7           21.02    0.28    0.069
  13. BD (   2) C   5 - C   6        /295. BD*(   2) C   3 - C   4           21.17    0.28    0.070
  14. BD (   1) C   5 - H  22        / 92. RY*(   1) C   4                    0.69    1.68    0.031
  14. BD (   1) C   5 - H  22        /110. RY*(   1) C   6                    0.69    1.68    0.031
  14. BD (   1) C   5 - H  22        /294. BD*(   1) C   3 - C   4            3.80    1.08    0.057
  14. BD (   1) C   5 - H  22        /297. BD*(   1) C   4 - C   5            0.87    1.08    0.027
  14. BD (   1) C   5 - H  22        /299. BD*(   1) C   5 - C   6            0.87    1.08    0.027
  14. BD (   1) C   5 - H  22        /302. BD*(   1) C   6 - C   7            3.80    1.08    0.057
  15. BD (   1) C   6 - C   7        / 74. RY*(   1) C   2                    0.69    1.58    0.030
  15. BD (   1) C   6 - C   7        / 75. RY*(   2) C   2                    1.24    1.82    0.043
  15. BD (   1) C   6 - C   7        / 76. RY*(   3) C   2                    0.69    1.65    0.030
  15. BD (   1) C   6 - C   7        /101. RY*(   1) C   5                    0.85    1.86    0.036
  15. BD (   1) C   6 - C   7        /102. RY*(   2) C   5                    1.23    1.34    0.036
  15. BD (   1) C   6 - C   7        /288. BD*(   1) N   1 - C   2            4.47    1.10    0.063
  15. BD (   1) C   6 - C   7        /292. BD*(   1) C   2 - C   7            3.66    1.25    0.060
  15. BD (   1) C   6 - C   7        /299. BD*(   1) C   5 - C   6            3.17    1.26    0.056
  15. BD (   1) C   6 - C   7        /301. BD*(   1) C   5 - H  22            2.53    1.15    0.048
  15. BD (   1) C   6 - C   7        /303. BD*(   1) C   6 - H  23            1.34    1.15    0.035
  15. BD (   1) C   6 - C   7        /304. BD*(   1) C   7 - H  24            1.63    1.15    0.039
  16. BD (   1) C   6 - H  23        /101. RY*(   1) C   5                    0.67    1.69    0.030
  16. BD (   1) C   6 - H  23        /119. RY*(   1) C   7                    0.64    1.66    0.029
  16. BD (   1) C   6 - H  23        /292. BD*(   1) C   2 - C   7            3.99    1.07    0.059
  16. BD (   1) C   6 - H  23        /297. BD*(   1) C   4 - C   5            3.75    1.08    0.057
  16. BD (   1) C   6 - H  23        /299. BD*(   1) C   5 - C   6            0.85    1.08    0.027
  16. BD (   1) C   6 - H  23        /302. BD*(   1) C   6 - C   7            0.88    1.09    0.028
  17. BD (   1) C   7 - H  24        / 75. RY*(   2) C   2                    0.94    1.64    0.035
  17. BD (   1) C   7 - H  24        /110. RY*(   1) C   6                    0.69    1.68    0.030
  17. BD (   1) C   7 - H  24        /288. BD*(   1) N   1 - C   2            0.69    0.93    0.023
  17. BD (   1) C   7 - H  24        /291. BD*(   1) C   2 - C   3            4.55    1.07    0.062
  17. BD (   1) C   7 - H  24        /292. BD*(   1) C   2 - C   7            0.97    1.07    0.029
  17. BD (   1) C   7 - H  24        /299. BD*(   1) C   5 - C   6            3.66    1.08    0.056
  17. BD (   1) C   7 - H  24        /302. BD*(   1) C   6 - C   7            1.10    1.09    0.031
  18. BD (   1) C   8 - C   9        / 67. RY*(   3) N   1                    0.53    2.22    0.031
  18. BD (   1) C   8 - C   9        /146. RY*(   1) C  10                    1.10    1.74    0.039
  18. BD (   1) C   8 - C   9        /200. RY*(   1) C  16                    0.86    1.82    0.036
  18. BD (   1) C   8 - C   9        /227. RY*(   1) C  19                    0.80    1.82    0.034
  18. BD (   1) C   8 - C   9        /228. RY*(   2) C  19                    0.66    1.37    0.027
  18. BD (   1) C   8 - C   9        /288. BD*(   1) N   1 - C   2            4.24    1.06    0.060
  18. BD (   1) C   8 - C   9        /289. BD*(   1) N   1 - C   8            1.19    1.08    0.032
  18. BD (   1) C   8 - C   9        /307. BD*(   1) C   8 - C  19            4.95    1.22    0.070
  18. BD (   1) C   8 - C   9        /308. BD*(   1) C   9 - C  10            2.85    1.17    0.052
  18. BD (   1) C   8 - C   9        /309. BD*(   1) C   9 - C  16            4.28    1.22    0.065
  18. BD (   1) C   8 - C   9        /312. BD*(   1) C  10 - C  15            5.11    1.22    0.071
  18. BD (   1) C   8 - C   9        /325. BD*(   1) C  16 - H  29            2.67    1.11    0.049
  18. BD (   1) C   8 - C   9        /331. BD*(   1) C  19 - H  32            2.67    1.11    0.049
  19. BD (   2) C   8 - C   9        /149. RY*(   4) C  10                    1.24    1.19    0.038
  19. BD (   2) C   8 - C   9        /202. RY*(   3) C  16                    1.94    1.27    0.050
  19. BD (   2) C   8 - C   9        /229. RY*(   3) C  19                    2.23    0.92    0.045
  19. BD (   2) C   8 - C   9        /306. BD*(   2) C   8 - C   9            0.77    0.28    0.013
  19. BD (   2) C   8 - C   9        /311. BD*(   2) C  10 - C  11           18.31    0.28    0.065
  19. BD (   2) C   8 - C   9        /324. BD*(   2) C  16 - C  17           20.88    0.28    0.070
  19. BD (   2) C   8 - C   9        /329. BD*(   2) C  18 - C  19           18.86    0.28    0.066
  20. BD (   1) C   8 - C  19        / 66. RY*(   2) N   1                    0.66    2.69    0.038
  20. BD (   1) C   8 - C  19        /138. RY*(   2) C   9                    0.88    1.96    0.037
  20. BD (   1) C   8 - C  19        /218. RY*(   1) C  18                    1.10    1.86    0.041
  20. BD (   1) C   8 - C  19        /219. RY*(   2) C  18                    1.09    1.36    0.035
  20. BD (   1) C   8 - C  19        /289. BD*(   1) N   1 - C   8            2.50    1.12    0.047
  20. BD (   1) C   8 - C  19        /290. BD*(   1) N   1 - C  11            1.88    1.12    0.041
  20. BD (   1) C   8 - C  19        /305. BD*(   1) C   8 - C   9            5.36    1.23    0.073
  20. BD (   1) C   8 - C  19        /308. BD*(   1) C   9 - C  10            1.78    1.21    0.042
  20. BD (   1) C   8 - C  19        /328. BD*(   1) C  18 - C  19            3.43    1.27    0.059
  20. BD (   1) C   8 - C  19        /330. BD*(   1) C  18 - H  31            2.36    1.16    0.047
  20. BD (   1) C   8 - C  19        /331. BD*(   1) C  19 - H  32            1.59    1.16    0.038
  21. BD (   1) C   9 - C  10        /129. RY*(   2) C   8                    0.93    1.62    0.035
  21. BD (   1) C   9 - C  10        /156. RY*(   2) C  11                    0.93    1.62    0.035
  21. BD (   1) C   9 - C  10        /191. RY*(   1) C  15                    0.82    1.80    0.035
  21. BD (   1) C   9 - C  10        /200. RY*(   1) C  16                    0.82    1.80    0.035
  21. BD (   1) C   9 - C  10        /289. BD*(   1) N   1 - C   8            0.78    1.07    0.026
  21. BD (   1) C   9 - C  10        /290. BD*(   1) N   1 - C  11            0.78    1.07    0.026
  21. BD (   1) C   9 - C  10        /305. BD*(   1) C   8 - C   9            2.74    1.18    0.051
  21. BD (   1) C   9 - C  10        /307. BD*(   1) C   8 - C  19            4.17    1.20    0.063
  21. BD (   1) C   9 - C  10        /309. BD*(   1) C   9 - C  16            5.06    1.21    0.070
  21. BD (   1) C   9 - C  10        /310. BD*(   1) C  10 - C  11            2.74    1.18    0.051
  21. BD (   1) C   9 - C  10        /312. BD*(   1) C  10 - C  15            5.06    1.21    0.070
  21. BD (   1) C   9 - C  10        /313. BD*(   1) C  11 - C  12            4.17    1.20    0.063
  21. BD (   1) C   9 - C  10        /319. BD*(   1) C  14 - C  15            1.53    1.22    0.039
  21. BD (   1) C   9 - C  10        /323. BD*(   1) C  16 - C  17            1.53    1.22    0.039
  22. BD (   1) C   9 - C  16        /146. RY*(   1) C  10                    0.51    1.77    0.027
  22. BD (   1) C   9 - C  16        /209. RY*(   1) C  17                    1.01    1.86    0.039
  22. BD (   1) C   9 - C  16        /210. RY*(   2) C  17                    1.21    1.34    0.036
  22. BD (   1) C   9 - C  16        /289. BD*(   1) N   1 - C   8            2.16    1.11    0.044
  22. BD (   1) C   9 - C  16        /305. BD*(   1) C   8 - C   9            4.79    1.22    0.068
  22. BD (   1) C   9 - C  16        /308. BD*(   1) C   9 - C  10            5.68    1.20    0.074
  22. BD (   1) C   9 - C  16        /310. BD*(   1) C  10 - C  11            0.93    1.22    0.030
  22. BD (   1) C   9 - C  16        /323. BD*(   1) C  16 - C  17            3.31    1.26    0.058
  22. BD (   1) C   9 - C  16        /325. BD*(   1) C  16 - H  29            1.40    1.14    0.036
  22. BD (   1) C   9 - C  16        /327. BD*(   1) C  17 - H  30            2.49    1.15    0.048
  23. BD (   1) C  10 - C  11        / 67. RY*(   3) N   1                    0.53    2.22    0.031
  23. BD (   1) C  10 - C  11        /137. RY*(   1) C   9                    1.10    1.74    0.039
  23. BD (   1) C  10 - C  11        /164. RY*(   1) C  12                    0.80    1.82    0.034
  23. BD (   1) C  10 - C  11        /165. RY*(   2) C  12                    0.66    1.37    0.027
  23. BD (   1) C  10 - C  11        /191. RY*(   1) C  15                    0.86    1.82    0.036
  23. BD (   1) C  10 - C  11        /288. BD*(   1) N   1 - C   2            4.24    1.06    0.060
  23. BD (   1) C  10 - C  11        /290. BD*(   1) N   1 - C  11            1.19    1.08    0.032
  23. BD (   1) C  10 - C  11        /308. BD*(   1) C   9 - C  10            2.85    1.17    0.052
  23. BD (   1) C  10 - C  11        /309. BD*(   1) C   9 - C  16            5.11    1.22    0.071
  23. BD (   1) C  10 - C  11        /312. BD*(   1) C  10 - C  15            4.28    1.22    0.065
  23. BD (   1) C  10 - C  11        /313. BD*(   1) C  11 - C  12            4.95    1.22    0.070
  23. BD (   1) C  10 - C  11        /316. BD*(   1) C  12 - H  25            2.67    1.11    0.049
  23. BD (   1) C  10 - C  11        /322. BD*(   1) C  15 - H  28            2.67    1.11    0.049
  24. BD (   2) C  10 - C  11        /140. RY*(   4) C   9                    1.24    1.19    0.038
  24. BD (   2) C  10 - C  11        /166. RY*(   3) C  12                    2.23    0.92    0.045
  24. BD (   2) C  10 - C  11        /193. RY*(   3) C  15                    1.94    1.27    0.050
  24. BD (   2) C  10 - C  11        /306. BD*(   2) C   8 - C   9           18.31    0.28    0.065
  24. BD (   2) C  10 - C  11        /311. BD*(   2) C  10 - C  11            0.77    0.28    0.013
  24. BD (   2) C  10 - C  11        /315. BD*(   2) C  12 - C  13           18.86    0.28    0.066
  24. BD (   2) C  10 - C  11        /320. BD*(   2) C  14 - C  15           20.88    0.28    0.070
  25. BD (   1) C  10 - C  15        /137. RY*(   1) C   9                    0.51    1.77    0.027
  25. BD (   1) C  10 - C  15        /182. RY*(   1) C  14                    1.01    1.86    0.039
  25. BD (   1) C  10 - C  15        /183. RY*(   2) C  14                    1.21    1.34    0.036
  25. BD (   1) C  10 - C  15        /290. BD*(   1) N   1 - C  11            2.16    1.11    0.044
  25. BD (   1) C  10 - C  15        /305. BD*(   1) C   8 - C   9            0.93    1.22    0.030
  25. BD (   1) C  10 - C  15        /308. BD*(   1) C   9 - C  10            5.68    1.20    0.074
  25. BD (   1) C  10 - C  15        /310. BD*(   1) C  10 - C  11            4.79    1.22    0.068
  25. BD (   1) C  10 - C  15        /319. BD*(   1) C  14 - C  15            3.31    1.26    0.058
  25. BD (   1) C  10 - C  15        /321. BD*(   1) C  14 - H  27            2.49    1.15    0.048
  25. BD (   1) C  10 - C  15        /322. BD*(   1) C  15 - H  28            1.40    1.14    0.036
  26. BD (   1) C  11 - C  12        / 66. RY*(   2) N   1                    0.66    2.69    0.038
  26. BD (   1) C  11 - C  12        /147. RY*(   2) C  10                    0.88    1.96    0.037
  26. BD (   1) C  11 - C  12        /173. RY*(   1) C  13                    1.10    1.86    0.041
  26. BD (   1) C  11 - C  12        /174. RY*(   2) C  13                    1.09    1.36    0.035
  26. BD (   1) C  11 - C  12        /289. BD*(   1) N   1 - C   8            1.88    1.12    0.041
  26. BD (   1) C  11 - C  12        /290. BD*(   1) N   1 - C  11            2.50    1.12    0.047
  26. BD (   1) C  11 - C  12        /308. BD*(   1) C   9 - C  10            1.78    1.21    0.042
  26. BD (   1) C  11 - C  12        /310. BD*(   1) C  10 - C  11            5.36    1.23    0.073
  26. BD (   1) C  11 - C  12        /314. BD*(   1) C  12 - C  13            3.43    1.27    0.059
  26. BD (   1) C  11 - C  12        /316. BD*(   1) C  12 - H  25            1.59    1.16    0.038
  26. BD (   1) C  11 - C  12        /318. BD*(   1) C  13 - H  26            2.36    1.16    0.047
  27. BD (   1) C  12 - C  13        /155. RY*(   1) C  11                    1.81    1.77    0.051
  27. BD (   1) C  12 - C  13        /156. RY*(   2) C  11                    0.59    1.66    0.028
  27. BD (   1) C  12 - C  13        /182. RY*(   1) C  14                    0.75    1.86    0.034
  27. BD (   1) C  12 - C  13        /183. RY*(   2) C  14                    1.32    1.34    0.038
  27. BD (   1) C  12 - C  13        /290. BD*(   1) N   1 - C  11            6.62    1.11    0.077
  27. BD (   1) C  12 - C  13        /313. BD*(   1) C  11 - C  12            4.18    1.25    0.064
  27. BD (   1) C  12 - C  13        /316. BD*(   1) C  12 - H  25            1.78    1.14    0.040
  27. BD (   1) C  12 - C  13        /317. BD*(   1) C  13 - C  14            3.08    1.25    0.055
  27. BD (   1) C  12 - C  13        /318. BD*(   1) C  13 - H  26            1.30    1.15    0.035
  27. BD (   1) C  12 - C  13        /321. BD*(   1) C  14 - H  27            2.26    1.15    0.046
  28. BD (   2) C  12 - C  13        /159. RY*(   5) C  11                    0.51    1.83    0.030
  28. BD (   2) C  12 - C  13        /160. RY*(   6) C  11                    0.68    2.11    0.036
  28. BD (   2) C  12 - C  13        /184. RY*(   3) C  14                    1.72    0.87    0.037
  28. BD (   2) C  12 - C  13        /311. BD*(   2) C  10 - C  11           20.56    0.28    0.072
  28. BD (   2) C  12 - C  13        /320. BD*(   2) C  14 - C  15           17.48    0.29    0.064
  29. BD (   1) C  12 - H  25        /156. RY*(   2) C  11                    0.77    1.50    0.030
  29. BD (   1) C  12 - H  25        /173. RY*(   1) C  13                    0.70    1.68    0.031
  29. BD (   1) C  12 - H  25        /310. BD*(   1) C  10 - C  11            4.43    1.05    0.061
  29. BD (   1) C  12 - H  25        /313. BD*(   1) C  11 - C  12            1.05    1.08    0.030
  29. BD (   1) C  12 - H  25        /314. BD*(   1) C  12 - C  13            1.26    1.09    0.033
  29. BD (   1) C  12 - H  25        /317. BD*(   1) C  13 - C  14            3.64    1.08    0.056
  30. BD (   1) C  13 - C  14        /164. RY*(   1) C  12                    0.66    1.84    0.031
  30. BD (   1) C  13 - C  14        /165. RY*(   2) C  12                    1.27    1.39    0.038
  30. BD (   1) C  13 - C  14        /191. RY*(   1) C  15                    0.61    1.84    0.030
  30. BD (   1) C  13 - C  14        /192. RY*(   2) C  15                    1.47    1.36    0.040
  30. BD (   1) C  13 - C  14        /314. BD*(   1) C  12 - C  13            3.16    1.25    0.056
  30. BD (   1) C  13 - C  14        /316. BD*(   1) C  12 - H  25            2.63    1.13    0.049
  30. BD (   1) C  13 - C  14        /318. BD*(   1) C  13 - H  26            1.34    1.14    0.035
  30. BD (   1) C  13 - C  14        /319. BD*(   1) C  14 - C  15            3.14    1.26    0.056
  30. BD (   1) C  13 - C  14        /321. BD*(   1) C  14 - H  27            1.35    1.15    0.035
  30. BD (   1) C  13 - C  14        /322. BD*(   1) C  15 - H  28            2.68    1.14    0.049
  31. BD (   1) C  13 - H  26        /164. RY*(   1) C  12                    0.62    1.68    0.029
  31. BD (   1) C  13 - H  26        /182. RY*(   1) C  14                    0.65    1.68    0.030
  31. BD (   1) C  13 - H  26        /313. BD*(   1) C  11 - C  12            4.06    1.07    0.059
  31. BD (   1) C  13 - H  26        /314. BD*(   1) C  12 - C  13            0.85    1.08    0.027
  31. BD (   1) C  13 - H  26        /317. BD*(   1) C  13 - C  14            0.78    1.07    0.026
  31. BD (   1) C  13 - H  26        /319. BD*(   1) C  14 - C  15            3.77    1.09    0.057
  32. BD (   1) C  14 - C  15        /146. RY*(   1) C  10                    2.66    1.77    0.061
  32. BD (   1) C  14 - C  15        /173. RY*(   1) C  13                    0.72    1.85    0.033
  32. BD (   1) C  14 - C  15        /174. RY*(   2) C  13                    1.36    1.34    0.038
  32. BD (   1) C  14 - C  15        /308. BD*(   1) C   9 - C  10            5.06    1.20    0.070
  32. BD (   1) C  14 - C  15        /312. BD*(   1) C  10 - C  15            3.88    1.25    0.062
  32. BD (   1) C  14 - C  15        /317. BD*(   1) C  13 - C  14            3.06    1.24    0.055
  32. BD (   1) C  14 - C  15        /318. BD*(   1) C  13 - H  26            2.35    1.15    0.047
  32. BD (   1) C  14 - C  15        /321. BD*(   1) C  14 - H  27            1.42    1.15    0.036
  32. BD (   1) C  14 - C  15        /322. BD*(   1) C  15 - H  28            1.53    1.14    0.037
  33. BD (   2) C  14 - C  15        /150. RY*(   5) C  10                    1.08    1.89    0.044
  33. BD (   2) C  14 - C  15        /175. RY*(   3) C  13                    1.12    0.90    0.031
  33. BD (   2) C  14 - C  15        /177. RY*(   5) C  13                    0.64    2.15    0.036
  33. BD (   2) C  14 - C  15        /311. BD*(   2) C  10 - C  11           18.28    0.28    0.067
  33. BD (   2) C  14 - C  15        /315. BD*(   2) C  12 - C  13           21.11    0.28    0.070
  34. BD (   1) C  14 - H  27        /173. RY*(   1) C  13                    0.65    1.67    0.030
  34. BD (   1) C  14 - H  27        /191. RY*(   1) C  15                    0.62    1.67    0.029
  34. BD (   1) C  14 - H  27        /312. BD*(   1) C  10 - C  15            3.94    1.08    0.058
  34. BD (   1) C  14 - H  27        /314. BD*(   1) C  12 - C  13            3.85    1.08    0.058
  34. BD (   1) C  14 - H  27        /317. BD*(   1) C  13 - C  14            0.82    1.07    0.026
  34. BD (   1) C  14 - H  27        /319. BD*(   1) C  14 - C  15            0.91    1.09    0.028
  35. BD (   1) C  15 - H  28        /182. RY*(   1) C  14                    0.66    1.68    0.030
  35. BD (   1) C  15 - H  28        /310. BD*(   1) C  10 - C  11            4.67    1.05    0.062
  35. BD (   1) C  15 - H  28        /312. BD*(   1) C  10 - C  15            1.09    1.08    0.031
  35. BD (   1) C  15 - H  28        /317. BD*(   1) C  13 - C  14            3.74    1.07    0.057
  35. BD (   1) C  15 - H  28        /319. BD*(   1) C  14 - C  15            0.99    1.09    0.029
  36. BD (   1) C  16 - C  17        /137. RY*(   1) C   9                    2.66    1.77    0.061
  36. BD (   1) C  16 - C  17        /218. RY*(   1) C  18                    0.72    1.85    0.033
  36. BD (   1) C  16 - C  17        /219. RY*(   2) C  18                    1.36    1.34    0.038
  36. BD (   1) C  16 - C  17        /308. BD*(   1) C   9 - C  10            5.06    1.20    0.070
  36. BD (   1) C  16 - C  17        /309. BD*(   1) C   9 - C  16            3.88    1.25    0.062
  36. BD (   1) C  16 - C  17        /325. BD*(   1) C  16 - H  29            1.53    1.14    0.037
  36. BD (   1) C  16 - C  17        /326. BD*(   1) C  17 - C  18            3.06    1.24    0.055
  36. BD (   1) C  16 - C  17        /327. BD*(   1) C  17 - H  30            1.42    1.15    0.036
  36. BD (   1) C  16 - C  17        /330. BD*(   1) C  18 - H  31            2.35    1.15    0.047
  37. BD (   2) C  16 - C  17        /141. RY*(   5) C   9                    1.08    1.89    0.044
  37. BD (   2) C  16 - C  17        /220. RY*(   3) C  18                    1.12    0.90    0.031
  37. BD (   2) C  16 - C  17        /222. RY*(   5) C  18                    0.64    2.15    0.036
  37. BD (   2) C  16 - C  17        /306. BD*(   2) C   8 - C   9           18.28    0.28    0.067
  37. BD (   2) C  16 - C  17        /329. BD*(   2) C  18 - C  19           21.11    0.28    0.070
  38. BD (   1) C  16 - H  29        /209. RY*(   1) C  17                    0.66    1.68    0.030
  38. BD (   1) C  16 - H  29        /305. BD*(   1) C   8 - C   9            4.67    1.05    0.062
  38. BD (   1) C  16 - H  29        /309. BD*(   1) C   9 - C  16            1.09    1.08    0.031
  38. BD (   1) C  16 - H  29        /323. BD*(   1) C  16 - C  17            0.99    1.09    0.029
  38. BD (   1) C  16 - H  29        /326. BD*(   1) C  17 - C  18            3.74    1.07    0.057
  39. BD (   1) C  17 - C  18        /200. RY*(   1) C  16                    0.61    1.84    0.030
  39. BD (   1) C  17 - C  18        /201. RY*(   2) C  16                    1.47    1.36    0.040
  39. BD (   1) C  17 - C  18        /227. RY*(   1) C  19                    0.66    1.84    0.031
  39. BD (   1) C  17 - C  18        /228. RY*(   2) C  19                    1.27    1.39    0.038
  39. BD (   1) C  17 - C  18        /323. BD*(   1) C  16 - C  17            3.14    1.26    0.056
  39. BD (   1) C  17 - C  18        /325. BD*(   1) C  16 - H  29            2.68    1.14    0.049
  39. BD (   1) C  17 - C  18        /327. BD*(   1) C  17 - H  30            1.35    1.15    0.035
  39. BD (   1) C  17 - C  18        /328. BD*(   1) C  18 - C  19            3.16    1.25    0.056
  39. BD (   1) C  17 - C  18        /330. BD*(   1) C  18 - H  31            1.34    1.14    0.035
  39. BD (   1) C  17 - C  18        /331. BD*(   1) C  19 - H  32            2.63    1.13    0.049
  40. BD (   1) C  17 - H  30        /200. RY*(   1) C  16                    0.62    1.67    0.029
  40. BD (   1) C  17 - H  30        /218. RY*(   1) C  18                    0.65    1.67    0.030
  40. BD (   1) C  17 - H  30        /309. BD*(   1) C   9 - C  16            3.94    1.08    0.058
  40. BD (   1) C  17 - H  30        /323. BD*(   1) C  16 - C  17            0.91    1.09    0.028
  40. BD (   1) C  17 - H  30        /326. BD*(   1) C  17 - C  18            0.82    1.07    0.026
  40. BD (   1) C  17 - H  30        /328. BD*(   1) C  18 - C  19            3.85    1.08    0.058
  41. BD (   1) C  18 - C  19        /128. RY*(   1) C   8                    1.81    1.77    0.051
  41. BD (   1) C  18 - C  19        /129. RY*(   2) C   8                    0.59    1.66    0.028
  41. BD (   1) C  18 - C  19        /209. RY*(   1) C  17                    0.75    1.86    0.034
  41. BD (   1) C  18 - C  19        /210. RY*(   2) C  17                    1.32    1.34    0.038
  41. BD (   1) C  18 - C  19        /289. BD*(   1) N   1 - C   8            6.62    1.11    0.077
  41. BD (   1) C  18 - C  19        /307. BD*(   1) C   8 - C  19            4.18    1.25    0.064
  41. BD (   1) C  18 - C  19        /326. BD*(   1) C  17 - C  18            3.08    1.25    0.055
  41. BD (   1) C  18 - C  19        /327. BD*(   1) C  17 - H  30            2.26    1.15    0.046
  41. BD (   1) C  18 - C  19        /330. BD*(   1) C  18 - H  31            1.30    1.15    0.035
  41. BD (   1) C  18 - C  19        /331. BD*(   1) C  19 - H  32            1.78    1.14    0.040
  42. BD (   2) C  18 - C  19        /132. RY*(   5) C   8                    0.51    1.83    0.030
  42. BD (   2) C  18 - C  19        /133. RY*(   6) C   8                    0.68    2.11    0.036
  42. BD (   2) C  18 - C  19        /211. RY*(   3) C  17                    1.72    0.87    0.037
  42. BD (   2) C  18 - C  19        /306. BD*(   2) C   8 - C   9           20.56    0.28    0.072
  42. BD (   2) C  18 - C  19        /324. BD*(   2) C  16 - C  17           17.48    0.29    0.064
  43. BD (   1) C  18 - H  31        /209. RY*(   1) C  17                    0.65    1.68    0.030
  43. BD (   1) C  18 - H  31        /227. RY*(   1) C  19                    0.62    1.68    0.029
  43. BD (   1) C  18 - H  31        /307. BD*(   1) C   8 - C  19            4.06    1.07    0.059
  43. BD (   1) C  18 - H  31        /323. BD*(   1) C  16 - C  17            3.77    1.09    0.057
  43. BD (   1) C  18 - H  31        /326. BD*(   1) C  17 - C  18            0.78    1.07    0.026
  43. BD (   1) C  18 - H  31        /328. BD*(   1) C  18 - C  19            0.85    1.08    0.027
  44. BD (   1) C  19 - H  32        /129. RY*(   2) C   8                    0.77    1.50    0.030
  44. BD (   1) C  19 - H  32        /218. RY*(   1) C  18                    0.70    1.68    0.031
  44. BD (   1) C  19 - H  32        /305. BD*(   1) C   8 - C   9            4.43    1.05    0.061
  44. BD (   1) C  19 - H  32        /307. BD*(   1) C   8 - C  19            1.05    1.08    0.030
  44. BD (   1) C  19 - H  32        /326. BD*(   1) C  17 - C  18            3.64    1.08    0.056
  44. BD (   1) C  19 - H  32        /328. BD*(   1) C  18 - C  19            1.26    1.09    0.033
  45. CR (   1) N   1                / 75. RY*(   2) C   2                    1.38   15.33    0.130
  45. CR (   1) N   1                / 77. RY*(   4) C   2                    0.58   14.80    0.083
  45. CR (   1) N   1                /129. RY*(   2) C   8                    2.04   15.20    0.157
  45. CR (   1) N   1                /134. RY*(   7) C   8                    0.52   16.52    0.083
  45. CR (   1) N   1                /156. RY*(   2) C  11                    2.04   15.20    0.157
  45. CR (   1) N   1                /161. RY*(   7) C  11                    0.52   16.52    0.083
  45. CR (   1) N   1                /291. BD*(   1) C   2 - C   3            0.58   14.76    0.083
  45. CR (   1) N   1                /292. BD*(   1) C   2 - C   7            0.58   14.76    0.083
  45. CR (   1) N   1                /307. BD*(   1) C   8 - C  19            0.92   14.78    0.105
  45. CR (   1) N   1                /313. BD*(   1) C  11 - C  12            0.92   14.78    0.105
  46. CR (   1) C   2                / 84. RY*(   2) C   3                    1.53   10.81    0.115
  46. CR (   1) C   2                /120. RY*(   2) C   7                    1.53   10.81    0.115
  46. CR (   1) C   2                /289. BD*(   1) N   1 - C   8            1.17   10.55    0.100
  46. CR (   1) C   2                /290. BD*(   1) N   1 - C  11            1.17   10.55    0.100
  46. CR (   1) C   2                /291. BD*(   1) C   2 - C   3            0.53   10.67    0.068
  46. CR (   1) C   2                /292. BD*(   1) C   2 - C   7            0.53   10.67    0.068
  46. CR (   1) C   2                /294. BD*(   1) C   3 - C   4            0.85   10.68    0.085
  46. CR (   1) C   2                /296. BD*(   1) C   3 - H  20            0.66   10.57    0.075
  46. CR (   1) C   2                /302. BD*(   1) C   6 - C   7            0.85   10.68    0.085
  46. CR (   1) C   2                /304. BD*(   1) C   7 - H  24            0.66   10.57    0.075
  47. CR (   1) C   3                / 74. RY*(   1) C   2                    0.76   10.96    0.082
  47. CR (   1) C   3                / 76. RY*(   3) C   2                    0.53   11.03    0.069
  47. CR (   1) C   3                / 93. RY*(   2) C   4                    1.55   10.72    0.115
  47. CR (   1) C   3                /236. RY*(   1) H  20                    0.73   10.46    0.078
  47. CR (   1) C   3                /288. BD*(   1) N   1 - C   2            0.83   10.48    0.084
  47. CR (   1) C   3                /292. BD*(   1) C   2 - C   7            1.24   10.63    0.103
  47. CR (   1) C   3                /297. BD*(   1) C   4 - C   5            0.98   10.64    0.091
  47. CR (   1) C   3                /298. BD*(   1) C   4 - H  21            0.65   10.53    0.074
  48. CR (   1) C   4                / 84. RY*(   2) C   3                    0.91   10.78    0.088
  48. CR (   1) C   4                / 85. RY*(   3) C   3                    0.88   10.70    0.087
  48. CR (   1) C   4                /102. RY*(   2) C   5                    1.47   10.72    0.112
  48. CR (   1) C   4                /103. RY*(   3) C   5                    0.53   10.73    0.068
  48. CR (   1) C   4                /240. RY*(   1) H  21                    0.68   10.42    0.075
  48. CR (   1) C   4                /291. BD*(   1) C   2 - C   3            1.05   10.63    0.095
  48. CR (   1) C   4                /296. BD*(   1) C   3 - H  20            0.74   10.53    0.079
  48. CR (   1) C   4                /299. BD*(   1) C   5 - C   6            0.94   10.64    0.090
  48. CR (   1) C   4                /301. BD*(   1) C   5 - H  22            0.69   10.54    0.076
  49. CR (   1) C   5                / 93. RY*(   2) C   4                    1.41   10.73    0.110
  49. CR (   1) C   5                /111. RY*(   2) C   6                    1.41   10.73    0.110
  49. CR (   1) C   5                /112. RY*(   3) C   6                    0.53   10.81    0.068
  49. CR (   1) C   5                /244. RY*(   1) H  22                    0.69   10.42    0.076
  49. CR (   1) C   5                /294. BD*(   1) C   3 - C   4            0.98   10.64    0.091
  49. CR (   1) C   5                /298. BD*(   1) C   4 - H  21            0.69   10.53    0.076
  49. CR (   1) C   5                /302. BD*(   1) C   6 - C   7            0.98   10.64    0.091
  49. CR (   1) C   5                /303. BD*(   1) C   6 - H  23            0.69   10.53    0.076
  50. CR (   1) C   6                /102. RY*(   2) C   5                    1.47   10.72    0.112
  50. CR (   1) C   6                /103. RY*(   3) C   5                    0.53   10.73    0.067
  50. CR (   1) C   6                /120. RY*(   2) C   7                    0.91   10.78    0.089
  50. CR (   1) C   6                /122. RY*(   4) C   7                    0.87   10.69    0.086
  50. CR (   1) C   6                /248. RY*(   1) H  23                    0.68   10.42    0.075
  50. CR (   1) C   6                /292. BD*(   1) C   2 - C   7            1.05   10.63    0.095
  50. CR (   1) C   6                /297. BD*(   1) C   4 - C   5            0.94   10.64    0.090
  50. CR (   1) C   6                /301. BD*(   1) C   5 - H  22            0.69   10.54    0.076
  50. CR (   1) C   6                /304. BD*(   1) C   7 - H  24            0.74   10.53    0.079
  51. CR (   1) C   7                / 74. RY*(   1) C   2                    0.77   10.96    0.082
  51. CR (   1) C   7                / 76. RY*(   3) C   2                    0.53   11.03    0.068
  51. CR (   1) C   7                /111. RY*(   2) C   6                    1.55   10.72    0.115
  51. CR (   1) C   7                /112. RY*(   3) C   6                    0.52   10.81    0.067
  51. CR (   1) C   7                /252. RY*(   1) H  24                    0.73   10.46    0.078
  51. CR (   1) C   7                /288. BD*(   1) N   1 - C   2            0.83   10.48    0.084
  51. CR (   1) C   7                /291. BD*(   1) C   2 - C   3            1.24   10.63    0.103
  51. CR (   1) C   7                /299. BD*(   1) C   5 - C   6            0.98   10.64    0.091
  51. CR (   1) C   7                /303. BD*(   1) C   6 - H  23            0.65   10.53    0.074
  52. CR (   1) C   8                /137. RY*(   1) C   9                    1.58   11.19    0.119
  52. CR (   1) C   8                /228. RY*(   2) C  19                    1.46   10.81    0.112
  52. CR (   1) C   8                /288. BD*(   1) N   1 - C   2            1.45   10.50    0.111
  52. CR (   1) C   8                /290. BD*(   1) N   1 - C  11            1.00   10.53    0.092
  52. CR (   1) C   8                /305. BD*(   1) C   8 - C   9            0.73   10.64    0.079
  52. CR (   1) C   8                /308. BD*(   1) C   9 - C  10            0.67   10.62    0.076
  52. CR (   1) C   8                /309. BD*(   1) C   9 - C  16            1.05   10.67    0.095
  52. CR (   1) C   8                /328. BD*(   1) C  18 - C  19            0.74   10.68    0.080
  52. CR (   1) C   8                /331. BD*(   1) C  19 - H  32            0.76   10.56    0.080
  53. CR (   1) C   9                /128. RY*(   1) C   8                    1.51   11.15    0.116
  53. CR (   1) C   9                /148. RY*(   3) C  10                    0.67   10.72    0.076
  53. CR (   1) C   9                /201. RY*(   2) C  16                    1.55   10.74    0.115
  53. CR (   1) C   9                /305. BD*(   1) C   8 - C   9            0.60   10.59    0.071
  53. CR (   1) C   9                /307. BD*(   1) C   8 - C  19            1.28   10.62    0.105
  53. CR (   1) C   9                /310. BD*(   1) C  10 - C  11            0.51   10.59    0.066
  53. CR (   1) C   9                /312. BD*(   1) C  10 - C  15            1.59   10.63    0.117
  53. CR (   1) C   9                /323. BD*(   1) C  16 - C  17            0.82   10.64    0.084
  53. CR (   1) C   9                /325. BD*(   1) C  16 - H  29            0.68   10.52    0.076
  54. CR (   1) C  10                /139. RY*(   3) C   9                    0.67   10.72    0.076
  54. CR (   1) C  10                /155. RY*(   1) C  11                    1.51   11.15    0.116
  54. CR (   1) C  10                /192. RY*(   2) C  15                    1.55   10.74    0.115
  54. CR (   1) C  10                /305. BD*(   1) C   8 - C   9            0.51   10.59    0.066
  54. CR (   1) C  10                /309. BD*(   1) C   9 - C  16            1.59   10.63    0.117
  54. CR (   1) C  10                /310. BD*(   1) C  10 - C  11            0.60   10.59    0.071
  54. CR (   1) C  10                /313. BD*(   1) C  11 - C  12            1.28   10.62    0.105
  54. CR (   1) C  10                /319. BD*(   1) C  14 - C  15            0.82   10.64    0.084
  54. CR (   1) C  10                /322. BD*(   1) C  15 - H  28            0.68   10.52    0.076
  55. CR (   1) C  11                /146. RY*(   1) C  10                    1.58   11.19    0.119
  55. CR (   1) C  11                /165. RY*(   2) C  12                    1.46   10.81    0.112
  55. CR (   1) C  11                /288. BD*(   1) N   1 - C   2            1.46   10.50    0.111
  55. CR (   1) C  11                /289. BD*(   1) N   1 - C   8            1.00   10.53    0.092
  55. CR (   1) C  11                /308. BD*(   1) C   9 - C  10            0.67   10.62    0.076
  55. CR (   1) C  11                /310. BD*(   1) C  10 - C  11            0.73   10.64    0.079
  55. CR (   1) C  11                /312. BD*(   1) C  10 - C  15            1.05   10.67    0.095
  55. CR (   1) C  11                /314. BD*(   1) C  12 - C  13            0.74   10.68    0.080
  55. CR (   1) C  11                /316. BD*(   1) C  12 - H  25            0.76   10.56    0.080
  56. CR (   1) C  12                /157. RY*(   3) C  11                    1.27   10.83    0.105
  56. CR (   1) C  12                /174. RY*(   2) C  13                    1.52   10.73    0.114
  56. CR (   1) C  12                /176. RY*(   4) C  13                    0.63   10.74    0.074
  56. CR (   1) C  12                /256. RY*(   1) H  25                    0.76   10.47    0.080
  56. CR (   1) C  12                /290. BD*(   1) N   1 - C  11            1.46   10.49    0.111
  56. CR (   1) C  12                /310. BD*(   1) C  10 - C  11            1.22   10.60    0.102
  56. CR (   1) C  12                /317. BD*(   1) C  13 - C  14            1.01   10.63    0.093
  56. CR (   1) C  12                /318. BD*(   1) C  13 - H  26            0.63   10.53    0.073
  57. CR (   1) C  13                /165. RY*(   2) C  12                    0.87   10.78    0.087
  57. CR (   1) C  13                /167. RY*(   4) C  12                    0.80   10.70    0.082
  57. CR (   1) C  13                /183. RY*(   2) C  14                    1.44   10.73    0.111
  57. CR (   1) C  13                /260. RY*(   1) H  26                    0.67   10.43    0.074
  57. CR (   1) C  13                /313. BD*(   1) C  11 - C  12            1.06   10.63    0.095
  57. CR (   1) C  13                /316. BD*(   1) C  12 - H  25            0.78   10.53    0.081
  57. CR (   1) C  13                /319. BD*(   1) C  14 - C  15            0.97   10.65    0.091
  57. CR (   1) C  13                /321. BD*(   1) C  14 - H  27            0.65   10.54    0.074
  58. CR (   1) C  14                /174. RY*(   2) C  13                    1.44   10.72    0.111
  58. CR (   1) C  14                /192. RY*(   2) C  15                    0.86   10.75    0.086
  58. CR (   1) C  14                /194. RY*(   4) C  15                    0.86   10.68    0.086
  58. CR (   1) C  14                /264. RY*(   1) H  27                    0.67   10.42    0.075
  58. CR (   1) C  14                /312. BD*(   1) C  10 - C  15            1.05   10.63    0.095
  58. CR (   1) C  14                /314. BD*(   1) C  12 - C  13            1.01   10.64    0.093
  58. CR (   1) C  14                /318. BD*(   1) C  13 - H  26            0.65   10.53    0.074
  58. CR (   1) C  14                /322. BD*(   1) C  15 - H  28            0.74   10.52    0.079
  59. CR (   1) C  15                /147. RY*(   2) C  10                    1.05   11.33    0.098
  59. CR (   1) C  15                /148. RY*(   3) C  10                    0.71   10.73    0.078
  59. CR (   1) C  15                /183. RY*(   2) C  14                    1.49   10.72    0.113
  59. CR (   1) C  15                /185. RY*(   4) C  14                    0.59   10.73    0.071
  59. CR (   1) C  15                /268. RY*(   1) H  28                    0.69   10.44    0.076
  59. CR (   1) C  15                /308. BD*(   1) C   9 - C  10            1.73   10.58    0.122
  59. CR (   1) C  15                /310. BD*(   1) C  10 - C  11            1.11   10.60    0.097
  59. CR (   1) C  15                /317. BD*(   1) C  13 - C  14            0.97   10.63    0.091
  59. CR (   1) C  15                /321. BD*(   1) C  14 - H  27            0.68   10.54    0.076
  60. CR (   1) C  16                /138. RY*(   2) C   9                    1.05   11.33    0.098
  60. CR (   1) C  16                /139. RY*(   3) C   9                    0.71   10.73    0.078
  60. CR (   1) C  16                /210. RY*(   2) C  17                    1.49   10.72    0.113
  60. CR (   1) C  16                /212. RY*(   4) C  17                    0.59   10.73    0.071
  60. CR (   1) C  16                /272. RY*(   1) H  29                    0.69   10.44    0.076
  60. CR (   1) C  16                /305. BD*(   1) C   8 - C   9            1.11   10.60    0.097
  60. CR (   1) C  16                /308. BD*(   1) C   9 - C  10            1.73   10.58    0.122
  60. CR (   1) C  16                /326. BD*(   1) C  17 - C  18            0.97   10.63    0.091
  60. CR (   1) C  16                /327. BD*(   1) C  17 - H  30            0.68   10.54    0.076
  61. CR (   1) C  17                /201. RY*(   2) C  16                    0.86   10.75    0.086
  61. CR (   1) C  17                /203. RY*(   4) C  16                    0.86   10.68    0.086
  61. CR (   1) C  17                /219. RY*(   2) C  18                    1.44   10.72    0.111
  61. CR (   1) C  17                /276. RY*(   1) H  30                    0.67   10.42    0.075
  61. CR (   1) C  17                /309. BD*(   1) C   9 - C  16            1.05   10.63    0.095
  61. CR (   1) C  17                /325. BD*(   1) C  16 - H  29            0.74   10.52    0.079
  61. CR (   1) C  17                /328. BD*(   1) C  18 - C  19            1.01   10.64    0.093
  61. CR (   1) C  17                /330. BD*(   1) C  18 - H  31            0.65   10.53    0.074
  62. CR (   1) C  18                /210. RY*(   2) C  17                    1.44   10.73    0.111
  62. CR (   1) C  18                /228. RY*(   2) C  19                    0.87   10.78    0.087
  62. CR (   1) C  18                /230. RY*(   4) C  19                    0.80   10.70    0.082
  62. CR (   1) C  18                /280. RY*(   1) H  31                    0.67   10.43    0.074
  62. CR (   1) C  18                /307. BD*(   1) C   8 - C  19            1.06   10.63    0.095
  62. CR (   1) C  18                /323. BD*(   1) C  16 - C  17            0.97   10.65    0.091
  62. CR (   1) C  18                /327. BD*(   1) C  17 - H  30            0.65   10.54    0.074
  62. CR (   1) C  18                /331. BD*(   1) C  19 - H  32            0.78   10.53    0.081
  63. CR (   1) C  19                /130. RY*(   3) C   8                    1.27   10.83    0.105
  63. CR (   1) C  19                /219. RY*(   2) C  18                    1.52   10.73    0.114
  63. CR (   1) C  19                /221. RY*(   4) C  18                    0.63   10.74    0.074
  63. CR (   1) C  19                /284. RY*(   1) H  32                    0.76   10.47    0.080
  63. CR (   1) C  19                /289. BD*(   1) N   1 - C   8            1.46   10.49    0.111
  63. CR (   1) C  19                /305. BD*(   1) C   8 - C   9            1.22   10.60    0.102
  63. CR (   1) C  19                /326. BD*(   1) C  17 - C  18            1.01   10.63    0.093
  63. CR (   1) C  19                /330. BD*(   1) C  18 - H  31            0.63   10.53    0.073
  64. LP (   1) N   1                / 76. RY*(   3) C   2                    1.40    1.22    0.041
  64. LP (   1) N   1                / 78. RY*(   5) C   2                    0.70    2.24    0.039
  64. LP (   1) N   1                /131. RY*(   4) C   8                    2.43    1.30    0.055
  64. LP (   1) N   1                /132. RY*(   5) C   8                    0.60    1.84    0.033
  64. LP (   1) N   1                /158. RY*(   4) C  11                    2.43    1.30    0.055
  64. LP (   1) N   1                /159. RY*(   5) C  11                    0.60    1.84    0.033
  64. LP (   1) N   1                /291. BD*(   1) C   2 - C   3            4.11    0.81    0.056
  64. LP (   1) N   1                /292. BD*(   1) C   2 - C   7            4.01    0.81    0.056
  64. LP (   1) N   1                /293. BD*(   2) C   2 - C   7           11.79    0.28    0.051
  64. LP (   1) N   1                /306. BD*(   2) C   8 - C   9           33.64    0.29    0.091
  64. LP (   1) N   1                /311. BD*(   2) C  10 - C  11           33.64    0.29    0.091
 293. BD*(   2) C   2 - C   7        / 86. RY*(   4) C   3                    0.69    0.64    0.044
 293. BD*(   2) C   2 - C   7        /121. RY*(   3) C   7                    3.33    0.75    0.103
 293. BD*(   2) C   2 - C   7        /289. BD*(   1) N   1 - C   8            0.84    0.41    0.037
 293. BD*(   2) C   2 - C   7        /290. BD*(   1) N   1 - C  11            1.00    0.41    0.040
 293. BD*(   2) C   2 - C   7        /315. BD*(   2) C  12 - C  13            0.91    0.02    0.006
 295. BD*(   2) C   3 - C   4        / 86. RY*(   4) C   3                    1.79    0.64    0.074
 295. BD*(   2) C   3 - C   4        / 87. RY*(   5) C   3                    0.58    1.86    0.072
 295. BD*(   2) C   3 - C   4        / 95. RY*(   4) C   4                    1.71    1.09    0.095
 295. BD*(   2) C   3 - C   4        /329. BD*(   2) C  18 - C  19            0.57    0.01    0.004
 300. BD*(   2) C   5 - C   6        /104. RY*(   4) C   5                    3.15    0.63    0.097
 300. BD*(   2) C   5 - C   6        /113. RY*(   4) C   6                    3.15    0.60    0.095
 306. BD*(   2) C   8 - C   9        /131. RY*(   4) C   8                    0.64    1.01    0.046
 306. BD*(   2) C   8 - C   9        /132. RY*(   5) C   8                    1.08    1.54    0.075
 306. BD*(   2) C   8 - C   9        /140. RY*(   4) C   9                    1.88    0.92    0.076
 306. BD*(   2) C   8 - C   9        /142. RY*(   6) C   9                    0.53    1.86    0.057
 306. BD*(   2) C   8 - C   9        /149. RY*(   4) C  10                    0.53    0.92    0.040
 306. BD*(   2) C   8 - C   9        /202. RY*(   3) C  16                    0.88    0.99    0.054
 306. BD*(   2) C   8 - C   9        /229. RY*(   3) C  19                    1.06    0.64    0.048
 311. BD*(   2) C  10 - C  11        /140. RY*(   4) C   9                    0.53    0.92    0.040
 311. BD*(   2) C  10 - C  11        /149. RY*(   4) C  10                    1.88    0.92    0.076
 311. BD*(   2) C  10 - C  11        /151. RY*(   6) C  10                    0.53    1.86    0.057
 311. BD*(   2) C  10 - C  11        /158. RY*(   4) C  11                    0.64    1.01    0.046
 311. BD*(   2) C  10 - C  11        /159. RY*(   5) C  11                    1.08    1.54    0.075
 311. BD*(   2) C  10 - C  11        /166. RY*(   3) C  12                    1.06    0.64    0.048
 311. BD*(   2) C  10 - C  11        /193. RY*(   3) C  15                    0.88    0.99    0.054
 315. BD*(   2) C  12 - C  13        /166. RY*(   3) C  12                    1.68    0.64    0.071
 315. BD*(   2) C  12 - C  13        /168. RY*(   5) C  12                    0.71    1.80    0.077
 315. BD*(   2) C  12 - C  13        /175. RY*(   3) C  13                    3.25    0.62    0.097
 315. BD*(   2) C  12 - C  13        /184. RY*(   3) C  14                    0.52    0.58    0.038
 320. BD*(   2) C  14 - C  15        /184. RY*(   3) C  14                    2.51    0.58    0.085
 320. BD*(   2) C  14 - C  15        /195. RY*(   5) C  15                    1.35    1.47    0.099
 324. BD*(   2) C  16 - C  17        /204. RY*(   5) C  16                    1.35    1.47    0.099
 324. BD*(   2) C  16 - C  17        /211. RY*(   3) C  17                    2.51    0.58    0.085
 329. BD*(   2) C  18 - C  19        /211. RY*(   3) C  17                    0.52    0.58    0.038
 329. BD*(   2) C  18 - C  19        /220. RY*(   3) C  18                    3.25    0.62    0.097
 329. BD*(   2) C  18 - C  19        /229. RY*(   3) C  19                    1.68    0.64    0.071
 329. BD*(   2) C  18 - C  19        /231. RY*(   5) C  19                    0.71    1.80    0.077


 Natural Bond Orbitals (Summary):

                                                            Principal Delocalizations
           NBO                        Occupancy    Energy   (geminal,vicinal,remote)
 ====================================================================================
 Molecular unit  1  (C18H13N)
     1. BD (   1) N   1 - C   2          1.97978    -0.77494  290(g),289(g),292(g),291(g)
                                                    302(v),294(v),305(v),310(v)
                                                    128(v),155(v),119(v),83(v)
     2. BD (   1) N   1 - C   8          1.97462    -0.76546  313(v),288(g),290(g),309(v)
                                                    307(g),155(v),305(g),292(v)
                                                    293(v),328(v),74(v),138(v)
     3. BD (   1) N   1 - C  11          1.97462    -0.76546  307(v),288(g),289(g),312(v)
                                                    313(g),128(v),310(g),291(v)
                                                    293(v),314(v),74(v),147(v)
     4. BD (   1) C   2 - C   3          1.97008    -0.69397  292(g),294(g),298(v),304(v)
                                                    290(v),288(g),296(g),65(v)
                                                    93(v),92(v),119(v)
     5. BD (   1) C   2 - C   7          1.97028    -0.69397  291(g),302(g),303(v),296(v)
                                                    289(v),288(g),304(g),65(v)
                                                    111(v),110(v),83(v)
     6. BD (   2) C   2 - C   7          1.66197    -0.26469  300(v),295(v),86(v),289(v)
                                                    290(v),113(v),114(v)
     7. BD (   1) C   3 - C   4          1.97483    -0.68983  288(v),291(g),297(g),301(v)
                                                    296(g),298(g),102(v),75(v)
                                                    101(v),74(v),76(v)
     8. BD (   2) C   3 - C   4          1.66807    -0.25948  293(v),300(v),104(v),105(v)
                                                    79(v)
     9. BD (   1) C   3 - H  20          1.97762    -0.51630  292(v),297(v),294(g),291(g)
                                                    75(v),288(v),92(v)
    10. BD (   1) C   4 - C   5          1.97753    -0.68768  294(g),299(g),296(v),303(v)
                                                    298(g),301(g),111(v),84(v)
                                                    83(v),110(v)
    11. BD (   1) C   4 - H  21          1.97971    -0.51449  291(v),299(v),294(g),297(g)
                                                    101(v),83(v)
    12. BD (   1) C   5 - C   6          1.97753    -0.68769  302(g),297(g),304(v),298(v)
                                                    303(g),301(g),93(v),120(v)
                                                    119(v),92(v)
    13. BD (   2) C   5 - C   6          1.65839    -0.25699  293(v),295(v),96(v),123(v)
                                                    121(v)
    14. BD (   1) C   5 - H  22          1.98009    -0.51410  294(v),302(v),297(g),299(g)
                                                    92(v),110(v)
    15. BD (   1) C   6 - C   7          1.97483    -0.68984  288(v),292(g),299(g),301(v)
                                                    304(g),303(g),75(v),102(v)
                                                    101(v),74(v),76(v)
    16. BD (   1) C   6 - H  23          1.97972    -0.51449  292(v),297(v),302(g),299(g)
                                                    101(v),119(v)
    17. BD (   1) C   7 - H  24          1.97761    -0.51630  291(v),299(v),302(g),292(g)
                                                    75(v),288(v),110(v)
    18. BD (   1) C   8 - C   9          1.95630    -0.64461  312(v),307(g),309(g),288(v)
                                                    308(g),325(v),331(v),289(g)
                                                    146(v),200(v),227(v),228(v)
                                                    67(v)
    19. BD (   2) C   8 - C   9          1.59223    -0.23889  324(v),329(v),311(v),229(v)
                                                    202(v),149(v),306(g)
    20. BD (   1) C   8 - C  19          1.97191    -0.68811  305(g),328(g),289(g),330(v)
                                                    290(v),308(v),331(g),218(v)
                                                    219(v),138(v),66(v)
    21. BD (   1) C   9 - C  10          1.96233    -0.63121  309(g),312(g),307(v),313(v)
                                                    305(g),310(g),319(v),323(v)
                                                    129(v),156(v),191(v),200(v)
                                                    289(v),290(v)
    22. BD (   1) C   9 - C  16          1.97061    -0.67293  308(g),305(g),323(g),327(v)
                                                    289(v),325(g),210(v),209(v)
                                                    310(v),146(v)
    23. BD (   1) C  10 - C  11          1.95630    -0.64461  309(v),313(g),312(g),288(v)
                                                    308(g),322(v),316(v),290(g)
                                                    137(v),191(v),164(v),165(v)
                                                    67(v)
    24. BD (   2) C  10 - C  11          1.59223    -0.23889  320(v),315(v),306(v),166(v)
                                                    193(v),140(v),311(g)
    25. BD (   1) C  10 - C  15          1.97061    -0.67293  308(g),310(g),319(g),321(v)
                                                    290(v),322(g),183(v),182(v)
                                                    305(v),137(v)
    26. BD (   1) C  11 - C  12          1.97191    -0.68811  310(g),314(g),290(g),318(v)
                                                    289(v),308(v),316(g),173(v)
                                                    174(v),147(v),66(v)
    27. BD (   1) C  12 - C  13          1.97274    -0.67337  290(v),313(g),317(g),321(v)
                                                    155(v),316(g),183(v),318(g)
                                                    182(v),156(v)
    28. BD (   2) C  12 - C  13          1.71298    -0.24644  311(v),320(v),184(v),160(v)
                                                    159(v)
    29. BD (   1) C  12 - H  25          1.97743    -0.50772  310(v),317(v),314(g),313(g)
                                                    156(v),173(v)
    30. BD (   1) C  13 - C  14          1.97721    -0.66610  314(g),319(g),322(v),316(v)
                                                    192(v),321(g),318(g),165(v)
                                                    164(v),191(v)
    31. BD (   1) C  13 - H  26          1.97942    -0.49906  313(v),319(v),314(g),317(g)
                                                    182(v),164(v)
    32. BD (   1) C  14 - C  15          1.97601    -0.67137  308(v),312(g),317(g),146(v)
                                                    318(v),322(g),321(g),174(v)
                                                    173(v)
    33. BD (   2) C  14 - C  15          1.70508    -0.24252  315(v),311(v),175(v),150(v)
                                                    177(v)
    34. BD (   1) C  14 - H  27          1.97974    -0.49687  312(v),314(v),319(g),317(g)
                                                    173(v),191(v)
    35. BD (   1) C  15 - H  28          1.97924    -0.50192  310(v),317(v),312(g),319(g)
                                                    182(v)
    36. BD (   1) C  16 - C  17          1.97601    -0.67137  308(v),309(g),326(g),137(v)
                                                    330(v),325(g),327(g),219(v)
                                                    218(v)
    37. BD (   2) C  16 - C  17          1.70508    -0.24252  329(v),306(v),220(v),141(v)
                                                    222(v)
    38. BD (   1) C  16 - H  29          1.97924    -0.50192  305(v),326(v),309(g),323(g)
                                                    209(v)
    39. BD (   1) C  17 - C  18          1.97721    -0.66610  328(g),323(g),325(v),331(v)
                                                    201(v),327(g),330(g),228(v)
                                                    227(v),200(v)
    40. BD (   1) C  17 - H  30          1.97974    -0.49687  309(v),328(v),323(g),326(g)
                                                    218(v),200(v)
    41. BD (   1) C  18 - C  19          1.97274    -0.67337  289(v),307(g),326(g),327(v)
                                                    128(v),331(g),210(v),330(g)
                                                    209(v),129(v)
    42. BD (   2) C  18 - C  19          1.71298    -0.24644  306(v),324(v),211(v),133(v)
                                                    132(v)
    43. BD (   1) C  18 - H  31          1.97942    -0.49906  307(v),323(v),328(g),326(g)
                                                    209(v),227(v)
    44. BD (   1) C  19 - H  32          1.97743    -0.50772  305(v),326(v),328(g),307(g)
                                                    129(v),218(v)
    45. CR (   1) N   1                  1.99895   -14.20503  129(v),156(v),75(v),307(v)
                                                    313(v),292(v),291(v),77(v)
                                                    134(v),161(v)
    46. CR (   1) C   2                  1.99882   -10.11000  120(v),84(v),289(v),290(v)
                                                    294(v),302(v),296(v),304(v)
                                                    291(g),292(g)
    47. CR (   1) C   3                  1.99889   -10.06997  93(v),292(v),297(v),288(v)
                                                    74(v),236(v),298(v),76(v)
    48. CR (   1) C   4                  1.99894   -10.07332  102(v),291(v),299(v),84(v)
                                                    85(v),296(v),301(v),240(v)
                                                    103(v)
    49. CR (   1) C   5                  1.99894   -10.07131  93(v),111(v),294(v),302(v)
                                                    303(v),298(v),244(v),112(v)
    50. CR (   1) C   6                  1.99894   -10.07332  102(v),292(v),297(v),120(v)
                                                    122(v),304(v),301(v),248(v)
                                                    103(v)
    51. CR (   1) C   7                  1.99889   -10.06997  111(v),291(v),299(v),288(v)
                                                    74(v),252(v),303(v),76(v)
                                                    112(v)
    52. CR (   1) C   8                  1.99884   -10.09276  137(v),288(v),228(v),309(v)
                                                    290(v),331(v),328(v),305(g)
                                                    308(v)
    53. CR (   1) C   9                  1.99882   -10.04869  312(v),201(v),128(v),307(v)
                                                    323(v),325(v),148(v),305(g)
                                                    310(v)
    54. CR (   1) C  10                  1.99882   -10.04869  309(v),192(v),155(v),313(v)
                                                    319(v),322(v),139(v),310(g)
                                                    305(v)
    55. CR (   1) C  11                  1.99884   -10.09276  146(v),288(v),165(v),312(v)
                                                    289(v),316(v),314(v),310(g)
                                                    308(v)
    56. CR (   1) C  12                  1.99890   -10.05621  174(v),290(v),157(v),310(v)
                                                    317(v),256(v),318(v),176(v)
    57. CR (   1) C  13                  1.99897   -10.05963  183(v),313(v),319(v),165(v)
                                                    167(v),316(v),260(v),321(v)
    58. CR (   1) C  14                  1.99896   -10.05397  174(v),312(v),314(v),192(v)
                                                    194(v),322(v),264(v),318(v)
    59. CR (   1) C  15                  1.99890   -10.05623  308(v),183(v),310(v),147(v)
                                                    317(v),148(v),268(v),321(v)
                                                    185(v)
    60. CR (   1) C  16                  1.99890   -10.05623  308(v),210(v),305(v),138(v)
                                                    326(v),139(v),272(v),327(v)
                                                    212(v)
    61. CR (   1) C  17                  1.99896   -10.05397  219(v),309(v),328(v),201(v)
                                                    203(v),325(v),276(v),330(v)
    62. CR (   1) C  18                  1.99897   -10.05963  210(v),307(v),323(v),228(v)
                                                    230(v),331(v),280(v),327(v)
    63. CR (   1) C  19                  1.99890   -10.05621  219(v),289(v),130(v),305(v)
                                                    326(v),284(v),330(v),221(v)
    64. LP (   1) N   1                  1.63715    -0.25474  306(v),311(v),293(v),291(v)
                                                    292(v),131(v),158(v),76(v)
                                                    78(v),132(v),159(v)
    65. RY*(   1) N   1                  0.00455     1.07311   
    66. RY*(   2) N   1                  0.00136     1.99791   
    67. RY*(   3) N   1                  0.00102     1.57888   
    68. RY*(   4) N   1                  0.00058     2.24792   
    69. RY*(   5) N   1                  0.00056     2.58738   
    70. RY*(   6) N   1                  0.00036     1.33118   
    71. RY*(   7) N   1                  0.00020     2.35696   
    72. RY*(   8) N   1                  0.00016     2.29451   
    73. RY*(   9) N   1                  0.00004     2.52156   
    74. RY*(   1) C   2                  0.00542     0.88941   
    75. RY*(   2) C   2                  0.00527     1.12662   
    76. RY*(   3) C   2                  0.00298     0.96291   
    77. RY*(   4) C   2                  0.00254     0.59354   
    78. RY*(   5) C   2                  0.00104     1.98372   
    79. RY*(   6) C   2                  0.00079     1.92307   
    80. RY*(   7) C   2                  0.00025     2.29533   
    81. RY*(   8) C   2                  0.00024     2.13706   
    82. RY*(   9) C   2                  0.00003     2.19176   
    83. RY*(   1) C   3                  0.00503     1.14548   
    84. RY*(   2) C   3                  0.00262     0.70452   
    85. RY*(   3) C   3                  0.00114     0.62358   
    86. RY*(   4) C   3                  0.00105     0.66419   
    87. RY*(   5) C   3                  0.00065     1.88600   
    88. RY*(   6) C   3                  0.00013     2.36074   
    89. RY*(   7) C   3                  0.00007     2.30975   
    90. RY*(   8) C   3                  0.00001     2.23182   
    91. RY*(   9) C   3                  0.00002     1.96003   
    92. RY*(   1) C   4                  0.00535     1.16343   
    93. RY*(   2) C   4                  0.00270     0.65472   
    94. RY*(   3) C   4                  0.00082     0.80811   
    95. RY*(   4) C   4                  0.00077     1.12227   
    96. RY*(   5) C   4                  0.00063     1.28239   
    97. RY*(   6) C   4                  0.00013     2.38250   
    98. RY*(   7) C   4                  0.00005     2.24709   
    99. RY*(   8) C   4                  0.00000     2.12821   
   100. RY*(   9) C   4                  0.00000     1.93426   
   101. RY*(   1) C   5                  0.00514     1.17367   
   102. RY*(   2) C   5                  0.00258     0.65004   
   103. RY*(   3) C   5                  0.00090     0.65827   
   104. RY*(   4) C   5                  0.00084     0.65647   
   105. RY*(   5) C   5                  0.00063     1.86828   
   106. RY*(   6) C   5                  0.00014     2.38382   
   107. RY*(   7) C   5                  0.00005     2.24418   
   108. RY*(   8) C   5                  0.00000     2.22263   
   109. RY*(   9) C   5                  0.00000     1.84599   
   110. RY*(   1) C   6                  0.00535     1.16338   
   111. RY*(   2) C   6                  0.00270     0.65472   
   112. RY*(   3) C   6                  0.00082     0.74126   
   113. RY*(   4) C   6                  0.00070     0.63060   
   114. RY*(   5) C   6                  0.00070     1.84129   
   115. RY*(   6) C   6                  0.00013     2.38253   
   116. RY*(   7) C   6                  0.00005     2.24705   
   117. RY*(   8) C   6                  0.00000     2.14028   
   118. RY*(   9) C   6                  0.00000     1.92202   
   119. RY*(   1) C   7                  0.00503     1.14553   
   120. RY*(   2) C   7                  0.00262     0.70403   
   121. RY*(   3) C   7                  0.00113     0.77323   
   122. RY*(   4) C   7                  0.00114     0.62056   
   123. RY*(   5) C   7                  0.00062     1.78047   
   124. RY*(   6) C   7                  0.00013     2.36078   
   125. RY*(   7) C   7                  0.00007     2.30933   
   126. RY*(   8) C   7                  0.00001     2.22932   
   127. RY*(   9) C   7                  0.00002     1.96236   
   128. RY*(   1) C   8                  0.00570     1.10107   
   129. RY*(   2) C   8                  0.00471     0.99105   
   130. RY*(   3) C   8                  0.00276     0.77532   
   131. RY*(   4) C   8                  0.00185     1.04323   
   132. RY*(   5) C   8                  0.00132     1.58149   
   133. RY*(   6) C   8                  0.00081     1.86040   
   134. RY*(   7) C   8                  0.00023     2.31730   
   135. RY*(   8) C   8                  0.00018     2.32300   
   136. RY*(   9) C   8                  0.00002     2.19705   
   137. RY*(   1) C   9                  0.00651     1.09639   
   138. RY*(   2) C   9                  0.00368     1.26919   
   139. RY*(   3) C   9                  0.00154     0.67035   
   140. RY*(   4) C   9                  0.00116     0.95587   
   141. RY*(   5) C   9                  0.00064     1.64605   
   142. RY*(   6) C   9                  0.00055     1.89881   
   143. RY*(   7) C   9                  0.00016     2.44035   
   144. RY*(   8) C   9                  0.00010     2.25916   
   145. RY*(   9) C   9                  0.00002     2.23723   
   146. RY*(   1) C  10                  0.00651     1.09639   
   147. RY*(   2) C  10                  0.00368     1.26919   
   148. RY*(   3) C  10                  0.00154     0.67035   
   149. RY*(   4) C  10                  0.00116     0.95587   
   150. RY*(   5) C  10                  0.00064     1.64605   
   151. RY*(   6) C  10                  0.00055     1.89881   
   152. RY*(   7) C  10                  0.00016     2.44035   
   153. RY*(   8) C  10                  0.00010     2.25916   
   154. RY*(   9) C  10                  0.00002     2.23723   
   155. RY*(   1) C  11                  0.00570     1.10107   
   156. RY*(   2) C  11                  0.00471     0.99105   
   157. RY*(   3) C  11                  0.00276     0.77532   
   158. RY*(   4) C  11                  0.00185     1.04323   
   159. RY*(   5) C  11                  0.00132     1.58149   
   160. RY*(   6) C  11                  0.00081     1.86040   
   161. RY*(   7) C  11                  0.00023     2.31730   
   162. RY*(   8) C  11                  0.00018     2.32300   
   163. RY*(   9) C  11                  0.00002     2.19705   
   164. RY*(   1) C  12                  0.00459     1.17783   
   165. RY*(   2) C  12                  0.00259     0.72195   
   166. RY*(   3) C  12                  0.00104     0.67961   
   167. RY*(   4) C  12                  0.00085     0.64205   
   168. RY*(   5) C  12                  0.00065     1.83957   
   169. RY*(   6) C  12                  0.00010     2.34233   
   170. RY*(   7) C  12                  0.00006     2.40087   
   171. RY*(   8) C  12                  0.00001     1.91014   
   172. RY*(   9) C  12                  0.00001     2.24764   
   173. RY*(   1) C  13                  0.00542     1.17671   
   174. RY*(   2) C  13                  0.00259     0.67054   
   175. RY*(   3) C  13                  0.00095     0.65794   
   176. RY*(   4) C  13                  0.00083     0.68760   
   177. RY*(   5) C  13                  0.00080     1.90573   
   178. RY*(   6) C  13                  0.00014     2.38617   
   179. RY*(   7) C  13                  0.00005     2.27423   
   180. RY*(   8) C  13                  0.00000     1.86483   
   181. RY*(   9) C  13                  0.00000     2.23148   
   182. RY*(   1) C  14                  0.00524     1.18237   
   183. RY*(   2) C  14                  0.00265     0.66701   
   184. RY*(   3) C  14                  0.00104     0.62250   
   185. RY*(   4) C  14                  0.00085     0.67677   
   186. RY*(   5) C  14                  0.00067     1.94346   
   187. RY*(   6) C  14                  0.00014     2.39697   
   188. RY*(   7) C  14                  0.00005     2.27349   
   189. RY*(   8) C  14                  0.00000     1.86840   
   190. RY*(   9) C  14                  0.00000     2.24486   
   191. RY*(   1) C  15                  0.00533     1.17049   
   192. RY*(   2) C  15                  0.00259     0.69215   
   193. RY*(   3) C  15                  0.00097     1.02942   
   194. RY*(   4) C  15                  0.00077     0.62880   
   195. RY*(   5) C  15                  0.00066     1.51133   
   196. RY*(   6) C  15                  0.00010     2.35509   
   197. RY*(   7) C  15                  0.00005     2.37891   
   198. RY*(   8) C  15                  0.00001     1.90142   
   199. RY*(   9) C  15                  0.00001     2.24787   
   200. RY*(   1) C  16                  0.00533     1.17049   
   201. RY*(   2) C  16                  0.00259     0.69215   
   202. RY*(   3) C  16                  0.00097     1.02942   
   203. RY*(   4) C  16                  0.00077     0.62880   
   204. RY*(   5) C  16                  0.00066     1.51133   
   205. RY*(   6) C  16                  0.00010     2.35509   
   206. RY*(   7) C  16                  0.00005     2.37891   
   207. RY*(   8) C  16                  0.00001     1.90142   
   208. RY*(   9) C  16                  0.00001     2.24787   
   209. RY*(   1) C  17                  0.00524     1.18237   
   210. RY*(   2) C  17                  0.00265     0.66701   
   211. RY*(   3) C  17                  0.00104     0.62250   
   212. RY*(   4) C  17                  0.00085     0.67677   
   213. RY*(   5) C  17                  0.00067     1.94346   
   214. RY*(   6) C  17                  0.00014     2.39697   
   215. RY*(   7) C  17                  0.00005     2.27349   
   216. RY*(   8) C  17                  0.00000     1.86840   
   217. RY*(   9) C  17                  0.00000     2.24486   
   218. RY*(   1) C  18                  0.00542     1.17671   
   219. RY*(   2) C  18                  0.00259     0.67054   
   220. RY*(   3) C  18                  0.00095     0.65794   
   221. RY*(   4) C  18                  0.00083     0.68760   
   222. RY*(   5) C  18                  0.00080     1.90573   
   223. RY*(   6) C  18                  0.00014     2.38617   
   224. RY*(   7) C  18                  0.00005     2.27423   
   225. RY*(   8) C  18                  0.00000     1.86483   
   226. RY*(   9) C  18                  0.00000     2.23148   
   227. RY*(   1) C  19                  0.00459     1.17783   
   228. RY*(   2) C  19                  0.00259     0.72195   
   229. RY*(   3) C  19                  0.00104     0.67961   
   230. RY*(   4) C  19                  0.00085     0.64205   
   231. RY*(   5) C  19                  0.00065     1.83957   
   232. RY*(   6) C  19                  0.00010     2.34233   
   233. RY*(   7) C  19                  0.00006     2.40087   
   234. RY*(   8) C  19                  0.00001     1.91014   
   235. RY*(   9) C  19                  0.00001     2.24764   
   236. RY*(   1) H  20                  0.00144     0.38999   
   237. RY*(   2) H  20                  0.00017     1.66105   
   238. RY*(   3) H  20                  0.00008     2.03953   
   239. RY*(   4) H  20                  0.00006     2.29127   
   240. RY*(   1) H  21                  0.00163     0.35114   
   241. RY*(   2) H  21                  0.00017     1.64540   
   242. RY*(   3) H  21                  0.00009     1.97002   
   243. RY*(   4) H  21                  0.00006     2.32434   
   244. RY*(   1) H  22                  0.00159     0.35037   
   245. RY*(   2) H  22                  0.00018     1.64400   
   246. RY*(   3) H  22                  0.00008     1.96805   
   247. RY*(   4) H  22                  0.00006     2.32796   
   248. RY*(   1) H  23                  0.00163     0.35114   
   249. RY*(   2) H  23                  0.00017     1.64540   
   250. RY*(   3) H  23                  0.00009     1.97002   
   251. RY*(   4) H  23                  0.00006     2.32434   
   252. RY*(   1) H  24                  0.00144     0.38999   
   253. RY*(   2) H  24                  0.00017     1.66105   
   254. RY*(   3) H  24                  0.00008     2.03952   
   255. RY*(   4) H  24                  0.00006     2.29127   
   256. RY*(   1) H  25                  0.00155     0.41403   
   257. RY*(   2) H  25                  0.00020     1.67395   
   258. RY*(   3) H  25                  0.00009     2.07911   
   259. RY*(   4) H  25                  0.00006     2.28368   
   260. RY*(   1) H  26                  0.00157     0.36740   
   261. RY*(   2) H  26                  0.00019     1.65691   
   262. RY*(   3) H  26                  0.00009     1.99985   
   263. RY*(   4) H  26                  0.00006     2.33346   
   264. RY*(   1) H  27                  0.00157     0.36776   
   265. RY*(   2) H  27                  0.00020     1.65865   
   266. RY*(   3) H  27                  0.00009     1.99516   
   267. RY*(   4) H  27                  0.00006     2.33902   
   268. RY*(   1) H  28                  0.00159     0.38424   
   269. RY*(   2) H  28                  0.00019     1.66641   
   270. RY*(   3) H  28                  0.00009     2.02695   
   271. RY*(   4) H  28                  0.00006     2.32784   
   272. RY*(   1) H  29                  0.00159     0.38424   
   273. RY*(   2) H  29                  0.00019     1.66641   
   274. RY*(   3) H  29                  0.00009     2.02695   
   275. RY*(   4) H  29                  0.00006     2.32784   
   276. RY*(   1) H  30                  0.00157     0.36776   
   277. RY*(   2) H  30                  0.00020     1.65865   
   278. RY*(   3) H  30                  0.00009     1.99516   
   279. RY*(   4) H  30                  0.00006     2.33902   
   280. RY*(   1) H  31                  0.00157     0.36740   
   281. RY*(   2) H  31                  0.00019     1.65691   
   282. RY*(   3) H  31                  0.00009     1.99985   
   283. RY*(   4) H  31                  0.00006     2.33346   
   284. RY*(   1) H  32                  0.00155     0.41402   
   285. RY*(   2) H  32                  0.00020     1.67395   
   286. RY*(   3) H  32                  0.00009     2.07911   
   287. RY*(   4) H  32                  0.00006     2.28368   
   288. BD*(   1) N   1 - C   2          0.04019     0.41070   
   289. BD*(   1) N   1 - C   8          0.03679     0.43630   
   290. BD*(   1) N   1 - C  11          0.03679     0.43630   
   291. BD*(   1) C   2 - C   3          0.02821     0.55701   
   292. BD*(   1) C   2 - C   7          0.02817     0.55690   
   293. BD*(   2) C   2 - C   7          0.37381     0.02237  295(v),300(v),121(g),290(v)
                                                    289(v),86(v)
   294. BD*(   1) C   3 - C   4          0.01630     0.57066   
   295. BD*(   2) C   3 - C   4          0.32721     0.02778  300(v),293(v),86(g),95(g)
                                                    87(g)
   296. BD*(   1) C   3 - H  20          0.01355     0.46031   
   297. BD*(   1) C   4 - C   5          0.01758     0.56819   
   298. BD*(   1) C   4 - H  21          0.01414     0.46320   
   299. BD*(   1) C   5 - C   6          0.01758     0.56819   
   300. BD*(   2) C   5 - C   6          0.33347     0.02821  295(v),293(v),113(g),104(g)
   301. BD*(   1) C   5 - H  22          0.01418     0.46481   
   302. BD*(   1) C   6 - C   7          0.01630     0.57068   
   303. BD*(   1) C   6 - H  23          0.01414     0.46320   
   304. BD*(   1) C   7 - H  24          0.01355     0.46032   
   305. BD*(   1) C   8 - C   9          0.02961     0.54422   
   306. BD*(   2) C   8 - C   9          0.47377     0.03777  311(v),329(v),324(v),140(g)
                                                    132(g),229(v),202(v),131(g)
                                                    320(r),142(g),149(v)
   307. BD*(   1) C   8 - C  19          0.02397     0.57207   
   308. BD*(   1) C   9 - C  10          0.03268     0.52435   
   309. BD*(   1) C   9 - C  16          0.02550     0.58023   
   310. BD*(   1) C  10 - C  11          0.02961     0.54422   
   311. BD*(   2) C  10 - C  11          0.47377     0.03777  306(v),315(v),320(v),149(g)
                                                    159(g),166(v),193(v),158(g)
                                                    324(r),151(g),140(v)
   312. BD*(   1) C  10 - C  15          0.02550     0.58023   
   313. BD*(   1) C  11 - C  12          0.02397     0.57207   
   314. BD*(   1) C  12 - C  13          0.01581     0.58538   
   315. BD*(   2) C  12 - C  13          0.33773     0.04081  329(r),311(v),320(v),175(g)
                                                    166(g),168(g),184(v)
   316. BD*(   1) C  12 - H  25          0.01506     0.46854   
   317. BD*(   1) C  13 - C  14          0.01743     0.57291   
   318. BD*(   1) C  13 - H  26          0.01338     0.47623   
   319. BD*(   1) C  14 - C  15          0.01554     0.58960   
   320. BD*(   2) C  14 - C  15          0.32161     0.04574  324(r),315(v),311(v),184(g)
                                                    195(g)
   321. BD*(   1) C  14 - H  27          0.01364     0.47893   
   322. BD*(   1) C  15 - H  28          0.01468     0.46917   
   323. BD*(   1) C  16 - C  17          0.01554     0.58960   
   324. BD*(   2) C  16 - C  17          0.32161     0.04574  320(r),329(v),306(v),211(g)
                                                    204(g)
   325. BD*(   1) C  16 - H  29          0.01468     0.46917   
   326. BD*(   1) C  17 - C  18          0.01743     0.57291   
   327. BD*(   1) C  17 - H  30          0.01364     0.47893   
   328. BD*(   1) C  18 - C  19          0.01581     0.58538   
   329. BD*(   2) C  18 - C  19          0.33773     0.04081  315(r),306(v),324(v),220(g)
                                                    229(g),231(g),211(v)
   330. BD*(   1) C  18 - H  31          0.01338     0.47623   
   331. BD*(   1) C  19 - H  32          0.01506     0.46854   
       -------------------------------
              Total Lewis  123.73774  ( 96.6701%)
        Valence non-Lewis    4.01009  (  3.1329%)
        Rydberg non-Lewis    0.25218  (  0.1970%)
       -------------------------------
            Total unit  1  128.00000  (100.0000%)
           Charge unit  1    0.00000
 Unable to Open any file for archive entry.
 1\1\GINC-COMPUTE-0-5\SP\RB3LYP\def2SVP\C18H13N1\ZAHRT2\13-Mar-2021\0\\
 # b3lyp/def2svp geom=NewRedundant pop=NBO\\15\\0,1\N,0,0.1702545371,-0
 .0247046704,0.005424465\C,0,1.5707811693,-0.2279266266,0.050061723\C,0
 ,2.1336926802,-1.0291567757,1.0534070507\C,0,3.5138669966,-1.235275484
 ,1.0881511015\C,0,4.3420627938,-0.6300502957,0.1383873896\C,0,3.780717
 8175,0.176802612,-0.8556634677\C,0,2.3994589722,0.3713785019,-0.908931
 1983\C,0,-0.7985377917,-1.031546391,-0.0365836208\C,0,-2.0866520711,-0
 .4298239998,-0.0743164644\C,0,-1.8791225088,1.005273518,-0.0520769264\
 C,0,-0.4734331165,1.2161143215,-0.0039573154\C,0,0.0711610327,2.503385
 2838,0.0597043732\C,0,-0.8125571446,3.583422484,0.0556444217\C,0,-2.20
 55706068,3.3925835943,-0.0055572818\C,0,-2.743977463,2.1075323179,-0.0
 554918063\C,0,-3.2273447295,-1.241069895,-0.1348191542\C,0,-3.07395562
 05,-2.6265035071,-0.1627058486\C,0,-1.791474593,-3.2055672573,-0.13863
 85364\C,0,-0.6390027846,-2.4209892913,-0.0778044339\H,0,1.4837190333,-
 1.4780987085,1.8061781764\H,0,3.945746905,-1.8624157977,1.8716157914\H
 ,0,5.4224461889,-0.7868181019,0.1728211337\H,0,4.4208785667,0.64838567
 28,-1.6049603246\H,0,1.9519778792,0.9795652769,-1.6966801986\H,0,1.148
 9772313,2.6594016556,0.1162625625\H,0,-0.4112339139,4.5985678416,0.103
 828325\H,0,-2.8684780184,4.2605613951,-0.0088438184\H,0,-3.825742251,1
 .9589558225,-0.0929384796\H,0,-4.2225380273,-0.7911185547,-0.163565910
 9\H,0,-3.9548925521,-3.2704633758,-0.2086221936\H,0,-1.6927204695,-4.2
 932758241,-0.1708847469\H,0,0.3514918586,-2.8771257413,-0.0684447869\\
 Version=ES64L-G16RevC.01\State=1-A\HF=-747.9914412\RMSD=7.813e-09\Dipo
 le=0.6713212,-0.0974114,0.0213961\Quadrupole=5.6990536,0.3442611,-6.04
 33147,-0.7181995,0.0401989,-2.325235\PG=C01 [X(C18H13N1)]\\@
 The archive entry for this job was punched.


 THE MOST BEAUTIFUL EXPERIENCE WE CAN HAVE IS THE MYSTERIOUS.
 IT IS THE FUNDAMENTAL EMOTION WHICH STANDS AT AT THE CRADLE 
 OF TRUE ART AND TRUE SCIENCE.

                                    -- ALBERT EINSTEIN
 File lengths (MBytes):  RWF=     64 Int=      0 D2E=      0 Chk=      8 Scr=      1
 Normal termination of Gaussian 16
