# Supplementary material for: Machine-Learning-Guided Discovery of Electrochemical Reactions
Source: J Am Chem Soc. 2022 Dec 2;144(49):22599–610. doi: 10.1021/jacs.2c08997 (PMC9756344; doi:10.1021/jacs.2c08997)
Supplement: Supplementary file 4 — ja2c08997_si_004.zip [file ja2c08997_si_004.zip › Reactivity Prediction/Nlogs_notimes/10.log]

 Entering Gaussian System, Link 0=g16
 Input=10.com
 Output=10.log
 Initial command:
  
 Copyright (c) 1988-2019, Gaussian, Inc.  All Rights Reserved.
  
 This is part of the Gaussian(R) 16 program.  It is based on
 the Gaussian(R) 09 system (copyright 2009, Gaussian, Inc.),
 the Gaussian(R) 03 system (copyright 2003, Gaussian, Inc.),
 the Gaussian(R) 98 system (copyright 1998, Gaussian, Inc.),
 the Gaussian(R) 94 system (copyright 1995, Gaussian, Inc.),
 the Gaussian 92(TM) system (copyright 1992, Gaussian, Inc.),
 the Gaussian 90(TM) system (copyright 1990, Gaussian, Inc.),
 the Gaussian 88(TM) system (copyright 1988, Gaussian, Inc.),
 the Gaussian 86(TM) system (copyright 1986, Carnegie Mellon
 University), and the Gaussian 82(TM) system (copyright 1983,
 Carnegie Mellon University). Gaussian is a federally registered
 trademark of Gaussian, Inc.
  
 This software contains proprietary and confidential information,
 including trade secrets, belonging to Gaussian, Inc.
  
 This software is provided under written license and may be
 used, copied, transmitted, or stored only in accord with that
 written license.
  
 The following legend is applicable only to US Government
 contracts under FAR:
  
                    RESTRICTED RIGHTS LEGEND
  
 Use, reproduction and disclosure by the US Government is
 subject to restrictions as set forth in subparagraphs (a)
 and (c) of the Commercial Computer Software - Restricted
 Rights clause in FAR 52.227-19.
  
 Gaussian, Inc.
 340 Quinnipiac St., Bldg. 40, Wallingford CT 06492
  
  
 ---------------------------------------------------------------
 Warning -- This program may not be used in any manner that
 competes with the business of Gaussian, Inc. or will provide
 assistance to any competitor of Gaussian, Inc.  The licensee
 of this program is prohibited from giving any competitor of
 Gaussian, Inc. access to this program.  By using this program,
 the user acknowledges that Gaussian, Inc. is engaged in the
 business of creating and licensing software in the field of
 computational chemistry and represents and warrants to the
 licensee that it is not a competitor of Gaussian, Inc. and that
 it will not use this program in any manner prohibited above.
 ---------------------------------------------------------------
  

 Cite this work as:
 Gaussian 16, Revision C.01,
 M. J. Frisch, G. W. Trucks, H. B. Schlegel, G. E. Scuseria, 
 M. A. Robb, J. R. Cheeseman, G. Scalmani, V. Barone, 
 G. A. Petersson, H. Nakatsuji, X. Li, M. Caricato, A. V. Marenich, 
 J. Bloino, B. G. Janesko, R. Gomperts, B. Mennucci, H. P. Hratchian, 
 J. V. Ortiz, A. F. Izmaylov, J. L. Sonnenberg, D. Williams-Young, 
 F. Ding, F. Lipparini, F. Egidi, J. Goings, B. Peng, A. Petrone, 
 T. Henderson, D. Ranasinghe, V. G. Zakrzewski, J. Gao, N. Rega, 
 G. Zheng, W. Liang, M. Hada, M. Ehara, K. Toyota, R. Fukuda, 
 J. Hasegawa, M. Ishida, T. Nakajima, Y. Honda, O. Kitao, H. Nakai, 
 T. Vreven, K. Throssell, J. A. Montgomery, Jr., J. E. Peralta, 
 F. Ogliaro, M. J. Bearpark, J. J. Heyd, E. N. Brothers, K. N. Kudin, 
 V. N. Staroverov, T. A. Keith, R. Kobayashi, J. Normand, 
 K. Raghavachari, A. P. Rendell, J. C. Burant, S. S. Iyengar, 
 J. Tomasi, M. Cossi, J. M. Millam, M. Klene, C. Adamo, R. Cammi, 
 J. W. Ochterski, R. L. Martin, K. Morokuma, O. Farkas, 
 J. B. Foresman, and D. J. Fox, Gaussian, Inc., Wallingford CT, 2019.
 
 ******************************************
 Gaussian 16:  ES64L-G16RevC.01  3-Jul-2019
                13-Mar-2021 
 ******************************************
 %nprocshared=16
 Will use up to   16 processors via shared memory.
 %mem=7GB
 -----------------------------------------
 # b3lyp/def2svp geom=NewRedundant pop=NBO
 -----------------------------------------
 1/29=4000,38=1,172=1/1;
 2/12=2,17=6,18=5,40=1/2;
 3/5=43,7=101,11=2,25=1,30=1,74=-5/1,2,3;
 4//1;
 5/5=2,38=5/2;
 6/7=2,8=2,9=2,10=2,28=1,40=1/1,7;
 99/5=1,9=1/99;
 --
 10
 --
 Symbolic Z-matrix:
 Charge =  0 Multiplicity = 1
 P                     0.00209  -0.00094  -1.27864 
 C                    -1.5528    0.55539  -0.44823 
 C                    -1.5879    1.39168   0.67816 
 C                    -2.80995   1.76173   1.24757 
 C                    -4.01054   1.29753   0.70394 
 C                    -3.98605   0.46539  -0.4199 
 C                    -2.76663   0.1059   -0.99622 
 C                     0.2963   -1.62402  -0.44476 
 C                     1.29472  -2.45089  -0.98819 
 C                     1.59244  -3.68521  -0.40839 
 C                     0.88107  -4.1208    0.71426 
 C                    -0.12358  -3.31292   1.25317 
 C                    -0.41342  -2.07099   0.68035 
 C                     1.2594    1.06686  -0.44462 
 C                     1.47354   2.3458   -0.98717 
 C                     2.39317   3.22165  -0.408 
 C                     3.12843   2.82344   0.71316 
 C                     2.93377   1.5487    1.25122 
 C                     2.00352   0.67584   0.67907 
 H                    -0.65549   1.75326   1.11517 
 H                    -2.82246   2.41446   2.12416 
 H                    -4.96437   1.58711   1.15159 
 H                    -4.92096   0.10264  -0.85431 
 H                    -2.75216  -0.53477  -1.88261 
 H                     1.84479  -2.11945  -1.87358 
 H                     2.37595  -4.31368  -0.83909 
 H                     1.10679  -5.09044   1.16469 
 H                    -0.68501  -3.64881   2.12874 
 H                    -1.19437  -1.4439    1.11381 
 H                     0.90973   2.6564   -1.87148 
 H                     2.54361   4.215    -0.83811 
 H                     3.85502   3.50438   1.16307 
 H                     3.50711   1.23052   2.12568 
 H                     1.85316  -0.31472   1.11183 
 
                          Input orientation:                          
 ---------------------------------------------------------------------
 Center     Atomic      Atomic             Coordinates (Angstroms)
 Number     Number       Type             X           Y           Z
 ---------------------------------------------------------------------
      1         15           0        0.002092   -0.000941   -1.278644
      2          6           0       -1.552795    0.555386   -0.448228
      3          6           0       -1.587903    1.391680    0.678158
      4          6           0       -2.809946    1.761728    1.247567
      5          6           0       -4.010538    1.297531    0.703944
      6          6           0       -3.986046    0.465393   -0.419899
      7          6           0       -2.766634    0.105895   -0.996224
      8          6           0        0.296300   -1.624024   -0.444758
      9          6           0        1.294718   -2.450886   -0.988191
     10          6           0        1.592437   -3.685208   -0.408386
     11          6           0        0.881068   -4.120796    0.714258
     12          6           0       -0.123582   -3.312921    1.253173
     13          6           0       -0.413415   -2.070988    0.680345
     14          6           0        1.259405    1.066860   -0.444621
     15          6           0        1.473541    2.345798   -0.987174
     16          6           0        2.393168    3.221649   -0.407997
     17          6           0        3.128426    2.823440    0.713161
     18          6           0        2.933766    1.548703    1.251222
     19          6           0        2.003518    0.675837    0.679074
     20          1           0       -0.655495    1.753259    1.115171
     21          1           0       -2.822465    2.414465    2.124163
     22          1           0       -4.964370    1.587114    1.151588
     23          1           0       -4.920962    0.102636   -0.854308
     24          1           0       -2.752161   -0.534766   -1.882610
     25          1           0        1.844791   -2.119453   -1.873579
     26          1           0        2.375951   -4.313679   -0.839085
     27          1           0        1.106794   -5.090436    1.164691
     28          1           0       -0.685015   -3.648815    2.128738
     29          1           0       -1.194373   -1.443899    1.113806
     30          1           0        0.909733    2.656399   -1.871477
     31          1           0        2.543614    4.214996   -0.838112
     32          1           0        3.855023    3.504380    1.163069
     33          1           0        3.507113    1.230519    2.125681
     34          1           0        1.853157   -0.314715    1.111832
 ---------------------------------------------------------------------
                    Distance matrix (angstroms):
                    1          2          3          4          5
     1  P    0.000000
     2  C    1.848450   0.000000
     3  C    2.880374   1.403341   0.000000
     4  C    4.170887   2.431339   1.398052   0.000000
     5  C    4.660245   2.814032   2.424600   1.397293   0.000000
     6  C    4.106112   2.435079   2.795501   2.417465   1.398598
     7  C    2.785143   1.405613   2.417893   2.788953   2.420303
     8  C    1.848329   2.858145   3.729026   4.896533   5.329526
     9  C    2.785224   4.175831   5.084441   6.292296   6.712651
    10  C    4.106138   5.279840   6.088508   7.196684   7.580124
    11  C    4.660200   5.398310   6.040241   6.965062   7.299738
    12  C    4.170743   4.461078   4.960660   5.741833   6.055274
    13  C    2.880170   3.077289   3.656432   4.555745   4.928160
    14  C    1.848413   2.858337   3.077873   4.461609   5.398584
    15  C    2.785193   3.557351   3.613325   4.866566   5.833855
    16  C    4.106137   4.762479   4.514139   5.651960   6.778355
    17  C    4.660298   5.329796   4.928988   6.056160   7.300225
    18  C    4.170891   4.899392   4.560543   5.747662   6.970363
    19  C    2.880347   3.732651   3.662068   4.967069   6.046155
    20  H    3.039736   2.164317   1.091378   2.158531   3.410734
    21  H    5.038988   3.418396   2.158972   1.092997   2.162425
    22  H    5.752712   3.906752   3.415092   2.163619   1.092721
    23  H    4.942393   3.422634   3.888363   3.409817   2.164439
    24  H    2.869782   2.164338   3.409431   3.882683   3.410438
    25  H    2.870119   4.553019   5.533788   6.817015   7.252881
    26  H    4.942482   6.268621   7.110927   8.255798   8.640246
    27  H    5.752670   6.445947   7.036756   7.893026   8.197895
    28  H    5.038785   5.006906   5.322215   5.879266   6.128252
    29  H    3.039321   2.562335   2.895714   3.592215   3.951482
    30  H    2.869968   3.536091   3.786600   4.936079   5.717375
    31  H    4.942421   5.506843   5.228731   6.247334   7.338014
    32  H    5.752766   6.366894   5.858676   6.889541   8.182177
    33  H    5.038958   5.716947   5.299102   6.399882   7.651202
    34  H    3.039617   3.845956   3.865327   5.106326   6.094967
                    6          7          8          9         10
     6  C    0.000000
     7  C    1.395834   0.000000
     8  C    4.764952   3.560660   0.000000
     9  C    6.059216   4.799143   1.405652   0.000000
    10  C    6.953207   5.806851   2.435112   1.395837   0.000000
    11  C    6.782938   5.839213   2.814098   2.420340   1.398611
    12  C    5.656276   4.871737   2.431387   2.788977   2.417456
    13  C    4.517461   3.617644   1.403328   2.417862   2.795439
    14  C    5.279879   4.175729   2.858046   3.559670   4.763861
    15  C    5.802138   4.795449   4.176074   4.800016   6.059881
    16  C    6.949205   6.056194   5.280033   5.806967   6.953117
    17  C    7.580232   6.712584   5.398301   5.837431   6.780828
    18  C    7.200695   6.295020   4.460804   4.868075   5.652193
    19  C    6.093185   5.087810   3.076841   3.613664   4.513344
    20  H    3.886851   3.410089   3.839965   5.089430   6.078762
    21  H    3.409554   3.881936   5.712743   7.092924   7.944253
    22  H    2.164474   3.411327   6.366661   7.749857   8.557021
    23  H    1.092873   2.158999   5.510799   6.721091   7.547911
    24  H    2.159239   1.093771   3.542176   4.566040   5.565442
    25  H    6.541657   5.194918   2.164441   1.093773   2.159181
    26  H    7.968077   6.782589   3.422673   2.159004   1.092874
    27  H    7.701635   6.831900   3.906820   3.411370   2.164506
    28  H    5.858248   5.310026   3.418427   3.881962   3.409561
    29  H    3.713635   3.053866   2.164179   3.409984   3.886752
    30  H    5.556638   4.559255   4.553443   5.197380   6.543905
    31  H    7.541278   6.716282   6.268915   6.783527   7.968853
    32  H    8.557078   7.749748   6.445940   6.829954   7.699281
    33  H    7.950649   7.097251   5.006485   5.305058   5.852508
    34  H    6.086958   5.095418   2.561458   3.047159   3.706650
                   11         12         13         14         15
    11  C    0.000000
    12  C    1.397287   0.000000
    13  C    2.424572   1.398046   0.000000
    14  C    5.328970   4.896696   3.729606   0.000000
    15  C    6.712879   6.292142   5.084213   1.405667   0.000000
    16  C    7.580067   7.196813   6.088793   2.435134   1.395806
    17  C    7.298838   6.965780   6.041617   2.814120   2.420315
    18  C    6.053521   5.743062   4.963032   2.431366   2.788913
    19  C    4.926340   4.556790   3.658773   1.403315   2.417856
    20  H    6.084923   5.095896   3.856494   2.563384   3.050206
    21  H    7.642880   6.391051   5.292203   5.007629   5.304790
    22  H    8.181726   6.888678   5.857898   6.446233   6.826170
    23  H    7.345838   6.254787   5.234289   6.268532   6.777838
    24  H    5.727451   4.945776   3.794528   4.552546   5.191917
    25  H    3.410431   3.882709   3.409453   3.540789   4.567495
    26  H    2.164429   3.409798   3.888302   5.509308   6.721972
    27  H    1.092723   2.163611   3.415069   6.365962   7.750007
    28  H    2.162437   1.092999   2.158969   5.713189   7.092507
    29  H    3.410700   2.158532   1.091340   3.841045   5.088584
    30  H    7.253773   6.816447   5.532694   2.164445   1.093775
    31  H    8.640564   8.255721   7.110789   3.422687   2.158976
    32  H    8.196899   7.893858   7.038275   3.906841   3.411351
    33  H    6.125749   5.880991   5.325362   3.418396   3.881898
    34  H    3.948326   3.593982   2.899659   2.164217   3.410024
                   16         17         18         19         20
    16  C    0.000000
    17  C    1.398631   0.000000
    18  C    2.417437   1.397268   0.000000
    19  C    2.795480   2.424619   1.398073   0.000000
    20  H    3.710870   3.952842   3.597659   2.901960   0.000000
    21  H    5.853734   6.129542   5.886065   5.329279   2.480124
    22  H    7.696582   8.198418   7.898858   7.043093   4.312231
    23  H    7.963914   8.640160   8.259607   7.115352   4.979720
    24  H    6.539078   7.252370   6.818468   5.535726   4.314830
    25  H    5.565611   5.724608   4.940204   3.788783   5.493811
    26  H    7.547669   7.342626   6.248845   5.228651   7.058082
    27  H    8.556802   8.180484   6.886471   5.855753   7.067127
    28  H    7.944401   7.644362   6.393732   5.294559   5.496416
    29  H    6.078953   6.087470   5.100596   3.861189   3.242254
    30  H    2.159134   3.410404   3.882647   3.409443   3.490797
    31  H    1.092873   2.164458   3.409788   3.888342   4.484391
    32  H    2.164534   1.092721   2.163598   3.415110   4.838749
    33  H    3.409545   2.162410   1.092999   2.158968   4.315286
    34  H    3.886819   3.410758   2.158581   1.091367   3.251133
                   21         22         23         24         25
    21  H    0.000000
    22  H    2.493626   0.000000
    23  H    4.315036   2.495833   0.000000
    24  H    4.975654   4.313073   2.483422   0.000000
    25  H    7.636860   8.321956   7.193886   4.862436   0.000000
    26  H    9.004015   9.626133   8.529302   6.454971   2.483332
    27  H    8.525444   9.024903   8.208422   6.703112   4.313057
    28  H    6.429002   6.832470   6.396499   5.482819   4.975681
    29  H    4.307955   4.837494   4.489177   3.497390   4.314784
    30  H    5.472930   6.692337   6.446187   4.857275   4.866529
    31  H    6.388410   8.199664   8.522420   7.190023   6.456453
    32  H    6.833773   9.025393   9.625984   8.321402   6.699982
    33  H    6.439354   8.534754   9.010266   7.639446   5.475373
    34  H    5.507692   7.077938   7.066015   5.497641   3.488528
                   26         27         28         29         30
    26  H    0.000000
    27  H    2.495843   0.000000
    28  H    4.315035   2.493639   0.000000
    29  H    4.979622   4.312214   2.480159   0.000000
    30  H    7.197056   8.322896   7.635487   5.491049   0.000000
    31  H    8.530323   9.626356   9.003653   7.057310   2.483271
    32  H    8.204774   9.023504   8.527171   7.069956   4.313035
    33  H    6.388075   6.829312   6.432872   5.502760   4.975619
    34  H    4.480079   4.833980   4.311918   3.250000   4.314823
                   31         32         33         34
    31  H    0.000000
    32  H    2.495896   0.000000
    33  H    4.315032   2.493613   0.000000
    34  H    4.979688   4.312259   2.480163   0.000000
 Stoichiometry    C18H15P
 Framework group  C1[X(C18H15P)]
 Deg. of freedom    96
 Full point group                 C1      NOp   1
 Largest Abelian subgroup         C1      NOp   1
 Largest concise Abelian subgroup C1      NOp   1
                         Standard orientation:                         
 ---------------------------------------------------------------------
 Center     Atomic      Atomic             Coordinates (Angstroms)
 Number     Number       Type             X           Y           Z
 ---------------------------------------------------------------------
      1         15           0       -0.000463   -0.000145   -1.279460
      2          6           0       -1.628827   -0.266354   -0.446196
      3          6           0       -2.062719    0.448622    0.680709
      4          6           0       -3.310105    0.180593    1.252319
      5          6           0       -4.136517   -0.807232    0.710403
      6          6           0       -3.713921   -1.523713   -0.413939
      7          6           0       -2.473959   -1.247730   -0.992456
      8          6           0        1.044543   -1.277337   -0.446954
      9          6           0        2.317610   -1.517265   -0.992475
     10          6           0        3.176944   -2.452726   -0.413840
     11          6           0        2.767502   -3.178034    0.709725
     12          6           0        1.498173   -2.957736    1.250727
     13          6           0        0.642062   -2.011795    0.679061
     14          6           0        0.583686    1.543308   -0.446903
     15          6           0        0.150600    2.765749   -0.989099
     16          6           0        0.531869    3.977625   -0.410941
     17          6           0        1.369902    3.985746    0.708793
     18          6           0        1.817985    2.776413    1.246466
     19          6           0        1.425989    1.562006    0.675358
     20          1           0       -1.421402    1.216733    1.116397
     21          1           0       -3.635746    0.745847    2.129295
     22          1           0       -5.110489   -1.015776    1.159766
     23          1           0       -4.356856   -2.294068   -0.847020
     24          1           0       -2.152473   -1.801476   -1.879217
     25          1           0        2.636797   -0.961135   -1.878577
     26          1           0        4.166096   -2.623154   -0.846167
     27          1           0        3.435425   -3.916849    1.159252
     28          1           0        1.171192   -3.523276    2.127024
     29          1           0       -0.344179   -1.841337    1.114145
     30          1           0       -0.494601    2.764105   -1.872306
     31          1           0        0.181592    4.919399   -0.840752
     32          1           0        1.676492    4.933562    1.157890
     33          1           0        2.475187    2.776041    2.119812
     34          1           0        1.774992    0.622719    1.107813
 ---------------------------------------------------------------------
 Rotational constants (GHZ):           0.3571677           0.3569677           0.2121833
 Standard basis: def2SVP (5D, 7F)
 There are   364 symmetry adapted cartesian basis functions of A   symmetry.
 There are   345 symmetry adapted basis functions of A   symmetry.
   345 basis functions,   592 primitive gaussians,   364 cartesian basis functions
    69 alpha electrons       69 beta electrons
       nuclear repulsion energy      1408.0425354416 Hartrees.
 NAtoms=   34 NActive=   34 NUniq=   34 SFac= 1.00D+00 NAtFMM=   60 NAOKFM=F Big=F
 Integral buffers will be    131072 words long.
 Raffenetti 2 integral format.
 Two-electron integral symmetry is turned on.
 One-electron integrals computed using PRISM.
   1 Symmetry operations used in ECPInt.
 ECPInt:  NShTT=   13041 NPrTT=   48197 LenC2=   12077 LenP2D=   31208.
 LDataN:  DoStor=T MaxTD1= 4 Len=   56
 NBasis=   345 RedAO= T EigKep=  2.77D-04  NBF=   345
 NBsUse=   345 1.00D-06 EigRej= -1.00D+00 NBFU=   345
 ExpMin= 1.05D-01 ExpMax= 8.00D+03 ExpMxC= 1.20D+03 IAcc=3 IRadAn=         5 AccDes= 0.00D+00
 Harris functional with IExCor=  402 and IRadAn=       5 diagonalized for initial guess.
 HarFok:  IExCor=  402 AccDes= 0.00D+00 IRadAn=         5 IDoV= 1 UseB2=F ITyADJ=14
 ICtDFT=  3500011 ScaDFX=  1.000000  1.000000  1.000000  1.000000
 FoFCou: FMM=F IPFlag=           0 FMFlag=      100000 FMFlg1=           0
         NFxFlg=           0 DoJE=T BraDBF=F KetDBF=T FulRan=T
         wScrn=  0.000000 ICntrl=       500 IOpCl=  0 I1Cent=   200000004 NGrid=           0
         NMat0=    1 NMatS0=      1 NMatT0=    0 NMatD0=    1 NMtDS0=    0 NMtDT0=    0
 Petite list used in FoFCou.
 Requested convergence on RMS density matrix=1.00D-08 within 128 cycles.
 Requested convergence on MAX density matrix=1.00D-06.
 Requested convergence on             energy=1.00D-06.
 No special actions if energy rises.
 Integral accuracy reduced to 1.0D-05 until final iterations.
 Initial convergence to 1.0D-05 achieved.  Increase integral accuracy.
 SCF Done:  E(RB3LYP) =  -1035.71471314     A.U. after   14 cycles
            NFock= 14  Conv=0.60D-08     -V/T= 2.0088

 **********************************************************************

            Population analysis using the SCF Density.

 **********************************************************************

 Orbital symmetries:
       Occupied  (A) (A) (A) (A) (A) (A) (A) (A) (A) (A) (A) (A)
                 (A) (A) (A) (A) (A) (A) (A) (A) (A) (A) (A) (A)
                 (A) (A) (A) (A) (A) (A) (A) (A) (A) (A) (A) (A)
                 (A) (A) (A) (A) (A) (A) (A) (A) (A) (A) (A) (A)
                 (A) (A) (A) (A) (A) (A) (A) (A) (A) (A) (A) (A)
                 (A) (A) (A) (A) (A) (A) (A) (A) (A)
       Virtual   (A) (A) (A) (A) (A) (A) (A) (A) (A) (A) (A) (A)
                 (A) (A) (A) (A) (A) (A) (A) (A) (A) (A) (A) (A)
                 (A) (A) (A) (A) (A) (A) (A) (A) (A) (A) (A) (A)
                 (A) (A) (A) (A) (A) (A) (A) (A) (A) (A) (A) (A)
                 (A) (A) (A) (A) (A) (A) (A) (A) (A) (A) (A) (A)
                 (A) (A) (A) (A) (A) (A) (A) (A) (A) (A) (A) (A)
                 (A) (A) (A) (A) (A) (A) (A) (A) (A) (A) (A) (A)
                 (A) (A) (A) (A) (A) (A) (A) (A) (A) (A) (A) (A)
                 (A) (A) (A) (A) (A) (A) (A) (A) (A) (A) (A) (A)
                 (A) (A) (A) (A) (A) (A) (A) (A) (A) (A) (A) (A)
                 (A) (A) (A) (A) (A) (A) (A) (A) (A) (A) (A) (A)
                 (A) (A) (A) (A) (A) (A) (A) (A) (A) (A) (A) (A)
                 (A) (A) (A) (A) (A) (A) (A) (A) (A) (A) (A) (A)
                 (A) (A) (A) (A) (A) (A) (A) (A) (A) (A) (A) (A)
                 (A) (A) (A) (A) (A) (A) (A) (A) (A) (A) (A) (A)
                 (A) (A) (A) (A) (A) (A) (A) (A) (A) (A) (A) (A)
                 (A) (A) (A) (A) (A) (A) (A) (A) (A) (A) (A) (A)
                 (A) (A) (A) (A) (A) (A) (A) (A) (A) (A) (A) (A)
                 (A) (A) (A) (A) (A) (A) (A) (A) (A) (A) (A) (A)
                 (A) (A) (A) (A) (A) (A) (A) (A) (A) (A) (A) (A)
                 (A) (A) (A) (A) (A) (A) (A) (A) (A) (A) (A) (A)
                 (A) (A) (A) (A) (A) (A) (A) (A) (A) (A) (A) (A)
                 (A) (A) (A) (A) (A) (A) (A) (A) (A) (A) (A) (A)
 The electronic state is 1-A.
 Alpha  occ. eigenvalues --  -77.05408 -10.19506 -10.19505 -10.19499 -10.19471
 Alpha  occ. eigenvalues --  -10.19471 -10.19468 -10.19462 -10.19461 -10.19458
 Alpha  occ. eigenvalues --  -10.19397 -10.19397 -10.19394 -10.19366 -10.19365
 Alpha  occ. eigenvalues --  -10.19362 -10.19280 -10.19278 -10.19275  -6.54973
 Alpha  occ. eigenvalues --   -4.71586  -4.71586  -4.71080  -0.85544  -0.84718
 Alpha  occ. eigenvalues --   -0.84715  -0.76732  -0.74152  -0.74151  -0.74019
 Alpha  occ. eigenvalues --   -0.73529  -0.73529  -0.64629  -0.60374  -0.60371
 Alpha  occ. eigenvalues --   -0.60207  -0.59144  -0.59143  -0.55621  -0.51786
 Alpha  occ. eigenvalues --   -0.51785  -0.49419  -0.45814  -0.45811  -0.45682
 Alpha  occ. eigenvalues --   -0.44878  -0.44877  -0.44150  -0.42437  -0.42371
 Alpha  occ. eigenvalues --   -0.42369  -0.40942  -0.40939  -0.37603  -0.37082
 Alpha  occ. eigenvalues --   -0.37078  -0.36610  -0.34836  -0.34835  -0.34781
 Alpha  occ. eigenvalues --   -0.32575  -0.32572  -0.27944  -0.26338  -0.26285
 Alpha  occ. eigenvalues --   -0.26280  -0.25552  -0.25552  -0.21804
 Alpha virt. eigenvalues --   -0.02731  -0.02726  -0.02387  -0.01046  -0.00630
 Alpha virt. eigenvalues --   -0.00625   0.05537   0.05544   0.06397   0.08281
 Alpha virt. eigenvalues --    0.08286   0.09922   0.10206   0.10208   0.11430
 Alpha virt. eigenvalues --    0.12527   0.12527   0.13502   0.14103   0.14106
 Alpha virt. eigenvalues --    0.14661   0.15055   0.15584   0.15586   0.16653
 Alpha virt. eigenvalues --    0.16661   0.18947   0.25110   0.27514   0.27521
 Alpha virt. eigenvalues --    0.28375   0.28726   0.28783   0.28784   0.29261
 Alpha virt. eigenvalues --    0.29272   0.30913   0.30927   0.32329   0.36465
 Alpha virt. eigenvalues --    0.37671   0.37691   0.38637   0.38683   0.38701
 Alpha virt. eigenvalues --    0.40590   0.40767   0.40776   0.41967   0.42864
 Alpha virt. eigenvalues --    0.43329   0.43334   0.44379   0.44386   0.44663
 Alpha virt. eigenvalues --    0.46276   0.46280   0.47815   0.48159   0.48189
 Alpha virt. eigenvalues --    0.48191   0.48697   0.48706   0.50109   0.51367
 Alpha virt. eigenvalues --    0.51374   0.51572   0.54269   0.54277   0.54344
 Alpha virt. eigenvalues --    0.55585   0.55592   0.57461   0.59375   0.59771
 Alpha virt. eigenvalues --    0.59780   0.60098   0.63437   0.63448   0.63859
 Alpha virt. eigenvalues --    0.63880   0.64231   0.64828   0.65867   0.65873
 Alpha virt. eigenvalues --    0.66027   0.66377   0.66388   0.68538   0.68563
 Alpha virt. eigenvalues --    0.69141   0.69156   0.69832   0.70597   0.70620
 Alpha virt. eigenvalues --    0.70931   0.71424   0.72565   0.72569   0.72667
 Alpha virt. eigenvalues --    0.73508   0.73521   0.75594   0.75604   0.76195
 Alpha virt. eigenvalues --    0.76740   0.78442   0.78583   0.78592   0.80636
 Alpha virt. eigenvalues --    0.80670   0.83028   0.84989   0.84994   0.86256
 Alpha virt. eigenvalues --    0.90220   0.90226   0.92130   0.96146   0.96154
 Alpha virt. eigenvalues --    0.96312   0.98952   0.98960   1.01333   1.01343
 Alpha virt. eigenvalues --    1.02500   1.07759   1.09631   1.09652   1.15786
 Alpha virt. eigenvalues --    1.15801   1.16446   1.19105   1.19119   1.21206
 Alpha virt. eigenvalues --    1.23407   1.23797   1.23811   1.24616   1.25055
 Alpha virt. eigenvalues --    1.25060   1.25634   1.27209   1.27217   1.27270
 Alpha virt. eigenvalues --    1.30429   1.30434   1.31047   1.31524   1.31600
 Alpha virt. eigenvalues --    1.31619   1.35489   1.35502   1.50250   1.52472
 Alpha virt. eigenvalues --    1.52499   1.53846   1.54347   1.54380   1.65949
 Alpha virt. eigenvalues --    1.65952   1.66272   1.68212   1.68215   1.69004
 Alpha virt. eigenvalues --    1.70552   1.70554   1.71326   1.73488   1.74399
 Alpha virt. eigenvalues --    1.74400   1.74629   1.74640   1.74994   1.75462
 Alpha virt. eigenvalues --    1.75716   1.75890   1.75899   1.76526   1.76530
 Alpha virt. eigenvalues --    1.78872   1.79276   1.79295   1.82120   1.82584
 Alpha virt. eigenvalues --    1.82590   1.85190   1.85195   1.88318   1.89319
 Alpha virt. eigenvalues --    1.89331   1.91189   1.94661   1.94662   1.94708
 Alpha virt. eigenvalues --    1.95534   1.95868   1.95870   1.97991   1.98054
 Alpha virt. eigenvalues --    1.98066   1.98540   1.98546   1.99210   2.01699
 Alpha virt. eigenvalues --    2.05704   2.05706   2.09904   2.10306   2.10308
 Alpha virt. eigenvalues --    2.13646   2.13959   2.13972   2.14482   2.18099
 Alpha virt. eigenvalues --    2.18360   2.18384   2.21501   2.21510   2.28331
 Alpha virt. eigenvalues --    2.28415   2.28421   2.29491   2.29898   2.29905
 Alpha virt. eigenvalues --    2.30804   2.30811   2.30926   2.32451   2.33167
 Alpha virt. eigenvalues --    2.33180   2.34652   2.34984   2.34989   2.35711
 Alpha virt. eigenvalues --    2.40134   2.40153   2.52435   2.52523   2.52526
 Alpha virt. eigenvalues --    2.60179   2.60478   2.60488   2.61226   2.61842
 Alpha virt. eigenvalues --    2.61848   2.63812   2.63845   2.63847   2.71358
 Alpha virt. eigenvalues --    2.71359   2.71641   2.72740   2.73134   2.73144
 Alpha virt. eigenvalues --    2.81132   2.81756   2.81775   2.86223   2.87451
 Alpha virt. eigenvalues --    2.87458   2.87607   2.88272   2.88274   3.01154
 Alpha virt. eigenvalues --    3.02596   3.02602   3.10066   3.10069   3.10801
 Alpha virt. eigenvalues --    3.19713   3.19722   3.19726   3.58591   3.59349
 Alpha virt. eigenvalues --    3.59351
          Condensed to atoms (all electrons):
               1          2          3          4          5          6
     1  P   14.366907   0.229334  -0.041996   0.008517  -0.000088   0.006377
     2  C    0.229334   5.551973   0.247650   0.100813  -0.173901   0.102507
     3  C   -0.041996   0.247650   5.076835   0.280680   0.111904  -0.144569
     4  C    0.008517   0.100813   0.280680   5.083977   0.237838   0.103132
     5  C   -0.000088  -0.173901   0.111904   0.237838   5.142803   0.242015
     6  C    0.006377   0.102507  -0.144569   0.103132   0.242015   5.052405
     7  C   -0.088232   0.253183   0.070836  -0.148150   0.108687   0.302561
     8  C    0.229227  -0.011053  -0.005858  -0.000162   0.000076  -0.000270
     9  C   -0.088184   0.006691  -0.000261   0.000003   0.000000   0.000009
    10  C    0.006373  -0.000242   0.000005  -0.000000   0.000000  -0.000000
    11  C   -0.000092   0.000032  -0.000016   0.000000   0.000000   0.000000
    12  C    0.008533  -0.001010   0.000209  -0.000001   0.000004  -0.000041
    13  C   -0.042067  -0.012463   0.000229  -0.000446   0.000017  -0.000309
    14  C    0.229214  -0.011095  -0.012484  -0.001007   0.000032  -0.000242
    15  C   -0.088250  -0.000956   0.001673  -0.000106  -0.000018  -0.000012
    16  C    0.006356  -0.000270  -0.000314  -0.000042   0.000000  -0.000000
    17  C   -0.000089   0.000076   0.000017   0.000004   0.000000   0.000000
    18  C    0.008551  -0.000165  -0.000436  -0.000001   0.000000  -0.000000
    19  C   -0.042165  -0.005759   0.000233   0.000207  -0.000015   0.000005
    20  H   -0.022982  -0.068773   0.445088  -0.074414   0.014643  -0.001444
    21  H   -0.000202   0.017698  -0.076490   0.443367  -0.080939   0.015717
    22  H    0.000023  -0.001489   0.015189  -0.073098   0.437872  -0.074393
    23  H   -0.000270   0.017006  -0.002097   0.015660  -0.077827   0.443465
    24  H    0.000056  -0.082404   0.015277  -0.001708   0.014404  -0.066888
    25  H    0.000043   0.000051   0.000013  -0.000000  -0.000000   0.000001
    26  H   -0.000269   0.000003   0.000000   0.000000  -0.000000   0.000000
    27  H    0.000023   0.000001   0.000000  -0.000000  -0.000000   0.000000
    28  H   -0.000202  -0.000012   0.000029  -0.000004  -0.000001  -0.000001
    29  H   -0.023024   0.009115  -0.000146   0.001047   0.000091   0.000296
    30  H   -0.000010  -0.000341   0.000967   0.000001  -0.000004   0.000002
    31  H   -0.000269   0.000002   0.000001  -0.000000   0.000000   0.000000
    32  H    0.000023   0.000000  -0.000002   0.000000  -0.000000  -0.000000
    33  H   -0.000202  -0.000001  -0.000005  -0.000000   0.000000   0.000000
    34  H   -0.023081   0.000600   0.000353  -0.000012   0.000000  -0.000000
               7          8          9         10         11         12
     1  P   -0.088232   0.229227  -0.088184   0.006373  -0.000092   0.008533
     2  C    0.253183  -0.011053   0.006691  -0.000242   0.000032  -0.001010
     3  C    0.070836  -0.005858  -0.000261   0.000005  -0.000016   0.000209
     4  C   -0.148150  -0.000162   0.000003  -0.000000   0.000000  -0.000001
     5  C    0.108687   0.000076   0.000000   0.000000   0.000000   0.000004
     6  C    0.302561  -0.000270   0.000009  -0.000000   0.000000  -0.000041
     7  C    5.084692  -0.000924  -0.000026  -0.000011  -0.000017  -0.000103
     8  C   -0.000924   5.552065   0.253072   0.102475  -0.173918   0.100799
     9  C   -0.000026   0.253072   5.084870   0.302630   0.108703  -0.148177
    10  C   -0.000011   0.102475   0.302630   5.052348   0.242016   0.103129
    11  C   -0.000017  -0.173918   0.108703   0.242016   5.142843   0.237821
    12  C   -0.000103   0.100799  -0.148177   0.103129   0.237821   5.084010
    13  C    0.001678   0.247887   0.070841  -0.144551   0.111905   0.280685
    14  C    0.006690  -0.011087  -0.000966  -0.000268   0.000077  -0.000165
    15  C   -0.000023   0.006703  -0.000025   0.000009   0.000000   0.000003
    16  C    0.000009  -0.000241  -0.000011  -0.000000   0.000000  -0.000000
    17  C    0.000000   0.000032  -0.000017   0.000000   0.000000   0.000000
    18  C    0.000003  -0.001014  -0.000103  -0.000041   0.000004  -0.000001
    19  C   -0.000260  -0.012448   0.001682  -0.000320   0.000017  -0.000441
    20  H    0.014728   0.000598  -0.000018  -0.000000   0.000000  -0.000012
    21  H   -0.002145  -0.000001  -0.000000   0.000000   0.000000  -0.000000
    22  H    0.015122   0.000000   0.000000  -0.000000  -0.000000   0.000000
    23  H   -0.077798   0.000002  -0.000000   0.000000   0.000000  -0.000000
    24  H    0.435159  -0.000357  -0.000265   0.000002  -0.000004   0.000002
    25  H    0.000007  -0.082409   0.435160  -0.066861   0.014403  -0.001707
    26  H    0.000000   0.017009  -0.077803   0.443467  -0.077834   0.015662
    27  H    0.000000  -0.001488   0.015122  -0.074394   0.437866  -0.073091
    28  H    0.000027   0.017699  -0.002146   0.015716  -0.080948   0.443361
    29  H   -0.000445  -0.068726   0.014735  -0.001445   0.014648  -0.074454
    30  H   -0.000267   0.000052   0.000007   0.000001  -0.000000  -0.000000
    31  H   -0.000000   0.000003   0.000000   0.000000  -0.000000   0.000000
    32  H    0.000000   0.000001   0.000000   0.000000  -0.000000  -0.000000
    33  H   -0.000000  -0.000012   0.000027  -0.000001  -0.000001  -0.000004
    34  H   -0.000017   0.009070  -0.000391   0.000299   0.000102   0.001024
              13         14         15         16         17         18
     1  P   -0.042067   0.229214  -0.088250   0.006356  -0.000089   0.008551
     2  C   -0.012463  -0.011095  -0.000956  -0.000270   0.000076  -0.000165
     3  C    0.000229  -0.012484   0.001673  -0.000314   0.000017  -0.000436
     4  C   -0.000446  -0.001007  -0.000106  -0.000042   0.000004  -0.000001
     5  C    0.000017   0.000032  -0.000018   0.000000   0.000000   0.000000
     6  C   -0.000309  -0.000242  -0.000012  -0.000000   0.000000  -0.000000
     7  C    0.001678   0.006690  -0.000023   0.000009   0.000000   0.000003
     8  C    0.247887  -0.011087   0.006703  -0.000241   0.000032  -0.001014
     9  C    0.070841  -0.000966  -0.000025  -0.000011  -0.000017  -0.000103
    10  C   -0.144551  -0.000268   0.000009  -0.000000   0.000000  -0.000041
    11  C    0.111905   0.000077   0.000000   0.000000   0.000000   0.000004
    12  C    0.280685  -0.000165   0.000003  -0.000000   0.000000  -0.000001
    13  C    5.076545  -0.005824  -0.000260   0.000005  -0.000015   0.000207
    14  C   -0.005824   5.551579   0.253109   0.102444  -0.173884   0.100739
    15  C   -0.000260   0.253109   5.084633   0.302909   0.108637  -0.148171
    16  C    0.000005   0.102444   0.302909   5.052110   0.242040   0.103117
    17  C   -0.000015  -0.173884   0.108637   0.242040   5.142794   0.237935
    18  C    0.000207   0.100739  -0.148171   0.103117   0.237935   5.084045
    19  C    0.000269   0.248211   0.070861  -0.144557   0.111876   0.280632
    20  H    0.000364   0.009089  -0.000407   0.000291   0.000094   0.001032
    21  H   -0.000005  -0.000012   0.000027  -0.000001  -0.000001  -0.000004
    22  H   -0.000002   0.000001   0.000000   0.000000  -0.000000  -0.000000
    23  H    0.000001   0.000003   0.000000   0.000000  -0.000000   0.000000
    24  H    0.000952   0.000051   0.000007   0.000001  -0.000000  -0.000000
    25  H    0.015270  -0.000362  -0.000264   0.000002  -0.000004   0.000001
    26  H   -0.002098   0.000002  -0.000000   0.000000   0.000000  -0.000000
    27  H    0.015187   0.000000   0.000000  -0.000000  -0.000000   0.000000
    28  H   -0.076467  -0.000001  -0.000000   0.000000   0.000000  -0.000000
    29  H    0.445093   0.000604  -0.000018  -0.000000   0.000000  -0.000012
    30  H    0.000013  -0.082410   0.435150  -0.066830   0.014404  -0.001706
    31  H    0.000000   0.017007  -0.077799   0.443457  -0.077835   0.015660
    32  H    0.000000  -0.001488   0.015125  -0.074409   0.437872  -0.073095
    33  H    0.000029   0.017702  -0.002145   0.015716  -0.080950   0.443345
    34  H   -0.000176  -0.068636   0.014726  -0.001442   0.014642  -0.074467
              19         20         21         22         23         24
     1  P   -0.042165  -0.022982  -0.000202   0.000023  -0.000270   0.000056
     2  C   -0.005759  -0.068773   0.017698  -0.001489   0.017006  -0.082404
     3  C    0.000233   0.445088  -0.076490   0.015189  -0.002097   0.015277
     4  C    0.000207  -0.074414   0.443367  -0.073098   0.015660  -0.001708
     5  C   -0.000015   0.014643  -0.080939   0.437872  -0.077827   0.014404
     6  C    0.000005  -0.001444   0.015717  -0.074393   0.443465  -0.066888
     7  C   -0.000260   0.014728  -0.002145   0.015122  -0.077798   0.435159
     8  C   -0.012448   0.000598  -0.000001   0.000000   0.000002  -0.000357
     9  C    0.001682  -0.000018  -0.000000   0.000000  -0.000000  -0.000265
    10  C   -0.000320  -0.000000   0.000000  -0.000000   0.000000   0.000002
    11  C    0.000017   0.000000   0.000000  -0.000000   0.000000  -0.000004
    12  C   -0.000441  -0.000012  -0.000000   0.000000  -0.000000   0.000002
    13  C    0.000269   0.000364  -0.000005  -0.000002   0.000001   0.000952
    14  C    0.248211   0.009089  -0.000012   0.000001   0.000003   0.000051
    15  C    0.070861  -0.000407   0.000027   0.000000   0.000000   0.000007
    16  C   -0.144557   0.000291  -0.000001   0.000000   0.000000   0.000001
    17  C    0.111876   0.000094  -0.000001  -0.000000  -0.000000  -0.000000
    18  C    0.280632   0.001032  -0.000004  -0.000000   0.000000  -0.000000
    19  C    5.076510  -0.000165   0.000029   0.000000   0.000000   0.000013
    20  H   -0.000165   0.696865  -0.013590  -0.000302   0.000031  -0.000235
    21  H    0.000029  -0.013590   0.727173  -0.013445  -0.000309   0.000042
    22  H    0.000000  -0.000302  -0.013445   0.722908  -0.013363  -0.000313
    23  H    0.000000   0.000031  -0.000309  -0.013363   0.723385  -0.013319
    24  H    0.000013  -0.000235   0.000042  -0.000313  -0.013319   0.714822
    25  H    0.000963   0.000004   0.000000  -0.000000  -0.000000   0.000016
    26  H    0.000001  -0.000000  -0.000000   0.000000  -0.000000  -0.000000
    27  H   -0.000002   0.000000   0.000000   0.000000   0.000000   0.000000
    28  H   -0.000005   0.000002   0.000000   0.000000  -0.000000   0.000003
    29  H    0.000359   0.000008   0.000045  -0.000001  -0.000011   0.000093
    30  H    0.015264   0.000095   0.000003   0.000000  -0.000000   0.000016
    31  H   -0.002096  -0.000011  -0.000000   0.000000  -0.000000  -0.000000
    32  H    0.015189  -0.000001   0.000000   0.000000   0.000000  -0.000000
    33  H   -0.076463   0.000044   0.000000   0.000000  -0.000000   0.000000
    34  H    0.445084   0.000006   0.000002   0.000000  -0.000000   0.000004
              25         26         27         28         29         30
     1  P    0.000043  -0.000269   0.000023  -0.000202  -0.023024  -0.000010
     2  C    0.000051   0.000003   0.000001  -0.000012   0.009115  -0.000341
     3  C    0.000013   0.000000   0.000000   0.000029  -0.000146   0.000967
     4  C   -0.000000   0.000000  -0.000000  -0.000004   0.001047   0.000001
     5  C   -0.000000  -0.000000  -0.000000  -0.000001   0.000091  -0.000004
     6  C    0.000001   0.000000   0.000000  -0.000001   0.000296   0.000002
     7  C    0.000007   0.000000   0.000000   0.000027  -0.000445  -0.000267
     8  C   -0.082409   0.017009  -0.001488   0.017699  -0.068726   0.000052
     9  C    0.435160  -0.077803   0.015122  -0.002146   0.014735   0.000007
    10  C   -0.066861   0.443467  -0.074394   0.015716  -0.001445   0.000001
    11  C    0.014403  -0.077834   0.437866  -0.080948   0.014648  -0.000000
    12  C   -0.001707   0.015662  -0.073091   0.443361  -0.074454  -0.000000
    13  C    0.015270  -0.002098   0.015187  -0.076467   0.445093   0.000013
    14  C   -0.000362   0.000002   0.000000  -0.000001   0.000604  -0.082410
    15  C   -0.000264  -0.000000   0.000000  -0.000000  -0.000018   0.435150
    16  C    0.000002   0.000000  -0.000000   0.000000  -0.000000  -0.066830
    17  C   -0.000004   0.000000  -0.000000   0.000000   0.000000   0.014404
    18  C    0.000001  -0.000000   0.000000  -0.000000  -0.000012  -0.001706
    19  C    0.000963   0.000001  -0.000002  -0.000005   0.000359   0.015264
    20  H    0.000004  -0.000000   0.000000   0.000002   0.000008   0.000095
    21  H    0.000000  -0.000000   0.000000   0.000000   0.000045   0.000003
    22  H   -0.000000   0.000000   0.000000   0.000000  -0.000001   0.000000
    23  H   -0.000000  -0.000000   0.000000  -0.000000  -0.000011  -0.000000
    24  H    0.000016  -0.000000   0.000000   0.000003   0.000093   0.000016
    25  H    0.714801  -0.013322  -0.000313   0.000042  -0.000235   0.000015
    26  H   -0.013322   0.723397  -0.013362  -0.000309   0.000031  -0.000000
    27  H   -0.000313  -0.013362   0.722912  -0.013444  -0.000302  -0.000000
    28  H    0.000042  -0.000309  -0.013444   0.727181  -0.013599   0.000000
    29  H   -0.000235   0.000031  -0.000302  -0.013599   0.696938   0.000004
    30  H    0.000015  -0.000000  -0.000000   0.000000   0.000004   0.714844
    31  H   -0.000000  -0.000000   0.000000  -0.000000  -0.000000  -0.013323
    32  H    0.000000   0.000000   0.000000   0.000000   0.000000  -0.000313
    33  H    0.000003  -0.000000   0.000000   0.000000   0.000002   0.000041
    34  H    0.000096  -0.000011  -0.000001   0.000044   0.000002  -0.000235
              31         32         33         34
     1  P   -0.000269   0.000023  -0.000202  -0.023081
     2  C    0.000002   0.000000  -0.000001   0.000600
     3  C    0.000001  -0.000002  -0.000005   0.000353
     4  C   -0.000000   0.000000  -0.000000  -0.000012
     5  C    0.000000  -0.000000   0.000000   0.000000
     6  C    0.000000  -0.000000   0.000000  -0.000000
     7  C   -0.000000   0.000000  -0.000000  -0.000017
     8  C    0.000003   0.000001  -0.000012   0.009070
     9  C    0.000000   0.000000   0.000027  -0.000391
    10  C    0.000000   0.000000  -0.000001   0.000299
    11  C   -0.000000  -0.000000  -0.000001   0.000102
    12  C    0.000000  -0.000000  -0.000004   0.001024
    13  C    0.000000   0.000000   0.000029  -0.000176
    14  C    0.017007  -0.001488   0.017702  -0.068636
    15  C   -0.077799   0.015125  -0.002145   0.014726
    16  C    0.443457  -0.074409   0.015716  -0.001442
    17  C   -0.077835   0.437872  -0.080950   0.014642
    18  C    0.015660  -0.073095   0.443345  -0.074467
    19  C   -0.002096   0.015189  -0.076463   0.445084
    20  H   -0.000011  -0.000001   0.000044   0.000006
    21  H   -0.000000   0.000000   0.000000   0.000002
    22  H    0.000000   0.000000   0.000000   0.000000
    23  H   -0.000000   0.000000  -0.000000  -0.000000
    24  H   -0.000000  -0.000000   0.000000   0.000004
    25  H   -0.000000   0.000000   0.000003   0.000096
    26  H   -0.000000   0.000000  -0.000000  -0.000011
    27  H    0.000000   0.000000   0.000000  -0.000001
    28  H   -0.000000   0.000000   0.000000   0.000044
    29  H   -0.000000   0.000000   0.000002   0.000002
    30  H   -0.013323  -0.000313   0.000041  -0.000235
    31  H    0.723422  -0.013360  -0.000309   0.000031
    32  H   -0.013360   0.722946  -0.013446  -0.000302
    33  H   -0.000309  -0.013446   0.727211  -0.013594
    34  H    0.000031  -0.000302  -0.013594   0.696835
 Mulliken charges:
               1
     1  P    0.362118
     2  C   -0.166798
     3  C    0.017485
     4  C    0.023907
     5  C    0.022405
     6  C    0.019677
     7  C    0.025038
     8  C   -0.166802
     9  C    0.024844
    10  C    0.019665
    11  C    0.022393
    12  C    0.023963
    13  C    0.017506
    14  C   -0.166622
    15  C    0.024881
    16  C    0.019659
    17  C    0.022373
    18  C    0.023945
    19  C    0.017292
    20  H   -0.000628
    21  H   -0.016958
    22  H   -0.014711
    23  H   -0.014559
    24  H   -0.015425
    25  H   -0.015413
    26  H   -0.014563
    27  H   -0.014714
    28  H   -0.016965
    29  H   -0.000694
    30  H   -0.015438
    31  H   -0.014580
    32  H   -0.014740
    33  H   -0.016987
    34  H   -0.000554
 Sum of Mulliken charges =  -0.00000
 Mulliken charges with hydrogens summed into heavy atoms:
               1
     1  P    0.362118
     2  C   -0.166798
     3  C    0.016858
     4  C    0.006949
     5  C    0.007694
     6  C    0.005118
     7  C    0.009613
     8  C   -0.166802
     9  C    0.009431
    10  C    0.005102
    11  C    0.007680
    12  C    0.006998
    13  C    0.016812
    14  C   -0.166622
    15  C    0.009443
    16  C    0.005080
    17  C    0.007633
    18  C    0.006958
    19  C    0.016737
 Electronic spatial extent (au):  <R**2>=           5369.4974
 Charge=             -0.0000 electrons
 Dipole moment (field-independent basis, Debye):
    X=             -0.0010    Y=             -0.0019    Z=              1.3496  Tot=              1.3496
 Quadrupole moment (field-independent basis, Debye-Ang):
   XX=           -110.4132   YY=           -110.4641   ZZ=           -117.1012
   XY=             -0.0109   XZ=              0.0103   YZ=              0.0067
 Traceless Quadrupole moment (field-independent basis, Debye-Ang):
   XX=              2.2463   YY=              2.1954   ZZ=             -4.4417
   XY=             -0.0109   XZ=              0.0103   YZ=              0.0067
 Octapole moment (field-independent basis, Debye-Ang**2):
  XXX=             -9.1283  YYY=             29.4919  ZZZ=             11.5565  XYY=              9.1323
  XXY=            -29.4593  XXZ=              9.6461  XZZ=             -0.0494  YZZ=             -0.0850
  YYZ=              9.6844  XYZ=              0.0245
 Hexadecapole moment (field-independent basis, Debye-Ang**3):
 XXXX=          -3222.6674 YYYY=          -3221.0737 ZZZZ=           -786.5623 XXXY=              0.2545
 XXXZ=            -64.8183 YYYX=             -0.3783 YYYZ=            -36.0083 ZZZX=             -0.1125
 ZZZY=              0.0069 XXYY=          -1073.9137 XXZZ=           -664.0088 YYZZ=           -664.0330
 XXYZ=             36.2652 YYXZ=             65.2199 ZZXY=             -0.0713
 N-N= 1.408042535442D+03 E-N=-5.233358869448D+03  KE= 1.026685129177D+03
 ******************************Gaussian NBO Version 3.1******************************
             N A T U R A L   A T O M I C   O R B I T A L   A N D
          N A T U R A L   B O N D   O R B I T A L   A N A L Y S I S
 ******************************Gaussian NBO Version 3.1******************************
       /RESON  / : Allow strongly delocalized NBO set

 Analyzing the SCF density

 Job title: 10                                                              

 Storage needed:    360922 in NPA,    478309 in NBO ( 939518044 available)
 GSVD:  LWork=       78705 too small for GESVD, short by         675 words or         675 for optimal perf.


 NATURAL POPULATIONS:  Natural atomic orbital occupancies 
                                                          
   NAO  Atom  No  lang   Type(AO)    Occupancy      Energy
 ----------------------------------------------------------
     1    P    1  S      Cor( 1S)     1.99999     -76.16819
     2    P    1  S      Cor( 2S)     1.99871      -7.21526
     3    P    1  S      Val( 3S)     1.35896      -0.41902
     4    P    1  S      Ryd( 4S)     0.00309       0.71524
     5    P    1  px     Cor( 2p)     1.99977      -4.70774
     6    P    1  px     Val( 3p)     0.68646      -0.04486
     7    P    1  px     Ryd( 4p)     0.00389       0.71793
     8    P    1  py     Cor( 2p)     1.99977      -4.70774
     9    P    1  py     Val( 3p)     0.68648      -0.04486
    10    P    1  py     Ryd( 4p)     0.00389       0.71752
    11    P    1  pz     Cor( 2p)     1.99984      -4.70467
    12    P    1  pz     Val( 3p)     1.39676      -0.11526
    13    P    1  pz     Ryd( 4p)     0.00666       0.74296
    14    P    1  dxy    Ryd( 3d)     0.00531       1.03015
    15    P    1  dxz    Ryd( 3d)     0.00548       1.04766
    16    P    1  dyz    Ryd( 3d)     0.00548       1.04730
    17    P    1  dx2y2  Ryd( 3d)     0.00530       1.03032
    18    P    1  dz2    Ryd( 3d)     0.00223       0.93531

    19    C    2  S      Cor( 1S)     1.99888     -10.06350
    20    C    2  S      Val( 2S)     0.95280      -0.18005
    21    C    2  S      Ryd( 3S)     0.00486       0.67563
    22    C    2  px     Val( 2p)     1.17959      -0.13508
    23    C    2  px     Ryd( 3p)     0.01063       1.00433
    24    C    2  py     Val( 2p)     1.08053      -0.09718
    25    C    2  py     Ryd( 3p)     0.00372       0.74901
    26    C    2  pz     Val( 2p)     1.10041      -0.10298
    27    C    2  pz     Ryd( 3p)     0.00449       0.79548
    28    C    2  dxy    Ryd( 3d)     0.00059       2.17399
    29    C    2  dxz    Ryd( 3d)     0.00106       2.14747
    30    C    2  dyz    Ryd( 3d)     0.00054       2.25398
    31    C    2  dx2y2  Ryd( 3d)     0.00082       2.03165
    32    C    2  dz2    Ryd( 3d)     0.00070       2.04857

    33    C    3  S      Cor( 1S)     1.99885     -10.05621
    34    C    3  S      Val( 2S)     0.93279      -0.13033
    35    C    3  S      Ryd( 3S)     0.00201       0.59357
    36    C    3  px     Val( 2p)     1.10518      -0.05903
    37    C    3  px     Ryd( 3p)     0.00498       0.83152
    38    C    3  py     Val( 2p)     1.10054      -0.07974
    39    C    3  py     Ryd( 3p)     0.00421       0.82008
    40    C    3  pz     Val( 2p)     1.05859      -0.06723
    41    C    3  pz     Ryd( 3p)     0.00356       0.72215
    42    C    3  dxy    Ryd( 3d)     0.00060       2.25584
    43    C    3  dxz    Ryd( 3d)     0.00056       2.30933
    44    C    3  dyz    Ryd( 3d)     0.00053       2.26707
    45    C    3  dx2y2  Ryd( 3d)     0.00049       2.14918
    46    C    3  dz2    Ryd( 3d)     0.00055       2.11306

    47    C    4  S      Cor( 1S)     1.99892     -10.06201
    48    C    4  S      Val( 2S)     0.94307      -0.13798
    49    C    4  S      Ryd( 3S)     0.00117       0.57650
    50    C    4  px     Val( 2p)     1.06730      -0.05104
    51    C    4  px     Ryd( 3p)     0.00368       0.65992
    52    C    4  py     Val( 2p)     1.06837      -0.07529
    53    C    4  py     Ryd( 3p)     0.00321       0.70752
    54    C    4  pz     Val( 2p)     1.12199      -0.07476
    55    C    4  pz     Ryd( 3p)     0.00459       0.85728
    56    C    4  dxy    Ryd( 3d)     0.00058       2.25868
    57    C    4  dxz    Ryd( 3d)     0.00060       2.25224
    58    C    4  dyz    Ryd( 3d)     0.00053       2.25953
    59    C    4  dx2y2  Ryd( 3d)     0.00060       2.15079
    60    C    4  dz2    Ryd( 3d)     0.00049       2.10283

    61    C    5  S      Cor( 1S)     1.99893     -10.06354
    62    C    5  S      Val( 2S)     0.94659      -0.14188
    63    C    5  S      Ryd( 3S)     0.00131       0.56280
    64    C    5  px     Val( 2p)     1.15336      -0.06647
    65    C    5  px     Ryd( 3p)     0.00511       0.92436
    66    C    5  py     Val( 2p)     1.03936      -0.07160
    67    C    5  py     Ryd( 3p)     0.00270       0.61331
    68    C    5  pz     Val( 2p)     1.06355      -0.06681
    69    C    5  pz     Ryd( 3p)     0.00329       0.67333
    70    C    5  dxy    Ryd( 3d)     0.00052       2.21426
    71    C    5  dxz    Ryd( 3d)     0.00060       2.26463
    72    C    5  dyz    Ryd( 3d)     0.00051       2.27145
    73    C    5  dx2y2  Ryd( 3d)     0.00059       2.16543
    74    C    5  dz2    Ryd( 3d)     0.00057       2.09130

    75    C    6  S      Cor( 1S)     1.99892     -10.06239
    76    C    6  S      Val( 2S)     0.94347      -0.13882
    77    C    6  S      Ryd( 3S)     0.00119       0.56690
    78    C    6  px     Val( 2p)     1.09875      -0.05688
    79    C    6  px     Ryd( 3p)     0.00431       0.75331
    80    C    6  py     Val( 2p)     1.09648      -0.08017
    81    C    6  py     Ryd( 3p)     0.00374       0.78912
    82    C    6  pz     Val( 2p)     1.06405      -0.06605
    83    C    6  pz     Ryd( 3p)     0.00340       0.67329
    84    C    6  dxy    Ryd( 3d)     0.00061       2.24570
    85    C    6  dxz    Ryd( 3d)     0.00058       2.29871
    86    C    6  dyz    Ryd( 3d)     0.00053       2.24829
    87    C    6  dx2y2  Ryd( 3d)     0.00050       2.12996
    88    C    6  dz2    Ryd( 3d)     0.00058       2.09377

    89    C    7  S      Cor( 1S)     1.99887     -10.05890
    90    C    7  S      Val( 2S)     0.93223      -0.13332
    91    C    7  S      Ryd( 3S)     0.00146       0.57746
    92    C    7  px     Val( 2p)     1.07043      -0.05659
    93    C    7  px     Ryd( 3p)     0.00399       0.70383
    94    C    7  py     Val( 2p)     1.06304      -0.07883
    95    C    7  py     Ryd( 3p)     0.00337       0.70368
    96    C    7  pz     Val( 2p)     1.12440      -0.07704
    97    C    7  pz     Ryd( 3p)     0.00557       0.86060
    98    C    7  dxy    Ryd( 3d)     0.00055       2.25311
    99    C    7  dxz    Ryd( 3d)     0.00060       2.25939
   100    C    7  dyz    Ryd( 3d)     0.00051       2.26584
   101    C    7  dx2y2  Ryd( 3d)     0.00057       2.15554
   102    C    7  dz2    Ryd( 3d)     0.00046       2.11004

   103    C    8  S      Cor( 1S)     1.99888     -10.06349
   104    C    8  S      Val( 2S)     0.95280      -0.18005
   105    C    8  S      Ryd( 3S)     0.00486       0.67599
   106    C    8  px     Val( 2p)     1.12522      -0.10297
   107    C    8  px     Ryd( 3p)     0.00665       0.86711
   108    C    8  py     Val( 2p)     1.13505      -0.12928
   109    C    8  py     Ryd( 3p)     0.00768       0.88661
   110    C    8  pz     Val( 2p)     1.10031      -0.10301
   111    C    8  pz     Ryd( 3p)     0.00449       0.79524
   112    C    8  dxy    Ryd( 3d)     0.00084       2.08672
   113    C    8  dxz    Ryd( 3d)     0.00083       2.19645
   114    C    8  dyz    Ryd( 3d)     0.00076       2.20492
   115    C    8  dx2y2  Ryd( 3d)     0.00056       2.11961
   116    C    8  dz2    Ryd( 3d)     0.00070       2.04811

   117    C    9  S      Cor( 1S)     1.99887     -10.05891
   118    C    9  S      Val( 2S)     0.93223      -0.13333
   119    C    9  S      Ryd( 3S)     0.00146       0.57778
   120    C    9  px     Val( 2p)     1.07288      -0.05525
   121    C    9  px     Ryd( 3p)     0.00343       0.68780
   122    C    9  py     Val( 2p)     1.06083      -0.08016
   123    C    9  py     Ryd( 3p)     0.00394       0.72028
   124    C    9  pz     Val( 2p)     1.12422      -0.07708
   125    C    9  pz     Ryd( 3p)     0.00556       0.86020
   126    C    9  dxy    Ryd( 3d)     0.00054       2.24735
   127    C    9  dxz    Ryd( 3d)     0.00060       2.26899
   128    C    9  dyz    Ryd( 3d)     0.00052       2.25634
   129    C    9  dx2y2  Ryd( 3d)     0.00058       2.16187
   130    C    9  dz2    Ryd( 3d)     0.00046       2.10944

   131    C   10  S      Cor( 1S)     1.99892     -10.06239
   132    C   10  S      Val( 2S)     0.94347      -0.13882
   133    C   10  S      Ryd( 3S)     0.00119       0.56694
   134    C   10  px     Val( 2p)     1.15926      -0.06418
   135    C   10  px     Ryd( 3p)     0.00562       0.93626
   136    C   10  py     Val( 2p)     1.03611      -0.07282
   137    C   10  py     Ryd( 3p)     0.00244       0.60649
   138    C   10  pz     Val( 2p)     1.06393      -0.06610
   139    C   10  pz     Ryd( 3p)     0.00340       0.67300
   140    C   10  dxy    Ryd( 3d)     0.00051       2.19684
   141    C   10  dxz    Ryd( 3d)     0.00061       2.27057
   142    C   10  dyz    Ryd( 3d)     0.00049       2.27622
   143    C   10  dx2y2  Ryd( 3d)     0.00060       2.17944
   144    C   10  dz2    Ryd( 3d)     0.00058       2.09338

   145    C   11  S      Cor( 1S)     1.99893     -10.06353
   146    C   11  S      Val( 2S)     0.94659      -0.14187
   147    C   11  S      Ryd( 3S)     0.00131       0.56280
   148    C   11  px     Val( 2p)     1.10547      -0.05666
   149    C   11  px     Ryd( 3p)     0.00438       0.76711
   150    C   11  py     Val( 2p)     1.08733      -0.08134
   151    C   11  py     Ryd( 3p)     0.00344       0.77059
   152    C   11  pz     Val( 2p)     1.06350      -0.06686
   153    C   11  pz     Ryd( 3p)     0.00328       0.67331
   154    C   11  dxy    Ryd( 3d)     0.00061       2.23238
   155    C   11  dxz    Ryd( 3d)     0.00059       2.29205
   156    C   11  dyz    Ryd( 3d)     0.00052       2.24395
   157    C   11  dx2y2  Ryd( 3d)     0.00050       2.14788
   158    C   11  dz2    Ryd( 3d)     0.00057       2.09082

   159    C   12  S      Cor( 1S)     1.99892     -10.06200
   160    C   12  S      Val( 2S)     0.94308      -0.13796
   161    C   12  S      Ryd( 3S)     0.00117       0.57655
   162    C   12  px     Val( 2p)     1.07135      -0.05028
   163    C   12  px     Ryd( 3p)     0.00374       0.66766
   164    C   12  py     Val( 2p)     1.06451      -0.07597
   165    C   12  py     Ryd( 3p)     0.00315       0.70024
   166    C   12  pz     Val( 2p)     1.12179      -0.07480
   167    C   12  pz     Ryd( 3p)     0.00458       0.85684
   168    C   12  dxy    Ryd( 3d)     0.00056       2.24046
   169    C   12  dxz    Ryd( 3d)     0.00061       2.25524
   170    C   12  dyz    Ryd( 3d)     0.00052       2.25650
   171    C   12  dx2y2  Ryd( 3d)     0.00061       2.16959
   172    C   12  dz2    Ryd( 3d)     0.00049       2.10231

   173    C   13  S      Cor( 1S)     1.99885     -10.05618
   174    C   13  S      Val( 2S)     0.93276      -0.13029
   175    C   13  S      Ryd( 3S)     0.00201       0.59308
   176    C   13  px     Val( 2p)     1.16928      -0.06483
   177    C   13  px     Ryd( 3p)     0.00636       0.97938
   178    C   13  py     Val( 2p)     1.03654      -0.07383
   179    C   13  py     Ryd( 3p)     0.00284       0.67258
   180    C   13  pz     Val( 2p)     1.05840      -0.06725
   181    C   13  pz     Ryd( 3p)     0.00356       0.72189
   182    C   13  dxy    Ryd( 3d)     0.00051       2.22120
   183    C   13  dxz    Ryd( 3d)     0.00059       2.29161
   184    C   13  dyz    Ryd( 3d)     0.00049       2.28461
   185    C   13  dx2y2  Ryd( 3d)     0.00058       2.18462
   186    C   13  dz2    Ryd( 3d)     0.00055       2.11264

   187    C   14  S      Cor( 1S)     1.99888     -10.06349
   188    C   14  S      Val( 2S)     0.95281      -0.18001
   189    C   14  S      Ryd( 3S)     0.00486       0.67574
   190    C   14  px     Val( 2p)     1.08579      -0.11009
   191    C   14  px     Ryd( 3p)     0.00425       0.75953
   192    C   14  py     Val( 2p)     1.17472      -0.12192
   193    C   14  py     Ryd( 3p)     0.01011       0.99467
   194    C   14  pz     Val( 2p)     1.09998      -0.10316
   195    C   14  pz     Ryd( 3p)     0.00446       0.79477
   196    C   14  dxy    Ryd( 3d)     0.00068       2.05066
   197    C   14  dxz    Ryd( 3d)     0.00051       2.26029
   198    C   14  dyz    Ryd( 3d)     0.00109       2.14072
   199    C   14  dx2y2  Ryd( 3d)     0.00073       2.15810
   200    C   14  dz2    Ryd( 3d)     0.00070       2.04604

   201    C   15  S      Cor( 1S)     1.99887     -10.05888
   202    C   15  S      Val( 2S)     0.93220      -0.13329
   203    C   15  S      Ryd( 3S)     0.00146       0.57779
   204    C   15  px     Val( 2p)     1.05820      -0.09101
   205    C   15  px     Ryd( 3p)     0.00366       0.72227
   206    C   15  py     Val( 2p)     1.07647      -0.04416
   207    C   15  py     Ryd( 3p)     0.00374       0.68779
   208    C   15  pz     Val( 2p)     1.12331      -0.07723
   209    C   15  pz     Ryd( 3p)     0.00553       0.85836
   210    C   15  dxy    Ryd( 3d)     0.00059       2.11506
   211    C   15  dxz    Ryd( 3d)     0.00047       2.26181
   212    C   15  dyz    Ryd( 3d)     0.00064       2.26334
   213    C   15  dx2y2  Ryd( 3d)     0.00053       2.29676
   214    C   15  dz2    Ryd( 3d)     0.00046       2.10710

   215    C   16  S      Cor( 1S)     1.99892     -10.06237
   216    C   16  S      Val( 2S)     0.94347      -0.13878
   217    C   16  S      Ryd( 3S)     0.00119       0.56694
   218    C   16  px     Val( 2p)     1.03574      -0.08414
   219    C   16  px     Ryd( 3p)     0.00217       0.62603
   220    C   16  py     Val( 2p)     1.16017      -0.05255
   221    C   16  py     Ryd( 3p)     0.00590       0.91783
   222    C   16  pz     Val( 2p)     1.06338      -0.06632
   223    C   16  pz     Ryd( 3p)     0.00338       0.67196
   224    C   16  dxy    Ryd( 3d)     0.00054       2.12411
   225    C   16  dxz    Ryd( 3d)     0.00047       2.25299
   226    C   16  dyz    Ryd( 3d)     0.00063       2.29307
   227    C   16  dx2y2  Ryd( 3d)     0.00057       2.25503
   228    C   16  dz2    Ryd( 3d)     0.00058       2.09141

   229    C   17  S      Cor( 1S)     1.99893     -10.06349
   230    C   17  S      Val( 2S)     0.94658      -0.14183
   231    C   17  S      Ryd( 3S)     0.00131       0.56282
   232    C   17  px     Val( 2p)     1.03086      -0.08353
   233    C   17  px     Ryd( 3p)     0.00225       0.61577
   234    C   17  py     Val( 2p)     1.16235      -0.05413
   235    C   17  py     Ryd( 3p)     0.00557       0.92247
   236    C   17  pz     Val( 2p)     1.06314      -0.06711
   237    C   17  pz     Ryd( 3p)     0.00327       0.67287
   238    C   17  dxy    Ryd( 3d)     0.00053       2.12586
   239    C   17  dxz    Ryd( 3d)     0.00047       2.24933
   240    C   17  dyz    Ryd( 3d)     0.00064       2.28601
   241    C   17  dx2y2  Ryd( 3d)     0.00058       2.25734
   242    C   17  dz2    Ryd( 3d)     0.00057       2.08870

   243    C   18  S      Cor( 1S)     1.99892     -10.06197
   244    C   18  S      Val( 2S)     0.94307      -0.13793
   245    C   18  S      Ryd( 3S)     0.00117       0.57656
   246    C   18  px     Val( 2p)     1.06598      -0.08781
   247    C   18  px     Ryd( 3p)     0.00295       0.72617
   248    C   18  py     Val( 2p)     1.07072      -0.03818
   249    C   18  py     Ryd( 3p)     0.00397       0.64378
   250    C   18  pz     Val( 2p)     1.12094      -0.07496
   251    C   18  pz     Ryd( 3p)     0.00456       0.85486
   252    C   18  dxy    Ryd( 3d)     0.00062       2.11769
   253    C   18  dxz    Ryd( 3d)     0.00049       2.26223
   254    C   18  dyz    Ryd( 3d)     0.00064       2.24928
   255    C   18  dx2y2  Ryd( 3d)     0.00056       2.29498
   256    C   18  dz2    Ryd( 3d)     0.00048       2.10003

   257    C   19  S      Cor( 1S)     1.99885     -10.05616
   258    C   19  S      Val( 2S)     0.93276      -0.13026
   259    C   19  S      Ryd( 3S)     0.00201       0.59316
   260    C   19  px     Val( 2p)     1.03519      -0.08390
   261    C   19  px     Ryd( 3p)     0.00247       0.66823
   262    C   19  py     Val( 2p)     1.17140      -0.05448
   263    C   19  py     Ryd( 3p)     0.00675       0.98493
   264    C   19  pz     Val( 2p)     1.05778      -0.06747
   265    C   19  pz     Ryd( 3p)     0.00354       0.72084
   266    C   19  dxy    Ryd( 3d)     0.00053       2.13391
   267    C   19  dxz    Ryd( 3d)     0.00048       2.26533
   268    C   19  dyz    Ryd( 3d)     0.00060       2.30981
   269    C   19  dx2y2  Ryd( 3d)     0.00056       2.27493
   270    C   19  dz2    Ryd( 3d)     0.00055       2.11067

   271    H   20  S      Val( 1S)     0.76299       0.09299
   272    H   20  S      Ryd( 2S)     0.00231       0.43137
   273    H   20  px     Ryd( 2p)     0.00039       2.10971
   274    H   20  py     Ryd( 2p)     0.00049       2.05473
   275    H   20  pz     Ryd( 2p)     0.00024       1.94609

   276    H   21  S      Val( 1S)     0.77382       0.07907
   277    H   21  S      Ryd( 2S)     0.00168       0.32425
   278    H   21  px     Ryd( 2p)     0.00017       1.96121
   279    H   21  py     Ryd( 2p)     0.00032       1.93392
   280    H   21  pz     Ryd( 2p)     0.00059       2.12009

   281    H   22  S      Val( 1S)     0.77453       0.07794
   282    H   22  S      Ryd( 2S)     0.00161       0.32113
   283    H   22  px     Ryd( 2p)     0.00068       2.23663
   284    H   22  py     Ryd( 2p)     0.00015       1.83584
   285    H   22  pz     Ryd( 2p)     0.00024       1.92389

   286    H   23  S      Val( 1S)     0.77333       0.07872
   287    H   23  S      Ryd( 2S)     0.00164       0.32289
   288    H   23  px     Ryd( 2p)     0.00036       2.05468
   289    H   23  py     Ryd( 2p)     0.00049       2.02234
   290    H   23  pz     Ryd( 2p)     0.00023       1.92576

   291    H   24  S      Val( 1S)     0.76971       0.08133
   292    H   24  S      Ryd( 2S)     0.00185       0.34266
   293    H   24  px     Ryd( 2p)     0.00017       1.97012
   294    H   24  py     Ryd( 2p)     0.00031       1.93047
   295    H   24  pz     Ryd( 2p)     0.00060       2.13875

   296    H   25  S      Val( 1S)     0.76970       0.08134
   297    H   25  S      Ryd( 2S)     0.00184       0.34266
   298    H   25  px     Ryd( 2p)     0.00017       1.97142
   299    H   25  py     Ryd( 2p)     0.00032       1.92990
   300    H   25  pz     Ryd( 2p)     0.00060       2.13804

   301    H   26  S      Val( 1S)     0.77333       0.07873
   302    H   26  S      Ryd( 2S)     0.00164       0.32288
   303    H   26  px     Ryd( 2p)     0.00070       2.25767
   304    H   26  py     Ryd( 2p)     0.00015       1.81988
   305    H   26  pz     Ryd( 2p)     0.00023       1.92525

   306    H   27  S      Val( 1S)     0.77453       0.07794
   307    H   27  S      Ryd( 2S)     0.00161       0.32113
   308    H   27  px     Ryd( 2p)     0.00037       2.07630
   309    H   27  py     Ryd( 2p)     0.00047       1.99640
   310    H   27  pz     Ryd( 2p)     0.00024       1.92367

   311    H   28  S      Val( 1S)     0.77382       0.07907
   312    H   28  S      Ryd( 2S)     0.00168       0.32426
   313    H   28  px     Ryd( 2p)     0.00016       1.97018
   314    H   28  py     Ryd( 2p)     0.00033       1.92568
   315    H   28  pz     Ryd( 2p)     0.00058       2.11938

   316    H   29  S      Val( 1S)     0.76302       0.09303
   317    H   29  S      Ryd( 2S)     0.00231       0.43174
   318    H   29  px     Ryd( 2p)     0.00072       2.30364
   319    H   29  py     Ryd( 2p)     0.00017       1.86133
   320    H   29  pz     Ryd( 2p)     0.00024       1.94584

   321    H   30  S      Val( 1S)     0.76974       0.08134
   322    H   30  S      Ryd( 2S)     0.00184       0.34273
   323    H   30  px     Ryd( 2p)     0.00039       1.91350
   324    H   30  py     Ryd( 2p)     0.00010       1.99090
   325    H   30  pz     Ryd( 2p)     0.00060       2.13499

   326    H   31  S      Val( 1S)     0.77334       0.07875
   327    H   31  S      Ryd( 2S)     0.00164       0.32291
   328    H   31  px     Ryd( 2p)     0.00022       1.80672
   329    H   31  py     Ryd( 2p)     0.00063       2.27305
   330    H   31  pz     Ryd( 2p)     0.00023       1.92313

   331    H   32  S      Val( 1S)     0.77454       0.07797
   332    H   32  S      Ryd( 2S)     0.00161       0.32116
   333    H   32  px     Ryd( 2p)     0.00020       1.79803
   334    H   32  py     Ryd( 2p)     0.00064       2.27628
   335    H   32  pz     Ryd( 2p)     0.00024       1.92217

   336    H   33  S      Val( 1S)     0.77384       0.07909
   337    H   33  S      Ryd( 2S)     0.00168       0.32429
   338    H   33  px     Ryd( 2p)     0.00041       1.91554
   339    H   33  py     Ryd( 2p)     0.00009       1.98355
   340    H   33  pz     Ryd( 2p)     0.00058       2.11626

   341    H   34  S      Val( 1S)     0.76301       0.09303
   342    H   34  S      Ryd( 2S)     0.00232       0.43164
   343    H   34  px     Ryd( 2p)     0.00022       1.83671
   344    H   34  py     Ryd( 2p)     0.00067       2.33067
   345    H   34  pz     Ryd( 2p)     0.00024       1.94359

 WARNING:  1 low occupancy (<1.9990e) core orbital  found on  P    1
           1 low occupancy (<1.9990e) core orbital  found on  C    2
           1 low occupancy (<1.9990e) core orbital  found on  C    3
           1 low occupancy (<1.9990e) core orbital  found on  C    4
           1 low occupancy (<1.9990e) core orbital  found on  C    5
           1 low occupancy (<1.9990e) core orbital  found on  C    6
           1 low occupancy (<1.9990e) core orbital  found on  C    7
           1 low occupancy (<1.9990e) core orbital  found on  C    8
           1 low occupancy (<1.9990e) core orbital  found on  C    9
           1 low occupancy (<1.9990e) core orbital  found on  C   10
           1 low occupancy (<1.9990e) core orbital  found on  C   11
           1 low occupancy (<1.9990e) core orbital  found on  C   12
           1 low occupancy (<1.9990e) core orbital  found on  C   13
           1 low occupancy (<1.9990e) core orbital  found on  C   14
           1 low occupancy (<1.9990e) core orbital  found on  C   15
           1 low occupancy (<1.9990e) core orbital  found on  C   16
           1 low occupancy (<1.9990e) core orbital  found on  C   17
           1 low occupancy (<1.9990e) core orbital  found on  C   18
           1 low occupancy (<1.9990e) core orbital  found on  C   19


 Summary of Natural Population Analysis:                  
                                                          
                                       Natural Population 
                Natural  -----------------------------------------------
    Atom  No    Charge         Core      Valence    Rydberg      Total
 -----------------------------------------------------------------------
      P    1    0.83191      9.99809     4.12866    0.04134    14.16809
      C    2   -0.33959      1.99888     4.31332    0.02739     6.33959
      C    3   -0.21344      1.99885     4.19710    0.01749     6.21344
      C    4   -0.21510      1.99892     4.20074    0.01544     6.21510
      C    5   -0.21700      1.99893     4.20287    0.01520     6.21700
      C    6   -0.21711      1.99892     4.20276    0.01543     6.21711
      C    7   -0.20606      1.99887     4.19010    0.01709     6.20606
      C    8   -0.33965      1.99888     4.31338    0.02738     6.33965
      C    9   -0.20612      1.99887     4.19017    0.01709     6.20612
      C   10   -0.21714      1.99892     4.20278    0.01543     6.21714
      C   11   -0.21702      1.99893     4.20289    0.01520     6.21702
      C   12   -0.21509      1.99892     4.20073    0.01544     6.21509
      C   13   -0.21332      1.99885     4.19699    0.01749     6.21332
      C   14   -0.33956      1.99888     4.31330    0.02738     6.33956
      C   15   -0.20614      1.99887     4.19018    0.01709     6.20614
      C   16   -0.21711      1.99892     4.20275    0.01543     6.21711
      C   17   -0.21707      1.99893     4.20294    0.01520     6.21707
      C   18   -0.21507      1.99892     4.20071    0.01544     6.21507
      C   19   -0.21346      1.99885     4.19713    0.01748     6.21346
      H   20    0.23357      0.00000     0.76299    0.00343     0.76643
      H   21    0.22342      0.00000     0.77382    0.00276     0.77658
      H   22    0.22278      0.00000     0.77453    0.00269     0.77722
      H   23    0.22394      0.00000     0.77333    0.00272     0.77606
      H   24    0.22736      0.00000     0.76971    0.00293     0.77264
      H   25    0.22736      0.00000     0.76970    0.00293     0.77264
      H   26    0.22395      0.00000     0.77333    0.00272     0.77605
      H   27    0.22278      0.00000     0.77453    0.00269     0.77722
      H   28    0.22342      0.00000     0.77382    0.00276     0.77658
      H   29    0.23354      0.00000     0.76302    0.00344     0.76646
      H   30    0.22733      0.00000     0.76974    0.00293     0.77267
      H   31    0.22394      0.00000     0.77334    0.00272     0.77606
      H   32    0.22277      0.00000     0.77454    0.00269     0.77723
      H   33    0.22341      0.00000     0.77384    0.00276     0.77659
      H   34    0.23355      0.00000     0.76301    0.00344     0.76645
 =======================================================================
   * Total *    0.00000     45.97821    91.61276    0.40903   138.00000

                                 Natural Population      
 --------------------------------------------------------
   Core                      45.97821 ( 99.9526% of  46)
   Valence                   91.61276 ( 99.5791% of  92)
   Natural Minimal Basis    137.59097 ( 99.7036% of 138)
   Natural Rydberg Basis      0.40903 (  0.2964% of 138)
 --------------------------------------------------------

    Atom  No          Natural Electron Configuration
 ----------------------------------------------------------------------------
      P    1      [core]3S( 1.36)3p( 2.77)3d( 0.02)4p( 0.01)
      C    2      [core]2S( 0.95)2p( 3.36)3p( 0.02)
      C    3      [core]2S( 0.93)2p( 3.26)3p( 0.01)
      C    4      [core]2S( 0.94)2p( 3.26)3p( 0.01)
      C    5      [core]2S( 0.95)2p( 3.26)3p( 0.01)
      C    6      [core]2S( 0.94)2p( 3.26)3p( 0.01)
      C    7      [core]2S( 0.93)2p( 3.26)3p( 0.01)
      C    8      [core]2S( 0.95)2p( 3.36)3p( 0.02)
      C    9      [core]2S( 0.93)2p( 3.26)3p( 0.01)
      C   10      [core]2S( 0.94)2p( 3.26)3p( 0.01)
      C   11      [core]2S( 0.95)2p( 3.26)3p( 0.01)
      C   12      [core]2S( 0.94)2p( 3.26)3p( 0.01)
      C   13      [core]2S( 0.93)2p( 3.26)3p( 0.01)
      C   14      [core]2S( 0.95)2p( 3.36)3p( 0.02)
      C   15      [core]2S( 0.93)2p( 3.26)3p( 0.01)
      C   16      [core]2S( 0.94)2p( 3.26)3p( 0.01)
      C   17      [core]2S( 0.95)2p( 3.26)3p( 0.01)
      C   18      [core]2S( 0.94)2p( 3.26)3p( 0.01)
      C   19      [core]2S( 0.93)2p( 3.26)3p( 0.01)
      H   20            1S( 0.76)
      H   21            1S( 0.77)
      H   22            1S( 0.77)
      H   23            1S( 0.77)
      H   24            1S( 0.77)
      H   25            1S( 0.77)
      H   26            1S( 0.77)
      H   27            1S( 0.77)
      H   28            1S( 0.77)
      H   29            1S( 0.76)
      H   30            1S( 0.77)
      H   31            1S( 0.77)
      H   32            1S( 0.77)
      H   33            1S( 0.77)
      H   34            1S( 0.76)


 NATURAL BOND ORBITAL ANALYSIS:

                       Occupancies       Lewis Structure    Low   High
           Occ.    -------------------  -----------------   occ   occ
  Cycle   Thresh.   Lewis   Non-Lewis     CR  BD  3C  LP    (L)   (NL)   Dev
 =============================================================================
   1(1)    1.90   128.13380   9.86620     23  36   0  10     9      9    0.44
   2(2)    1.90   128.13380   9.86620     23  36   0  10     9      9    0.44
   3(1)    1.80   128.13380   9.86620     23  36   0  10     9      9    0.44
   4(2)    1.80   128.13380   9.86620     23  36   0  10     9      9    0.44
   5(1)    1.70   128.13380   9.86620     23  36   0  10     9      9    0.44
   6(2)    1.70   128.13380   9.86620     23  36   0  10     9      9    0.44
   7(1)    1.60   133.98465   4.01535     23  45   0   1     0      9    0.43
   8(2)    1.60   133.96660   4.03340     23  45   0   1     0      9    0.44
   9(3)    1.60   133.36182   4.63818     23  44   0   2     1      9    0.43
  10(4)    1.60   133.98465   4.01535     23  45   0   1     0      9    0.43
  11(1)    1.50   133.98465   4.01535     23  45   0   1     0      9    0.43
  12(2)    1.50   133.96660   4.03340     23  45   0   1     0      9    0.44
  13(3)    1.50   133.36182   4.63818     23  44   0   2     1      9    0.43
  14(4)    1.50   133.98465   4.01535     23  45   0   1     0      9    0.43
  15(1)    1.60   133.98465   4.01535     23  45   0   1     0      9    0.43
 -----------------------------------------------------------------------------

 Structure accepted: RESONANCE keyword permits strongly delocalized structure

 WARNING:  1 low occupancy (<1.9990e) core orbital  found on  P    1
           1 low occupancy (<1.9990e) core orbital  found on  C    2
           1 low occupancy (<1.9990e) core orbital  found on  C    3
           1 low occupancy (<1.9990e) core orbital  found on  C    4
           1 low occupancy (<1.9990e) core orbital  found on  C    5
           1 low occupancy (<1.9990e) core orbital  found on  C    6
           1 low occupancy (<1.9990e) core orbital  found on  C    7
           1 low occupancy (<1.9990e) core orbital  found on  C    8
           1 low occupancy (<1.9990e) core orbital  found on  C    9
           1 low occupancy (<1.9990e) core orbital  found on  C   10
           1 low occupancy (<1.9990e) core orbital  found on  C   11
           1 low occupancy (<1.9990e) core orbital  found on  C   12
           1 low occupancy (<1.9990e) core orbital  found on  C   13
           1 low occupancy (<1.9990e) core orbital  found on  C   14
           1 low occupancy (<1.9990e) core orbital  found on  C   15
           1 low occupancy (<1.9990e) core orbital  found on  C   16
           1 low occupancy (<1.9990e) core orbital  found on  C   17
           1 low occupancy (<1.9990e) core orbital  found on  C   18
           1 low occupancy (<1.9990e) core orbital  found on  C   19

 --------------------------------------------------------
   Core                     45.97826 ( 99.953% of  46)
   Valence Lewis            88.00639 ( 95.659% of  92)
  ==================       ============================
   Total Lewis             133.98465 ( 97.090% of 138)
  -----------------------------------------------------
   Valence non-Lewis         3.73749 (  2.708% of 138)
   Rydberg non-Lewis         0.27786 (  0.201% of 138)
  ==================       ============================
   Total non-Lewis           4.01535 (  2.910% of 138)
 --------------------------------------------------------


       (Occupancy)   Bond orbital/ Coefficients/ Hybrids
 ---------------------------------------------------------------------------------
     1. (1.95423) BD ( 1) P   1 - C   2  
                ( 37.08%)   0.6089* P   1 s( 17.86%)p 4.56( 81.43%)d 0.04(  0.71%)
                                           -0.0000 -0.0004  0.4222  0.0190 -0.0002
                                           -0.8030 -0.0488 -0.0001 -0.1107 -0.0048
                                            0.0002  0.3931 -0.0205  0.0128 -0.0652
                                           -0.0108  0.0504 -0.0046
                ( 62.92%)   0.7932* C   2 s( 27.83%)p 2.59( 72.10%)d 0.00(  0.06%)
                                            0.0001  0.5267 -0.0301  0.7518 -0.0586
                                            0.1556 -0.0003 -0.3575  0.0178  0.0054
                                           -0.0173 -0.0021  0.0161 -0.0054
     2. (1.95424) BD ( 1) P   1 - C   8  
                ( 37.08%)   0.6089* P   1 s( 17.86%)p 4.56( 81.43%)d 0.04(  0.71%)
                                           -0.0000 -0.0004  0.4222  0.0191  0.0001
                                            0.4976  0.0285 -0.0001 -0.6401 -0.0399
                                            0.0002  0.3926 -0.0206 -0.0501  0.0419
                                           -0.0511 -0.0141 -0.0047
                ( 62.92%)   0.7932* C   8 s( 27.84%)p 2.59( 72.10%)d 0.00(  0.06%)
                                            0.0001  0.5268 -0.0301 -0.5108  0.0296
                                            0.5733 -0.0506 -0.3574  0.0178 -0.0167
                                            0.0105 -0.0139 -0.0034 -0.0054
     3. (1.95424) BD ( 1) P   1 - C  14  
                ( 37.08%)   0.6089* P   1 s( 17.86%)p 4.56( 81.43%)d 0.04(  0.71%)
                                           -0.0000 -0.0004  0.4222  0.0191  0.0000
                                            0.3058  0.0203  0.0002  0.7508  0.0447
                                            0.0002  0.3927 -0.0206  0.0373  0.0233
                                            0.0618 -0.0363 -0.0046
                ( 62.92%)   0.7932* C  14 s( 27.84%)p 2.59( 72.10%)d 0.00(  0.06%)
                                            0.0001  0.5267 -0.0301 -0.2414  0.0291
                                           -0.7289  0.0509 -0.3573  0.0178  0.0113
                                            0.0068  0.0161 -0.0127 -0.0054
     4. (1.97387) BD ( 1) C   2 - C   3  
                ( 50.84%)   0.7130* C   2 s( 36.66%)p 1.73( 63.30%)d 0.00(  0.04%)
                                           -0.0001  0.6052  0.0204 -0.2075  0.0039
                                            0.4247  0.0280  0.6389  0.0217 -0.0041
                                           -0.0099  0.0140 -0.0018  0.0090
                ( 49.16%)   0.7011* C   3 s( 35.46%)p 1.82( 64.49%)d 0.00(  0.04%)
                                            0.0000  0.5954  0.0092  0.2711  0.0233
                                           -0.3971  0.0122 -0.6426 -0.0064 -0.0040
                                           -0.0090  0.0158 -0.0027  0.0090
     5. (1.66732) BD ( 2) C   2 - C   3  
                ( 52.56%)   0.7250* C   2 s(  0.02%)p99.99( 99.95%)d 1.28(  0.03%)
                                           -0.0000 -0.0021  0.0143 -0.4214 -0.0025
                                            0.6867  0.0091 -0.5918 -0.0096 -0.0091
                                            0.0021  0.0052  0.0013 -0.0123
                ( 47.44%)   0.6887* C   3 s(  0.00%)p 1.00( 99.95%)d 0.00(  0.04%)
                                            0.0001  0.0025  0.0066 -0.4166 -0.0000
                                            0.6853 -0.0029 -0.5969 -0.0024  0.0036
                                            0.0083 -0.0009  0.0115  0.0145
     6. (1.97313) BD ( 1) C   2 - C   7  
                ( 50.84%)   0.7130* C   2 s( 35.48%)p 1.82( 64.48%)d 0.00(  0.04%)
                                           -0.0001  0.5953  0.0198 -0.4581 -0.0133
                                           -0.5676 -0.0202 -0.3340 -0.0248  0.0154
                                            0.0062  0.0107 -0.0012 -0.0060
                ( 49.16%)   0.7012* C   7 s( 35.80%)p 1.79( 64.16%)d 0.00(  0.04%)
                                            0.0001  0.5983  0.0080  0.4993  0.0194
                                            0.5525 -0.0016  0.2937 -0.0187  0.0149
                                            0.0073  0.0116 -0.0018 -0.0046
     7. (1.97499) BD ( 1) C   3 - C   4  
                ( 50.29%)   0.7092* C   3 s( 35.82%)p 1.79( 64.13%)d 0.00(  0.04%)
                                            0.0000  0.5984  0.0123 -0.7106 -0.0029
                                           -0.1379  0.0269  0.3400  0.0315  0.0077
                                           -0.0126 -0.0017  0.0136 -0.0059
                ( 49.71%)   0.7050* C   4 s( 35.88%)p 1.79( 64.08%)d 0.00(  0.04%)
                                            0.0000  0.5989  0.0067  0.7154  0.0139
                                            0.1724  0.0284 -0.3127  0.0228  0.0059
                                           -0.0143 -0.0011  0.0136 -0.0043
     8. (1.97826) BD ( 1) C   3 - H  20  
                ( 61.92%)   0.7869* C   3 s( 28.65%)p 2.49( 71.32%)d 0.00(  0.03%)
                                           -0.0003  0.5350 -0.0155  0.4965 -0.0133
                                            0.5939 -0.0054  0.3374  0.0032  0.0129
                                            0.0064  0.0092 -0.0017 -0.0044
                ( 38.08%)   0.6171* H  20 s( 99.91%)p 0.00(  0.09%)
                                            0.9995 -0.0018 -0.0180 -0.0216 -0.0117
     9. (1.97772) BD ( 1) C   4 - C   5  
                ( 50.01%)   0.7072* C   4 s( 35.73%)p 1.80( 64.23%)d 0.00(  0.04%)
                                            0.0000  0.5976  0.0096 -0.4924 -0.0342
                                           -0.5601 -0.0012 -0.2905  0.0229  0.0149
                                            0.0074  0.0115 -0.0030 -0.0050
                ( 49.99%)   0.7070* C   5 s( 35.77%)p 1.79( 64.19%)d 0.00(  0.04%)
                                            0.0000  0.5980  0.0081  0.4534 -0.0198
                                            0.5702  0.0152  0.3311  0.0312  0.0160
                                            0.0069  0.0100 -0.0013 -0.0063
    10. (1.66087) BD ( 2) C   4 - C   5  
                ( 50.10%)   0.7078* C   4 s(  0.00%)p 1.00( 99.96%)d 0.00(  0.04%)
                                            0.0001 -0.0005  0.0015 -0.4242  0.0047
                                            0.6815 -0.0079 -0.5959  0.0061  0.0042
                                            0.0079 -0.0011  0.0113  0.0152
                ( 49.90%)   0.7064* C   5 s(  0.00%)p 1.00( 99.96%)d 0.00(  0.04%)
                                           -0.0000  0.0002  0.0009 -0.4218  0.0052
                                            0.6819 -0.0084 -0.5971  0.0071  0.0079
                                           -0.0106 -0.0069 -0.0150  0.0006
    11. (1.98001) BD ( 1) C   4 - H  21  
                ( 61.33%)   0.7831* C   4 s( 28.30%)p 2.53( 71.67%)d 0.00(  0.03%)
                                           -0.0003  0.5318 -0.0136 -0.2531  0.0023
                                            0.4369 -0.0038  0.6794 -0.0065 -0.0040
                                           -0.0076  0.0132 -0.0023  0.0080
                ( 38.67%)   0.6218* H  21 s( 99.91%)p 0.00(  0.09%)
                                            0.9995 -0.0020  0.0091 -0.0156 -0.0242
    12. (1.97753) BD ( 1) C   5 - C   6  
                ( 49.96%)   0.7069* C   5 s( 35.67%)p 1.80( 64.28%)d 0.00(  0.04%)
                                            0.0000  0.5972  0.0081  0.2178 -0.0295
                                           -0.4271 -0.0257 -0.6414 -0.0086 -0.0048
                                           -0.0102  0.0150 -0.0018  0.0093
                ( 50.04%)   0.7074* C   6 s( 35.69%)p 1.80( 64.27%)d 0.00(  0.04%)
                                            0.0000  0.5973  0.0088 -0.2652 -0.0369
                                            0.3925 -0.0145  0.6455  0.0096 -0.0040
                                           -0.0082  0.0161 -0.0032  0.0094
    13. (1.98044) BD ( 1) C   5 - H  22  
                ( 61.30%)   0.7829* C   5 s( 28.47%)p 2.51( 71.50%)d 0.00(  0.03%)
                                            0.0003 -0.5334  0.0132  0.7535 -0.0068
                                            0.1616 -0.0015 -0.3479  0.0031 -0.0056
                                            0.0114  0.0015 -0.0116  0.0043
                ( 38.70%)   0.6221* H  22 s( 99.91%)p 0.00(  0.09%)
                                           -0.9995  0.0019 -0.0270 -0.0058  0.0124
    14. (1.97600) BD ( 1) C   6 - C   7  
                ( 49.71%)   0.7051* C   6 s( 35.86%)p 1.79( 64.09%)d 0.00(  0.04%)
                                            0.0000  0.5988  0.0082  0.7069  0.0020
                                            0.1377 -0.0248 -0.3474 -0.0309  0.0080
                                           -0.0127 -0.0016  0.0135 -0.0056
                ( 50.29%)   0.7091* C   7 s( 36.06%)p 1.77( 63.90%)d 0.00(  0.04%)
                                            0.0000  0.6004  0.0102 -0.7114 -0.0145
                                           -0.1759 -0.0305  0.3165 -0.0246  0.0064
                                           -0.0144 -0.0016  0.0134 -0.0040
    15. (1.66390) BD ( 2) C   6 - C   7  
                ( 50.51%)   0.7107* C   6 s(  0.00%)p 1.00( 99.96%)d 0.00(  0.04%)
                                            0.0000  0.0004 -0.0012  0.4237 -0.0047
                                           -0.6861  0.0070  0.5909 -0.0066 -0.0075
                                            0.0105  0.0066  0.0153  0.0002
                ( 49.49%)   0.7035* C   7 s(  0.01%)p 1.00( 99.95%)d 0.00(  0.04%)
                                           -0.0000 -0.0065 -0.0035  0.4257 -0.0050
                                           -0.6891  0.0036  0.5860 -0.0035  0.0111
                                           -0.0023 -0.0083 -0.0040  0.0152
    16. (1.98000) BD ( 1) C   6 - H  23  
                ( 61.35%)   0.7833* C   6 s( 28.36%)p 2.53( 71.61%)d 0.00(  0.03%)
                                            0.0003 -0.5323  0.0140  0.4989 -0.0049
                                            0.5960 -0.0058  0.3346 -0.0034 -0.0129
                                           -0.0064 -0.0092  0.0019  0.0046
                ( 38.65%)   0.6217* H  23 s( 99.91%)p 0.00(  0.09%)
                                           -0.9995  0.0019 -0.0178 -0.0212 -0.0120
    17. (1.97926) BD ( 1) C   7 - H  24  
                ( 61.59%)   0.7848* C   7 s( 28.05%)p 2.56( 71.92%)d 0.00(  0.03%)
                                            0.0004 -0.5294  0.0141 -0.2490  0.0104
                                            0.4335 -0.0011  0.6849 -0.0065  0.0041
                                            0.0079 -0.0130  0.0020 -0.0080
                ( 38.41%)   0.6198* H  24 s( 99.91%)p 0.00(  0.09%)
                                           -0.9995  0.0027  0.0084 -0.0151 -0.0249
    18. (1.97312) BD ( 1) C   8 - C   9  
                ( 50.84%)   0.7130* C   8 s( 35.48%)p 1.82( 64.48%)d 0.00(  0.04%)
                                           -0.0001  0.5953  0.0197  0.7209  0.0241
                                           -0.1121 -0.0014 -0.3336 -0.0248 -0.0066
                                           -0.0123  0.0000  0.0139 -0.0060
                ( 49.16%)   0.7012* C   9 s( 35.80%)p 1.79( 64.16%)d 0.00(  0.04%)
                                            0.0001  0.5983  0.0080 -0.7285 -0.0084
                                            0.1555  0.0175  0.2932 -0.0187 -0.0059
                                           -0.0137  0.0005  0.0138 -0.0047
    19. (1.97387) BD ( 1) C   8 - C  13  
                ( 50.84%)   0.7131* C   8 s( 36.66%)p 1.73( 63.30%)d 0.00(  0.04%)
                                           -0.0001  0.6052  0.0204 -0.2642 -0.0262
                                           -0.3928 -0.0107  0.6384  0.0217  0.0036
                                           -0.0072 -0.0156 -0.0026  0.0090
                ( 49.16%)   0.7011* C  13 s( 35.46%)p 1.82( 64.50%)d 0.00(  0.04%)
                                            0.0000  0.5954  0.0092  0.2085 -0.0222
                                            0.4340  0.0141 -0.6422 -0.0064  0.0043
                                           -0.0091 -0.0157 -0.0022  0.0090
    20. (1.66733) BD ( 2) C   8 - C  13  
                ( 52.57%)   0.7250* C   8 s(  0.02%)p99.99( 99.95%)d 1.27(  0.03%)
                                            0.0000  0.0021 -0.0144  0.3832  0.0066
                                            0.7080  0.0067  0.5926  0.0096 -0.0034
                                            0.0056  0.0007  0.0085  0.0124
                ( 47.43%)   0.6887* C  13 s(  0.00%)p 1.00( 99.95%)d 0.00(  0.04%)
                                           -0.0001 -0.0025 -0.0065  0.3843 -0.0025
                                            0.7033 -0.0014  0.5977  0.0024  0.0118
                                            0.0034 -0.0076  0.0026 -0.0145
    21. (1.97600) BD ( 1) C   9 - C  10  
                ( 50.29%)   0.7091* C   9 s( 36.06%)p 1.77( 63.90%)d 0.00(  0.04%)
                                            0.0000  0.6004  0.0102  0.5082  0.0337
                                           -0.5280  0.0027  0.3165 -0.0246 -0.0148
                                            0.0085 -0.0117 -0.0011 -0.0040
                ( 49.71%)   0.7051* C  10 s( 35.86%)p 1.79( 64.09%)d 0.00(  0.04%)
                                            0.0000  0.5988  0.0082 -0.4729  0.0205
                                            0.5431  0.0142 -0.3475 -0.0309 -0.0157
                                            0.0078 -0.0102  0.0002 -0.0056
    22. (1.66399) BD ( 2) C   9 - C  10  
                ( 49.49%)   0.7035* C   9 s(  0.01%)p 1.00( 99.95%)d 0.00(  0.04%)
                                           -0.0000 -0.0065 -0.0036  0.3829 -0.0007
                                            0.7130 -0.0062  0.5868 -0.0035 -0.0020
                                            0.0083  0.0022  0.0116  0.0152
                ( 50.51%)   0.7107* C  10 s(  0.00%)p 1.00( 99.96%)d 0.00(  0.04%)
                                            0.0000  0.0004 -0.0012  0.3812 -0.0037
                                            0.7100 -0.0076  0.5917 -0.0066 -0.0095
                                           -0.0110  0.0058 -0.0141  0.0001
    23. (1.97926) BD ( 1) C   9 - H  25  
                ( 61.59%)   0.7848* C   9 s( 28.05%)p 2.56( 71.92%)d 0.00(  0.03%)
                                            0.0004 -0.5294  0.0141 -0.2512 -0.0042
                                           -0.4331  0.0096  0.6844 -0.0065 -0.0038
                                            0.0074  0.0133  0.0026 -0.0080
                ( 38.41%)   0.6198* H  25 s( 99.91%)p 0.00(  0.09%)
                                           -0.9995  0.0027  0.0088  0.0148 -0.0249
    24. (1.97753) BD ( 1) C  10 - C  11  
                ( 50.04%)   0.7074* C  10 s( 35.69%)p 1.80( 64.27%)d 0.00(  0.04%)
                                            0.0000  0.5973  0.0088 -0.2074  0.0310
                                           -0.4265 -0.0247  0.6451  0.0096  0.0048
                                           -0.0098 -0.0152 -0.0018  0.0094
                ( 49.96%)   0.7069* C  11 s( 35.67%)p 1.80( 64.28%)d 0.00(  0.04%)
                                            0.0000  0.5972  0.0081  0.2611  0.0370
                                            0.4028 -0.0127 -0.6409 -0.0085  0.0040
                                           -0.0079 -0.0164 -0.0033  0.0092
    25. (1.98000) BD ( 1) C  10 - H  26  
                ( 61.35%)   0.7833* C  10 s( 28.36%)p 2.53( 71.61%)d 0.00(  0.03%)
                                           -0.0003  0.5323 -0.0140  0.7660 -0.0075
                                           -0.1331  0.0013 -0.3341  0.0034 -0.0047
                                           -0.0111  0.0009  0.0122 -0.0046
                ( 38.65%)   0.6217* H  26 s( 99.91%)p 0.00(  0.09%)
                                            0.9995 -0.0019 -0.0273  0.0047  0.0120
    26. (1.97772) BD ( 1) C  11 - C  12  
                ( 49.99%)   0.7070* C  11 s( 35.77%)p 1.79( 64.19%)d 0.00(  0.04%)
                                            0.0000  0.5980  0.0081 -0.7209 -0.0033
                                            0.1067 -0.0248  0.3305  0.0312 -0.0068
                                           -0.0121  0.0009  0.0145 -0.0063
                ( 50.01%)   0.7072* C  12 s( 35.73%)p 1.80( 64.23%)d 0.00(  0.04%)
                                            0.0000  0.5976  0.0096  0.7317  0.0181
                                           -0.1455 -0.0290 -0.2900  0.0228 -0.0049
                                           -0.0137  0.0006  0.0144 -0.0050
    27. (1.66090) BD ( 2) C  11 - C  12  
                ( 49.90%)   0.7064* C  11 s(  0.00%)p 1.00( 99.96%)d 0.00(  0.04%)
                                            0.0000 -0.0002 -0.0009  0.3785 -0.0046
                                            0.7062 -0.0087  0.5978 -0.0072 -0.0091
                                           -0.0113  0.0058 -0.0143 -0.0007
                ( 50.10%)   0.7078* C  12 s(  0.00%)p 1.00( 99.96%)d 0.00(  0.04%)
                                           -0.0001  0.0005 -0.0015  0.3769 -0.0045
                                            0.7081 -0.0081  0.5967 -0.0061  0.0119
                                            0.0031 -0.0073  0.0020 -0.0152
    28. (1.98044) BD ( 1) C  11 - H  27  
                ( 61.30%)   0.7829* C  11 s( 28.47%)p 2.51( 71.50%)d 0.00(  0.03%)
                                           -0.0003  0.5334 -0.0132  0.5170 -0.0048
                                           -0.5715  0.0051  0.3480 -0.0031 -0.0128
                                            0.0070 -0.0091 -0.0009 -0.0042
                ( 38.70%)   0.6221* H  27 s( 99.91%)p 0.00(  0.09%)
                                            0.9995 -0.0019 -0.0185  0.0205 -0.0124
    29. (1.97499) BD ( 1) C  12 - C  13  
                ( 49.71%)   0.7050* C  12 s( 35.88%)p 1.79( 64.08%)d 0.00(  0.04%)
                                            0.0000  0.5989  0.0067 -0.5072 -0.0316
                                            0.5331 -0.0023 -0.3128  0.0228 -0.0147
                                            0.0081 -0.0119 -0.0017 -0.0043
                ( 50.29%)   0.7092* C  13 s( 35.82%)p 1.79( 64.13%)d 0.00(  0.04%)
                                            0.0000  0.5984  0.0123  0.4748 -0.0219
                                           -0.5464 -0.0159  0.3400  0.0314 -0.0156
                                            0.0078 -0.0101 -0.0001 -0.0059
    30. (1.98001) BD ( 1) C  12 - H  28  
                ( 61.33%)   0.7831* C  12 s( 28.30%)p 2.53( 71.67%)d 0.00(  0.03%)
                                           -0.0003  0.5318 -0.0136 -0.2520  0.0021
                                           -0.4383  0.0038  0.6789 -0.0065  0.0040
                                           -0.0076 -0.0132 -0.0024  0.0080
                ( 38.67%)   0.6218* H  28 s( 99.91%)p 0.00(  0.09%)
                                            0.9995 -0.0020  0.0090  0.0158 -0.0241
    31. (1.97826) BD ( 1) C  13 - H  29  
                ( 61.92%)   0.7869* C  13 s( 28.65%)p 2.49( 71.32%)d 0.00(  0.03%)
                                            0.0003 -0.5350  0.0155  0.7628 -0.0114
                                           -0.1323  0.0089 -0.3369 -0.0032  0.0050
                                            0.0111 -0.0009 -0.0120  0.0044
                ( 38.08%)   0.6171* H  29 s( 99.91%)p 0.00(  0.09%)
                                           -0.9995  0.0018 -0.0277  0.0047  0.0117
    32. (1.97312) BD ( 1) C  14 - C  15  
                ( 50.84%)   0.7130* C  14 s( 35.47%)p 1.82( 64.48%)d 0.00(  0.04%)
                                           -0.0001  0.5953  0.0197 -0.2659 -0.0110
                                            0.6804  0.0216 -0.3317 -0.0247 -0.0088
                                            0.0062 -0.0106 -0.0127 -0.0061
                ( 49.16%)   0.7012* C  15 s( 35.80%)p 1.79( 64.16%)d 0.00(  0.04%)
                                            0.0001  0.5983  0.0080  0.2320 -0.0111
                                           -0.7086 -0.0160  0.2914 -0.0187 -0.0091
                                            0.0064 -0.0120 -0.0119 -0.0047
    33. (1.97387) BD ( 1) C  14 - C  19  
                ( 50.84%)   0.7131* C  14 s( 36.67%)p 1.73( 63.29%)d 0.00(  0.04%)
                                            0.0001 -0.6052 -0.0204 -0.4752 -0.0224
                                            0.0325  0.0173 -0.6363 -0.0216 -0.0005
                                           -0.0171 -0.0015 -0.0045 -0.0088
                ( 49.16%)   0.7011* C  19 s( 35.46%)p 1.82( 64.50%)d 0.00(  0.04%)
                                           -0.0000 -0.5954 -0.0092  0.4830  0.0011
                                            0.0364  0.0262  0.6400  0.0065  0.0003
                                           -0.0182  0.0000 -0.0049 -0.0088
    34. (1.66744) BD ( 2) C  14 - C  19  
                ( 52.56%)   0.7250* C  14 s(  0.02%)p99.99( 99.95%)d 1.28(  0.03%)
                                           -0.0000 -0.0022  0.0143  0.8021  0.0091
                                            0.0243 -0.0024 -0.5961 -0.0097  0.0056
                                            0.0033 -0.0045  0.0072 -0.0124
                ( 47.44%)   0.6888* C  19 s(  0.00%)p 1.00( 99.95%)d 0.00(  0.04%)
                                            0.0001  0.0025  0.0065  0.7984 -0.0024
                                            0.0208  0.0015 -0.6013 -0.0024  0.0081
                                           -0.0047 -0.0068 -0.0090  0.0146
    35. (1.97600) BD ( 1) C  15 - C  16  
                ( 50.29%)   0.7091* C  15 s( 36.06%)p 1.77( 63.90%)d 0.00(  0.04%)
                                            0.0000  0.6004  0.0102  0.2035 -0.0193
                                            0.7041  0.0278  0.3164 -0.0245  0.0084
                                            0.0058  0.0132 -0.0122 -0.0040
                ( 49.71%)   0.7051* C  16 s( 35.86%)p 1.79( 64.09%)d 0.00(  0.04%)
                                            0.0000  0.5988  0.0082 -0.2345 -0.0227
                                           -0.6811  0.0107 -0.3471 -0.0308  0.0077
                                            0.0049  0.0118 -0.0136 -0.0057
    36. (1.66413) BD ( 2) C  15 - C  16  
                ( 49.50%)   0.7035* C  15 s(  0.01%)p 1.00( 99.95%)d 0.00(  0.04%)
                                            0.0000  0.0065  0.0036  0.8063 -0.0056
                                            0.0268 -0.0025 -0.5904  0.0035  0.0090
                                            0.0059 -0.0061  0.0076 -0.0152
                ( 50.50%)   0.7107* C  16 s(  0.00%)p 1.00( 99.96%)d 0.00(  0.04%)
                                           -0.0000 -0.0004  0.0012  0.8027 -0.0083
                                            0.0267 -0.0006 -0.5953  0.0066 -0.0169
                                           -0.0006  0.0125  0.0012 -0.0001
    37. (1.97926) BD ( 1) C  15 - H  30  
                ( 61.59%)   0.7848* C  15 s( 28.05%)p 2.56( 71.92%)d 0.00(  0.03%)
                                            0.0004 -0.5294  0.0141  0.5037 -0.0062
                                           -0.0009 -0.0084  0.6821 -0.0065 -0.0003
                                           -0.0153 -0.0003 -0.0047 -0.0079
                ( 38.41%)   0.6198* H  30 s( 99.91%)p 0.00(  0.09%)
                                           -0.9995  0.0027 -0.0174  0.0002 -0.0248
    38. (1.97752) BD ( 1) C  16 - C  17  
                ( 50.04%)   0.7074* C  16 s( 35.69%)p 1.80( 64.27%)d 0.00(  0.04%)
                                           -0.0000 -0.5973 -0.0088 -0.4760 -0.0059
                                           -0.0336 -0.0392 -0.6429 -0.0096  0.0008
                                           -0.0181  0.0009 -0.0052 -0.0092
                ( 49.96%)   0.7069* C  17 s( 35.67%)p 1.80( 64.28%)d 0.00(  0.04%)
                                           -0.0000 -0.5972 -0.0081  0.4824  0.0076
                                           -0.0247 -0.0384  0.6387  0.0085 -0.0009
                                           -0.0182 -0.0014 -0.0052 -0.0091
    39. (1.98000) BD ( 1) C  16 - H  31  
                ( 61.35%)   0.7833* C  16 s( 28.36%)p 2.53( 71.61%)d 0.00(  0.03%)
                                           -0.0003  0.5323 -0.0140 -0.2703  0.0026
                                            0.7299 -0.0071 -0.3321  0.0033 -0.0082
                                            0.0048 -0.0100 -0.0101 -0.0046
                ( 38.65%)   0.6217* H  31 s( 99.91%)p 0.00(  0.09%)
                                            0.9995 -0.0019  0.0096 -0.0260  0.0119
    40. (1.97772) BD ( 1) C  17 - C  18  
                ( 49.99%)   0.7070* C  17 s( 35.77%)p 1.79( 64.19%)d 0.00(  0.04%)
                                            0.0000  0.5980  0.0081  0.2705  0.0233
                                           -0.6776  0.0096  0.3286  0.0311 -0.0093
                                            0.0052 -0.0109 -0.0131 -0.0063
                ( 50.01%)   0.7072* C  18 s( 35.73%)p 1.80( 64.23%)d 0.00(  0.04%)
                                            0.0000  0.5977  0.0096 -0.2421  0.0161
                                            0.7063  0.0302 -0.2881  0.0228 -0.0102
                                            0.0064 -0.0120 -0.0114 -0.0051
    41. (1.66103) BD ( 2) C  17 - C  18  
                ( 49.91%)   0.7065* C  17 s(  0.00%)p 1.00( 99.96%)d 0.00(  0.04%)
                                           -0.0000  0.0002  0.0009  0.7981 -0.0098
                                            0.0271 -0.0003 -0.6015  0.0072 -0.0169
                                           -0.0007  0.0127  0.0007  0.0007
                ( 50.09%)   0.7078* C  18 s(  0.00%)p 1.00( 99.96%)d 0.00(  0.04%)
                                            0.0001 -0.0005  0.0015  0.7989 -0.0092
                                            0.0294 -0.0002 -0.6003  0.0061  0.0076
                                           -0.0046 -0.0064 -0.0094  0.0153
    42. (1.98044) BD ( 1) C  17 - H  32  
                ( 61.30%)   0.7829* C  17 s( 28.47%)p 2.51( 71.50%)d 0.00(  0.03%)
                                           -0.0003  0.5334 -0.0132  0.2370 -0.0021
                                            0.7334 -0.0067  0.3476 -0.0031  0.0072
                                            0.0044  0.0106 -0.0107 -0.0043
                ( 38.70%)   0.6221* H  32 s( 99.91%)p 0.00(  0.09%)
                                            0.9995 -0.0019 -0.0085 -0.0262 -0.0124
    43. (1.97499) BD ( 1) C  18 - C  19  
                ( 49.71%)   0.7050* C  18 s( 35.88%)p 1.79( 64.08%)d 0.00(  0.04%)
                                            0.0000  0.5989  0.0067 -0.2085  0.0179
                                           -0.7058 -0.0262 -0.3125  0.0227  0.0088
                                            0.0063  0.0129 -0.0119 -0.0043
                ( 50.29%)   0.7092* C  19 s( 35.82%)p 1.79( 64.13%)d 0.00(  0.04%)
                                            0.0000  0.5984  0.0123  0.2363  0.0249
                                            0.6844 -0.0110  0.3397  0.0313  0.0079
                                            0.0049  0.0118 -0.0135 -0.0059
    44. (1.98001) BD ( 1) C  18 - H  33  
                ( 61.33%)   0.7831* C  18 s( 28.30%)p 2.53( 71.67%)d 0.00(  0.03%)
                                           -0.0003  0.5318 -0.0136  0.5087 -0.0044
                                            0.0009 -0.0001  0.6766 -0.0065  0.0000
                                            0.0153 -0.0000  0.0047  0.0079
                ( 38.67%)   0.6219* H  33 s( 99.91%)p 0.00(  0.09%)
                                            0.9995 -0.0020 -0.0182 -0.0001 -0.0241
    45. (1.97826) BD ( 1) C  19 - H  34  
                ( 61.92%)   0.7869* C  19 s( 28.65%)p 2.49( 71.32%)d 0.00(  0.03%)
                                            0.0003 -0.5350  0.0155 -0.2696 -0.0020
                                            0.7267 -0.0143 -0.3349 -0.0032  0.0080
                                           -0.0048  0.0100  0.0103  0.0044
                ( 38.08%)   0.6171* H  34 s( 99.91%)p 0.00(  0.09%)
                                           -0.9995  0.0018  0.0099 -0.0264  0.0117
    46. (1.99999) CR ( 1) P   1           s(100.00%)
                                            1.0000 -0.0000  0.0000  0.0000 -0.0000
                                           -0.0000 -0.0000  0.0000  0.0000 -0.0000
                                            0.0000  0.0000 -0.0000  0.0000 -0.0000
                                            0.0000  0.0000 -0.0000
    47. (1.99871) CR ( 2) P   1           s(100.00%)p 0.00(  0.00%)
                                           -0.0000  1.0000  0.0004  0.0000  0.0000
                                            0.0000  0.0000  0.0000  0.0000 -0.0000
                                            0.0000  0.0005 -0.0000  0.0000  0.0000
                                            0.0000 -0.0000 -0.0000
    48. (1.99977) CR ( 3) P   1           s(  0.00%)p 1.00(100.00%)
                                           -0.0000  0.0000  0.0000 -0.0000  1.0000
                                           -0.0002 -0.0000  0.0000  0.0000  0.0000
                                           -0.0000 -0.0000  0.0000  0.0000 -0.0000
                                            0.0000  0.0000  0.0000
    49. (1.99977) CR ( 4) P   1           s(  0.00%)p 1.00(100.00%)
                                            0.0000  0.0000  0.0000 -0.0000  0.0000
                                           -0.0000 -0.0000  1.0000 -0.0002 -0.0000
                                           -0.0000 -0.0000  0.0000 -0.0000 -0.0000
                                           -0.0000  0.0000 -0.0000
    50. (1.99984) CR ( 5) P   1           s(  0.00%)p 1.00(100.00%)
                                           -0.0000 -0.0000  0.0001  0.0000  0.0000
                                           -0.0000 -0.0000  0.0000 -0.0000 -0.0000
                                           -1.0000  0.0003 -0.0000 -0.0000 -0.0000
                                           -0.0000  0.0000 -0.0000
    51. (1.99888) CR ( 1) C   2           s(100.00%)p 0.00(  0.00%)
                                            1.0000  0.0001  0.0000 -0.0001  0.0000
                                           -0.0000  0.0000  0.0000 -0.0000  0.0000
                                            0.0000  0.0000 -0.0000  0.0000
    52. (1.99885) CR ( 1) C   3           s(100.00%)p 0.00(  0.00%)
                                            1.0000  0.0002 -0.0000  0.0002 -0.0000
                                            0.0002 -0.0000  0.0002  0.0000  0.0000
                                            0.0000  0.0000 -0.0000 -0.0000
    53. (1.99893) CR ( 1) C   4           s(100.00%)p 0.00(  0.00%)
                                            1.0000  0.0001 -0.0000 -0.0001  0.0000
                                            0.0001 -0.0000  0.0003 -0.0000 -0.0000
                                           -0.0000  0.0000 -0.0000  0.0000
    54. (1.99894) CR ( 1) C   5           s(100.00%)p 0.00(  0.00%)
                                            1.0000  0.0001 -0.0000 -0.0002  0.0000
                                           -0.0000  0.0000  0.0001 -0.0000  0.0000
                                           -0.0000 -0.0000  0.0000 -0.0000
    55. (1.99893) CR ( 1) C   6           s(100.00%)p 0.00(  0.00%)
                                            1.0000  0.0001 -0.0000 -0.0002  0.0000
                                           -0.0002  0.0000 -0.0001  0.0000  0.0000
                                            0.0000  0.0000 -0.0000 -0.0000
    56. (1.99887) CR ( 1) C   7           s(100.00%)p 0.00(  0.00%)
                                            1.0000  0.0001 -0.0000  0.0001 -0.0000
                                           -0.0002  0.0000 -0.0003  0.0000 -0.0000
                                           -0.0000  0.0000 -0.0000  0.0000
    57. (1.99888) CR ( 1) C   8           s(100.00%)p 0.00(  0.00%)
                                            1.0000  0.0001  0.0000  0.0001 -0.0000
                                           -0.0001  0.0000  0.0000 -0.0000  0.0000
                                           -0.0000 -0.0000  0.0000  0.0000
    58. (1.99887) CR ( 1) C   9           s(100.00%)p 0.00(  0.00%)
                                            1.0000  0.0001 -0.0000  0.0001  0.0000
                                            0.0002 -0.0000 -0.0003  0.0000  0.0000
                                           -0.0000 -0.0000 -0.0000  0.0000
    59. (1.99893) CR ( 1) C  10           s(100.00%)p 0.00(  0.00%)
                                            1.0000  0.0001 -0.0000  0.0002 -0.0000
                                           -0.0001  0.0000 -0.0001  0.0000 -0.0000
                                           -0.0000  0.0000  0.0000 -0.0000
    60. (1.99894) CR ( 1) C  11           s(100.00%)p 0.00(  0.00%)
                                            1.0000  0.0001 -0.0000  0.0002 -0.0000
                                           -0.0002  0.0000  0.0001 -0.0000 -0.0000
                                            0.0000 -0.0000 -0.0000 -0.0000
    61. (1.99893) CR ( 1) C  12           s(100.00%)p 0.00(  0.00%)
                                            1.0000  0.0001 -0.0000 -0.0001  0.0000
                                           -0.0001  0.0000  0.0003 -0.0000  0.0000
                                           -0.0000 -0.0000 -0.0000  0.0000
    62. (1.99885) CR ( 1) C  13           s(100.00%)p 0.00(  0.00%)
                                            1.0000  0.0002 -0.0000 -0.0002  0.0000
                                            0.0001 -0.0000  0.0002  0.0000 -0.0000
                                           -0.0000  0.0000  0.0000 -0.0000
    63. (1.99888) CR ( 1) C  14           s(100.00%)p 0.00(  0.00%)
                                            1.0000  0.0001  0.0000  0.0001 -0.0000
                                            0.0001 -0.0000  0.0000 -0.0000 -0.0000
                                            0.0000 -0.0000  0.0000  0.0000
    64. (1.99887) CR ( 1) C  15           s(100.00%)p 0.00(  0.00%)
                                            1.0000  0.0001 -0.0000 -0.0002  0.0000
                                            0.0000  0.0000 -0.0003  0.0000  0.0000
                                            0.0000  0.0000  0.0000  0.0000
    65. (1.99893) CR ( 1) C  16           s(100.00%)p 0.00(  0.00%)
                                            1.0000  0.0001 -0.0000 -0.0001  0.0000
                                            0.0002 -0.0000 -0.0001  0.0000 -0.0000
                                            0.0000 -0.0000 -0.0000 -0.0000
    66. (1.99894) CR ( 1) C  17           s(100.00%)p 0.00(  0.00%)
                                            1.0000  0.0001 -0.0000  0.0001 -0.0000
                                            0.0002 -0.0000  0.0001 -0.0000  0.0000
                                            0.0000  0.0000 -0.0000 -0.0000
    67. (1.99893) CR ( 1) C  18           s(100.00%)p 0.00(  0.00%)
                                            1.0000  0.0001 -0.0000  0.0001 -0.0000
                                            0.0000  0.0000  0.0003 -0.0000 -0.0000
                                            0.0000  0.0000  0.0000  0.0000
    68. (1.99885) CR ( 1) C  19           s(100.00%)p 0.00(  0.00%)
                                            1.0000  0.0002 -0.0000  0.0000  0.0000
                                           -0.0002  0.0000  0.0002  0.0000 -0.0000
                                            0.0000 -0.0000 -0.0000 -0.0000
    69. (1.91320) LP ( 1) P   1           s( 46.51%)p 1.15( 53.48%)d 0.00(  0.01%)
                                           -0.0000  0.0001  0.6818 -0.0138 -0.0000
                                           -0.0003  0.0000 -0.0000  0.0000  0.0000
                                           -0.0001 -0.7301  0.0416 -0.0000 -0.0000
                                           -0.0000 -0.0000 -0.0121
    70. (0.00514) RY*( 1) P   1           s( 25.75%)p 1.55( 39.98%)d 1.33( 34.27%)
                                           -0.0000 -0.0000 -0.0143  0.5072  0.0000
                                            0.0003 -0.0033  0.0000  0.0001 -0.0018
                                            0.0000 -0.0492 -0.6304  0.0037 -0.0009
                                           -0.0023  0.0008 -0.5854
    71. (0.00430) RY*( 2) P   1           s(  0.00%)p 1.00( 22.76%)d 3.39( 77.24%)
                                           -0.0000 -0.0000 -0.0001  0.0027  0.0000
                                           -0.0600  0.4671 -0.0000  0.0143  0.0745
                                            0.0000 -0.0003 -0.0039 -0.7990  0.1386
                                            0.3385 -0.0109 -0.0030
    72. (0.00430) RY*( 3) P   1           s(  0.00%)p 1.00( 22.80%)d 3.39( 77.20%)
                                           -0.0000 -0.0000 -0.0000  0.0005 -0.0000
                                           -0.0144 -0.0744  0.0000 -0.0602  0.4676
                                            0.0000 -0.0000 -0.0009  0.0117 -0.3368
                                            0.1395 -0.7993 -0.0008
    73. (0.00130) RY*( 4) P   1           s(  0.00%)p 1.00( 50.82%)d 0.97( 49.18%)
                                           -0.0000  0.0000 -0.0000  0.0016 -0.0000
                                            0.0408  0.5341  0.0000 -0.0286  0.4695
                                           -0.0000 -0.0000  0.0006  0.2308 -0.5002
                                           -0.0686  0.4285 -0.0006
    74. (0.00130) RY*( 5) P   1           s(  0.00%)p 1.00( 50.76%)d 0.97( 49.24%)
                                           -0.0000 -0.0000 -0.0000  0.0005 -0.0000
                                           -0.0288  0.4707  0.0000 -0.0409 -0.5324
                                            0.0000 -0.0000 -0.0004  0.4306 -0.0648
                                            0.4995 -0.2309  0.0003
    75. (0.00103) RY*( 6) P   1           s( 69.62%)p 0.40( 28.05%)d 0.03(  2.33%)
                                           -0.0000 -0.0000 -0.0114  0.8343  0.0000
                                           -0.0003  0.0003  0.0000  0.0002 -0.0007
                                            0.0000  0.0012  0.5297 -0.0006  0.0014
                                           -0.0016 -0.0016  0.1526
    76. (0.00041) RY*( 7) P   1           s(  0.00%)p 1.00( 27.45%)d 2.64( 72.55%)
                                           -0.0000  0.0000  0.0001  0.0036 -0.0000
                                            0.0478 -0.4448  0.0000 -0.0751  0.2621
                                           -0.0000 -0.0004 -0.0035  0.0845 -0.0000
                                            0.7779  0.3366  0.0065
    77. (0.00041) RY*( 8) P   1           s(  0.00%)p 1.00( 27.54%)d 2.63( 72.46%)
                                           -0.0000 -0.0000  0.0000  0.0005  0.0000
                                           -0.0749  0.2607  0.0000 -0.0476  0.4467
                                            0.0000 -0.0001 -0.0026  0.3340  0.7787
                                           -0.0024 -0.0816  0.0011
    78. (0.00022) RY*( 9) P   1           s(  4.55%)p 7.05( 32.07%)d13.93( 63.38%)
                                           -0.0000 -0.0000  0.0094  0.2131  0.0000
                                           -0.0001  0.0026  0.0000  0.0007 -0.0026
                                            0.0000 -0.0406 -0.5648 -0.0014 -0.0022
                                           -0.0066 -0.0021  0.7961
    79. (0.00757) RY*( 1) C   2           s(  2.85%)p31.73( 90.35%)d 2.39(  6.80%)
                                           -0.0000  0.0343  0.1652  0.0535  0.8908
                                            0.0028  0.1731 -0.0255 -0.2766 -0.0186
                                            0.1988  0.1144 -0.1218 -0.0132
    80. (0.00353) RY*( 2) C   2           s( 11.73%)p 7.49( 87.79%)d 0.04(  0.48%)
                                           -0.0000 -0.0073  0.3423 -0.0019  0.1167
                                           -0.0297  0.4533 -0.0323  0.8105  0.0318
                                           -0.0413 -0.0441  0.0120 -0.0061
    81. (0.00281) RY*( 3) C   2           s( 55.40%)p 0.78( 43.29%)d 0.02(  1.31%)
                                           -0.0000 -0.0030  0.7443  0.0293  0.0121
                                            0.0159 -0.6551  0.0066  0.0500 -0.0206
                                            0.0130 -0.0160  0.0823 -0.0740
    82. (0.00135) RY*( 4) C   2           s( 24.88%)p 2.69( 66.84%)d 0.33(  8.28%)
                                           -0.0000 -0.0170  0.4985  0.0198 -0.3604
                                           -0.0071  0.5599  0.0109 -0.4738  0.1184
                                            0.1102  0.0018  0.1006 -0.2157
    83. (0.00070) RY*( 5) C   2           s(  0.18%)p 0.77(  0.14%)d99.99( 99.68%)
                                           -0.0000  0.0001  0.0428 -0.0015 -0.0078
                                            0.0068  0.0232 -0.0070 -0.0267  0.2256
                                            0.3582 -0.0871  0.4814  0.7604
    84. (0.00035) RY*( 6) C   2           s(  4.65%)p 0.69(  3.22%)d19.83( 92.14%)
                                           -0.0000 -0.0063  0.2155  0.0112 -0.1129
                                           -0.0039  0.0828 -0.0150 -0.1104 -0.1412
                                           -0.3635  0.2021 -0.6065  0.6005
    85. (0.00027) RY*( 7) C   2           s(  0.03%)p26.99(  0.81%)d99.99( 99.16%)
                                           -0.0000 -0.0020  0.0172  0.0009 -0.0406
                                           -0.0178  0.0780 -0.0032  0.0049 -0.8246
                                            0.0255  0.4106  0.3754  0.0385
    86. (0.00017) RY*( 8) C   2           s(  0.21%)p34.23(  7.15%)d99.99( 92.64%)
                                            0.0000  0.0061  0.0453 -0.0076  0.1983
                                           -0.0067  0.0825 -0.0043 -0.1589 -0.1285
                                           -0.6960 -0.5425  0.3553  0.0704
    87. (0.00003) RY*( 9) C   2           s(  0.09%)p 6.71(  0.58%)d99.99( 99.34%)
    88. (0.00696) RY*( 1) C   3           s(  0.25%)p99.99( 95.01%)d18.90(  4.74%)
                                           -0.0000  0.0215  0.0452 -0.0186 -0.6665
                                           -0.0227 -0.6254 -0.0078 -0.3373  0.1259
                                            0.1486  0.0548 -0.0658 -0.0464
    89. (0.00321) RY*( 2) C   3           s( 12.06%)p 7.12( 85.84%)d 0.17(  2.10%)
                                            0.0000  0.0115  0.3471 -0.0117  0.5911
                                            0.0084 -0.2480  0.0257 -0.6683  0.0699
                                           -0.0275 -0.0882  0.0703 -0.0517
    90. (0.00126) RY*( 3) C   3           s( 69.96%)p 0.40( 27.72%)d 0.03(  2.32%)
                                            0.0000 -0.0079  0.8364  0.0203 -0.0208
                                            0.0086 -0.2125  0.0011  0.4807 -0.1079
                                           -0.0889  0.0519 -0.0141 -0.0284
    91. (0.00119) RY*( 4) C   3           s( 15.98%)p 4.35( 69.45%)d 0.91( 14.57%)
                                            0.0000 -0.0067  0.3997  0.0121 -0.3891
                                            0.0026  0.6357  0.0066 -0.3725  0.1373
                                           -0.0081 -0.0894  0.0025  0.3447
    92. (0.00056) RY*( 5) C   3           s(  0.73%)p16.50( 12.06%)d99.99( 87.21%)
                                            0.0000 -0.0016  0.0855 -0.0014 -0.1358
                                            0.0068  0.2460 -0.0029 -0.2039 -0.5223
                                            0.1549  0.3669  0.2336 -0.6213
    93. (0.00014) RY*( 6) C   3           s(  0.37%)p 8.80(  3.25%)d99.99( 96.38%)
                                           -0.0000 -0.0024  0.0607  0.0149 -0.0595
                                           -0.0070  0.1127 -0.0195  0.1248  0.5151
                                            0.1932 -0.5150  0.3110 -0.5471
    94. (0.00006) RY*( 7) C   3           s(  0.64%)p 5.13(  3.29%)d99.99( 96.06%)
    95. (0.00002) RY*( 8) C   3           s(  0.01%)p 1.00(  2.47%)d39.42( 97.52%)
    96. (0.00002) RY*( 9) C   3           s(  0.07%)p15.11(  1.01%)d99.99( 98.93%)
    97. (0.00581) RY*( 1) C   4           s(  0.13%)p99.99( 93.31%)d50.02(  6.56%)
                                           -0.0000  0.0284  0.0225  0.0104  0.2778
                                           -0.0162 -0.5052 -0.0247 -0.7744 -0.1394
                                           -0.0788  0.1276 -0.0642  0.1399
    98. (0.00264) RY*( 2) C   4           s(  0.00%)p 1.00( 98.62%)d 0.01(  1.38%)
                                            0.0000  0.0025 -0.0007 -0.0311  0.8532
                                           -0.0201  0.5063 -0.0012 -0.0223  0.0332
                                            0.0716  0.0514 -0.0702  0.0045
    99. (0.00086) RY*( 3) C   4           s( 93.82%)p 0.00(  0.29%)d 0.06(  5.89%)
                                            0.0000 -0.0038  0.9686 -0.0041 -0.0036
                                            0.0105  0.0113  0.0170 -0.0485  0.1889
                                           -0.0053 -0.0304  0.0963 -0.1140
   100. (0.00070) RY*( 4) C   4           s(  0.08%)p99.99( 71.85%)d99.99( 28.06%)
                                            0.0000  0.0000  0.0288  0.0001  0.3543
                                            0.0003 -0.5825  0.0010  0.5036  0.0859
                                           -0.2817 -0.1005 -0.3877 -0.1829
   101. (0.00066) RY*( 5) C   4           s(  0.09%)p99.99( 21.70%)d99.99( 78.20%)
                                            0.0000 -0.0002  0.0308  0.0044  0.2026
                                           -0.0080 -0.3101  0.0076  0.2823 -0.3723
                                            0.4174  0.3070  0.6035 -0.1035
   102. (0.00015) RY*( 6) C   4           s(  0.02%)p65.43(  1.42%)d99.99( 98.56%)
                                           -0.0000 -0.0007  0.0147  0.0229 -0.0960
                                            0.0137 -0.0651 -0.0004  0.0035  0.2761
                                            0.6718  0.4335 -0.5197 -0.0080
   103. (0.00005) RY*( 7) C   4           s(  5.89%)p 0.83(  4.87%)d15.15( 89.24%)
   104. (0.00000) RY*( 8) C   4           s(  0.06%)p32.56(  1.81%)d99.99( 98.14%)
   105. (0.00000) RY*( 9) C   4           s(  0.00%)p 1.00(  6.20%)d15.14( 93.80%)
   106. (0.00528) RY*( 1) C   5           s(  0.29%)p99.99( 92.53%)d25.09(  7.18%)
                                           -0.0000  0.0273  0.0460  0.0270  0.8553
                                            0.0056  0.1868 -0.0125 -0.3975  0.0330
                                           -0.1436 -0.1254  0.1715 -0.0705
   107. (0.00263) RY*( 2) C   5           s(  0.01%)p99.99( 98.48%)d99.99(  1.51%)
                                           -0.0000 -0.0001  0.0118 -0.0066  0.1625
                                           -0.0267  0.7028 -0.0261  0.6805 -0.0811
                                           -0.0674  0.0202 -0.0036  0.0597
   108. (0.00102) RY*( 3) C   5           s( 95.18%)p 0.00(  0.09%)d 0.05(  4.73%)
                                            0.0000 -0.0041  0.9756 -0.0178  0.0117
                                           -0.0041 -0.0184  0.0091 -0.0008  0.0289
                                            0.0749  0.1690 -0.0916  0.0623
   109. (0.00079) RY*( 4) C   5           s(  0.04%)p99.99( 90.08%)d99.99(  9.88%)
                                            0.0000 -0.0002  0.0193 -0.0027 -0.4024
                                            0.0033  0.6440 -0.0027 -0.5693  0.0872
                                           -0.1570 -0.0749 -0.2421 -0.0483
   110. (0.00066) RY*( 5) C   5           s(  0.02%)p99.99(  4.17%)d99.99( 95.81%)
                                           -0.0000 -0.0001  0.0146  0.0046  0.0877
                                           -0.0078 -0.1396  0.0071  0.1199 -0.2062
                                           -0.3653  0.0754 -0.5162 -0.7142
   111. (0.00014) RY*( 6) C   5           s(  0.00%)p 1.00(  1.56%)d63.05( 98.44%)
                                           -0.0000  0.0001  0.0014 -0.0045  0.0209
                                           -0.0191  0.0834 -0.0187  0.0865  0.6494
                                            0.5428 -0.1622  0.0139 -0.4915
   112. (0.00005) RY*( 7) C   5           s(  4.44%)p 1.12(  4.96%)d20.40( 90.60%)
   113. (0.00000) RY*( 8) C   5           s(  0.01%)p 1.00(  5.61%)d16.83( 94.39%)
   114. (0.00000) RY*( 9) C   5           s(  0.10%)p25.27(  2.60%)d99.99( 97.30%)
   115. (0.00570) RY*( 1) C   6           s(  0.09%)p99.99( 93.25%)d72.81(  6.66%)
                                           -0.0000  0.0280  0.0113  0.0196  0.5536
                                            0.0218  0.6814  0.0122  0.4009  0.1599
                                            0.1656  0.0568 -0.0627 -0.0803
   116. (0.00270) RY*( 2) C   6           s(  0.06%)p99.99( 98.49%)d26.27(  1.46%)
                                           -0.0000  0.0017  0.0235 -0.0252  0.6840
                                            0.0078 -0.1464  0.0265 -0.7030 -0.0387
                                            0.0258  0.0727 -0.0690  0.0484
   117. (0.00087) RY*( 3) C   6           s( 92.89%)p 0.02(  1.40%)d 0.06(  5.71%)
                                            0.0000 -0.0035  0.9638 -0.0107 -0.0361
                                           -0.0152  0.1068 -0.0084 -0.0302 -0.0372
                                           -0.2133  0.0112  0.0592  0.0809
   118. (0.00072) RY*( 4) C   6           s(  1.17%)p40.47( 47.55%)d43.64( 51.28%)
                                            0.0000 -0.0003  0.1084 -0.0027  0.3028
                                            0.0005 -0.4733 -0.0022  0.3997 -0.4020
                                            0.1412  0.2903  0.2583 -0.4246
   119. (0.00062) RY*( 5) C   6           s(  0.15%)p99.99( 44.76%)d99.99( 55.09%)
                                            0.0000 -0.0001  0.0388  0.0039  0.2980
                                           -0.0082 -0.4608  0.0065  0.3826  0.3654
                                           -0.0020 -0.2330  0.0198  0.6023
   120. (0.00014) RY*( 6) C   6           s(  0.01%)p99.99(  1.50%)d99.99( 98.49%)
                                           -0.0000 -0.0004  0.0103  0.0187 -0.0844
                                           -0.0045  0.0160 -0.0187  0.0832 -0.3513
                                            0.1703  0.5748 -0.5435  0.4545
   121. (0.00005) RY*( 7) C   6           s(  5.67%)p 0.82(  4.63%)d15.83( 89.70%)
   122. (0.00000) RY*( 8) C   6           s(  0.01%)p 1.00(  6.60%)d14.15( 93.39%)
   123. (0.00000) RY*( 9) C   6           s(  0.05%)p40.93(  1.90%)d99.99( 98.06%)
   124. (0.00771) RY*( 1) C   7           s(  0.22%)p99.99( 95.48%)d19.28(  4.30%)
                                           -0.0000  0.0242  0.0406 -0.0108 -0.4262
                                            0.0147  0.4347  0.0237  0.7637 -0.1126
                                           -0.0423  0.0999 -0.0705  0.1165
   125. (0.00273) RY*( 2) C   7           s(  1.92%)p50.14( 96.46%)d 0.84(  1.62%)
                                            0.0000  0.0144  0.1380 -0.0222  0.8234
                                           -0.0172  0.5105  0.0016  0.1587 -0.0330
                                           -0.1064 -0.0345  0.0506  0.0055
   126. (0.00104) RY*( 3) C   7           s( 88.46%)p 0.11(  9.43%)d 0.02(  2.11%)
                                            0.0000 -0.0061  0.9405  0.0121  0.0010
                                           -0.0112 -0.2749 -0.0137  0.1354  0.0991
                                            0.0884  0.0165  0.0373 -0.0426
   127. (0.00093) RY*( 4) C   7           s(  6.74%)p10.13( 68.28%)d 3.70( 24.97%)
                                            0.0000 -0.0028  0.2597 -0.0026 -0.3130
                                            0.0015  0.5744 -0.0090 -0.5048  0.1598
                                           -0.2671 -0.1201 -0.3521 -0.1202
   128. (0.00056) RY*( 5) C   7           s(  1.01%)p19.95( 20.18%)d77.90( 78.80%)
                                            0.0000 -0.0015  0.1006  0.0040 -0.1584
                                           -0.0085  0.3234  0.0039 -0.2684 -0.3740
                                            0.3683  0.2960  0.6319 -0.1601
   129. (0.00015) RY*( 6) C   7           s(  0.82%)p 2.93(  2.41%)d99.99( 96.76%)
                                           -0.0000 -0.0043  0.0907  0.0192 -0.0704
                                            0.0151 -0.1219  0.0013 -0.0610 -0.4412
                                           -0.7190 -0.2335  0.3446  0.2876
   130. (0.00004) RY*( 7) C   7           s(  0.65%)p 4.63(  3.01%)d99.99( 96.34%)
   131. (0.00002) RY*( 8) C   7           s(  0.08%)p10.58(  0.88%)d99.99( 99.04%)
   132. (0.00002) RY*( 9) C   7           s(  0.17%)p22.72(  3.93%)d99.99( 95.89%)
   133. (0.00756) RY*( 1) C   8           s(  2.86%)p31.61( 90.34%)d 2.38(  6.80%)
                                           -0.0000  0.0343  0.1655 -0.0292 -0.5952
                                            0.0450  0.6849 -0.0255 -0.2766  0.1149
                                           -0.1985  0.1149  0.0448 -0.0134
   134. (0.00353) RY*( 2) C   8           s( 11.74%)p 7.48( 87.77%)d 0.04(  0.48%)
                                           -0.0000 -0.0073  0.3426  0.0267 -0.4514
                                            0.0133 -0.1263 -0.0323  0.8100 -0.0264
                                            0.0588 -0.0136  0.0217 -0.0061
   135. (0.00281) RY*( 3) C   8           s( 55.40%)p 0.78( 43.29%)d 0.02(  1.32%)
                                           -0.0000 -0.0029  0.7443 -0.0284  0.5613
                                            0.0174  0.3378  0.0066  0.0504 -0.0613
                                            0.0073  0.0195 -0.0590 -0.0740
   136. (0.00135) RY*( 4) C   8           s( 24.84%)p 2.69( 66.87%)d 0.33(  8.29%)
                                           -0.0000 -0.0170  0.4981 -0.0038 -0.3041
                                            0.0207 -0.5920  0.0109 -0.4745 -0.1461
                                           -0.0566  0.0946  0.0527 -0.2159
   137. (0.00070) RY*( 5) C   8           s(  0.18%)p 0.78(  0.14%)d99.99( 99.67%)
                                           -0.0000  0.0001  0.0428 -0.0051 -0.0162
                                           -0.0047 -0.0185 -0.0070 -0.0269 -0.5300
                                           -0.1055  0.3523 -0.0440  0.7607
   138. (0.00035) RY*( 6) C   8           s(  4.65%)p 0.69(  3.21%)d19.81( 92.14%)
                                           -0.0000 -0.0063  0.2156 -0.0022 -0.0150
                                            0.0116 -0.1388 -0.0149 -0.1105  0.5959
                                            0.0085 -0.4161  0.1824  0.5998
   139. (0.00027) RY*( 7) C   8           s(  0.03%)p25.54(  0.82%)d99.99( 99.15%)
                                           -0.0000 -0.0020  0.0178  0.0150 -0.0472
                                            0.0097 -0.0749 -0.0033  0.0048  0.0885
                                           -0.3697 -0.1835 -0.9010  0.0397
   140. (0.00017) RY*( 8) C   8           s(  0.21%)p34.13(  7.15%)d99.99( 92.64%)
                                            0.0000  0.0061  0.0454  0.0096 -0.1708
                                           -0.0032  0.1304 -0.0043 -0.1589 -0.2446
                                            0.8171 -0.3308 -0.2906  0.0707
   141. (0.00003) RY*( 9) C   8           s(  0.09%)p 6.73(  0.58%)d99.99( 99.34%)
   142. (0.00771) RY*( 1) C   9           s(  0.22%)p99.99( 95.48%)d19.30(  4.30%)
                                           -0.0000  0.0242  0.0405 -0.0073 -0.1636
                                           -0.0167 -0.5873  0.0237  0.7630  0.1173
                                           -0.0655 -0.0866 -0.0625  0.1164
   143. (0.00273) RY*( 2) C   9           s(  1.94%)p49.82( 96.45%)d 0.83(  1.62%)
                                            0.0000  0.0144  0.1384  0.0260 -0.8540
                                           -0.0106  0.4574  0.0017  0.1586 -0.0273
                                            0.0831 -0.0748 -0.0538  0.0055
   144. (0.00104) RY*( 3) C   9           s( 88.45%)p 0.11(  9.46%)d 0.02(  2.09%)
                                            0.0000 -0.0061  0.9405  0.0036  0.2378
                                            0.0161  0.1383 -0.0137  0.1357 -0.0805
                                           -0.0576  0.0678  0.0688 -0.0424
   145. (0.00093) RY*( 4) C   9           s(  6.70%)p10.20( 68.35%)d 3.72( 24.95%)
                                            0.0000 -0.0028  0.2589  0.0000 -0.3405
                                           -0.0030 -0.5583 -0.0090 -0.5057  0.2253
                                            0.2381 -0.1709  0.3136 -0.1203
   146. (0.00056) RY*( 5) C   9           s(  1.05%)p19.24( 20.11%)d75.44( 78.85%)
                                            0.0000 -0.0015  0.1022  0.0054 -0.2001
                                            0.0077 -0.2982  0.0039 -0.2683 -0.3618
                                           -0.4414  0.1711 -0.6385 -0.1605
   147. (0.00015) RY*( 6) C   9           s(  0.83%)p 2.92(  2.41%)d99.99( 96.76%)
                                           -0.0000 -0.0043  0.0908 -0.0227  0.1407
                                            0.0091  0.0001  0.0013 -0.0610 -0.0786
                                            0.5612 -0.5055 -0.5552  0.2877
   148. (0.00004) RY*( 7) C   9           s(  0.65%)p 4.66(  3.01%)d99.99( 96.35%)
   149. (0.00002) RY*( 8) C   9           s(  0.07%)p11.11(  0.81%)d99.99( 99.12%)
   150. (0.00002) RY*( 9) C   9           s(  0.19%)p21.63(  4.00%)d99.99( 95.81%)
   151. (0.00570) RY*( 1) C  10           s(  0.09%)p99.99( 93.25%)d72.89(  6.66%)
                                           -0.0000  0.0280  0.0113 -0.0287 -0.8673
                                            0.0061  0.1376  0.0122  0.4004 -0.0253
                                           -0.1319  0.1148  0.1700 -0.0804
   152. (0.00270) RY*( 2) C  10           s(  0.06%)p99.99( 98.49%)d25.83(  1.46%)
                                            0.0000  0.0017  0.0237  0.0059 -0.2154
                                           -0.0258  0.6657  0.0265 -0.7029  0.0792
                                           -0.0759 -0.0141  0.0009  0.0483
   153. (0.00087) RY*( 3) C  10           s( 92.91%)p 0.02(  1.40%)d 0.06(  5.69%)
                                            0.0000 -0.0035  0.9639  0.0185 -0.0742
                                           -0.0016 -0.0846 -0.0083 -0.0299 -0.0326
                                            0.0965 -0.1904 -0.0625  0.0801
   154. (0.00072) RY*( 4) C  10           s(  1.15%)p41.20( 47.53%)d44.48( 51.32%)
                                            0.0000 -0.0003  0.1074  0.0009  0.2577
                                           -0.0026  0.4989 -0.0022  0.3999 -0.0231
                                           -0.3219 -0.0223 -0.4771 -0.4254
   155. (0.00062) RY*( 5) C  10           s(  0.15%)p99.99( 44.78%)d99.99( 55.06%)
                                            0.0000 -0.0001  0.0393  0.0051  0.2493
                                            0.0074  0.4887  0.0066  0.3830 -0.1997
                                            0.2019  0.1138  0.3065  0.6026
   156. (0.00014) RY*( 6) C  10           s(  0.01%)p99.99(  1.50%)d99.99( 98.49%)
                                           -0.0000 -0.0004  0.0103 -0.0054  0.0283
                                            0.0185 -0.0811 -0.0187  0.0832  0.6467
                                           -0.5832 -0.1405 -0.0333  0.4537
   157. (0.00005) RY*( 7) C  10           s(  5.66%)p 0.82(  4.63%)d15.84( 89.71%)
   158. (0.00000) RY*( 8) C  10           s(  0.01%)p 1.00(  6.47%)d14.46( 93.52%)
   159. (0.00000) RY*( 9) C  10           s(  0.05%)p43.82(  2.03%)d99.99( 97.93%)
   160. (0.00528) RY*( 1) C  11           s(  0.29%)p99.99( 92.53%)d25.10(  7.19%)
                                           -0.0000  0.0273  0.0460 -0.0184 -0.5897
                                            0.0206  0.6470 -0.0125 -0.3975 -0.1652
                                            0.1804 -0.0615 -0.0571 -0.0703
   161. (0.00263) RY*( 2) C  11           s(  0.01%)p99.99( 98.48%)d99.99(  1.51%)
                                           -0.0000 -0.0001  0.0118  0.0264 -0.6902
                                            0.0077 -0.2117 -0.0261  0.6798  0.0436
                                            0.0161 -0.0685 -0.0685  0.0597
   162. (0.00102) RY*( 3) C  11           s( 95.18%)p 0.00(  0.09%)d 0.05(  4.73%)
                                            0.0000 -0.0041  0.9756  0.0124  0.0103
                                           -0.0133  0.0200  0.0091 -0.0003  0.0648
                                           -0.1839 -0.0197  0.0706  0.0624
   163. (0.00079) RY*( 4) C  11           s(  0.04%)p99.99( 90.10%)d99.99(  9.86%)
                                            0.0000 -0.0002  0.0202 -0.0015 -0.3555
                                           -0.0040 -0.6705 -0.0027 -0.5701  0.1662
                                            0.1435 -0.0982  0.1961 -0.0478
   164. (0.00066) RY*( 5) C  11           s(  0.02%)p99.99(  4.15%)d99.99( 95.83%)
                                            0.0000 -0.0001  0.0150  0.0045  0.0766
                                            0.0079  0.1455  0.0071  0.1198  0.5506
                                            0.1191 -0.3528  0.0783 -0.7144
   165. (0.00014) RY*( 6) C  11           s(  0.00%)p 1.00(  1.56%)d63.05( 98.44%)
                                           -0.0000  0.0001  0.0013  0.0188 -0.0827
                                            0.0057 -0.0238 -0.0187  0.0864 -0.3361
                                           -0.1304  0.5509  0.5566 -0.4911
   166. (0.00005) RY*( 7) C  11           s(  4.44%)p 1.12(  4.96%)d20.40( 90.60%)
   167. (0.00000) RY*( 8) C  11           s(  0.00%)p 1.00(  5.66%)d16.67( 94.34%)
   168. (0.00000) RY*( 9) C  11           s(  0.10%)p24.37(  2.55%)d99.99( 97.35%)
   169. (0.00581) RY*( 1) C  12           s(  0.13%)p99.99( 93.31%)d50.02(  6.56%)
                                           -0.0000  0.0284  0.0225  0.0089  0.2987
                                            0.0171  0.4939 -0.0247 -0.7739  0.1253
                                           -0.0712 -0.1321 -0.0889  0.1397
   170. (0.00264) RY*( 2) C  12           s(  0.00%)p 1.00( 98.62%)d 0.01(  1.38%)
                                            0.0000  0.0025 -0.0006  0.0330 -0.8656
                                           -0.0169  0.4849 -0.0012 -0.0227  0.0442
                                           -0.0803  0.0363  0.0638  0.0044
   171. (0.00086) RY*( 3) C  12           s( 93.82%)p 0.00(  0.29%)d 0.06(  5.89%)
                                            0.0000 -0.0038  0.9686 -0.0071 -0.0078
                                           -0.0088 -0.0085  0.0170 -0.0483 -0.1783
                                            0.0284  0.0109  0.1148 -0.1140
   172. (0.00070) RY*( 4) C  12           s(  0.08%)p99.99( 71.09%)d99.99( 28.83%)
                                            0.0000  0.0000  0.0289 -0.0003  0.3246
                                           -0.0001  0.5950  0.0010  0.5014  0.2964
                                            0.2332 -0.1953  0.2735 -0.1819
   173. (0.00066) RY*( 5) C  12           s(  0.09%)p99.99( 22.46%)d99.99( 77.45%)
                                            0.0000 -0.0002  0.0298  0.0048  0.1699
                                            0.0078  0.3361  0.0076  0.2875 -0.3343
                                           -0.4731  0.2058 -0.6208 -0.1056
   174. (0.00015) RY*( 6) C  12           s(  0.02%)p65.89(  1.42%)d99.99( 98.56%)
                                           -0.0000 -0.0007  0.0147 -0.0233  0.1045
                                            0.0129 -0.0505 -0.0004  0.0036  0.3130
                                           -0.7110  0.3644  0.4992 -0.0085
   175. (0.00005) RY*( 7) C  12           s(  5.89%)p 0.83(  4.87%)d15.15( 89.24%)
   176. (0.00000) RY*( 8) C  12           s(  0.05%)p37.93(  2.00%)d99.99( 97.94%)
   177. (0.00000) RY*( 9) C  12           s(  0.01%)p 1.00(  6.01%)d15.65( 93.99%)
   178. (0.00696) RY*( 1) C  13           s(  0.25%)p99.99( 95.02%)d19.06(  4.74%)
                                           -0.0000  0.0215  0.0450  0.0290  0.8751
                                           -0.0047 -0.2642 -0.0078 -0.3370 -0.0058
                                           -0.1216  0.1011  0.1420 -0.0464
   179. (0.00321) RY*( 2) C  13           s( 12.06%)p 7.12( 85.84%)d 0.17(  2.10%)
                                            0.0000  0.0115  0.3470 -0.0014 -0.0799
                                           -0.0143  0.6371  0.0257 -0.6672 -0.0959
                                            0.0901  0.0203  0.0254 -0.0518
   180. (0.00126) RY*( 3) C  13           s( 69.20%)p 0.41( 28.41%)d 0.03(  2.39%)
                                            0.0000 -0.0078  0.8318 -0.0175  0.1982
                                            0.0131  0.0947  0.0010  0.4852  0.0667
                                           -0.0015 -0.1032 -0.0878 -0.0324
   181. (0.00119) RY*( 4) C  13           s( 16.73%)p 4.11( 68.71%)d 0.87( 14.56%)
                                            0.0000 -0.0067  0.4090 -0.0085 -0.3534
                                            0.0094 -0.6529  0.0067 -0.3685 -0.0703
                                            0.0817  0.0358  0.1169  0.3450
   182. (0.00056) RY*( 5) C  13           s(  0.73%)p16.48( 12.10%)d99.99( 87.17%)
                                            0.0000 -0.0016  0.0857 -0.0052 -0.1452
                                           -0.0046 -0.2409 -0.0028 -0.2046  0.0580
                                           -0.3946 -0.0482 -0.5692 -0.6215
   183. (0.00014) RY*( 6) C  13           s(  0.37%)p 8.82(  3.25%)d99.99( 96.38%)
                                           -0.0000 -0.0024  0.0606 -0.0014 -0.0679
                                            0.0164 -0.1081 -0.0195  0.1247 -0.5271
                                            0.3496  0.4251  0.2915 -0.5459
   184. (0.00006) RY*( 7) C  13           s(  0.65%)p 5.10(  3.30%)d99.99( 96.05%)
   185. (0.00002) RY*( 8) C  13           s(  0.05%)p46.94(  2.16%)d99.99( 97.80%)
   186. (0.00002) RY*( 9) C  13           s(  0.03%)p51.66(  1.31%)d99.99( 98.66%)
   187. (0.00757) RY*( 1) C  14           s(  2.86%)p31.63( 90.34%)d 2.38(  6.80%)
                                           -0.0000  0.0343  0.1655 -0.0244 -0.2958
                                           -0.0478 -0.8580 -0.0254 -0.2761 -0.0966
                                           -0.0002 -0.2291  0.0774 -0.0140
   188. (0.00352) RY*( 2) C  14           s( 11.69%)p 7.51( 87.82%)d 0.04(  0.49%)
                                           -0.0000 -0.0073  0.3418 -0.0250  0.3400
                                            0.0166 -0.3285 -0.0322  0.8080 -0.0058
                                           -0.0179  0.0578 -0.0340 -0.0060
   189. (0.00282) RY*( 3) C  14           s( 55.39%)p 0.78( 43.29%)d 0.02(  1.31%)
                                           -0.0000 -0.0030  0.7443 -0.0008 -0.5736
                                           -0.0333  0.3160  0.0065  0.0547  0.0819
                                           -0.0205 -0.0032 -0.0236 -0.0736
   190. (0.00134) RY*( 4) C  14           s( 24.87%)p 2.68( 66.77%)d 0.34(  8.35%)
                                           -0.0000 -0.0170  0.4984 -0.0160  0.6619
                                           -0.0137  0.0343  0.0110 -0.4774  0.0281
                                           -0.0539 -0.0971 -0.1526 -0.2172
   191. (0.00070) RY*( 5) C  14           s(  0.19%)p 0.78(  0.15%)d99.99( 99.67%)
                                           -0.0000  0.0001  0.0434  0.0066  0.0245
                                           -0.0021 -0.0048 -0.0070 -0.0274  0.3004
                                           -0.2439 -0.2704 -0.4396  0.7619
   192. (0.00035) RY*( 6) C  14           s(  4.67%)p 0.69(  3.24%)d19.71( 92.09%)
                                           -0.0000 -0.0063  0.2160 -0.0090  0.1283
                                           -0.0077  0.0569 -0.0149 -0.1112 -0.4551
                                            0.3580  0.2143  0.4281  0.5970
   193. (0.00027) RY*( 7) C  14           s(  0.03%)p27.82(  0.81%)d99.99( 99.16%)
                                            0.0000 -0.0020  0.0169 -0.0159  0.0877
                                            0.0082 -0.0038 -0.0032  0.0053  0.7373
                                            0.3426 -0.2290  0.5261  0.0377
   194. (0.00017) RY*( 8) C  14           s(  0.21%)p33.41(  7.16%)d99.99( 92.62%)
                                            0.0000  0.0061  0.0459 -0.0020 -0.0274
                                            0.0099 -0.2129 -0.0043 -0.1595  0.3746
                                           -0.1224  0.8722 -0.0681  0.0746
   195. (0.00003) RY*( 9) C  14           s(  0.09%)p 6.65(  0.58%)d99.99( 99.34%)
   196. (0.00771) RY*( 1) C  15           s(  0.22%)p99.99( 95.47%)d19.30(  4.30%)
                                           -0.0000  0.0242  0.0406  0.0182  0.5933
                                            0.0021  0.1517  0.0236  0.7608 -0.0044
                                            0.1081 -0.0135  0.1334  0.1155
   197. (0.00273) RY*( 2) C  15           s(  1.96%)p49.27( 96.43%)d 0.83(  1.62%)
                                            0.0000  0.0144  0.1392 -0.0039  0.0327
                                            0.0278 -0.9683  0.0017  0.1573  0.0608
                                            0.0231  0.1091  0.0032  0.0054
   198. (0.00104) RY*( 3) C  15           s( 88.29%)p 0.11(  9.61%)d 0.02(  2.11%)
                                            0.0000 -0.0061  0.9396 -0.0158 -0.2403
                                           -0.0049  0.1372 -0.0136  0.1382 -0.0191
                                           -0.0298 -0.0846 -0.1043 -0.0420
   199. (0.00093) RY*( 4) C  15           s(  6.85%)p 9.96( 68.21%)d 3.64( 24.94%)
                                            0.0000 -0.0028  0.2616  0.0025  0.6510
                                            0.0015 -0.0139 -0.0091 -0.5081 -0.3829
                                            0.0271  0.2934  0.0397 -0.1199
   200. (0.00056) RY*( 5) C  15           s(  1.05%)p19.19( 20.11%)d75.24( 78.84%)
                                            0.0000 -0.0015  0.1024 -0.0094  0.3573
                                            0.0008 -0.0233  0.0039 -0.2698  0.7318
                                            0.0729 -0.4705  0.0036 -0.1619
   201. (0.00015) RY*( 6) C  15           s(  0.83%)p 2.91(  2.42%)d99.99( 96.76%)
                                           -0.0000 -0.0043  0.0909  0.0035 -0.0710
                                           -0.0242  0.1219  0.0012 -0.0605  0.5237
                                            0.1577  0.7358  0.2095  0.2883
   202. (0.00004) RY*( 7) C  15           s(  0.64%)p 4.68(  3.00%)d99.99( 96.35%)
   203. (0.00002) RY*( 8) C  15           s(  0.08%)p10.86(  0.86%)d99.99( 99.06%)
   204. (0.00002) RY*( 9) C  15           s(  0.18%)p22.11(  3.96%)d99.99( 95.86%)
   205. (0.00570) RY*( 1) C  16           s(  0.09%)p99.99( 93.25%)d72.86(  6.66%)
                                           -0.0000  0.0280  0.0113  0.0092  0.3175
                                           -0.0279 -0.8199  0.0121  0.3980 -0.1357
                                           -0.0335 -0.1708 -0.1069 -0.0804
   206. (0.00270) RY*( 2) C  16           s(  0.06%)p99.99( 98.49%)d25.41(  1.46%)
                                           -0.0000  0.0017  0.0239  0.0195 -0.4713
                                            0.0180 -0.5193  0.0264 -0.7012 -0.0405
                                            0.0503 -0.0585  0.0684  0.0478
   207. (0.00087) RY*( 3) C  16           s( 92.91%)p 0.02(  1.40%)d 0.06(  5.70%)
                                            0.0000 -0.0035  0.9639 -0.0079  0.1104
                                            0.0169 -0.0216 -0.0083 -0.0303  0.0710
                                            0.1169  0.1785  0.0033  0.0797
   208. (0.00072) RY*( 4) C  16           s(  1.16%)p40.85( 47.31%)d44.51( 51.54%)
                                            0.0000 -0.0003  0.1076  0.0018 -0.5577
                                            0.0021 -0.0275 -0.0023  0.4016  0.4244
                                            0.1772 -0.2691  0.2186 -0.4286
   209. (0.00062) RY*( 5) C  16           s(  0.15%)p99.99( 45.01%)d99.99( 54.84%)
                                            0.0000 -0.0001  0.0393 -0.0090 -0.5474
                                            0.0007 -0.0297  0.0066  0.3865 -0.1649
                                           -0.1931  0.1170 -0.3259  0.6033
   210. (0.00014) RY*( 6) C  16           s(  0.01%)p99.99(  1.50%)d99.99( 98.49%)
                                           -0.0000 -0.0004  0.0103 -0.0134  0.0565
                                           -0.0140  0.0650 -0.0186  0.0829 -0.2953
                                            0.4146 -0.4342  0.5790  0.4495
   211. (0.00005) RY*( 7) C  16           s(  5.66%)p 0.82(  4.63%)d15.84( 89.71%)
   212. (0.00000) RY*( 8) C  16           s(  0.04%)p69.85(  2.65%)d99.99( 97.31%)
   213. (0.00000) RY*( 9) C  16           s(  0.01%)p99.99(  5.84%)d99.99( 94.14%)
   214. (0.00528) RY*( 1) C  17           s(  0.29%)p99.99( 92.53%)d25.08(  7.18%)
                                           -0.0000  0.0273  0.0460 -0.0086 -0.2660
                                           -0.0262 -0.8342 -0.0125 -0.3972  0.1326
                                           -0.0371  0.1866 -0.1149 -0.0697
   215. (0.00263) RY*( 2) C  17           s(  0.01%)p99.99( 98.48%)d99.99(  1.51%)
                                            0.0000 -0.0001  0.0119 -0.0200  0.5323
                                            0.0190 -0.4918 -0.0260  0.6768  0.0379
                                            0.0514  0.0479  0.0722  0.0594
   216. (0.00102) RY*( 3) C  17           s( 95.18%)p 0.00(  0.09%)d 0.05(  4.73%)
                                            0.0000 -0.0041  0.9756  0.0054 -0.0218
                                            0.0174 -0.0010  0.0091 -0.0008 -0.0945
                                            0.1095 -0.1489  0.0215  0.0613
   217. (0.00079) RY*( 4) C  17           s(  0.04%)p99.99( 90.22%)d99.99(  9.75%)
                                           -0.0000 -0.0002  0.0193  0.0043  0.7562
                                            0.0007  0.0292 -0.0028 -0.5740 -0.2509
                                            0.0114  0.1738  0.0456 -0.0456
   218. (0.00066) RY*( 5) C  17           s(  0.02%)p99.99(  4.04%)d99.99( 95.94%)
                                            0.0000 -0.0001  0.0151 -0.0090 -0.1615
                                           -0.0000 -0.0067  0.0071  0.1188 -0.3416
                                            0.2376  0.2828  0.4402 -0.7159
   219. (0.00014) RY*( 6) C  17           s(  0.00%)p 1.00(  1.56%)d63.05( 98.44%)
                                            0.0000  0.0001  0.0014 -0.0144  0.0624
                                            0.0135 -0.0597 -0.0186  0.0861 -0.3168
                                           -0.4130 -0.3860 -0.5708 -0.4885
   220. (0.00005) RY*( 7) C  17           s(  4.44%)p 1.12(  4.96%)d20.40( 90.60%)
   221. (0.00000) RY*( 8) C  17           s(  0.10%)p27.61(  2.73%)d99.99( 97.17%)
   222. (0.00000) RY*( 9) C  17           s(  0.01%)p 1.00(  5.47%)d17.28( 94.52%)
   223. (0.00581) RY*( 1) C  18           s(  0.13%)p99.99( 93.31%)d49.74(  6.56%)
                                           -0.0000  0.0284  0.0227 -0.0193 -0.5806
                                           -0.0009  0.0116 -0.0246 -0.7713  0.0146
                                            0.1504  0.0041  0.1536  0.1385
   224. (0.00264) RY*( 2) C  18           s(  0.00%)p 1.00( 98.62%)d 0.01(  1.38%)
                                            0.0000  0.0025 -0.0008 -0.0020  0.0141
                                            0.0370 -0.9920 -0.0011 -0.0237 -0.0778
                                            0.0088 -0.0873  0.0065  0.0042
   225. (0.00086) RY*( 3) C  18           s( 93.82%)p 0.00(  0.29%)d 0.06(  5.89%)
                                            0.0000 -0.0038  0.9686  0.0112  0.0114
                                           -0.0017 -0.0025  0.0169 -0.0484 -0.0111
                                           -0.0236  0.0199 -0.2119 -0.1138
   226. (0.00070) RY*( 4) C  18           s(  0.08%)p99.99( 71.38%)d99.99( 28.53%)
                                            0.0000  0.0000  0.0291  0.0002 -0.6767
                                           -0.0002 -0.0178  0.0010  0.5056 -0.3808
                                            0.0498  0.2997  0.1217 -0.1821
   227. (0.00066) RY*( 5) C  18           s(  0.09%)p99.99( 22.17%)d99.99( 77.74%)
                                            0.0000 -0.0002  0.0301 -0.0091 -0.3723
                                            0.0002 -0.0217  0.0076  0.2873  0.7037
                                            0.0587 -0.5168  0.0180 -0.1064
   228. (0.00015) RY*( 6) C  18           s(  0.02%)p64.69(  1.42%)d99.99( 98.56%)
                                           -0.0000 -0.0007  0.0148  0.0005 -0.0086
                                           -0.0267  0.1157 -0.0005  0.0037 -0.5925
                                            0.0404 -0.7951  0.0225 -0.0103
   229. (0.00005) RY*( 7) C  18           s(  5.89%)p 0.83(  4.87%)d15.16( 89.24%)
   230. (0.00000) RY*( 8) C  18           s(  0.05%)p38.59(  2.03%)d99.99( 97.92%)
   231. (0.00000) RY*( 9) C  18           s(  0.01%)p 1.00(  5.98%)d15.72( 94.01%)
   232. (0.00696) RY*( 1) C  19           s(  0.25%)p99.99( 95.01%)d18.83(  4.74%)
                                           -0.0000  0.0215  0.0453 -0.0105 -0.2122
                                            0.0275  0.8899 -0.0077 -0.3349 -0.1210
                                           -0.0267 -0.1552 -0.0759 -0.0464
   233. (0.00321) RY*( 2) C  19           s( 12.01%)p 7.15( 85.89%)d 0.18(  2.10%)
                                            0.0000  0.0115  0.3463  0.0133 -0.5139
                                            0.0059 -0.3882  0.0256 -0.6658  0.0261
                                           -0.0626  0.0678 -0.0961 -0.0513
   234. (0.00126) RY*( 3) C  19           s( 68.76%)p 0.42( 28.81%)d 0.04(  2.43%)
                                            0.0000 -0.0078  0.8292 -0.0025 -0.1847
                                           -0.0216  0.1226  0.0010  0.4883  0.0436
                                            0.0900  0.0501  0.1029 -0.0352
   235. (0.00119) RY*( 4) C  19           s( 17.22%)p 3.97( 68.27%)d 0.84( 14.51%)
                                            0.0000 -0.0068  0.4149 -0.0038  0.7391
                                           -0.0122  0.0231  0.0067 -0.3685 -0.0658
                                           -0.0680  0.0524 -0.1186  0.3454
   236. (0.00056) RY*( 5) C  19           s(  0.74%)p16.43( 12.08%)d99.99( 87.18%)
                                            0.0000 -0.0016  0.0857  0.0066  0.2801
                                           -0.0022 -0.0044 -0.0029 -0.2056  0.4631
                                            0.2337 -0.3190  0.3343 -0.6238
   237. (0.00014) RY*( 6) C  19           s(  0.37%)p 8.73(  3.25%)d99.99( 96.38%)
                                           -0.0000 -0.0024  0.0610 -0.0136  0.1282
                                           -0.0094 -0.0048 -0.0195  0.1242  0.0104
                                           -0.5445  0.0901 -0.6048 -0.5415
   238. (0.00006) RY*( 7) C  19           s(  0.65%)p 5.11(  3.30%)d99.99( 96.05%)
   239. (0.00002) RY*( 8) C  19           s(  0.06%)p14.60(  0.94%)d99.99( 99.00%)
   240. (0.00002) RY*( 9) C  19           s(  0.01%)p 1.00(  2.55%)d38.28( 97.45%)
   241. (0.00232) RY*( 1) H  20           s( 99.84%)p 0.00(  0.16%)
                                            0.0026  0.9992  0.0090  0.0085  0.0375
   242. (0.00018) RY*( 2) H  20           s(  0.04%)p99.99( 99.96%)
                                            0.0014  0.0211 -0.3427  0.6913 -0.6358
   243. (0.00014) RY*( 3) H  20           s(  0.02%)p99.99( 99.98%)
                                            0.0142  0.0052  0.9180  0.1029 -0.3827
   244. (0.00007) RY*( 4) H  20           s(  0.18%)p99.99( 99.82%)
   245. (0.00170) RY*( 1) H  21           s( 99.20%)p 0.01(  0.80%)
                                            0.0047  0.9960 -0.0311  0.0432  0.0716
   246. (0.00018) RY*( 2) H  21           s(  0.00%)p 1.00(100.00%)
                                           -0.0002  0.0009 -0.4163  0.6800 -0.6036
   247. (0.00009) RY*( 3) H  21           s(  0.00%)p 1.00(100.00%)
   248. (0.00006) RY*( 4) H  21           s(  0.89%)p99.99( 99.11%)
   249. (0.00163) RY*( 1) H  22           s( 99.23%)p 0.01(  0.77%)
                                            0.0046  0.9961 -0.0779 -0.0158  0.0366
   250. (0.00018) RY*( 2) H  22           s(  0.00%)p 1.00(100.00%)
                                           -0.0001  0.0004  0.4260 -0.6735  0.6040
   251. (0.00009) RY*( 3) H  22           s(  0.00%)p 1.00(100.00%)
   252. (0.00006) RY*( 4) H  22           s(  0.86%)p99.99( 99.14%)
   253. (0.00166) RY*( 1) H  23           s( 99.20%)p 0.01(  0.80%)
                                            0.0046  0.9960 -0.0559 -0.0631 -0.0300
   254. (0.00018) RY*( 2) H  23           s(  0.00%)p 1.00(100.00%)
                                            0.0002  0.0016 -0.4202  0.6826 -0.5979
   255. (0.00009) RY*( 3) H  23           s(  0.01%)p 1.00( 99.99%)
   256. (0.00006) RY*( 4) H  23           s(  0.89%)p99.99( 99.11%)
   257. (0.00187) RY*( 1) H  24           s( 99.18%)p 0.01(  0.82%)
                                            0.0052  0.9959  0.0596 -0.0423 -0.0538
   258. (0.00018) RY*( 2) H  24           s(  0.06%)p99.99( 99.94%)
                                            0.0005  0.0247 -0.4602  0.6719 -0.5798
   259. (0.00010) RY*( 3) H  24           s(  0.12%)p99.99( 99.88%)
   260. (0.00006) RY*( 4) H  24           s(  0.74%)p99.99( 99.26%)
   261. (0.00186) RY*( 1) H  25           s( 99.18%)p 0.01(  0.82%)
                                            0.0052  0.9959  0.0068  0.0729 -0.0537
   262. (0.00018) RY*( 2) H  25           s(  0.06%)p99.99( 99.94%)
                                            0.0005  0.0248 -0.3514 -0.7340 -0.5806
   263. (0.00010) RY*( 3) H  25           s(  0.12%)p99.99( 99.88%)
   264. (0.00006) RY*( 4) H  25           s(  0.74%)p99.99( 99.26%)
   265. (0.00166) RY*( 1) H  26           s( 99.20%)p 0.01(  0.80%)
                                            0.0046  0.9960  0.0826 -0.0168 -0.0300
   266. (0.00018) RY*( 2) H  26           s(  0.00%)p 1.00(100.00%)
                                            0.0002  0.0016 -0.3799 -0.7052 -0.5986
   267. (0.00009) RY*( 3) H  26           s(  0.01%)p 1.00( 99.99%)
   268. (0.00006) RY*( 4) H  26           s(  0.89%)p99.99( 99.11%)
   269. (0.00163) RY*( 1) H  27           s( 99.23%)p 0.01(  0.77%)
                                            0.0046  0.9961  0.0527 -0.0596  0.0366
   270. (0.00018) RY*( 2) H  27           s(  0.00%)p 1.00(100.00%)
                                           -0.0001  0.0004  0.3692  0.7057  0.6047
   271. (0.00009) RY*( 3) H  27           s(  0.00%)p 1.00(100.00%)
   272. (0.00006) RY*( 4) H  27           s(  0.86%)p99.99( 99.14%)
   273. (0.00170) RY*( 1) H  28           s( 99.20%)p 0.01(  0.80%)
                                            0.0047  0.9960 -0.0218 -0.0486  0.0715
   274. (0.00018) RY*( 2) H  28           s(  0.00%)p 1.00(100.00%)
                                           -0.0001  0.0009 -0.3796 -0.7005 -0.6043
   275. (0.00009) RY*( 3) H  28           s(  0.00%)p 1.00(100.00%)
   276. (0.00006) RY*( 4) H  28           s(  0.89%)p99.99( 99.11%)
   277. (0.00232) RY*( 1) H  29           s( 99.85%)p 0.00(  0.15%)
                                            0.0026  0.9992 -0.0119  0.0031  0.0373
   278. (0.00018) RY*( 2) H  29           s(  0.04%)p99.99( 99.96%)
                                            0.0013  0.0207 -0.4237 -0.6450 -0.6356
   279. (0.00014) RY*( 3) H  29           s(  0.02%)p99.99( 99.98%)
                                            0.0143  0.0054 -0.5502  0.7409 -0.3849
   280. (0.00007) RY*( 4) H  29           s(  0.18%)p99.99( 99.82%)
   281. (0.00186) RY*( 1) H  30           s( 99.18%)p 0.01(  0.82%)
                                            0.0052  0.9959 -0.0667 -0.0305 -0.0534
   282. (0.00018) RY*( 2) H  30           s(  0.06%)p99.99( 99.94%)
                                            0.0005  0.0248  0.8087  0.0646 -0.5842
   283. (0.00010) RY*( 3) H  30           s(  0.12%)p99.99( 99.88%)
   284. (0.00006) RY*( 4) H  30           s(  0.74%)p99.99( 99.26%)
   285. (0.00166) RY*( 1) H  31           s( 99.20%)p 0.01(  0.80%)
                                            0.0046  0.9960 -0.0270  0.0800 -0.0297
   286. (0.00018) RY*( 2) H  31           s(  0.00%)p 1.00(100.00%)
                                            0.0002  0.0016  0.7977  0.0253 -0.6025
   287. (0.00009) RY*( 3) H  31           s(  0.01%)p 1.00( 99.99%)
   288. (0.00006) RY*( 4) H  31           s(  0.89%)p99.99( 99.11%)
   289. (0.00163) RY*( 1) H  32           s( 99.23%)p 0.01(  0.77%)
                                            0.0046  0.9961  0.0253  0.0754  0.0366
   290. (0.00018) RY*( 2) H  32           s(  0.00%)p 1.00(100.00%)
                                           -0.0001  0.0005 -0.7929 -0.0349  0.6083
   291. (0.00009) RY*( 3) H  32           s(  0.00%)p 1.00(100.00%)
   292. (0.00006) RY*( 4) H  32           s(  0.86%)p99.99( 99.14%)
   293. (0.00170) RY*( 1) H  33           s( 99.20%)p 0.01(  0.80%)
                                            0.0047  0.9960  0.0534  0.0054  0.0713
   294. (0.00018) RY*( 2) H  33           s(  0.00%)p 1.00(100.00%)
                                           -0.0002  0.0008  0.7937  0.0232 -0.6079
   295. (0.00009) RY*( 3) H  33           s(  0.00%)p 1.00(100.00%)
   296. (0.00006) RY*( 4) H  33           s(  0.89%)p99.99( 99.11%)
   297. (0.00232) RY*( 1) H  34           s( 99.85%)p 0.00(  0.15%)
                                            0.0026  0.9992  0.0035 -0.0118  0.0372
   298. (0.00018) RY*( 2) H  34           s(  0.04%)p99.99( 99.96%)
                                            0.0013  0.0206  0.7682 -0.0423 -0.6385
   299. (0.00014) RY*( 3) H  34           s(  0.02%)p99.99( 99.98%)
                                            0.0143  0.0056 -0.3664 -0.8472 -0.3845
   300. (0.00007) RY*( 4) H  34           s(  0.18%)p99.99( 99.82%)
   301. (0.03423) BD*( 1) P   1 - C   2  
                ( 62.92%)   0.7932* P   1 s( 17.86%)p 4.56( 81.43%)d 0.04(  0.71%)
                                           -0.0000 -0.0004  0.4222  0.0190 -0.0002
                                           -0.8030 -0.0488 -0.0001 -0.1107 -0.0048
                                            0.0002  0.3931 -0.0205  0.0128 -0.0652
                                           -0.0108  0.0504 -0.0046
                ( 37.08%)  -0.6089* C   2 s( 27.83%)p 2.59( 72.10%)d 0.00(  0.06%)
                                            0.0001  0.5267 -0.0301  0.7518 -0.0586
                                            0.1556 -0.0003 -0.3575  0.0178  0.0054
                                           -0.0173 -0.0021  0.0161 -0.0054
   302. (0.03423) BD*( 1) P   1 - C   8  
                ( 62.92%)   0.7932* P   1 s( 17.86%)p 4.56( 81.43%)d 0.04(  0.71%)
                                           -0.0000 -0.0004  0.4222  0.0191  0.0001
                                            0.4976  0.0285 -0.0001 -0.6401 -0.0399
                                            0.0002  0.3926 -0.0206 -0.0501  0.0419
                                           -0.0511 -0.0141 -0.0047
                ( 37.08%)  -0.6089* C   8 s( 27.84%)p 2.59( 72.10%)d 0.00(  0.06%)
                                            0.0001  0.5268 -0.0301 -0.5108  0.0296
                                            0.5733 -0.0506 -0.3574  0.0178 -0.0167
                                            0.0105 -0.0139 -0.0034 -0.0054
   303. (0.03427) BD*( 1) P   1 - C  14  
                ( 62.92%)   0.7932* P   1 s( 17.86%)p 4.56( 81.43%)d 0.04(  0.71%)
                                           -0.0000 -0.0004  0.4222  0.0191  0.0000
                                            0.3058  0.0203  0.0002  0.7508  0.0447
                                            0.0002  0.3927 -0.0206  0.0373  0.0233
                                            0.0618 -0.0363 -0.0046
                ( 37.08%)  -0.6089* C  14 s( 27.84%)p 2.59( 72.10%)d 0.00(  0.06%)
                                            0.0001  0.5267 -0.0301 -0.2414  0.0291
                                           -0.7289  0.0509 -0.3573  0.0178  0.0113
                                            0.0068  0.0161 -0.0127 -0.0054
   304. (0.02773) BD*( 1) C   2 - C   3  
                ( 49.16%)   0.7011* C   2 s( 36.66%)p 1.73( 63.30%)d 0.00(  0.04%)
                                            0.0001 -0.6052 -0.0204  0.2075 -0.0039
                                           -0.4247 -0.0280 -0.6389 -0.0217  0.0041
                                            0.0099 -0.0140  0.0018 -0.0090
                ( 50.84%)  -0.7130* C   3 s( 35.46%)p 1.82( 64.49%)d 0.00(  0.04%)
                                           -0.0000 -0.5954 -0.0092 -0.2711 -0.0233
                                            0.3971 -0.0122  0.6426  0.0064  0.0040
                                            0.0090 -0.0158  0.0027 -0.0090
   305. (0.36455) BD*( 2) C   2 - C   3  
                ( 47.44%)   0.6887* C   2 s(  0.02%)p99.99( 99.95%)d 1.28(  0.03%)
                                            0.0000  0.0021 -0.0143  0.4214  0.0025
                                           -0.6867 -0.0091  0.5918  0.0096  0.0091
                                           -0.0021 -0.0052 -0.0013  0.0123
                ( 52.56%)  -0.7250* C   3 s(  0.00%)p 1.00( 99.95%)d 0.00(  0.04%)
                                           -0.0001 -0.0025 -0.0066  0.4166  0.0000
                                           -0.6853  0.0029  0.5969  0.0024 -0.0036
                                           -0.0083  0.0009 -0.0115 -0.0145
   306. (0.02437) BD*( 1) C   2 - C   7  
                ( 49.16%)   0.7012* C   2 s( 35.48%)p 1.82( 64.48%)d 0.00(  0.04%)
                                            0.0001 -0.5953 -0.0198  0.4581  0.0133
                                            0.5676  0.0202  0.3340  0.0248 -0.0154
                                           -0.0062 -0.0107  0.0012  0.0060
                ( 50.84%)  -0.7130* C   7 s( 35.80%)p 1.79( 64.16%)d 0.00(  0.04%)
                                           -0.0001 -0.5983 -0.0080 -0.4993 -0.0194
                                           -0.5525  0.0016 -0.2937  0.0187 -0.0149
                                           -0.0073 -0.0116  0.0018  0.0046
   307. (0.01926) BD*( 1) C   3 - C   4  
                ( 49.71%)   0.7050* C   3 s( 35.82%)p 1.79( 64.13%)d 0.00(  0.04%)
                                           -0.0000 -0.5984 -0.0123  0.7106  0.0029
                                            0.1379 -0.0269 -0.3400 -0.0315 -0.0077
                                            0.0126  0.0017 -0.0136  0.0059
                ( 50.29%)  -0.7092* C   4 s( 35.88%)p 1.79( 64.08%)d 0.00(  0.04%)
                                           -0.0000 -0.5989 -0.0067 -0.7154 -0.0139
                                           -0.1724 -0.0284  0.3127 -0.0228 -0.0059
                                            0.0143  0.0011 -0.0136  0.0043
   308. (0.01681) BD*( 1) C   3 - H  20  
                ( 38.08%)   0.6171* C   3 s( 28.65%)p 2.49( 71.32%)d 0.00(  0.03%)
                                            0.0003 -0.5350  0.0155 -0.4965  0.0133
                                           -0.5939  0.0054 -0.3374 -0.0032 -0.0129
                                           -0.0064 -0.0092  0.0017  0.0044
                ( 61.92%)  -0.7869* H  20 s( 99.91%)p 0.00(  0.09%)
                                           -0.9995  0.0018  0.0180  0.0216  0.0117
   309. (0.01783) BD*( 1) C   4 - C   5  
                ( 49.99%)   0.7070* C   4 s( 35.73%)p 1.80( 64.23%)d 0.00(  0.04%)
                                           -0.0000 -0.5976 -0.0096  0.4924  0.0342
                                            0.5601  0.0012  0.2905 -0.0229 -0.0149
                                           -0.0074 -0.0115  0.0030  0.0050
                ( 50.01%)  -0.7072* C   5 s( 35.77%)p 1.79( 64.19%)d 0.00(  0.04%)
                                           -0.0000 -0.5980 -0.0081 -0.4534  0.0198
                                           -0.5702 -0.0152 -0.3311 -0.0312 -0.0160
                                           -0.0069 -0.0100  0.0013  0.0063
   310. (0.32856) BD*( 2) C   4 - C   5  
                ( 49.90%)   0.7064* C   4 s(  0.00%)p 1.00( 99.96%)d 0.00(  0.04%)
                                           -0.0001  0.0005 -0.0015  0.4242 -0.0047
                                           -0.6815  0.0079  0.5959 -0.0061 -0.0042
                                           -0.0079  0.0011 -0.0113 -0.0152
                ( 50.10%)  -0.7078* C   5 s(  0.00%)p 1.00( 99.96%)d 0.00(  0.04%)
                                            0.0000 -0.0002 -0.0009  0.4218 -0.0052
                                           -0.6819  0.0084  0.5971 -0.0071 -0.0079
                                            0.0106  0.0069  0.0150 -0.0006
   311. (0.01451) BD*( 1) C   4 - H  21  
                ( 38.67%)   0.6218* C   4 s( 28.30%)p 2.53( 71.67%)d 0.00(  0.03%)
                                            0.0003 -0.5318  0.0136  0.2531 -0.0023
                                           -0.4369  0.0038 -0.6794  0.0065  0.0040
                                            0.0076 -0.0132  0.0023 -0.0080
                ( 61.33%)  -0.7831* H  21 s( 99.91%)p 0.00(  0.09%)
                                           -0.9995  0.0020 -0.0091  0.0156  0.0242
   312. (0.01788) BD*( 1) C   5 - C   6  
                ( 50.04%)   0.7074* C   5 s( 35.67%)p 1.80( 64.28%)d 0.00(  0.04%)
                                            0.0000  0.5972  0.0081  0.2178 -0.0295
                                           -0.4271 -0.0257 -0.6414 -0.0086 -0.0048
                                           -0.0102  0.0150 -0.0018  0.0093
                ( 49.96%)  -0.7069* C   6 s( 35.69%)p 1.80( 64.27%)d 0.00(  0.04%)
                                            0.0000  0.5973  0.0088 -0.2652 -0.0369
                                            0.3925 -0.0145  0.6455  0.0096 -0.0040
                                           -0.0082  0.0161 -0.0032  0.0094
   313. (0.01434) BD*( 1) C   5 - H  22  
                ( 38.70%)   0.6221* C   5 s( 28.47%)p 2.51( 71.50%)d 0.00(  0.03%)
                                           -0.0003  0.5334 -0.0132 -0.7535  0.0068
                                           -0.1616  0.0015  0.3479 -0.0031  0.0056
                                           -0.0114 -0.0015  0.0116 -0.0043
                ( 61.30%)  -0.7829* H  22 s( 99.91%)p 0.00(  0.09%)
                                            0.9995 -0.0019  0.0270  0.0058 -0.0124
   314. (0.01918) BD*( 1) C   6 - C   7  
                ( 50.29%)   0.7091* C   6 s( 35.86%)p 1.79( 64.09%)d 0.00(  0.04%)
                                            0.0000  0.5988  0.0082  0.7069  0.0020
                                            0.1377 -0.0248 -0.3474 -0.0309  0.0080
                                           -0.0127 -0.0016  0.0135 -0.0056
                ( 49.71%)  -0.7051* C   7 s( 36.06%)p 1.77( 63.90%)d 0.00(  0.04%)
                                            0.0000  0.6004  0.0102 -0.7114 -0.0145
                                           -0.1759 -0.0305  0.3165 -0.0246  0.0064
                                           -0.0144 -0.0016  0.0134 -0.0040
   315. (0.31587) BD*( 2) C   6 - C   7  
                ( 49.49%)   0.7035* C   6 s(  0.00%)p 1.00( 99.96%)d 0.00(  0.04%)
                                           -0.0000 -0.0004  0.0012 -0.4237  0.0047
                                            0.6861 -0.0070 -0.5909  0.0066  0.0075
                                           -0.0105 -0.0066 -0.0153 -0.0002
                ( 50.51%)  -0.7107* C   7 s(  0.01%)p 1.00( 99.95%)d 0.00(  0.04%)
                                            0.0000  0.0065  0.0035 -0.4257  0.0050
                                            0.6891 -0.0036 -0.5860  0.0035 -0.0111
                                            0.0023  0.0083  0.0040 -0.0152
   316. (0.01431) BD*( 1) C   6 - H  23  
                ( 38.65%)   0.6217* C   6 s( 28.36%)p 2.53( 71.61%)d 0.00(  0.03%)
                                           -0.0003  0.5323 -0.0140 -0.4989  0.0049
                                           -0.5960  0.0058 -0.3346  0.0034  0.0129
                                            0.0064  0.0092 -0.0019 -0.0046
                ( 61.35%)  -0.7833* H  23 s( 99.91%)p 0.00(  0.09%)
                                            0.9995 -0.0019  0.0178  0.0212  0.0120
   317. (0.01650) BD*( 1) C   7 - H  24  
                ( 38.41%)   0.6198* C   7 s( 28.05%)p 2.56( 71.92%)d 0.00(  0.03%)
                                           -0.0004  0.5294 -0.0141  0.2490 -0.0104
                                           -0.4335  0.0011 -0.6849  0.0065 -0.0041
                                           -0.0079  0.0130 -0.0020  0.0080
                ( 61.59%)  -0.7848* H  24 s( 99.91%)p 0.00(  0.09%)
                                            0.9995 -0.0027 -0.0084  0.0151  0.0249
   318. (0.02438) BD*( 1) C   8 - C   9  
                ( 49.16%)   0.7012* C   8 s( 35.48%)p 1.82( 64.48%)d 0.00(  0.04%)
                                            0.0001 -0.5953 -0.0197 -0.7209 -0.0241
                                            0.1121  0.0014  0.3336  0.0248  0.0066
                                            0.0123 -0.0000 -0.0139  0.0060
                ( 50.84%)  -0.7130* C   9 s( 35.80%)p 1.79( 64.16%)d 0.00(  0.04%)
                                           -0.0001 -0.5983 -0.0080  0.7285  0.0084
                                           -0.1555 -0.0175 -0.2932  0.0187  0.0059
                                            0.0137 -0.0005 -0.0138  0.0047
   319. (0.02772) BD*( 1) C   8 - C  13  
                ( 49.16%)   0.7011* C   8 s( 36.66%)p 1.73( 63.30%)d 0.00(  0.04%)
                                            0.0001 -0.6052 -0.0204  0.2642  0.0262
                                            0.3928  0.0107 -0.6384 -0.0217 -0.0036
                                            0.0072  0.0156  0.0026 -0.0090
                ( 50.84%)  -0.7131* C  13 s( 35.46%)p 1.82( 64.50%)d 0.00(  0.04%)
                                           -0.0000 -0.5954 -0.0092 -0.2085  0.0222
                                           -0.4340 -0.0141  0.6422  0.0064 -0.0043
                                            0.0091  0.0157  0.0022 -0.0090
   320. (0.36449) BD*( 2) C   8 - C  13  
                ( 47.43%)   0.6887* C   8 s(  0.02%)p99.99( 99.95%)d 1.27(  0.03%)
                                           -0.0000 -0.0021  0.0144 -0.3832 -0.0066
                                           -0.7080 -0.0067 -0.5926 -0.0096  0.0034
                                           -0.0056 -0.0007 -0.0085 -0.0124
                ( 52.57%)  -0.7250* C  13 s(  0.00%)p 1.00( 99.95%)d 0.00(  0.04%)
                                            0.0001  0.0025  0.0065 -0.3843  0.0025
                                           -0.7033  0.0014 -0.5977 -0.0024 -0.0118
                                           -0.0034  0.0076 -0.0026  0.0145
   321. (0.01918) BD*( 1) C   9 - C  10  
                ( 49.71%)   0.7051* C   9 s( 36.06%)p 1.77( 63.90%)d 0.00(  0.04%)
                                           -0.0000 -0.6004 -0.0102 -0.5082 -0.0337
                                            0.5280 -0.0027 -0.3165  0.0246  0.0148
                                           -0.0085  0.0117  0.0011  0.0040
                ( 50.29%)  -0.7091* C  10 s( 35.86%)p 1.79( 64.09%)d 0.00(  0.04%)
                                           -0.0000 -0.5988 -0.0082  0.4729 -0.0205
                                           -0.5431 -0.0142  0.3475  0.0309  0.0157
                                           -0.0078  0.0102 -0.0002  0.0056
   322. (0.31588) BD*( 2) C   9 - C  10  
                ( 50.51%)   0.7107* C   9 s(  0.01%)p 1.00( 99.95%)d 0.00(  0.04%)
                                           -0.0000 -0.0065 -0.0036  0.3829 -0.0007
                                            0.7130 -0.0062  0.5868 -0.0035 -0.0020
                                            0.0083  0.0022  0.0116  0.0152
                ( 49.49%)  -0.7035* C  10 s(  0.00%)p 1.00( 99.96%)d 0.00(  0.04%)
                                            0.0000  0.0004 -0.0012  0.3812 -0.0037
                                            0.7100 -0.0076  0.5917 -0.0066 -0.0095
                                           -0.0110  0.0058 -0.0141  0.0001
   323. (0.01650) BD*( 1) C   9 - H  25  
                ( 38.41%)   0.6198* C   9 s( 28.05%)p 2.56( 71.92%)d 0.00(  0.03%)
                                           -0.0004  0.5294 -0.0141  0.2512  0.0042
                                            0.4331 -0.0096 -0.6844  0.0065  0.0038
                                           -0.0074 -0.0133 -0.0026  0.0080
                ( 61.59%)  -0.7848* H  25 s( 99.91%)p 0.00(  0.09%)
                                            0.9995 -0.0027 -0.0088 -0.0148  0.0249
   324. (0.01788) BD*( 1) C  10 - C  11  
                ( 49.96%)   0.7069* C  10 s( 35.69%)p 1.80( 64.27%)d 0.00(  0.04%)
                                           -0.0000 -0.5973 -0.0088  0.2074 -0.0310
                                            0.4265  0.0247 -0.6451 -0.0096 -0.0048
                                            0.0098  0.0152  0.0018 -0.0094
                ( 50.04%)  -0.7074* C  11 s( 35.67%)p 1.80( 64.28%)d 0.00(  0.04%)
                                           -0.0000 -0.5972 -0.0081 -0.2611 -0.0370
                                           -0.4028  0.0127  0.6409  0.0085 -0.0040
                                            0.0079  0.0164  0.0033 -0.0092
   325. (0.01431) BD*( 1) C  10 - H  26  
                ( 38.65%)   0.6217* C  10 s( 28.36%)p 2.53( 71.61%)d 0.00(  0.03%)
                                            0.0003 -0.5323  0.0140 -0.7660  0.0075
                                            0.1331 -0.0013  0.3341 -0.0034  0.0047
                                            0.0111 -0.0009 -0.0122  0.0046
                ( 61.35%)  -0.7833* H  26 s( 99.91%)p 0.00(  0.09%)
                                           -0.9995  0.0019  0.0273 -0.0047 -0.0120
   326. (0.01783) BD*( 1) C  11 - C  12  
                ( 50.01%)   0.7072* C  11 s( 35.77%)p 1.79( 64.19%)d 0.00(  0.04%)
                                            0.0000  0.5980  0.0081 -0.7209 -0.0033
                                            0.1067 -0.0248  0.3305  0.0312 -0.0068
                                           -0.0121  0.0009  0.0145 -0.0063
                ( 49.99%)  -0.7070* C  12 s( 35.73%)p 1.80( 64.23%)d 0.00(  0.04%)
                                            0.0000  0.5976  0.0096  0.7317  0.0181
                                           -0.1455 -0.0290 -0.2900  0.0228 -0.0049
                                           -0.0137  0.0006  0.0144 -0.0050
   327. (0.32854) BD*( 2) C  11 - C  12  
                ( 50.10%)   0.7078* C  11 s(  0.00%)p 1.00( 99.96%)d 0.00(  0.04%)
                                            0.0000 -0.0002 -0.0009  0.3785 -0.0046
                                            0.7062 -0.0087  0.5978 -0.0072 -0.0091
                                           -0.0113  0.0058 -0.0143 -0.0007
                ( 49.90%)  -0.7064* C  12 s(  0.00%)p 1.00( 99.96%)d 0.00(  0.04%)
                                           -0.0001  0.0005 -0.0015  0.3769 -0.0045
                                            0.7081 -0.0081  0.5967 -0.0061  0.0119
                                            0.0031 -0.0073  0.0020 -0.0152
   328. (0.01434) BD*( 1) C  11 - H  27  
                ( 38.70%)   0.6221* C  11 s( 28.47%)p 2.51( 71.50%)d 0.00(  0.03%)
                                            0.0003 -0.5334  0.0132 -0.5170  0.0048
                                            0.5715 -0.0051 -0.3480  0.0031  0.0128
                                           -0.0070  0.0091  0.0009  0.0042
                ( 61.30%)  -0.7829* H  27 s( 99.91%)p 0.00(  0.09%)
                                           -0.9995  0.0019  0.0185 -0.0205  0.0124
   329. (0.01926) BD*( 1) C  12 - C  13  
                ( 50.29%)   0.7092* C  12 s( 35.88%)p 1.79( 64.08%)d 0.00(  0.04%)
                                            0.0000  0.5989  0.0067 -0.5072 -0.0316
                                            0.5331 -0.0023 -0.3128  0.0228 -0.0147
                                            0.0081 -0.0119 -0.0017 -0.0043
                ( 49.71%)  -0.7050* C  13 s( 35.82%)p 1.79( 64.13%)d 0.00(  0.04%)
                                            0.0000  0.5984  0.0123  0.4748 -0.0219
                                           -0.5464 -0.0159  0.3400  0.0314 -0.0156
                                            0.0078 -0.0101 -0.0001 -0.0059
   330. (0.01451) BD*( 1) C  12 - H  28  
                ( 38.67%)   0.6218* C  12 s( 28.30%)p 2.53( 71.67%)d 0.00(  0.03%)
                                            0.0003 -0.5318  0.0136  0.2520 -0.0021
                                            0.4383 -0.0038 -0.6789  0.0065 -0.0040
                                            0.0076  0.0132  0.0024 -0.0080
                ( 61.33%)  -0.7831* H  28 s( 99.91%)p 0.00(  0.09%)
                                           -0.9995  0.0020 -0.0090 -0.0158  0.0241
   331. (0.01682) BD*( 1) C  13 - H  29  
                ( 38.08%)   0.6171* C  13 s( 28.65%)p 2.49( 71.32%)d 0.00(  0.03%)
                                           -0.0003  0.5350 -0.0155 -0.7628  0.0114
                                            0.1323 -0.0089  0.3369  0.0032 -0.0050
                                           -0.0111  0.0009  0.0120 -0.0044
                ( 61.92%)  -0.7869* H  29 s( 99.91%)p 0.00(  0.09%)
                                            0.9995 -0.0018  0.0277 -0.0047 -0.0117
   332. (0.02437) BD*( 1) C  14 - C  15  
                ( 49.16%)   0.7012* C  14 s( 35.47%)p 1.82( 64.48%)d 0.00(  0.04%)
                                            0.0001 -0.5953 -0.0197  0.2659  0.0110
                                           -0.6804 -0.0216  0.3317  0.0247  0.0088
                                           -0.0062  0.0106  0.0127  0.0061
                ( 50.84%)  -0.7130* C  15 s( 35.80%)p 1.79( 64.16%)d 0.00(  0.04%)
                                           -0.0001 -0.5983 -0.0080 -0.2320  0.0111
                                            0.7086  0.0160 -0.2914  0.0187  0.0091
                                           -0.0064  0.0120  0.0119  0.0047
   333. (0.02770) BD*( 1) C  14 - C  19  
                ( 49.16%)   0.7011* C  14 s( 36.67%)p 1.73( 63.29%)d 0.00(  0.04%)
                                           -0.0001  0.6052  0.0204  0.4752  0.0224
                                           -0.0325 -0.0173  0.6363  0.0216  0.0005
                                            0.0171  0.0015  0.0045  0.0088
                ( 50.84%)  -0.7131* C  19 s( 35.46%)p 1.82( 64.50%)d 0.00(  0.04%)
                                            0.0000  0.5954  0.0092 -0.4830 -0.0011
                                           -0.0364 -0.0262 -0.6400 -0.0065 -0.0003
                                            0.0182 -0.0000  0.0049  0.0088
   334. (0.36448) BD*( 2) C  14 - C  19  
                ( 47.44%)   0.6888* C  14 s(  0.02%)p99.99( 99.95%)d 1.28(  0.03%)
                                            0.0000  0.0022 -0.0143 -0.8021 -0.0091
                                           -0.0243  0.0024  0.5961  0.0097 -0.0056
                                           -0.0033  0.0045 -0.0072  0.0124
                ( 52.56%)  -0.7250* C  19 s(  0.00%)p 1.00( 99.95%)d 0.00(  0.04%)
                                           -0.0001 -0.0025 -0.0065 -0.7984  0.0024
                                           -0.0208 -0.0015  0.6013  0.0024 -0.0081
                                            0.0047  0.0068  0.0090 -0.0146
   335. (0.01917) BD*( 1) C  15 - C  16  
                ( 49.71%)   0.7051* C  15 s( 36.06%)p 1.77( 63.90%)d 0.00(  0.04%)
                                           -0.0000 -0.6004 -0.0102 -0.2035  0.0193
                                           -0.7041 -0.0278 -0.3164  0.0245 -0.0084
                                           -0.0058 -0.0132  0.0122  0.0040
                ( 50.29%)  -0.7091* C  16 s( 35.86%)p 1.79( 64.09%)d 0.00(  0.04%)
                                           -0.0000 -0.5988 -0.0082  0.2345  0.0227
                                            0.6811 -0.0107  0.3471  0.0308 -0.0077
                                           -0.0049 -0.0118  0.0136  0.0057
   336. (0.31579) BD*( 2) C  15 - C  16  
                ( 50.50%)   0.7107* C  15 s(  0.01%)p 1.00( 99.95%)d 0.00(  0.04%)
                                            0.0000  0.0065  0.0036  0.8063 -0.0056
                                            0.0268 -0.0025 -0.5904  0.0035  0.0090
                                            0.0059 -0.0061  0.0076 -0.0152
                ( 49.50%)  -0.7035* C  16 s(  0.00%)p 1.00( 99.96%)d 0.00(  0.04%)
                                           -0.0000 -0.0004  0.0012  0.8027 -0.0083
                                            0.0267 -0.0006 -0.5953  0.0066 -0.0169
                                           -0.0006  0.0125  0.0012 -0.0001
   337. (0.01650) BD*( 1) C  15 - H  30  
                ( 38.41%)   0.6198* C  15 s( 28.05%)p 2.56( 71.92%)d 0.00(  0.03%)
                                           -0.0004  0.5294 -0.0141 -0.5037  0.0062
                                            0.0009  0.0084 -0.6821  0.0065  0.0003
                                            0.0153  0.0003  0.0047  0.0079
                ( 61.59%)  -0.7848* H  30 s( 99.91%)p 0.00(  0.09%)
                                            0.9995 -0.0027  0.0174 -0.0002  0.0248
   338. (0.01788) BD*( 1) C  16 - C  17  
                ( 49.96%)   0.7069* C  16 s( 35.69%)p 1.80( 64.27%)d 0.00(  0.04%)
                                            0.0000  0.5973  0.0088  0.4760  0.0059
                                            0.0336  0.0392  0.6429  0.0096 -0.0008
                                            0.0181 -0.0009  0.0052  0.0092
                ( 50.04%)  -0.7074* C  17 s( 35.67%)p 1.80( 64.28%)d 0.00(  0.04%)
                                            0.0000  0.5972  0.0081 -0.4824 -0.0076
                                            0.0247  0.0384 -0.6387 -0.0085  0.0009
                                            0.0182  0.0014  0.0052  0.0091
   339. (0.01431) BD*( 1) C  16 - H  31  
                ( 38.65%)   0.6217* C  16 s( 28.36%)p 2.53( 71.61%)d 0.00(  0.03%)
                                            0.0003 -0.5323  0.0140  0.2703 -0.0026
                                           -0.7299  0.0071  0.3321 -0.0033  0.0082
                                           -0.0048  0.0100  0.0101  0.0046
                ( 61.35%)  -0.7833* H  31 s( 99.91%)p 0.00(  0.09%)
                                           -0.9995  0.0019 -0.0096  0.0260 -0.0119
   340. (0.01783) BD*( 1) C  17 - C  18  
                ( 50.01%)   0.7072* C  17 s( 35.77%)p 1.79( 64.19%)d 0.00(  0.04%)
                                            0.0000  0.5980  0.0081  0.2705  0.0233
                                           -0.6776  0.0096  0.3286  0.0311 -0.0093
                                            0.0052 -0.0109 -0.0131 -0.0063
                ( 49.99%)  -0.7070* C  18 s( 35.73%)p 1.80( 64.23%)d 0.00(  0.04%)
                                            0.0000  0.5977  0.0096 -0.2421  0.0161
                                            0.7063  0.0302 -0.2881  0.0228 -0.0102
                                            0.0064 -0.0120 -0.0114 -0.0051
   341. (0.32848) BD*( 2) C  17 - C  18  
                ( 50.09%)   0.7078* C  17 s(  0.00%)p 1.00( 99.96%)d 0.00(  0.04%)
                                           -0.0000  0.0002  0.0009  0.7981 -0.0098
                                            0.0271 -0.0003 -0.6015  0.0072 -0.0169
                                           -0.0007  0.0127  0.0007  0.0007
                ( 49.91%)  -0.7065* C  18 s(  0.00%)p 1.00( 99.96%)d 0.00(  0.04%)
                                            0.0001 -0.0005  0.0015  0.7989 -0.0092
                                            0.0294 -0.0002 -0.6003  0.0061  0.0076
                                           -0.0046 -0.0064 -0.0094  0.0153
   342. (0.01434) BD*( 1) C  17 - H  32  
                ( 38.70%)   0.6221* C  17 s( 28.47%)p 2.51( 71.50%)d 0.00(  0.03%)
                                            0.0003 -0.5334  0.0132 -0.2370  0.0021
                                           -0.7334  0.0067 -0.3476  0.0031 -0.0072
                                           -0.0044 -0.0106  0.0107  0.0043
                ( 61.30%)  -0.7829* H  32 s( 99.91%)p 0.00(  0.09%)
                                           -0.9995  0.0019  0.0085  0.0262  0.0124
   343. (0.01926) BD*( 1) C  18 - C  19  
                ( 50.29%)   0.7092* C  18 s( 35.88%)p 1.79( 64.08%)d 0.00(  0.04%)
                                            0.0000  0.5989  0.0067 -0.2085  0.0179
                                           -0.7058 -0.0262 -0.3125  0.0227  0.0088
                                            0.0063  0.0129 -0.0119 -0.0043
                ( 49.71%)  -0.7050* C  19 s( 35.82%)p 1.79( 64.13%)d 0.00(  0.04%)
                                            0.0000  0.5984  0.0123  0.2363  0.0249
                                            0.6844 -0.0110  0.3397  0.0313  0.0079
                                            0.0049  0.0118 -0.0135 -0.0059
   344. (0.01450) BD*( 1) C  18 - H  33  
                ( 38.67%)   0.6219* C  18 s( 28.30%)p 2.53( 71.67%)d 0.00(  0.03%)
                                            0.0003 -0.5318  0.0136 -0.5087  0.0044
                                           -0.0009  0.0001 -0.6766  0.0065 -0.0000
                                           -0.0153  0.0000 -0.0047 -0.0079
                ( 61.33%)  -0.7831* H  33 s( 99.91%)p 0.00(  0.09%)
                                           -0.9995  0.0020  0.0182  0.0001  0.0241
   345. (0.01682) BD*( 1) C  19 - H  34  
                ( 38.08%)   0.6171* C  19 s( 28.65%)p 2.49( 71.32%)d 0.00(  0.03%)
                                           -0.0003  0.5350 -0.0155  0.2696  0.0020
                                           -0.7267  0.0143  0.3349  0.0032 -0.0080
                                            0.0048 -0.0100 -0.0103 -0.0044
                ( 61.92%)  -0.7869* H  34 s( 99.91%)p 0.00(  0.09%)
                                            0.9995 -0.0018 -0.0099  0.0264 -0.0117


 NHO Directionality and "Bond Bending" (deviations from line of nuclear centers)

         [Thresholds for printing:  angular deviation  >  1.0 degree]
                                    hybrid p-character > 25.0%
                                    orbital occupancy  >  0.10e

                                Line of Centers        Hybrid 1              Hybrid 2
                                ---------------  -------------------   ------------------
                NBO               Theta   Phi    Theta   Phi    Dev    Theta   Phi    Dev
 ========================================================================================
     1. BD (   1) P   1 - C   2    63.2  189.3    66.6  187.7   3.6    115.6   12.6   3.2
     2. BD (   1) P   1 - C   8    63.2  309.3    66.6  307.7   3.6    115.5  132.6   3.2
     3. BD (   1) P   1 - C  14    63.2   69.3    66.6   67.7   3.6    115.5  252.6   3.2
     4. BD (   1) C   2 - C   3    36.6  121.3    36.9  114.2   4.2    143.3  307.4   3.7
     5. BD (   2) C   2 - C   3    36.6  121.3   126.4  121.3  89.8    126.9  121.4  89.7
     6. BD (   1) C   2 - C   7   112.9  229.3   115.5  231.3   3.2     70.0   46.7   3.7
     7. BD (   1) C   3 - C   4    65.9  192.1    62.8  188.8   4.3    111.0   15.4   4.4
     9. BD (   1) C   4 - C   5   112.8  230.1   109.2  226.8   4.7     63.6   53.5   4.8
    10. BD (   2) C   4 - C   5   112.8  230.1   126.6  121.9  90.0    126.7  121.7  89.9
    12. BD (   1) C   5 - C   6   143.5  300.5   143.0  292.6   4.8     36.5  128.6   4.8
    14. BD (   1) C   6 - C   7   114.5   12.5   117.8    9.0   4.6     68.9  195.9   4.5
    15. BD (   2) C   6 - C   7   114.5   12.5   126.2  121.7  89.8    125.9  121.5  90.2
    18. BD (   1) C   8 - C   9   112.8  349.3   115.4  351.3   3.2     70.1  166.8   3.7
    19. BD (   1) C   8 - C  13    36.6  241.3    37.0  234.3   4.2    143.2   67.4   3.7
    20. BD (   2) C   8 - C  13    36.6  241.3   126.5  241.4  89.9    126.9  241.5  89.7
    21. BD (   1) C   9 - C  10    65.5  312.6    68.9  315.9   4.5    117.8  129.1   4.6
    22. BD (   2) C   9 - C  10    65.5  312.6   126.0  241.6  90.2    126.3  241.7  89.8
    24. BD (   1) C  10 - C  11    36.5  240.6    36.5  248.6   4.8    142.9   52.6   4.8
    26. BD (   1) C  11 - C  12    67.2  170.2    63.6  173.5   4.8    109.1  346.9   4.7
    27. BD (   2) C  11 - C  12    67.2  170.2   126.7  241.8  89.9    126.7  242.0  90.0
    29. BD (   1) C  12 - C  13   114.1  132.1   111.0  135.4   4.4     62.8  308.9   4.3
    32. BD (   1) C  14 - C  15   112.7  109.5   115.3  111.5   3.2     70.2  287.0   3.7
    33. BD (   1) C  14 - C  19    36.9    1.3    37.2  354.3   4.2    142.9  187.4   3.7
    34. BD (   2) C  14 - C  19    36.9    1.3   126.7    1.5  89.8    127.2    1.6  89.7
    35. BD (   1) C  15 - C  16    65.5   72.5    68.9   75.9   4.5    117.8  249.0   4.6
    36. BD (   2) C  15 - C  16    65.5   72.5   126.2    1.7  90.2    126.5    1.9  89.8
    38. BD (   1) C  16 - C  17    36.8    0.6    36.8    8.6   4.8    142.6  172.7   4.8
    40. BD (   1) C  17 - C  18    67.4  290.3    63.8  293.7   4.8    109.0  107.1   4.7
    41. BD (   2) C  17 - C  18    67.4  290.3   127.0    1.9  89.9    126.9    2.1  90.0
    43. BD (   1) C  18 - C  19   114.1  252.1   111.0  255.4   4.4     62.8   68.8   4.3
    69. LP (   1) P   1             --     --    180.0    0.0   --       --     --    --
   305. BD*(   2) C   2 - C   3    36.6  121.3   126.4  121.3  89.8    126.9  121.4  89.7
   310. BD*(   2) C   4 - C   5   112.8  230.1   126.6  121.9  90.0    126.7  121.7  89.9
   315. BD*(   2) C   6 - C   7   114.5   12.5   126.2  121.7  89.8    125.9  121.5  90.2
   320. BD*(   2) C   8 - C  13    36.6  241.3   126.5  241.4  89.9    126.9  241.5  89.7
   322. BD*(   2) C   9 - C  10    65.5  312.6   126.0  241.6  90.2    126.3  241.7  89.8
   327. BD*(   2) C  11 - C  12    67.2  170.2   126.7  241.8  89.9    126.7  242.0  90.0
   334. BD*(   2) C  14 - C  19    36.9    1.3   126.7    1.5  89.8    127.2    1.6  89.7
   336. BD*(   2) C  15 - C  16    65.5   72.5   126.2    1.7  90.2    126.5    1.9  89.8
   341. BD*(   2) C  17 - C  18    67.4  290.3   127.0    1.9  89.9    126.9    2.1  90.0


 Second Order Perturbation Theory Analysis of Fock Matrix in NBO Basis

     Threshold for printing:   0.50 kcal/mol
                                                                              E(2)  E(j)-E(i) F(i,j)
         Donor NBO (i)                     Acceptor NBO (j)                 kcal/mol   a.u.    a.u. 
 ===================================================================================================

 within unit  1
   1. BD (   1) P   1 - C   2        / 88. RY*(   1) C   3                    2.08    1.70    0.054
   1. BD (   1) P   1 - C   2        /124. RY*(   1) C   7                    2.42    1.66    0.057
   1. BD (   1) P   1 - C   2        /133. RY*(   1) C   8                    0.93    1.71    0.036
   1. BD (   1) P   1 - C   2        /302. BD*(   1) P   1 - C   8            0.63    0.78    0.020
   1. BD (   1) P   1 - C   2        /303. BD*(   1) P   1 - C  14            0.75    0.78    0.022
   1. BD (   1) P   1 - C   2        /304. BD*(   1) C   2 - C   3            1.96    1.11    0.042
   1. BD (   1) P   1 - C   2        /306. BD*(   1) C   2 - C   7            1.13    1.11    0.032
   1. BD (   1) P   1 - C   2        /307. BD*(   1) C   3 - C   4            3.36    1.13    0.055
   1. BD (   1) P   1 - C   2        /314. BD*(   1) C   6 - C   7            4.01    1.13    0.060
   1. BD (   1) P   1 - C   2        /318. BD*(   1) C   8 - C   9            1.79    1.11    0.040
   1. BD (   1) P   1 - C   2        /334. BD*(   2) C  14 - C  19            1.71    0.57    0.031
   2. BD (   1) P   1 - C   8        /142. RY*(   1) C   9                    2.42    1.66    0.057
   2. BD (   1) P   1 - C   8        /178. RY*(   1) C  13                    2.08    1.70    0.054
   2. BD (   1) P   1 - C   8        /187. RY*(   1) C  14                    0.93    1.71    0.036
   2. BD (   1) P   1 - C   8        /301. BD*(   1) P   1 - C   2            0.75    0.78    0.022
   2. BD (   1) P   1 - C   8        /303. BD*(   1) P   1 - C  14            0.64    0.78    0.020
   2. BD (   1) P   1 - C   8        /305. BD*(   2) C   2 - C   3            1.72    0.57    0.031
   2. BD (   1) P   1 - C   8        /318. BD*(   1) C   8 - C   9            1.13    1.11    0.032
   2. BD (   1) P   1 - C   8        /319. BD*(   1) C   8 - C  13            1.96    1.11    0.042
   2. BD (   1) P   1 - C   8        /321. BD*(   1) C   9 - C  10            4.01    1.13    0.060
   2. BD (   1) P   1 - C   8        /329. BD*(   1) C  12 - C  13            3.36    1.13    0.055
   2. BD (   1) P   1 - C   8        /332. BD*(   1) C  14 - C  15            1.79    1.11    0.040
   3. BD (   1) P   1 - C  14        / 79. RY*(   1) C   2                    0.93    1.71    0.036
   3. BD (   1) P   1 - C  14        /196. RY*(   1) C  15                    2.42    1.66    0.057
   3. BD (   1) P   1 - C  14        /232. RY*(   1) C  19                    2.08    1.70    0.054
   3. BD (   1) P   1 - C  14        /301. BD*(   1) P   1 - C   2            0.63    0.78    0.020
   3. BD (   1) P   1 - C  14        /302. BD*(   1) P   1 - C   8            0.75    0.78    0.022
   3. BD (   1) P   1 - C  14        /306. BD*(   1) C   2 - C   7            1.79    1.11    0.040
   3. BD (   1) P   1 - C  14        /320. BD*(   2) C   8 - C  13            1.72    0.57    0.031
   3. BD (   1) P   1 - C  14        /332. BD*(   1) C  14 - C  15            1.13    1.11    0.032
   3. BD (   1) P   1 - C  14        /333. BD*(   1) C  14 - C  19            1.96    1.11    0.042
   3. BD (   1) P   1 - C  14        /335. BD*(   1) C  15 - C  16            4.01    1.13    0.060
   3. BD (   1) P   1 - C  14        /343. BD*(   1) C  18 - C  19            3.36    1.13    0.055
   4. BD (   1) C   2 - C   3        / 97. RY*(   1) C   4                    1.02    1.85    0.039
   4. BD (   1) C   2 - C   3        / 98. RY*(   2) C   4                    1.24    1.35    0.037
   4. BD (   1) C   2 - C   3        /124. RY*(   1) C   7                    0.67    1.80    0.031
   4. BD (   1) C   2 - C   3        /125. RY*(   2) C   7                    0.65    1.40    0.027
   4. BD (   1) C   2 - C   3        /301. BD*(   1) P   1 - C   2            1.32    0.92    0.031
   4. BD (   1) C   2 - C   3        /306. BD*(   1) C   2 - C   7            4.53    1.25    0.067
   4. BD (   1) C   2 - C   3        /307. BD*(   1) C   3 - C   4            3.65    1.27    0.061
   4. BD (   1) C   2 - C   3        /308. BD*(   1) C   3 - H  20            1.85    1.17    0.042
   4. BD (   1) C   2 - C   3        /311. BD*(   1) C   4 - H  21            2.26    1.16    0.046
   4. BD (   1) C   2 - C   3        /317. BD*(   1) C   7 - H  24            2.59    1.16    0.049
   5. BD (   2) C   2 - C   3        /101. RY*(   5) C   4                    1.04    1.89    0.043
   5. BD (   2) C   2 - C   3        /127. RY*(   4) C   7                    2.06    1.15    0.048
   5. BD (   2) C   2 - C   3        /302. BD*(   1) P   1 - C   8            2.45    0.49    0.033
   5. BD (   2) C   2 - C   3        /310. BD*(   2) C   4 - C   5           19.47    0.29    0.067
   5. BD (   2) C   2 - C   3        /315. BD*(   2) C   6 - C   7           20.10    0.29    0.068
   6. BD (   1) C   2 - C   7        / 88. RY*(   1) C   3                    0.69    1.84    0.032
   6. BD (   1) C   2 - C   7        / 89. RY*(   2) C   3                    0.77    1.44    0.030
   6. BD (   1) C   2 - C   7        /115. RY*(   1) C   6                    1.05    1.85    0.040
   6. BD (   1) C   2 - C   7        /116. RY*(   2) C   6                    1.28    1.34    0.037
   6. BD (   1) C   2 - C   7        /301. BD*(   1) P   1 - C   2            1.19    0.92    0.030
   6. BD (   1) C   2 - C   7        /304. BD*(   1) C   2 - C   3            4.40    1.25    0.066
   6. BD (   1) C   2 - C   7        /308. BD*(   1) C   3 - H  20            2.74    1.17    0.051
   6. BD (   1) C   2 - C   7        /314. BD*(   1) C   6 - C   7            3.54    1.27    0.060
   6. BD (   1) C   2 - C   7        /316. BD*(   1) C   6 - H  23            2.31    1.15    0.046
   6. BD (   1) C   2 - C   7        /317. BD*(   1) C   7 - H  24            1.57    1.15    0.038
   7. BD (   1) C   3 - C   4        / 79. RY*(   1) C   2                    1.37    1.84    0.045
   7. BD (   1) C   3 - C   4        / 80. RY*(   2) C   2                    0.61    1.46    0.027
   7. BD (   1) C   3 - C   4        /106. RY*(   1) C   5                    0.86    1.85    0.036
   7. BD (   1) C   3 - C   4        /107. RY*(   2) C   5                    1.27    1.34    0.037
   7. BD (   1) C   3 - C   4        /301. BD*(   1) P   1 - C   2            3.47    0.91    0.050
   7. BD (   1) C   3 - C   4        /304. BD*(   1) C   2 - C   3            4.25    1.25    0.065
   7. BD (   1) C   3 - C   4        /308. BD*(   1) C   3 - H  20            1.54    1.16    0.038
   7. BD (   1) C   3 - C   4        /309. BD*(   1) C   4 - C   5            3.18    1.25    0.056
   7. BD (   1) C   3 - C   4        /311. BD*(   1) C   4 - H  21            1.40    1.15    0.036
   7. BD (   1) C   3 - C   4        /313. BD*(   1) C   5 - H  22            2.56    1.15    0.049
   8. BD (   1) C   3 - H  20        / 79. RY*(   1) C   2                    0.93    1.67    0.035
   8. BD (   1) C   3 - H  20        / 97. RY*(   1) C   4                    0.76    1.67    0.032
   8. BD (   1) C   3 - H  20        /304. BD*(   1) C   2 - C   3            1.39    1.07    0.034
   8. BD (   1) C   3 - H  20        /306. BD*(   1) C   2 - C   7            4.10    1.07    0.059
   8. BD (   1) C   3 - H  20        /307. BD*(   1) C   3 - C   4            0.93    1.08    0.028
   8. BD (   1) C   3 - H  20        /309. BD*(   1) C   4 - C   5            3.69    1.08    0.056
   9. BD (   1) C   4 - C   5        / 88. RY*(   1) C   3                    0.81    1.84    0.035
   9. BD (   1) C   4 - C   5        / 89. RY*(   2) C   3                    1.27    1.44    0.038
   9. BD (   1) C   4 - C   5        /115. RY*(   1) C   6                    0.84    1.84    0.035
   9. BD (   1) C   4 - C   5        /116. RY*(   2) C   6                    1.32    1.34    0.038
   9. BD (   1) C   4 - C   5        /307. BD*(   1) C   3 - C   4            3.26    1.26    0.057
   9. BD (   1) C   4 - C   5        /308. BD*(   1) C   3 - H  20            2.54    1.16    0.049
   9. BD (   1) C   4 - C   5        /311. BD*(   1) C   4 - H  21            1.38    1.15    0.036
   9. BD (   1) C   4 - C   5        /312. BD*(   1) C   5 - C   6            3.12    1.25    0.056
   9. BD (   1) C   4 - C   5        /313. BD*(   1) C   5 - H  22            1.39    1.15    0.036
   9. BD (   1) C   4 - C   5        /316. BD*(   1) C   6 - H  23            2.63    1.15    0.049
  10. BD (   2) C   4 - C   5        / 92. RY*(   5) C   3                    0.88    2.02    0.041
  10. BD (   2) C   4 - C   5        /119. RY*(   5) C   6                    1.49    1.56    0.047
  10. BD (   2) C   4 - C   5        /305. BD*(   2) C   2 - C   3           21.92    0.28    0.070
  10. BD (   2) C   4 - C   5        /315. BD*(   2) C   6 - C   7           20.00    0.29    0.068
  11. BD (   1) C   4 - H  21        / 88. RY*(   1) C   3                    0.65    1.66    0.030
  11. BD (   1) C   4 - H  21        /106. RY*(   1) C   5                    0.66    1.68    0.030
  11. BD (   1) C   4 - H  21        /304. BD*(   1) C   2 - C   3            4.10    1.08    0.059
  11. BD (   1) C   4 - H  21        /307. BD*(   1) C   3 - C   4            0.90    1.09    0.028
  11. BD (   1) C   4 - H  21        /309. BD*(   1) C   4 - C   5            0.82    1.08    0.027
  11. BD (   1) C   4 - H  21        /312. BD*(   1) C   5 - C   6            3.76    1.08    0.057
  12. BD (   1) C   5 - C   6        / 97. RY*(   1) C   4                    0.86    1.85    0.036
  12. BD (   1) C   5 - C   6        / 98. RY*(   2) C   4                    1.31    1.34    0.038
  12. BD (   1) C   5 - C   6        /124. RY*(   1) C   7                    0.68    1.80    0.031
  12. BD (   1) C   5 - C   6        /125. RY*(   2) C   7                    1.52    1.40    0.041
  12. BD (   1) C   5 - C   6        /309. BD*(   1) C   4 - C   5            3.11    1.26    0.056
  12. BD (   1) C   5 - C   6        /311. BD*(   1) C   4 - H  21            2.64    1.15    0.049
  12. BD (   1) C   5 - C   6        /313. BD*(   1) C   5 - H  22            1.37    1.15    0.035
  12. BD (   1) C   5 - C   6        /314. BD*(   1) C   6 - C   7            3.27    1.26    0.057
  12. BD (   1) C   5 - C   6        /316. BD*(   1) C   6 - H  23            1.38    1.15    0.036
  12. BD (   1) C   5 - C   6        /317. BD*(   1) C   7 - H  24            2.61    1.15    0.049
  13. BD (   1) C   5 - H  22        / 97. RY*(   1) C   4                    0.68    1.67    0.030
  13. BD (   1) C   5 - H  22        /115. RY*(   1) C   6                    0.69    1.67    0.030
  13. BD (   1) C   5 - H  22        /307. BD*(   1) C   3 - C   4            3.79    1.09    0.057
  13. BD (   1) C   5 - H  22        /309. BD*(   1) C   4 - C   5            0.86    1.08    0.027
  13. BD (   1) C   5 - H  22        /312. BD*(   1) C   5 - C   6            0.83    1.08    0.027
  13. BD (   1) C   5 - H  22        /314. BD*(   1) C   6 - C   7            3.77    1.09    0.057
  14. BD (   1) C   6 - C   7        / 79. RY*(   1) C   2                    0.84    1.85    0.035
  14. BD (   1) C   6 - C   7        / 80. RY*(   2) C   2                    1.32    1.46    0.039
  14. BD (   1) C   6 - C   7        /106. RY*(   1) C   5                    0.87    1.86    0.036
  14. BD (   1) C   6 - C   7        /107. RY*(   2) C   5                    1.25    1.34    0.037
  14. BD (   1) C   6 - C   7        /301. BD*(   1) P   1 - C   2            2.91    0.92    0.046
  14. BD (   1) C   6 - C   7        /306. BD*(   1) C   2 - C   7            4.23    1.25    0.065
  14. BD (   1) C   6 - C   7        /312. BD*(   1) C   5 - C   6            3.15    1.26    0.056
  14. BD (   1) C   6 - C   7        /313. BD*(   1) C   5 - H  22            2.55    1.15    0.048
  14. BD (   1) C   6 - C   7        /316. BD*(   1) C   6 - H  23            1.43    1.15    0.036
  14. BD (   1) C   6 - C   7        /317. BD*(   1) C   7 - H  24            1.43    1.15    0.036
  15. BD (   2) C   6 - C   7        / 82. RY*(   4) C   2                    0.67    1.00    0.025
  15. BD (   2) C   6 - C   7        /109. RY*(   4) C   5                    1.02    0.92    0.030
  15. BD (   2) C   6 - C   7        /110. RY*(   5) C   5                    0.67    2.13    0.037
  15. BD (   2) C   6 - C   7        /119. RY*(   5) C   6                    0.51    1.56    0.028
  15. BD (   2) C   6 - C   7        /127. RY*(   4) C   7                    0.53    1.15    0.024
  15. BD (   2) C   6 - C   7        /305. BD*(   2) C   2 - C   3           19.47    0.28    0.066
  15. BD (   2) C   6 - C   7        /310. BD*(   2) C   4 - C   5           20.70    0.29    0.069
  16. BD (   1) C   6 - H  23        /106. RY*(   1) C   5                    0.66    1.68    0.030
  16. BD (   1) C   6 - H  23        /124. RY*(   1) C   7                    0.64    1.62    0.029
  16. BD (   1) C   6 - H  23        /306. BD*(   1) C   2 - C   7            4.05    1.07    0.059
  16. BD (   1) C   6 - H  23        /309. BD*(   1) C   4 - C   5            3.71    1.08    0.057
  16. BD (   1) C   6 - H  23        /312. BD*(   1) C   5 - C   6            0.82    1.08    0.027
  16. BD (   1) C   6 - H  23        /314. BD*(   1) C   6 - C   7            0.91    1.09    0.028
  17. BD (   1) C   7 - H  24        / 79. RY*(   1) C   2                    0.99    1.67    0.036
  17. BD (   1) C   7 - H  24        /115. RY*(   1) C   6                    0.71    1.67    0.031
  17. BD (   1) C   7 - H  24        /304. BD*(   1) C   2 - C   3            4.11    1.07    0.059
  17. BD (   1) C   7 - H  24        /306. BD*(   1) C   2 - C   7            1.12    1.07    0.031
  17. BD (   1) C   7 - H  24        /312. BD*(   1) C   5 - C   6            3.72    1.08    0.057
  17. BD (   1) C   7 - H  24        /314. BD*(   1) C   6 - C   7            0.87    1.09    0.027
  18. BD (   1) C   8 - C   9        /151. RY*(   1) C  10                    1.05    1.85    0.040
  18. BD (   1) C   8 - C   9        /152. RY*(   2) C  10                    1.28    1.34    0.037
  18. BD (   1) C   8 - C   9        /178. RY*(   1) C  13                    0.69    1.84    0.032
  18. BD (   1) C   8 - C   9        /179. RY*(   2) C  13                    0.77    1.44    0.030
  18. BD (   1) C   8 - C   9        /302. BD*(   1) P   1 - C   8            1.19    0.92    0.030
  18. BD (   1) C   8 - C   9        /319. BD*(   1) C   8 - C  13            4.39    1.25    0.066
  18. BD (   1) C   8 - C   9        /321. BD*(   1) C   9 - C  10            3.54    1.27    0.060
  18. BD (   1) C   8 - C   9        /323. BD*(   1) C   9 - H  25            1.57    1.15    0.038
  18. BD (   1) C   8 - C   9        /325. BD*(   1) C  10 - H  26            2.31    1.15    0.046
  18. BD (   1) C   8 - C   9        /331. BD*(   1) C  13 - H  29            2.74    1.17    0.051
  19. BD (   1) C   8 - C  13        /142. RY*(   1) C   9                    0.67    1.80    0.031
  19. BD (   1) C   8 - C  13        /143. RY*(   2) C   9                    0.65    1.40    0.027
  19. BD (   1) C   8 - C  13        /169. RY*(   1) C  12                    1.02    1.85    0.039
  19. BD (   1) C   8 - C  13        /170. RY*(   2) C  12                    1.24    1.35    0.037
  19. BD (   1) C   8 - C  13        /302. BD*(   1) P   1 - C   8            1.32    0.92    0.031
  19. BD (   1) C   8 - C  13        /318. BD*(   1) C   8 - C   9            4.53    1.25    0.067
  19. BD (   1) C   8 - C  13        /323. BD*(   1) C   9 - H  25            2.59    1.16    0.049
  19. BD (   1) C   8 - C  13        /329. BD*(   1) C  12 - C  13            3.65    1.27    0.061
  19. BD (   1) C   8 - C  13        /330. BD*(   1) C  12 - H  28            2.26    1.16    0.046
  19. BD (   1) C   8 - C  13        /331. BD*(   1) C  13 - H  29            1.85    1.17    0.042
  20. BD (   2) C   8 - C  13        /145. RY*(   4) C   9                    2.06    1.15    0.048
  20. BD (   2) C   8 - C  13        /173. RY*(   5) C  12                    1.05    1.88    0.043
  20. BD (   2) C   8 - C  13        /303. BD*(   1) P   1 - C  14            2.45    0.49    0.033
  20. BD (   2) C   8 - C  13        /322. BD*(   2) C   9 - C  10           20.10    0.29    0.068
  20. BD (   2) C   8 - C  13        /327. BD*(   2) C  11 - C  12           19.47    0.29    0.067
  21. BD (   1) C   9 - C  10        /133. RY*(   1) C   8                    0.84    1.85    0.035
  21. BD (   1) C   9 - C  10        /134. RY*(   2) C   8                    1.32    1.46    0.039
  21. BD (   1) C   9 - C  10        /160. RY*(   1) C  11                    0.87    1.86    0.036
  21. BD (   1) C   9 - C  10        /161. RY*(   2) C  11                    1.25    1.34    0.037
  21. BD (   1) C   9 - C  10        /302. BD*(   1) P   1 - C   8            2.91    0.92    0.046
  21. BD (   1) C   9 - C  10        /318. BD*(   1) C   8 - C   9            4.23    1.25    0.065
  21. BD (   1) C   9 - C  10        /323. BD*(   1) C   9 - H  25            1.43    1.15    0.036
  21. BD (   1) C   9 - C  10        /324. BD*(   1) C  10 - C  11            3.15    1.26    0.056
  21. BD (   1) C   9 - C  10        /325. BD*(   1) C  10 - H  26            1.43    1.15    0.036
  21. BD (   1) C   9 - C  10        /328. BD*(   1) C  11 - H  27            2.55    1.15    0.048
  22. BD (   2) C   9 - C  10        /136. RY*(   4) C   8                    0.67    1.00    0.025
  22. BD (   2) C   9 - C  10        /145. RY*(   4) C   9                    0.53    1.15    0.024
  22. BD (   2) C   9 - C  10        /155. RY*(   5) C  10                    0.51    1.56    0.028
  22. BD (   2) C   9 - C  10        /163. RY*(   4) C  11                    1.02    0.92    0.030
  22. BD (   2) C   9 - C  10        /164. RY*(   5) C  11                    0.67    2.13    0.037
  22. BD (   2) C   9 - C  10        /320. BD*(   2) C   8 - C  13           19.47    0.28    0.066
  22. BD (   2) C   9 - C  10        /327. BD*(   2) C  11 - C  12           20.70    0.29    0.069
  23. BD (   1) C   9 - H  25        /133. RY*(   1) C   8                    0.99    1.67    0.036
  23. BD (   1) C   9 - H  25        /151. RY*(   1) C  10                    0.71    1.67    0.031
  23. BD (   1) C   9 - H  25        /318. BD*(   1) C   8 - C   9            1.12    1.07    0.031
  23. BD (   1) C   9 - H  25        /319. BD*(   1) C   8 - C  13            4.10    1.07    0.059
  23. BD (   1) C   9 - H  25        /321. BD*(   1) C   9 - C  10            0.87    1.09    0.027
  23. BD (   1) C   9 - H  25        /324. BD*(   1) C  10 - C  11            3.72    1.08    0.057
  24. BD (   1) C  10 - C  11        /142. RY*(   1) C   9                    0.68    1.80    0.031
  24. BD (   1) C  10 - C  11        /143. RY*(   2) C   9                    1.51    1.40    0.041
  24. BD (   1) C  10 - C  11        /169. RY*(   1) C  12                    0.86    1.85    0.036
  24. BD (   1) C  10 - C  11        /170. RY*(   2) C  12                    1.31    1.34    0.038
  24. BD (   1) C  10 - C  11        /321. BD*(   1) C   9 - C  10            3.27    1.26    0.057
  24. BD (   1) C  10 - C  11        /323. BD*(   1) C   9 - H  25            2.61    1.15    0.049
  24. BD (   1) C  10 - C  11        /325. BD*(   1) C  10 - H  26            1.38    1.15    0.036
  24. BD (   1) C  10 - C  11        /326. BD*(   1) C  11 - C  12            3.11    1.26    0.056
  24. BD (   1) C  10 - C  11        /328. BD*(   1) C  11 - H  27            1.37    1.15    0.035
  24. BD (   1) C  10 - C  11        /330. BD*(   1) C  12 - H  28            2.64    1.15    0.049
  25. BD (   1) C  10 - H  26        /142. RY*(   1) C   9                    0.64    1.62    0.029
  25. BD (   1) C  10 - H  26        /160. RY*(   1) C  11                    0.66    1.68    0.030
  25. BD (   1) C  10 - H  26        /318. BD*(   1) C   8 - C   9            4.05    1.07    0.059
  25. BD (   1) C  10 - H  26        /321. BD*(   1) C   9 - C  10            0.91    1.09    0.028
  25. BD (   1) C  10 - H  26        /324. BD*(   1) C  10 - C  11            0.82    1.08    0.027
  25. BD (   1) C  10 - H  26        /326. BD*(   1) C  11 - C  12            3.71    1.08    0.057
  26. BD (   1) C  11 - C  12        /151. RY*(   1) C  10                    0.84    1.84    0.035
  26. BD (   1) C  11 - C  12        /152. RY*(   2) C  10                    1.32    1.34    0.038
  26. BD (   1) C  11 - C  12        /178. RY*(   1) C  13                    0.81    1.84    0.035
  26. BD (   1) C  11 - C  12        /179. RY*(   2) C  13                    1.27    1.44    0.038
  26. BD (   1) C  11 - C  12        /324. BD*(   1) C  10 - C  11            3.12    1.25    0.056
  26. BD (   1) C  11 - C  12        /325. BD*(   1) C  10 - H  26            2.63    1.15    0.049
  26. BD (   1) C  11 - C  12        /328. BD*(   1) C  11 - H  27            1.39    1.15    0.036
  26. BD (   1) C  11 - C  12        /329. BD*(   1) C  12 - C  13            3.26    1.26    0.057
  26. BD (   1) C  11 - C  12        /330. BD*(   1) C  12 - H  28            1.38    1.15    0.036
  26. BD (   1) C  11 - C  12        /331. BD*(   1) C  13 - H  29            2.54    1.16    0.049
  27. BD (   2) C  11 - C  12        /155. RY*(   5) C  10                    1.49    1.56    0.047
  27. BD (   2) C  11 - C  12        /182. RY*(   5) C  13                    0.88    2.02    0.041
  27. BD (   2) C  11 - C  12        /320. BD*(   2) C   8 - C  13           21.92    0.28    0.070
  27. BD (   2) C  11 - C  12        /322. BD*(   2) C   9 - C  10           20.00    0.29    0.068
  28. BD (   1) C  11 - H  27        /151. RY*(   1) C  10                    0.69    1.67    0.030
  28. BD (   1) C  11 - H  27        /169. RY*(   1) C  12                    0.68    1.67    0.030
  28. BD (   1) C  11 - H  27        /321. BD*(   1) C   9 - C  10            3.77    1.09    0.057
  28. BD (   1) C  11 - H  27        /324. BD*(   1) C  10 - C  11            0.83    1.08    0.027
  28. BD (   1) C  11 - H  27        /326. BD*(   1) C  11 - C  12            0.86    1.08    0.027
  28. BD (   1) C  11 - H  27        /329. BD*(   1) C  12 - C  13            3.79    1.09    0.057
  29. BD (   1) C  12 - C  13        /133. RY*(   1) C   8                    1.37    1.84    0.045
  29. BD (   1) C  12 - C  13        /134. RY*(   2) C   8                    0.61    1.46    0.027
  29. BD (   1) C  12 - C  13        /160. RY*(   1) C  11                    0.86    1.85    0.036
  29. BD (   1) C  12 - C  13        /161. RY*(   2) C  11                    1.27    1.34    0.037
  29. BD (   1) C  12 - C  13        /302. BD*(   1) P   1 - C   8            3.46    0.91    0.050
  29. BD (   1) C  12 - C  13        /319. BD*(   1) C   8 - C  13            4.25    1.25    0.065
  29. BD (   1) C  12 - C  13        /326. BD*(   1) C  11 - C  12            3.18    1.25    0.056
  29. BD (   1) C  12 - C  13        /328. BD*(   1) C  11 - H  27            2.56    1.15    0.049
  29. BD (   1) C  12 - C  13        /330. BD*(   1) C  12 - H  28            1.40    1.15    0.036
  29. BD (   1) C  12 - C  13        /331. BD*(   1) C  13 - H  29            1.54    1.16    0.038
  30. BD (   1) C  12 - H  28        /160. RY*(   1) C  11                    0.66    1.68    0.030
  30. BD (   1) C  12 - H  28        /178. RY*(   1) C  13                    0.65    1.66    0.030
  30. BD (   1) C  12 - H  28        /319. BD*(   1) C   8 - C  13            4.10    1.08    0.059
  30. BD (   1) C  12 - H  28        /324. BD*(   1) C  10 - C  11            3.76    1.08    0.057
  30. BD (   1) C  12 - H  28        /326. BD*(   1) C  11 - C  12            0.82    1.08    0.027
  30. BD (   1) C  12 - H  28        /329. BD*(   1) C  12 - C  13            0.90    1.09    0.028
  31. BD (   1) C  13 - H  29        /133. RY*(   1) C   8                    0.93    1.67    0.035
  31. BD (   1) C  13 - H  29        /169. RY*(   1) C  12                    0.76    1.67    0.032
  31. BD (   1) C  13 - H  29        /318. BD*(   1) C   8 - C   9            4.10    1.07    0.059
  31. BD (   1) C  13 - H  29        /319. BD*(   1) C   8 - C  13            1.39    1.07    0.034
  31. BD (   1) C  13 - H  29        /326. BD*(   1) C  11 - C  12            3.69    1.08    0.056
  31. BD (   1) C  13 - H  29        /329. BD*(   1) C  12 - C  13            0.93    1.08    0.028
  32. BD (   1) C  14 - C  15        /205. RY*(   1) C  16                    1.05    1.85    0.040
  32. BD (   1) C  14 - C  15        /206. RY*(   2) C  16                    1.28    1.34    0.037
  32. BD (   1) C  14 - C  15        /232. RY*(   1) C  19                    0.69    1.84    0.032
  32. BD (   1) C  14 - C  15        /233. RY*(   2) C  19                    0.77    1.44    0.030
  32. BD (   1) C  14 - C  15        /303. BD*(   1) P   1 - C  14            1.19    0.92    0.030
  32. BD (   1) C  14 - C  15        /333. BD*(   1) C  14 - C  19            4.40    1.25    0.066
  32. BD (   1) C  14 - C  15        /335. BD*(   1) C  15 - C  16            3.54    1.27    0.060
  32. BD (   1) C  14 - C  15        /337. BD*(   1) C  15 - H  30            1.57    1.15    0.038
  32. BD (   1) C  14 - C  15        /339. BD*(   1) C  16 - H  31            2.31    1.15    0.046
  32. BD (   1) C  14 - C  15        /345. BD*(   1) C  19 - H  34            2.74    1.17    0.051
  33. BD (   1) C  14 - C  19        /196. RY*(   1) C  15                    0.67    1.80    0.031
  33. BD (   1) C  14 - C  19        /197. RY*(   2) C  15                    0.65    1.40    0.027
  33. BD (   1) C  14 - C  19        /223. RY*(   1) C  18                    1.02    1.85    0.039
  33. BD (   1) C  14 - C  19        /224. RY*(   2) C  18                    1.24    1.35    0.037
  33. BD (   1) C  14 - C  19        /303. BD*(   1) P   1 - C  14            1.32    0.92    0.031
  33. BD (   1) C  14 - C  19        /332. BD*(   1) C  14 - C  15            4.53    1.25    0.067
  33. BD (   1) C  14 - C  19        /337. BD*(   1) C  15 - H  30            2.59    1.16    0.049
  33. BD (   1) C  14 - C  19        /343. BD*(   1) C  18 - C  19            3.65    1.27    0.061
  33. BD (   1) C  14 - C  19        /344. BD*(   1) C  18 - H  33            2.26    1.16    0.046
  33. BD (   1) C  14 - C  19        /345. BD*(   1) C  19 - H  34            1.85    1.17    0.042
  34. BD (   2) C  14 - C  19        /199. RY*(   4) C  15                    2.06    1.15    0.048
  34. BD (   2) C  14 - C  19        /227. RY*(   5) C  18                    1.04    1.88    0.043
  34. BD (   2) C  14 - C  19        /301. BD*(   1) P   1 - C   2            2.45    0.49    0.033
  34. BD (   2) C  14 - C  19        /336. BD*(   2) C  15 - C  16           20.09    0.29    0.068
  34. BD (   2) C  14 - C  19        /341. BD*(   2) C  17 - C  18           19.47    0.29    0.067
  35. BD (   1) C  15 - C  16        /187. RY*(   1) C  14                    0.84    1.85    0.035
  35. BD (   1) C  15 - C  16        /188. RY*(   2) C  14                    1.33    1.46    0.039
  35. BD (   1) C  15 - C  16        /214. RY*(   1) C  17                    0.87    1.86    0.036
  35. BD (   1) C  15 - C  16        /215. RY*(   2) C  17                    1.25    1.34    0.037
  35. BD (   1) C  15 - C  16        /303. BD*(   1) P   1 - C  14            2.91    0.92    0.046
  35. BD (   1) C  15 - C  16        /332. BD*(   1) C  14 - C  15            4.23    1.25    0.065
  35. BD (   1) C  15 - C  16        /337. BD*(   1) C  15 - H  30            1.43    1.15    0.036
  35. BD (   1) C  15 - C  16        /338. BD*(   1) C  16 - C  17            3.15    1.26    0.056
  35. BD (   1) C  15 - C  16        /339. BD*(   1) C  16 - H  31            1.43    1.15    0.036
  35. BD (   1) C  15 - C  16        /342. BD*(   1) C  17 - H  32            2.55    1.15    0.048
  36. BD (   2) C  15 - C  16        /190. RY*(   4) C  14                    0.67    1.00    0.025
  36. BD (   2) C  15 - C  16        /199. RY*(   4) C  15                    0.53    1.15    0.024
  36. BD (   2) C  15 - C  16        /209. RY*(   5) C  16                    0.51    1.55    0.027
  36. BD (   2) C  15 - C  16        /217. RY*(   4) C  17                    1.03    0.92    0.030
  36. BD (   2) C  15 - C  16        /218. RY*(   5) C  17                    0.67    2.13    0.037
  36. BD (   2) C  15 - C  16        /334. BD*(   2) C  14 - C  19           19.46    0.28    0.066
  36. BD (   2) C  15 - C  16        /341. BD*(   2) C  17 - C  18           20.69    0.29    0.069
  37. BD (   1) C  15 - H  30        /187. RY*(   1) C  14                    0.99    1.67    0.036
  37. BD (   1) C  15 - H  30        /205. RY*(   1) C  16                    0.71    1.67    0.031
  37. BD (   1) C  15 - H  30        /332. BD*(   1) C  14 - C  15            1.12    1.07    0.031
  37. BD (   1) C  15 - H  30        /333. BD*(   1) C  14 - C  19            4.10    1.07    0.059
  37. BD (   1) C  15 - H  30        /335. BD*(   1) C  15 - C  16            0.87    1.09    0.027
  37. BD (   1) C  15 - H  30        /338. BD*(   1) C  16 - C  17            3.72    1.08    0.057
  38. BD (   1) C  16 - C  17        /196. RY*(   1) C  15                    0.68    1.80    0.031
  38. BD (   1) C  16 - C  17        /197. RY*(   2) C  15                    1.51    1.40    0.041
  38. BD (   1) C  16 - C  17        /223. RY*(   1) C  18                    0.86    1.85    0.036
  38. BD (   1) C  16 - C  17        /224. RY*(   2) C  18                    1.30    1.34    0.038
  38. BD (   1) C  16 - C  17        /335. BD*(   1) C  15 - C  16            3.27    1.26    0.057
  38. BD (   1) C  16 - C  17        /337. BD*(   1) C  15 - H  30            2.61    1.15    0.049
  38. BD (   1) C  16 - C  17        /339. BD*(   1) C  16 - H  31            1.38    1.15    0.036
  38. BD (   1) C  16 - C  17        /340. BD*(   1) C  17 - C  18            3.11    1.26    0.056
  38. BD (   1) C  16 - C  17        /342. BD*(   1) C  17 - H  32            1.37    1.15    0.035
  38. BD (   1) C  16 - C  17        /344. BD*(   1) C  18 - H  33            2.64    1.15    0.049
  39. BD (   1) C  16 - H  31        /196. RY*(   1) C  15                    0.64    1.62    0.029
  39. BD (   1) C  16 - H  31        /214. RY*(   1) C  17                    0.66    1.68    0.030
  39. BD (   1) C  16 - H  31        /332. BD*(   1) C  14 - C  15            4.05    1.07    0.059
  39. BD (   1) C  16 - H  31        /335. BD*(   1) C  15 - C  16            0.91    1.09    0.028
  39. BD (   1) C  16 - H  31        /338. BD*(   1) C  16 - C  17            0.82    1.08    0.027
  39. BD (   1) C  16 - H  31        /340. BD*(   1) C  17 - C  18            3.71    1.08    0.057
  40. BD (   1) C  17 - C  18        /205. RY*(   1) C  16                    0.84    1.84    0.035
  40. BD (   1) C  17 - C  18        /206. RY*(   2) C  16                    1.32    1.34    0.038
  40. BD (   1) C  17 - C  18        /232. RY*(   1) C  19                    0.81    1.84    0.035
  40. BD (   1) C  17 - C  18        /233. RY*(   2) C  19                    1.27    1.44    0.038
  40. BD (   1) C  17 - C  18        /338. BD*(   1) C  16 - C  17            3.12    1.25    0.056
  40. BD (   1) C  17 - C  18        /339. BD*(   1) C  16 - H  31            2.63    1.15    0.049
  40. BD (   1) C  17 - C  18        /342. BD*(   1) C  17 - H  32            1.39    1.15    0.036
  40. BD (   1) C  17 - C  18        /343. BD*(   1) C  18 - C  19            3.26    1.26    0.057
  40. BD (   1) C  17 - C  18        /344. BD*(   1) C  18 - H  33            1.38    1.15    0.036
  40. BD (   1) C  17 - C  18        /345. BD*(   1) C  19 - H  34            2.54    1.16    0.049
  41. BD (   2) C  17 - C  18        /209. RY*(   5) C  16                    1.49    1.55    0.047
  41. BD (   2) C  17 - C  18        /236. RY*(   5) C  19                    0.88    2.02    0.041
  41. BD (   2) C  17 - C  18        /334. BD*(   2) C  14 - C  19           21.91    0.28    0.070
  41. BD (   2) C  17 - C  18        /336. BD*(   2) C  15 - C  16           20.00    0.29    0.068
  42. BD (   1) C  17 - H  32        /205. RY*(   1) C  16                    0.69    1.67    0.030
  42. BD (   1) C  17 - H  32        /223. RY*(   1) C  18                    0.68    1.67    0.030
  42. BD (   1) C  17 - H  32        /335. BD*(   1) C  15 - C  16            3.77    1.09    0.057
  42. BD (   1) C  17 - H  32        /338. BD*(   1) C  16 - C  17            0.83    1.08    0.027
  42. BD (   1) C  17 - H  32        /340. BD*(   1) C  17 - C  18            0.86    1.08    0.027
  42. BD (   1) C  17 - H  32        /343. BD*(   1) C  18 - C  19            3.79    1.09    0.057
  43. BD (   1) C  18 - C  19        /187. RY*(   1) C  14                    1.37    1.84    0.045
  43. BD (   1) C  18 - C  19        /188. RY*(   2) C  14                    0.61    1.46    0.027
  43. BD (   1) C  18 - C  19        /214. RY*(   1) C  17                    0.86    1.85    0.036
  43. BD (   1) C  18 - C  19        /215. RY*(   2) C  17                    1.27    1.34    0.037
  43. BD (   1) C  18 - C  19        /303. BD*(   1) P   1 - C  14            3.47    0.91    0.050
  43. BD (   1) C  18 - C  19        /333. BD*(   1) C  14 - C  19            4.25    1.25    0.065
  43. BD (   1) C  18 - C  19        /340. BD*(   1) C  17 - C  18            3.18    1.26    0.056
  43. BD (   1) C  18 - C  19        /342. BD*(   1) C  17 - H  32            2.56    1.15    0.049
  43. BD (   1) C  18 - C  19        /344. BD*(   1) C  18 - H  33            1.40    1.15    0.036
  43. BD (   1) C  18 - C  19        /345. BD*(   1) C  19 - H  34            1.54    1.16    0.038
  44. BD (   1) C  18 - H  33        /214. RY*(   1) C  17                    0.66    1.68    0.030
  44. BD (   1) C  18 - H  33        /232. RY*(   1) C  19                    0.65    1.66    0.030
  44. BD (   1) C  18 - H  33        /333. BD*(   1) C  14 - C  19            4.10    1.08    0.059
  44. BD (   1) C  18 - H  33        /338. BD*(   1) C  16 - C  17            3.76    1.08    0.057
  44. BD (   1) C  18 - H  33        /340. BD*(   1) C  17 - C  18            0.82    1.08    0.027
  44. BD (   1) C  18 - H  33        /343. BD*(   1) C  18 - C  19            0.90    1.09    0.028
  45. BD (   1) C  19 - H  34        /187. RY*(   1) C  14                    0.93    1.67    0.035
  45. BD (   1) C  19 - H  34        /223. RY*(   1) C  18                    0.76    1.67    0.032
  45. BD (   1) C  19 - H  34        /332. BD*(   1) C  14 - C  15            4.10    1.07    0.059
  45. BD (   1) C  19 - H  34        /333. BD*(   1) C  14 - C  19            1.39    1.07    0.034
  45. BD (   1) C  19 - H  34        /340. BD*(   1) C  17 - C  18            3.69    1.08    0.056
  45. BD (   1) C  19 - H  34        /343. BD*(   1) C  18 - C  19            0.93    1.08    0.028
  47. CR (   2) P   1                / 79. RY*(   1) C   2                    0.58    8.38    0.062
  47. CR (   2) P   1                /133. RY*(   1) C   8                    0.58    8.38    0.062
  47. CR (   2) P   1                /187. RY*(   1) C  14                    0.58    8.38    0.062
  47. CR (   2) P   1                /304. BD*(   1) C   2 - C   3            1.17    7.79    0.086
  47. CR (   2) P   1                /306. BD*(   1) C   2 - C   7            0.64    7.78    0.064
  47. CR (   2) P   1                /318. BD*(   1) C   8 - C   9            0.64    7.78    0.064
  47. CR (   2) P   1                /319. BD*(   1) C   8 - C  13            1.17    7.79    0.086
  47. CR (   2) P   1                /332. BD*(   1) C  14 - C  15            0.64    7.78    0.064
  47. CR (   2) P   1                /333. BD*(   1) C  14 - C  19            1.17    7.79    0.086
  51. CR (   1) C   2                / 89. RY*(   2) C   3                    1.93   10.82    0.129
  51. CR (   1) C   2                /125. RY*(   2) C   7                    1.74   10.78    0.122
  51. CR (   1) C   2                /307. BD*(   1) C   3 - C   4            0.93   10.65    0.089
  51. CR (   1) C   2                /308. BD*(   1) C   3 - H  20            0.73   10.55    0.079
  51. CR (   1) C   2                /314. BD*(   1) C   6 - C   7            0.91   10.65    0.088
  51. CR (   1) C   2                /317. BD*(   1) C   7 - H  24            0.70   10.53    0.077
  52. CR (   1) C   3                / 80. RY*(   2) C   2                    2.29   10.84    0.141
  52. CR (   1) C   3                / 98. RY*(   2) C   4                    1.46   10.72    0.112
  52. CR (   1) C   3                / 99. RY*(   3) C   4                    0.54   10.74    0.068
  52. CR (   1) C   3                /241. RY*(   1) H  20                    0.79   10.50    0.081
  52. CR (   1) C   3                /301. BD*(   1) P   1 - C   2            1.06   10.29    0.094
  52. CR (   1) C   3                /304. BD*(   1) C   2 - C   3            0.56   10.63    0.069
  52. CR (   1) C   3                /306. BD*(   1) C   2 - C   7            1.12   10.62    0.098
  52. CR (   1) C   3                /309. BD*(   1) C   4 - C   5            0.98   10.63    0.091
  52. CR (   1) C   3                /311. BD*(   1) C   4 - H  21            0.66   10.53    0.074
  53. CR (   1) C   4                / 89. RY*(   2) C   3                    0.68   10.82    0.077
  53. CR (   1) C   4                / 90. RY*(   3) C   3                    0.96   10.72    0.090
  53. CR (   1) C   4                /107. RY*(   2) C   5                    1.49   10.72    0.113
  53. CR (   1) C   4                /108. RY*(   3) C   5                    0.51   10.71    0.066
  53. CR (   1) C   4                /245. RY*(   1) H  21                    0.67   10.42    0.075
  53. CR (   1) C   4                /304. BD*(   1) C   2 - C   3            1.16   10.63    0.100
  53. CR (   1) C   4                /308. BD*(   1) C   3 - H  20            0.72   10.55    0.078
  53. CR (   1) C   4                /312. BD*(   1) C   5 - C   6            0.95   10.64    0.090
  53. CR (   1) C   4                /313. BD*(   1) C   5 - H  22            0.70   10.53    0.077
  54. CR (   1) C   5                / 98. RY*(   2) C   4                    1.48   10.73    0.113
  54. CR (   1) C   5                / 99. RY*(   3) C   4                    0.55   10.75    0.069
  54. CR (   1) C   5                /116. RY*(   2) C   6                    1.42   10.72    0.110
  54. CR (   1) C   5                /117. RY*(   3) C   6                    0.59   10.73    0.071
  54. CR (   1) C   5                /249. RY*(   1) H  22                    0.68   10.42    0.075
  54. CR (   1) C   5                /307. BD*(   1) C   3 - C   4            0.98   10.65    0.092
  54. CR (   1) C   5                /311. BD*(   1) C   4 - H  21            0.70   10.53    0.077
  54. CR (   1) C   5                /314. BD*(   1) C   6 - C   7            0.97   10.65    0.091
  54. CR (   1) C   5                /316. BD*(   1) C   6 - H  23            0.70   10.53    0.077
  55. CR (   1) C   6                /107. RY*(   2) C   5                    1.45   10.72    0.111
  55. CR (   1) C   6                /108. RY*(   3) C   5                    0.55   10.71    0.068
  55. CR (   1) C   6                /125. RY*(   2) C   7                    1.02   10.78    0.094
  55. CR (   1) C   6                /126. RY*(   3) C   7                    0.72   10.68    0.078
  55. CR (   1) C   6                /253. RY*(   1) H  23                    0.68   10.42    0.075
  55. CR (   1) C   6                /306. BD*(   1) C   2 - C   7            1.16   10.63    0.100
  55. CR (   1) C   6                /309. BD*(   1) C   4 - C   5            0.95   10.64    0.090
  55. CR (   1) C   6                /313. BD*(   1) C   5 - H  22            0.69   10.53    0.077
  55. CR (   1) C   6                /317. BD*(   1) C   7 - H  24            0.72   10.53    0.078
  56. CR (   1) C   7                / 80. RY*(   2) C   2                    0.71   10.84    0.078
  56. CR (   1) C   7                / 81. RY*(   3) C   2                    1.38   10.83    0.109
  56. CR (   1) C   7                /116. RY*(   2) C   6                    1.52   10.72    0.114
  56. CR (   1) C   7                /117. RY*(   3) C   6                    0.51   10.73    0.066
  56. CR (   1) C   7                /257. RY*(   1) H  24                    0.69   10.44    0.076
  56. CR (   1) C   7                /301. BD*(   1) P   1 - C   2            0.93   10.29    0.088
  56. CR (   1) C   7                /304. BD*(   1) C   2 - C   3            1.09   10.63    0.097
  56. CR (   1) C   7                /306. BD*(   1) C   2 - C   7            0.54   10.62    0.068
  56. CR (   1) C   7                /312. BD*(   1) C   5 - C   6            0.97   10.63    0.091
  56. CR (   1) C   7                /316. BD*(   1) C   6 - H  23            0.67   10.53    0.075
  57. CR (   1) C   8                /143. RY*(   2) C   9                    1.74   10.78    0.122
  57. CR (   1) C   8                /179. RY*(   2) C  13                    1.93   10.82    0.129
  57. CR (   1) C   8                /321. BD*(   1) C   9 - C  10            0.91   10.65    0.088
  57. CR (   1) C   8                /323. BD*(   1) C   9 - H  25            0.70   10.53    0.077
  57. CR (   1) C   8                /329. BD*(   1) C  12 - C  13            0.93   10.65    0.089
  57. CR (   1) C   8                /331. BD*(   1) C  13 - H  29            0.73   10.55    0.079
  58. CR (   1) C   9                /134. RY*(   2) C   8                    0.71   10.84    0.078
  58. CR (   1) C   9                /135. RY*(   3) C   8                    1.38   10.83    0.109
  58. CR (   1) C   9                /152. RY*(   2) C  10                    1.52   10.72    0.114
  58. CR (   1) C   9                /153. RY*(   3) C  10                    0.51   10.73    0.066
  58. CR (   1) C   9                /261. RY*(   1) H  25                    0.69   10.44    0.076
  58. CR (   1) C   9                /302. BD*(   1) P   1 - C   8            0.93   10.29    0.088
  58. CR (   1) C   9                /318. BD*(   1) C   8 - C   9            0.54   10.62    0.068
  58. CR (   1) C   9                /319. BD*(   1) C   8 - C  13            1.09   10.63    0.097
  58. CR (   1) C   9                /324. BD*(   1) C  10 - C  11            0.97   10.63    0.091
  58. CR (   1) C   9                /325. BD*(   1) C  10 - H  26            0.67   10.53    0.075
  59. CR (   1) C  10                /143. RY*(   2) C   9                    1.02   10.78    0.094
  59. CR (   1) C  10                /144. RY*(   3) C   9                    0.72   10.68    0.078
  59. CR (   1) C  10                /161. RY*(   2) C  11                    1.45   10.72    0.111
  59. CR (   1) C  10                /162. RY*(   3) C  11                    0.55   10.71    0.068
  59. CR (   1) C  10                /265. RY*(   1) H  26                    0.68   10.42    0.075
  59. CR (   1) C  10                /318. BD*(   1) C   8 - C   9            1.16   10.63    0.100
  59. CR (   1) C  10                /323. BD*(   1) C   9 - H  25            0.72   10.53    0.078
  59. CR (   1) C  10                /326. BD*(   1) C  11 - C  12            0.95   10.64    0.090
  59. CR (   1) C  10                /328. BD*(   1) C  11 - H  27            0.69   10.53    0.077
  60. CR (   1) C  11                /152. RY*(   2) C  10                    1.42   10.72    0.110
  60. CR (   1) C  11                /153. RY*(   3) C  10                    0.60   10.73    0.071
  60. CR (   1) C  11                /170. RY*(   2) C  12                    1.48   10.73    0.113
  60. CR (   1) C  11                /171. RY*(   3) C  12                    0.55   10.75    0.069
  60. CR (   1) C  11                /269. RY*(   1) H  27                    0.68   10.42    0.075
  60. CR (   1) C  11                /321. BD*(   1) C   9 - C  10            0.97   10.65    0.091
  60. CR (   1) C  11                /325. BD*(   1) C  10 - H  26            0.70   10.53    0.077
  60. CR (   1) C  11                /329. BD*(   1) C  12 - C  13            0.98   10.65    0.092
  60. CR (   1) C  11                /330. BD*(   1) C  12 - H  28            0.70   10.53    0.077
  61. CR (   1) C  12                /161. RY*(   2) C  11                    1.49   10.72    0.113
  61. CR (   1) C  12                /162. RY*(   3) C  11                    0.51   10.71    0.066
  61. CR (   1) C  12                /179. RY*(   2) C  13                    0.68   10.82    0.077
  61. CR (   1) C  12                /180. RY*(   3) C  13                    0.95   10.72    0.090
  61. CR (   1) C  12                /273. RY*(   1) H  28                    0.67   10.42    0.075
  61. CR (   1) C  12                /319. BD*(   1) C   8 - C  13            1.16   10.63    0.100
  61. CR (   1) C  12                /324. BD*(   1) C  10 - C  11            0.95   10.64    0.090
  61. CR (   1) C  12                /328. BD*(   1) C  11 - H  27            0.70   10.53    0.077
  61. CR (   1) C  12                /331. BD*(   1) C  13 - H  29            0.72   10.55    0.078
  62. CR (   1) C  13                /134. RY*(   2) C   8                    2.29   10.84    0.141
  62. CR (   1) C  13                /170. RY*(   2) C  12                    1.46   10.72    0.112
  62. CR (   1) C  13                /171. RY*(   3) C  12                    0.54   10.74    0.068
  62. CR (   1) C  13                /277. RY*(   1) H  29                    0.79   10.50    0.081
  62. CR (   1) C  13                /302. BD*(   1) P   1 - C   8            1.06   10.29    0.094
  62. CR (   1) C  13                /318. BD*(   1) C   8 - C   9            1.12   10.62    0.098
  62. CR (   1) C  13                /319. BD*(   1) C   8 - C  13            0.56   10.63    0.069
  62. CR (   1) C  13                /326. BD*(   1) C  11 - C  12            0.98   10.63    0.091
  62. CR (   1) C  13                /330. BD*(   1) C  12 - H  28            0.66   10.53    0.074
  63. CR (   1) C  14                /197. RY*(   2) C  15                    1.74   10.78    0.122
  63. CR (   1) C  14                /233. RY*(   2) C  19                    1.93   10.82    0.129
  63. CR (   1) C  14                /335. BD*(   1) C  15 - C  16            0.91   10.65    0.088
  63. CR (   1) C  14                /337. BD*(   1) C  15 - H  30            0.70   10.53    0.077
  63. CR (   1) C  14                /343. BD*(   1) C  18 - C  19            0.93   10.65    0.089
  63. CR (   1) C  14                /345. BD*(   1) C  19 - H  34            0.73   10.55    0.079
  64. CR (   1) C  15                /188. RY*(   2) C  14                    0.71   10.84    0.078
  64. CR (   1) C  15                /189. RY*(   3) C  14                    1.37   10.83    0.109
  64. CR (   1) C  15                /206. RY*(   2) C  16                    1.52   10.72    0.114
  64. CR (   1) C  15                /207. RY*(   3) C  16                    0.51   10.73    0.066
  64. CR (   1) C  15                /281. RY*(   1) H  30                    0.69   10.44    0.076
  64. CR (   1) C  15                /303. BD*(   1) P   1 - C  14            0.93   10.29    0.088
  64. CR (   1) C  15                /332. BD*(   1) C  14 - C  15            0.54   10.62    0.068
  64. CR (   1) C  15                /333. BD*(   1) C  14 - C  19            1.09   10.63    0.097
  64. CR (   1) C  15                /338. BD*(   1) C  16 - C  17            0.97   10.63    0.091
  64. CR (   1) C  15                /339. BD*(   1) C  16 - H  31            0.67   10.53    0.075
  65. CR (   1) C  16                /197. RY*(   2) C  15                    1.02   10.78    0.094
  65. CR (   1) C  16                /198. RY*(   3) C  15                    0.72   10.68    0.078
  65. CR (   1) C  16                /215. RY*(   2) C  17                    1.45   10.72    0.111
  65. CR (   1) C  16                /216. RY*(   3) C  17                    0.55   10.71    0.068
  65. CR (   1) C  16                /285. RY*(   1) H  31                    0.68   10.42    0.075
  65. CR (   1) C  16                /332. BD*(   1) C  14 - C  15            1.16   10.63    0.100
  65. CR (   1) C  16                /337. BD*(   1) C  15 - H  30            0.72   10.53    0.078
  65. CR (   1) C  16                /340. BD*(   1) C  17 - C  18            0.95   10.64    0.090
  65. CR (   1) C  16                /342. BD*(   1) C  17 - H  32            0.69   10.53    0.077
  66. CR (   1) C  17                /206. RY*(   2) C  16                    1.42   10.72    0.110
  66. CR (   1) C  17                /207. RY*(   3) C  16                    0.60   10.73    0.071
  66. CR (   1) C  17                /224. RY*(   2) C  18                    1.48   10.73    0.113
  66. CR (   1) C  17                /225. RY*(   3) C  18                    0.55   10.75    0.069
  66. CR (   1) C  17                /289. RY*(   1) H  32                    0.68   10.42    0.075
  66. CR (   1) C  17                /335. BD*(   1) C  15 - C  16            0.97   10.65    0.091
  66. CR (   1) C  17                /339. BD*(   1) C  16 - H  31            0.70   10.53    0.077
  66. CR (   1) C  17                /343. BD*(   1) C  18 - C  19            0.98   10.65    0.092
  66. CR (   1) C  17                /344. BD*(   1) C  18 - H  33            0.70   10.53    0.077
  67. CR (   1) C  18                /215. RY*(   2) C  17                    1.49   10.72    0.113
  67. CR (   1) C  18                /216. RY*(   3) C  17                    0.51   10.71    0.066
  67. CR (   1) C  18                /233. RY*(   2) C  19                    0.68   10.82    0.077
  67. CR (   1) C  18                /234. RY*(   3) C  19                    0.94   10.72    0.090
  67. CR (   1) C  18                /293. RY*(   1) H  33                    0.67   10.42    0.075
  67. CR (   1) C  18                /333. BD*(   1) C  14 - C  19            1.16   10.63    0.100
  67. CR (   1) C  18                /338. BD*(   1) C  16 - C  17            0.95   10.64    0.090
  67. CR (   1) C  18                /342. BD*(   1) C  17 - H  32            0.70   10.53    0.077
  67. CR (   1) C  18                /345. BD*(   1) C  19 - H  34            0.72   10.55    0.078
  68. CR (   1) C  19                /188. RY*(   2) C  14                    2.29   10.84    0.141
  68. CR (   1) C  19                /224. RY*(   2) C  18                    1.45   10.72    0.112
  68. CR (   1) C  19                /225. RY*(   3) C  18                    0.54   10.74    0.068
  68. CR (   1) C  19                /297. RY*(   1) H  34                    0.79   10.50    0.081
  68. CR (   1) C  19                /303. BD*(   1) P   1 - C  14            1.06   10.29    0.094
  68. CR (   1) C  19                /332. BD*(   1) C  14 - C  15            1.12   10.62    0.098
  68. CR (   1) C  19                /333. BD*(   1) C  14 - C  19            0.56   10.63    0.069
  68. CR (   1) C  19                /340. BD*(   1) C  17 - C  18            0.98   10.63    0.091
  68. CR (   1) C  19                /344. BD*(   1) C  18 - H  33            0.66   10.53    0.074
  69. LP (   1) P   1                /304. BD*(   1) C   2 - C   3            3.57    0.94    0.052
  69. LP (   1) P   1                /305. BD*(   2) C   2 - C   3            1.77    0.40    0.026
  69. LP (   1) P   1                /319. BD*(   1) C   8 - C  13            3.56    0.94    0.052
  69. LP (   1) P   1                /320. BD*(   2) C   8 - C  13            1.77    0.40    0.026
  69. LP (   1) P   1                /333. BD*(   1) C  14 - C  19            3.55    0.94    0.052
  69. LP (   1) P   1                /334. BD*(   2) C  14 - C  19            1.80    0.40    0.026
 305. BD*(   2) C   2 - C   3        / 82. RY*(   4) C   2                    1.10    0.72    0.059
 305. BD*(   2) C   2 - C   3        / 90. RY*(   3) C   3                    0.68    0.63    0.043
 305. BD*(   2) C   2 - C   3        / 91. RY*(   4) C   3                    2.80    0.75    0.096
 305. BD*(   2) C   2 - C   3        /127. RY*(   4) C   7                    0.66    0.87    0.050
 305. BD*(   2) C   2 - C   3        /302. BD*(   1) P   1 - C   8            2.01    0.21    0.041
 310. BD*(   2) C   4 - C   5        /100. RY*(   4) C   4                    2.53    0.89    0.104
 310. BD*(   2) C   4 - C   5        /109. RY*(   4) C   5                    3.13    0.64    0.098
 315. BD*(   2) C   6 - C   7        /118. RY*(   4) C   6                    1.70    1.22    0.102
 315. BD*(   2) C   6 - C   7        /128. RY*(   5) C   7                    1.05    1.61    0.092
 320. BD*(   2) C   8 - C  13        /136. RY*(   4) C   8                    1.10    0.72    0.059
 320. BD*(   2) C   8 - C  13        /145. RY*(   4) C   9                    0.66    0.87    0.050
 320. BD*(   2) C   8 - C  13        /180. RY*(   3) C  13                    0.71    0.63    0.044
 320. BD*(   2) C   8 - C  13        /181. RY*(   4) C  13                    2.78    0.75    0.095
 320. BD*(   2) C   8 - C  13        /303. BD*(   1) P   1 - C  14            2.01    0.21    0.041
 322. BD*(   2) C   9 - C  10        /146. RY*(   5) C   9                    1.05    1.61    0.092
 322. BD*(   2) C   9 - C  10        /154. RY*(   4) C  10                    1.70    1.22    0.102
 327. BD*(   2) C  11 - C  12        /163. RY*(   4) C  11                    3.13    0.64    0.098
 327. BD*(   2) C  11 - C  12        /172. RY*(   4) C  12                    2.50    0.90    0.104
 334. BD*(   2) C  14 - C  19        /190. RY*(   4) C  14                    1.11    0.72    0.059
 334. BD*(   2) C  14 - C  19        /199. RY*(   4) C  15                    0.66    0.87    0.050
 334. BD*(   2) C  14 - C  19        /234. RY*(   3) C  19                    0.73    0.63    0.045
 334. BD*(   2) C  14 - C  19        /235. RY*(   4) C  19                    2.76    0.75    0.095
 334. BD*(   2) C  14 - C  19        /301. BD*(   1) P   1 - C   2            2.01    0.21    0.041
 336. BD*(   2) C  15 - C  16        /200. RY*(   5) C  15                    1.05    1.61    0.092
 336. BD*(   2) C  15 - C  16        /208. RY*(   4) C  16                    1.69    1.22    0.102
 341. BD*(   2) C  17 - C  18        /217. RY*(   4) C  17                    3.13    0.63    0.098
 341. BD*(   2) C  17 - C  18        /226. RY*(   4) C  18                    2.51    0.90    0.104


 Natural Bond Orbitals (Summary):

                                                            Principal Delocalizations
           NBO                        Occupancy    Energy   (geminal,vicinal,remote)
 ====================================================================================
 Molecular unit  1  (C18H15P)
     1. BD (   1) P   1 - C   2          1.95423    -0.54399  314(v),307(v),124(v),88(v)
                                                    334(v),304(g),318(v),306(g)
                                                    133(v),303(g),302(g)
     2. BD (   1) P   1 - C   8          1.95424    -0.54406  321(v),329(v),142(v),178(v)
                                                    305(v),319(g),332(v),318(g)
                                                    187(v),301(g),303(g)
     3. BD (   1) P   1 - C  14          1.95424    -0.54401  335(v),343(v),196(v),232(v)
                                                    320(v),333(g),306(v),332(g)
                                                    79(v),302(g),301(g)
     4. BD (   1) C   2 - C   3          1.97387    -0.68527  306(g),307(g),317(v),311(v)
                                                    308(g),301(g),98(v),97(v)
                                                    124(v),125(v)
     5. BD (   2) C   2 - C   3          1.66732    -0.25190  315(v),310(v),302(v),127(v)
                                                    101(v)
     6. BD (   1) C   2 - C   7          1.97313    -0.68358  304(g),314(g),308(v),316(v)
                                                    317(g),116(v),301(g),115(v)
                                                    89(v),88(v)
     7. BD (   1) C   3 - C   4          1.97499    -0.67742  304(g),301(v),309(g),313(v)
                                                    308(g),311(g),79(v),107(v)
                                                    106(v),80(v)
     8. BD (   1) C   3 - H  20          1.97826    -0.50159  306(v),309(v),304(g),79(v)
                                                    307(g),97(v)
     9. BD (   1) C   4 - C   5          1.97772    -0.67905  307(g),312(g),316(v),308(v)
                                                    313(g),311(g),116(v),89(v)
                                                    115(v),88(v)
    10. BD (   2) C   4 - C   5          1.66087    -0.24880  305(v),315(v),119(v),92(v)
    11. BD (   1) C   4 - H  21          1.98001    -0.50488  304(v),312(v),307(g),309(g)
                                                    106(v),88(v)
    12. BD (   1) C   5 - C   6          1.97753    -0.67838  314(g),309(g),311(v),317(v)
                                                    125(v),316(g),313(g),98(v)
                                                    97(v),124(v)
    13. BD (   1) C   5 - H  22          1.98044    -0.50702  307(v),314(v),309(g),312(g)
                                                    115(v),97(v)
    14. BD (   1) C   6 - C   7          1.97600    -0.68017  306(g),312(g),301(v),313(v)
                                                    316(g),317(g),80(v),107(v)
                                                    106(v),79(v)
    15. BD (   2) C   6 - C   7          1.66390    -0.24911  310(v),305(v),109(v),110(v)
                                                    82(v),127(g),119(g)
    16. BD (   1) C   6 - H  23          1.98000    -0.50580  306(v),309(v),314(g),312(g)
                                                    106(v),124(v)
    17. BD (   1) C   7 - H  24          1.97926    -0.50334  304(v),312(v),306(g),79(v)
                                                    314(g),115(v)
    18. BD (   1) C   8 - C   9          1.97312    -0.68356  319(g),321(g),331(v),325(v)
                                                    323(g),152(v),302(g),151(v)
                                                    179(v),178(v)
    19. BD (   1) C   8 - C  13          1.97387    -0.68525  318(g),329(g),323(v),330(v)
                                                    331(g),302(g),170(v),169(v)
                                                    142(v),143(v)
    20. BD (   2) C   8 - C  13          1.66733    -0.25190  322(v),327(v),303(v),145(v)
                                                    173(v)
    21. BD (   1) C   9 - C  10          1.97600    -0.68018  318(g),324(g),302(v),328(v)
                                                    325(g),323(g),134(v),161(v)
                                                    160(v),133(v)
    22. BD (   2) C   9 - C  10          1.66399    -0.24912  327(v),320(v),163(v),164(v)
                                                    136(v),145(g),155(g)
    23. BD (   1) C   9 - H  25          1.97926    -0.50334  319(v),324(v),318(g),133(v)
                                                    321(g),151(v)
    24. BD (   1) C  10 - C  11          1.97753    -0.67837  321(g),326(g),330(v),323(v)
                                                    143(v),325(g),328(g),170(v)
                                                    169(v),142(v)
    25. BD (   1) C  10 - H  26          1.98000    -0.50579  318(v),326(v),321(g),324(g)
                                                    160(v),142(v)
    26. BD (   1) C  11 - C  12          1.97772    -0.67905  329(g),324(g),325(v),331(v)
                                                    328(g),330(g),152(v),179(v)
                                                    151(v),178(v)
    27. BD (   2) C  11 - C  12          1.66090    -0.24879  320(v),322(v),155(v),182(v)
    28. BD (   1) C  11 - H  27          1.98044    -0.50702  329(v),321(v),326(g),324(g)
                                                    151(v),169(v)
    29. BD (   1) C  12 - C  13          1.97499    -0.67741  319(g),302(v),326(g),328(v)
                                                    331(g),330(g),133(v),161(v)
                                                    160(v),134(v)
    30. BD (   1) C  12 - H  28          1.98001    -0.50487  319(v),324(v),329(g),326(g)
                                                    160(v),178(v)
    31. BD (   1) C  13 - H  29          1.97826    -0.50158  318(v),326(v),319(g),133(v)
                                                    329(g),169(v)
    32. BD (   1) C  14 - C  15          1.97312    -0.68352  333(g),335(g),345(v),339(v)
                                                    337(g),206(v),303(g),205(v)
                                                    233(v),232(v)
    33. BD (   1) C  14 - C  19          1.97387    -0.68524  332(g),343(g),337(v),344(v)
                                                    345(g),303(g),224(v),223(v)
                                                    196(v),197(v)
    34. BD (   2) C  14 - C  19          1.66744    -0.25189  336(v),341(v),301(v),199(v)
                                                    227(v)
    35. BD (   1) C  15 - C  16          1.97600    -0.68016  332(g),338(g),303(v),342(v)
                                                    339(g),337(g),188(v),215(v)
                                                    214(v),187(v)
    36. BD (   2) C  15 - C  16          1.66413    -0.24910  341(v),334(v),217(v),218(v)
                                                    190(v),199(g),209(g)
    37. BD (   1) C  15 - H  30          1.97926    -0.50332  333(v),338(v),332(g),187(v)
                                                    335(g),205(v)
    38. BD (   1) C  16 - C  17          1.97752    -0.67832  335(g),340(g),344(v),337(v)
                                                    197(v),339(g),342(g),224(v)
                                                    223(v),196(v)
    39. BD (   1) C  16 - H  31          1.98000    -0.50577  332(v),340(v),335(g),338(g)
                                                    214(v),196(v)
    40. BD (   1) C  17 - C  18          1.97772    -0.67903  343(g),338(g),339(v),345(v)
                                                    342(g),344(g),206(v),233(v)
                                                    205(v),232(v)
    41. BD (   2) C  17 - C  18          1.66103    -0.24877  334(v),336(v),209(v),236(v)
    42. BD (   1) C  17 - H  32          1.98044    -0.50699  343(v),335(v),340(g),338(g)
                                                    205(v),223(v)
    43. BD (   1) C  18 - C  19          1.97499    -0.67736  333(g),303(v),340(g),342(v)
                                                    345(g),344(g),187(v),215(v)
                                                    214(v),188(v)
    44. BD (   1) C  18 - H  33          1.98001    -0.50484  333(v),338(v),343(g),340(g)
                                                    214(v),232(v)
    45. BD (   1) C  19 - H  34          1.97826    -0.50155  332(v),340(v),333(g),187(v)
                                                    343(g),223(v)
    46. CR (   1) P   1                  1.99999   -76.16823   
    47. CR (   2) P   1                  1.99871    -7.21459  304(v),319(v),333(v),318(v)
                                                    332(v),306(v),133(v),187(v)
                                                    79(v)
    48. CR (   3) P   1                  1.99977    -4.70770   
    49. CR (   4) P   1                  1.99977    -4.70770   
    50. CR (   5) P   1                  1.99984    -4.70461   
    51. CR (   1) C   2                  1.99888   -10.06361  89(v),125(v),307(v),314(v)
                                                    308(v),317(v)
    52. CR (   1) C   3                  1.99885   -10.05645  80(v),98(v),306(v),301(v)
                                                    309(v),241(v),311(v),304(g)
                                                    99(v)
    53. CR (   1) C   4                  1.99893   -10.06219  107(v),304(v),312(v),90(v)
                                                    308(v),313(v),89(v),245(v)
                                                    108(v)
    54. CR (   1) C   5                  1.99894   -10.06374  98(v),116(v),307(v),314(v)
                                                    316(v),311(v),249(v),117(v)
                                                    99(v)
    55. CR (   1) C   6                  1.99893   -10.06259  107(v),306(v),125(v),309(v)
                                                    317(v),126(v),313(v),253(v)
                                                    108(v)
    56. CR (   1) C   7                  1.99887   -10.05914  116(v),81(v),304(v),312(v)
                                                    301(v),80(v),257(v),316(v)
                                                    306(g),117(v)
    57. CR (   1) C   8                  1.99888   -10.06360  179(v),143(v),329(v),321(v)
                                                    331(v),323(v)
    58. CR (   1) C   9                  1.99887   -10.05915  152(v),135(v),319(v),324(v)
                                                    302(v),134(v),261(v),325(v)
                                                    318(g),153(v)
    59. CR (   1) C  10                  1.99893   -10.06259  161(v),318(v),143(v),326(v)
                                                    323(v),144(v),328(v),265(v)
                                                    162(v)
    60. CR (   1) C  11                  1.99894   -10.06374  170(v),152(v),329(v),321(v)
                                                    325(v),330(v),269(v),153(v)
                                                    171(v)
    61. CR (   1) C  12                  1.99893   -10.06218  161(v),319(v),324(v),180(v)
                                                    331(v),328(v),179(v),273(v)
                                                    162(v)
    62. CR (   1) C  13                  1.99885   -10.05643  134(v),170(v),318(v),302(v)
                                                    326(v),277(v),330(v),319(g)
                                                    171(v)
    63. CR (   1) C  14                  1.99888   -10.06359  233(v),197(v),343(v),335(v)
                                                    345(v),337(v)
    64. CR (   1) C  15                  1.99887   -10.05912  206(v),189(v),333(v),338(v)
                                                    303(v),188(v),281(v),339(v)
                                                    332(g),207(v)
    65. CR (   1) C  16                  1.99893   -10.06256  215(v),332(v),197(v),340(v)
                                                    337(v),198(v),342(v),285(v)
                                                    216(v)
    66. CR (   1) C  17                  1.99894   -10.06370  224(v),206(v),343(v),335(v)
                                                    339(v),344(v),289(v),207(v)
                                                    225(v)
    67. CR (   1) C  18                  1.99893   -10.06215  215(v),333(v),338(v),234(v)
                                                    345(v),342(v),233(v),293(v)
                                                    216(v)
    68. CR (   1) C  19                  1.99885   -10.05640  188(v),224(v),332(v),303(v)
                                                    340(v),297(v),344(v),333(g)
                                                    225(v)
    69. LP (   1) P   1                  1.91320    -0.36793  304(v),319(v),333(v),334(v)
                                                    320(v),305(v)
    70. RY*(   1) P   1                  0.00514     0.64548   
    71. RY*(   2) P   1                  0.00430     0.89876   
    72. RY*(   3) P   1                  0.00430     0.89912   
    73. RY*(   4) P   1                  0.00130     0.90636   
    74. RY*(   5) P   1                  0.00130     0.90648   
    75. RY*(   6) P   1                  0.00103     0.91777   
    76. RY*(   7) P   1                  0.00041     0.95407   
    77. RY*(   8) P   1                  0.00041     0.95348   
    78. RY*(   9) P   1                  0.00022     0.83258   
    79. RY*(   1) C   2                  0.00757     1.16508   
    80. RY*(   2) C   2                  0.00353     0.78217   
    81. RY*(   3) C   2                  0.00281     0.77077   
    82. RY*(   4) C   2                  0.00135     0.74824   
    83. RY*(   5) C   2                  0.00070     1.92001   
    84. RY*(   6) C   2                  0.00035     2.08284   
    85. RY*(   7) C   2                  0.00027     2.05419   
    86. RY*(   8) C   2                  0.00017     2.16714   
    87. RY*(   9) C   2                  0.00003     2.17810   
    88. RY*(   1) C   3                  0.00696     1.15709   
    89. RY*(   2) C   3                  0.00321     0.75862   
    90. RY*(   3) C   3                  0.00126     0.65573   
    91. RY*(   4) C   3                  0.00119     0.77794   
    92. RY*(   5) C   3                  0.00056     1.77000   
    93. RY*(   6) C   3                  0.00014     2.38361   
    94. RY*(   7) C   3                  0.00006     2.36698   
    95. RY*(   8) C   3                  0.00002     1.92991   
    96. RY*(   9) C   3                  0.00002     2.24529   
    97. RY*(   1) C   4                  0.00581     1.16734   
    98. RY*(   2) C   4                  0.00264     0.66253   
    99. RY*(   3) C   4                  0.00086     0.68212   
   100. RY*(   4) C   4                  0.00070     0.92942   
   101. RY*(   5) C   4                  0.00066     1.63556   
   102. RY*(   6) C   4                  0.00015     2.39318   
   103. RY*(   7) C   4                  0.00005     2.26289   
   104. RY*(   8) C   4                  0.00000     2.21959   
   105. RY*(   9) C   4                  0.00000     1.85712   
   106. RY*(   1) C   5                  0.00528     1.17528   
   107. RY*(   2) C   5                  0.00263     0.65927   
   108. RY*(   3) C   5                  0.00102     0.64592   
   109. RY*(   4) C   5                  0.00079     0.67338   
   110. RY*(   5) C   5                  0.00066     1.87749   
   111. RY*(   6) C   5                  0.00014     2.39117   
   112. RY*(   7) C   5                  0.00005     2.26173   
   113. RY*(   8) C   5                  0.00000     1.86561   
   114. RY*(   9) C   5                  0.00000     2.21526   
   115. RY*(   1) C   6                  0.00570     1.16387   
   116. RY*(   2) C   6                  0.00270     0.66080   
   117. RY*(   3) C   6                  0.00087     0.67008   
   118. RY*(   4) C   6                  0.00072     1.25434   
   119. RY*(   5) C   6                  0.00062     1.30780   
   120. RY*(   6) C   6                  0.00014     2.39224   
   121. RY*(   7) C   6                  0.00005     2.26026   
   122. RY*(   8) C   6                  0.00000     1.84385   
   123. RY*(   9) C   6                  0.00000     2.23005   
   124. RY*(   1) C   7                  0.00771     1.11755   
   125. RY*(   2) C   7                  0.00273     0.71912   
   126. RY*(   3) C   7                  0.00104     0.61488   
   127. RY*(   4) C   7                  0.00093     0.90204   
   128. RY*(   5) C   7                  0.00056     1.64361   
   129. RY*(   6) C   7                  0.00015     2.36916   
   130. RY*(   7) C   7                  0.00004     2.34089   
   131. RY*(   8) C   7                  0.00002     2.21230   
   132. RY*(   9) C   7                  0.00002     1.95505   
   133. RY*(   1) C   8                  0.00756     1.16528   
   134. RY*(   2) C   8                  0.00353     0.78194   
   135. RY*(   3) C   8                  0.00281     0.77142   
   136. RY*(   4) C   8                  0.00135     0.74839   
   137. RY*(   5) C   8                  0.00070     1.91996   
   138. RY*(   6) C   8                  0.00035     2.08159   
   139. RY*(   7) C   8                  0.00027     2.05500   
   140. RY*(   8) C   8                  0.00017     2.16739   
   141. RY*(   9) C   8                  0.00003     2.17822   
   142. RY*(   1) C   9                  0.00771     1.11752   
   143. RY*(   2) C   9                  0.00273     0.71917   
   144. RY*(   3) C   9                  0.00104     0.61504   
   145. RY*(   4) C   9                  0.00093     0.90172   
   146. RY*(   5) C   9                  0.00056     1.64420   
   147. RY*(   6) C   9                  0.00015     2.36909   
   148. RY*(   7) C   9                  0.00004     2.34056   
   149. RY*(   8) C   9                  0.00002     2.22492   
   150. RY*(   9) C   9                  0.00002     1.94294   
   151. RY*(   1) C  10                  0.00570     1.16386   
   152. RY*(   2) C  10                  0.00270     0.66081   
   153. RY*(   3) C  10                  0.00087     0.66991   
   154. RY*(   4) C  10                  0.00072     1.25493   
   155. RY*(   5) C  10                  0.00062     1.30737   
   156. RY*(   6) C  10                  0.00014     2.39223   
   157. RY*(   7) C  10                  0.00005     2.26035   
   158. RY*(   8) C  10                  0.00000     1.85239   
   159. RY*(   9) C  10                  0.00000     2.22153   
   160. RY*(   1) C  11                  0.00528     1.17529   
   161. RY*(   2) C  11                  0.00263     0.65927   
   162. RY*(   3) C  11                  0.00102     0.64595   
   163. RY*(   4) C  11                  0.00079     0.67314   
   164. RY*(   5) C  11                  0.00066     1.87772   
   165. RY*(   6) C  11                  0.00014     2.39118   
   166. RY*(   7) C  11                  0.00005     2.26171   
   167. RY*(   8) C  11                  0.00000     1.86072   
   168. RY*(   9) C  11                  0.00000     2.22016   
   169. RY*(   1) C  12                  0.00581     1.16736   
   170. RY*(   2) C  12                  0.00264     0.66252   
   171. RY*(   3) C  12                  0.00086     0.68214   
   172. RY*(   4) C  12                  0.00070     0.94014   
   173. RY*(   5) C  12                  0.00066     1.62494   
   174. RY*(   6) C  12                  0.00015     2.39321   
   175. RY*(   7) C  12                  0.00005     2.26287   
   176. RY*(   8) C  12                  0.00000     2.20454   
   177. RY*(   9) C  12                  0.00000     1.87212   
   178. RY*(   1) C  13                  0.00696     1.15715   
   179. RY*(   2) C  13                  0.00321     0.75875   
   180. RY*(   3) C  13                  0.00126     0.65606   
   181. RY*(   4) C  13                  0.00119     0.77773   
   182. RY*(   5) C  13                  0.00056     1.76939   
   183. RY*(   6) C  13                  0.00014     2.38373   
   184. RY*(   7) C  13                  0.00006     2.36761   
   185. RY*(   8) C  13                  0.00002     2.10479   
   186. RY*(   9) C  13                  0.00002     2.06976   
   187. RY*(   1) C  14                  0.00757     1.16517   
   188. RY*(   2) C  14                  0.00352     0.78198   
   189. RY*(   3) C  14                  0.00282     0.77120   
   190. RY*(   4) C  14                  0.00134     0.74920   
   191. RY*(   5) C  14                  0.00070     1.91988   
   192. RY*(   6) C  14                  0.00035     2.08054   
   193. RY*(   7) C  14                  0.00027     2.05649   
   194. RY*(   8) C  14                  0.00017     2.16627   
   195. RY*(   9) C  14                  0.00003     2.17823   
   196. RY*(   1) C  15                  0.00771     1.11762   
   197. RY*(   2) C  15                  0.00273     0.71920   
   198. RY*(   3) C  15                  0.00104     0.61529   
   199. RY*(   4) C  15                  0.00093     0.90163   
   200. RY*(   5) C  15                  0.00056     1.64414   
   201. RY*(   6) C  15                  0.00015     2.36895   
   202. RY*(   7) C  15                  0.00004     2.34026   
   203. RY*(   8) C  15                  0.00002     2.21713   
   204. RY*(   9) C  15                  0.00002     1.95119   
   205. RY*(   1) C  16                  0.00570     1.16388   
   206. RY*(   2) C  16                  0.00270     0.66082   
   207. RY*(   3) C  16                  0.00087     0.66994   
   208. RY*(   4) C  16                  0.00072     1.25798   
   209. RY*(   5) C  16                  0.00062     1.30432   
   210. RY*(   6) C  16                  0.00014     2.39226   
   211. RY*(   7) C  16                  0.00005     2.26038   
   212. RY*(   8) C  16                  0.00000     2.16413   
   213. RY*(   9) C  16                  0.00000     1.90986   
   214. RY*(   1) C  17                  0.00528     1.17532   
   215. RY*(   2) C  17                  0.00263     0.65929   
   216. RY*(   3) C  17                  0.00102     0.64597   
   217. RY*(   4) C  17                  0.00079     0.67155   
   218. RY*(   5) C  17                  0.00066     1.87934   
   219. RY*(   6) C  17                  0.00014     2.39122   
   220. RY*(   7) C  17                  0.00005     2.26174   
   221. RY*(   8) C  17                  0.00000     2.18990   
   222. RY*(   9) C  17                  0.00000     1.89109   
   223. RY*(   1) C  18                  0.00581     1.16736   
   224. RY*(   2) C  18                  0.00264     0.66256   
   225. RY*(   3) C  18                  0.00086     0.68215   
   226. RY*(   4) C  18                  0.00070     0.93608   
   227. RY*(   5) C  18                  0.00066     1.62903   
   228. RY*(   6) C  18                  0.00015     2.39322   
   229. RY*(   7) C  18                  0.00005     2.26294   
   230. RY*(   8) C  18                  0.00000     2.20266   
   231. RY*(   9) C  18                  0.00000     1.87403   
   232. RY*(   1) C  19                  0.00696     1.15715   
   233. RY*(   2) C  19                  0.00321     0.75893   
   234. RY*(   3) C  19                  0.00126     0.65650   
   235. RY*(   4) C  19                  0.00119     0.77723   
   236. RY*(   5) C  19                  0.00056     1.76964   
   237. RY*(   6) C  19                  0.00014     2.38369   
   238. RY*(   7) C  19                  0.00006     2.36749   
   239. RY*(   8) C  19                  0.00002     2.24338   
   240. RY*(   9) C  19                  0.00002     1.93114   
   241. RY*(   1) H  20                  0.00232     0.43902   
   242. RY*(   2) H  20                  0.00018     1.68372   
   243. RY*(   3) H  20                  0.00014     2.11181   
   244. RY*(   4) H  20                  0.00007     2.29873   
   245. RY*(   1) H  21                  0.00170     0.36040   
   246. RY*(   2) H  21                  0.00018     1.65301   
   247. RY*(   3) H  21                  0.00009     1.98497   
   248. RY*(   4) H  21                  0.00006     2.33220   
   249. RY*(   1) H  22                  0.00163     0.35639   
   250. RY*(   2) H  22                  0.00018     1.64938   
   251. RY*(   3) H  22                  0.00009     1.96992   
   252. RY*(   4) H  22                  0.00006     2.33293   
   253. RY*(   1) H  23                  0.00166     0.35925   
   254. RY*(   2) H  23                  0.00018     1.65022   
   255. RY*(   3) H  23                  0.00009     1.97469   
   256. RY*(   4) H  23                  0.00006     2.33263   
   257. RY*(   1) H  24                  0.00187     0.37595   
   258. RY*(   2) H  24                  0.00018     1.66361   
   259. RY*(   3) H  24                  0.00010     1.99061   
   260. RY*(   4) H  24                  0.00006     2.34278   
   261. RY*(   1) H  25                  0.00186     0.37594   
   262. RY*(   2) H  25                  0.00018     1.66364   
   263. RY*(   3) H  25                  0.00010     1.99061   
   264. RY*(   4) H  25                  0.00006     2.34279   
   265. RY*(   1) H  26                  0.00166     0.35925   
   266. RY*(   2) H  26                  0.00018     1.65024   
   267. RY*(   3) H  26                  0.00009     1.97471   
   268. RY*(   4) H  26                  0.00006     2.33262   
   269. RY*(   1) H  27                  0.00163     0.35639   
   270. RY*(   2) H  27                  0.00018     1.64938   
   271. RY*(   3) H  27                  0.00009     1.96993   
   272. RY*(   4) H  27                  0.00006     2.33292   
   273. RY*(   1) H  28                  0.00170     0.36040   
   274. RY*(   2) H  28                  0.00018     1.65301   
   275. RY*(   3) H  28                  0.00009     1.98500   
   276. RY*(   4) H  28                  0.00006     2.33220   
   277. RY*(   1) H  29                  0.00232     0.43937   
   278. RY*(   2) H  29                  0.00018     1.68360   
   279. RY*(   3) H  29                  0.00014     2.11222   
   280. RY*(   4) H  29                  0.00007     2.29876   
   281. RY*(   1) H  30                  0.00186     0.37599   
   282. RY*(   2) H  30                  0.00018     1.66364   
   283. RY*(   3) H  30                  0.00010     1.99067   
   284. RY*(   4) H  30                  0.00006     2.34276   
   285. RY*(   1) H  31                  0.00166     0.35928   
   286. RY*(   2) H  31                  0.00018     1.65026   
   287. RY*(   3) H  31                  0.00009     1.97477   
   288. RY*(   4) H  31                  0.00006     2.33264   
   289. RY*(   1) H  32                  0.00163     0.35642   
   290. RY*(   2) H  32                  0.00018     1.64942   
   291. RY*(   3) H  32                  0.00009     1.96997   
   292. RY*(   4) H  32                  0.00006     2.33295   
   293. RY*(   1) H  33                  0.00170     0.36045   
   294. RY*(   2) H  33                  0.00018     1.65300   
   295. RY*(   3) H  33                  0.00009     1.98511   
   296. RY*(   4) H  33                  0.00006     2.33218   
   297. RY*(   1) H  34                  0.00232     0.43922   
   298. RY*(   2) H  34                  0.00018     1.68332   
   299. RY*(   3) H  34                  0.00014     2.11270   
   300. RY*(   4) H  34                  0.00007     2.29876   
   301. BD*(   1) P   1 - C   2          0.03423     0.23555   
   302. BD*(   1) P   1 - C   8          0.03423     0.23563   
   303. BD*(   1) P   1 - C  14          0.03427     0.23559   
   304. BD*(   1) C   2 - C   3          0.02773     0.57047   
   305. BD*(   2) C   2 - C   3          0.36455     0.03017  310(v),315(v),320(r),334(r)
                                                    91(g),302(v),82(g),90(g)
                                                    127(v)
   306. BD*(   1) C   2 - C   7          0.02437     0.56513   
   307. BD*(   1) C   3 - C   4          0.01926     0.58215   
   308. BD*(   1) C   3 - H  20          0.01681     0.48352   
   309. BD*(   1) C   4 - C   5          0.01783     0.57757   
   310. BD*(   2) C   4 - C   5          0.32856     0.03676  315(v),305(v),109(g),100(g)
                                                    327(r)
   311. BD*(   1) C   4 - H  21          0.01451     0.47063   
   312. BD*(   1) C   5 - C   6          0.01788     0.57556   
   313. BD*(   1) C   5 - H  22          0.01434     0.47044   
   314. BD*(   1) C   6 - C   7          0.01918     0.58273   
   315. BD*(   2) C   6 - C   7          0.31587     0.03777  310(v),305(v),322(r),336(r)
                                                    118(g),128(g)
   316. BD*(   1) C   6 - H  23          0.01431     0.47037   
   317. BD*(   1) C   7 - H  24          0.01650     0.46985   
   318. BD*(   1) C   8 - C   9          0.02438     0.56506   
   319. BD*(   1) C   8 - C  13          0.02772     0.57051   
   320. BD*(   2) C   8 - C  13          0.36449     0.03020  327(v),322(v),305(r),334(r)
                                                    181(g),303(v),136(g),180(g)
                                                    145(v)
   321. BD*(   1) C   9 - C  10          0.01918     0.58273   
   322. BD*(   2) C   9 - C  10          0.31588     0.03775  327(v),320(v),315(r),336(r)
                                                    154(g),146(g)
   323. BD*(   1) C   9 - H  25          0.01650     0.46985   
   324. BD*(   1) C  10 - C  11          0.01788     0.57555   
   325. BD*(   1) C  10 - H  26          0.01431     0.47037   
   326. BD*(   1) C  11 - C  12          0.01783     0.57759   
   327. BD*(   2) C  11 - C  12          0.32854     0.03677  322(v),320(v),163(g),172(g)
                                                    310(r)
   328. BD*(   1) C  11 - H  27          0.01434     0.47044   
   329. BD*(   1) C  12 - C  13          0.01926     0.58217   
   330. BD*(   1) C  12 - H  28          0.01451     0.47064   
   331. BD*(   1) C  13 - H  29          0.01682     0.48361   
   332. BD*(   1) C  14 - C  15          0.02437     0.56507   
   333. BD*(   1) C  14 - C  19          0.02770     0.57056   
   334. BD*(   2) C  14 - C  19          0.36448     0.03024  341(v),336(v),320(r),305(r)
                                                    235(g),301(v),190(g),234(g)
                                                    199(v)
   335. BD*(   1) C  15 - C  16          0.01917     0.58281   
   336. BD*(   2) C  15 - C  16          0.31579     0.03780  341(v),334(v),315(r),322(r)
                                                    208(g),200(g)
   337. BD*(   1) C  15 - H  30          0.01650     0.46986   
   338. BD*(   1) C  16 - C  17          0.01788     0.57555   
   339. BD*(   1) C  16 - H  31          0.01431     0.47039   
   340. BD*(   1) C  17 - C  18          0.01783     0.57765   
   341. BD*(   2) C  17 - C  18          0.32848     0.03681  336(v),334(v),217(g),226(g)
   342. BD*(   1) C  17 - H  32          0.01434     0.47047   
   343. BD*(   1) C  18 - C  19          0.01926     0.58217   
   344. BD*(   1) C  18 - H  33          0.01450     0.47066   
   345. BD*(   1) C  19 - H  34          0.01682     0.48359   
       -------------------------------
              Total Lewis  133.98465  ( 97.0903%)
        Valence non-Lewis    3.73749  (  2.7083%)
        Rydberg non-Lewis    0.27786  (  0.2013%)
       -------------------------------
            Total unit  1  138.00000  (100.0000%)
           Charge unit  1    0.00000
 Unable to Open any file for archive entry.
 1\1\GINC-COMPUTE-0-9\SP\RB3LYP\def2SVP\C18H15P1\ZAHRT2\13-Mar-2021\0\\
 # b3lyp/def2svp geom=NewRedundant pop=NBO\\10\\0,1\P,0,0.002091925,-0.
 0009411889,-1.2786443535\C,0,-1.5527954645,0.5553860032,-0.4482281092\
 C,0,-1.5879034308,1.3916797412,0.6781583086\C,0,-2.8099455123,1.761727
 7878,1.2475669509\C,0,-4.0105378104,1.2975306715,0.7039443417\C,0,-3.9
 860456867,0.4653930623,-0.4198994169\C,0,-2.7666342903,0.105895306,-0.
 996224489\C,0,0.2962998628,-1.6240237724,-0.4447582848\C,0,1.294717941
 ,-2.4508856825,-0.9881914707\C,0,1.5924366339,-3.6852077382,-0.4083856
 498\C,0,0.8810680187,-4.1207963834,0.7142584419\C,0,-0.1235816145,-3.3
 129209401,1.2531725214\C,0,-0.4134151694,-2.0709879275,0.6803450325\C,
 0,1.2594046624,1.0668597336,-0.4446210939\C,0,1.4735409846,2.345797743
 5,-0.9871744694\C,0,2.3931678405,3.2216490351,-0.4079973666\C,0,3.1284
 259347,2.8234401452,0.713160512\C,0,2.933766424,1.5487028502,1.2512215
 037\C,0,2.0035180685,0.6758372469,0.6790738907\H,0,-0.6554949975,1.753
 259199,1.1151714135\H,0,-2.8224645269,2.4144645079,2.1241634003\H,0,-4
 .9643697842,1.5871138003,1.1515883671\H,0,-4.9209615037,0.1026360767,-
 0.8543083316\H,0,-2.7521605361,-0.5347657143,-1.8826096897\H,0,1.84479
 10879,-2.1194533165,-1.873578871\H,0,2.3759505244,-4.3136794159,-0.839
 0852867\H,0,1.10679375,-5.0904361813,1.1646912219\H,0,-0.6850147302,-3
 .6488148202,2.1287382011\H,0,-1.1943726204,-1.4438989978,1.1138061367\
 H,0,0.9097325559,2.6563989849,-1.8714765974\H,0,2.5436139149,4.2149958
 098,-0.8381121975\H,0,3.8550227902,3.5043795599,1.1630693549\H,0,3.507
 1126432,1.2305191469,2.1256813774\H,0,1.8531571153,-0.3147153328,1.111
 8317015\\Version=ES64L-G16RevC.01\State=1-A\HF=-1035.7147131\RMSD=5.96
 6e-09\Dipole=-0.0015981,-0.0001778,0.5309798\Quadrupole=1.6542318,1.64
 80137,-3.3022455,-0.0203265,0.0172252,-0.0021631\PG=C01 [X(C18H15P1)]\
 \@
 The archive entry for this job was punched.


 AND HERE I AM, FOR ALL MY LORE,
 THE WRETCHED FOOL I WAS BEFORE.
 CALLED MASTER OF ARTS, AND DOCTOR TO BOOT,
 FOR TEN YEARS ALMOST I CONFUTE
 AND UP AND DOWN, WHEREVER IT GOES
 I DRAG MY STUDENTS BY THE NOSE --
 AND SEE THAT FOR ALL OUR SCIENCE AND ART
 WE CAN KNOW NOTHING.  IT BURNS MY HEART.

                                       -- FAUST
 File lengths (MBytes):  RWF=     69 Int=      0 D2E=      0 Chk=      8 Scr=      1
 Normal termination of Gaussian 16
