# Supplementary material for: Machine-Learning-Guided Discovery of Electrochemical Reactions
Source: J Am Chem Soc. 2022 Dec 2;144(49):22599–610. doi: 10.1021/jacs.2c08997 (PMC9756344; doi:10.1021/jacs.2c08997)
Supplement: Supplementary file 4 — ja2c08997_si_004.zip [file ja2c08997_si_004.zip › Reactivity Prediction/Nlogs_notimes/13.log]

 Entering Gaussian System, Link 0=g16
 Input=13.com
 Output=13.log
 Initial command:
  
 Copyright (c) 1988-2019, Gaussian, Inc.  All Rights Reserved.
  
 This is part of the Gaussian(R) 16 program.  It is based on
 the Gaussian(R) 09 system (copyright 2009, Gaussian, Inc.),
 the Gaussian(R) 03 system (copyright 2003, Gaussian, Inc.),
 the Gaussian(R) 98 system (copyright 1998, Gaussian, Inc.),
 the Gaussian(R) 94 system (copyright 1995, Gaussian, Inc.),
 the Gaussian 92(TM) system (copyright 1992, Gaussian, Inc.),
 the Gaussian 90(TM) system (copyright 1990, Gaussian, Inc.),
 the Gaussian 88(TM) system (copyright 1988, Gaussian, Inc.),
 the Gaussian 86(TM) system (copyright 1986, Carnegie Mellon
 University), and the Gaussian 82(TM) system (copyright 1983,
 Carnegie Mellon University). Gaussian is a federally registered
 trademark of Gaussian, Inc.
  
 This software contains proprietary and confidential information,
 including trade secrets, belonging to Gaussian, Inc.
  
 This software is provided under written license and may be
 used, copied, transmitted, or stored only in accord with that
 written license.
  
 The following legend is applicable only to US Government
 contracts under FAR:
  
                    RESTRICTED RIGHTS LEGEND
  
 Use, reproduction and disclosure by the US Government is
 subject to restrictions as set forth in subparagraphs (a)
 and (c) of the Commercial Computer Software - Restricted
 Rights clause in FAR 52.227-19.
  
 Gaussian, Inc.
 340 Quinnipiac St., Bldg. 40, Wallingford CT 06492
  
  
 ---------------------------------------------------------------
 Warning -- This program may not be used in any manner that
 competes with the business of Gaussian, Inc. or will provide
 assistance to any competitor of Gaussian, Inc.  The licensee
 of this program is prohibited from giving any competitor of
 Gaussian, Inc. access to this program.  By using this program,
 the user acknowledges that Gaussian, Inc. is engaged in the
 business of creating and licensing software in the field of
 computational chemistry and represents and warrants to the
 licensee that it is not a competitor of Gaussian, Inc. and that
 it will not use this program in any manner prohibited above.
 ---------------------------------------------------------------
  

 Cite this work as:
 Gaussian 16, Revision C.01,
 M. J. Frisch, G. W. Trucks, H. B. Schlegel, G. E. Scuseria, 
 M. A. Robb, J. R. Cheeseman, G. Scalmani, V. Barone, 
 G. A. Petersson, H. Nakatsuji, X. Li, M. Caricato, A. V. Marenich, 
 J. Bloino, B. G. Janesko, R. Gomperts, B. Mennucci, H. P. Hratchian, 
 J. V. Ortiz, A. F. Izmaylov, J. L. Sonnenberg, D. Williams-Young, 
 F. Ding, F. Lipparini, F. Egidi, J. Goings, B. Peng, A. Petrone, 
 T. Henderson, D. Ranasinghe, V. G. Zakrzewski, J. Gao, N. Rega, 
 G. Zheng, W. Liang, M. Hada, M. Ehara, K. Toyota, R. Fukuda, 
 J. Hasegawa, M. Ishida, T. Nakajima, Y. Honda, O. Kitao, H. Nakai, 
 T. Vreven, K. Throssell, J. A. Montgomery, Jr., J. E. Peralta, 
 F. Ogliaro, M. J. Bearpark, J. J. Heyd, E. N. Brothers, K. N. Kudin, 
 V. N. Staroverov, T. A. Keith, R. Kobayashi, J. Normand, 
 K. Raghavachari, A. P. Rendell, J. C. Burant, S. S. Iyengar, 
 J. Tomasi, M. Cossi, J. M. Millam, M. Klene, C. Adamo, R. Cammi, 
 J. W. Ochterski, R. L. Martin, K. Morokuma, O. Farkas, 
 J. B. Foresman, and D. J. Fox, Gaussian, Inc., Wallingford CT, 2019.
 
 ******************************************
 Gaussian 16:  ES64L-G16RevC.01  3-Jul-2019
                13-Mar-2021 
 ******************************************
 %nprocshared=16
 Will use up to   16 processors via shared memory.
 %mem=7GB
 -----------------------------------------
 # b3lyp/def2svp geom=NewRedundant pop=NBO
 -----------------------------------------
 1/29=4000,38=1,172=1/1;
 2/12=2,17=6,18=5,40=1/2;
 3/5=43,7=101,11=2,25=1,30=1,74=-5/1,2,3;
 4//1;
 5/5=2,38=5/2;
 6/7=2,8=2,9=2,10=2,28=1,40=1/1,7;
 99/5=1,9=1/99;
 --
 13
 --
 Symbolic Z-matrix:
 Charge =  0 Multiplicity = 1
 O                     1.45567   1.07948  -1.61542 
 C                     0.67143   0.18233  -1.68148 
 O                     0.97876  -1.11123  -1.24691 
 N                     2.19692  -1.19579  -0.64662 
 C                     3.39188  -1.36068  -1.3788 
 C                     4.45775  -1.19349  -0.34355 
 C                     5.83451  -1.32467  -0.46339 
 C                     6.6099   -1.09861   0.68393 
 C                     6.01247  -0.75455   1.90431 
 C                     4.62001  -0.62519   2.01732 
 C                     3.86027  -0.84949   0.87718 
 C                     2.38076  -0.77704   0.68695 
 O                     1.50447  -0.44502   1.44175 
 O                     3.47259  -1.58372  -2.55702 
 C                    -0.75938   0.21656  -2.12955 
 C                    -1.68298   0.47881  -0.92574 
 C                    -3.16704   0.47491  -1.31764 
 C                    -4.07117   0.74323  -0.13872 
 C                    -4.48053  -0.3031    0.70139 
 C                    -5.27562  -0.05361   1.82205 
 C                    -5.6744    1.25202   2.12228 
 C                    -5.27261   2.30338   1.2941 
 C                    -4.47703   2.04865   0.17432 
 H                     6.28771  -1.59017  -1.42038 
 H                     7.69695  -1.18942   0.62653 
 H                     6.64281  -0.58254   2.77968 
 H                     4.14267  -0.3549    2.96112 
 H                    -0.85859   1.01766  -2.87623 
 H                    -1.01534  -0.7446   -2.60027 
 H                    -1.49792  -0.28244  -0.15109 
 H                    -1.42187   1.44845  -0.47168 
 H                    -3.33774   1.2339   -2.09951 
 H                    -3.41816  -0.50121  -1.76624 
 H                    -4.17286  -1.32727   0.47142 
 H                    -5.58717  -0.88232   2.4627 
 H                    -6.29814   1.44888   2.99749 
 H                    -5.5818    3.32706   1.51945 
 H                    -4.16721   2.87578  -0.47088 
 
                          Input orientation:                          
 ---------------------------------------------------------------------
 Center     Atomic      Atomic             Coordinates (Angstroms)
 Number     Number       Type             X           Y           Z
 ---------------------------------------------------------------------
      1          8           0        1.455666    1.079480   -1.615415
      2          6           0        0.671433    0.182326   -1.681481
      3          8           0        0.978762   -1.111233   -1.246906
      4          7           0        2.196923   -1.195790   -0.646621
      5          6           0        3.391878   -1.360678   -1.378805
      6          6           0        4.457750   -1.193493   -0.343549
      7          6           0        5.834512   -1.324673   -0.463388
      8          6           0        6.609905   -1.098605    0.683931
      9          6           0        6.012473   -0.754555    1.904312
     10          6           0        4.620007   -0.625195    2.017319
     11          6           0        3.860273   -0.849486    0.877180
     12          6           0        2.380764   -0.777041    0.686947
     13          8           0        1.504469   -0.445023    1.441751
     14          8           0        3.472593   -1.583721   -2.557024
     15          6           0       -0.759376    0.216559   -2.129551
     16          6           0       -1.682977    0.478811   -0.925738
     17          6           0       -3.167042    0.474908   -1.317642
     18          6           0       -4.071168    0.743231   -0.138721
     19          6           0       -4.480528   -0.303099    0.701390
     20          6           0       -5.275623   -0.053608    1.822051
     21          6           0       -5.674402    1.252020    2.122282
     22          6           0       -5.272607    2.303382    1.294097
     23          6           0       -4.477030    2.048646    0.174325
     24          1           0        6.287707   -1.590166   -1.420376
     25          1           0        7.696948   -1.189425    0.626530
     26          1           0        6.642809   -0.582545    2.779679
     27          1           0        4.142669   -0.354904    2.961122
     28          1           0       -0.858588    1.017658   -2.876230
     29          1           0       -1.015338   -0.744600   -2.600268
     30          1           0       -1.497925   -0.282443   -0.151089
     31          1           0       -1.421866    1.448453   -0.471676
     32          1           0       -3.337740    1.233903   -2.099505
     33          1           0       -3.418155   -0.501213   -1.766244
     34          1           0       -4.172858   -1.327273    0.471418
     35          1           0       -5.587171   -0.882321    2.462697
     36          1           0       -6.298137    1.448881    2.997485
     37          1           0       -5.581798    3.327055    1.519452
     38          1           0       -4.167213    2.875778   -0.470884
 ---------------------------------------------------------------------
                    Distance matrix (angstroms):
                    1          2          3          4          5
     1  O    0.000000
     2  C    1.193428   0.000000
     3  O    2.272104   1.398785   0.000000
     4  N    2.581643   2.301578   1.360665   0.000000
     5  C    3.123984   3.142180   2.429557   1.411098   0.000000
     6  C    3.974488   4.244895   3.595299   2.281051   1.495255
     7  C    5.126540   5.514724   4.923186   3.644480   2.608782
     8  C    6.049564   6.519310   5.952987   4.610230   3.831352
     9  C    6.042901   6.500951   5.949424   4.610897   4.244262
    10  C    5.110355   5.470324   4.914271   3.646024   3.685497
    11  C    3.964351   4.216644   3.589340   2.282242   2.360122
    12  C    3.098927   3.074353   2.411863   1.409806   2.372828
    13  O    3.416541   3.292733   2.819411   2.324745   3.515148
    14  O    3.470916   3.425199   2.856369   2.329692   1.201859
    15  C    2.432154   1.499718   2.358647   3.596319   4.503799
    16  C    3.269179   2.490441   3.117089   4.235070   5.416931
    17  C    4.671573   3.866765   4.439429   5.658058   6.811207
    18  C    5.730582   5.018664   5.492622   6.580785   7.852471
    19  C    6.520545   5.697054   5.852588   6.870399   8.210997
    20  C    7.642663   6.906365   7.046588   7.952224   9.331639
    21  C    8.052206   7.475460   7.823106   8.695767  10.063858
    22  C    7.431881   6.977433   7.562798   8.473753   9.779727
    23  C    6.272107   5.782200   6.463002   7.466055   8.715241
    24  H    5.523918   5.895119   5.333325   4.181954   2.905205
    25  H    7.009126   7.521068   6.974948   5.645460   4.752296
    26  H    6.998973   7.492950   6.969528   5.646370   5.335450
    27  H    5.497467   5.821672   5.318820   4.184355   4.517769
    28  H    2.636143   2.113331   3.250035   4.382540   5.095609
    29  H    3.225378   2.132735   2.437712   3.786678   4.614659
    30  H    3.566901   2.695223   2.832258   3.838184   5.155584
    31  H    3.118408   2.729214   3.593882   4.485339   5.646790
    32  H    4.820262   4.165817   4.985858   6.216653   7.248381
    33  H    5.125960   4.147185   4.469308   5.767590   6.874980
    34  H    6.467427   5.511898   5.434933   6.468493   7.787790
    35  H    8.371452   7.581412   7.544868   8.387982   9.778000
    36  H    9.029771   8.489511   8.804675   9.614564  10.997360
    37  H    8.025265   7.696635   8.389999   9.255080  10.530983
    38  H    6.012770   5.668574   6.555877   7.557168   8.712734
                    6          7          8          9         10
     6  C    0.000000
     7  C    1.388180   0.000000
     8  C    2.386732   1.403097   0.000000
     9  C    2.768160   2.441865   1.401651   0.000000
    10  C    2.433718   2.849245   2.441666   1.403020   0.000000
    11  C    1.401962   2.433216   2.767648   2.386624   1.388315
    12  C    2.355679   3.681243   4.241349   3.830378   2.609053
    13  O    3.531199   4.811715   5.202589   4.542232   3.173376
    14  O    2.454035   3.166873   4.536723   5.200195   4.812478
    15  C    5.691788   6.973582   7.996976   7.941854   6.844182
    16  C    6.390936   7.744608   8.593670   8.291581   7.043296
    17  C    7.865740   9.219339  10.103015   9.805919   8.542266
    18  C    8.748445  10.124432  10.869886  10.396978   9.058566
    19  C    9.043092  10.430742  11.118940  10.571372   9.200823
    20  C   10.036319  11.413760  11.985537  11.310137   9.914047
    21  C   10.710806  12.073945  12.589618  11.859886  10.464694
    22  C   10.468518  11.816076  12.374971  11.707962  10.342313
    23  C    9.518926  10.868020  11.536248  10.994565   9.659303
    24  H    2.160011   1.091650   2.184846   3.439121   3.940829
    25  H    3.381342   2.162147   1.092339   2.158540   3.423480
    26  H    3.860348   3.423679   2.158601   1.092327   2.162114
    27  H    3.423939   3.940818   3.438886   2.184659   1.091638
    28  H    6.290239   7.490388   8.540006   8.556039   7.527336
    29  H    5.937085   7.198832   8.309970   8.347542   7.286527
    30  H    6.028027   7.412719   8.191476   7.800874   6.499889
    31  H    6.447184   7.768225   8.504838   8.109744   6.855606
    32  H    8.351365   9.661956  10.589795  10.363928   9.150422
    33  H    8.033255   9.380158  10.340320  10.122940   8.884974
    34  H    8.670032  10.050936  10.787280  10.301560   8.955288
    35  H   10.434187  11.798834  12.327994  11.613778  10.220125
    36  H   11.568653  12.917872  13.358883  12.553934  11.156540
    37  H   11.166854  12.486087  12.997006  12.297755  10.951939
    38  H    9.537566  10.847965  11.544504  11.065572   9.780756
                   11         12         13         14         15
    11  C    0.000000
    12  C    1.493447   0.000000
    13  O    2.456042   1.203269   0.000000
    14  O    3.533151   3.516557   4.600037   0.000000
    15  C    5.614093   4.333633   4.279822   4.618798   0.000000
    16  C    5.978504   4.548835   4.076553   5.787489   1.539799
    17  C    7.480268   6.030248   5.503048   7.061074   2.553976
    18  C    8.153316   6.679848   5.915874   8.256586   3.899840
    19  C    8.360527   6.877656   6.032286   8.689614   4.704386
    20  C    9.219045   7.773807   6.802020   9.901960   6.007049
    21  C    9.842594   8.429886   7.408055  10.658558   6.580863
    22  C    9.670776   8.272347   7.314664  10.315970   6.037007
    23  C    8.854592   7.434825   6.603264   9.157011   4.741871
    24  H    3.423420   4.512891   5.690561   3.035931   7.309484
    25  H    3.859852   5.332497   6.290112   5.304306   9.004564
    26  H    3.381311   4.752092   5.311449   6.287529   8.918040
    27  H    2.160364   2.907642   3.045769   5.692885   7.090244
    28  H    6.312049   5.139122   5.135020   5.062429   1.099605
    29  H    5.989593   4.726557   4.772535   4.565908   1.100418
    30  H    5.485359   3.998894   3.402637   5.673437   2.169970
    31  H    5.916158   4.555790   3.976165   6.123601   2.169103
    32  H    8.063037   6.671544   6.229469   7.384373   2.771977
    33  H    7.751419   6.302514   5.875936   7.019940   2.777823
    34  H    8.057550   6.580210   5.826830   8.227402   4.560736
    35  H    9.579621   8.164089   7.178086  10.381179   6.753065
    36  H   10.628804   9.252926   8.178499  11.641151   7.647417
    37  H   10.344502   8.996614   8.028063  11.077697   6.800453
    38  H    8.951838   7.586808   6.844989   9.088770   4.629900
                   16         17         18         19         20
    16  C    0.000000
    17  C    1.534944   0.000000
    18  C    2.528393   1.509734   0.000000
    19  C    3.329448   2.531212   1.402915   0.000000
    20  C    4.554220   3.818785   2.435219   1.396532   0.000000
    21  C    5.081315   4.327106   2.818043   2.421295   1.397794
    22  C    4.598062   3.820721   2.435262   2.787909   2.415398
    23  C    3.388400   2.533512   1.402437   2.410086   2.787871
    24  H    8.249674   9.678189  10.695497  11.050489  12.107226
    25  H    9.652747  11.161365  11.950285  12.209918  13.076962
    26  H    9.174709  10.683604  11.183203  11.319275  11.968535
    27  H    7.052724   8.510481   8.847714   8.914517   9.491706
    28  H    2.185038   2.837733   4.229649   5.259488   6.536945
    29  H    2.178653   2.786065   4.196540   4.806601   6.179353
    30  H    1.101741   2.172643   2.770151   3.102107   4.268097
    31  H    1.102070   2.170043   2.761702   3.714759   4.729568
    32  H    2.164748   1.102960   2.150198   3.393134   4.559789
    33  H    2.162809   1.103229   2.150325   2.693901   4.065267
    34  H    3.378386   2.731347   2.160925   1.093838   2.159288
    35  H    5.345737   4.689356   3.421704   2.159249   1.092820
    36  H    6.134527   5.419659   3.910642   3.412505   2.164406
    37  H    5.412232   4.692003   3.421651   3.880727   3.407960
    38  H    3.481921   2.735236   2.160397   3.402595   3.881678
                   21         22         23         24         25
    21  C    0.000000
    22  C    1.397387   0.000000
    23  C    2.421333   1.397041   0.000000
    24  H   12.795331  12.496757  11.474475   0.000000
    25  H   13.674463  13.448223  12.605369   2.517216   0.000000
    26  H   12.470424  12.349602  11.720147   4.333804   2.472966
    27  H    9.983023   9.924359   9.372434   5.032353   4.333548
    28  H    6.944935   6.207115   4.843753   7.745307   9.504617
    29  H    6.927904   6.525383   5.242509   7.445911   9.301291
    30  H    4.996575   4.798259   3.796701   7.996079   9.272162
    31  H    4.985105   4.321697   3.179870   8.340908   9.556004
    32  H    4.825330   4.050190   2.670598  10.054144  11.621881
    33  H    4.825465   4.546475   3.374730   9.772881  11.390545
    34  H    3.410681   3.881741   3.402590  10.633504  11.871619
    35  H    2.163078   3.407826   3.880673  12.513673  13.413934
    36  H    1.092602   2.164120   3.412680  13.680525  14.437606
    37  H    2.162811   1.092836   2.159678  13.179787  14.054216
    38  H    3.410678   2.159790   1.093814  11.408397  12.589221
                   26         27         28         29         30
    26  H    0.000000
    27  H    2.517030   0.000000
    28  H    9.530000   7.808405   0.000000
    29  H    9.360411   7.595127   1.790608   0.000000
    30  H    8.657425   6.442625   3.086326   2.538692   0.000000
    31  H    8.929459   6.782348   2.506940   3.083124   1.761977
    32  H   11.256877   9.170103   2.606963   3.091729   3.079050
    33  H   11.040608   8.918266   3.176542   2.555067   2.518704
    34  H   11.084283   8.734536   5.262112   4.443500   2.938444
    35  H   12.237759   9.756863   7.380620   6.823066   4.890160
    36  H   13.101229  10.595537   8.017180   8.003385   5.996085
    37  H   12.896284  10.497642   6.853032   7.375841   5.700632
    38  H   11.806046   9.553539   4.492805   5.251260   4.147497
                   31         32         33         34         35
    31  H    0.000000
    32  H    2.523180   0.000000
    33  H    3.076082   1.768660   0.000000
    34  H    4.020204   3.723801   2.501816   0.000000
    35  H    5.602929   5.509268   4.767999   2.482631   0.000000
    36  H    5.984404   5.898261   5.898328   4.313335   2.495190
    37  H    4.979836   4.744885   5.489334   4.974562   4.313767
    38  H    3.094218   2.456865   3.693659   4.307390   4.974484
                   36         37         38
    36  H    0.000000
    37  H    2.495048   0.000000
    38  H    4.313521   2.483172   0.000000
 Stoichiometry    C18H15NO4
 Framework group  C1[X(C18H15NO4)]
 Deg. of freedom   108
 Full point group                 C1      NOp   1
 Largest Abelian subgroup         C1      NOp   1
 Largest concise Abelian subgroup C1      NOp   1
                         Standard orientation:                         
 ---------------------------------------------------------------------
 Center     Atomic      Atomic             Coordinates (Angstroms)
 Number     Number       Type             X           Y           Z
 ---------------------------------------------------------------------
      1          8           0       -0.755328   -1.417748    1.503346
      2          6           0       -0.182519   -1.579695    0.468971
      3          8           0       -0.734283   -1.196122   -0.757825
      4          7           0       -1.911656   -0.526920   -0.626023
      5          6           0       -3.149148   -1.191450   -0.491069
      6          6           0       -4.103203   -0.084803   -0.173422
      7          6           0       -5.480812   -0.125985   -0.007469
      8          6           0       -6.133333    1.077494    0.299996
      9          6           0       -5.417187    2.275078    0.432477
     10          6           0       -4.024970    2.308382    0.261926
     11          6           0       -3.387005    1.113122   -0.041015
     12          6           0       -1.936814    0.835791   -0.265553
     13          8           0       -0.973978    1.551449   -0.172607
     14          8           0       -3.333238   -2.372579   -0.615600
     15          6           0        1.199327   -2.113018    0.233976
     16          6           0        2.215782   -0.956471    0.219888
     17          6           0        3.644335   -1.439133   -0.067040
     18          6           0        4.641831   -0.305868   -0.069540
     19          6           0        4.861939    0.450642   -1.230323
     20          6           0        5.746145    1.531590   -1.224759
     21          6           0        6.426022    1.875359   -0.052829
     22          6           0        6.214952    1.130535    1.110519
     23          6           0        5.329211    0.050223    1.099879
     24          1           0       -6.026555   -1.065816   -0.110338
     25          1           0       -7.216513    1.082750    0.441063
     26          1           0       -5.952953    3.195666    0.674655
     27          1           0       -3.455296    3.233832    0.365314
     28          1           0        1.428503   -2.820884    1.043628
     29          1           0        1.222939   -2.648968   -0.726815
     30          1           0        1.912607   -0.213303   -0.534843
     31          1           0        2.188112   -0.436352    1.191108
     32          1           0        3.932664   -2.188722    0.688939
     33          1           0        3.661146   -1.953534   -1.042859
     34          1           0        4.333918    0.186180   -2.151048
     35          1           0        5.906881    2.106888   -2.139882
     36          1           0        7.119710    2.719482   -0.047097
     37          1           0        6.744123    1.390273    2.030739
     38          1           0        5.169605   -0.529814    2.013395
 ---------------------------------------------------------------------
 Rotational constants (GHZ):           0.6346692           0.0988770           0.0903956
 Standard basis: def2SVP (5D, 7F)
 There are   420 symmetry adapted cartesian basis functions of A   symmetry.
 There are   397 symmetry adapted basis functions of A   symmetry.
   397 basis functions,   680 primitive gaussians,   420 cartesian basis functions
    81 alpha electrons       81 beta electrons
       nuclear repulsion energy      1740.9015835244 Hartrees.
 NAtoms=   38 NActive=   38 NUniq=   38 SFac= 1.00D+00 NAtFMM=   60 NAOKFM=F Big=F
 Integral buffers will be    131072 words long.
 Raffenetti 2 integral format.
 Two-electron integral symmetry is turned on.
 One-electron integrals computed using PRISM.
   1 Symmetry operations used in ECPInt.
 ECPInt:  NShTT=   16836 NPrTT=   62120 LenC2=   13676 LenP2D=   34055.
 LDataN:  DoStor=T MaxTD1= 4 Len=   56
 NBasis=   397 RedAO= T EigKep=  2.83D-04  NBF=   397
 NBsUse=   397 1.00D-06 EigRej= -1.00D+00 NBFU=   397
 ExpMin= 1.22D-01 ExpMax= 2.27D+03 ExpMxC= 3.41D+02 IAcc=3 IRadAn=         5 AccDes= 0.00D+00
 Harris functional with IExCor=  402 and IRadAn=       5 diagonalized for initial guess.
 HarFok:  IExCor=  402 AccDes= 0.00D+00 IRadAn=         5 IDoV= 1 UseB2=F ITyADJ=14
 ICtDFT=  3500011 ScaDFX=  1.000000  1.000000  1.000000  1.000000
 FoFCou: FMM=F IPFlag=           0 FMFlag=      100000 FMFlg1=           0
         NFxFlg=           0 DoJE=T BraDBF=F KetDBF=T FulRan=T
         wScrn=  0.000000 ICntrl=       500 IOpCl=  0 I1Cent=   200000004 NGrid=           0
         NMat0=    1 NMatS0=      1 NMatT0=    0 NMatD0=    1 NMtDS0=    0 NMtDT0=    0
 Petite list used in FoFCou.
 Requested convergence on RMS density matrix=1.00D-08 within 128 cycles.
 Requested convergence on MAX density matrix=1.00D-06.
 Requested convergence on             energy=1.00D-06.
 No special actions if energy rises.
 Integral accuracy reduced to 1.0D-05 until final iterations.
 Initial convergence to 1.0D-05 achieved.  Increase integral accuracy.
 SCF Done:  E(RB3LYP) =  -1049.82746237     A.U. after   15 cycles
            NFock= 15  Conv=0.52D-08     -V/T= 2.0099

 **********************************************************************

            Population analysis using the SCF Density.

 **********************************************************************

 Orbital symmetries:
       Occupied  (A) (A) (A) (A) (A) (A) (A) (A) (A) (A) (A) (A)
                 (A) (A) (A) (A) (A) (A) (A) (A) (A) (A) (A) (A)
                 (A) (A) (A) (A) (A) (A) (A) (A) (A) (A) (A) (A)
                 (A) (A) (A) (A) (A) (A) (A) (A) (A) (A) (A) (A)
                 (A) (A) (A) (A) (A) (A) (A) (A) (A) (A) (A) (A)
                 (A) (A) (A) (A) (A) (A) (A) (A) (A) (A) (A) (A)
                 (A) (A) (A) (A) (A) (A) (A) (A) (A)
       Virtual   (A) (A) (A) (A) (A) (A) (A) (A) (A) (A) (A) (A)
                 (A) (A) (A) (A) (A) (A) (A) (A) (A) (A) (A) (A)
                 (A) (A) (A) (A) (A) (A) (A) (A) (A) (A) (A) (A)
                 (A) (A) (A) (A) (A) (A) (A) (A) (A) (A) (A) (A)
                 (A) (A) (A) (A) (A) (A) (A) (A) (A) (A) (A) (A)
                 (A) (A) (A) (A) (A) (A) (A) (A) (A) (A) (A) (A)
                 (A) (A) (A) (A) (A) (A) (A) (A) (A) (A) (A) (A)
                 (A) (A) (A) (A) (A) (A) (A) (A) (A) (A) (A) (A)
                 (A) (A) (A) (A) (A) (A) (A) (A) (A) (A) (A) (A)
                 (A) (A) (A) (A) (A) (A) (A) (A) (A) (A) (A) (A)
                 (A) (A) (A) (A) (A) (A) (A) (A) (A) (A) (A) (A)
                 (A) (A) (A) (A) (A) (A) (A) (A) (A) (A) (A) (A)
                 (A) (A) (A) (A) (A) (A) (A) (A) (A) (A) (A) (A)
                 (A) (A) (A) (A) (A) (A) (A) (A) (A) (A) (A) (A)
                 (A) (A) (A) (A) (A) (A) (A) (A) (A) (A) (A) (A)
                 (A) (A) (A) (A) (A) (A) (A) (A) (A) (A) (A) (A)
                 (A) (A) (A) (A) (A) (A) (A) (A) (A) (A) (A) (A)
                 (A) (A) (A) (A) (A) (A) (A) (A) (A) (A) (A) (A)
                 (A) (A) (A) (A) (A) (A) (A) (A) (A) (A) (A) (A)
                 (A) (A) (A) (A) (A) (A) (A) (A) (A) (A) (A) (A)
                 (A) (A) (A) (A) (A) (A) (A) (A) (A) (A) (A) (A)
                 (A) (A) (A) (A) (A) (A) (A) (A) (A) (A) (A) (A)
                 (A) (A) (A) (A) (A) (A) (A) (A) (A) (A) (A) (A)
                 (A) (A) (A) (A) (A) (A) (A) (A) (A) (A) (A) (A)
                 (A) (A) (A) (A) (A) (A) (A) (A) (A) (A) (A) (A)
                 (A) (A) (A) (A) (A) (A) (A) (A) (A) (A) (A) (A)
                 (A) (A) (A) (A)
 The electronic state is 1-A.
 Alpha  occ. eigenvalues --  -19.22909 -19.14794 -19.14399 -19.14237 -14.43061
 Alpha  occ. eigenvalues --  -10.33172 -10.32170 -10.32129 -10.22661 -10.22636
 Alpha  occ. eigenvalues --  -10.22538 -10.22503 -10.22483 -10.22449 -10.21307
 Alpha  occ. eigenvalues --  -10.20233 -10.19787 -10.19690 -10.19136 -10.19129
 Alpha  occ. eigenvalues --  -10.18987 -10.18983 -10.18968  -1.16216  -1.06800
 Alpha  occ. eigenvalues --   -1.05666  -1.04345  -0.93793  -0.87500  -0.85279
 Alpha  occ. eigenvalues --   -0.81553  -0.78478  -0.77725  -0.75862  -0.73786
 Alpha  occ. eigenvalues --   -0.70915  -0.68722  -0.67406  -0.62994  -0.62357
 Alpha  occ. eigenvalues --   -0.60941  -0.60198  -0.57662  -0.56757  -0.53210
 Alpha  occ. eigenvalues --   -0.52818  -0.51747  -0.50560  -0.49425  -0.48416
 Alpha  occ. eigenvalues --   -0.47509  -0.47250  -0.46727  -0.46358  -0.45418
 Alpha  occ. eigenvalues --   -0.45151  -0.44930  -0.44773  -0.42765  -0.42142
 Alpha  occ. eigenvalues --   -0.41843  -0.41084  -0.39999  -0.39664  -0.39520
 Alpha  occ. eigenvalues --   -0.38898  -0.38519  -0.37292  -0.35761  -0.35543
 Alpha  occ. eigenvalues --   -0.34801  -0.34055  -0.33779  -0.31208  -0.30498
 Alpha  occ. eigenvalues --   -0.29591  -0.28937  -0.27982  -0.27809  -0.25620
 Alpha  occ. eigenvalues --   -0.24870
 Alpha virt. eigenvalues --   -0.09311  -0.05330  -0.02082  -0.01038  -0.00225
 Alpha virt. eigenvalues --    0.01668   0.04969   0.05260   0.05880   0.06863
 Alpha virt. eigenvalues --    0.07764   0.08798   0.08971   0.10047   0.10725
 Alpha virt. eigenvalues --    0.10818   0.11766   0.12553   0.12977   0.13724
 Alpha virt. eigenvalues --    0.14578   0.14884   0.15175   0.15613   0.16337
 Alpha virt. eigenvalues --    0.16673   0.18862   0.20433   0.20897   0.22557
 Alpha virt. eigenvalues --    0.23076   0.24216   0.26081   0.26339   0.27153
 Alpha virt. eigenvalues --    0.28113   0.28951   0.29054   0.29504   0.30113
 Alpha virt. eigenvalues --    0.31034   0.31759   0.32213   0.32416   0.34709
 Alpha virt. eigenvalues --    0.35724   0.36395   0.38690   0.38850   0.39136
 Alpha virt. eigenvalues --    0.40023   0.41743   0.41864   0.42348   0.43253
 Alpha virt. eigenvalues --    0.43580   0.44278   0.44666   0.45074   0.45347
 Alpha virt. eigenvalues --    0.45997   0.46750   0.47334   0.47736   0.48734
 Alpha virt. eigenvalues --    0.49125   0.50258   0.50837   0.52254   0.53041
 Alpha virt. eigenvalues --    0.54043   0.54649   0.55307   0.55857   0.55978
 Alpha virt. eigenvalues --    0.59226   0.60201   0.60566   0.60883   0.61252
 Alpha virt. eigenvalues --    0.61778   0.61980   0.62297   0.62750   0.63099
 Alpha virt. eigenvalues --    0.63558   0.63705   0.64399   0.64903   0.64994
 Alpha virt. eigenvalues --    0.65861   0.66171   0.66427   0.66716   0.67441
 Alpha virt. eigenvalues --    0.68311   0.68414   0.68691   0.69034   0.69444
 Alpha virt. eigenvalues --    0.70045   0.71651   0.72000   0.72100   0.72767
 Alpha virt. eigenvalues --    0.73488   0.73652   0.74046   0.75016   0.75989
 Alpha virt. eigenvalues --    0.76614   0.78055   0.78656   0.79977   0.80883
 Alpha virt. eigenvalues --    0.81703   0.83806   0.84135   0.86991   0.87972
 Alpha virt. eigenvalues --    0.89472   0.90480   0.91424   0.92639   0.93984
 Alpha virt. eigenvalues --    0.96117   0.97907   1.00170   1.01740   1.03598
 Alpha virt. eigenvalues --    1.05107   1.06127   1.06200   1.08772   1.09579
 Alpha virt. eigenvalues --    1.10586   1.11453   1.12453   1.13724   1.14229
 Alpha virt. eigenvalues --    1.16841   1.18609   1.19582   1.20286   1.21087
 Alpha virt. eigenvalues --    1.22455   1.22555   1.23611   1.24302   1.24913
 Alpha virt. eigenvalues --    1.25118   1.25237   1.27552   1.27838   1.28605
 Alpha virt. eigenvalues --    1.30255   1.30562   1.30777   1.31082   1.33427
 Alpha virt. eigenvalues --    1.34895   1.36249   1.40932   1.44167   1.44907
 Alpha virt. eigenvalues --    1.46980   1.48079   1.48321   1.48852   1.51206
 Alpha virt. eigenvalues --    1.58004   1.59678   1.60809   1.61839   1.63017
 Alpha virt. eigenvalues --    1.64639   1.65154   1.65333   1.66801   1.67257
 Alpha virt. eigenvalues --    1.67985   1.70357   1.70665   1.71055   1.71739
 Alpha virt. eigenvalues --    1.72844   1.73342   1.73992   1.74384   1.74843
 Alpha virt. eigenvalues --    1.74936   1.75158   1.75366   1.76269   1.76810
 Alpha virt. eigenvalues --    1.76939   1.77468   1.78722   1.80544   1.81666
 Alpha virt. eigenvalues --    1.83070   1.84040   1.84253   1.85188   1.86391
 Alpha virt. eigenvalues --    1.87312   1.88213   1.89023   1.89882   1.91076
 Alpha virt. eigenvalues --    1.91339   1.92017   1.92242   1.94187   1.94591
 Alpha virt. eigenvalues --    1.94921   1.95254   1.96324   1.97436   1.98128
 Alpha virt. eigenvalues --    1.98567   1.99570   2.01067   2.02760   2.06646
 Alpha virt. eigenvalues --    2.06719   2.08423   2.10381   2.10670   2.10892
 Alpha virt. eigenvalues --    2.11583   2.12099   2.13958   2.15621   2.18391
 Alpha virt. eigenvalues --    2.19744   2.20722   2.21345   2.23081   2.23355
 Alpha virt. eigenvalues --    2.25501   2.28873   2.29233   2.29499   2.30109
 Alpha virt. eigenvalues --    2.31107   2.33086   2.33512   2.34489   2.34933
 Alpha virt. eigenvalues --    2.35686   2.39656   2.39809   2.41012   2.43272
 Alpha virt. eigenvalues --    2.46167   2.46888   2.48927   2.49903   2.50818
 Alpha virt. eigenvalues --    2.54374   2.55332   2.56686   2.57047   2.60429
 Alpha virt. eigenvalues --    2.61064   2.61171   2.61770   2.63077   2.63882
 Alpha virt. eigenvalues --    2.64314   2.66348   2.67752   2.68328   2.69196
 Alpha virt. eigenvalues --    2.69826   2.69917   2.71809   2.71893   2.74006
 Alpha virt. eigenvalues --    2.76486   2.79437   2.80419   2.82209   2.84802
 Alpha virt. eigenvalues --    2.85728   2.86743   2.88097   2.88377   2.88908
 Alpha virt. eigenvalues --    2.91471   2.95204   2.96492   2.96600   3.00615
 Alpha virt. eigenvalues --    3.01926   3.03195   3.05159   3.07713   3.08539
 Alpha virt. eigenvalues --    3.12135   3.15874   3.17943   3.19164   3.19982
 Alpha virt. eigenvalues --    3.24205   3.24837   3.40071   3.46250   3.50158
 Alpha virt. eigenvalues --    3.62211   3.62620   3.63665   3.65377   3.68116
 Alpha virt. eigenvalues --    3.76289
          Condensed to atoms (all electrons):
               1          2          3          4          5          6
     1  O    7.609260   0.695628  -0.081741  -0.003915   0.014911  -0.002319
     2  C    0.695628   4.604856   0.263503  -0.069625   0.005250   0.000104
     3  O   -0.081741   0.263503   8.037298   0.115047  -0.023993   0.007512
     4  N   -0.003915  -0.069625   0.115047   6.991260   0.249814  -0.135566
     5  C    0.014911   0.005250  -0.023993   0.249814   4.783556   0.084798
     6  C   -0.002319   0.000104   0.007512  -0.135566   0.084798   5.738322
     7  C   -0.000032  -0.000052  -0.000052   0.008800  -0.072753   0.290589
     8  C    0.000000   0.000000   0.000001  -0.000124   0.016591   0.105326
     9  C    0.000001   0.000001   0.000000  -0.000131  -0.000936  -0.155668
    10  C   -0.000035  -0.000054  -0.000051   0.008830   0.014807   0.018033
    11  C   -0.002911  -0.000814   0.008240  -0.129930  -0.035721   0.249016
    12  C    0.015098   0.006340  -0.027031   0.252199  -0.080341  -0.035457
    13  O   -0.000896   0.005994   0.002157  -0.086757  -0.000322   0.001429
    14  O   -0.000831   0.004719   0.002491  -0.084855   0.817655  -0.098689
    15  C   -0.064014   0.320589  -0.096270   0.009158   0.000215  -0.000110
    16  C   -0.003618  -0.016562  -0.003127  -0.000038  -0.000013   0.000001
    17  C   -0.000087   0.005222  -0.000228   0.000001   0.000000  -0.000000
    18  C    0.000000  -0.000317   0.000003  -0.000000  -0.000000  -0.000000
    19  C    0.000000  -0.000011  -0.000002   0.000000  -0.000000   0.000000
    20  C   -0.000000   0.000000   0.000000  -0.000000   0.000000  -0.000000
    21  C    0.000000  -0.000000  -0.000000   0.000000  -0.000000   0.000000
    22  C    0.000000   0.000000  -0.000000  -0.000000  -0.000000   0.000000
    23  C   -0.000000  -0.000018   0.000000   0.000000   0.000000  -0.000000
    24  H   -0.000001  -0.000005  -0.000002   0.000629  -0.010008  -0.075429
    25  H   -0.000000  -0.000000  -0.000000   0.000003  -0.000332   0.015316
    26  H   -0.000000  -0.000000  -0.000000   0.000003   0.000027  -0.001473
    27  H   -0.000001  -0.000007  -0.000001   0.000612  -0.000376   0.015743
    28  H    0.003267  -0.004530   0.004482  -0.000319  -0.000004  -0.000001
    29  H    0.003182  -0.000077   0.008317   0.000210  -0.000113   0.000014
    30  H   -0.000342  -0.002874   0.007444  -0.001458   0.000009  -0.000005
    31  H    0.003521  -0.000863   0.000030  -0.000004  -0.000010   0.000001
    32  H   -0.000002   0.000645  -0.000012  -0.000000  -0.000000   0.000000
    33  H   -0.000003   0.000356   0.000022   0.000001   0.000000  -0.000000
    34  H    0.000000  -0.000003  -0.000001   0.000000  -0.000000   0.000000
    35  H   -0.000000   0.000000   0.000000  -0.000000   0.000000  -0.000000
    36  H   -0.000000  -0.000000  -0.000000  -0.000000  -0.000000  -0.000000
    37  H    0.000000   0.000000  -0.000000   0.000000   0.000000  -0.000000
    38  H   -0.000000  -0.000001  -0.000000   0.000000   0.000000  -0.000000
               7          8          9         10         11         12
     1  O   -0.000032   0.000000   0.000001  -0.000035  -0.002911   0.015098
     2  C   -0.000052   0.000000   0.000001  -0.000054  -0.000814   0.006340
     3  O   -0.000052   0.000001   0.000000  -0.000051   0.008240  -0.027031
     4  N    0.008800  -0.000124  -0.000131   0.008830  -0.129930   0.252199
     5  C   -0.072753   0.016591  -0.000936   0.014807  -0.035721  -0.080341
     6  C    0.290589   0.105326  -0.155668   0.018033   0.249016  -0.035457
     7  C    5.164703   0.231781   0.101137  -0.126024   0.017493   0.015145
     8  C    0.231781   5.101213   0.252793   0.100551  -0.155130  -0.000892
     9  C    0.101137   0.252793   5.101384   0.232177   0.105802   0.016780
    10  C   -0.126024   0.100551   0.232177   5.164292   0.290917  -0.074005
    11  C    0.017493  -0.155130   0.105802   0.290917   5.722911   0.083530
    12  C    0.015145  -0.000892   0.016780  -0.074005   0.083530   4.801199
    13  O   -0.000050  -0.000011   0.000404   0.008698  -0.094510   0.807111
    14  O    0.008820   0.000426  -0.000012  -0.000046   0.001522  -0.000479
    15  C   -0.000001   0.000000   0.000000  -0.000001  -0.000194  -0.000811
    16  C   -0.000000  -0.000000   0.000000  -0.000000  -0.000012  -0.000281
    17  C   -0.000000   0.000000  -0.000000  -0.000000   0.000000   0.000012
    18  C    0.000000   0.000000  -0.000000  -0.000000   0.000000  -0.000000
    19  C   -0.000000  -0.000000   0.000000  -0.000000  -0.000000  -0.000000
    20  C    0.000000   0.000000  -0.000000   0.000000   0.000000  -0.000000
    21  C   -0.000000  -0.000000   0.000000  -0.000000  -0.000000  -0.000000
    22  C    0.000000  -0.000000  -0.000000   0.000000   0.000000   0.000000
    23  C   -0.000000   0.000000   0.000000   0.000000  -0.000000  -0.000000
    24  H    0.448960  -0.072129   0.013350  -0.001631   0.015649  -0.000408
    25  H   -0.072296   0.441069  -0.069920   0.014238  -0.001501   0.000025
    26  H    0.014197  -0.069835   0.440854  -0.072109   0.015252  -0.000343
    27  H   -0.001670   0.013391  -0.072426   0.449455  -0.075170  -0.010687
    28  H    0.000000  -0.000000  -0.000000   0.000000   0.000004   0.000002
    29  H    0.000000  -0.000000   0.000000   0.000000   0.000000  -0.000049
    30  H    0.000000   0.000000  -0.000000  -0.000001   0.000126   0.001052
    31  H    0.000000  -0.000000  -0.000000   0.000000   0.000004  -0.000015
    32  H   -0.000000  -0.000000   0.000000  -0.000000  -0.000000  -0.000000
    33  H    0.000000   0.000000  -0.000000   0.000000   0.000000  -0.000001
    34  H   -0.000000  -0.000000   0.000000  -0.000000  -0.000000  -0.000000
    35  H    0.000000   0.000000  -0.000000  -0.000000   0.000000   0.000000
    36  H   -0.000000   0.000000  -0.000000   0.000000   0.000000  -0.000000
    37  H    0.000000   0.000000   0.000000  -0.000000  -0.000000   0.000000
    38  H   -0.000000   0.000000   0.000000  -0.000000  -0.000000  -0.000000
              13         14         15         16         17         18
     1  O   -0.000896  -0.000831  -0.064014  -0.003618  -0.000087   0.000000
     2  C    0.005994   0.004719   0.320589  -0.016562   0.005222  -0.000317
     3  O    0.002157   0.002491  -0.096270  -0.003127  -0.000228   0.000003
     4  N   -0.086757  -0.084855   0.009158  -0.000038   0.000001  -0.000000
     5  C   -0.000322   0.817655   0.000215  -0.000013   0.000000  -0.000000
     6  C    0.001429  -0.098689  -0.000110   0.000001  -0.000000  -0.000000
     7  C   -0.000050   0.008820  -0.000001  -0.000000  -0.000000   0.000000
     8  C   -0.000011   0.000426   0.000000  -0.000000   0.000000   0.000000
     9  C    0.000404  -0.000012   0.000000   0.000000  -0.000000  -0.000000
    10  C    0.008698  -0.000046  -0.000001  -0.000000  -0.000000  -0.000000
    11  C   -0.094510   0.001522  -0.000194  -0.000012   0.000000   0.000000
    12  C    0.807111  -0.000479  -0.000811  -0.000281   0.000012  -0.000000
    13  O    7.499890  -0.000010  -0.000822  -0.000521   0.000015   0.000001
    14  O   -0.000010   7.487793  -0.000190   0.000000  -0.000000  -0.000000
    15  C   -0.000822  -0.000190   4.785817   0.389659  -0.037770   0.007192
    16  C   -0.000521   0.000000   0.389659   4.648730   0.417792  -0.052367
    17  C    0.000015  -0.000000  -0.037770   0.417792   4.666106   0.390059
    18  C    0.000001  -0.000000   0.007192  -0.052367   0.390059   5.215985
    19  C   -0.000001   0.000000   0.000166  -0.007623  -0.082197   0.270322
    20  C    0.000000   0.000000   0.000013   0.000138   0.011588   0.105685
    21  C   -0.000000   0.000000  -0.000001   0.000080  -0.000107  -0.163451
    22  C    0.000000  -0.000000   0.000013   0.000040   0.012061   0.104829
    23  C   -0.000000  -0.000000   0.000083  -0.008030  -0.079775   0.278386
    24  H    0.000002   0.004785   0.000000   0.000000  -0.000000   0.000000
    25  H   -0.000000  -0.000000  -0.000000  -0.000000  -0.000000   0.000000
    26  H   -0.000000  -0.000000  -0.000000   0.000000  -0.000000   0.000000
    27  H    0.004594   0.000002   0.000000   0.000000  -0.000000  -0.000000
    28  H    0.000000  -0.000002   0.343395  -0.006937  -0.009001   0.000411
    29  H   -0.000009   0.000052   0.325059  -0.009046  -0.010563   0.000638
    30  H    0.003554  -0.000001  -0.029739   0.363458  -0.019338  -0.002455
    31  H    0.000188   0.000000  -0.031671   0.364972  -0.024904   0.000828
    32  H   -0.000000  -0.000000  -0.007966  -0.017260   0.342957  -0.012145
    33  H   -0.000000  -0.000000  -0.009016  -0.018465   0.342465  -0.008312
    34  H   -0.000001   0.000000  -0.000174  -0.000291  -0.016575  -0.077415
    35  H    0.000000  -0.000000  -0.000000  -0.000007  -0.000342   0.016849
    36  H   -0.000000  -0.000000   0.000000   0.000001   0.000029  -0.001438
    37  H    0.000000  -0.000000  -0.000000  -0.000005  -0.000342   0.016905
    38  H   -0.000000  -0.000000  -0.000144  -0.000290  -0.017537  -0.076542
              19         20         21         22         23         24
     1  O    0.000000  -0.000000   0.000000   0.000000  -0.000000  -0.000001
     2  C   -0.000011   0.000000  -0.000000   0.000000  -0.000018  -0.000005
     3  O   -0.000002   0.000000  -0.000000  -0.000000   0.000000  -0.000002
     4  N    0.000000  -0.000000   0.000000  -0.000000   0.000000   0.000629
     5  C   -0.000000   0.000000  -0.000000  -0.000000   0.000000  -0.010008
     6  C    0.000000  -0.000000   0.000000   0.000000  -0.000000  -0.075429
     7  C   -0.000000   0.000000  -0.000000   0.000000  -0.000000   0.448960
     8  C   -0.000000   0.000000  -0.000000  -0.000000   0.000000  -0.072129
     9  C    0.000000  -0.000000   0.000000  -0.000000   0.000000   0.013350
    10  C   -0.000000   0.000000  -0.000000   0.000000   0.000000  -0.001631
    11  C   -0.000000   0.000000  -0.000000   0.000000  -0.000000   0.015649
    12  C   -0.000000  -0.000000  -0.000000   0.000000  -0.000000  -0.000408
    13  O   -0.000001   0.000000  -0.000000   0.000000  -0.000000   0.000002
    14  O    0.000000   0.000000   0.000000  -0.000000  -0.000000   0.004785
    15  C    0.000166   0.000013  -0.000001   0.000013   0.000083   0.000000
    16  C   -0.007623   0.000138   0.000080   0.000040  -0.008030   0.000000
    17  C   -0.082197   0.011588  -0.000107   0.012061  -0.079775  -0.000000
    18  C    0.270322   0.105685  -0.163451   0.104829   0.278386   0.000000
    19  C    5.141015   0.273165   0.100389  -0.142755   0.061355   0.000000
    20  C    0.273165   5.064188   0.255518   0.100756  -0.142623  -0.000000
    21  C    0.100389   0.255518   5.119011   0.256395   0.100171   0.000000
    22  C   -0.142755   0.100756   0.256395   5.068136   0.270342  -0.000000
    23  C    0.061355  -0.142623   0.100171   0.270342   5.135953   0.000000
    24  H    0.000000  -0.000000   0.000000  -0.000000   0.000000   0.683227
    25  H   -0.000000   0.000000  -0.000000   0.000000   0.000000  -0.011133
    26  H    0.000000   0.000000   0.000000  -0.000000   0.000000  -0.000222
    27  H    0.000000  -0.000000   0.000000  -0.000000   0.000000   0.000032
    28  H    0.000010  -0.000001  -0.000000   0.000002  -0.000001   0.000000
    29  H   -0.000008   0.000002  -0.000000  -0.000001   0.000006  -0.000000
    30  H    0.006308  -0.000579  -0.000046   0.000083  -0.001470  -0.000000
    31  H   -0.001776   0.000047  -0.000042  -0.000583   0.005914  -0.000000
    32  H    0.009879  -0.000679   0.000019   0.000872  -0.011571   0.000000
    33  H   -0.011454   0.000812   0.000025  -0.000706   0.008832   0.000000
    34  H    0.436822  -0.070455   0.015245  -0.001786   0.015866   0.000000
    35  H   -0.073932   0.439147  -0.077892   0.015467  -0.001870  -0.000000
    36  H    0.015082  -0.073996   0.438470  -0.074011   0.015068   0.000000
    37  H   -0.001875   0.015454  -0.077922   0.438920  -0.073873  -0.000000
    38  H    0.015968  -0.001782   0.015263  -0.071374   0.436840   0.000000
              25         26         27         28         29         30
     1  O   -0.000000  -0.000000  -0.000001   0.003267   0.003182  -0.000342
     2  C   -0.000000  -0.000000  -0.000007  -0.004530  -0.000077  -0.002874
     3  O   -0.000000  -0.000000  -0.000001   0.004482   0.008317   0.007444
     4  N    0.000003   0.000003   0.000612  -0.000319   0.000210  -0.001458
     5  C   -0.000332   0.000027  -0.000376  -0.000004  -0.000113   0.000009
     6  C    0.015316  -0.001473   0.015743  -0.000001   0.000014  -0.000005
     7  C   -0.072296   0.014197  -0.001670   0.000000   0.000000   0.000000
     8  C    0.441069  -0.069835   0.013391  -0.000000  -0.000000   0.000000
     9  C   -0.069920   0.440854  -0.072426  -0.000000   0.000000  -0.000000
    10  C    0.014238  -0.072109   0.449455   0.000000   0.000000  -0.000001
    11  C   -0.001501   0.015252  -0.075170   0.000004   0.000000   0.000126
    12  C    0.000025  -0.000343  -0.010687   0.000002  -0.000049   0.001052
    13  O   -0.000000  -0.000000   0.004594   0.000000  -0.000009   0.003554
    14  O   -0.000000  -0.000000   0.000002  -0.000002   0.000052  -0.000001
    15  C   -0.000000  -0.000000   0.000000   0.343395   0.325059  -0.029739
    16  C   -0.000000   0.000000   0.000000  -0.006937  -0.009046   0.363458
    17  C   -0.000000  -0.000000  -0.000000  -0.009001  -0.010563  -0.019338
    18  C    0.000000   0.000000  -0.000000   0.000411   0.000638  -0.002455
    19  C   -0.000000   0.000000   0.000000   0.000010  -0.000008   0.006308
    20  C    0.000000   0.000000  -0.000000  -0.000001   0.000002  -0.000579
    21  C   -0.000000   0.000000   0.000000  -0.000000  -0.000000  -0.000046
    22  C    0.000000  -0.000000  -0.000000   0.000002  -0.000001   0.000083
    23  C    0.000000   0.000000   0.000000  -0.000001   0.000006  -0.001470
    24  H   -0.011133  -0.000222   0.000032   0.000000  -0.000000  -0.000000
    25  H    0.695136  -0.013208  -0.000222   0.000000   0.000000   0.000000
    26  H   -0.013208   0.695260  -0.011123   0.000000   0.000000  -0.000000
    27  H   -0.000222  -0.011123   0.683930   0.000000  -0.000000  -0.000000
    28  H    0.000000   0.000000   0.000000   0.660979  -0.024145   0.008851
    29  H    0.000000   0.000000  -0.000000  -0.024145   0.673601  -0.009263
    30  H    0.000000  -0.000000  -0.000000   0.008851  -0.009263   0.680281
    31  H    0.000000   0.000000  -0.000000  -0.010754   0.009570  -0.029503
    32  H   -0.000000   0.000000   0.000000   0.008293  -0.001871   0.009398
    33  H    0.000000  -0.000000   0.000000  -0.001801   0.008946  -0.011109
    34  H   -0.000000   0.000000   0.000000   0.000003   0.000000   0.001320
    35  H    0.000000  -0.000000  -0.000000   0.000000   0.000000   0.000018
    36  H    0.000000   0.000000   0.000000  -0.000000  -0.000000  -0.000001
    37  H   -0.000000  -0.000000  -0.000000   0.000000   0.000000   0.000001
    38  H   -0.000000  -0.000000   0.000000  -0.000008   0.000004   0.000015
              31         32         33         34         35         36
     1  O    0.003521  -0.000002  -0.000003   0.000000  -0.000000  -0.000000
     2  C   -0.000863   0.000645   0.000356  -0.000003   0.000000  -0.000000
     3  O    0.000030  -0.000012   0.000022  -0.000001   0.000000  -0.000000
     4  N   -0.000004  -0.000000   0.000001   0.000000  -0.000000  -0.000000
     5  C   -0.000010  -0.000000   0.000000  -0.000000   0.000000  -0.000000
     6  C    0.000001   0.000000  -0.000000   0.000000  -0.000000  -0.000000
     7  C    0.000000  -0.000000   0.000000  -0.000000   0.000000  -0.000000
     8  C   -0.000000  -0.000000   0.000000  -0.000000   0.000000   0.000000
     9  C   -0.000000   0.000000  -0.000000   0.000000  -0.000000  -0.000000
    10  C    0.000000  -0.000000   0.000000  -0.000000  -0.000000   0.000000
    11  C    0.000004  -0.000000   0.000000  -0.000000   0.000000   0.000000
    12  C   -0.000015  -0.000000  -0.000001  -0.000000   0.000000  -0.000000
    13  O    0.000188  -0.000000  -0.000000  -0.000001   0.000000  -0.000000
    14  O    0.000000  -0.000000  -0.000000   0.000000  -0.000000  -0.000000
    15  C   -0.031671  -0.007966  -0.009016  -0.000174  -0.000000   0.000000
    16  C    0.364972  -0.017260  -0.018465  -0.000291  -0.000007   0.000001
    17  C   -0.024904   0.342957   0.342465  -0.016575  -0.000342   0.000029
    18  C    0.000828  -0.012145  -0.008312  -0.077415   0.016849  -0.001438
    19  C   -0.001776   0.009879  -0.011454   0.436822  -0.073932   0.015082
    20  C    0.000047  -0.000679   0.000812  -0.070455   0.439147  -0.073996
    21  C   -0.000042   0.000019   0.000025   0.015245  -0.077892   0.438470
    22  C   -0.000583   0.000872  -0.000706  -0.001786   0.015467  -0.074011
    23  C    0.005914  -0.011571   0.008832   0.015866  -0.001870   0.015068
    24  H   -0.000000   0.000000   0.000000   0.000000  -0.000000   0.000000
    25  H    0.000000  -0.000000   0.000000  -0.000000   0.000000   0.000000
    26  H    0.000000   0.000000  -0.000000   0.000000  -0.000000   0.000000
    27  H   -0.000000   0.000000   0.000000   0.000000  -0.000000   0.000000
    28  H   -0.010754   0.008293  -0.001801   0.000003   0.000000  -0.000000
    29  H    0.009570  -0.001871   0.008946   0.000000   0.000000  -0.000000
    30  H   -0.029503   0.009398  -0.011109   0.001320   0.000018  -0.000001
    31  H    0.694991  -0.011052   0.009940   0.000051   0.000002  -0.000001
    32  H   -0.011052   0.722289  -0.033043   0.000189   0.000013  -0.000001
    33  H    0.009940  -0.033043   0.718925   0.005958  -0.000003  -0.000001
    34  H    0.000051   0.000189   0.005958   0.734229  -0.013960  -0.000323
    35  H    0.000002   0.000013  -0.000003  -0.013960   0.727705  -0.013482
    36  H   -0.000001  -0.000001  -0.000001  -0.000323  -0.013482   0.724979
    37  H    0.000014  -0.000004   0.000013   0.000038  -0.000327  -0.013503
    38  H    0.001083   0.006586   0.000222  -0.000322   0.000038  -0.000324
              37         38
     1  O    0.000000  -0.000000
     2  C    0.000000  -0.000001
     3  O   -0.000000  -0.000000
     4  N    0.000000   0.000000
     5  C    0.000000   0.000000
     6  C   -0.000000  -0.000000
     7  C    0.000000  -0.000000
     8  C    0.000000   0.000000
     9  C    0.000000   0.000000
    10  C   -0.000000  -0.000000
    11  C   -0.000000  -0.000000
    12  C    0.000000  -0.000000
    13  O    0.000000  -0.000000
    14  O   -0.000000  -0.000000
    15  C   -0.000000  -0.000144
    16  C   -0.000005  -0.000290
    17  C   -0.000342  -0.017537
    18  C    0.016905  -0.076542
    19  C   -0.001875   0.015968
    20  C    0.015454  -0.001782
    21  C   -0.077922   0.015263
    22  C    0.438920  -0.071374
    23  C   -0.073873   0.436840
    24  H   -0.000000   0.000000
    25  H   -0.000000  -0.000000
    26  H   -0.000000  -0.000000
    27  H   -0.000000   0.000000
    28  H    0.000000  -0.000008
    29  H    0.000000   0.000004
    30  H    0.000001   0.000015
    31  H    0.000014   0.001083
    32  H   -0.000004   0.006586
    33  H    0.000013   0.000222
    34  H    0.000038  -0.000322
    35  H   -0.000327   0.000038
    36  H   -0.013503  -0.000324
    37  H    0.728265  -0.013954
    38  H   -0.013954   0.736207
 Mulliken charges:
               1
     1  O   -0.184119
     2  C    0.182604
     3  O   -0.224035
     4  N   -0.123846
     5  C    0.237289
     6  C   -0.021486
     7  C   -0.028695
     8  C    0.034980
     9  C    0.034412
    10  C   -0.028043
    11  C   -0.014574
    12  C    0.232307
    13  O   -0.150123
    14  O   -0.143149
    15  C    0.097533
    16  C   -0.040378
    17  C    0.110458
    18  C   -0.013650
    19  C   -0.008848
    20  C    0.023601
    21  C    0.018876
    22  C    0.023300
    23  C   -0.009584
    24  H    0.004333
    25  H    0.002825
    26  H    0.002721
    27  H    0.003926
    28  H    0.027806
    29  H    0.025544
    30  H    0.026268
    31  H    0.020021
    32  H   -0.005534
    33  H   -0.002602
    34  H   -0.028416
    35  H   -0.017423
    36  H   -0.016548
    37  H   -0.017802
    38  H   -0.029948
 Sum of Mulliken charges =  -0.00000
 Mulliken charges with hydrogens summed into heavy atoms:
               1
     1  O   -0.184119
     2  C    0.182604
     3  O   -0.224035
     4  N   -0.123846
     5  C    0.237289
     6  C   -0.021486
     7  C   -0.024362
     8  C    0.037805
     9  C    0.037132
    10  C   -0.024117
    11  C   -0.014574
    12  C    0.232307
    13  O   -0.150123
    14  O   -0.143149
    15  C    0.150883
    16  C    0.005911
    17  C    0.102323
    18  C   -0.013650
    19  C   -0.037264
    20  C    0.006178
    21  C    0.002328
    22  C    0.005498
    23  C   -0.039532
 Electronic spatial extent (au):  <R**2>=          11316.8330
 Charge=             -0.0000 electrons
 Dipole moment (field-independent basis, Debye):
    X=             -1.3255    Y=              1.4979    Z=             -0.2208  Tot=              2.0124
 Quadrupole moment (field-independent basis, Debye-Ang):
   XX=           -105.3696   YY=           -130.9976   ZZ=           -132.7337
   XY=            -13.7765   XZ=             -0.1484   YZ=              0.0077
 Traceless Quadrupole moment (field-independent basis, Debye-Ang):
   XX=             17.6641   YY=             -7.9640   ZZ=             -9.7001
   XY=            -13.7765   XZ=             -0.1484   YZ=              0.0077
 Octapole moment (field-independent basis, Debye-Ang**2):
  XXX=           -204.4404  YYY=             10.2515  ZZZ=             -8.7411  XYY=              5.1169
  XXY=             84.0179  XXZ=             31.6182  XZZ=             21.8310  YZZ=             -0.0258
  YYZ=              7.0021  XYZ=             -9.9085
 Hexadecapole moment (field-independent basis, Debye-Ang**3):
 XXXX=         -12316.0442 YYYY=          -1730.7800 ZZZZ=           -541.9505 XXXY=             36.5727
 XXXZ=             17.3263 YYYX=           -116.0396 YYYZ=             -4.3173 ZZZX=             25.7606
 ZZZY=              0.2393 XXYY=          -2370.7670 XXZZ=          -2290.1881 YYZZ=           -389.6574
 XXYZ=              8.2353 YYXZ=            -44.9523 ZZXY=             27.2415
 N-N= 1.740901583524D+03 E-N=-5.924009584091D+03  KE= 1.039502544058D+03
 ******************************Gaussian NBO Version 3.1******************************
             N A T U R A L   A T O M I C   O R B I T A L   A N D
          N A T U R A L   B O N D   O R B I T A L   A N A L Y S I S
 ******************************Gaussian NBO Version 3.1******************************
       /RESON  / : Allow strongly delocalized NBO set

 Analyzing the SCF density

 Job title: 13                                                              

 Storage needed:    477594 in NPA,    633085 in NBO ( 939516496 available)


 NATURAL POPULATIONS:  Natural atomic orbital occupancies 
                                                          
   NAO  Atom  No  lang   Type(AO)    Occupancy      Energy
 ----------------------------------------------------------
     1    O    1  S      Cor( 1S)     1.99969     -18.88787
     2    O    1  S      Val( 2S)     1.68651      -0.88532
     3    O    1  S      Ryd( 3S)     0.00135       1.47161
     4    O    1  px     Val( 2p)     1.70902      -0.29377
     5    O    1  px     Ryd( 3p)     0.00203       1.14575
     6    O    1  py     Val( 2p)     1.48685      -0.27096
     7    O    1  py     Ryd( 3p)     0.00065       1.09838
     8    O    1  pz     Val( 2p)     1.67172      -0.33321
     9    O    1  pz     Ryd( 3p)     0.00118       1.04441
    10    O    1  dxy    Ryd( 3d)     0.00045       2.71087
    11    O    1  dxz    Ryd( 3d)     0.00139       3.15591
    12    O    1  dyz    Ryd( 3d)     0.00161       2.84762
    13    O    1  dx2y2  Ryd( 3d)     0.00042       2.72269
    14    O    1  dz2    Ryd( 3d)     0.00163       3.16274

    15    C    2  S      Cor( 1S)     1.99928     -10.22554
    16    C    2  S      Val( 2S)     0.76384      -0.15685
    17    C    2  S      Ryd( 3S)     0.00538       0.59663
    18    C    2  px     Val( 2p)     0.87374      -0.07078
    19    C    2  px     Ryd( 3p)     0.01009       0.75068
    20    C    2  py     Val( 2p)     0.77379      -0.13200
    21    C    2  py     Ryd( 3p)     0.00508       0.60979
    22    C    2  pz     Val( 2p)     0.67127       0.00442
    23    C    2  pz     Ryd( 3p)     0.02217       0.56977
    24    C    2  dxy    Ryd( 3d)     0.00146       1.99294
    25    C    2  dxz    Ryd( 3d)     0.00368       2.29112
    26    C    2  dyz    Ryd( 3d)     0.00391       2.00100
    27    C    2  dx2y2  Ryd( 3d)     0.00135       2.01929
    28    C    2  dz2    Ryd( 3d)     0.00402       2.34263

    29    O    3  S      Cor( 1S)     1.99966     -19.03897
    30    O    3  S      Val( 2S)     1.62315      -0.88818
    31    O    3  S      Ryd( 3S)     0.00304       1.44970
    32    O    3  px     Val( 2p)     1.38939      -0.33257
    33    O    3  px     Ryd( 3p)     0.00264       1.32316
    34    O    3  py     Val( 2p)     1.68257      -0.35070
    35    O    3  py     Ryd( 3p)     0.00326       1.15138
    36    O    3  pz     Val( 2p)     1.68507      -0.37887
    37    O    3  pz     Ryd( 3p)     0.00227       1.09657
    38    O    3  dxy    Ryd( 3d)     0.00087       2.97734
    39    O    3  dxz    Ryd( 3d)     0.00128       2.85013
    40    O    3  dyz    Ryd( 3d)     0.00114       2.72279
    41    O    3  dx2y2  Ryd( 3d)     0.00055       2.83657
    42    O    3  dz2    Ryd( 3d)     0.00143       2.96370

    43    N    4  S      Cor( 1S)     1.99898     -14.29793
    44    N    4  S      Val( 2S)     1.19639      -0.52295
    45    N    4  S      Ryd( 3S)     0.00452       1.09758
    46    N    4  px     Val( 2p)     1.08656      -0.26231
    47    N    4  px     Ryd( 3p)     0.00410       1.24824
    48    N    4  py     Val( 2p)     1.26784      -0.28653
    49    N    4  py     Ryd( 3p)     0.00228       1.22589
    50    N    4  pz     Val( 2p)     1.64833      -0.29969
    51    N    4  pz     Ryd( 3p)     0.00410       0.90838
    52    N    4  dxy    Ryd( 3d)     0.00156       2.73688
    53    N    4  dxz    Ryd( 3d)     0.00093       2.29966
    54    N    4  dyz    Ryd( 3d)     0.00058       2.33320
    55    N    4  dx2y2  Ryd( 3d)     0.00161       2.69082
    56    N    4  dz2    Ryd( 3d)     0.00079       2.55129

    57    C    5  S      Cor( 1S)     1.99915     -10.20559
    58    C    5  S      Val( 2S)     0.73892      -0.12682
    59    C    5  S      Ryd( 3S)     0.00603       0.53429
    60    C    5  px     Val( 2p)     0.86868      -0.05274
    61    C    5  px     Ryd( 3p)     0.00905       0.70038
    62    C    5  py     Val( 2p)     0.81735      -0.01056
    63    C    5  py     Ryd( 3p)     0.02101       0.59761
    64    C    5  pz     Val( 2p)     0.80522      -0.13827
    65    C    5  pz     Ryd( 3p)     0.00236       0.52927
    66    C    5  dxy    Ryd( 3d)     0.00469       2.36792
    67    C    5  dxz    Ryd( 3d)     0.00117       1.88027
    68    C    5  dyz    Ryd( 3d)     0.00342       1.97999
    69    C    5  dx2y2  Ryd( 3d)     0.00212       2.40320
    70    C    5  dz2    Ryd( 3d)     0.00084       2.10508

    71    C    6  S      Cor( 1S)     1.99875     -10.08994
    72    C    6  S      Val( 2S)     0.87528      -0.13594
    73    C    6  S      Ryd( 3S)     0.00269       0.56600
    74    C    6  px     Val( 2p)     1.12312      -0.10200
    75    C    6  px     Ryd( 3p)     0.00425       1.03961
    76    C    6  py     Val( 2p)     1.08118      -0.09732
    77    C    6  py     Ryd( 3p)     0.00608       0.99215
    78    C    6  pz     Val( 2p)     1.02502      -0.13344
    79    C    6  pz     Ryd( 3p)     0.00125       0.63691
    80    C    6  dxy    Ryd( 3d)     0.00104       2.42577
    81    C    6  dxz    Ryd( 3d)     0.00067       1.94345
    82    C    6  dyz    Ryd( 3d)     0.00041       1.91158
    83    C    6  dx2y2  Ryd( 3d)     0.00060       2.38372
    84    C    6  dz2    Ryd( 3d)     0.00043       2.14969

    85    C    7  S      Cor( 1S)     1.99889     -10.09213
    86    C    7  S      Val( 2S)     0.93928      -0.15937
    87    C    7  S      Ryd( 3S)     0.00135       0.53866
    88    C    7  px     Val( 2p)     1.09393      -0.06805
    89    C    7  px     Ryd( 3p)     0.00431       0.68232
    90    C    7  py     Val( 2p)     1.16837      -0.08637
    91    C    7  py     Ryd( 3p)     0.00659       0.92393
    92    C    7  pz     Val( 2p)     0.95891      -0.12700
    93    C    7  pz     Ryd( 3p)     0.00110       0.54144
    94    C    7  dxy    Ryd( 3d)     0.00066       2.45577
    95    C    7  dxz    Ryd( 3d)     0.00049       1.95498
    96    C    7  dyz    Ryd( 3d)     0.00045       1.94438
    97    C    7  dx2y2  Ryd( 3d)     0.00077       2.40864
    98    C    7  dz2    Ryd( 3d)     0.00042       2.16050

    99    C    8  S      Cor( 1S)     1.99896     -10.09581
   100    C    8  S      Val( 2S)     0.95123      -0.17396
   101    C    8  S      Ryd( 3S)     0.00118       0.55051
   102    C    8  px     Val( 2p)     1.19076      -0.08708
   103    C    8  px     Ryd( 3p)     0.00616       0.98977
   104    C    8  py     Val( 2p)     1.06167      -0.06880
   105    C    8  py     Ryd( 3p)     0.00374       0.61961
   106    C    8  pz     Val( 2p)     0.98119      -0.12989
   107    C    8  pz     Ryd( 3p)     0.00092       0.54485
   108    C    8  dxy    Ryd( 3d)     0.00069       2.36284
   109    C    8  dxz    Ryd( 3d)     0.00039       1.91774
   110    C    8  dyz    Ryd( 3d)     0.00054       1.96097
   111    C    8  dx2y2  Ryd( 3d)     0.00077       2.46484
   112    C    8  dz2    Ryd( 3d)     0.00040       2.15346

   113    C    9  S      Cor( 1S)     1.99896     -10.09577
   114    C    9  S      Val( 2S)     0.95116      -0.17394
   115    C    9  S      Ryd( 3S)     0.00118       0.55040
   116    C    9  px     Val( 2p)     1.09111      -0.07101
   117    C    9  px     Ryd( 3p)     0.00436       0.71254
   118    C    9  py     Val( 2p)     1.15705      -0.08427
   119    C    9  py     Ryd( 3p)     0.00547       0.88450
   120    C    9  pz     Val( 2p)     0.98607      -0.13060
   121    C    9  pz     Ryd( 3p)     0.00100       0.55698
   122    C    9  dxy    Ryd( 3d)     0.00074       2.44102
   123    C    9  dxz    Ryd( 3d)     0.00052       1.93688
   124    C    9  dyz    Ryd( 3d)     0.00043       1.94327
   125    C    9  dx2y2  Ryd( 3d)     0.00071       2.38755
   126    C    9  dz2    Ryd( 3d)     0.00038       2.15172

   127    C   10  S      Cor( 1S)     1.99889     -10.09239
   128    C   10  S      Val( 2S)     0.93922      -0.15951
   129    C   10  S      Ryd( 3S)     0.00135       0.53830
   130    C   10  px     Val( 2p)     1.10319      -0.07389
   131    C   10  px     Ryd( 3p)     0.00528       0.74619
   132    C   10  py     Val( 2p)     1.15929      -0.08112
   133    C   10  py     Ryd( 3p)     0.00562       0.86118
   134    C   10  pz     Val( 2p)     0.95854      -0.12687
   135    C   10  pz     Ryd( 3p)     0.00107       0.53911
   136    C   10  dxy    Ryd( 3d)     0.00076       2.44542
   137    C   10  dxz    Ryd( 3d)     0.00050       1.93778
   138    C   10  dyz    Ryd( 3d)     0.00045       1.96169
   139    C   10  dx2y2  Ryd( 3d)     0.00066       2.41743
   140    C   10  dz2    Ryd( 3d)     0.00042       2.16179

   141    C   11  S      Cor( 1S)     1.99875     -10.08991
   142    C   11  S      Val( 2S)     0.87445      -0.13551
   143    C   11  S      Ryd( 3S)     0.00266       0.56534
   144    C   11  px     Val( 2p)     1.09311      -0.10383
   145    C   11  px     Ryd( 3p)     0.00602       1.05848
   146    C   11  py     Val( 2p)     1.11053      -0.09599
   147    C   11  py     Ryd( 3p)     0.00431       0.97243
   148    C   11  pz     Val( 2p)     1.02809      -0.13346
   149    C   11  pz     Ryd( 3p)     0.00124       0.63866
   150    C   11  dxy    Ryd( 3d)     0.00070       2.43257
   151    C   11  dxz    Ryd( 3d)     0.00036       1.90111
   152    C   11  dyz    Ryd( 3d)     0.00069       1.96581
   153    C   11  dx2y2  Ryd( 3d)     0.00093       2.36942
   154    C   11  dz2    Ryd( 3d)     0.00047       2.14793

   155    C   12  S      Cor( 1S)     1.99915     -10.20575
   156    C   12  S      Val( 2S)     0.73976      -0.12776
   157    C   12  S      Ryd( 3S)     0.00598       0.53950
   158    C   12  px     Val( 2p)     0.90042      -0.03740
   159    C   12  px     Ryd( 3p)     0.01702       0.66050
   160    C   12  py     Val( 2p)     0.78939      -0.03174
   161    C   12  py     Ryd( 3p)     0.01281       0.65273
   162    C   12  pz     Val( 2p)     0.80158      -0.13589
   163    C   12  pz     Ryd( 3p)     0.00224       0.52938
   164    C   12  dxy    Ryd( 3d)     0.00181       2.38201
   165    C   12  dxz    Ryd( 3d)     0.00226       1.93157
   166    C   12  dyz    Ryd( 3d)     0.00228       1.96381
   167    C   12  dx2y2  Ryd( 3d)     0.00496       2.36563
   168    C   12  dz2    Ryd( 3d)     0.00093       2.09128

   169    O   13  S      Cor( 1S)     1.99972     -18.88953
   170    O   13  S      Val( 2S)     1.68278      -0.86969
   171    O   13  S      Ryd( 3S)     0.00130       1.60388
   172    O   13  px     Val( 2p)     1.69157      -0.31239
   173    O   13  px     Ryd( 3p)     0.00136       1.10797
   174    O   13  py     Val( 2p)     1.73055      -0.29544
   175    O   13  py     Ryd( 3p)     0.00196       1.13015
   176    O   13  pz     Val( 2p)     1.43321      -0.26148
   177    O   13  pz     Ryd( 3p)     0.00075       1.07673
   178    O   13  dxy    Ryd( 3d)     0.00121       3.22939
   179    O   13  dxz    Ryd( 3d)     0.00128       2.79112
   180    O   13  dyz    Ryd( 3d)     0.00071       2.73173
   181    O   13  dx2y2  Ryd( 3d)     0.00163       2.99485
   182    O   13  dz2    Ryd( 3d)     0.00040       2.84707

   183    O   14  S      Cor( 1S)     1.99972     -18.88756
   184    O   14  S      Val( 2S)     1.68266      -0.86798
   185    O   14  S      Ryd( 3S)     0.00132       1.60310
   186    O   14  px     Val( 2p)     1.82395      -0.27390
   187    O   14  px     Ryd( 3p)     0.00262       1.20232
   188    O   14  py     Val( 2p)     1.60984      -0.33066
   189    O   14  py     Ryd( 3p)     0.00075       1.03315
   190    O   14  pz     Val( 2p)     1.41572      -0.25948
   191    O   14  pz     Ryd( 3p)     0.00067       1.07278
   192    O   14  dxy    Ryd( 3d)     0.00162       2.99988
   193    O   14  dxz    Ryd( 3d)     0.00008       2.64370
   194    O   14  dyz    Ryd( 3d)     0.00193       2.88296
   195    O   14  dx2y2  Ryd( 3d)     0.00122       3.22619
   196    O   14  dz2    Ryd( 3d)     0.00041       2.84831

   197    C   15  S      Cor( 1S)     1.99904     -10.09079
   198    C   15  S      Val( 2S)     1.04104      -0.23956
   199    C   15  S      Ryd( 3S)     0.00161       0.92757
   200    C   15  px     Val( 2p)     1.06931      -0.11361
   201    C   15  px     Ryd( 3p)     0.00285       0.61841
   202    C   15  py     Val( 2p)     1.15426      -0.10383
   203    C   15  py     Ryd( 3p)     0.00141       0.56402
   204    C   15  pz     Val( 2p)     1.24687      -0.10569
   205    C   15  pz     Ryd( 3p)     0.00525       0.83098
   206    C   15  dxy    Ryd( 3d)     0.00056       2.22190
   207    C   15  dxz    Ryd( 3d)     0.00022       2.07716
   208    C   15  dyz    Ryd( 3d)     0.00084       2.43694
   209    C   15  dx2y2  Ryd( 3d)     0.00071       2.13044
   210    C   15  dz2    Ryd( 3d)     0.00068       2.27158

   211    C   16  S      Cor( 1S)     1.99913     -10.08098
   212    C   16  S      Val( 2S)     1.01978      -0.22053
   213    C   16  S      Ryd( 3S)     0.00173       0.92869
   214    C   16  px     Val( 2p)     1.02273      -0.08201
   215    C   16  px     Ryd( 3p)     0.00241       0.68054
   216    C   16  py     Val( 2p)     1.12138      -0.08279
   217    C   16  py     Ryd( 3p)     0.00164       0.61377
   218    C   16  pz     Val( 2p)     1.23098      -0.08895
   219    C   16  pz     Ryd( 3p)     0.00308       0.78935
   220    C   16  dxy    Ryd( 3d)     0.00082       2.25308
   221    C   16  dxz    Ryd( 3d)     0.00047       2.09676
   222    C   16  dyz    Ryd( 3d)     0.00087       2.41160
   223    C   16  dx2y2  Ryd( 3d)     0.00054       2.16111
   224    C   16  dz2    Ryd( 3d)     0.00057       2.26916

   225    C   17  S      Cor( 1S)     1.99908     -10.07051
   226    C   17  S      Val( 2S)     1.00129      -0.20360
   227    C   17  S      Ryd( 3S)     0.00128       0.92069
   228    C   17  px     Val( 2p)     1.05117      -0.07701
   229    C   17  px     Ryd( 3p)     0.00214       0.60285
   230    C   17  py     Val( 2p)     1.13990      -0.08000
   231    C   17  py     Ryd( 3p)     0.00241       0.62774
   232    C   17  pz     Val( 2p)     1.22713      -0.08848
   233    C   17  pz     Ryd( 3p)     0.00683       0.84582
   234    C   17  dxy    Ryd( 3d)     0.00077       2.26485
   235    C   17  dxz    Ryd( 3d)     0.00038       2.11684
   236    C   17  dyz    Ryd( 3d)     0.00077       2.46309
   237    C   17  dx2y2  Ryd( 3d)     0.00065       2.14637
   238    C   17  dz2    Ryd( 3d)     0.00059       2.28301

   239    C   18  S      Cor( 1S)     1.99883     -10.06096
   240    C   18  S      Val( 2S)     0.85761      -0.10576
   241    C   18  S      Ryd( 3S)     0.00189       0.64555
   242    C   18  px     Val( 2p)     1.02919      -0.07711
   243    C   18  px     Ryd( 3p)     0.00512       0.88068
   244    C   18  py     Val( 2p)     1.04010      -0.07157
   245    C   18  py     Ryd( 3p)     0.00405       0.92301
   246    C   18  pz     Val( 2p)     1.09298      -0.05760
   247    C   18  pz     Ryd( 3p)     0.00361       0.85362
   248    C   18  dxy    Ryd( 3d)     0.00056       2.22289
   249    C   18  dxz    Ryd( 3d)     0.00066       2.17954
   250    C   18  dyz    Ryd( 3d)     0.00082       2.26728
   251    C   18  dx2y2  Ryd( 3d)     0.00064       1.97664
   252    C   18  dz2    Ryd( 3d)     0.00070       2.31173

   253    C   19  S      Cor( 1S)     1.99886     -10.05511
   254    C   19  S      Val( 2S)     0.93302      -0.12834
   255    C   19  S      Ryd( 3S)     0.00163       0.57785
   256    C   19  px     Val( 2p)     1.06538      -0.08042
   257    C   19  px     Ryd( 3p)     0.00289       0.72183
   258    C   19  py     Val( 2p)     1.05490      -0.06376
   259    C   19  py     Ryd( 3p)     0.00253       0.67711
   260    C   19  pz     Val( 2p)     1.15072      -0.05400
   261    C   19  pz     Ryd( 3p)     0.00527       0.90100
   262    C   19  dxy    Ryd( 3d)     0.00048       2.26863
   263    C   19  dxz    Ryd( 3d)     0.00056       2.21475
   264    C   19  dyz    Ryd( 3d)     0.00058       2.27526
   265    C   19  dx2y2  Ryd( 3d)     0.00051       1.98522
   266    C   19  dz2    Ryd( 3d)     0.00059       2.33165

   267    C   20  S      Cor( 1S)     1.99893     -10.05975
   268    C   20  S      Val( 2S)     0.94260      -0.13584
   269    C   20  S      Ryd( 3S)     0.00115       0.57236
   270    C   20  px     Val( 2p)     1.03012      -0.07318
   271    C   20  px     Ryd( 3p)     0.00228       0.60397
   272    C   20  py     Val( 2p)     1.07368      -0.06518
   273    C   20  py     Ryd( 3p)     0.00343       0.71531
   274    C   20  pz     Val( 2p)     1.15125      -0.05484
   275    C   20  pz     Ryd( 3p)     0.00552       0.90694
   276    C   20  dxy    Ryd( 3d)     0.00047       2.26618
   277    C   20  dxz    Ryd( 3d)     0.00051       2.18049
   278    C   20  dyz    Ryd( 3d)     0.00065       2.29071
   279    C   20  dx2y2  Ryd( 3d)     0.00055       1.98277
   280    C   20  dz2    Ryd( 3d)     0.00061       2.31814

   281    C   21  S      Cor( 1S)     1.99893     -10.05893
   282    C   21  S      Val( 2S)     0.94504      -0.13711
   283    C   21  S      Ryd( 3S)     0.00123       0.56407
   284    C   21  px     Val( 2p)     1.08244      -0.08051
   285    C   21  px     Ryd( 3p)     0.00310       0.74853
   286    C   21  py     Val( 2p)     1.11718      -0.07196
   287    C   21  py     Ryd( 3p)     0.00404       0.83666
   288    C   21  pz     Val( 2p)     1.06667      -0.04138
   289    C   21  pz     Ryd( 3p)     0.00380       0.63438
   290    C   21  dxy    Ryd( 3d)     0.00052       2.27469
   291    C   21  dxz    Ryd( 3d)     0.00059       2.17538
   292    C   21  dyz    Ryd( 3d)     0.00062       2.24955
   293    C   21  dx2y2  Ryd( 3d)     0.00038       1.96199
   294    C   21  dz2    Ryd( 3d)     0.00066       2.36860

   295    C   22  S      Cor( 1S)     1.99893     -10.05981
   296    C   22  S      Val( 2S)     0.94256      -0.13598
   297    C   22  S      Ryd( 3S)     0.00116       0.57178
   298    C   22  px     Val( 2p)     1.05571      -0.07695
   299    C   22  px     Ryd( 3p)     0.00274       0.68394
   300    C   22  py     Val( 2p)     1.04780      -0.06148
   301    C   22  py     Ryd( 3p)     0.00301       0.63171
   302    C   22  pz     Val( 2p)     1.15211      -0.05524
   303    C   22  pz     Ryd( 3p)     0.00549       0.90969
   304    C   22  dxy    Ryd( 3d)     0.00048       2.26358
   305    C   22  dxz    Ryd( 3d)     0.00059       2.20059
   306    C   22  dyz    Ryd( 3d)     0.00057       2.26804
   307    C   22  dx2y2  Ryd( 3d)     0.00053       1.98616
   308    C   22  dz2    Ryd( 3d)     0.00061       2.31857

   309    C   23  S      Cor( 1S)     1.99886     -10.05528
   310    C   23  S      Val( 2S)     0.93312      -0.12844
   311    C   23  S      Ryd( 3S)     0.00160       0.57745
   312    C   23  px     Val( 2p)     1.04171      -0.07541
   313    C   23  px     Ryd( 3p)     0.00229       0.63805
   314    C   23  py     Val( 2p)     1.08288      -0.06936
   315    C   23  py     Ryd( 3p)     0.00313       0.75929
   316    C   23  pz     Val( 2p)     1.14701      -0.05389
   317    C   23  pz     Ryd( 3p)     0.00529       0.89710
   318    C   23  dxy    Ryd( 3d)     0.00047       2.26762
   319    C   23  dxz    Ryd( 3d)     0.00051       2.18645
   320    C   23  dyz    Ryd( 3d)     0.00065       2.30110
   321    C   23  dx2y2  Ryd( 3d)     0.00053       1.98278
   322    C   23  dz2    Ryd( 3d)     0.00059       2.33612

   323    H   24  S      Val( 1S)     0.75314       0.06534
   324    H   24  S      Ryd( 2S)     0.00223       0.31132
   325    H   24  px     Ryd( 2p)     0.00026       2.06623
   326    H   24  py     Ryd( 2p)     0.00066       2.25613
   327    H   24  pz     Ryd( 2p)     0.00016       1.66286

   328    H   25  S      Val( 1S)     0.76557       0.06012
   329    H   25  S      Ryd( 2S)     0.00150       0.30337
   330    H   25  px     Ryd( 2p)     0.00081       2.34537
   331    H   25  py     Ryd( 2p)     0.00009       1.94255
   332    H   25  pz     Ryd( 2p)     0.00017       1.64966

   333    H   26  S      Val( 1S)     0.76557       0.06008
   334    H   26  S      Ryd( 2S)     0.00150       0.30330
   335    H   26  px     Ryd( 2p)     0.00026       2.04448
   336    H   26  py     Ryd( 2p)     0.00061       2.23012
   337    H   26  pz     Ryd( 2p)     0.00019       1.66286

   338    H   27  S      Val( 1S)     0.75333       0.06494
   339    H   27  S      Ryd( 2S)     0.00221       0.31079
   340    H   27  px     Ryd( 2p)     0.00031       2.07974
   341    H   27  py     Ryd( 2p)     0.00062       2.24186
   342    H   27  pz     Ryd( 2p)     0.00016       1.66266

   343    H   28  S      Val( 1S)     0.75214       0.06271
   344    H   28  S      Ryd( 2S)     0.00253       0.35289
   345    H   28  px     Ryd( 2p)     0.00017       1.86538
   346    H   28  py     Ryd( 2p)     0.00039       2.02296
   347    H   28  pz     Ryd( 2p)     0.00046       2.11557

   348    H   29  S      Val( 1S)     0.75294       0.05814
   349    H   29  S      Ryd( 2S)     0.00282       0.35860
   350    H   29  px     Ryd( 2p)     0.00015       1.83215
   351    H   29  py     Ryd( 2p)     0.00030       1.93502
   352    H   29  pz     Ryd( 2p)     0.00058       2.23557

   353    H   30  S      Val( 1S)     0.76425       0.07973
   354    H   30  S      Ryd( 2S)     0.00347       0.41208
   355    H   30  px     Ryd( 2p)     0.00016       1.89711
   356    H   30  py     Ryd( 2p)     0.00046       2.07763
   357    H   30  pz     Ryd( 2p)     0.00042       2.09223

   358    H   31  S      Val( 1S)     0.76886       0.07492
   359    H   31  S      Ryd( 2S)     0.00288       0.38347
   360    H   31  px     Ryd( 2p)     0.00011       1.86593
   361    H   31  py     Ryd( 2p)     0.00031       1.93774
   362    H   31  pz     Ryd( 2p)     0.00060       2.25549

   363    H   32  S      Val( 1S)     0.77387       0.06490
   364    H   32  S      Ryd( 2S)     0.00250       0.37833
   365    H   32  px     Ryd( 2p)     0.00019       1.87381
   366    H   32  py     Ryd( 2p)     0.00043       2.06914
   367    H   32  pz     Ryd( 2p)     0.00040       2.08470

   368    H   33  S      Val( 1S)     0.77282       0.06509
   369    H   33  S      Ryd( 2S)     0.00249       0.37810
   370    H   33  px     Ryd( 2p)     0.00014       1.84077
   371    H   33  py     Ryd( 2p)     0.00031       1.93551
   372    H   33  pz     Ryd( 2p)     0.00058       2.26206

   373    H   34  S      Val( 1S)     0.77745       0.07561
   374    H   34  S      Ryd( 2S)     0.00171       0.34188
   375    H   34  px     Ryd( 2p)     0.00031       1.90231
   376    H   34  py     Ryd( 2p)     0.00016       1.89773
   377    H   34  pz     Ryd( 2p)     0.00061       2.24413

   378    H   35  S      Val( 1S)     0.77463       0.08050
   379    H   35  S      Ryd( 2S)     0.00164       0.32451
   380    H   35  px     Ryd( 2p)     0.00016       1.80285
   381    H   35  py     Ryd( 2p)     0.00033       1.96524
   382    H   35  pz     Ryd( 2p)     0.00060       2.23940

   383    H   36  S      Val( 1S)     0.77513       0.08114
   384    H   36  S      Ryd( 2S)     0.00161       0.32407
   385    H   36  px     Ryd( 2p)     0.00043       1.95843
   386    H   36  py     Ryd( 2p)     0.00056       2.09628
   387    H   36  pz     Ryd( 2p)     0.00009       1.95066

   388    H   37  S      Val( 1S)     0.77481       0.08017
   389    H   37  S      Ryd( 2S)     0.00164       0.32419
   390    H   37  px     Ryd( 2p)     0.00031       1.88920
   391    H   37  py     Ryd( 2p)     0.00017       1.87578
   392    H   37  pz     Ryd( 2p)     0.00061       2.24124

   393    H   38  S      Val( 1S)     0.77793       0.07502
   394    H   38  S      Ryd( 2S)     0.00172       0.33921
   395    H   38  px     Ryd( 2p)     0.00016       1.81977
   396    H   38  py     Ryd( 2p)     0.00032       1.98522
   397    H   38  pz     Ryd( 2p)     0.00060       2.23926

 WARNING:  1 low occupancy (<1.9990e) core orbital  found on  N    4
           1 low occupancy (<1.9990e) core orbital  found on  C    6
           1 low occupancy (<1.9990e) core orbital  found on  C    7
           1 low occupancy (<1.9990e) core orbital  found on  C    8
           1 low occupancy (<1.9990e) core orbital  found on  C    9
           1 low occupancy (<1.9990e) core orbital  found on  C   10
           1 low occupancy (<1.9990e) core orbital  found on  C   11
           1 low occupancy (<1.9990e) core orbital  found on  C   18
           1 low occupancy (<1.9990e) core orbital  found on  C   19
           1 low occupancy (<1.9990e) core orbital  found on  C   20
           1 low occupancy (<1.9990e) core orbital  found on  C   21
           1 low occupancy (<1.9990e) core orbital  found on  C   22
           1 low occupancy (<1.9990e) core orbital  found on  C   23


 Summary of Natural Population Analysis:                  
                                                          
                                       Natural Population 
                Natural  -----------------------------------------------
    Atom  No    Charge         Core      Valence    Rydberg      Total
 -----------------------------------------------------------------------
      O    1   -0.56451      1.99969     6.55411    0.01071     8.56451
      C    2    0.86094      1.99928     3.08264    0.05715     5.13906
      O    3   -0.39631      1.99966     6.38017    0.01647     8.39631
      N    4   -0.21856      1.99898     5.19912    0.02047     7.21856
      C    5    0.72000      1.99915     3.23016    0.05069     5.28000
      C    6   -0.12077      1.99875     4.10459    0.01743     6.12077
      C    7   -0.17553      1.99889     4.16050    0.01613     6.17553
      C    8   -0.19860      1.99896     4.18485    0.01479     6.19860
      C    9   -0.19916      1.99896     4.18540    0.01480     6.19916
      C   10   -0.17524      1.99889     4.16024    0.01611     6.17524
      C   11   -0.12229      1.99875     4.10617    0.01737     6.12229
      C   12    0.71942      1.99915     3.23115    0.05028     5.28058
      O   13   -0.54844      1.99972     6.53811    0.01061     8.54844
      O   14   -0.54249      1.99972     6.53216    0.01062     8.54249
      C   15   -0.52466      1.99904     4.51147    0.01414     6.52466
      C   16   -0.40613      1.99913     4.39488    0.01213     6.40613
      C   17   -0.43438      1.99908     4.41948    0.01582     6.43438
      C   18   -0.03675      1.99883     4.01988    0.01804     6.03675
      C   19   -0.21793      1.99886     4.20402    0.01505     6.21793
      C   20   -0.21176      1.99893     4.19765    0.01518     6.21176
      C   21   -0.22521      1.99893     4.21134    0.01494     6.22521
      C   22   -0.21230      1.99893     4.19819    0.01518     6.21230
      C   23   -0.21862      1.99886     4.20472    0.01504     6.21862
      H   24    0.24355      0.00000     0.75314    0.00331     0.75645
      H   25    0.23186      0.00000     0.76557    0.00257     0.76814
      H   26    0.23187      0.00000     0.76557    0.00256     0.76813
      H   27    0.24338      0.00000     0.75333    0.00329     0.75662
      H   28    0.24431      0.00000     0.75214    0.00355     0.75569
      H   29    0.24321      0.00000     0.75294    0.00385     0.75679
      H   30    0.23125      0.00000     0.76425    0.00450     0.76875
      H   31    0.22724      0.00000     0.76886    0.00390     0.77276
      H   32    0.22261      0.00000     0.77387    0.00352     0.77739
      H   33    0.22366      0.00000     0.77282    0.00352     0.77634
      H   34    0.21976      0.00000     0.77745    0.00279     0.78024
      H   35    0.22264      0.00000     0.77463    0.00273     0.77736
      H   36    0.22218      0.00000     0.77513    0.00269     0.77782
      H   37    0.22247      0.00000     0.77481    0.00273     0.77753
      H   38    0.21928      0.00000     0.77793    0.00280     0.78072
 =======================================================================
   * Total *   -0.00000     45.97913   115.51345    0.50742   162.00000

                                 Natural Population      
 --------------------------------------------------------
   Core                      45.97913 ( 99.9546% of  46)
   Valence                  115.51345 ( 99.5806% of 116)
   Natural Minimal Basis    161.49258 ( 99.6868% of 162)
   Natural Rydberg Basis      0.50742 (  0.3132% of 162)
 --------------------------------------------------------

    Atom  No          Natural Electron Configuration
 ----------------------------------------------------------------------------
      O    1      [core]2S( 1.69)2p( 4.87)3d( 0.01)
      C    2      [core]2S( 0.76)2p( 2.32)3S( 0.01)3p( 0.04)3d( 0.01)
      O    3      [core]2S( 1.62)2p( 4.76)3p( 0.01)3d( 0.01)
      N    4      [core]2S( 1.20)2p( 4.00)3p( 0.01)3d( 0.01)
      C    5      [core]2S( 0.74)2p( 2.49)3S( 0.01)3p( 0.03)3d( 0.01)
      C    6      [core]2S( 0.88)2p( 3.23)3p( 0.01)
      C    7      [core]2S( 0.94)2p( 3.22)3p( 0.01)
      C    8      [core]2S( 0.95)2p( 3.23)3p( 0.01)
      C    9      [core]2S( 0.95)2p( 3.23)3p( 0.01)
      C   10      [core]2S( 0.94)2p( 3.22)3p( 0.01)
      C   11      [core]2S( 0.87)2p( 3.23)3p( 0.01)
      C   12      [core]2S( 0.74)2p( 2.49)3S( 0.01)3p( 0.03)3d( 0.01)
      O   13      [core]2S( 1.68)2p( 4.86)3d( 0.01)
      O   14      [core]2S( 1.68)2p( 4.85)3d( 0.01)
      C   15      [core]2S( 1.04)2p( 3.47)3p( 0.01)
      C   16      [core]2S( 1.02)2p( 3.38)3p( 0.01)
      C   17      [core]2S( 1.00)2p( 3.42)3p( 0.01)
      C   18      [core]2S( 0.86)2p( 3.16)3p( 0.01)
      C   19      [core]2S( 0.93)2p( 3.27)3p( 0.01)
      C   20      [core]2S( 0.94)2p( 3.26)3p( 0.01)
      C   21      [core]2S( 0.95)2p( 3.27)3p( 0.01)
      C   22      [core]2S( 0.94)2p( 3.26)3p( 0.01)
      C   23      [core]2S( 0.93)2p( 3.27)3p( 0.01)
      H   24            1S( 0.75)
      H   25            1S( 0.77)
      H   26            1S( 0.77)
      H   27            1S( 0.75)
      H   28            1S( 0.75)
      H   29            1S( 0.75)
      H   30            1S( 0.76)
      H   31            1S( 0.77)
      H   32            1S( 0.77)
      H   33            1S( 0.77)
      H   34            1S( 0.78)
      H   35            1S( 0.77)
      H   36            1S( 0.78)
      H   37            1S( 0.77)
      H   38            1S( 0.78)


 NATURAL BOND ORBITAL ANALYSIS:

                       Occupancies       Lewis Structure    Low   High
           Occ.    -------------------  -----------------   occ   occ
  Cycle   Thresh.   Lewis   Non-Lewis     CR  BD  3C  LP    (L)   (NL)   Dev
 =============================================================================
   1(1)    1.90   153.16929   8.83071     23  46   0  12    15     13    0.44
   2(2)    1.90   153.16929   8.83071     23  46   0  12    15     13    0.44
   3(1)    1.80   153.57455   8.42545     23  43   0  15     7     12    0.75
   4(2)    1.80   153.56761   8.43239     23  43   0  15     7     12    0.76
   5(3)    1.80   153.97041   8.02959     23  43   0  15     7     12    0.44
   6(4)    1.80   153.97041   8.02959     23  43   0  15     7     12    0.44
   7(1)    1.70   153.97041   8.02959     23  43   0  15     7     12    0.44
   8(2)    1.70   153.97041   8.02959     23  43   0  15     7     12    0.44
   9(1)    1.60   157.12463   4.87537     23  48   0  10     1     12    0.44
  10(2)    1.60   157.11836   4.88164     23  48   0  10     1     12    0.44
  11(3)    1.60   156.52056   5.47944     23  47   0  11     2     12    0.43
  12(4)    1.60   157.12463   4.87537     23  48   0  10     1     12    0.44
  13(5)    1.60   156.52056   5.47944     23  47   0  11     2     12    0.43
  14(6)    1.60   157.12463   4.87537     23  48   0  10     1     12    0.44
  15(7)    1.60   156.52056   5.47944     23  47   0  11     2     12    0.43
  16(8)    1.60   157.12463   4.87537     23  48   0  10     1     12    0.44
  17(9)    1.60   156.52056   5.47944     23  47   0  11     2     12    0.43
  18(1)    1.50   157.12463   4.87537     23  48   0  10     1     12    0.44
  19(2)    1.50   157.11836   4.88164     23  48   0  10     1     12    0.44
  20(3)    1.50   156.52056   5.47944     23  47   0  11     2     12    0.43
  21(4)    1.50   157.12463   4.87537     23  48   0  10     1     12    0.44
  22(5)    1.50   156.52056   5.47944     23  47   0  11     2     12    0.43
  23(6)    1.50   157.12463   4.87537     23  48   0  10     1     12    0.44
  24(7)    1.50   156.52056   5.47944     23  47   0  11     2     12    0.43
  25(8)    1.50   157.12463   4.87537     23  48   0  10     1     12    0.44
  26(9)    1.50   156.52056   5.47944     23  47   0  11     2     12    0.43
  27(1)    1.60   157.12463   4.87537     23  48   0  10     1     12    0.44
 -----------------------------------------------------------------------------

 Structure accepted: RESONANCE keyword permits strongly delocalized structure

 WARNING:  1 low occupancy (<1.9990e) core orbital  found on  N    4
           1 low occupancy (<1.9990e) core orbital  found on  C    6
           1 low occupancy (<1.9990e) core orbital  found on  C    7
           1 low occupancy (<1.9990e) core orbital  found on  C    8
           1 low occupancy (<1.9990e) core orbital  found on  C    9
           1 low occupancy (<1.9990e) core orbital  found on  C   10
           1 low occupancy (<1.9990e) core orbital  found on  C   11
           1 low occupancy (<1.9990e) core orbital  found on  C   18
           1 low occupancy (<1.9990e) core orbital  found on  C   19
           1 low occupancy (<1.9990e) core orbital  found on  C   20
           1 low occupancy (<1.9990e) core orbital  found on  C   21
           1 low occupancy (<1.9990e) core orbital  found on  C   22
           1 low occupancy (<1.9990e) core orbital  found on  C   23

 --------------------------------------------------------
   Core                     45.97914 ( 99.955% of  46)
   Valence Lewis           111.14549 ( 95.815% of 116)
  ==================       ============================
   Total Lewis             157.12463 ( 96.991% of 162)
  -----------------------------------------------------
   Valence non-Lewis         4.49167 (  2.773% of 162)
   Rydberg non-Lewis         0.38369 (  0.237% of 162)
  ==================       ============================
   Total non-Lewis           4.87537 (  3.009% of 162)
 --------------------------------------------------------


       (Occupancy)   Bond orbital/ Coefficients/ Hybrids
 ---------------------------------------------------------------------------------
     1. (1.99620) BD ( 1) O   1 - C   2  
                ( 67.10%)   0.8191* O   1 s( 45.59%)p 1.19( 54.32%)d 0.00(  0.09%)
                                           -0.0000  0.6748 -0.0228  0.3211  0.0100
                                           -0.1491 -0.0039 -0.6460 -0.0202 -0.0026
                                           -0.0203  0.0077  0.0034  0.0194
                ( 32.90%)   0.5736* C   2 s( 33.35%)p 1.99( 66.40%)d 0.01(  0.25%)
                                            0.0000  0.5763 -0.0364 -0.4305 -0.0283
                                            0.0633  0.0074  0.6853  0.0646 -0.0044
                                           -0.0394  0.0094  0.0106  0.0266
     2. (1.99190) BD ( 2) O   1 - C   2  
                ( 68.35%)   0.8268* O   1 s(  0.16%)p99.99( 99.69%)d 0.97(  0.15%)
                                           -0.0000  0.0399 -0.0006  0.4363  0.0027
                                            0.8965  0.0049  0.0516 -0.0006  0.0143
                                           -0.0139 -0.0313  0.0122 -0.0042
                ( 31.65%)   0.5626* C   2 s(  0.08%)p99.99( 99.48%)d 5.33(  0.43%)
                                            0.0000  0.0279  0.0061  0.3839 -0.0115
                                            0.9106 -0.0206  0.1333  0.0047 -0.0271
                                            0.0188  0.0517 -0.0220  0.0098
     3. (1.98747) BD ( 1) C   2 - O   3  
                ( 29.04%)   0.5389* C   2 s( 24.89%)p 3.00( 74.76%)d 0.01(  0.35%)
                                           -0.0001 -0.4989  0.0020  0.4225 -0.0025
                                           -0.2663  0.0011  0.7046  0.0407  0.0114
                                           -0.0390  0.0262 -0.0029 -0.0337
                ( 70.96%)   0.8424* O   3 s( 31.93%)p 2.13( 68.00%)d 0.00(  0.07%)
                                           -0.0001 -0.5651  0.0028 -0.3071 -0.0065
                                            0.2205  0.0062 -0.7328  0.0015  0.0013
                                           -0.0069  0.0061 -0.0001 -0.0245
     4. (1.97201) BD ( 1) C   2 - C  15  
                ( 48.79%)   0.6985* C   2 s( 41.56%)p 1.40( 58.38%)d 0.00(  0.05%)
                                           -0.0001  0.6443  0.0213  0.6966 -0.0305
                                           -0.3027 -0.0035 -0.0776  0.0079 -0.0106
                                           -0.0100  0.0055  0.0127 -0.0119
                ( 51.21%)   0.7156* C  15 s( 25.94%)p 2.85( 74.00%)d 0.00(  0.06%)
                                            0.0004  0.5091  0.0122 -0.8009 -0.0132
                                            0.2866 -0.0104  0.1272  0.0037 -0.0140
                                           -0.0052  0.0024  0.0147 -0.0122
     5. (1.98933) BD ( 1) O   3 - N   4  
                ( 55.84%)   0.7473* O   3 s( 23.01%)p 3.34( 76.86%)d 0.01(  0.13%)
                                            0.0000  0.4792  0.0213 -0.7599 -0.0154
                                            0.4290  0.0119  0.0789 -0.0223 -0.0243
                                           -0.0155  0.0086  0.0154 -0.0123
                ( 44.16%)   0.6645* N   4 s( 23.92%)p 3.17( 75.92%)d 0.01(  0.16%)
                                            0.0001  0.4878  0.0347  0.7502 -0.0352
                                           -0.4330  0.0204 -0.0817  0.0245 -0.0295
                                           -0.0003  0.0006  0.0169 -0.0216
     6. (1.98379) BD ( 1) N   4 - C   5  
                ( 64.55%)   0.8034* N   4 s( 37.33%)p 1.68( 62.64%)d 0.00(  0.03%)
                                            0.0002  0.6110 -0.0044 -0.6492 -0.0135
                                           -0.4474  0.0112  0.0663  0.0097  0.0132
                                           -0.0059 -0.0024  0.0062 -0.0088
                ( 35.45%)   0.5954* C   5 s( 28.30%)p 2.53( 71.53%)d 0.01(  0.17%)
                                           -0.0000  0.5320  0.0017  0.7879  0.0278
                                            0.2889 -0.0228 -0.0972 -0.0169  0.0289
                                           -0.0052 -0.0028  0.0212 -0.0194
     7. (1.98376) BD ( 1) N   4 - C  12  
                ( 64.43%)   0.8027* N   4 s( 37.07%)p 1.70( 62.90%)d 0.00(  0.03%)
                                            0.0002  0.6088 -0.0051  0.0664 -0.0156
                                            0.7651  0.0043  0.1970  0.0093  0.0015
                                           -0.0002  0.0111 -0.0131 -0.0067
                ( 35.57%)   0.5964* C  12 s( 28.28%)p 2.53( 71.55%)d 0.01(  0.17%)
                                           -0.0000  0.5318  0.0024  0.1304  0.0327
                                           -0.8053 -0.0109 -0.2204 -0.0164 -0.0027
                                           -0.0006  0.0166 -0.0338 -0.0163
     8. (1.96559) BD ( 1) C   5 - C   6  
                ( 47.66%)   0.6904* C   5 s( 37.57%)p 1.66( 62.37%)d 0.00(  0.06%)
                                            0.0000 -0.6125 -0.0214  0.5799  0.0057
                                           -0.5087  0.0348 -0.1654  0.0021  0.0207
                                            0.0046 -0.0061  0.0064  0.0094
                ( 52.34%)   0.7235* C   6 s( 29.40%)p 2.40( 70.55%)d 0.00(  0.05%)
                                           -0.0001 -0.5422  0.0027 -0.4678  0.0298
                                            0.6718  0.0027  0.1854 -0.0032  0.0176
                                            0.0058 -0.0063  0.0006  0.0105
     9. (1.99457) BD ( 1) C   5 - O  14  
                ( 34.14%)   0.5843* C   5 s( 33.68%)p 1.96( 66.11%)d 0.01(  0.21%)
                                           -0.0000  0.5790 -0.0386 -0.1137 -0.0033
                                           -0.7957 -0.0613 -0.1056 -0.0071  0.0098
                                            0.0017  0.0100 -0.0382 -0.0217
                ( 65.86%)   0.8115* O  14 s( 44.58%)p 1.24( 55.33%)d 0.00(  0.09%)
                                           -0.0000  0.6673 -0.0229  0.1160  0.0044
                                            0.7322  0.0220  0.0570  0.0019  0.0084
                                            0.0013  0.0041 -0.0248 -0.0133
    10. (1.97272) BD ( 2) C   5 - O  14  
                ( 32.84%)   0.5731* C   5 s(  0.01%)p99.99( 99.64%)d23.23(  0.34%)
                                            0.0000  0.0121 -0.0012  0.1645 -0.0096
                                           -0.1438  0.0023  0.9736 -0.0275 -0.0094
                                           -0.0088 -0.0555 -0.0090 -0.0110
                ( 67.16%)   0.8195* O  14 s(  0.01%)p99.99( 99.84%)d10.05(  0.15%)
                                           -0.0000  0.0122 -0.0002  0.1723  0.0013
                                           -0.1145 -0.0009  0.9775  0.0080  0.0059
                                            0.0066  0.0367  0.0055  0.0063
    11. (1.97205) BD ( 1) C   6 - C   7  
                ( 51.49%)   0.7176* C   6 s( 37.72%)p 1.65( 62.25%)d 0.00(  0.03%)
                                           -0.0001  0.6141  0.0085 -0.7807 -0.0042
                                           -0.0712 -0.0255  0.0853 -0.0042  0.0011
                                           -0.0039  0.0007  0.0147 -0.0103
                ( 48.51%)   0.6965* C   7 s( 35.10%)p 1.85( 64.85%)d 0.00(  0.05%)
                                            0.0001  0.5924  0.0075  0.7974  0.0020
                                           -0.0185 -0.0296 -0.1067 -0.0056  0.0017
                                           -0.0048  0.0006  0.0180 -0.0123
    12. (1.95810) BD ( 1) C   6 - C  11  
                ( 49.98%)   0.7069* C   6 s( 32.76%)p 2.05( 67.19%)d 0.00(  0.04%)
                                           -0.0001  0.5724  0.0017  0.3938 -0.0033
                                            0.7146 -0.0019  0.0782  0.0004  0.0152
                                            0.0004  0.0031 -0.0051 -0.0132
                ( 50.02%)   0.7073* C  11 s( 32.73%)p 2.05( 67.23%)d 0.00(  0.04%)
                                           -0.0001  0.5721  0.0015 -0.4440  0.0002
                                           -0.6851  0.0038 -0.0765  0.0010  0.0125
                                            0.0008  0.0048 -0.0096 -0.0130
    13. (1.62534) BD ( 2) C   6 - C  11  
                ( 49.93%)   0.7066* C   6 s(  0.00%)p 1.00( 99.97%)d 0.00(  0.03%)
                                           -0.0001  0.0035  0.0023  0.1257  0.0016
                                           -0.1788 -0.0023  0.9756  0.0123  0.0006
                                            0.0087  0.0146  0.0039  0.0028
                ( 50.07%)   0.7076* C  11 s(  0.00%)p 1.00( 99.97%)d 0.00(  0.03%)
                                           -0.0001  0.0033  0.0022  0.1220  0.0014
                                           -0.1852 -0.0023  0.9748  0.0121 -0.0001
                                           -0.0092 -0.0142 -0.0041 -0.0029
    14. (1.97632) BD ( 1) C   7 - C   8  
                ( 50.33%)   0.7095* C   7 s( 35.45%)p 1.82( 64.50%)d 0.00(  0.04%)
                                            0.0000  0.5953  0.0119 -0.4038 -0.0390
                                            0.6706 -0.0144  0.1746  0.0024 -0.0123
                                           -0.0034  0.0072 -0.0111 -0.0102
                ( 49.67%)   0.7047* C   8 s( 35.57%)p 1.81( 64.38%)d 0.00(  0.05%)
                                            0.0001  0.5964  0.0064  0.3522 -0.0305
                                           -0.6980 -0.0260 -0.1758 -0.0009 -0.0147
                                           -0.0042  0.0071 -0.0080 -0.0103
    15. (1.97930) BD ( 1) C   7 - H  24  
                ( 62.39%)   0.7899* C   7 s( 29.35%)p 2.41( 70.62%)d 0.00(  0.03%)
                                            0.0003 -0.5416  0.0149  0.4291 -0.0012
                                            0.7182 -0.0078  0.0788 -0.0015 -0.0121
                                           -0.0010 -0.0029  0.0073  0.0094
                ( 37.61%)   0.6133* H  24 s( 99.90%)p 0.00(  0.10%)
                                           -0.9995  0.0030 -0.0152 -0.0273 -0.0029
    16. (1.97880) BD ( 1) C   8 - C   9  
                ( 50.00%)   0.7071* C   8 s( 35.86%)p 1.79( 64.10%)d 0.00(  0.04%)
                                            0.0000  0.5988  0.0088  0.3945 -0.0268
                                            0.6911  0.0285  0.0778  0.0088  0.0163
                                            0.0013  0.0029 -0.0065 -0.0115
                ( 50.00%)   0.7071* C   9 s( 35.86%)p 1.79( 64.10%)d 0.00(  0.04%)
                                            0.0000  0.5988  0.0088 -0.4224 -0.0386
                                           -0.6749  0.0089 -0.0733  0.0066  0.0144
                                            0.0014  0.0038 -0.0098 -0.0113
    17. (1.64502) BD ( 2) C   8 - C   9  
                ( 49.98%)   0.7069* C   8 s(  0.00%)p 1.00( 99.95%)d 0.00(  0.05%)
                                            0.0000  0.0004  0.0006  0.1257 -0.0011
                                           -0.1818  0.0017  0.9750 -0.0092 -0.0023
                                            0.0185  0.0096  0.0042 -0.0011
                ( 50.02%)   0.7073* C   9 s(  0.00%)p 1.00( 99.95%)d 0.00(  0.05%)
                                            0.0000  0.0004  0.0006  0.1246 -0.0012
                                           -0.1835  0.0017  0.9748 -0.0093 -0.0028
                                            0.0002 -0.0197 -0.0038 -0.0068
    18. (1.97990) BD ( 1) C   8 - H  25  
                ( 61.72%)   0.7856* C   8 s( 28.46%)p 2.51( 71.50%)d 0.00(  0.03%)
                                            0.0003 -0.5334  0.0126  0.8385 -0.0080
                                           -0.0048  0.0005 -0.1088  0.0010  0.0001
                                            0.0040 -0.0004 -0.0144  0.0092
                ( 38.28%)   0.6187* H  25 s( 99.91%)p 0.00(  0.09%)
                                           -0.9995  0.0019 -0.0304  0.0002  0.0040
    19. (1.97632) BD ( 1) C   9 - C  10  
                ( 49.66%)   0.7047* C   9 s( 35.57%)p 1.81( 64.39%)d 0.00(  0.05%)
                                            0.0001  0.5964  0.0064  0.7948  0.0083
                                            0.0419  0.0387 -0.0939  0.0062 -0.0004
                                           -0.0049  0.0006  0.0174 -0.0113
                ( 50.34%)   0.7095* C  10 s( 35.46%)p 1.82( 64.49%)d 0.00(  0.04%)
                                            0.0000  0.5954  0.0119 -0.7953 -0.0063
                                            0.0160  0.0402  0.1022  0.0084  0.0034
                                           -0.0040  0.0002  0.0169 -0.0113
    20. (1.97990) BD ( 1) C   9 - H  26  
                ( 61.72%)   0.7856* C   9 s( 28.47%)p 2.51( 71.50%)d 0.00(  0.03%)
                                           -0.0003  0.5334 -0.0126 -0.4153  0.0044
                                            0.7124 -0.0066  0.1870 -0.0017 -0.0121
                                           -0.0035  0.0059 -0.0069 -0.0084
                ( 38.28%)   0.6187* H  26 s( 99.91%)p 0.00(  0.09%)
                                            0.9995 -0.0019  0.0151 -0.0258 -0.0069
    21. (1.97207) BD ( 1) C  10 - C  11  
                ( 48.49%)   0.6964* C  10 s( 35.10%)p 1.85( 64.85%)d 0.00(  0.05%)
                                            0.0001  0.5924  0.0074  0.4075  0.0273
                                           -0.6706  0.0129 -0.1786 -0.0010 -0.0141
                                           -0.0041  0.0077 -0.0101 -0.0113
                ( 51.51%)   0.7177* C  11 s( 37.74%)p 1.65( 62.23%)d 0.00(  0.03%)
                                           -0.0001  0.6143  0.0081 -0.3187  0.0206
                                            0.7006  0.0159  0.1709  0.0004 -0.0116
                                           -0.0035  0.0062 -0.0080 -0.0095
    22. (1.97934) BD ( 1) C  10 - H  27  
                ( 62.38%)   0.7898* C  10 s( 29.35%)p 2.41( 70.62%)d 0.00(  0.03%)
                                           -0.0003  0.5415 -0.0149  0.4297 -0.0064
                                            0.7177 -0.0048  0.0800  0.0001  0.0128
                                            0.0010  0.0026 -0.0059 -0.0094
                ( 37.62%)   0.6134* H  27 s( 99.90%)p 0.00(  0.10%)
                                            0.9995 -0.0029 -0.0168 -0.0263 -0.0031
    23. (1.96577) BD ( 1) C  11 - C  12  
                ( 52.27%)   0.7230* C  11 s( 29.41%)p 2.40( 70.54%)d 0.00(  0.05%)
                                            0.0001  0.5423 -0.0022  0.8279 -0.0117
                                           -0.0704  0.0269 -0.1188  0.0061 -0.0083
                                           -0.0063  0.0018  0.0160 -0.0112
                ( 47.73%)   0.6908* C  12 s( 37.72%)p 1.65( 62.22%)d 0.00(  0.06%)
                                           -0.0000  0.6138  0.0205 -0.7351  0.0288
                                            0.2496  0.0207  0.1350  0.0045 -0.0054
                                           -0.0048 -0.0000  0.0213 -0.0102
    24. (1.99447) BD ( 1) C  12 - O  13  
                ( 34.12%)   0.5842* C  12 s( 33.55%)p 1.97( 66.23%)d 0.01(  0.21%)
                                           -0.0000  0.5780 -0.0385  0.6545  0.0523
                                            0.4781  0.0331  0.0396  0.0035  0.0376
                                            0.0036  0.0019  0.0136 -0.0228
                ( 65.88%)   0.8116* O  13 s( 44.56%)p 1.24( 55.35%)d 0.00(  0.09%)
                                           -0.0000  0.6672 -0.0227 -0.5936 -0.0174
                                           -0.4411 -0.0141 -0.0783 -0.0023  0.0251
                                            0.0043  0.0023  0.0069 -0.0133
    25. (1.97310) BD ( 2) C  12 - O  13  
                ( 32.63%)   0.5712* C  12 s(  0.01%)p99.99( 99.64%)d25.16(  0.35%)
                                            0.0000  0.0118 -0.0002  0.1057 -0.0047
                                           -0.2386  0.0122  0.9630 -0.0259 -0.0090
                                            0.0466  0.0317  0.0135  0.0067
                ( 67.37%)   0.8208* O  13 s(  0.02%)p99.99( 99.83%)d 8.93(  0.15%)
                                           -0.0000  0.0129 -0.0001  0.0806  0.0005
                                           -0.2596 -0.0021  0.9615  0.0081  0.0060
                                           -0.0298 -0.0215 -0.0085 -0.0055
    26. (1.95874) BD ( 1) C  15 - C  16  
                ( 51.55%)   0.7180* C  15 s( 28.37%)p 2.52( 71.60%)d 0.00(  0.03%)
                                            0.0001  0.5326  0.0014  0.5632 -0.0027
                                            0.6314 -0.0034 -0.0079  0.0013  0.0137
                                           -0.0004  0.0005 -0.0073 -0.0103
                ( 48.45%)   0.6961* C  16 s( 26.61%)p 2.76( 73.34%)d 0.00(  0.05%)
                                            0.0005  0.5157  0.0123 -0.5682  0.0015
                                           -0.6407 -0.0020  0.0087  0.0009  0.0191
                                           -0.0001 -0.0002 -0.0027 -0.0112
    27. (1.97040) BD ( 1) C  15 - H  28  
                ( 62.22%)   0.7888* C  15 s( 22.80%)p 3.38( 77.16%)d 0.00(  0.04%)
                                            0.0002 -0.4775  0.0044 -0.1993  0.0022
                                            0.5725  0.0085 -0.6355  0.0132  0.0024
                                           -0.0034  0.0163  0.0056 -0.0082
                ( 37.78%)   0.6147* H  28 s( 99.91%)p 0.00(  0.09%)
                                           -0.9996  0.0029  0.0052 -0.0204  0.0207
    28. (1.97036) BD ( 1) C  15 - H  29  
                ( 62.22%)   0.7888* C  15 s( 22.87%)p 3.37( 77.09%)d 0.00(  0.04%)
                                            0.0002 -0.4783  0.0038 -0.0268  0.0003
                                            0.4368  0.0124  0.7610 -0.0115 -0.0016
                                           -0.0027 -0.0133  0.0024 -0.0139
                ( 37.78%)   0.6147* H  29 s( 99.91%)p 0.00(  0.09%)
                                           -0.9995  0.0039  0.0012 -0.0166 -0.0248
    29. (1.96786) BD ( 1) C  16 - C  17  
                ( 49.85%)   0.7060* C  16 s( 28.27%)p 2.54( 71.68%)d 0.00(  0.04%)
                                            0.0003  0.5317  0.0062  0.7861 -0.0048
                                           -0.2714  0.0009 -0.1585  0.0005 -0.0119
                                           -0.0062  0.0025  0.0122 -0.0093
                ( 50.15%)   0.7082* C  17 s( 27.45%)p 2.64( 72.51%)d 0.00(  0.04%)
                                            0.0003  0.5239  0.0060 -0.7936 -0.0091
                                            0.2642 -0.0014  0.1592  0.0022 -0.0110
                                           -0.0060  0.0024  0.0123 -0.0091
    30. (1.97729) BD ( 1) C  16 - H  30  
                ( 61.80%)   0.7861* C  16 s( 22.69%)p 3.41( 77.27%)d 0.00(  0.04%)
                                           -0.0001  0.4763 -0.0075 -0.2411  0.0009
                                            0.5885  0.0089 -0.6067  0.0108 -0.0071
                                            0.0077 -0.0165 -0.0057  0.0050
                ( 38.20%)   0.6180* H  30 s( 99.91%)p 0.00(  0.09%)
                                            0.9996 -0.0044  0.0076 -0.0216  0.0188
    31. (1.97745) BD ( 1) C  16 - H  31  
                ( 61.57%)   0.7847* C  16 s( 22.44%)p 3.45( 77.51%)d 0.00(  0.04%)
                                           -0.0001  0.4737 -0.0068 -0.0215 -0.0022
                                            0.4105  0.0111  0.7785 -0.0073 -0.0008
                                           -0.0016  0.0144 -0.0034  0.0148
                ( 38.43%)   0.6199* H  31 s( 99.91%)p 0.00(  0.09%)
                                            0.9996 -0.0042  0.0005 -0.0157 -0.0250
    32. (1.97050) BD ( 1) C  17 - C  18  
                ( 49.72%)   0.7051* C  17 s( 28.89%)p 2.46( 71.06%)d 0.00(  0.05%)
                                            0.0004  0.5375  0.0063  0.5628  0.0129
                                            0.6273 -0.0146 -0.0031 -0.0041  0.0182
                                           -0.0001  0.0003 -0.0034 -0.0112
                ( 50.28%)   0.7091* C  18 s( 31.56%)p 2.17( 68.40%)d 0.00(  0.04%)
                                            0.0001  0.5618 -0.0088 -0.5337  0.0247
                                           -0.6313  0.0057 -0.0022 -0.0027  0.0175
                                            0.0007 -0.0009 -0.0017 -0.0078
    33. (1.97758) BD ( 1) C  17 - H  32  
                ( 61.29%)   0.7829* C  17 s( 21.86%)p 3.57( 78.10%)d 0.00(  0.04%)
                                            0.0002 -0.4675  0.0043 -0.2287 -0.0056
                                            0.6029  0.0080 -0.6039  0.0188  0.0060
                                           -0.0061  0.0166  0.0067 -0.0055
                ( 38.71%)   0.6222* H  32 s( 99.92%)p 0.00(  0.08%)
                                           -0.9996  0.0033  0.0095 -0.0206  0.0178
    34. (1.97627) BD ( 1) C  17 - H  33  
                ( 61.33%)   0.7831* C  17 s( 21.76%)p 3.59( 78.19%)d 0.00(  0.04%)
                                            0.0002 -0.4665  0.0045 -0.0130 -0.0115
                                            0.4153  0.0125  0.7803 -0.0129  0.0003
                                           -0.0002 -0.0140  0.0034 -0.0147
                ( 38.67%)   0.6219* H  33 s( 99.92%)p 0.00(  0.08%)
                                           -0.9996  0.0034  0.0028 -0.0149 -0.0245
    35. (1.96996) BD ( 1) C  18 - C  19  
                ( 50.80%)   0.7127* C  18 s( 34.14%)p 1.93( 65.82%)d 0.00(  0.04%)
                                           -0.0001  0.5842  0.0050  0.1130 -0.0075
                                            0.4265 -0.0063 -0.6805 -0.0183  0.0042
                                           -0.0034 -0.0158 -0.0050  0.0103
                ( 49.20%)   0.7014* C  19 s( 36.00%)p 1.78( 63.96%)d 0.00(  0.04%)
                                            0.0001  0.6000  0.0021 -0.1410 -0.0133
                                           -0.4413 -0.0156  0.6514 -0.0116  0.0045
                                           -0.0033 -0.0157 -0.0046  0.0121
    36. (1.97016) BD ( 1) C  18 - C  23  
                ( 50.80%)   0.7128* C  18 s( 34.25%)p 1.92( 65.71%)d 0.00(  0.04%)
                                            0.0001 -0.5852 -0.0055 -0.3867  0.0014
                                           -0.1911  0.0124 -0.6860 -0.0173 -0.0059
                                           -0.0138 -0.0073 -0.0024 -0.0112
                ( 49.20%)   0.7014* C  23 s( 36.04%)p 1.77( 63.92%)d 0.00(  0.04%)
                                           -0.0001 -0.6003 -0.0022  0.4036  0.0094
                                            0.2164  0.0197  0.6549 -0.0102 -0.0057
                                           -0.0147 -0.0060 -0.0027 -0.0123
    37. (1.65285) BD ( 2) C  18 - C  23  
                ( 49.44%)   0.7031* C  18 s(  0.01%)p99.99( 99.94%)d 2.82(  0.04%)
                                            0.0000  0.0103  0.0066  0.7429 -0.0061
                                           -0.6183 -0.0015 -0.2553  0.0009  0.0007
                                            0.0045 -0.0094  0.0171 -0.0043
                ( 50.56%)   0.7111* C  23 s(  0.00%)p 1.00( 99.96%)d 0.00(  0.04%)
                                            0.0000  0.0018  0.0020  0.7470 -0.0049
                                           -0.6131  0.0015 -0.2561  0.0006  0.0050
                                           -0.0136  0.0112 -0.0006  0.0086
    38. (1.97628) BD ( 1) C  19 - C  20  
                ( 50.28%)   0.7091* C  19 s( 35.88%)p 1.79( 64.07%)d 0.00(  0.04%)
                                           -0.0000 -0.5988 -0.0148 -0.5019  0.0019
                                           -0.6219 -0.0150  0.0219  0.0379 -0.0184
                                           -0.0015 -0.0007  0.0034  0.0094
                ( 49.72%)   0.7051* C  20 s( 35.84%)p 1.79( 64.12%)d 0.00(  0.04%)
                                           -0.0000 -0.5986 -0.0079  0.5104  0.0135
                                            0.6150  0.0013  0.0284  0.0376 -0.0184
                                            0.0002  0.0016  0.0042  0.0092
    39. (1.66976) BD ( 2) C  19 - C  20  
                ( 50.47%)   0.7104* C  19 s(  0.00%)p 1.00( 99.96%)d 0.00(  0.04%)
                                           -0.0000 -0.0005 -0.0016 -0.7479  0.0058
                                            0.6130 -0.0022  0.2539 -0.0023 -0.0008
                                           -0.0041  0.0091 -0.0170  0.0045
                ( 49.53%)   0.7038* C  20 s(  0.00%)p 1.00( 99.96%)d 0.00(  0.04%)
                                            0.0000  0.0011  0.0002 -0.7494  0.0074
                                            0.6112 -0.0060  0.2536 -0.0024  0.0062
                                           -0.0100  0.0021  0.0168  0.0045
    40. (1.98003) BD ( 1) C  19 - H  34  
                ( 61.16%)   0.7821* C  19 s( 28.03%)p 2.57( 71.94%)d 0.00(  0.03%)
                                            0.0004 -0.5293  0.0133  0.4098 -0.0071
                                            0.2039 -0.0079  0.7140 -0.0000 -0.0046
                                           -0.0127 -0.0058 -0.0025 -0.0103
                ( 38.84%)   0.6232* H  34 s( 99.91%)p 0.00(  0.09%)
                                           -0.9995  0.0021 -0.0142 -0.0068 -0.0255
    41. (1.97721) BD ( 1) C  20 - C  21  
                ( 50.06%)   0.7076* C  20 s( 35.77%)p 1.79( 64.19%)d 0.00(  0.04%)
                                           -0.0000 -0.5980 -0.0085 -0.4014 -0.0230
                                           -0.2186 -0.0320 -0.6567  0.0092 -0.0050
                                           -0.0145 -0.0058 -0.0027 -0.0127
                ( 49.94%)   0.7067* C  21 s( 35.69%)p 1.80( 64.27%)d 0.00(  0.04%)
                                           -0.0000 -0.5974 -0.0083  0.3761 -0.0118
                                            0.1741 -0.0261  0.6851  0.0279 -0.0064
                                           -0.0149 -0.0074 -0.0027 -0.0108
    42. (1.98017) BD ( 1) C  20 - H  35  
                ( 61.28%)   0.7828* C  20 s( 28.30%)p 2.53( 71.67%)d 0.00(  0.03%)
                                            0.0003 -0.5318  0.0137 -0.1249  0.0012
                                           -0.4461  0.0041  0.7085 -0.0073 -0.0033
                                            0.0033  0.0134  0.0039 -0.0101
                ( 38.72%)   0.6222* H  35 s( 99.91%)p 0.00(  0.09%)
                                           -0.9995  0.0019  0.0045  0.0160 -0.0252
    43. (1.97721) BD ( 1) C  21 - C  22  
                ( 49.93%)   0.7066* C  21 s( 35.70%)p 1.80( 64.25%)d 0.00(  0.04%)
                                            0.0000  0.5975  0.0083 -0.1025  0.0231
                                           -0.4083  0.0164  0.6809  0.0283  0.0050
                                           -0.0044 -0.0162 -0.0052  0.0104
                ( 50.07%)   0.7076* C  22 s( 35.79%)p 1.79( 64.17%)d 0.00(  0.04%)
                                            0.0000  0.5982  0.0086  0.1385  0.0268
                                            0.4436  0.0288 -0.6512  0.0096  0.0037
                                           -0.0031 -0.0154 -0.0045  0.0125
    44. (1.66455) BD ( 2) C  21 - C  22  
                ( 50.40%)   0.7099* C  21 s(  0.00%)p 1.00( 99.96%)d 0.00(  0.04%)
                                           -0.0000 -0.0001  0.0002 -0.7479  0.0089
                                            0.6124 -0.0075  0.2548 -0.0032  0.0060
                                           -0.0096  0.0017  0.0170  0.0043
                ( 49.60%)   0.7043* C  22 s(  0.00%)p 1.00( 99.96%)d 0.00(  0.04%)
                                           -0.0000  0.0002  0.0005 -0.7487  0.0084
                                            0.6106 -0.0070  0.2570 -0.0030 -0.0050
                                            0.0141 -0.0117  0.0010 -0.0090
    45. (1.98028) BD ( 1) C  21 - H  36  
                ( 61.26%)   0.7827* C  21 s( 28.52%)p 2.51( 71.45%)d 0.00(  0.03%)
                                           -0.0003  0.5338 -0.0136  0.5364 -0.0050
                                            0.6533 -0.0059  0.0045 -0.0000  0.0155
                                            0.0005 -0.0002 -0.0030 -0.0080
                ( 38.74%)   0.6224* H  36 s( 99.91%)p 0.00(  0.09%)
                                            0.9995 -0.0019 -0.0191 -0.0233 -0.0002
    46. (1.97626) BD ( 1) C  22 - C  23  
                ( 49.72%)   0.7051* C  22 s( 35.82%)p 1.79( 64.13%)d 0.00(  0.04%)
                                            0.0000  0.5985  0.0078 -0.5014  0.0015
                                           -0.6229 -0.0142  0.0188  0.0374  0.0186
                                            0.0018  0.0008 -0.0034 -0.0091
                ( 50.28%)   0.7091* C  23 s( 35.85%)p 1.79( 64.10%)d 0.00(  0.04%)
                                            0.0000  0.5986  0.0145  0.5124  0.0136
                                            0.6131  0.0018  0.0307  0.0385  0.0183
                                           -0.0001 -0.0012 -0.0040 -0.0094
    47. (1.98017) BD ( 1) C  22 - H  37  
                ( 61.27%)   0.7828* C  22 s( 28.30%)p 2.53( 71.67%)d 0.00(  0.03%)
                                           -0.0003  0.5318 -0.0136  0.4096 -0.0040
                                            0.2021 -0.0017  0.7127 -0.0072  0.0044
                                            0.0126  0.0056  0.0025  0.0102
                ( 38.73%)   0.6223* H  37 s( 99.91%)p 0.00(  0.09%)
                                            0.9995 -0.0019 -0.0147 -0.0073 -0.0253
    48. (1.98010) BD ( 1) C  23 - H  38  
                ( 61.14%)   0.7819* C  23 s( 28.02%)p 2.57( 71.95%)d 0.00(  0.03%)
                                           -0.0004  0.5291 -0.0133 -0.1252  0.0068
                                           -0.4474  0.0078  0.7096 -0.0002  0.0033
                                           -0.0032 -0.0138 -0.0041  0.0100
                ( 38.86%)   0.6234* H  38 s( 99.91%)p 0.00(  0.09%)
                                            0.9995 -0.0021  0.0039  0.0156 -0.0252
    49. (1.99969) CR ( 1) O   1           s(100.00%)p 0.00(  0.00%)
                                            1.0000 -0.0004 -0.0000  0.0001  0.0000
                                           -0.0000 -0.0000 -0.0004 -0.0000 -0.0000
                                           -0.0000  0.0000  0.0000  0.0000
    50. (1.99927) CR ( 1) C   2           s(100.00%)
                                            1.0000 -0.0000  0.0000  0.0001 -0.0000
                                           -0.0001 -0.0000  0.0000 -0.0000  0.0000
                                           -0.0000  0.0000  0.0000 -0.0000
    51. (1.99966) CR ( 1) O   3           s(100.00%)p 0.00(  0.00%)
                                            1.0000 -0.0003  0.0000 -0.0001  0.0000
                                            0.0000  0.0000  0.0001 -0.0000  0.0000
                                           -0.0000  0.0000  0.0000  0.0000
    52. (1.99897) CR ( 1) N   4           s(100.00%)p 0.00(  0.00%)
                                            1.0000 -0.0003  0.0000 -0.0000  0.0000
                                            0.0000 -0.0000 -0.0003 -0.0000  0.0000
                                            0.0000 -0.0000 -0.0000  0.0000
    53. (1.99915) CR ( 1) C   5           s(100.00%)
                                            1.0000  0.0001 -0.0000 -0.0000  0.0000
                                           -0.0000 -0.0000 -0.0000 -0.0000  0.0000
                                           -0.0000  0.0000 -0.0000 -0.0000
    54. (1.99874) CR ( 1) C   6           s(100.00%)p 0.00(  0.00%)
                                            1.0000  0.0000  0.0000 -0.0001  0.0000
                                            0.0001 -0.0000  0.0001  0.0000  0.0000
                                            0.0000  0.0000  0.0000 -0.0000
    55. (1.99889) CR ( 1) C   7           s(100.00%)p 0.00(  0.00%)
                                            1.0000  0.0001 -0.0000 -0.0002  0.0000
                                           -0.0002  0.0000 -0.0000  0.0000  0.0000
                                            0.0000  0.0000 -0.0000 -0.0000
    56. (1.99897) CR ( 1) C   8           s(100.00%)p 0.00(  0.00%)
                                            1.0000  0.0001 -0.0000 -0.0003  0.0000
                                            0.0000  0.0000  0.0000 -0.0000  0.0000
                                           -0.0000 -0.0000  0.0000 -0.0000
    57. (1.99897) CR ( 1) C   9           s(100.00%)p 0.00(  0.00%)
                                            1.0000  0.0001 -0.0000 -0.0001  0.0000
                                            0.0002 -0.0000  0.0001 -0.0000 -0.0000
                                           -0.0000  0.0000 -0.0000 -0.0000
    58. (1.99889) CR ( 1) C  10           s(100.00%)p 0.00(  0.00%)
                                            1.0000  0.0001 -0.0000  0.0001 -0.0000
                                            0.0003 -0.0000  0.0000  0.0000  0.0000
                                            0.0000  0.0000 -0.0000 -0.0000
    59. (1.99874) CR ( 1) C  11           s(100.00%)p 0.00(  0.00%)
                                            1.0000  0.0000  0.0000 -0.0001  0.0000
                                           -0.0000 -0.0000  0.0001  0.0000  0.0000
                                            0.0000 -0.0000 -0.0000 -0.0000
    60. (1.99915) CR ( 1) C  12           s(100.00%)
                                            1.0000  0.0000 -0.0000  0.0000  0.0000
                                            0.0000  0.0000 -0.0000  0.0000  0.0000
                                           -0.0000  0.0000  0.0000 -0.0000
    61. (1.99971) CR ( 1) O  13           s(100.00%)p 0.00(  0.00%)
                                            1.0000 -0.0004 -0.0000 -0.0003  0.0000
                                           -0.0003  0.0000 -0.0000  0.0000  0.0000
                                            0.0000  0.0000  0.0000 -0.0000
    62. (1.99971) CR ( 1) O  14           s(100.00%)p 0.00(  0.00%)
                                            1.0000 -0.0004 -0.0000  0.0001 -0.0000
                                            0.0004 -0.0000  0.0000 -0.0000  0.0000
                                            0.0000  0.0000 -0.0000 -0.0000
    63. (1.99904) CR ( 1) C  15           s(100.00%)p 0.00(  0.00%)
                                            1.0000 -0.0001 -0.0000  0.0003  0.0000
                                           -0.0004  0.0000 -0.0000 -0.0000  0.0000
                                            0.0000 -0.0000 -0.0000  0.0000
    64. (1.99912) CR ( 1) C  16           s(100.00%)p 0.00(  0.00%)
                                            1.0000 -0.0003 -0.0000 -0.0000  0.0000
                                            0.0005  0.0000  0.0001 -0.0000 -0.0000
                                            0.0000 -0.0000 -0.0000  0.0000
    65. (1.99908) CR ( 1) C  17           s(100.00%)p 0.00(  0.00%)
                                            1.0000 -0.0002 -0.0000  0.0000  0.0000
                                           -0.0005  0.0000 -0.0001  0.0000 -0.0000
                                            0.0000 -0.0000 -0.0000  0.0000
    66. (1.99883) CR ( 1) C  18           s(100.00%)p 0.00(  0.00%)
                                            1.0000  0.0000  0.0000  0.0001 -0.0000
                                            0.0001 -0.0000  0.0000  0.0000 -0.0000
                                            0.0000 -0.0000 -0.0000  0.0000
    67. (1.99887) CR ( 1) C  19           s(100.00%)p 0.00(  0.00%)
                                            1.0000  0.0001 -0.0000 -0.0002  0.0000
                                           -0.0000  0.0000 -0.0003  0.0000  0.0000
                                            0.0000  0.0000  0.0000  0.0000
    68. (1.99894) CR ( 1) C  20           s(100.00%)p 0.00(  0.00%)
                                            1.0000  0.0001 -0.0000  0.0001 -0.0000
                                            0.0001 -0.0000 -0.0002  0.0000 -0.0000
                                           -0.0000 -0.0000 -0.0000  0.0000
    69. (1.99894) CR ( 1) C  21           s(100.00%)p 0.00(  0.00%)
                                            1.0000  0.0001 -0.0000  0.0002 -0.0000
                                            0.0002 -0.0000  0.0000 -0.0000  0.0000
                                           -0.0000  0.0000 -0.0000 -0.0000
    70. (1.99894) CR ( 1) C  22           s(100.00%)p 0.00(  0.00%)
                                            1.0000  0.0001 -0.0000  0.0001 -0.0000
                                            0.0001 -0.0000  0.0002 -0.0000  0.0000
                                            0.0000  0.0000  0.0000  0.0000
    71. (1.99887) CR ( 1) C  23           s(100.00%)p 0.00(  0.00%)
                                            1.0000  0.0001 -0.0000 -0.0000  0.0000
                                           -0.0001  0.0000  0.0003 -0.0000  0.0000
                                           -0.0000 -0.0000 -0.0000  0.0000
    72. (1.97374) LP ( 1) O   1           s( 54.28%)p 0.84( 45.71%)d 0.00(  0.02%)
                                            0.0006  0.7366  0.0138 -0.3285  0.0010
                                            0.0936 -0.0004  0.5834  0.0002  0.0022
                                            0.0092 -0.0023 -0.0030 -0.0090
    73. (1.82397) LP ( 2) O   1           s(  0.01%)p99.99( 99.89%)d 8.66(  0.09%)
                                            0.0001  0.0098 -0.0037  0.7727 -0.0109
                                           -0.4046  0.0052  0.4878 -0.0070 -0.0085
                                           -0.0141  0.0092  0.0095 -0.0223
    74. (1.96809) LP ( 1) O   3           s( 45.05%)p 1.22( 54.92%)d 0.00(  0.03%)
                                            0.0003  0.6712 -0.0018  0.2963 -0.0024
                                           -0.1009  0.0005 -0.6717  0.0048  0.0004
                                            0.0128 -0.0056 -0.0013 -0.0122
    75. (1.83717) LP ( 2) O   3           s(  0.02%)p99.99( 99.91%)d 2.56(  0.06%)
                                           -0.0000  0.0156  0.0017 -0.4881  0.0039
                                           -0.8695  0.0053 -0.0691  0.0007  0.0056
                                           -0.0106 -0.0206  0.0077 -0.0027
    76. (1.67122) LP ( 1) N   4           s(  1.53%)p64.49( 98.46%)d 0.01(  0.01%)
                                           -0.0002  0.1229  0.0126 -0.0945 -0.0151
                                            0.1610  0.0096 -0.9743 -0.0107  0.0006
                                            0.0053 -0.0018 -0.0010 -0.0087
    77. (0.95249) LP*( 1) C   7           s(  0.00%)p 1.00( 99.96%)d 0.00(  0.04%)
                                           -0.0000  0.0018  0.0011  0.1250 -0.0006
                                           -0.1803  0.0010  0.9754 -0.0058  0.0002
                                            0.0104  0.0162  0.0044  0.0030
    78. (0.95256) LP ( 1) C  10           s(  0.00%)p 1.00( 99.96%)d 0.00(  0.04%)
                                           -0.0000  0.0017  0.0011  0.1229 -0.0006
                                           -0.1835  0.0011  0.9751 -0.0059 -0.0003
                                           -0.0099 -0.0164 -0.0044 -0.0034
    79. (1.97625) LP ( 1) O  13           s( 55.45%)p 0.80( 44.54%)d 0.00(  0.02%)
                                            0.0005  0.7445  0.0132  0.5369 -0.0021
                                            0.3931 -0.0014  0.0511 -0.0001 -0.0104
                                           -0.0011 -0.0018 -0.0032  0.0076
    80. (1.84597) LP ( 2) O  13           s(  0.01%)p 1.00( 99.91%)d 0.00(  0.09%)
                                            0.0000  0.0070 -0.0010 -0.5927  0.0075
                                            0.7630 -0.0101  0.2556 -0.0022 -0.0073
                                           -0.0047 -0.0062  0.0276 -0.0010
    81. (1.97663) LP ( 1) O  14           s( 55.42%)p 0.80( 44.57%)d 0.00(  0.02%)
                                            0.0005  0.7443  0.0134 -0.0905  0.0007
                                           -0.6576  0.0027 -0.0703  0.0004 -0.0031
                                            0.0002 -0.0025  0.0103  0.0076
    82. (1.84529) LP ( 2) O  14           s(  0.02%)p99.99( 99.90%)d 5.66(  0.09%)
                                            0.0000  0.0125 -0.0005 -0.9734  0.0123
                                            0.1282 -0.0011  0.1865 -0.0013 -0.0278
                                           -0.0022  0.0059 -0.0084  0.0009
    83. (0.00252) RY*( 1) O   1           s(  6.59%)p14.05( 92.61%)d 0.12(  0.80%)
                                            0.0000  0.0007  0.2567  0.0122  0.7863
                                           -0.0061 -0.3066 -0.0005  0.4623 -0.0287
                                           -0.0518  0.0298  0.0310 -0.0512
    84. (0.00041) RY*( 2) O   1           s(  1.42%)p67.71( 96.31%)d 1.59(  2.26%)
                                            0.0000  0.0008  0.1193  0.0064 -0.3838
                                            0.0085 -0.9031 -0.0016 -0.0135  0.0074
                                            0.0545  0.1373  0.0179  0.0207
    85. (0.00017) RY*( 3) O   1           s( 73.34%)p 0.34( 25.00%)d 0.02(  1.66%)
                                           -0.0000  0.0104  0.8563  0.0103 -0.3441
                                           -0.0052  0.2497 -0.0242  0.2619  0.0177
                                           -0.1256  0.0134 -0.0171 -0.0027
    86. (0.00007) RY*( 4) O   1           s( 10.07%)p 6.33( 63.76%)d 2.60( 26.17%)
    87. (0.00001) RY*( 5) O   1           s(  0.45%)p 3.71(  1.68%)d99.99( 97.87%)
    88. (0.00001) RY*( 6) O   1           s(  5.82%)p 1.09(  6.34%)d15.10( 87.84%)
    89. (0.00000) RY*( 7) O   1           s(  0.49%)p 5.22(  2.56%)d99.99( 96.95%)
    90. (0.00001) RY*( 8) O   1           s(  0.07%)p 6.43(  0.44%)d99.99( 99.49%)
    91. (0.00001) RY*( 9) O   1           s(  1.71%)p 6.81( 11.68%)d50.53( 86.61%)
    92. (0.02418) RY*( 1) C   2           s(  8.24%)p11.04( 91.01%)d 0.09(  0.74%)
                                           -0.0000  0.0353  0.2849 -0.0070  0.3706
                                           -0.0059 -0.1125  0.0840 -0.8677  0.0049
                                            0.0736 -0.0333 -0.0178  0.0238
    93. (0.00957) RY*( 2) C   2           s(  7.00%)p 7.36( 51.48%)d 5.93( 41.52%)
                                           -0.0000  0.0186  0.2638 -0.0263  0.5341
                                            0.0081 -0.3668 -0.0309  0.3054 -0.1237
                                           -0.3479  0.2454  0.1483 -0.4434
    94. (0.00537) RY*( 3) C   2           s( 11.00%)p 6.68( 73.52%)d 1.41( 15.47%)
                                           -0.0000 -0.0149  0.3314 -0.0246 -0.4147
                                           -0.0326 -0.7477  0.0061  0.0500 -0.1516
                                            0.1420  0.0361 -0.2510  0.2175
    95. (0.00451) RY*( 4) C   2           s(  8.89%)p 4.52( 40.17%)d 5.73( 50.94%)
                                            0.0000  0.0070  0.2981  0.0233  0.5159
                                           -0.0061  0.0671  0.0126  0.3610  0.2683
                                            0.2944 -0.1516 -0.1209  0.5596
    96. (0.00377) RY*( 5) C   2           s(  0.10%)p20.18(  1.98%)d99.99( 97.92%)
                                            0.0000 -0.0014  0.0313  0.0227 -0.0122
                                            0.0477 -0.1284  0.0053  0.0196  0.1175
                                           -0.4182 -0.8807 -0.0766 -0.0947
    97. (0.00118) RY*( 6) C   2           s(  0.02%)p99.99(  1.93%)d99.99( 98.05%)
                                           -0.0000  0.0126  0.0029 -0.0057  0.0747
                                            0.0001 -0.0381  0.0427  0.1023 -0.2429
                                            0.7501 -0.3412  0.1244 -0.4764
    98. (0.00080) RY*( 7) C   2           s( 64.19%)p 0.49( 31.64%)d 0.06(  4.17%)
                                           -0.0000 -0.0022  0.8012 -0.0314 -0.3224
                                            0.0173  0.4562  0.0029  0.0550  0.0307
                                           -0.0619  0.0191  0.0287 -0.1891
    99. (0.00035) RY*( 8) C   2           s(  0.05%)p99.99(  9.16%)d99.99( 90.79%)
                                           -0.0000 -0.0006  0.0221  0.0019 -0.1660
                                            0.0238 -0.2497  0.0024 -0.0336  0.7026
                                            0.1101  0.0328  0.6308 -0.0566
   100. (0.00005) RY*( 9) C   2           s(  0.63%)p 0.10(  0.07%)d99.99( 99.31%)
   101. (0.00446) RY*( 1) O   3           s( 31.12%)p 2.06( 64.18%)d 0.15(  4.70%)
                                            0.0000 -0.0068  0.5578  0.0138  0.6201
                                           -0.0032  0.3901 -0.0016 -0.3239 -0.1339
                                            0.1385 -0.0507 -0.0403 -0.0753
   102. (0.00363) RY*( 2) O   3           s( 18.05%)p 4.22( 76.11%)d 0.32(  5.84%)
                                            0.0000 -0.0072  0.4248  0.0065 -0.1429
                                           -0.0057 -0.7642 -0.0032 -0.3957  0.0067
                                            0.1309 -0.1098  0.1576 -0.0659
   103. (0.00147) RY*( 3) O   3           s( 33.82%)p 1.36( 45.92%)d 0.60( 20.26%)
                                            0.0000  0.0057  0.5815  0.0035  0.0321
                                           -0.0007 -0.1227  0.0010  0.6657  0.1182
                                           -0.3759  0.2164  0.0057  0.0229
   104. (0.00088) RY*( 4) O   3           s( 15.72%)p 5.32( 83.63%)d 0.04(  0.65%)
                                           -0.0000 -0.0094  0.3964  0.0232 -0.7594
                                           -0.0139  0.4631  0.0036 -0.2109  0.0264
                                            0.0250 -0.0148 -0.0600  0.0364
   105. (0.00014) RY*( 5) O   3           s(  0.98%)p 6.86(  6.73%)d93.97( 92.28%)
                                            0.0000  0.0041  0.0990 -0.0339  0.0358
                                            0.0196 -0.0593 -0.0081  0.2469  0.2975
                                            0.5133 -0.3805 -0.3830  0.5285
   106. (0.00011) RY*( 6) O   3           s(  0.00%)p 1.00(  1.59%)d61.94( 98.41%)
                                            0.0000 -0.0010  0.0043  0.0067 -0.0467
                                            0.0011 -0.1168  0.0024  0.0039 -0.4764
                                           -0.3634 -0.4197 -0.6497 -0.1640
   107. (0.00004) RY*( 7) O   3           s(  0.26%)p52.23( 13.71%)d99.99( 86.03%)
   108. (0.00001) RY*( 8) O   3           s(  0.01%)p99.99(  1.87%)d99.99( 98.12%)
   109. (0.00002) RY*( 9) O   3           s(  0.02%)p99.99(  6.57%)d99.99( 93.42%)
   110. (0.00386) RY*( 1) N   4           s( 34.42%)p 1.61( 55.32%)d 0.30( 10.26%)
                                           -0.0000  0.0008  0.5867 -0.0118 -0.1137
                                            0.0054  0.1560  0.0233 -0.7178 -0.0401
                                            0.2715 -0.1455  0.0033 -0.0780
   111. (0.00344) RY*( 2) N   4           s( 52.83%)p 0.77( 40.49%)d 0.13(  6.67%)
                                            0.0000  0.0004  0.7269 -0.0197  0.4217
                                            0.0116 -0.2815 -0.0012  0.3839 -0.0966
                                           -0.1912  0.1063  0.0836 -0.0505
   112. (0.00191) RY*( 3) N   4           s( 10.05%)p 8.55( 85.91%)d 0.40(  4.04%)
                                            0.0000 -0.0482  0.3133 -0.0287 -0.6487
                                            0.0174  0.4033  0.0136  0.5238  0.0742
                                            0.1536 -0.0709 -0.0256 -0.0752
   113. (0.00142) RY*( 4) N   4           s(  0.01%)p 1.00(  7.53%)d12.28( 92.46%)
                                            0.0000 -0.0005  0.0078 -0.0084  0.1355
                                           -0.0121  0.2364 -0.0011  0.0297 -0.4806
                                           -0.0225  0.1020 -0.8263  0.0040
   114. (0.00113) RY*( 5) N   4           s(  0.09%)p99.99( 92.09%)d86.59(  7.82%)
                                            0.0000 -0.0017  0.0300 -0.0058 -0.5159
                                           -0.0075 -0.8080  0.0005 -0.0429 -0.1390
                                            0.0516  0.0044 -0.2368 -0.0104
   115. (0.00051) RY*( 6) N   4           s(  0.92%)p18.78( 17.24%)d89.16( 81.85%)
                                            0.0000 -0.0123  0.0950 -0.0035 -0.3063
                                            0.0018  0.1451  0.0028 -0.2398  0.0029
                                           -0.7940  0.4091  0.0546  0.1328
   116. (0.00046) RY*( 7) N   4           s(  1.34%)p 0.91(  1.22%)d72.92( 97.44%)
                                           -0.0000  0.0148  0.1146  0.0306  0.0871
                                           -0.0180 -0.0560 -0.0056 -0.0144  0.8260
                                            0.0064  0.0385 -0.4759  0.2534
   117. (0.00024) RY*( 8) N   4           s(  0.00%)p 1.00(  0.02%)d99.99( 99.98%)
                                            0.0000 -0.0002  0.0032 -0.0043 -0.0036
                                           -0.0078  0.0080 -0.0013 -0.0029 -0.0310
                                            0.4797  0.8521  0.1128  0.1728
   118. (0.00005) RY*( 9) N   4           s(  0.51%)p 0.51(  0.26%)d99.99( 99.23%)
   119. (0.01870) RY*( 1) C   5           s(  9.98%)p 8.98( 89.65%)d 0.04(  0.37%)
                                            0.0000  0.0654  0.3091 -0.0117  0.1920
                                           -0.0370  0.9227 -0.0009  0.0829  0.0576
                                            0.0156  0.0068 -0.0034 -0.0070
   120. (0.01133) RY*( 2) C   5           s(  0.91%)p78.24( 71.44%)d30.28( 27.65%)
                                            0.0000  0.0230  0.0927  0.0426 -0.8186
                                           -0.0001  0.1553 -0.0107  0.1351 -0.4843
                                           -0.0096  0.1241 -0.1577  0.0398
   121. (0.00458) RY*( 3) C   5           s(  1.01%)p23.92( 24.11%)d74.30( 74.89%)
                                            0.0000 -0.0001  0.1004 -0.0139 -0.0922
                                           -0.0000  0.0459 -0.0627 -0.4757 -0.1227
                                           -0.3094 -0.7914 -0.0718 -0.0814
   122. (0.00411) RY*( 4) C   5           s( 46.44%)p 0.37( 17.19%)d 0.78( 36.38%)
                                            0.0000 -0.0042  0.6814 -0.0105 -0.3216
                                           -0.0291 -0.1754  0.0036 -0.1916  0.4661
                                            0.1196  0.0755  0.3551  0.0199
   123. (0.00268) RY*( 5) C   5           s( 28.77%)p 0.84( 24.24%)d 1.63( 46.98%)
                                           -0.0000 -0.0096  0.5363  0.0188  0.4198
                                           -0.0273 -0.2145 -0.0003 -0.1381 -0.6500
                                           -0.0220  0.1897 -0.0167  0.1029
   124. (0.00107) RY*( 6) C   5           s(  2.72%)p12.37( 33.69%)d23.35( 63.59%)
                                            0.0000  0.0071  0.1649  0.0039  0.0246
                                           -0.0137 -0.1035  0.0068  0.5703  0.1011
                                           -0.7417 -0.0901  0.0838  0.2459
   125. (0.00047) RY*( 7) C   5           s(  0.75%)p43.14( 32.20%)d89.85( 67.06%)
                                            0.0000  0.0100  0.0858 -0.0011  0.0437
                                           -0.0132 -0.0817 -0.0105  0.5596 -0.1947
                                            0.4699 -0.4992  0.3503 -0.1998
   126. (0.00036) RY*( 8) C   5           s(  9.32%)p 0.82(  7.60%)d 8.91( 83.08%)
                                           -0.0000 -0.0197  0.3046  0.0159  0.0382
                                            0.0226 -0.1487 -0.0041  0.2273  0.2390
                                            0.1927 -0.1390 -0.8434 -0.0768
   127. (0.00003) RY*( 9) C   5           s(  0.54%)p 0.44(  0.24%)d99.99( 99.22%)
   128. (0.00607) RY*( 1) C   6           s(  0.66%)p99.99( 95.10%)d 6.43(  4.24%)
                                            0.0000  0.0113  0.0804 -0.0210 -0.2394
                                            0.0068  0.9269  0.0040  0.1846 -0.1966
                                           -0.0324  0.0358 -0.0372 -0.0076
   129. (0.00371) RY*( 2) C   6           s( 25.49%)p 2.76( 70.24%)d 0.17(  4.26%)
                                           -0.0000  0.0165  0.5047  0.0126  0.8032
                                           -0.0178  0.2138 -0.0057 -0.1051  0.0999
                                           -0.0063 -0.0348  0.1730 -0.0380
   130. (0.00220) RY*( 3) C   6           s( 73.33%)p 0.33( 24.45%)d 0.03(  2.22%)
                                            0.0000 -0.0172  0.8562  0.0019 -0.4498
                                            0.0065 -0.2039 -0.0012  0.0227 -0.0137
                                            0.0294  0.0399 -0.1333 -0.0421
   131. (0.00104) RY*( 4) C   6           s(  0.00%)p 1.00( 72.91%)d 0.37( 27.09%)
                                           -0.0000  0.0007  0.0063 -0.0020  0.1362
                                            0.0028 -0.1341 -0.0178  0.8320 -0.0716
                                            0.4576  0.2058  0.1109 -0.0410
   132. (0.00078) RY*( 5) C   6           s(  0.08%)p99.99( 26.91%)d99.99( 73.02%)
                                           -0.0000  0.0002  0.0275  0.0006  0.0790
                                           -0.0012 -0.0860  0.0058  0.5054  0.0667
                                           -0.7397 -0.3857 -0.1692  0.0352
   133. (0.00027) RY*( 6) C   6           s(  0.00%)p 1.00(  0.32%)d99.99( 99.68%)
                                           -0.0000  0.0028  0.0014 -0.0037  0.0158
                                           -0.0036  0.0332 -0.0106  0.0418  0.3721
                                           -0.3123  0.7830 -0.0800  0.3760
   134. (0.00024) RY*( 7) C   6           s(  0.11%)p24.09(  2.74%)d99.99( 97.15%)
                                            0.0000 -0.0082  0.0327  0.0060  0.0285
                                            0.0215 -0.1551  0.0006 -0.0451 -0.7728
                                           -0.3247  0.2837  0.4338  0.0142
   135. (0.00016) RY*( 8) C   6           s(  0.04%)p99.99(  7.35%)d99.99( 92.61%)
                                           -0.0000 -0.0103  0.0167  0.0090 -0.2613
                                           -0.0015  0.0492 -0.0023  0.0523  0.4384
                                           -0.0863 -0.1276  0.8406 -0.0601
   136. (0.00002) RY*( 9) C   6           s(  0.40%)p 0.04(  0.02%)d99.99( 99.59%)
   137. (0.00638) RY*( 1) C   7           s(  0.10%)p99.99( 94.80%)d49.09(  5.09%)
                                           -0.0000  0.0251 -0.0201  0.0192  0.2185
                                            0.0233  0.9372  0.0019  0.1451  0.1979
                                            0.0434  0.0002 -0.0960 -0.0267
   138. (0.00298) RY*( 2) C   7           s(  1.59%)p60.55( 96.15%)d 1.43(  2.26%)
                                            0.0000  0.0145  0.1252 -0.0190  0.9433
                                            0.0200 -0.2083  0.0058 -0.1656  0.0011
                                            0.0126  0.0347 -0.1444 -0.0204
   139. (0.00096) RY*( 3) C   7           s(  5.12%)p15.99( 81.90%)d 2.53( 12.97%)
                                            0.0000 -0.0009  0.2263 -0.0017 -0.1405
                                           -0.0047  0.1807 -0.0035 -0.8756  0.0464
                                           -0.3446  0.0333 -0.0125  0.0870
   140. (0.00088) RY*( 4) C   7           s( 90.48%)p 0.06(  5.67%)d 0.04(  3.85%)
                                            0.0000 -0.0046  0.9512 -0.0072 -0.0592
                                           -0.0202  0.0327 -0.0033  0.2273 -0.1090
                                            0.0504 -0.0113  0.1380 -0.0701
   141. (0.00046) RY*( 5) C   7           s(  0.03%)p99.99( 10.63%)d99.99( 89.34%)
                                            0.0000 -0.0002  0.0161 -0.0003  0.0406
                                           -0.0001 -0.0587 -0.0005  0.3182  0.2056
                                           -0.6840  0.5224  0.0197  0.3317
   142. (0.00010) RY*( 6) C   7           s(  0.78%)p 3.02(  2.36%)d99.99( 96.86%)
                                           -0.0000 -0.0014  0.0884  0.0234 -0.1488
                                           -0.0131  0.0022 -0.0058  0.0270 -0.2986
                                            0.0969  0.1822 -0.9040  0.1398
   143. (0.00006) RY*( 7) C   7           s(  1.94%)p 2.18(  4.22%)d48.37( 93.84%)
   144. (0.00001) RY*( 8) C   7           s(  0.00%)p 1.00(  3.24%)d29.82( 96.75%)
   145. (0.00001) RY*( 9) C   7           s(  0.05%)p22.74(  1.09%)d99.99( 98.86%)
   146. (0.00531) RY*( 1) C   8           s(  0.25%)p99.99( 92.82%)d28.12(  6.93%)
                                           -0.0000  0.0287  0.0405  0.0313  0.9554
                                           -0.0024  0.0155 -0.0046 -0.1190 -0.0148
                                           -0.0434 -0.0334  0.2545 -0.0365
   147. (0.00256) RY*( 2) C   8           s(  0.73%)p99.99( 97.90%)d 1.88(  1.37%)
                                            0.0000 -0.0021  0.0854 -0.0045  0.0049
                                           -0.0356  0.9720 -0.0061  0.1814 -0.1132
                                           -0.0196  0.0187 -0.0132  0.0014
   148. (0.00091) RY*( 3) C   8           s( 93.11%)p 0.01(  0.86%)d 0.06(  6.03%)
                                            0.0000 -0.0039  0.9649 -0.0192  0.0146
                                            0.0026 -0.0852  0.0023 -0.0274 -0.0113
                                            0.0022  0.0749 -0.2163 -0.0882
   149. (0.00066) RY*( 4) C   8           s(  0.00%)p 1.00( 30.90%)d 2.24( 69.09%)
                                            0.0000 -0.0001  0.0034 -0.0007  0.0692
                                            0.0011 -0.1028 -0.0052  0.5419  0.0730
                                            0.1625  0.7638  0.1635  0.2217
   150. (0.00060) RY*( 5) C   8           s(  0.01%)p 1.00( 62.15%)d 0.61( 37.84%)
                                            0.0000 -0.0001  0.0077  0.0009  0.0994
                                           -0.0016 -0.1442  0.0085  0.7686 -0.1088
                                            0.1927 -0.5216 -0.0806 -0.2255
   151. (0.00015) RY*( 6) C   8           s(  0.13%)p10.21(  1.36%)d99.99( 98.51%)
                                            0.0000  0.0001  0.0364 -0.0015  0.0077
                                           -0.0264  0.1114 -0.0048  0.0194  0.9667
                                            0.1787 -0.1297  0.0335 -0.0261
   152. (0.00005) RY*( 7) C   8           s(  5.82%)p 0.94(  5.44%)d15.26( 88.74%)
   153. (0.00000) RY*( 8) C   8           s(  0.00%)p 1.00(  6.68%)d13.96( 93.31%)
   154. (0.00000) RY*( 9) C   8           s(  0.06%)p33.04(  1.95%)d99.99( 97.99%)
   155. (0.00531) RY*( 1) C   9           s(  0.24%)p99.99( 92.82%)d28.71(  6.94%)
                                           -0.0000  0.0287  0.0399  0.0175  0.4537
                                           -0.0255 -0.8225 -0.0071 -0.2115 -0.2240
                                           -0.0343  0.0606 -0.1177 -0.0223
   156. (0.00256) RY*( 2) C   9           s(  0.73%)p99.99( 97.90%)d 1.89(  1.37%)
                                           -0.0000 -0.0021  0.0852  0.0296 -0.8642
                                            0.0214 -0.4800  0.0002  0.0209 -0.0472
                                           -0.0236 -0.0129  0.1038 -0.0036
   157. (0.00091) RY*( 3) C   9           s( 93.13%)p 0.01(  0.86%)d 0.06(  6.01%)
                                            0.0000 -0.0039  0.9650 -0.0117  0.0843
                                            0.0151  0.0302  0.0037 -0.0142  0.1820
                                           -0.0097 -0.0152  0.1278 -0.1015
   158. (0.00066) RY*( 4) C   9           s(  0.00%)p 1.00( 32.65%)d 2.06( 67.35%)
                                            0.0000 -0.0001  0.0011 -0.0007  0.0721
                                            0.0009 -0.1035 -0.0050  0.5573  0.0516
                                           -0.6197 -0.5060 -0.1729 -0.0288
   159. (0.00060) RY*( 5) C   9           s(  0.01%)p 1.00( 60.42%)d 0.65( 39.57%)
                                           -0.0000 -0.0001  0.0089  0.0010  0.0979
                                           -0.0015 -0.1424  0.0086  0.7578 -0.0954
                                            0.5948  0.1114  0.0989 -0.1030
   160. (0.00015) RY*( 6) C   9           s(  0.14%)p10.01(  1.36%)d99.99( 98.51%)
                                           -0.0000  0.0001  0.0368  0.0228 -0.0955
                                            0.0142 -0.0610 -0.0003  0.0008  0.4738
                                            0.1998  0.0914 -0.8440  0.0061
   161. (0.00005) RY*( 7) C   9           s(  5.80%)p 0.94(  5.44%)d15.31( 88.76%)
   162. (0.00000) RY*( 8) C   9           s(  0.01%)p 1.00(  6.08%)d15.44( 93.91%)
   163. (0.00000) RY*( 9) C   9           s(  0.05%)p48.46(  2.54%)d99.99( 97.40%)
   164. (0.00636) RY*( 1) C  10           s(  0.12%)p99.99( 94.78%)d44.22(  5.11%)
                                           -0.0000  0.0251 -0.0229 -0.0113 -0.7287
                                           -0.0278 -0.6441 -0.0038 -0.0308  0.1857
                                            0.0446  0.0065 -0.1179 -0.0258
   165. (0.00297) RY*( 2) C  10           s(  1.64%)p58.66( 96.08%)d 1.39(  2.28%)
                                            0.0000  0.0146  0.1271 -0.0269  0.6476
                                            0.0064 -0.7024  0.0043 -0.2176  0.1252
                                            0.0071 -0.0211  0.0759 -0.0291
   166. (0.00096) RY*( 3) C  10           s(  2.94%)p28.54( 83.76%)d 4.53( 13.30%)
                                            0.0000 -0.0006  0.1713  0.0026 -0.1338
                                            0.0034  0.1794 -0.0026 -0.8874  0.0510
                                           -0.2057  0.2624  0.0321  0.1352
   167. (0.00088) RY*( 4) C  10           s( 92.61%)p 0.04(  3.91%)d 0.04(  3.47%)
                                            0.0000 -0.0046  0.9624  0.0148 -0.0900
                                            0.0161  0.0102  0.0006  0.1745 -0.1720
                                            0.0044 -0.0200  0.0063 -0.0684
   168. (0.00046) RY*( 5) C  10           s(  0.02%)p99.99( 10.61%)d99.99( 89.37%)
                                            0.0000 -0.0002  0.0128 -0.0001  0.0393
                                            0.0003 -0.0594 -0.0005  0.3178  0.1977
                                           -0.8236  0.3009 -0.0509  0.2883
   169. (0.00010) RY*( 6) C  10           s(  0.80%)p 2.99(  2.38%)d99.99( 96.82%)
                                           -0.0000 -0.0014  0.0893  0.0232 -0.0760
                                           -0.0135  0.1251 -0.0059  0.0403  0.6172
                                            0.0379 -0.2612  0.7158  0.0717
   170. (0.00006) RY*( 7) C  10           s(  1.93%)p 2.20(  4.23%)d48.75( 93.85%)
   171. (0.00001) RY*( 8) C  10           s(  0.00%)p 1.00(  3.10%)d31.30( 96.90%)
   172. (0.00001) RY*( 9) C  10           s(  0.05%)p26.38(  1.22%)d99.99( 98.73%)
   173. (0.00609) RY*( 1) C  11           s(  0.85%)p99.99( 94.96%)d 4.96(  4.20%)
                                            0.0000  0.0118  0.0912 -0.0158 -0.9396
                                            0.0144 -0.2525  0.0046  0.0504 -0.0706
                                           -0.0386 -0.0228  0.1863 -0.0171
   174. (0.00367) RY*( 2) C  11           s( 24.69%)p 2.87( 70.89%)d 0.18(  4.42%)
                                           -0.0000  0.0164  0.4966  0.0220  0.2176
                                           -0.0021 -0.7830 -0.0038 -0.2190 -0.0953
                                            0.0020  0.0517 -0.1784 -0.0244
   175. (0.00219) RY*( 3) C  11           s( 73.96%)p 0.32( 23.88%)d 0.03(  2.16%)
                                            0.0000 -0.0170  0.8598 -0.0049 -0.0315
                                           -0.0043  0.4767 -0.0023  0.1023  0.1089
                                            0.0134 -0.0323  0.0751 -0.0537
   176. (0.00105) RY*( 4) C  11           s(  0.00%)p 1.00( 75.74%)d 0.32( 24.26%)
                                           -0.0000  0.0009  0.0047 -0.0015  0.1035
                                            0.0033 -0.1994 -0.0172  0.8406 -0.0909
                                            0.0343 -0.4472 -0.0755 -0.1659
   177. (0.00079) RY*( 5) C  11           s(  0.06%)p99.99( 24.02%)d99.99( 75.92%)
                                           -0.0000  0.0003  0.0249  0.0009  0.0600
                                           -0.0011 -0.1073  0.0066  0.4744  0.0966
                                           -0.0035  0.8038  0.1755  0.2701
   178. (0.00027) RY*( 6) C  11           s(  0.00%)p 1.00(  0.31%)d99.99( 99.69%)
                                           -0.0000  0.0022  0.0035  0.0017 -0.0185
                                            0.0057 -0.0329 -0.0096  0.0393  0.3773
                                           -0.8783 -0.1016 -0.1839  0.1975
   179. (0.00024) RY*( 7) C  11           s(  0.12%)p23.38(  2.89%)d99.99( 96.98%)
                                            0.0000 -0.0082  0.0342 -0.0163  0.1570
                                           -0.0154  0.0537 -0.0028 -0.0299 -0.7367
                                           -0.4367  0.0100  0.4835 -0.0502
   180. (0.00016) RY*( 8) C  11           s(  0.04%)p99.99(  7.34%)d99.99( 92.62%)
                                           -0.0000 -0.0103  0.0162  0.0056 -0.1704
                                           -0.0070  0.1989 -0.0029  0.0688 -0.4938
                                           -0.0752  0.2309 -0.7895 -0.0042
   181. (0.00003) RY*( 9) C  11           s(  0.39%)p 0.03(  0.01%)d99.99( 99.59%)
   182. (0.01865) RY*( 1) C  12           s(  9.61%)p 9.37( 90.06%)d 0.03(  0.33%)
                                            0.0000  0.0652  0.3031  0.0265 -0.7250
                                            0.0287 -0.6055  0.0065 -0.0823  0.0351
                                            0.0017 -0.0050 -0.0438 -0.0093
   183. (0.01108) RY*( 2) C  12           s(  0.65%)p99.99( 70.67%)d43.86( 28.67%)
                                           -0.0000  0.0223  0.0777  0.0196 -0.5356
                                           -0.0353  0.6124 -0.0142  0.2072 -0.1194
                                           -0.0952 -0.1548  0.4893 -0.0087
   184. (0.00461) RY*( 3) C  12           s(  0.67%)p32.32( 21.70%)d99.99( 77.63%)
                                           -0.0000  0.0003  0.0819 -0.0006 -0.0404
                                            0.0211  0.1166 -0.0607 -0.4446 -0.1709
                                            0.5496  0.5902  0.2402  0.1972
   185. (0.00405) RY*( 4) C  12           s( 51.93%)p 0.33( 17.33%)d 0.59( 30.74%)
                                            0.0000 -0.0035  0.7206  0.0216  0.0207
                                            0.0229  0.3933  0.0054 -0.1313 -0.0357
                                           -0.0501 -0.0159 -0.5507  0.0026
   186. (0.00266) RY*( 5) C  12           s( 25.29%)p 0.99( 24.97%)d 1.97( 49.74%)
                                           -0.0000 -0.0093  0.5029  0.0318  0.3995
                                           -0.0055 -0.2645  0.0034 -0.1382 -0.2961
                                           -0.1989 -0.2312  0.5622  0.0244
   187. (0.00104) RY*( 6) C  12           s(  2.08%)p14.35( 29.84%)d32.76( 68.08%)
                                            0.0000  0.0066  0.1440  0.0125  0.0520
                                            0.0003 -0.0765  0.0094  0.5381 -0.0069
                                           -0.3819  0.6160  0.0273  0.3934
   188. (0.00045) RY*( 7) C  12           s(  0.33%)p99.99( 33.63%)d99.99( 66.04%)
                                            0.0000  0.0123  0.0561  0.0140  0.0378
                                            0.0108 -0.1101 -0.0065  0.5678 -0.5682
                                            0.5378 -0.1285 -0.1472 -0.1006
   189. (0.00037) RY*( 8) C  12           s(  9.28%)p 1.27( 11.83%)d 8.50( 78.89%)
                                           -0.0000 -0.0178  0.3041 -0.0107  0.1283
                                           -0.0233 -0.0193 -0.0100  0.3174  0.7356
                                            0.4364 -0.0586  0.2260 -0.0526
   190. (0.00003) RY*( 9) C  12           s(  0.58%)p 0.55(  0.32%)d99.99( 99.10%)
   191. (0.00245) RY*( 1) O  13           s(  1.99%)p48.63( 96.72%)d 0.65(  1.29%)
                                            0.0000  0.0019  0.1410 -0.0093 -0.5660
                                            0.0042  0.7757  0.0022  0.2123 -0.0295
                                           -0.0165 -0.0178  0.1059 -0.0148
   192. (0.00070) RY*( 2) O  13           s(  1.47%)p65.20( 96.16%)d 1.60(  2.36%)
                                           -0.0000 -0.0000  0.1214 -0.0027  0.0464
                                            0.0015 -0.2477 -0.0140  0.9476  0.0244
                                           -0.1023 -0.1006 -0.0301 -0.0393
   193. (0.00026) RY*( 3) O  13           s( 95.80%)p 0.04(  3.90%)d 0.00(  0.29%)
                                            0.0000  0.0057  0.9788 -0.0188  0.1255
                                           -0.0159 -0.0498 -0.0008 -0.1421  0.0229
                                            0.0222  0.0132  0.0231 -0.0344
   194. (0.00008) RY*( 4) O  13           s(  0.30%)p99.99( 97.24%)d 8.21(  2.46%)
   195. (0.00002) RY*( 5) O  13           s(  0.17%)p13.04(  2.27%)d99.99( 97.56%)
   196. (0.00000) RY*( 6) O  13           s(  0.00%)p 1.00(  1.31%)d75.06( 98.69%)
   197. (0.00001) RY*( 7) O  13           s(  0.00%)p 1.00(  1.32%)d74.51( 98.67%)
   198. (0.00001) RY*( 8) O  13           s(  0.12%)p10.50(  1.24%)d99.99( 98.64%)
   199. (0.00000) RY*( 9) O  13           s(  0.11%)p 1.78(  0.20%)d99.99( 99.69%)
   200. (0.00245) RY*( 1) O  14           s(  1.81%)p53.61( 96.95%)d 0.69(  1.24%)
                                           -0.0000  0.0022  0.1345 -0.0080 -0.9711
                                            0.0054  0.1076  0.0026  0.1216 -0.1043
                                           -0.0108  0.0193 -0.0316 -0.0077
   201. (0.00068) RY*( 2) O  14           s(  2.02%)p47.25( 95.61%)d 1.17(  2.36%)
                                            0.0000  0.0000  0.1423 -0.0013  0.1311
                                            0.0045 -0.0877 -0.0133  0.9649  0.0138
                                            0.0517  0.1433  0.0126  0.0098
   202. (0.00026) RY*( 3) O  14           s( 95.63%)p 0.04(  4.10%)d 0.00(  0.28%)
                                            0.0000  0.0055  0.9779  0.0055  0.1123
                                            0.0239 -0.0437  0.0040 -0.1607 -0.0067
                                           -0.0041 -0.0108 -0.0282 -0.0423
   203. (0.00008) RY*( 4) O  14           s(  0.16%)p99.99( 97.24%)d16.31(  2.60%)
   204. (0.00002) RY*( 5) O  14           s(  0.19%)p10.78(  2.06%)d99.99( 97.75%)
   205. (0.00001) RY*( 6) O  14           s(  0.00%)p 1.00(  0.29%)d99.99( 99.71%)
   206. (0.00000) RY*( 7) O  14           s(  0.00%)p 1.00(  2.28%)d42.81( 97.71%)
   207. (0.00001) RY*( 8) O  14           s(  0.04%)p37.40(  1.57%)d99.99( 98.39%)
   208. (0.00000) RY*( 9) O  14           s(  0.12%)p 2.34(  0.27%)d99.99( 99.61%)
   209. (0.00522) RY*( 1) C  15           s(  0.01%)p 1.00( 97.06%)d 0.03(  2.93%)
                                           -0.0000  0.0038  0.0091 -0.0051 -0.0614
                                            0.0037  0.1577 -0.0204 -0.9703 -0.0222
                                           -0.0161 -0.1664 -0.0254 -0.0152
   210. (0.00326) RY*( 2) C  15           s( 11.13%)p 7.28( 81.02%)d 0.71(  7.85%)
                                           -0.0000  0.0031  0.3336  0.0013  0.8622
                                            0.0001 -0.2407  0.0002 -0.0941  0.0115
                                           -0.0173 -0.0164  0.2740 -0.0521
   211. (0.00132) RY*( 3) C  15           s( 85.21%)p 0.15( 12.81%)d 0.02(  1.98%)
                                            0.0000 -0.0046  0.9231  0.0117 -0.3458
                                           -0.0094  0.0800 -0.0016  0.0441  0.0619
                                           -0.0886 -0.0183  0.0538  0.0699
   212. (0.00084) RY*( 4) C  15           s(  0.28%)p99.99( 90.24%)d33.56(  9.48%)
                                           -0.0000  0.0176  0.0502 -0.0020  0.2837
                                           -0.0022  0.8990  0.0015  0.1171 -0.2648
                                            0.0427  0.1106 -0.0976  0.0328
   213. (0.00030) RY*( 5) C  15           s(  0.23%)p11.18(  2.60%)d99.99( 97.17%)
                                           -0.0000 -0.0011  0.0482  0.0000 -0.0514
                                            0.0006 -0.0444  0.0135 -0.1454  0.1151
                                            0.6443  0.7254  0.1077  0.0746
   214. (0.00019) RY*( 6) C  15           s(  1.32%)p 5.14(  6.78%)d69.71( 91.91%)
                                           -0.0000 -0.0009  0.1148 -0.0184  0.2011
                                            0.0140 -0.1628  0.0029 -0.0162  0.0371
                                            0.1406 -0.0601 -0.8318  0.4498
   215. (0.00007) RY*( 7) C  15           s(  0.32%)p24.05(  7.69%)d99.99( 91.99%)
   216. (0.00006) RY*( 8) C  15           s(  0.63%)p 1.74(  1.10%)d99.99( 98.28%)
   217. (0.00003) RY*( 9) C  15           s(  0.90%)p 0.96(  0.86%)d99.99( 98.25%)
   218. (0.00347) RY*( 1) C  16           s(  0.45%)p99.99( 89.95%)d21.44(  9.61%)
                                            0.0000  0.0002  0.0669 -0.0058 -0.3201
                                            0.0034  0.1087 -0.0188 -0.8859  0.0360
                                           -0.0717  0.2840  0.0577  0.0752
   219. (0.00253) RY*( 2) C  16           s( 48.34%)p 0.81( 39.18%)d 0.26( 12.48%)
                                            0.0000 -0.0077  0.6952  0.0021  0.0951
                                            0.0110  0.6117  0.0017  0.0920  0.2229
                                           -0.0284 -0.0647  0.2474 -0.0943
   220. (0.00246) RY*( 3) C  16           s(  2.34%)p39.00( 91.29%)d 2.72(  6.37%)
                                            0.0000 -0.0026  0.1530 -0.0086 -0.8992
                                            0.0025 -0.1076  0.0059  0.3045 -0.1593
                                           -0.0351 -0.0723  0.1743 -0.0382
   221. (0.00059) RY*( 4) C  16           s( 30.45%)p 2.08( 63.46%)d 0.20(  6.09%)
                                            0.0000  0.0058  0.5518  0.0001  0.1664
                                            0.0226 -0.7709  0.0030 -0.1100  0.1226
                                            0.0328 -0.0066  0.1825 -0.1069
   222. (0.00038) RY*( 5) C  16           s(  0.07%)p 5.44(  0.41%)d99.99( 99.52%)
                                            0.0000  0.0005  0.0273 -0.0007  0.0149
                                            0.0023 -0.0591 -0.0031  0.0183  0.1203
                                           -0.9381 -0.1939 -0.1274  0.2166
   223. (0.00011) RY*( 6) C  16           s(  1.31%)p 3.84(  5.02%)d71.67( 93.68%)
                                            0.0000  0.0002  0.1143  0.0212 -0.2190
                                            0.0044 -0.0325 -0.0018  0.0256  0.6181
                                            0.1948 -0.0674 -0.7157  0.0089
   224. (0.00008) RY*( 7) C  16           s( 15.99%)p 0.04(  0.63%)d 5.21( 83.37%)
   225. (0.00002) RY*( 8) C  16           s(  0.25%)p41.08( 10.18%)d99.99( 89.57%)
   226. (0.00000) RY*( 9) C  16           s(  0.78%)p 0.11(  0.08%)d99.99( 99.14%)
   227. (0.00697) RY*( 1) C  17           s(  0.00%)p 1.00( 96.72%)d 0.03(  3.28%)
                                           -0.0000 -0.0007  0.0050  0.0044  0.1817
                                           -0.0039 -0.1343  0.0261  0.9568  0.0259
                                            0.0002  0.1721  0.0268  0.0424
   228. (0.00346) RY*( 2) C  17           s( 17.59%)p 4.21( 74.00%)d 0.48(  8.41%)
                                            0.0000 -0.0076  0.4194  0.0029 -0.5554
                                           -0.0101 -0.6567 -0.0018  0.0110  0.2034
                                           -0.0207 -0.0445  0.1907 -0.0625
   229. (0.00085) RY*( 3) C  17           s( 46.50%)p 0.79( 36.76%)d 0.36( 16.74%)
                                            0.0000 -0.0072  0.6819 -0.0026  0.5951
                                           -0.0073  0.0445 -0.0014 -0.1069 -0.0303
                                           -0.0505 -0.0734  0.3979 -0.0136
   230. (0.00068) RY*( 4) C  17           s( 28.34%)p 2.19( 62.15%)d 0.34(  9.51%)
                                           -0.0000  0.0153  0.5321  0.0097 -0.4297
                                           -0.0047  0.6395 -0.0018  0.1667  0.0833
                                            0.0338  0.0179 -0.2786  0.0956
   231. (0.00034) RY*( 5) C  17           s(  0.10%)p 1.81(  0.18%)d99.99( 99.73%)
                                            0.0000 -0.0001  0.0312 -0.0027  0.0013
                                            0.0016 -0.0090 -0.0080  0.0400 -0.1400
                                            0.9375 -0.1467  0.0283 -0.2766
   232. (0.00020) RY*( 6) C  17           s(  5.83%)p 3.97( 23.15%)d12.17( 71.02%)
                                            0.0000 -0.0104  0.2413 -0.0196  0.2977
                                            0.0075 -0.3596  0.0054 -0.1146  0.0103
                                            0.0905  0.1144 -0.8098  0.1818
   233. (0.00011) RY*( 7) C  17           s(  1.01%)p 3.90(  3.94%)d94.00( 95.05%)
                                           -0.0000  0.0012  0.1005  0.0198 -0.1724
                                            0.0130 -0.0932 -0.0018  0.0209 -0.9458
                                           -0.0745  0.0749  0.0414  0.2074
   234. (0.00001) RY*( 8) C  17           s(  0.07%)p44.74(  2.99%)d99.99( 96.95%)
   235. (0.00002) RY*( 9) C  17           s(  0.59%)p 0.43(  0.26%)d99.99( 99.15%)
   236. (0.00571) RY*( 1) C  18           s(  6.60%)p13.20( 87.08%)d 0.96(  6.33%)
                                            0.0000 -0.0022  0.2568  0.0197  0.6829
                                            0.0170  0.6351 -0.0007 -0.0215  0.1568
                                           -0.0251  0.0349 -0.0764 -0.1761
   237. (0.00401) RY*( 2) C  18           s( 13.10%)p 6.22( 81.55%)d 0.41(  5.35%)
                                           -0.0000  0.0107  0.3618 -0.0151 -0.6692
                                           -0.0037  0.5886  0.0038  0.1445  0.0275
                                           -0.0331 -0.0267  0.2227 -0.0371
   238. (0.00323) RY*( 3) C  18           s(  0.10%)p99.99( 94.69%)d52.01(  5.21%)
                                           -0.0000  0.0000  0.0317 -0.0051  0.1260
                                            0.0038 -0.1146 -0.0194  0.9578 -0.0136
                                           -0.1238 -0.1880 -0.0329 -0.0133
   239. (0.00102) RY*( 4) C  18           s( 77.87%)p 0.19( 15.13%)d 0.09(  7.00%)
                                           -0.0000 -0.0056  0.8824 -0.0137  0.0821
                                           -0.0108 -0.3704  0.0010 -0.0840 -0.1154
                                            0.0718 -0.0341 -0.0998  0.2009
   240. (0.00071) RY*( 5) C  18           s(  0.01%)p 1.00(  0.23%)d99.99( 99.77%)
                                           -0.0000  0.0004  0.0071  0.0074 -0.0119
                                           -0.0068  0.0064 -0.0060  0.0445  0.2344
                                           -0.6302  0.5964 -0.0719  0.4298
   241. (0.00034) RY*( 6) C  18           s(  0.01%)p99.99(  5.06%)d99.99( 94.92%)
                                           -0.0000 -0.0001  0.0105 -0.0054  0.0400
                                            0.0047 -0.0363 -0.0252  0.2169  0.0190
                                            0.6392  0.6973  0.2314 -0.0231
   242. (0.00018) RY*( 7) C  18           s(  0.52%)p14.84(  7.66%)d99.99( 91.82%)
                                            0.0000 -0.0029  0.0718 -0.0078  0.1651
                                            0.0142 -0.2114  0.0036 -0.0665  0.2454
                                           -0.2227 -0.1005  0.8791 -0.1599
   243. (0.00014) RY*( 8) C  18           s(  1.79%)p 4.45(  7.95%)d50.50( 90.26%)
                                            0.0000  0.0030  0.1337  0.0068 -0.1671
                                            0.0052 -0.2270 -0.0005 -0.0056  0.3073
                                           -0.1834  0.2259 -0.2867 -0.8008
   244. (0.00002) RY*( 9) C  18           s(  0.05%)p16.72(  0.77%)d99.99( 99.18%)
   245. (0.00585) RY*( 1) C  19           s(  0.65%)p99.99( 93.27%)d 9.41(  6.08%)
                                            0.0000 -0.0228  0.0771 -0.0152 -0.5648
                                           -0.0077 -0.3419 -0.0224 -0.7043  0.0417
                                           -0.1564 -0.1271 -0.0653 -0.1194
   246. (0.00269) RY*( 2) C  19           s(  8.23%)p10.86( 89.34%)d 0.30(  2.44%)
                                            0.0000  0.0172  0.2863  0.0071 -0.3959
                                            0.0175 -0.5852 -0.0112  0.6275  0.0895
                                            0.0538  0.0775 -0.0136 -0.0855
   247. (0.00109) RY*( 3) C  19           s( 78.77%)p 0.25( 19.53%)d 0.02(  1.70%)
                                            0.0000 -0.0071  0.8875 -0.0155 -0.0802
                                           -0.0144  0.4327 -0.0049 -0.0350  0.0132
                                           -0.0269 -0.0609 -0.0825  0.0746
   248. (0.00075) RY*( 4) C  19           s( 10.47%)p 8.00( 83.68%)d 0.56(  5.86%)
                                            0.0000 -0.0026  0.3235 -0.0015  0.6916
                                           -0.0036 -0.5540 -0.0063 -0.2269 -0.0206
                                            0.1194 -0.1819 -0.0021 -0.1040
   249. (0.00066) RY*( 5) C  19           s(  0.58%)p 1.09(  0.63%)d99.99( 98.79%)
                                            0.0000 -0.0005  0.0761 -0.0085  0.0574
                                            0.0056 -0.0517  0.0015 -0.0160  0.2927
                                           -0.4548  0.0806  0.8077  0.1912
   250. (0.00012) RY*( 6) C  19           s(  0.42%)p 7.69(  3.25%)d99.99( 96.33%)
                                           -0.0000 -0.0032  0.0649 -0.0103  0.0359
                                           -0.0190  0.0843  0.0144 -0.1530  0.3021
                                            0.3127  0.6723  0.1244 -0.5539
   251. (0.00005) RY*( 7) C  19           s(  0.63%)p 6.71(  4.20%)d99.99( 95.18%)
   252. (0.00001) RY*( 8) C  19           s(  0.30%)p11.06(  3.37%)d99.99( 96.33%)
   253. (0.00001) RY*( 9) C  19           s(  0.05%)p51.46(  2.81%)d99.99( 97.13%)
   254. (0.00540) RY*( 1) C  20           s(  0.08%)p99.99( 92.94%)d87.87(  6.98%)
                                           -0.0000  0.0279 -0.0038 -0.0064 -0.1099
                                           -0.0186 -0.4720  0.0257  0.8327 -0.0500
                                           -0.1058 -0.2011 -0.0500  0.1150
   255. (0.00276) RY*( 2) C  20           s(  0.09%)p99.99( 98.39%)d17.74(  1.52%)
                                           -0.0000  0.0024  0.0292  0.0238 -0.6341
                                            0.0211 -0.6208  0.0194 -0.4417 -0.0556
                                            0.0492  0.0126  0.0181  0.0959
   256. (0.00086) RY*( 3) C  20           s( 79.96%)p 0.11(  8.69%)d 0.14( 11.35%)
                                            0.0000 -0.0028  0.8942  0.0007  0.2293
                                            0.0089 -0.1838 -0.0157 -0.0153  0.0930
                                            0.1081  0.2006 -0.2301  0.0012
   257. (0.00079) RY*( 4) C  20           s( 14.51%)p 3.14( 45.58%)d 2.75( 39.91%)
                                            0.0000 -0.0014  0.3809  0.0030 -0.5103
                                            0.0021  0.4008 -0.0072  0.1861  0.1376
                                            0.0666 -0.1612  0.5858 -0.0814
   258. (0.00062) RY*( 5) C  20           s(  0.00%)p 1.00( 39.96%)d 1.50( 60.04%)
                                           -0.0000  0.0001  0.0016  0.0080  0.4784
                                           -0.0068 -0.3828 -0.0029 -0.1551 -0.0214
                                            0.2646 -0.4082  0.5578 -0.2284
   259. (0.00014) RY*( 6) C  20           s(  0.00%)p 1.00(  1.53%)d64.16( 98.46%)
                                            0.0000  0.0004  0.0057  0.0174 -0.0788
                                            0.0161 -0.0773  0.0125 -0.0494  0.4361
                                           -0.4506 -0.2059 -0.2103 -0.7105
   260. (0.00005) RY*( 7) C  20           s(  5.40%)p 0.90(  4.87%)d16.61( 89.73%)
   261. (0.00000) RY*( 8) C  20           s(  0.01%)p99.99(  5.06%)d99.99( 94.93%)
   262. (0.00000) RY*( 9) C  20           s(  0.05%)p64.91(  3.05%)d99.99( 96.90%)
   263. (0.00518) RY*( 1) C  21           s(  0.17%)p99.99( 92.40%)d44.11(  7.44%)
                                           -0.0000  0.0271  0.0308 -0.0193 -0.6097
                                           -0.0237 -0.7425 -0.0002 -0.0061  0.1698
                                           -0.0379  0.0349 -0.0342 -0.2042
   264. (0.00256) RY*( 2) C  21           s(  0.00%)p 1.00( 98.50%)d 0.02(  1.50%)
                                            0.0000 -0.0000  0.0008 -0.0075  0.1923
                                            0.0064 -0.1657 -0.0368  0.9587  0.0047
                                            0.0775  0.0894  0.0309 -0.0003
   265. (0.00092) RY*( 3) C  21           s( 94.36%)p 0.01(  0.53%)d 0.05(  5.11%)
                                            0.0000 -0.0038  0.9714  0.0134  0.0336
                                            0.0153 -0.0587 -0.0001 -0.0177 -0.0400
                                            0.0758 -0.0608 -0.0060  0.2000
   266. (0.00079) RY*( 4) C  21           s(  0.42%)p99.99( 86.81%)d30.50( 12.77%)
                                            0.0000 -0.0004  0.0647 -0.0024 -0.6979
                                            0.0036  0.5689  0.0010  0.2394  0.1094
                                           -0.2133  0.0948  0.2115  0.1287
   267. (0.00064) RY*( 5) C  21           s(  0.01%)p 1.00(  6.76%)d13.79( 93.23%)
                                            0.0000 -0.0001  0.0094 -0.0084 -0.1954
                                            0.0071  0.1593  0.0031  0.0628 -0.2210
                                            0.6420 -0.5409  0.1056 -0.4093
   268. (0.00014) RY*( 6) C  21           s(  0.00%)p 1.00(  1.55%)d63.68( 98.45%)
                                           -0.0000 -0.0000  0.0001  0.0053 -0.0237
                                           -0.0045  0.0201  0.0263 -0.1173  0.0455
                                            0.6071  0.7427  0.2493  0.0114
   269. (0.00005) RY*( 7) C  21           s(  5.08%)p 1.01(  5.14%)d17.69( 89.78%)
   270. (0.00000) RY*( 8) C  21           s(  0.00%)p 1.00(  5.89%)d15.97( 94.10%)
   271. (0.00000) RY*( 9) C  21           s(  0.05%)p46.49(  2.49%)d99.99( 97.45%)
   272. (0.00540) RY*( 1) C  22           s(  0.08%)p99.99( 92.94%)d88.66(  6.98%)
                                           -0.0000  0.0279 -0.0028 -0.0167 -0.4443
                                           -0.0097 -0.1856 -0.0258 -0.8346 -0.0297
                                            0.1755  0.1403  0.0649  0.1192
   273. (0.00275) RY*( 2) C  22           s(  0.07%)p99.99( 98.41%)d21.36(  1.52%)
                                            0.0000  0.0025  0.0265  0.0162 -0.4625
                                            0.0276 -0.7679 -0.0192  0.4233 -0.0595
                                           -0.0023 -0.0512 -0.0027  0.0948
   274. (0.00086) RY*( 3) C  22           s( 91.73%)p 0.02(  2.00%)d 0.07(  6.27%)
                                            0.0000 -0.0031  0.9578  0.0103  0.0820
                                            0.0016 -0.0691  0.0164 -0.0901  0.0906
                                           -0.0523 -0.1373 -0.1750 -0.0480
   275. (0.00072) RY*( 4) C  22           s(  2.65%)p26.55( 70.40%)d10.16( 26.95%)
                                            0.0000 -0.0007  0.1628 -0.0063 -0.6357
                                            0.0073  0.5037  0.0054  0.2145  0.1391
                                           -0.1368 -0.0997  0.4702  0.0188
   276. (0.00068) RY*( 5) C  22           s(  0.12%)p99.99( 21.83%)d99.99( 78.05%)
                                            0.0000 -0.0001  0.0352 -0.0045  0.3502
                                            0.0039 -0.2826  0.0023 -0.1255  0.2714
                                           -0.4838  0.1636  0.6253  0.2347
   277. (0.00014) RY*( 6) C  22           s(  0.00%)p 1.00(  1.53%)d64.24( 98.46%)
                                            0.0000  0.0004  0.0047  0.0124 -0.0593
                                            0.0203 -0.0943 -0.0122  0.0469  0.4789
                                            0.1286  0.4933  0.0263 -0.7034
   278. (0.00005) RY*( 7) C  22           s(  5.38%)p 0.90(  4.86%)d16.68( 89.76%)
   279. (0.00000) RY*( 8) C  22           s(  0.03%)p99.99(  4.29%)d99.99( 95.68%)
   280. (0.00000) RY*( 9) C  22           s(  0.03%)p99.99(  3.81%)d99.99( 96.17%)
   281. (0.00585) RY*( 1) C  23           s(  0.58%)p99.99( 93.31%)d10.61(  6.12%)
                                            0.0000 -0.0232  0.0723 -0.0061 -0.2818
                                           -0.0152 -0.5786  0.0228  0.7198  0.0609
                                            0.0955  0.1835  0.0413 -0.1138
   282. (0.00263) RY*( 2) C  23           s(  7.42%)p12.14( 90.14%)d 0.33(  2.44%)
                                            0.0000  0.0168  0.2719  0.0121 -0.6457
                                            0.0140 -0.3807  0.0129 -0.5823  0.0883
                                           -0.0643 -0.0516 -0.0492 -0.0861
   283. (0.00110) RY*( 3) C  23           s( 75.85%)p 0.30( 22.54%)d 0.02(  1.61%)
                                            0.0000 -0.0066  0.8709 -0.0131 -0.0815
                                           -0.0157  0.4199  0.0054  0.2049  0.0149
                                            0.1212 -0.0026  0.0143  0.0319
   284. (0.00082) RY*( 4) C  23           s( 12.40%)p 5.10( 63.30%)d 1.96( 24.29%)
                                            0.0000 -0.0027  0.3522 -0.0053  0.6081
                                           -0.0020 -0.4726  0.0067 -0.1996  0.0677
                                           -0.1575  0.3133 -0.2987  0.1617
   285. (0.00062) RY*( 5) C  23           s(  2.34%)p 7.45( 17.40%)d34.35( 80.26%)
                                            0.0000 -0.0012  0.1528  0.0060  0.3064
                                           -0.0070 -0.2597  0.0006 -0.1124  0.0895
                                            0.1268 -0.3428  0.7971 -0.1600
   286. (0.00012) RY*( 6) C  23           s(  0.38%)p 8.32(  3.18%)d99.99( 96.44%)
                                           -0.0000 -0.0031  0.0617 -0.0163  0.0957
                                           -0.0139  0.0321 -0.0147  0.1446  0.2511
                                           -0.6012 -0.4090 -0.2390 -0.5618
   287. (0.00004) RY*( 7) C  23           s(  0.76%)p 5.58(  4.22%)d99.99( 95.02%)
   288. (0.00001) RY*( 8) C  23           s(  0.34%)p 5.18(  1.78%)d99.99( 97.87%)
   289. (0.00001) RY*( 9) C  23           s(  0.02%)p99.99(  4.20%)d99.99( 95.78%)
   290. (0.00224) RY*( 1) H  24           s( 99.75%)p 0.00(  0.25%)
                                            0.0045  0.9987 -0.0280 -0.0415 -0.0052
   291. (0.00016) RY*( 2) H  24           s(  0.00%)p 1.00(100.00%)
                                            0.0002  0.0010  0.1083 -0.1728  0.9790
   292. (0.00008) RY*( 3) H  24           s(  0.01%)p 1.00( 99.99%)
   293. (0.00006) RY*( 4) H  24           s(  0.35%)p99.99( 99.65%)
   294. (0.00151) RY*( 1) H  25           s( 99.22%)p 0.01(  0.78%)
                                            0.0046  0.9961 -0.0874  0.0032  0.0122
   295. (0.00016) RY*( 2) H  25           s(  0.00%)p 1.00(100.00%)
                                            0.0000  0.0001 -0.1285  0.1806 -0.9751
   296. (0.00008) RY*( 3) H  25           s(  0.00%)p 1.00(100.00%)
   297. (0.00006) RY*( 4) H  25           s(  0.87%)p99.99( 99.13%)
   298. (0.00151) RY*( 1) H  26           s( 99.22%)p 0.01(  0.78%)
                                            0.0046  0.9961 -0.0457  0.0730  0.0199
   299. (0.00016) RY*( 2) H  26           s(  0.00%)p 1.00(100.00%)
                                           -0.0000 -0.0001  0.1253 -0.1865  0.9744
   300. (0.00008) RY*( 3) H  26           s(  0.00%)p 1.00(100.00%)
   301. (0.00006) RY*( 4) H  26           s(  0.87%)p99.99( 99.13%)
   302. (0.00222) RY*( 1) H  27           s( 99.74%)p 0.00(  0.26%)
                                            0.0045  0.9987  0.0227  0.0452  0.0046
   303. (0.00016) RY*( 2) H  27           s(  0.00%)p 1.00(100.00%)
                                            0.0002  0.0009  0.1077 -0.1740  0.9788
   304. (0.00008) RY*( 3) H  27           s(  0.01%)p 1.00( 99.99%)
   305. (0.00006) RY*( 4) H  27           s(  0.35%)p99.99( 99.65%)
   306. (0.00255) RY*( 1) H  28           s( 99.59%)p 0.00(  0.41%)
                                            0.0046  0.9979  0.0184 -0.0546  0.0281
   307. (0.00017) RY*( 2) H  28           s(  0.02%)p99.99( 99.98%)
                                            0.0030  0.0123 -0.7225  0.3021  0.6217
   308. (0.00013) RY*( 3) H  28           s(  0.00%)p 1.00(100.00%)
                                            0.0053 -0.0021  0.6792  0.4775  0.5573
   309. (0.00004) RY*( 4) H  28           s(  0.48%)p99.99( 99.52%)
   310. (0.00284) RY*( 1) H  29           s( 99.77%)p 0.00(  0.23%)
                                            0.0053  0.9988 -0.0060 -0.0345 -0.0331
   311. (0.00016) RY*( 2) H  29           s(  0.01%)p 1.00( 99.99%)
                                           -0.0047  0.0056  0.6879 -0.4801  0.5443
   312. (0.00013) RY*( 3) H  29           s(  0.01%)p 1.00( 99.99%)
                                            0.0027  0.0086  0.7206  0.5409 -0.4338
   313. (0.00004) RY*( 4) H  29           s(  0.31%)p99.99( 99.69%)
   314. (0.00349) RY*( 1) H  30           s( 99.82%)p 0.00(  0.18%)
                                            0.0054  0.9991 -0.0297  0.0290 -0.0057
   315. (0.00018) RY*( 2) H  30           s(  0.01%)p99.99( 99.99%)
                                            0.0032  0.0110 -0.0376 -0.5763 -0.8163
   316. (0.00011) RY*( 3) H  30           s(  0.05%)p99.99( 99.95%)
                                           -0.0003  0.0227  0.9694  0.1767 -0.1691
   317. (0.00005) RY*( 4) H  30           s(  0.20%)p99.99( 99.80%)
   318. (0.00290) RY*( 1) H  31           s( 99.70%)p 0.00(  0.30%)
                                            0.0056  0.9985 -0.0143  0.0449  0.0287
   319. (0.00018) RY*( 2) H  31           s(  0.04%)p99.99( 99.96%)
                                            0.0041  0.0187  0.2449 -0.7389  0.6274
   320. (0.00011) RY*( 3) H  31           s(  0.01%)p 1.00( 99.99%)
                                           -0.0000  0.0076  0.9683  0.2186 -0.1208
   321. (0.00005) RY*( 4) H  31           s(  0.35%)p99.99( 99.65%)
   322. (0.00251) RY*( 1) H  32           s( 99.59%)p 0.00(  0.41%)
                                            0.0051  0.9980  0.0145 -0.0522  0.0334
   323. (0.00018) RY*( 2) H  32           s(  0.00%)p 1.00(100.00%)
                                            0.0019  0.0040 -0.0774  0.5752  0.8143
   324. (0.00013) RY*( 3) H  32           s(  0.00%)p 1.00(100.00%)
                                            0.0011  0.0050  0.9511  0.2875 -0.1127
   325. (0.00004) RY*( 4) H  32           s(  0.48%)p99.99( 99.52%)
   326. (0.00251) RY*( 1) H  33           s( 99.57%)p 0.00(  0.43%)
                                            0.0053  0.9978  0.0005 -0.0432 -0.0497
   327. (0.00019) RY*( 2) H  33           s(  0.00%)p 1.00(100.00%)
                                            0.0018  0.0049 -0.2999  0.7645 -0.5706
   328. (0.00013) RY*( 3) H  33           s(  0.00%)p 1.00(100.00%)
                                            0.0010  0.0066  0.9505  0.2902 -0.1107
   329. (0.00004) RY*( 4) H  33           s(  0.51%)p99.99( 99.49%)
   330. (0.00173) RY*( 1) H  34           s( 99.27%)p 0.01(  0.73%)
                                            0.0045  0.9963 -0.0594 -0.0271 -0.0549
   331. (0.00019) RY*( 2) H  34           s(  0.02%)p99.99( 99.98%)
                                            0.0002  0.0136  0.7470 -0.6120 -0.2593
   332. (0.00008) RY*( 3) H  34           s(  0.05%)p99.99( 99.95%)
   333. (0.00006) RY*( 4) H  34           s(  0.75%)p99.99( 99.25%)
   334. (0.00166) RY*( 1) H  35           s( 99.21%)p 0.01(  0.79%)
                                            0.0046  0.9960  0.0168  0.0479 -0.0733
   335. (0.00018) RY*( 2) H  35           s(  0.00%)p 1.00(100.00%)
                                            0.0001  0.0019 -0.7456  0.6152  0.2563
   336. (0.00009) RY*( 3) H  35           s(  0.00%)p 1.00(100.00%)
   337. (0.00006) RY*( 4) H  35           s(  0.89%)p99.99( 99.11%)
   338. (0.00162) RY*( 1) H  36           s( 99.22%)p 0.01(  0.78%)
                                            0.0045  0.9961  0.0569  0.0674 -0.0002
   339. (0.00018) RY*( 2) H  36           s(  0.00%)p 1.00(100.00%)
                                            0.0000  0.0014 -0.7486  0.6119  0.2553
   340. (0.00008) RY*( 3) H  36           s(  0.00%)p 1.00(100.00%)
   341. (0.00006) RY*( 4) H  36           s(  0.87%)p99.99( 99.13%)
   342. (0.00166) RY*( 1) H  37           s( 99.20%)p 0.01(  0.80%)
                                            0.0046  0.9960  0.0457  0.0225  0.0733
   343. (0.00018) RY*( 2) H  37           s(  0.00%)p 1.00(100.00%)
                                            0.0000  0.0015 -0.7460  0.6148  0.2561
   344. (0.00009) RY*( 3) H  37           s(  0.00%)p 1.00(100.00%)
   345. (0.00006) RY*( 4) H  37           s(  0.89%)p99.99( 99.11%)
   346. (0.00173) RY*( 1) H  38           s( 99.26%)p 0.01(  0.74%)
                                            0.0045  0.9963 -0.0361 -0.0462  0.0631
   347. (0.00019) RY*( 2) H  38           s(  0.02%)p99.99( 99.98%)
                                            0.0005  0.0143  0.7509 -0.6132 -0.2448
   348. (0.00008) RY*( 3) H  38           s(  0.37%)p99.99( 99.63%)
   349. (0.00007) RY*( 4) H  38           s(  0.44%)p99.99( 99.56%)
   350. (0.02077) BD*( 1) O   1 - C   2  
                ( 32.90%)   0.5736* O   1 s( 45.59%)p 1.19( 54.32%)d 0.00(  0.09%)
                                            0.0000 -0.6748  0.0228 -0.3211 -0.0100
                                            0.1491  0.0039  0.6460  0.0202  0.0026
                                            0.0203 -0.0077 -0.0034 -0.0194
                ( 67.10%)  -0.8191* C   2 s( 33.35%)p 1.99( 66.40%)d 0.01(  0.25%)
                                           -0.0000 -0.5763  0.0364  0.4305  0.0283
                                           -0.0633 -0.0074 -0.6853 -0.0646  0.0044
                                            0.0394 -0.0094 -0.0106 -0.0266
   351. (0.17748) BD*( 2) O   1 - C   2  
                ( 31.65%)   0.5626* O   1 s(  0.16%)p99.99( 99.69%)d 0.97(  0.15%)
                                            0.0000 -0.0399  0.0006 -0.4363 -0.0027
                                           -0.8965 -0.0049 -0.0516  0.0006 -0.0143
                                            0.0139  0.0313 -0.0122  0.0042
                ( 68.35%)  -0.8268* C   2 s(  0.08%)p99.99( 99.48%)d 5.33(  0.43%)
                                           -0.0000 -0.0279 -0.0061 -0.3839  0.0115
                                           -0.9106  0.0206 -0.1333 -0.0047  0.0271
                                           -0.0188 -0.0517  0.0220 -0.0098
   352. (0.14262) BD*( 1) C   2 - O   3  
                ( 70.96%)   0.8424* C   2 s( 24.89%)p 3.00( 74.76%)d 0.01(  0.35%)
                                           -0.0001 -0.4989  0.0020  0.4225 -0.0025
                                           -0.2663  0.0011  0.7046  0.0407  0.0114
                                           -0.0390  0.0262 -0.0029 -0.0337
                ( 29.04%)  -0.5389* O   3 s( 31.93%)p 2.13( 68.00%)d 0.00(  0.07%)
                                           -0.0001 -0.5651  0.0028 -0.3071 -0.0065
                                            0.2205  0.0062 -0.7328  0.0015  0.0013
                                           -0.0069  0.0061 -0.0001 -0.0245
   353. (0.05258) BD*( 1) C   2 - C  15  
                ( 51.21%)   0.7156* C   2 s( 41.56%)p 1.40( 58.38%)d 0.00(  0.05%)
                                           -0.0001  0.6443  0.0213  0.6966 -0.0305
                                           -0.3027 -0.0035 -0.0776  0.0079 -0.0106
                                           -0.0100  0.0055  0.0127 -0.0119
                ( 48.79%)  -0.6985* C  15 s( 25.94%)p 2.85( 74.00%)d 0.00(  0.06%)
                                            0.0004  0.5091  0.0122 -0.8009 -0.0132
                                            0.2866 -0.0104  0.1272  0.0037 -0.0140
                                           -0.0052  0.0024  0.0147 -0.0122
   354. (0.04086) BD*( 1) O   3 - N   4  
                ( 44.16%)   0.6645* O   3 s( 23.01%)p 3.34( 76.86%)d 0.01(  0.13%)
                                           -0.0000 -0.4792 -0.0213  0.7599  0.0154
                                           -0.4290 -0.0119 -0.0789  0.0223  0.0243
                                            0.0155 -0.0086 -0.0154  0.0123
                ( 55.84%)  -0.7473* N   4 s( 23.92%)p 3.17( 75.92%)d 0.01(  0.16%)
                                           -0.0001 -0.4878 -0.0347 -0.7502  0.0352
                                            0.4330 -0.0204  0.0817 -0.0245  0.0295
                                            0.0003 -0.0006 -0.0169  0.0216
   355. (0.10681) BD*( 1) N   4 - C   5  
                ( 35.45%)   0.5954* N   4 s( 37.33%)p 1.68( 62.64%)d 0.00(  0.03%)
                                           -0.0002 -0.6110  0.0044  0.6492  0.0135
                                            0.4474 -0.0112 -0.0663 -0.0097 -0.0132
                                            0.0059  0.0024 -0.0062  0.0088
                ( 64.55%)  -0.8034* C   5 s( 28.30%)p 2.53( 71.53%)d 0.01(  0.17%)
                                            0.0000 -0.5320 -0.0017 -0.7879 -0.0278
                                           -0.2889  0.0228  0.0972  0.0169 -0.0289
                                            0.0052  0.0028 -0.0212  0.0194
   356. (0.10547) BD*( 1) N   4 - C  12  
                ( 35.57%)   0.5964* N   4 s( 37.07%)p 1.70( 62.90%)d 0.00(  0.03%)
                                           -0.0002 -0.6088  0.0051 -0.0664  0.0156
                                           -0.7651 -0.0043 -0.1970 -0.0093 -0.0015
                                            0.0002 -0.0111  0.0131  0.0067
                ( 64.43%)  -0.8027* C  12 s( 28.28%)p 2.53( 71.55%)d 0.01(  0.17%)
                                            0.0000 -0.5318 -0.0024 -0.1304 -0.0327
                                            0.8053  0.0109  0.2204  0.0164  0.0027
                                            0.0006 -0.0166  0.0338  0.0163
   357. (0.07373) BD*( 1) C   5 - C   6  
                ( 52.34%)   0.7235* C   5 s( 37.57%)p 1.66( 62.37%)d 0.00(  0.06%)
                                            0.0000 -0.6125 -0.0214  0.5799  0.0057
                                           -0.5087  0.0348 -0.1654  0.0021  0.0207
                                            0.0046 -0.0061  0.0064  0.0094
                ( 47.66%)  -0.6904* C   6 s( 29.40%)p 2.40( 70.55%)d 0.00(  0.05%)
                                           -0.0001 -0.5422  0.0027 -0.4678  0.0298
                                            0.6718  0.0027  0.1854 -0.0032  0.0176
                                            0.0058 -0.0063  0.0006  0.0105
   358. (0.01163) BD*( 1) C   5 - O  14  
                ( 65.86%)   0.8115* C   5 s( 33.68%)p 1.96( 66.11%)d 0.01(  0.21%)
                                           -0.0000  0.5790 -0.0386 -0.1137 -0.0033
                                           -0.7957 -0.0613 -0.1056 -0.0071  0.0098
                                            0.0017  0.0100 -0.0382 -0.0217
                ( 34.14%)  -0.5843* O  14 s( 44.58%)p 1.24( 55.33%)d 0.00(  0.09%)
                                           -0.0000  0.6673 -0.0229  0.1160  0.0044
                                            0.7322  0.0220  0.0570  0.0019  0.0084
                                            0.0013  0.0041 -0.0248 -0.0133
   359. (0.22834) BD*( 2) C   5 - O  14  
                ( 67.16%)   0.8195* C   5 s(  0.01%)p99.99( 99.64%)d23.23(  0.34%)
                                            0.0000  0.0121 -0.0012  0.1645 -0.0096
                                           -0.1438  0.0023  0.9736 -0.0275 -0.0094
                                           -0.0088 -0.0555 -0.0090 -0.0110
                ( 32.84%)  -0.5731* O  14 s(  0.01%)p99.99( 99.84%)d10.05(  0.15%)
                                           -0.0000  0.0122 -0.0002  0.1723  0.0013
                                           -0.1145 -0.0009  0.9775  0.0080  0.0059
                                            0.0066  0.0367  0.0055  0.0063
   360. (0.02477) BD*( 1) C   6 - C   7  
                ( 48.51%)   0.6965* C   6 s( 37.72%)p 1.65( 62.25%)d 0.00(  0.03%)
                                            0.0001 -0.6141 -0.0085  0.7807  0.0042
                                            0.0712  0.0255 -0.0853  0.0042 -0.0011
                                            0.0039 -0.0007 -0.0147  0.0103
                ( 51.49%)  -0.7176* C   7 s( 35.10%)p 1.85( 64.85%)d 0.00(  0.05%)
                                           -0.0001 -0.5924 -0.0075 -0.7974 -0.0020
                                            0.0185  0.0296  0.1067  0.0056 -0.0017
                                            0.0048 -0.0006 -0.0180  0.0123
   361. (0.03094) BD*( 1) C   6 - C  11  
                ( 50.02%)   0.7073* C   6 s( 32.76%)p 2.05( 67.19%)d 0.00(  0.04%)
                                           -0.0001  0.5724  0.0017  0.3938 -0.0033
                                            0.7146 -0.0019  0.0782  0.0004  0.0152
                                            0.0004  0.0031 -0.0051 -0.0132
                ( 49.98%)  -0.7069* C  11 s( 32.73%)p 2.05( 67.23%)d 0.00(  0.04%)
                                           -0.0001  0.5721  0.0015 -0.4440  0.0002
                                           -0.6851  0.0038 -0.0765  0.0010  0.0125
                                            0.0008  0.0048 -0.0096 -0.0130
   362. (0.42049) BD*( 2) C   6 - C  11  
                ( 50.07%)   0.7076* C   6 s(  0.00%)p 1.00( 99.97%)d 0.00(  0.03%)
                                           -0.0001  0.0035  0.0023  0.1257  0.0016
                                           -0.1788 -0.0023  0.9756  0.0123  0.0006
                                            0.0087  0.0146  0.0039  0.0028
                ( 49.93%)  -0.7066* C  11 s(  0.00%)p 1.00( 99.97%)d 0.00(  0.03%)
                                           -0.0001  0.0033  0.0022  0.1220  0.0014
                                           -0.1852 -0.0023  0.9748  0.0121 -0.0001
                                           -0.0092 -0.0142 -0.0041 -0.0029
   363. (0.01549) BD*( 1) C   7 - C   8  
                ( 49.67%)   0.7047* C   7 s( 35.45%)p 1.82( 64.50%)d 0.00(  0.04%)
                                           -0.0000 -0.5953 -0.0119  0.4038  0.0390
                                           -0.6706  0.0144 -0.1746 -0.0024  0.0123
                                            0.0034 -0.0072  0.0111  0.0102
                ( 50.33%)  -0.7095* C   8 s( 35.57%)p 1.81( 64.38%)d 0.00(  0.05%)
                                           -0.0001 -0.5964 -0.0064 -0.3522  0.0305
                                            0.6980  0.0260  0.1758  0.0009  0.0147
                                            0.0042 -0.0071  0.0080  0.0103
   364. (0.01511) BD*( 1) C   7 - H  24  
                ( 37.61%)   0.6133* C   7 s( 29.35%)p 2.41( 70.62%)d 0.00(  0.03%)
                                           -0.0003  0.5416 -0.0149 -0.4291  0.0012
                                           -0.7182  0.0078 -0.0788  0.0015  0.0121
                                            0.0010  0.0029 -0.0073 -0.0094
                ( 62.39%)  -0.7899* H  24 s( 99.90%)p 0.00(  0.10%)
                                            0.9995 -0.0030  0.0152  0.0273  0.0029
   365. (0.01700) BD*( 1) C   8 - C   9  
                ( 50.00%)   0.7071* C   8 s( 35.86%)p 1.79( 64.10%)d 0.00(  0.04%)
                                            0.0000  0.5988  0.0088  0.3945 -0.0268
                                            0.6911  0.0285  0.0778  0.0088  0.0163
                                            0.0013  0.0029 -0.0065 -0.0115
                ( 50.00%)  -0.7071* C   9 s( 35.86%)p 1.79( 64.10%)d 0.00(  0.04%)
                                            0.0000  0.5988  0.0088 -0.4224 -0.0386
                                           -0.6749  0.0089 -0.0733  0.0066  0.0144
                                            0.0014  0.0038 -0.0098 -0.0113
   366. (0.30581) BD*( 2) C   8 - C   9  
                ( 50.02%)   0.7073* C   8 s(  0.00%)p 1.00( 99.95%)d 0.00(  0.05%)
                                            0.0000  0.0004  0.0006  0.1257 -0.0011
                                           -0.1818  0.0017  0.9750 -0.0092 -0.0023
                                            0.0185  0.0096  0.0042 -0.0011
                ( 49.98%)  -0.7069* C   9 s(  0.00%)p 1.00( 99.95%)d 0.00(  0.05%)
                                            0.0000  0.0004  0.0006  0.1246 -0.0012
                                           -0.1835  0.0017  0.9748 -0.0093 -0.0028
                                            0.0002 -0.0197 -0.0038 -0.0068
   367. (0.01350) BD*( 1) C   8 - H  25  
                ( 38.28%)   0.6187* C   8 s( 28.46%)p 2.51( 71.50%)d 0.00(  0.03%)
                                           -0.0003  0.5334 -0.0126 -0.8385  0.0080
                                            0.0048 -0.0005  0.1088 -0.0010 -0.0001
                                           -0.0040  0.0004  0.0144 -0.0092
                ( 61.72%)  -0.7856* H  25 s( 99.91%)p 0.00(  0.09%)
                                            0.9995 -0.0019  0.0304 -0.0002 -0.0040
   368. (0.01548) BD*( 1) C   9 - C  10  
                ( 50.34%)   0.7095* C   9 s( 35.57%)p 1.81( 64.39%)d 0.00(  0.05%)
                                            0.0001  0.5964  0.0064  0.7948  0.0083
                                            0.0419  0.0387 -0.0939  0.0062 -0.0004
                                           -0.0049  0.0006  0.0174 -0.0113
                ( 49.66%)  -0.7047* C  10 s( 35.46%)p 1.82( 64.49%)d 0.00(  0.04%)
                                            0.0000  0.5954  0.0119 -0.7953 -0.0063
                                            0.0160  0.0402  0.1022  0.0084  0.0034
                                           -0.0040  0.0002  0.0169 -0.0113
   369. (0.01350) BD*( 1) C   9 - H  26  
                ( 38.28%)   0.6187* C   9 s( 28.47%)p 2.51( 71.50%)d 0.00(  0.03%)
                                            0.0003 -0.5334  0.0126  0.4153 -0.0044
                                           -0.7124  0.0066 -0.1870  0.0017  0.0121
                                            0.0035 -0.0059  0.0069  0.0084
                ( 61.72%)  -0.7856* H  26 s( 99.91%)p 0.00(  0.09%)
                                           -0.9995  0.0019 -0.0151  0.0258  0.0069
   370. (0.02488) BD*( 1) C  10 - C  11  
                ( 51.51%)   0.7177* C  10 s( 35.10%)p 1.85( 64.85%)d 0.00(  0.05%)
                                            0.0001  0.5924  0.0074  0.4075  0.0273
                                           -0.6706  0.0129 -0.1786 -0.0010 -0.0141
                                           -0.0041  0.0077 -0.0101 -0.0113
                ( 48.49%)  -0.6964* C  11 s( 37.74%)p 1.65( 62.23%)d 0.00(  0.03%)
                                           -0.0001  0.6143  0.0081 -0.3187  0.0206
                                            0.7006  0.0159  0.1709  0.0004 -0.0116
                                           -0.0035  0.0062 -0.0080 -0.0095
   371. (0.01506) BD*( 1) C  10 - H  27  
                ( 37.62%)   0.6134* C  10 s( 29.35%)p 2.41( 70.62%)d 0.00(  0.03%)
                                            0.0003 -0.5415  0.0149 -0.4297  0.0064
                                           -0.7177  0.0048 -0.0800 -0.0001 -0.0128
                                           -0.0010 -0.0026  0.0059  0.0094
                ( 62.38%)  -0.7898* H  27 s( 99.90%)p 0.00(  0.10%)
                                           -0.9995  0.0029  0.0168  0.0263  0.0031
   372. (0.07306) BD*( 1) C  11 - C  12  
                ( 47.73%)   0.6908* C  11 s( 29.41%)p 2.40( 70.54%)d 0.00(  0.05%)
                                           -0.0001 -0.5423  0.0022 -0.8279  0.0117
                                            0.0704 -0.0269  0.1188 -0.0061  0.0083
                                            0.0063 -0.0018 -0.0160  0.0112
                ( 52.27%)  -0.7230* C  12 s( 37.72%)p 1.65( 62.22%)d 0.00(  0.06%)
                                            0.0000 -0.6138 -0.0205  0.7351 -0.0288
                                           -0.2496 -0.0207 -0.1350 -0.0045  0.0054
                                            0.0048  0.0000 -0.0213  0.0102
   373. (0.01177) BD*( 1) C  12 - O  13  
                ( 65.88%)   0.8116* C  12 s( 33.55%)p 1.97( 66.23%)d 0.01(  0.21%)
                                           -0.0000  0.5780 -0.0385  0.6545  0.0523
                                            0.4781  0.0331  0.0396  0.0035  0.0376
                                            0.0036  0.0019  0.0136 -0.0228
                ( 34.12%)  -0.5842* O  13 s( 44.56%)p 1.24( 55.35%)d 0.00(  0.09%)
                                           -0.0000  0.6672 -0.0227 -0.5936 -0.0174
                                           -0.4411 -0.0141 -0.0783 -0.0023  0.0251
                                            0.0043  0.0023  0.0069 -0.0133
   374. (0.23228) BD*( 2) C  12 - O  13  
                ( 67.37%)   0.8208* C  12 s(  0.01%)p99.99( 99.64%)d25.16(  0.35%)
                                            0.0000  0.0118 -0.0002  0.1057 -0.0047
                                           -0.2386  0.0122  0.9630 -0.0259 -0.0090
                                            0.0466  0.0317  0.0135  0.0067
                ( 32.63%)  -0.5712* O  13 s(  0.02%)p99.99( 99.83%)d 8.93(  0.15%)
                                           -0.0000  0.0129 -0.0001  0.0806  0.0005
                                           -0.2596 -0.0021  0.9615  0.0081  0.0060
                                           -0.0298 -0.0215 -0.0085 -0.0055
   375. (0.01368) BD*( 1) C  15 - C  16  
                ( 48.45%)   0.6961* C  15 s( 28.37%)p 2.52( 71.60%)d 0.00(  0.03%)
                                           -0.0001 -0.5326 -0.0014 -0.5632  0.0027
                                           -0.6314  0.0034  0.0079 -0.0013 -0.0137
                                            0.0004 -0.0005  0.0073  0.0103
                ( 51.55%)  -0.7180* C  16 s( 26.61%)p 2.76( 73.34%)d 0.00(  0.05%)
                                           -0.0005 -0.5157 -0.0123  0.5682 -0.0015
                                            0.6407  0.0020 -0.0087 -0.0009 -0.0191
                                            0.0001  0.0002  0.0027  0.0112
   376. (0.01334) BD*( 1) C  15 - H  28  
                ( 37.78%)   0.6147* C  15 s( 22.80%)p 3.38( 77.16%)d 0.00(  0.04%)
                                           -0.0002  0.4775 -0.0044  0.1993 -0.0022
                                           -0.5725 -0.0085  0.6355 -0.0132 -0.0024
                                            0.0034 -0.0163 -0.0056  0.0082
                ( 62.22%)  -0.7888* H  28 s( 99.91%)p 0.00(  0.09%)
                                            0.9996 -0.0029 -0.0052  0.0204 -0.0207
   377. (0.01480) BD*( 1) C  15 - H  29  
                ( 37.78%)   0.6147* C  15 s( 22.87%)p 3.37( 77.09%)d 0.00(  0.04%)
                                           -0.0002  0.4783 -0.0038  0.0268 -0.0003
                                           -0.4368 -0.0124 -0.7610  0.0115  0.0016
                                            0.0027  0.0133 -0.0024  0.0139
                ( 62.22%)  -0.7888* H  29 s( 99.91%)p 0.00(  0.09%)
                                            0.9995 -0.0039 -0.0012  0.0166  0.0248
   378. (0.01756) BD*( 1) C  16 - C  17  
                ( 50.15%)   0.7082* C  16 s( 28.27%)p 2.54( 71.68%)d 0.00(  0.04%)
                                            0.0003  0.5317  0.0062  0.7861 -0.0048
                                           -0.2714  0.0009 -0.1585  0.0005 -0.0119
                                           -0.0062  0.0025  0.0122 -0.0093
                ( 49.85%)  -0.7060* C  17 s( 27.45%)p 2.64( 72.51%)d 0.00(  0.04%)
                                            0.0003  0.5239  0.0060 -0.7936 -0.0091
                                            0.2642 -0.0014  0.1592  0.0022 -0.0110
                                           -0.0060  0.0024  0.0123 -0.0091
   379. (0.01559) BD*( 1) C  16 - H  30  
                ( 38.20%)   0.6180* C  16 s( 22.69%)p 3.41( 77.27%)d 0.00(  0.04%)
                                            0.0001 -0.4763  0.0075  0.2411 -0.0009
                                           -0.5885 -0.0089  0.6067 -0.0108  0.0071
                                           -0.0077  0.0165  0.0057 -0.0050
                ( 61.80%)  -0.7861* H  30 s( 99.91%)p 0.00(  0.09%)
                                           -0.9996  0.0044 -0.0076  0.0216 -0.0188
   380. (0.01571) BD*( 1) C  16 - H  31  
                ( 38.43%)   0.6199* C  16 s( 22.44%)p 3.45( 77.51%)d 0.00(  0.04%)
                                            0.0001 -0.4737  0.0068  0.0215  0.0022
                                           -0.4105 -0.0111 -0.7785  0.0073  0.0008
                                            0.0016 -0.0144  0.0034 -0.0148
                ( 61.57%)  -0.7847* H  31 s( 99.91%)p 0.00(  0.09%)
                                           -0.9996  0.0042 -0.0005  0.0157  0.0250
   381. (0.02315) BD*( 1) C  17 - C  18  
                ( 50.28%)   0.7091* C  17 s( 28.89%)p 2.46( 71.06%)d 0.00(  0.05%)
                                            0.0004  0.5375  0.0063  0.5628  0.0129
                                            0.6273 -0.0146 -0.0031 -0.0041  0.0182
                                           -0.0001  0.0003 -0.0034 -0.0112
                ( 49.72%)  -0.7051* C  18 s( 31.56%)p 2.17( 68.40%)d 0.00(  0.04%)
                                            0.0001  0.5618 -0.0088 -0.5337  0.0247
                                           -0.6313  0.0057 -0.0022 -0.0027  0.0175
                                            0.0007 -0.0009 -0.0017 -0.0078
   382. (0.01458) BD*( 1) C  17 - H  32  
                ( 38.71%)   0.6222* C  17 s( 21.86%)p 3.57( 78.10%)d 0.00(  0.04%)
                                           -0.0002  0.4675 -0.0043  0.2287  0.0056
                                           -0.6029 -0.0080  0.6039 -0.0188 -0.0060
                                            0.0061 -0.0166 -0.0067  0.0055
                ( 61.29%)  -0.7829* H  32 s( 99.92%)p 0.00(  0.08%)
                                            0.9996 -0.0033 -0.0095  0.0206 -0.0178
   383. (0.01508) BD*( 1) C  17 - H  33  
                ( 38.67%)   0.6219* C  17 s( 21.76%)p 3.59( 78.19%)d 0.00(  0.04%)
                                           -0.0002  0.4665 -0.0045  0.0130  0.0115
                                           -0.4153 -0.0125 -0.7803  0.0129 -0.0003
                                            0.0002  0.0140 -0.0034  0.0147
                ( 61.33%)  -0.7831* H  33 s( 99.92%)p 0.00(  0.08%)
                                            0.9996 -0.0034 -0.0028  0.0149  0.0245
   384. (0.02682) BD*( 1) C  18 - C  19  
                ( 49.20%)   0.7014* C  18 s( 34.14%)p 1.93( 65.82%)d 0.00(  0.04%)
                                            0.0001 -0.5842 -0.0050 -0.1130  0.0075
                                           -0.4265  0.0063  0.6805  0.0183 -0.0042
                                            0.0034  0.0158  0.0050 -0.0103
                ( 50.80%)  -0.7127* C  19 s( 36.00%)p 1.78( 63.96%)d 0.00(  0.04%)
                                           -0.0001 -0.6000 -0.0021  0.1410  0.0133
                                            0.4413  0.0156 -0.6514  0.0116 -0.0045
                                            0.0033  0.0157  0.0046 -0.0121
   385. (0.02663) BD*( 1) C  18 - C  23  
                ( 49.20%)   0.7014* C  18 s( 34.25%)p 1.92( 65.71%)d 0.00(  0.04%)
                                           -0.0001  0.5852  0.0055  0.3867 -0.0014
                                            0.1911 -0.0124  0.6860  0.0173  0.0059
                                            0.0138  0.0073  0.0024  0.0112
                ( 50.80%)  -0.7128* C  23 s( 36.04%)p 1.77( 63.92%)d 0.00(  0.04%)
                                            0.0001  0.6003  0.0022 -0.4036 -0.0094
                                           -0.2164 -0.0197 -0.6549  0.0102  0.0057
                                            0.0147  0.0060  0.0027  0.0123
   386. (0.34668) BD*( 2) C  18 - C  23  
                ( 50.56%)   0.7111* C  18 s(  0.01%)p99.99( 99.94%)d 2.82(  0.04%)
                                            0.0000  0.0103  0.0066  0.7429 -0.0061
                                           -0.6183 -0.0015 -0.2553  0.0009  0.0007
                                            0.0045 -0.0094  0.0171 -0.0043
                ( 49.44%)  -0.7031* C  23 s(  0.00%)p 1.00( 99.96%)d 0.00(  0.04%)
                                            0.0000  0.0018  0.0020  0.7470 -0.0049
                                           -0.6131  0.0015 -0.2561  0.0006  0.0050
                                           -0.0136  0.0112 -0.0006  0.0086
   387. (0.01688) BD*( 1) C  19 - C  20  
                ( 49.72%)   0.7051* C  19 s( 35.88%)p 1.79( 64.07%)d 0.00(  0.04%)
                                            0.0000  0.5988  0.0148  0.5019 -0.0019
                                            0.6219  0.0150 -0.0219 -0.0379  0.0184
                                            0.0015  0.0007 -0.0034 -0.0094
                ( 50.28%)  -0.7091* C  20 s( 35.84%)p 1.79( 64.12%)d 0.00(  0.04%)
                                            0.0000  0.5986  0.0079 -0.5104 -0.0135
                                           -0.6150 -0.0013 -0.0284 -0.0376  0.0184
                                           -0.0002 -0.0016 -0.0042 -0.0092
   388. (0.32962) BD*( 2) C  19 - C  20  
                ( 49.53%)   0.7038* C  19 s(  0.00%)p 1.00( 99.96%)d 0.00(  0.04%)
                                            0.0000  0.0005  0.0016  0.7479 -0.0058
                                           -0.6130  0.0022 -0.2539  0.0023  0.0008
                                            0.0041 -0.0091  0.0170 -0.0045
                ( 50.47%)  -0.7104* C  20 s(  0.00%)p 1.00( 99.96%)d 0.00(  0.04%)
                                           -0.0000 -0.0011 -0.0002  0.7494 -0.0074
                                           -0.6112  0.0060 -0.2536  0.0024 -0.0062
                                            0.0100 -0.0021 -0.0168 -0.0045
   389. (0.01502) BD*( 1) C  19 - H  34  
                ( 38.84%)   0.6232* C  19 s( 28.03%)p 2.57( 71.94%)d 0.00(  0.03%)
                                           -0.0004  0.5293 -0.0133 -0.4098  0.0071
                                           -0.2039  0.0079 -0.7140  0.0000  0.0046
                                            0.0127  0.0058  0.0025  0.0103
                ( 61.16%)  -0.7821* H  34 s( 99.91%)p 0.00(  0.09%)
                                            0.9995 -0.0021  0.0142  0.0068  0.0255
   390. (0.01778) BD*( 1) C  20 - C  21  
                ( 49.94%)   0.7067* C  20 s( 35.77%)p 1.79( 64.19%)d 0.00(  0.04%)
                                            0.0000  0.5980  0.0085  0.4014  0.0230
                                            0.2186  0.0320  0.6567 -0.0092  0.0050
                                            0.0145  0.0058  0.0027  0.0127
                ( 50.06%)  -0.7076* C  21 s( 35.69%)p 1.80( 64.27%)d 0.00(  0.04%)
                                            0.0000  0.5974  0.0083 -0.3761  0.0118
                                           -0.1741  0.0261 -0.6851 -0.0279  0.0064
                                            0.0149  0.0074  0.0027  0.0108
   391. (0.01420) BD*( 1) C  20 - H  35  
                ( 38.72%)   0.6222* C  20 s( 28.30%)p 2.53( 71.67%)d 0.00(  0.03%)
                                           -0.0003  0.5318 -0.0137  0.1249 -0.0012
                                            0.4461 -0.0041 -0.7085  0.0073  0.0033
                                           -0.0033 -0.0134 -0.0039  0.0101
                ( 61.28%)  -0.7828* H  35 s( 99.91%)p 0.00(  0.09%)
                                            0.9995 -0.0019 -0.0045 -0.0160  0.0252
   392. (0.01777) BD*( 1) C  21 - C  22  
                ( 50.07%)   0.7076* C  21 s( 35.70%)p 1.80( 64.25%)d 0.00(  0.04%)
                                            0.0000  0.5975  0.0083 -0.1025  0.0231
                                           -0.4083  0.0164  0.6809  0.0283  0.0050
                                           -0.0044 -0.0162 -0.0052  0.0104
                ( 49.93%)  -0.7066* C  22 s( 35.79%)p 1.79( 64.17%)d 0.00(  0.04%)
                                            0.0000  0.5982  0.0086  0.1385  0.0268
                                            0.4436  0.0288 -0.6512  0.0096  0.0037
                                           -0.0031 -0.0154 -0.0045  0.0125
   393. (0.33434) BD*( 2) C  21 - C  22  
                ( 49.60%)   0.7043* C  21 s(  0.00%)p 1.00( 99.96%)d 0.00(  0.04%)
                                            0.0000  0.0001 -0.0002  0.7479 -0.0089
                                           -0.6124  0.0075 -0.2548  0.0032 -0.0060
                                            0.0096 -0.0017 -0.0170 -0.0043
                ( 50.40%)  -0.7099* C  22 s(  0.00%)p 1.00( 99.96%)d 0.00(  0.04%)
                                            0.0000 -0.0002 -0.0005  0.7487 -0.0084
                                           -0.6106  0.0070 -0.2570  0.0030  0.0050
                                           -0.0141  0.0117 -0.0010  0.0090
   394. (0.01436) BD*( 1) C  21 - H  36  
                ( 38.74%)   0.6224* C  21 s( 28.52%)p 2.51( 71.45%)d 0.00(  0.03%)
                                            0.0003 -0.5338  0.0136 -0.5364  0.0050
                                           -0.6533  0.0059 -0.0045  0.0000 -0.0155
                                           -0.0005  0.0002  0.0030  0.0080
                ( 61.26%)  -0.7827* H  36 s( 99.91%)p 0.00(  0.09%)
                                           -0.9995  0.0019  0.0191  0.0233  0.0002
   395. (0.01690) BD*( 1) C  22 - C  23  
                ( 50.28%)   0.7091* C  22 s( 35.82%)p 1.79( 64.13%)d 0.00(  0.04%)
                                            0.0000  0.5985  0.0078 -0.5014  0.0015
                                           -0.6229 -0.0142  0.0188  0.0374  0.0186
                                            0.0018  0.0008 -0.0034 -0.0091
                ( 49.72%)  -0.7051* C  23 s( 35.85%)p 1.79( 64.10%)d 0.00(  0.04%)
                                            0.0000  0.5986  0.0145  0.5124  0.0136
                                            0.6131  0.0018  0.0307  0.0385  0.0183
                                           -0.0001 -0.0012 -0.0040 -0.0094
   396. (0.01420) BD*( 1) C  22 - H  37  
                ( 38.73%)   0.6223* C  22 s( 28.30%)p 2.53( 71.67%)d 0.00(  0.03%)
                                            0.0003 -0.5318  0.0136 -0.4096  0.0040
                                           -0.2021  0.0017 -0.7127  0.0072 -0.0044
                                           -0.0126 -0.0056 -0.0025 -0.0102
                ( 61.27%)  -0.7828* H  37 s( 99.91%)p 0.00(  0.09%)
                                           -0.9995  0.0019  0.0147  0.0073  0.0253
   397. (0.01509) BD*( 1) C  23 - H  38  
                ( 38.86%)   0.6234* C  23 s( 28.02%)p 2.57( 71.95%)d 0.00(  0.03%)
                                            0.0004 -0.5291  0.0133  0.1252 -0.0068
                                            0.4474 -0.0078 -0.7096  0.0002 -0.0033
                                            0.0032  0.0138  0.0041 -0.0100
                ( 61.14%)  -0.7819* H  38 s( 99.91%)p 0.00(  0.09%)
                                           -0.9995  0.0021 -0.0039 -0.0156  0.0252


 NHO Directionality and "Bond Bending" (deviations from line of nuclear centers)

         [Thresholds for printing:  angular deviation  >  1.0 degree]
                                    hybrid p-character > 25.0%
                                    orbital occupancy  >  0.10e

                                Line of Centers        Hybrid 1              Hybrid 2
                                ---------------  -------------------   ------------------
                NBO               Theta   Phi    Theta   Phi    Dev    Theta   Phi    Dev
 ========================================================================================
     1. BD (   1) O   1 - C   2   150.1  344.2   151.3  335.2   4.6     31.8  171.2   4.0
     2. BD (   2) O   1 - C   2   150.1  344.2    87.1   64.0  87.5     81.9   67.3  86.4
     3. BD (   1) C   2 - O   3   151.3  145.2   146.3  147.7   5.1      --     --    --
     4. BD (   1) C   2 - C  15    99.0  338.9    95.4  335.3   5.0     81.3  161.3   2.4
     5. BD (   1) O   3 - N   4    84.4  150.4    86.4  150.4   1.9     94.0  330.0   1.6
     6. BD (   1) N   4 - C   5    84.5  208.2    84.5  213.4   5.1     97.6   18.1  10.3
     7. BD (   1) N   4 - C  12    75.2   91.1    75.0   86.2   4.7    105.9  281.3   9.9
     8. BD (   1) C   5 - C   6    77.7  130.8    77.8  141.0  10.0    102.8  303.0   7.6
     9. BD (   1) C   5 - O  14    95.9  261.1    97.4  262.2   1.8     85.6   80.9   1.6
    10. BD (   2) C   5 - O  14    95.9  261.1    12.5  317.6  89.0     11.9  326.4  89.1
    11. BD (   1) C   6 - C   7    83.1  181.7    84.1  187.0   5.4     98.0  356.6   5.2
    12. BD (   1) C   6 - C  11    84.6   59.1    84.5   61.3   2.1     95.3  236.9   2.2
    13. BD (   2) C   6 - C  11    84.6   59.1    12.6  305.1  89.8     12.8  303.4  89.8
    14. BD (   1) C   7 - C   8    77.3  118.5    77.4  124.0   5.4    102.6  294.0   4.4
    16. BD (   1) C   8 - C   9    84.6   59.1    83.9   62.9   3.9     94.7  235.3   3.9
    17. BD (   2) C   8 - C   9    84.6   59.1    12.8  304.7  89.9     12.8  304.2  89.9
    19. BD (   1) C   9 - C  10    97.0    1.4    96.2    5.7   4.4     82.2  176.0   5.4
    21. BD (   1) C  10 - C  11   102.6  298.1   102.8  303.5   5.2     77.6  112.6   5.4
    23. BD (   1) C  11 - C  12    98.6  349.2    97.9  356.9   7.7     79.5  159.1  10.1
    24. BD (   1) C  12 - O  13    85.6   36.6    87.2   35.9   1.8     96.0  216.7   1.6
    25. BD (   2) C  12 - O  13    85.6   36.6    14.8  294.0  88.9     15.8  287.2  89.1
    27. BD (   1) C  15 - H  28    42.6  287.9    44.6  288.7   2.1      --     --    --
    28. BD (   1) C  15 - H  29   150.8  272.5   149.0  273.4   1.8      --     --    --
    32. BD (   1) C  17 - C  18    90.1   48.6    90.5   46.8   1.9     90.3  230.9   2.3
    33. BD (   1) C  17 - H  32    46.7  291.0    48.2  291.0   1.5      --     --    --
    34. BD (   1) C  17 - H  33   152.2  271.9   150.8  273.3   1.5      --     --    --
    35. BD (   1) C  18 - C  19   145.8   73.8   148.2   75.9   2.6     37.0  251.3   3.2
    36. BD (   1) C  18 - C  23    33.5   27.4    31.1   24.9   2.7    143.6  209.8   3.2
    37. BD (   2) C  18 - C  23    33.5   27.4   104.8  319.9  90.5    104.9  320.5  89.7
    38. BD (   1) C  19 - C  20    89.8   50.7    94.2   51.9   4.6     94.7  229.6   4.6
    39. BD (   2) C  19 - C  20    89.8   50.7   104.7  320.5  90.2     75.3  140.8  90.0
    41. BD (   1) C  20 - C  21    33.0   26.8    37.3   30.6   4.8    151.1  202.1   4.8
    43. BD (   1) C  21 - C  22    33.6  254.2    29.4  258.5   4.8    142.0   70.7   4.8
    44. BD (   2) C  21 - C  22    33.6  254.2    75.2  140.7  90.1     75.1  140.8  90.1
    46. BD (   1) C  22 - C  23    90.4  230.7    86.0  231.9   4.6     85.1   49.5   4.6
    72. LP (   1) O   1             --     --     30.3  164.1   --       --     --    --
    73. LP (   2) O   1             --     --     60.8  332.3   --       --     --    --
    74. LP (   1) O   3             --     --    155.0  341.1   --       --     --    --
    75. LP (   2) O   3             --     --     94.0  240.7   --       --     --    --
    76. LP (   1) N   4             --     --    168.4  122.7   --       --     --    --
    77. LP*(   1) C   7             --     --     12.7  304.7   --       --     --    --
    78. LP (   1) C  10             --     --     12.8  303.8   --       --     --    --
    79. LP (   1) O  13             --     --     85.6   36.2   --       --     --    --
    80. LP (   2) O  13             --     --     75.1  127.9   --       --     --    --
    81. LP (   1) O  14             --     --     96.0  262.2   --       --     --    --
    82. LP (   2) O  14             --     --     79.2  172.5   --       --     --    --
   351. BD*(   2) O   1 - C   2   150.1  344.2    87.1   64.0  87.5     81.9   67.3  86.4
   352. BD*(   1) C   2 - O   3   151.3  145.2   146.3  147.7   5.1      --     --    --
   355. BD*(   1) N   4 - C   5    84.5  208.2    84.5  213.4   5.1     97.6   18.1  10.3
   356. BD*(   1) N   4 - C  12    75.2   91.1    75.0   86.2   4.7    105.9  281.3   9.9
   359. BD*(   2) C   5 - O  14    95.9  261.1    12.5  317.6  89.0     11.9  326.4  89.1
   362. BD*(   2) C   6 - C  11    84.6   59.1    12.6  305.1  89.8     12.8  303.4  89.8
   366. BD*(   2) C   8 - C   9    84.6   59.1    12.8  304.7  89.9     12.8  304.2  89.9
   374. BD*(   2) C  12 - O  13    85.6   36.6    14.8  294.0  88.9     15.8  287.2  89.1
   386. BD*(   2) C  18 - C  23    33.5   27.4   104.8  319.9  90.5    104.9  320.5  89.7
   388. BD*(   2) C  19 - C  20    89.8   50.7   104.7  320.5  90.2     75.3  140.8  90.0
   393. BD*(   2) C  21 - C  22    33.6  254.2    75.2  140.7  90.1     75.1  140.8  90.1


 Second Order Perturbation Theory Analysis of Fock Matrix in NBO Basis

     Threshold for printing:   0.50 kcal/mol
                                                                              E(2)  E(j)-E(i) F(i,j)
         Donor NBO (i)                     Acceptor NBO (j)                 kcal/mol   a.u.    a.u. 
 ===================================================================================================

 within unit  1
   1. BD (   1) O   1 - C   2        / 92. RY*(   1) C   2                    2.12    1.69    0.054
   1. BD (   1) O   1 - C   2        /209. RY*(   1) C  15                    0.51    2.05    0.029
   1. BD (   1) O   1 - C   2        /353. BD*(   1) C   2 - C  15            2.16    1.53    0.052
   2. BD (   2) O   1 - C   2        /375. BD*(   1) C  15 - C  16            1.41    0.78    0.030
   2. BD (   2) O   1 - C   2        /377. BD*(   1) C  15 - H  29            0.78    0.84    0.023
   3. BD (   1) C   2 - O   3        /110. RY*(   1) N   4                    0.86    2.06    0.038
   3. BD (   1) C   2 - O   3        /112. RY*(   3) N   4                    1.03    2.03    0.041
   3. BD (   1) C   2 - O   3        /209. RY*(   1) C  15                    0.92    1.81    0.037
   3. BD (   1) C   2 - O   3        /355. BD*(   1) N   4 - C   5            0.89    1.27    0.031
   3. BD (   1) C   2 - O   3        /356. BD*(   1) N   4 - C  12            0.74    1.27    0.028
   3. BD (   1) C   2 - O   3        /376. BD*(   1) C  15 - H  28            1.07    1.33    0.034
   4. BD (   1) C   2 - C  15        / 83. RY*(   1) O   1                    1.37    1.87    0.045
   4. BD (   1) C   2 - C  15        /101. RY*(   1) O   3                    1.08    1.87    0.040
   4. BD (   1) C   2 - C  15        /220. RY*(   3) C  16                    0.71    1.49    0.029
   4. BD (   1) C   2 - C  15        /350. BD*(   1) O   1 - C   2            2.11    1.29    0.047
   4. BD (   1) C   2 - C  15        /354. BD*(   1) O   3 - N   4            3.35    0.88    0.049
   4. BD (   1) C   2 - C  15        /375. BD*(   1) C  15 - C  16            1.21    1.04    0.032
   4. BD (   1) C   2 - C  15        /377. BD*(   1) C  15 - H  29            0.65    1.10    0.024
   4. BD (   1) C   2 - C  15        /378. BD*(   1) C  16 - C  17            2.37    1.06    0.045
   5. BD (   1) O   3 - N   4        / 92. RY*(   1) C   2                    1.38    1.49    0.041
   5. BD (   1) O   3 - N   4        /119. RY*(   1) C   5                    0.70    1.47    0.029
   5. BD (   1) O   3 - N   4        /182. RY*(   1) C  12                    0.72    1.47    0.029
   5. BD (   1) O   3 - N   4        /209. RY*(   1) C  15                    0.68    1.85    0.032
   5. BD (   1) O   3 - N   4        /353. BD*(   1) C   2 - C  15            1.65    1.33    0.042
   5. BD (   1) O   3 - N   4        /357. BD*(   1) C   5 - C   6            0.99    1.34    0.033
   5. BD (   1) O   3 - N   4        /372. BD*(   1) C  11 - C  12            1.07    1.35    0.034
   6. BD (   1) N   4 - C   5        /102. RY*(   2) O   3                    0.67    1.98    0.033
   6. BD (   1) N   4 - C   5        /129. RY*(   2) C   6                    0.83    1.79    0.034
   6. BD (   1) N   4 - C   5        /183. RY*(   2) C  12                    0.90    2.00    0.038
   6. BD (   1) N   4 - C   5        /186. RY*(   5) C  12                    0.64    2.36    0.035
   6. BD (   1) N   4 - C   5        /200. RY*(   1) O  14                    0.61    2.03    0.032
   6. BD (   1) N   4 - C   5        /352. BD*(   1) C   2 - O   3            0.96    1.09    0.030
   6. BD (   1) N   4 - C   5        /356. BD*(   1) N   4 - C  12            1.35    1.19    0.037
   6. BD (   1) N   4 - C   5        /358. BD*(   1) C   5 - O  14            0.82    1.42    0.031
   6. BD (   1) N   4 - C   5        /360. BD*(   1) C   6 - C   7            2.99    1.37    0.057
   6. BD (   1) N   4 - C   5        /373. BD*(   1) C  12 - O  13            2.84    1.42    0.057
   7. BD (   1) N   4 - C  12        /102. RY*(   2) O   3                    0.62    1.98    0.031
   7. BD (   1) N   4 - C  12        /120. RY*(   2) C   5                    0.94    1.98    0.039
   7. BD (   1) N   4 - C  12        /123. RY*(   5) C   5                    0.66    2.30    0.035
   7. BD (   1) N   4 - C  12        /174. RY*(   2) C  11                    0.81    1.80    0.034
   7. BD (   1) N   4 - C  12        /191. RY*(   1) O  13                    0.61    2.03    0.032
   7. BD (   1) N   4 - C  12        /352. BD*(   1) C   2 - O   3            0.92    1.09    0.029
   7. BD (   1) N   4 - C  12        /355. BD*(   1) N   4 - C   5            1.35    1.19    0.037
   7. BD (   1) N   4 - C  12        /358. BD*(   1) C   5 - O  14            2.90    1.42    0.057
   7. BD (   1) N   4 - C  12        /370. BD*(   1) C  10 - C  11            3.02    1.38    0.058
   7. BD (   1) N   4 - C  12        /373. BD*(   1) C  12 - O  13            0.78    1.42    0.030
   8. BD (   1) C   5 - C   6        /137. RY*(   1) C   7                    1.02    1.77    0.038
   8. BD (   1) C   5 - C   6        /173. RY*(   1) C  11                    0.80    1.79    0.034
   8. BD (   1) C   5 - C   6        /200. RY*(   1) O  14                    1.43    1.88    0.047
   8. BD (   1) C   5 - C   6        /354. BD*(   1) O   3 - N   4            5.21    0.89    0.061
   8. BD (   1) C   5 - C   6        /358. BD*(   1) C   5 - O  14            2.04    1.28    0.046
   8. BD (   1) C   5 - C   6        /360. BD*(   1) C   6 - C   7            3.17    1.23    0.056
   8. BD (   1) C   5 - C   6        /361. BD*(   1) C   6 - C  11            2.28    1.21    0.047
   8. BD (   1) C   5 - C   6        /363. BD*(   1) C   7 - C   8            1.86    1.21    0.043
   8. BD (   1) C   5 - C   6        /370. BD*(   1) C  10 - C  11            4.12    1.23    0.064
   9. BD (   1) C   5 - O  14        /119. RY*(   1) C   5                    1.88    1.65    0.050
   9. BD (   1) C   5 - O  14        /355. BD*(   1) N   4 - C   5            0.75    1.48    0.031
   9. BD (   1) C   5 - O  14        /356. BD*(   1) N   4 - C  12            1.03    1.48    0.036
   9. BD (   1) C   5 - O  14        /357. BD*(   1) C   5 - C   6            2.43    1.52    0.055
   9. BD (   1) C   5 - O  14        /361. BD*(   1) C   6 - C  11            0.60    1.65    0.028
  10. BD (   2) C   5 - O  14        /362. BD*(   2) C   6 - C  11            4.09    0.41    0.041
  11. BD (   1) C   6 - C   7        /119. RY*(   1) C   5                    0.96    1.25    0.031
  11. BD (   1) C   6 - C   7        /146. RY*(   1) C   8                    1.04    1.87    0.039
  11. BD (   1) C   6 - C   7        /147. RY*(   2) C   8                    1.18    1.36    0.036
  11. BD (   1) C   6 - C   7        /355. BD*(   1) N   4 - C   5            0.69    1.09    0.025
  11. BD (   1) C   6 - C   7        /357. BD*(   1) C   5 - C   6            3.46    1.13    0.056
  11. BD (   1) C   6 - C   7        /361. BD*(   1) C   6 - C  11            5.83    1.25    0.076
  11. BD (   1) C   6 - C   7        /363. BD*(   1) C   7 - C   8            2.83    1.26    0.053
  11. BD (   1) C   6 - C   7        /364. BD*(   1) C   7 - H  24            1.58    1.17    0.038
  11. BD (   1) C   6 - C   7        /367. BD*(   1) C   8 - H  25            2.46    1.17    0.048
  11. BD (   1) C   6 - C   7        /372. BD*(   1) C  11 - C  12            2.18    1.13    0.045
  12. BD (   1) C   6 - C  11        /137. RY*(   1) C   7                    1.14    1.80    0.041
  12. BD (   1) C   6 - C  11        /164. RY*(   1) C  10                    1.13    1.79    0.041
  12. BD (   1) C   6 - C  11        /185. RY*(   4) C  12                    0.51    1.81    0.027
  12. BD (   1) C   6 - C  11        /357. BD*(   1) C   5 - C   6            1.47    1.11    0.036
  12. BD (   1) C   6 - C  11        /358. BD*(   1) C   5 - O  14            4.08    1.31    0.066
  12. BD (   1) C   6 - C  11        /360. BD*(   1) C   6 - C   7            5.33    1.26    0.073
  12. BD (   1) C   6 - C  11        /364. BD*(   1) C   7 - H  24            2.67    1.15    0.050
  12. BD (   1) C   6 - C  11        /370. BD*(   1) C  10 - C  11            5.35    1.26    0.074
  12. BD (   1) C   6 - C  11        /371. BD*(   1) C  10 - H  27            2.67    1.15    0.050
  12. BD (   1) C   6 - C  11        /372. BD*(   1) C  11 - C  12            1.50    1.11    0.037
  12. BD (   1) C   6 - C  11        /373. BD*(   1) C  12 - O  13            4.21    1.30    0.067
  13. BD (   2) C   6 - C  11        / 77. LP*(   1) C   7                   52.07    0.15    0.093
  13. BD (   2) C   6 - C  11        / 78. LP (   1) C  10                   52.23    0.15    0.093
  13. BD (   2) C   6 - C  11        /121. RY*(   3) C   5                    0.52    1.89    0.031
  13. BD (   2) C   6 - C  11        /139. RY*(   3) C   7                    2.25    0.98    0.046
  13. BD (   2) C   6 - C  11        /166. RY*(   3) C  10                    2.30    0.98    0.047
  13. BD (   2) C   6 - C  11        /184. RY*(   3) C  12                    0.51    1.92    0.031
  13. BD (   2) C   6 - C  11        /359. BD*(   2) C   5 - O  14           20.33    0.28    0.070
  13. BD (   2) C   6 - C  11        /374. BD*(   2) C  12 - O  13           20.84    0.28    0.071
  14. BD (   1) C   7 - C   8        /128. RY*(   1) C   6                    2.15    1.82    0.056
  14. BD (   1) C   7 - C   8        /155. RY*(   1) C   9                    0.78    1.85    0.034
  14. BD (   1) C   7 - C   8        /156. RY*(   2) C   9                    1.32    1.35    0.038
  14. BD (   1) C   7 - C   8        /357. BD*(   1) C   5 - C   6            4.98    1.12    0.067
  14. BD (   1) C   7 - C   8        /360. BD*(   1) C   6 - C   7            3.69    1.27    0.061
  14. BD (   1) C   7 - C   8        /364. BD*(   1) C   7 - H  24            1.38    1.15    0.036
  14. BD (   1) C   7 - C   8        /365. BD*(   1) C   8 - C   9            2.79    1.25    0.053
  14. BD (   1) C   7 - C   8        /367. BD*(   1) C   8 - H  25            1.23    1.15    0.034
  14. BD (   1) C   7 - C   8        /369. BD*(   1) C   9 - H  26            2.29    1.15    0.046
  15. BD (   1) C   7 - H  24        /128. RY*(   1) C   6                    0.76    1.65    0.032
  15. BD (   1) C   7 - H  24        /146. RY*(   1) C   8                    0.62    1.68    0.029
  15. BD (   1) C   7 - H  24        /360. BD*(   1) C   6 - C   7            1.22    1.09    0.033
  15. BD (   1) C   7 - H  24        /361. BD*(   1) C   6 - C  11            4.71    1.07    0.064
  15. BD (   1) C   7 - H  24        /363. BD*(   1) C   7 - C   8            0.90    1.07    0.028
  15. BD (   1) C   7 - H  24        /365. BD*(   1) C   8 - C   9            3.57    1.08    0.055
  16. BD (   1) C   8 - C   9        /138. RY*(   2) C   7                    1.80    1.37    0.045
  16. BD (   1) C   8 - C   9        /165. RY*(   2) C  10                    1.79    1.37    0.044
  16. BD (   1) C   8 - C   9        /363. BD*(   1) C   7 - C   8            2.87    1.25    0.053
  16. BD (   1) C   8 - C   9        /364. BD*(   1) C   7 - H  24            2.47    1.16    0.048
  16. BD (   1) C   8 - C   9        /367. BD*(   1) C   8 - H  25            1.32    1.16    0.035
  16. BD (   1) C   8 - C   9        /368. BD*(   1) C   9 - C  10            2.87    1.25    0.054
  16. BD (   1) C   8 - C   9        /369. BD*(   1) C   9 - H  26            1.32    1.16    0.035
  16. BD (   1) C   8 - C   9        /371. BD*(   1) C  10 - H  27            2.48    1.16    0.048
  17. BD (   2) C   8 - C   9        / 77. LP*(   1) C   7                   50.28    0.15    0.091
  17. BD (   2) C   8 - C   9        / 78. LP (   1) C  10                   50.41    0.15    0.091
  17. BD (   2) C   8 - C   9        /139. RY*(   3) C   7                    0.56    0.98    0.023
  17. BD (   2) C   8 - C   9        /141. RY*(   5) C   7                    0.83    2.03    0.040
  17. BD (   2) C   8 - C   9        /150. RY*(   5) C   8                    0.54    1.31    0.026
  17. BD (   2) C   8 - C   9        /159. RY*(   5) C   9                    0.54    1.34    0.027
  17. BD (   2) C   8 - C   9        /166. RY*(   3) C  10                    0.57    0.98    0.023
  17. BD (   2) C   8 - C   9        /168. RY*(   5) C  10                    0.83    2.03    0.040
  18. BD (   1) C   8 - H  25        /137. RY*(   1) C   7                    0.58    1.63    0.028
  18. BD (   1) C   8 - H  25        /155. RY*(   1) C   9                    0.66    1.68    0.030
  18. BD (   1) C   8 - H  25        /360. BD*(   1) C   6 - C   7            3.67    1.09    0.057
  18. BD (   1) C   8 - H  25        /363. BD*(   1) C   7 - C   8            0.71    1.07    0.025
  18. BD (   1) C   8 - H  25        /365. BD*(   1) C   8 - C   9            0.83    1.07    0.027
  18. BD (   1) C   8 - H  25        /368. BD*(   1) C   9 - C  10            4.01    1.07    0.059
  19. BD (   1) C   9 - C  10        /146. RY*(   1) C   8                    0.78    1.85    0.034
  19. BD (   1) C   9 - C  10        /147. RY*(   2) C   8                    1.32    1.35    0.038
  19. BD (   1) C   9 - C  10        /173. RY*(   1) C  11                    2.17    1.82    0.056
  19. BD (   1) C   9 - C  10        /365. BD*(   1) C   8 - C   9            2.79    1.25    0.053
  19. BD (   1) C   9 - C  10        /367. BD*(   1) C   8 - H  25            2.29    1.15    0.046
  19. BD (   1) C   9 - C  10        /369. BD*(   1) C   9 - H  26            1.24    1.15    0.034
  19. BD (   1) C   9 - C  10        /370. BD*(   1) C  10 - C  11            3.69    1.27    0.061
  19. BD (   1) C   9 - C  10        /371. BD*(   1) C  10 - H  27            1.38    1.15    0.036
  19. BD (   1) C   9 - C  10        /372. BD*(   1) C  11 - C  12            5.01    1.12    0.068
  20. BD (   1) C   9 - H  26        /146. RY*(   1) C   8                    0.66    1.68    0.030
  20. BD (   1) C   9 - H  26        /164. RY*(   1) C  10                    0.58    1.63    0.028
  20. BD (   1) C   9 - H  26        /363. BD*(   1) C   7 - C   8            4.01    1.07    0.059
  20. BD (   1) C   9 - H  26        /365. BD*(   1) C   8 - C   9            0.83    1.07    0.027
  20. BD (   1) C   9 - H  26        /368. BD*(   1) C   9 - C  10            0.72    1.07    0.025
  20. BD (   1) C   9 - H  26        /370. BD*(   1) C  10 - C  11            3.67    1.09    0.057
  21. BD (   1) C  10 - C  11        /155. RY*(   1) C   9                    1.04    1.87    0.039
  21. BD (   1) C  10 - C  11        /156. RY*(   2) C   9                    1.18    1.36    0.036
  21. BD (   1) C  10 - C  11        /182. RY*(   1) C  12                    0.94    1.26    0.031
  21. BD (   1) C  10 - C  11        /356. BD*(   1) N   4 - C  12            0.69    1.09    0.025
  21. BD (   1) C  10 - C  11        /357. BD*(   1) C   5 - C   6            2.18    1.13    0.045
  21. BD (   1) C  10 - C  11        /361. BD*(   1) C   6 - C  11            5.85    1.25    0.077
  21. BD (   1) C  10 - C  11        /368. BD*(   1) C   9 - C  10            2.83    1.26    0.053
  21. BD (   1) C  10 - C  11        /369. BD*(   1) C   9 - H  26            2.46    1.17    0.048
  21. BD (   1) C  10 - C  11        /371. BD*(   1) C  10 - H  27            1.58    1.17    0.038
  21. BD (   1) C  10 - C  11        /372. BD*(   1) C  11 - C  12            3.51    1.13    0.057
  22. BD (   1) C  10 - H  27        /155. RY*(   1) C   9                    0.62    1.68    0.029
  22. BD (   1) C  10 - H  27        /173. RY*(   1) C  11                    0.76    1.65    0.032
  22. BD (   1) C  10 - H  27        /361. BD*(   1) C   6 - C  11            4.71    1.07    0.064
  22. BD (   1) C  10 - H  27        /365. BD*(   1) C   8 - C   9            3.57    1.08    0.055
  22. BD (   1) C  10 - H  27        /368. BD*(   1) C   9 - C  10            0.90    1.07    0.028
  22. BD (   1) C  10 - H  27        /370. BD*(   1) C  10 - C  11            1.22    1.09    0.033
  23. BD (   1) C  11 - C  12        /128. RY*(   1) C   6                    0.80    1.79    0.034
  23. BD (   1) C  11 - C  12        /164. RY*(   1) C  10                    1.02    1.77    0.038
  23. BD (   1) C  11 - C  12        /191. RY*(   1) O  13                    1.39    1.88    0.046
  23. BD (   1) C  11 - C  12        /354. BD*(   1) O   3 - N   4            4.94    0.89    0.059
  23. BD (   1) C  11 - C  12        /360. BD*(   1) C   6 - C   7            4.14    1.23    0.064
  23. BD (   1) C  11 - C  12        /361. BD*(   1) C   6 - C  11            2.31    1.21    0.047
  23. BD (   1) C  11 - C  12        /368. BD*(   1) C   9 - C  10            1.84    1.21    0.042
  23. BD (   1) C  11 - C  12        /370. BD*(   1) C  10 - C  11            3.22    1.23    0.056
  23. BD (   1) C  11 - C  12        /373. BD*(   1) C  12 - O  13            2.08    1.28    0.046
  24. BD (   1) C  12 - O  13        /182. RY*(   1) C  12                    1.89    1.65    0.050
  24. BD (   1) C  12 - O  13        /355. BD*(   1) N   4 - C   5            1.05    1.48    0.036
  24. BD (   1) C  12 - O  13        /356. BD*(   1) N   4 - C  12            0.73    1.48    0.030
  24. BD (   1) C  12 - O  13        /361. BD*(   1) C   6 - C  11            0.60    1.65    0.028
  24. BD (   1) C  12 - O  13        /372. BD*(   1) C  11 - C  12            2.45    1.52    0.056
  25. BD (   2) C  12 - O  13        /362. BD*(   2) C   6 - C  11            4.04    0.41    0.041
  26. BD (   1) C  15 - C  16        / 94. RY*(   3) C   2                    1.70    1.48    0.045
  26. BD (   1) C  15 - C  16        /228. RY*(   2) C  17                    1.11    1.45    0.036
  26. BD (   1) C  15 - C  16        /350. BD*(   1) O   1 - C   2            1.52    1.22    0.039
  26. BD (   1) C  15 - C  16        /351. BD*(   2) O   1 - C   2            4.72    0.61    0.050
  26. BD (   1) C  15 - C  16        /353. BD*(   1) C   2 - C  15            1.07    1.00    0.029
  26. BD (   1) C  15 - C  16        /376. BD*(   1) C  15 - H  28            0.75    1.04    0.025
  26. BD (   1) C  15 - C  16        /377. BD*(   1) C  15 - H  29            0.75    1.03    0.025
  26. BD (   1) C  15 - C  16        /378. BD*(   1) C  16 - C  17            0.81    0.99    0.025
  26. BD (   1) C  15 - C  16        /381. BD*(   1) C  17 - C  18            2.08    1.03    0.042
  27. BD (   1) C  15 - H  28        /218. RY*(   1) C  16                    0.68    1.50    0.029
  27. BD (   1) C  15 - H  28        /351. BD*(   2) O   1 - C   2            1.14    0.51    0.022
  27. BD (   1) C  15 - H  28        /352. BD*(   1) C   2 - O   3            4.59    0.78    0.055
  27. BD (   1) C  15 - H  28        /379. BD*(   1) C  16 - H  30            2.83    0.95    0.047
  28. BD (   1) C  15 - H  29        /350. BD*(   1) O   1 - C   2            4.72    1.12    0.065
  28. BD (   1) C  15 - H  29        /351. BD*(   2) O   1 - C   2            2.39    0.51    0.032
  28. BD (   1) C  15 - H  29        /352. BD*(   1) C   2 - O   3            0.72    0.78    0.022
  28. BD (   1) C  15 - H  29        /380. BD*(   1) C  16 - H  31            2.86    0.95    0.047
  29. BD (   1) C  16 - C  17        /210. RY*(   2) C  15                    1.21    1.39    0.037
  29. BD (   1) C  16 - C  17        /237. RY*(   2) C  18                    1.95    1.37    0.046
  29. BD (   1) C  16 - C  17        /353. BD*(   1) C   2 - C  15            1.99    0.99    0.040
  29. BD (   1) C  16 - C  17        /375. BD*(   1) C  15 - C  16            0.95    0.97    0.027
  29. BD (   1) C  16 - C  17        /379. BD*(   1) C  16 - H  30            0.60    1.04    0.022
  29. BD (   1) C  16 - C  17        /380. BD*(   1) C  16 - H  31            0.59    1.04    0.022
  29. BD (   1) C  16 - C  17        /381. BD*(   1) C  17 - C  18            1.54    1.03    0.036
  29. BD (   1) C  16 - C  17        /382. BD*(   1) C  17 - H  32            0.58    1.03    0.022
  29. BD (   1) C  16 - C  17        /383. BD*(   1) C  17 - H  33            0.58    1.03    0.022
  29. BD (   1) C  16 - C  17        /384. BD*(   1) C  18 - C  19            0.52    1.17    0.022
  29. BD (   1) C  16 - C  17        /385. BD*(   1) C  18 - C  23            0.70    1.17    0.026
  29. BD (   1) C  16 - C  17        /386. BD*(   2) C  18 - C  23            2.80    0.64    0.041
  30. BD (   1) C  16 - H  30        /209. RY*(   1) C  15                    0.51    1.41    0.024
  30. BD (   1) C  16 - H  30        /227. RY*(   1) C  17                    0.56    1.44    0.025
  30. BD (   1) C  16 - H  30        /376. BD*(   1) C  15 - H  28            3.06    0.92    0.047
  30. BD (   1) C  16 - H  30        /382. BD*(   1) C  17 - H  32            2.99    0.92    0.047
  31. BD (   1) C  16 - H  31        /209. RY*(   1) C  15                    0.59    1.41    0.026
  31. BD (   1) C  16 - H  31        /227. RY*(   1) C  17                    0.59    1.44    0.026
  31. BD (   1) C  16 - H  31        /377. BD*(   1) C  15 - H  29            3.06    0.92    0.047
  31. BD (   1) C  16 - H  31        /383. BD*(   1) C  17 - H  33            2.99    0.92    0.047
  32. BD (   1) C  17 - C  18        /219. RY*(   2) C  16                    0.98    1.61    0.036
  32. BD (   1) C  17 - C  18        /245. RY*(   1) C  19                    1.35    1.77    0.044
  32. BD (   1) C  17 - C  18        /281. RY*(   1) C  23                    1.36    1.77    0.044
  32. BD (   1) C  17 - C  18        /375. BD*(   1) C  15 - C  16            2.17    0.98    0.041
  32. BD (   1) C  17 - C  18        /378. BD*(   1) C  16 - C  17            1.45    1.00    0.034
  32. BD (   1) C  17 - C  18        /382. BD*(   1) C  17 - H  32            0.72    1.05    0.025
  32. BD (   1) C  17 - C  18        /383. BD*(   1) C  17 - H  33            0.73    1.05    0.025
  32. BD (   1) C  17 - C  18        /384. BD*(   1) C  18 - C  19            2.98    1.19    0.053
  32. BD (   1) C  17 - C  18        /385. BD*(   1) C  18 - C  23            3.01    1.19    0.053
  32. BD (   1) C  17 - C  18        /387. BD*(   1) C  19 - C  20            2.53    1.19    0.049
  32. BD (   1) C  17 - C  18        /395. BD*(   1) C  22 - C  23            2.52    1.19    0.049
  33. BD (   1) C  17 - H  32        /379. BD*(   1) C  16 - H  30            3.06    0.94    0.048
  33. BD (   1) C  17 - H  32        /381. BD*(   1) C  17 - C  18            0.55    0.92    0.020
  33. BD (   1) C  17 - H  32        /384. BD*(   1) C  18 - C  19            3.70    1.06    0.056
  33. BD (   1) C  17 - H  32        /386. BD*(   2) C  18 - C  23            0.70    0.53    0.019
  34. BD (   1) C  17 - H  33        /218. RY*(   1) C  16                    0.58    1.48    0.026
  34. BD (   1) C  17 - H  33        /380. BD*(   1) C  16 - H  31            3.11    0.93    0.048
  34. BD (   1) C  17 - H  33        /381. BD*(   1) C  17 - C  18            0.55    0.92    0.020
  34. BD (   1) C  17 - H  33        /385. BD*(   1) C  18 - C  23            3.43    1.06    0.054
  34. BD (   1) C  17 - H  33        /386. BD*(   2) C  18 - C  23            1.31    0.53    0.026
  35. BD (   1) C  18 - C  19        /227. RY*(   1) C  17                    1.23    1.62    0.040
  35. BD (   1) C  18 - C  19        /254. RY*(   1) C  20                    1.07    1.84    0.040
  35. BD (   1) C  18 - C  19        /255. RY*(   2) C  20                    1.26    1.34    0.037
  35. BD (   1) C  18 - C  19        /281. RY*(   1) C  23                    0.69    1.83    0.032
  35. BD (   1) C  18 - C  19        /381. BD*(   1) C  17 - C  18            2.81    1.10    0.050
  35. BD (   1) C  18 - C  19        /382. BD*(   1) C  17 - H  32            0.82    1.11    0.027
  35. BD (   1) C  18 - C  19        /385. BD*(   1) C  18 - C  23            4.20    1.25    0.065
  35. BD (   1) C  18 - C  19        /387. BD*(   1) C  19 - C  20            3.53    1.26    0.060
  35. BD (   1) C  18 - C  19        /389. BD*(   1) C  19 - H  34            1.41    1.14    0.036
  35. BD (   1) C  18 - C  19        /391. BD*(   1) C  20 - H  35            2.35    1.14    0.047
  35. BD (   1) C  18 - C  19        /397. BD*(   1) C  23 - H  38            2.62    1.14    0.049
  36. BD (   1) C  18 - C  23        /227. RY*(   1) C  17                    1.20    1.63    0.040
  36. BD (   1) C  18 - C  23        /245. RY*(   1) C  19                    0.70    1.83    0.032
  36. BD (   1) C  18 - C  23        /272. RY*(   1) C  22                    1.07    1.84    0.040
  36. BD (   1) C  18 - C  23        /273. RY*(   2) C  22                    1.26    1.34    0.037
  36. BD (   1) C  18 - C  23        /381. BD*(   1) C  17 - C  18            2.83    1.10    0.050
  36. BD (   1) C  18 - C  23        /383. BD*(   1) C  17 - H  33            0.75    1.11    0.026
  36. BD (   1) C  18 - C  23        /384. BD*(   1) C  18 - C  19            4.21    1.25    0.065
  36. BD (   1) C  18 - C  23        /389. BD*(   1) C  19 - H  34            2.61    1.14    0.049
  36. BD (   1) C  18 - C  23        /395. BD*(   1) C  22 - C  23            3.53    1.25    0.060
  36. BD (   1) C  18 - C  23        /396. BD*(   1) C  22 - H  37            2.35    1.14    0.046
  36. BD (   1) C  18 - C  23        /397. BD*(   1) C  23 - H  38            1.42    1.14    0.036
  37. BD (   2) C  18 - C  23        /248. RY*(   4) C  19                    1.74    0.88    0.038
  37. BD (   2) C  18 - C  23        /275. RY*(   4) C  22                    2.04    1.16    0.048
  37. BD (   2) C  18 - C  23        /378. BD*(   1) C  16 - C  17            3.05    0.63    0.043
  37. BD (   2) C  18 - C  23        /383. BD*(   1) C  17 - H  33            1.27    0.68    0.029
  37. BD (   2) C  18 - C  23        /388. BD*(   2) C  19 - C  20           19.72    0.28    0.067
  37. BD (   2) C  18 - C  23        /393. BD*(   2) C  21 - C  22           21.63    0.28    0.070
  38. BD (   1) C  19 - C  20        /236. RY*(   1) C  18                    1.20    1.85    0.042
  38. BD (   1) C  19 - C  20        /238. RY*(   3) C  18                    1.32    1.65    0.042
  38. BD (   1) C  19 - C  20        /263. RY*(   1) C  21                    0.84    1.86    0.036
  38. BD (   1) C  19 - C  20        /264. RY*(   2) C  21                    1.22    1.34    0.036
  38. BD (   1) C  19 - C  20        /381. BD*(   1) C  17 - C  18            3.67    1.11    0.057
  38. BD (   1) C  19 - C  20        /384. BD*(   1) C  18 - C  19            3.86    1.25    0.062
  38. BD (   1) C  19 - C  20        /389. BD*(   1) C  19 - H  34            1.46    1.14    0.036
  38. BD (   1) C  19 - C  20        /390. BD*(   1) C  20 - C  21            3.21    1.26    0.057
  38. BD (   1) C  19 - C  20        /391. BD*(   1) C  20 - H  35            1.38    1.15    0.036
  38. BD (   1) C  19 - C  20        /394. BD*(   1) C  21 - H  36            2.58    1.15    0.049
  39. BD (   2) C  19 - C  20        /237. RY*(   2) C  18                    0.56    1.02    0.023
  39. BD (   2) C  19 - C  20        /266. RY*(   4) C  21                    0.83    0.96    0.028
  39. BD (   2) C  19 - C  20        /267. RY*(   5) C  21                    0.73    2.09    0.038
  39. BD (   2) C  19 - C  20        /386. BD*(   2) C  18 - C  23           21.42    0.29    0.071
  39. BD (   2) C  19 - C  20        /393. BD*(   2) C  21 - C  22           20.07    0.29    0.068
  40. BD (   1) C  19 - H  34        /236. RY*(   1) C  18                    0.98    1.68    0.036
  40. BD (   1) C  19 - H  34        /254. RY*(   1) C  20                    0.69    1.67    0.030
  40. BD (   1) C  19 - H  34        /384. BD*(   1) C  18 - C  19            1.08    1.08    0.031
  40. BD (   1) C  19 - H  34        /385. BD*(   1) C  18 - C  23            4.29    1.08    0.061
  40. BD (   1) C  19 - H  34        /387. BD*(   1) C  19 - C  20            0.92    1.09    0.028
  40. BD (   1) C  19 - H  34        /390. BD*(   1) C  20 - C  21            3.69    1.08    0.056
  41. BD (   1) C  20 - C  21        /245. RY*(   1) C  19                    0.62    1.83    0.030
  41. BD (   1) C  20 - C  21        /246. RY*(   2) C  19                    1.49    1.41    0.041
  41. BD (   1) C  20 - C  21        /272. RY*(   1) C  22                    0.79    1.85    0.034
  41. BD (   1) C  20 - C  21        /273. RY*(   2) C  22                    1.39    1.34    0.039
  41. BD (   1) C  20 - C  21        /387. BD*(   1) C  19 - C  20            3.26    1.26    0.057
  41. BD (   1) C  20 - C  21        /389. BD*(   1) C  19 - H  34            2.65    1.14    0.049
  41. BD (   1) C  20 - C  21        /391. BD*(   1) C  20 - H  35            1.39    1.15    0.036
  41. BD (   1) C  20 - C  21        /392. BD*(   1) C  21 - C  22            3.14    1.26    0.056
  41. BD (   1) C  20 - C  21        /394. BD*(   1) C  21 - H  36            1.40    1.15    0.036
  41. BD (   1) C  20 - C  21        /396. BD*(   1) C  22 - H  37            2.65    1.15    0.049
  42. BD (   1) C  20 - H  35        /245. RY*(   1) C  19                    0.62    1.66    0.029
  42. BD (   1) C  20 - H  35        /263. RY*(   1) C  21                    0.66    1.68    0.030
  42. BD (   1) C  20 - H  35        /384. BD*(   1) C  18 - C  19            3.95    1.08    0.058
  42. BD (   1) C  20 - H  35        /387. BD*(   1) C  19 - C  20            0.88    1.09    0.028
  42. BD (   1) C  20 - H  35        /390. BD*(   1) C  20 - C  21            0.83    1.08    0.027
  42. BD (   1) C  20 - H  35        /392. BD*(   1) C  21 - C  22            3.73    1.08    0.057
  43. BD (   1) C  21 - C  22        /254. RY*(   1) C  20                    0.79    1.85    0.034
  43. BD (   1) C  21 - C  22        /255. RY*(   2) C  20                    1.39    1.34    0.039
  43. BD (   1) C  21 - C  22        /281. RY*(   1) C  23                    0.63    1.83    0.031
  43. BD (   1) C  21 - C  22        /282. RY*(   2) C  23                    1.49    1.41    0.041
  43. BD (   1) C  21 - C  22        /390. BD*(   1) C  20 - C  21            3.14    1.26    0.056
  43. BD (   1) C  21 - C  22        /391. BD*(   1) C  20 - H  35            2.64    1.15    0.049
  43. BD (   1) C  21 - C  22        /394. BD*(   1) C  21 - H  36            1.40    1.15    0.036
  43. BD (   1) C  21 - C  22        /395. BD*(   1) C  22 - C  23            3.25    1.26    0.057
  43. BD (   1) C  21 - C  22        /396. BD*(   1) C  22 - H  37            1.40    1.15    0.036
  43. BD (   1) C  21 - C  22        /397. BD*(   1) C  23 - H  38            2.65    1.14    0.049
  44. BD (   2) C  21 - C  22        /258. RY*(   5) C  20                    1.44    1.63    0.047
  44. BD (   2) C  21 - C  22        /275. RY*(   4) C  22                    0.53    1.16    0.024
  44. BD (   2) C  21 - C  22        /285. RY*(   5) C  23                    0.99    1.92    0.043
  44. BD (   2) C  21 - C  22        /386. BD*(   2) C  18 - C  23           19.86    0.29    0.068
  44. BD (   2) C  21 - C  22        /388. BD*(   2) C  19 - C  20           21.04    0.29    0.069
  45. BD (   1) C  21 - H  36        /254. RY*(   1) C  20                    0.70    1.67    0.031
  45. BD (   1) C  21 - H  36        /272. RY*(   1) C  22                    0.70    1.67    0.031
  45. BD (   1) C  21 - H  36        /387. BD*(   1) C  19 - C  20            3.75    1.09    0.057
  45. BD (   1) C  21 - H  36        /390. BD*(   1) C  20 - C  21            0.86    1.08    0.027
  45. BD (   1) C  21 - H  36        /392. BD*(   1) C  21 - C  22            0.86    1.08    0.027
  45. BD (   1) C  21 - H  36        /395. BD*(   1) C  22 - C  23            3.76    1.09    0.057
  46. BD (   1) C  22 - C  23        /236. RY*(   1) C  18                    1.18    1.85    0.042
  46. BD (   1) C  22 - C  23        /238. RY*(   3) C  18                    1.34    1.65    0.042
  46. BD (   1) C  22 - C  23        /263. RY*(   1) C  21                    0.85    1.86    0.036
  46. BD (   1) C  22 - C  23        /264. RY*(   2) C  21                    1.22    1.34    0.036
  46. BD (   1) C  22 - C  23        /381. BD*(   1) C  17 - C  18            3.70    1.11    0.057
  46. BD (   1) C  22 - C  23        /385. BD*(   1) C  18 - C  23            3.86    1.25    0.062
  46. BD (   1) C  22 - C  23        /392. BD*(   1) C  21 - C  22            3.21    1.26    0.057
  46. BD (   1) C  22 - C  23        /394. BD*(   1) C  21 - H  36            2.59    1.15    0.049
  46. BD (   1) C  22 - C  23        /396. BD*(   1) C  22 - H  37            1.38    1.15    0.036
  46. BD (   1) C  22 - C  23        /397. BD*(   1) C  23 - H  38            1.45    1.14    0.036
  47. BD (   1) C  22 - H  37        /263. RY*(   1) C  21                    0.67    1.68    0.030
  47. BD (   1) C  22 - H  37        /281. RY*(   1) C  23                    0.62    1.66    0.029
  47. BD (   1) C  22 - H  37        /385. BD*(   1) C  18 - C  23            3.95    1.08    0.058
  47. BD (   1) C  22 - H  37        /390. BD*(   1) C  20 - C  21            3.74    1.08    0.057
  47. BD (   1) C  22 - H  37        /392. BD*(   1) C  21 - C  22            0.84    1.08    0.027
  47. BD (   1) C  22 - H  37        /395. BD*(   1) C  22 - C  23            0.88    1.09    0.028
  48. BD (   1) C  23 - H  38        /236. RY*(   1) C  18                    0.99    1.68    0.037
  48. BD (   1) C  23 - H  38        /272. RY*(   1) C  22                    0.68    1.67    0.030
  48. BD (   1) C  23 - H  38        /384. BD*(   1) C  18 - C  19            4.30    1.08    0.061
  48. BD (   1) C  23 - H  38        /385. BD*(   1) C  18 - C  23            1.09    1.08    0.031
  48. BD (   1) C  23 - H  38        /392. BD*(   1) C  21 - C  22            3.68    1.08    0.056
  48. BD (   1) C  23 - H  38        /395. BD*(   1) C  22 - C  23            0.91    1.09    0.028
  49. CR (   1) O   1                / 92. RY*(   1) C   2                    8.29   19.45    0.361
  49. CR (   1) O   1                /353. BD*(   1) C   2 - C  15            0.91   19.29    0.120
  50. CR (   1) C   2                /210. RY*(   2) C  15                    0.65   11.02    0.075
  50. CR (   1) C   2                /211. RY*(   3) C  15                    0.74   11.12    0.081
  50. CR (   1) C   2                /352. BD*(   1) C   2 - O   3            0.83   10.50    0.087
  50. CR (   1) C   2                /354. BD*(   1) O   3 - N   4            0.65   10.44    0.074
  51. CR (   1) O   3                / 92. RY*(   1) C   2                    1.05   19.60    0.129
  51. CR (   1) O   3                / 93. RY*(   2) C   2                    1.63   20.39    0.163
  51. CR (   1) O   3                /112. RY*(   3) N   4                    1.13   20.18    0.135
  51. CR (   1) O   3                /355. BD*(   1) N   4 - C   5            0.57   19.41    0.096
  51. CR (   1) O   3                /356. BD*(   1) N   4 - C  12            0.55   19.41    0.095
  52. CR (   1) N   4                /120. RY*(   2) C   5                    1.93   15.46    0.154
  52. CR (   1) N   4                /183. RY*(   2) C  12                    1.89   15.48    0.153
  52. CR (   1) N   4                /352. BD*(   1) C   2 - O   3            0.94   14.58    0.108
  52. CR (   1) N   4                /354. BD*(   1) O   3 - N   4            0.76   14.52    0.095
  52. CR (   1) N   4                /358. BD*(   1) C   5 - O  14            0.51   14.91    0.078
  53. CR (   1) C   5                /128. RY*(   1) C   6                    0.68   11.33    0.078
  53. CR (   1) C   5                /354. BD*(   1) O   3 - N   4            0.82   10.42    0.083
  53. CR (   1) C   5                /356. BD*(   1) N   4 - C  12            0.96   10.58    0.092
  53. CR (   1) C   5                /360. BD*(   1) C   6 - C   7            1.12   10.77    0.099
  53. CR (   1) C   5                /361. BD*(   1) C   6 - C  11            0.52   10.74    0.067
  54. CR (   1) C   6                /120. RY*(   2) C   5                    1.02   11.25    0.096
  54. CR (   1) C   6                /138. RY*(   2) C   7                    1.70   10.75    0.121
  54. CR (   1) C   6                /173. RY*(   1) C  11                    0.75   11.21    0.082
  54. CR (   1) C   6                /174. RY*(   2) C  11                    1.06   11.08    0.097
  54. CR (   1) C   6                /358. BD*(   1) C   5 - O  14            0.97   10.70    0.091
  54. CR (   1) C   6                /361. BD*(   1) C   6 - C  11            0.84   10.63    0.085
  54. CR (   1) C   6                /363. BD*(   1) C   7 - C   8            0.78   10.63    0.081
  54. CR (   1) C   6                /364. BD*(   1) C   7 - H  24            0.71   10.54    0.078
  54. CR (   1) C   6                /370. BD*(   1) C  10 - C  11            1.26   10.65    0.104
  54. CR (   1) C   6                /372. BD*(   1) C  11 - C  12            0.63   10.50    0.074
  55. CR (   1) C   7                /130. RY*(   3) C   6                    1.42   10.81    0.111
  55. CR (   1) C   7                /147. RY*(   2) C   8                    1.32   10.73    0.106
  55. CR (   1) C   7                /148. RY*(   3) C   8                    0.67   10.75    0.076
  55. CR (   1) C   7                /290. RY*(   1) H  24                    0.73   10.42    0.078
  55. CR (   1) C   7                /357. BD*(   1) C   5 - C   6            1.45   10.50    0.112
  55. CR (   1) C   7                /360. BD*(   1) C   6 - C   7            0.50   10.65    0.066
  55. CR (   1) C   7                /361. BD*(   1) C   6 - C  11            1.28   10.63    0.105
  55. CR (   1) C   7                /365. BD*(   1) C   8 - C   9            0.94   10.64    0.090
  55. CR (   1) C   7                /367. BD*(   1) C   8 - H  25            0.62   10.54    0.072
  56. CR (   1) C   8                /138. RY*(   2) C   7                    0.77   10.76    0.081
  56. CR (   1) C   8                /140. RY*(   4) C   7                    0.67   10.71    0.076
  56. CR (   1) C   8                /156. RY*(   2) C   9                    1.60   10.74    0.117
  56. CR (   1) C   8                /294. RY*(   1) H  25                    0.71   10.43    0.077
  56. CR (   1) C   8                /360. BD*(   1) C   6 - C   7            0.95   10.66    0.090
  56. CR (   1) C   8                /364. BD*(   1) C   7 - H  24            0.70   10.55    0.077
  56. CR (   1) C   8                /368. BD*(   1) C   9 - C  10            0.99   10.64    0.092
  56. CR (   1) C   8                /369. BD*(   1) C   9 - H  26            0.63   10.55    0.073
  57. CR (   1) C   9                /147. RY*(   2) C   8                    1.60   10.74    0.117
  57. CR (   1) C   9                /165. RY*(   2) C  10                    0.76   10.76    0.081
  57. CR (   1) C   9                /167. RY*(   4) C  10                    0.69   10.70    0.077
  57. CR (   1) C   9                /298. RY*(   1) H  26                    0.71   10.43    0.077
  57. CR (   1) C   9                /363. BD*(   1) C   7 - C   8            0.99   10.64    0.092
  57. CR (   1) C   9                /367. BD*(   1) C   8 - H  25            0.63   10.55    0.073
  57. CR (   1) C   9                /370. BD*(   1) C  10 - C  11            0.95   10.66    0.090
  57. CR (   1) C   9                /371. BD*(   1) C  10 - H  27            0.70   10.55    0.077
  58. CR (   1) C  10                /156. RY*(   2) C   9                    1.32   10.73    0.106
  58. CR (   1) C  10                /157. RY*(   3) C   9                    0.67   10.75    0.076
  58. CR (   1) C  10                /175. RY*(   3) C  11                    1.41   10.81    0.110
  58. CR (   1) C  10                /302. RY*(   1) H  27                    0.73   10.42    0.078
  58. CR (   1) C  10                /361. BD*(   1) C   6 - C  11            1.28   10.63    0.105
  58. CR (   1) C  10                /365. BD*(   1) C   8 - C   9            0.94   10.64    0.090
  58. CR (   1) C  10                /369. BD*(   1) C   9 - H  26            0.62   10.54    0.072
  58. CR (   1) C  10                /370. BD*(   1) C  10 - C  11            0.50   10.65    0.066
  58. CR (   1) C  10                /372. BD*(   1) C  11 - C  12            1.46   10.51    0.112
  59. CR (   1) C  11                /128. RY*(   1) C   6                    0.73   11.21    0.081
  59. CR (   1) C  11                /129. RY*(   2) C   6                    1.08   11.07    0.098
  59. CR (   1) C  11                /165. RY*(   2) C  10                    1.70   10.75    0.121
  59. CR (   1) C  11                /183. RY*(   2) C  12                    1.02   11.28    0.096
  59. CR (   1) C  11                /357. BD*(   1) C   5 - C   6            0.63   10.50    0.074
  59. CR (   1) C  11                /360. BD*(   1) C   6 - C   7            1.25   10.65    0.104
  59. CR (   1) C  11                /361. BD*(   1) C   6 - C  11            0.84   10.63    0.085
  59. CR (   1) C  11                /368. BD*(   1) C   9 - C  10            0.78   10.63    0.081
  59. CR (   1) C  11                /371. BD*(   1) C  10 - H  27            0.71   10.54    0.078
  59. CR (   1) C  11                /373. BD*(   1) C  12 - O  13            1.00   10.70    0.092
  60. CR (   1) C  12                /173. RY*(   1) C  11                    0.67   11.33    0.078
  60. CR (   1) C  12                /354. BD*(   1) O   3 - N   4            0.75   10.42    0.080
  60. CR (   1) C  12                /355. BD*(   1) N   4 - C   5            0.97   10.58    0.093
  60. CR (   1) C  12                /361. BD*(   1) C   6 - C  11            0.51   10.74    0.067
  60. CR (   1) C  12                /370. BD*(   1) C  10 - C  11            1.13   10.77    0.099
  61. CR (   1) O  13                /182. RY*(   1) C  12                    7.27   19.43    0.337
  61. CR (   1) O  13                /356. BD*(   1) N   4 - C  12            0.51   19.27    0.091
  61. CR (   1) O  13                /372. BD*(   1) C  11 - C  12            0.96   19.31    0.124
  62. CR (   1) O  14                /119. RY*(   1) C   5                    7.29   19.43    0.337
  62. CR (   1) O  14                /355. BD*(   1) N   4 - C   5            0.53   19.26    0.092
  62. CR (   1) O  14                /357. BD*(   1) C   5 - C   6            0.95   19.30    0.123
  63. CR (   1) C  15                / 93. RY*(   2) C   2                    0.62   11.44    0.076
  63. CR (   1) C  15                / 98. RY*(   7) C   2                    0.65   10.86    0.075
  63. CR (   1) C  15                /220. RY*(   3) C  16                    0.65   10.91    0.075
  63. CR (   1) C  15                /221. RY*(   4) C  16                    0.67   10.85    0.076
  63. CR (   1) C  15                /306. RY*(   1) H  28                    0.69   10.46    0.076
  63. CR (   1) C  15                /310. RY*(   1) H  29                    0.70   10.46    0.076
  63. CR (   1) C  15                /350. BD*(   1) O   1 - C   2            1.03   10.71    0.094
  64. CR (   1) C  16                /212. RY*(   4) C  15                    0.64   10.79    0.074
  64. CR (   1) C  16                /230. RY*(   4) C  17                    0.68   10.91    0.077
  64. CR (   1) C  16                /314. RY*(   1) H  30                    0.71   10.50    0.077
  64. CR (   1) C  16                /318. RY*(   1) H  31                    0.66   10.48    0.074
  65. CR (   1) C  17                /220. RY*(   3) C  16                    0.64   10.89    0.074
  65. CR (   1) C  17                /221. RY*(   4) C  16                    0.52   10.83    0.067
  65. CR (   1) C  17                /236. RY*(   1) C  18                    0.56   11.24    0.071
  65. CR (   1) C  17                /322. RY*(   1) H  32                    0.58   10.47    0.070
  65. CR (   1) C  17                /326. RY*(   1) H  33                    0.59   10.47    0.070
  65. CR (   1) C  17                /384. BD*(   1) C  18 - C  19            0.82   10.65    0.084
  65. CR (   1) C  17                /385. BD*(   1) C  18 - C  23            0.83   10.65    0.084
  66. CR (   1) C  18                /229. RY*(   3) C  17                    0.62   11.07    0.074
  66. CR (   1) C  18                /246. RY*(   2) C  19                    1.76   10.79    0.123
  66. CR (   1) C  18                /282. RY*(   2) C  23                    1.76   10.79    0.123
  66. CR (   1) C  18                /387. BD*(   1) C  19 - C  20            0.92   10.64    0.089
  66. CR (   1) C  18                /389. BD*(   1) C  19 - H  34            0.66   10.53    0.075
  66. CR (   1) C  18                /395. BD*(   1) C  22 - C  23            0.93   10.64    0.089
  66. CR (   1) C  18                /397. BD*(   1) C  23 - H  38            0.67   10.53    0.075
  67. CR (   1) C  19                /236. RY*(   1) C  18                    0.57   11.23    0.071
  67. CR (   1) C  19                /238. RY*(   3) C  18                    1.44   11.03    0.112
  67. CR (   1) C  19                /255. RY*(   2) C  20                    1.56   10.72    0.115
  67. CR (   1) C  19                /330. RY*(   1) H  34                    0.66   10.43    0.074
  67. CR (   1) C  19                /381. BD*(   1) C  17 - C  18            1.13   10.49    0.098
  67. CR (   1) C  19                /385. BD*(   1) C  18 - C  23            1.09   10.63    0.097
  67. CR (   1) C  19                /390. BD*(   1) C  20 - C  21            0.97   10.64    0.091
  67. CR (   1) C  19                /391. BD*(   1) C  20 - H  35            0.67   10.53    0.075
  68. CR (   1) C  20                /246. RY*(   2) C  19                    0.61   10.79    0.072
  68. CR (   1) C  20                /247. RY*(   3) C  19                    1.08   10.68    0.096
  68. CR (   1) C  20                /264. RY*(   2) C  21                    1.47   10.72    0.112
  68. CR (   1) C  20                /265. RY*(   3) C  21                    0.55   10.71    0.068
  68. CR (   1) C  20                /334. RY*(   1) H  35                    0.67   10.42    0.075
  68. CR (   1) C  20                /384. BD*(   1) C  18 - C  19            1.09   10.64    0.097
  68. CR (   1) C  20                /389. BD*(   1) C  19 - H  34            0.73   10.53    0.078
  68. CR (   1) C  20                /392. BD*(   1) C  21 - C  22            0.95   10.64    0.090
  68. CR (   1) C  20                /394. BD*(   1) C  21 - H  36            0.70   10.53    0.077
  69. CR (   1) C  21                /255. RY*(   2) C  20                    1.38   10.72    0.109
  69. CR (   1) C  21                /256. RY*(   3) C  20                    0.54   10.80    0.068
  69. CR (   1) C  21                /273. RY*(   2) C  22                    1.38   10.72    0.109
  69. CR (   1) C  21                /274. RY*(   3) C  22                    0.61   10.74    0.072
  69. CR (   1) C  21                /338. RY*(   1) H  36                    0.68   10.42    0.075
  69. CR (   1) C  21                /387. BD*(   1) C  19 - C  20            0.97   10.64    0.091
  69. CR (   1) C  21                /391. BD*(   1) C  20 - H  35            0.70   10.53    0.077
  69. CR (   1) C  21                /395. BD*(   1) C  22 - C  23            0.98   10.64    0.091
  69. CR (   1) C  21                /396. BD*(   1) C  22 - H  37            0.70   10.53    0.077
  70. CR (   1) C  22                /264. RY*(   2) C  21                    1.48   10.72    0.112
  70. CR (   1) C  22                /265. RY*(   3) C  21                    0.55   10.71    0.068
  70. CR (   1) C  22                /282. RY*(   2) C  23                    0.64   10.79    0.074
  70. CR (   1) C  22                /283. RY*(   3) C  23                    1.03   10.68    0.094
  70. CR (   1) C  22                /342. RY*(   1) H  37                    0.67   10.42    0.075
  70. CR (   1) C  22                /385. BD*(   1) C  18 - C  23            1.09   10.64    0.097
  70. CR (   1) C  22                /390. BD*(   1) C  20 - C  21            0.95   10.64    0.090
  70. CR (   1) C  22                /394. BD*(   1) C  21 - H  36            0.70   10.53    0.077
  70. CR (   1) C  22                /397. BD*(   1) C  23 - H  38            0.73   10.52    0.078
  71. CR (   1) C  23                /236. RY*(   1) C  18                    0.58   11.23    0.072
  71. CR (   1) C  23                /238. RY*(   3) C  18                    1.54   11.03    0.116
  71. CR (   1) C  23                /273. RY*(   2) C  22                    1.55   10.72    0.115
  71. CR (   1) C  23                /346. RY*(   1) H  38                    0.66   10.43    0.074
  71. CR (   1) C  23                /381. BD*(   1) C  17 - C  18            1.15   10.49    0.098
  71. CR (   1) C  23                /384. BD*(   1) C  18 - C  19            1.10   10.63    0.097
  71. CR (   1) C  23                /392. BD*(   1) C  21 - C  22            0.97   10.64    0.091
  71. CR (   1) C  23                /396. BD*(   1) C  22 - H  37            0.67   10.53    0.075
  72. LP (   1) O   1                / 92. RY*(   1) C   2                   16.91    1.23    0.129
  72. LP (   1) O   1                /352. BD*(   1) C   2 - O   3            1.03    0.95    0.029
  72. LP (   1) O   1                /353. BD*(   1) C   2 - C  15            3.05    1.07    0.051
  73. LP (   2) O   1                / 93. RY*(   2) C   2                    2.72    1.64    0.062
  73. LP (   2) O   1                / 95. RY*(   4) C   2                    3.20    1.77    0.070
  73. LP (   2) O   1                /352. BD*(   1) C   2 - O   3           41.77    0.56    0.138
  73. LP (   2) O   1                /353. BD*(   1) C   2 - C  15           16.81    0.68    0.099
  74. LP (   1) O   3                / 92. RY*(   1) C   2                    1.96    1.18    0.043
  74. LP (   1) O   3                / 93. RY*(   2) C   2                    0.55    1.97    0.029
  74. LP (   1) O   3                / 95. RY*(   4) C   2                    1.11    2.10    0.043
  74. LP (   1) O   3                /110. RY*(   1) N   4                    0.93    1.79    0.037
  74. LP (   1) O   3                /112. RY*(   3) N   4                    1.34    1.75    0.044
  74. LP (   1) O   3                /350. BD*(   1) O   1 - C   2            5.29    1.24    0.072
  74. LP (   1) O   3                /355. BD*(   1) N   4 - C   5            1.78    0.99    0.038
  74. LP (   1) O   3                /356. BD*(   1) N   4 - C  12            1.71    0.99    0.038
  75. LP (   2) O   3                / 96. RY*(   5) C   2                    1.75    2.26    0.058
  75. LP (   2) O   3                / 99. RY*(   8) C   2                    0.57    2.12    0.032
  75. LP (   2) O   3                /113. RY*(   4) N   4                    1.38    3.04    0.060
  75. LP (   2) O   3                /351. BD*(   2) O   1 - C   2           34.31    0.37    0.100
  75. LP (   2) O   3                /355. BD*(   1) N   4 - C   5            5.07    0.73    0.055
  75. LP (   2) O   3                /356. BD*(   1) N   4 - C  12            5.25    0.73    0.056
  76. LP (   1) N   4                /103. RY*(   3) O   3                    1.03    2.08    0.045
  76. LP (   1) N   4                /121. RY*(   3) C   5                    1.73    1.91    0.056
  76. LP (   1) N   4                /184. RY*(   3) C  12                    1.69    1.95    0.056
  76. LP (   1) N   4                /352. BD*(   1) C   2 - O   3            4.35    0.58    0.047
  76. LP (   1) N   4                /353. BD*(   1) C   2 - C  15            0.58    0.70    0.019
  76. LP (   1) N   4                /359. BD*(   2) C   5 - O  14           42.18    0.31    0.104
  76. LP (   1) N   4                /374. BD*(   2) C  12 - O  13           42.80    0.31    0.105
  77. LP*(   1) C   7                /132. RY*(   5) C   6                    1.83    1.70    0.072
  77. LP*(   1) C   7                /139. RY*(   3) C   7                    3.46    0.83    0.069
  77. LP*(   1) C   7                /150. RY*(   5) C   8                    2.78    1.17    0.074
  77. LP*(   1) C   7                /359. BD*(   2) C   5 - O  14            0.54    0.13    0.010
  77. LP*(   1) C   7                /362. BD*(   2) C   6 - C  11           76.50    0.14    0.112
  77. LP*(   1) C   7                /366. BD*(   2) C   8 - C   9           64.89    0.14    0.107
  78. LP (   1) C  10                /159. RY*(   5) C   9                    2.74    1.19    0.074
  78. LP (   1) C  10                /166. RY*(   3) C  10                    3.52    0.83    0.070
  78. LP (   1) C  10                /177. RY*(   5) C  11                    1.78    1.74    0.072
  78. LP (   1) C  10                /362. BD*(   2) C   6 - C  11           76.26    0.14    0.112
  78. LP (   1) C  10                /366. BD*(   2) C   8 - C   9           64.76    0.14    0.107
  78. LP (   1) C  10                /374. BD*(   2) C  12 - O  13            0.56    0.13    0.010
  79. LP (   1) O  13                /182. RY*(   1) C  12                   14.95    1.21    0.120
  79. LP (   1) O  13                /356. BD*(   1) N   4 - C  12            1.71    1.04    0.038
  79. LP (   1) O  13                /372. BD*(   1) C  11 - C  12            3.17    1.08    0.053
  80. LP (   2) O  13                /183. RY*(   2) C  12                    2.20    1.46    0.052
  80. LP (   2) O  13                /185. RY*(   4) C  12                    1.71    1.39    0.045
  80. LP (   2) O  13                /186. RY*(   5) C  12                    2.40    1.82    0.061
  80. LP (   2) O  13                /198. RY*(   8) O  13                    0.51    3.27    0.038
  80. LP (   2) O  13                /356. BD*(   1) N   4 - C  12           32.01    0.65    0.130
  80. LP (   2) O  13                /372. BD*(   1) C  11 - C  12           19.28    0.69    0.105
  81. LP (   1) O  14                /119. RY*(   1) C   5                   14.99    1.20    0.120
  81. LP (   1) O  14                /355. BD*(   1) N   4 - C   5            1.68    1.04    0.038
  81. LP (   1) O  14                /357. BD*(   1) C   5 - C   6            3.24    1.08    0.053
  82. LP (   2) O  14                /120. RY*(   2) C   5                    2.19    1.44    0.052
  82. LP (   2) O  14                /122. RY*(   4) C   5                    1.87    1.48    0.049
  82. LP (   2) O  14                /123. RY*(   5) C   5                    2.31    1.76    0.059
  82. LP (   2) O  14                /207. RY*(   8) O  14                    0.55    3.26    0.039
  82. LP (   2) O  14                /355. BD*(   1) N   4 - C   5           32.56    0.65    0.131
  82. LP (   2) O  14                /357. BD*(   1) C   5 - C   6           19.37    0.69    0.105
 351. BD*(   2) O   1 - C   2        / 84. RY*(   2) O   1                    1.19    1.11    0.109
 351. BD*(   2) O   1 - C   2        / 96. RY*(   5) C   2                    1.43    1.89    0.154
 351. BD*(   2) O   1 - C   2        /375. BD*(   1) C  15 - C  16            1.00    0.37    0.055
 352. BD*(   1) C   2 - O   3        / 93. RY*(   2) C   2                    2.80    1.08    0.178
 352. BD*(   1) C   2 - O   3        / 98. RY*(   7) C   2                    0.55    0.49    0.055
 352. BD*(   1) C   2 - O   3        /101. RY*(   1) O   3                    0.55    0.92    0.074
 352. BD*(   1) C   2 - O   3        /105. RY*(   5) O   3                    0.67    2.68    0.142
 352. BD*(   1) C   2 - O   3        /350. BD*(   1) O   1 - C   2            0.71    0.34    0.048
 352. BD*(   1) C   2 - O   3        /376. BD*(   1) C  15 - H  28            0.65    0.15    0.032
 352. BD*(   1) C   2 - O   3        /377. BD*(   1) C  15 - H  29            0.99    0.15    0.039
 355. BD*(   1) N   4 - C   5        /111. RY*(   2) N   4                    0.64    0.82    0.087
 355. BD*(   1) N   4 - C   5        /114. RY*(   5) N   4                    0.96    0.89    0.112
 355. BD*(   1) N   4 - C   5        /120. RY*(   2) C   5                    2.52    0.79    0.164
 355. BD*(   1) N   4 - C   5        /123. RY*(   5) C   5                    0.53    1.12    0.093
 355. BD*(   1) N   4 - C   5        /358. BD*(   1) C   5 - O  14            0.77    0.24    0.049
 355. BD*(   1) N   4 - C   5        /360. BD*(   1) C   6 - C   7            0.68    0.19    0.039
 355. BD*(   1) N   4 - C   5        /361. BD*(   1) C   6 - C  11            1.93    0.16    0.061
 355. BD*(   1) N   4 - C   5        /372. BD*(   1) C  11 - C  12            5.13    0.04    0.043
 355. BD*(   1) N   4 - C   5        /373. BD*(   1) C  12 - O  13            0.74    0.23    0.048
 356. BD*(   1) N   4 - C  12        /111. RY*(   2) N   4                    0.59    0.81    0.084
 356. BD*(   1) N   4 - C  12        /114. RY*(   5) N   4                    1.04    0.89    0.118
 356. BD*(   1) N   4 - C  12        /183. RY*(   2) C  12                    2.42    0.81    0.164
 356. BD*(   1) N   4 - C  12        /357. BD*(   1) C   5 - C   6            5.63    0.04    0.044
 356. BD*(   1) N   4 - C  12        /358. BD*(   1) C   5 - O  14            0.73    0.24    0.048
 356. BD*(   1) N   4 - C  12        /361. BD*(   1) C   6 - C  11            1.96    0.16    0.061
 356. BD*(   1) N   4 - C  12        /370. BD*(   1) C  10 - C  11            0.69    0.19    0.040
 356. BD*(   1) N   4 - C  12        /373. BD*(   1) C  12 - O  13            0.71    0.23    0.047
 359. BD*(   2) C   5 - O  14        /121. RY*(   3) C   5                    1.10    1.60    0.110
 359. BD*(   2) C   5 - O  14        /125. RY*(   7) C   5                    0.78    1.48    0.089
 359. BD*(   2) C   5 - O  14        /201. RY*(   2) O  14                    1.62    1.10    0.111
 362. BD*(   2) C   6 - C  11        /131. RY*(   4) C   6                    2.37    0.94    0.092
 362. BD*(   2) C   6 - C  11        /139. RY*(   3) C   7                    0.92    0.69    0.049
 362. BD*(   2) C   6 - C  11        /166. RY*(   3) C  10                    0.93    0.69    0.049
 362. BD*(   2) C   6 - C  11        /176. RY*(   4) C  11                    2.44    0.91    0.092
 366. BD*(   2) C   8 - C   9        /149. RY*(   4) C   8                    1.15    1.47    0.094
 366. BD*(   2) C   8 - C   9        /158. RY*(   4) C   9                    1.19    1.44    0.095
 374. BD*(   2) C  12 - O  13        /184. RY*(   3) C  12                    1.17    1.64    0.114
 374. BD*(   2) C  12 - O  13        /188. RY*(   7) C  12                    0.73    1.52    0.087
 374. BD*(   2) C  12 - O  13        /192. RY*(   2) O  13                    1.64    1.10    0.111
 386. BD*(   2) C  18 - C  23        /237. RY*(   2) C  18                    0.76    0.73    0.050
 386. BD*(   2) C  18 - C  23        /248. RY*(   4) C  19                    0.59    0.59    0.040
 386. BD*(   2) C  18 - C  23        /275. RY*(   4) C  22                    0.63    0.87    0.050
 386. BD*(   2) C  18 - C  23        /284. RY*(   4) C  23                    2.49    0.85    0.099
 386. BD*(   2) C  18 - C  23        /378. BD*(   1) C  16 - C  17            1.65    0.35    0.050
 388. BD*(   2) C  19 - C  20        /248. RY*(   4) C  19                    2.10    0.60    0.078
 388. BD*(   2) C  19 - C  20        /257. RY*(   4) C  20                    1.76    1.07    0.095
 393. BD*(   2) C  21 - C  22        /266. RY*(   4) C  21                    3.12    0.68    0.100
 393. BD*(   2) C  21 - C  22        /275. RY*(   4) C  22                    0.64    0.88    0.052
 393. BD*(   2) C  21 - C  22        /276. RY*(   5) C  22                    1.09    1.59    0.091


 Natural Bond Orbitals (Summary):

                                                            Principal Delocalizations
           NBO                        Occupancy    Energy   (geminal,vicinal,remote)
 ====================================================================================
 Molecular unit  1  (C18H15NO4)
     1. BD (   1) O   1 - C   2          1.99620    -1.12917  353(g),92(g),209(v)
     2. BD (   2) O   1 - C   2          1.99190    -0.41133  375(v),377(v),351(g)
     3. BD (   1) C   2 - O   3          1.98747    -0.89488  376(v),112(v),355(v),209(v)
                                                    110(v),356(v)
     4. BD (   1) C   2 - C  15          1.97201    -0.66753  354(v),378(v),350(g),83(v)
                                                    375(g),101(v),220(v),377(g)
     5. BD (   1) O   3 - N   4          1.98933    -0.93288  353(v),92(v),372(v),357(v)
                                                    182(v),119(v),209(r)
     6. BD (   1) N   4 - C   5          1.98379    -0.81242  360(v),373(v),356(g),352(v)
                                                    183(v),129(v),358(g),102(v)
                                                    186(v),200(v)
     7. BD (   1) N   4 - C  12          1.98376    -0.81312  370(v),358(v),355(g),352(v)
                                                    120(v),174(v),373(g),123(v)
                                                    102(v),191(v)
     8. BD (   1) C   5 - C   6          1.96559    -0.66836  354(v),370(v),360(g),361(g)
                                                    358(g),363(v),200(v),137(v)
                                                    173(v)
     9. BD (   1) C   5 - O  14          1.99457    -1.10853  357(g),119(g),356(v),355(g)
                                                    361(v)
    10. BD (   2) C   5 - O  14          1.97272    -0.39907  362(v)
    11. BD (   1) C   6 - C   7          1.97205    -0.71773  361(g),357(g),363(g),367(v)
                                                    372(v),364(g),147(v),146(v)
                                                    119(v),355(v)
    12. BD (   1) C   6 - C  11          1.95810    -0.69583  370(g),360(g),373(v),358(v)
                                                    371(v),364(v),372(g),357(g)
                                                    137(v),164(v),185(v)
    13. BD (   2) C   6 - C  11          1.62534    -0.27799  78(v),77(v),374(v),359(v)
                                                    166(v),139(v),121(v),184(v)
    14. BD (   1) C   7 - C   8          1.97632    -0.70319  357(v),360(g),365(g),369(v)
                                                    128(v),364(g),156(v),367(g)
                                                    155(v)
    15. BD (   1) C   7 - H  24          1.97930    -0.53194  361(v),365(v),360(g),363(g)
                                                    128(v),146(v)
    16. BD (   1) C   8 - C   9          1.97880    -0.70747  368(g),363(g),371(v),364(v)
                                                    138(v),165(v),369(g),367(g)
    17. BD (   2) C   8 - C   9          1.64502    -0.27535  78(v),77(v),168(v),141(v)
                                                    166(v),139(v),159(g),150(g)
    18. BD (   1) C   8 - H  25          1.97990    -0.53058  368(v),360(v),365(g),363(g)
                                                    155(v),137(v)
    19. BD (   1) C   9 - C  10          1.97632    -0.70330  372(v),370(g),365(g),367(v)
                                                    173(v),371(g),147(v),369(g)
                                                    146(v)
    20. BD (   1) C   9 - H  26          1.97990    -0.53061  363(v),370(v),365(g),368(g)
                                                    146(v),164(v)
    21. BD (   1) C  10 - C  11          1.97207    -0.71786  361(g),372(g),368(g),369(v)
                                                    357(v),371(g),156(v),155(v)
                                                    182(v),356(v)
    22. BD (   1) C  10 - H  27          1.97934    -0.53224  361(v),365(v),370(g),368(g)
                                                    173(v),155(v)
    23. BD (   1) C  11 - C  12          1.96577    -0.67006  354(v),360(v),370(g),361(g)
                                                    373(g),368(v),191(v),164(v)
                                                    128(v)
    24. BD (   1) C  12 - O  13          1.99447    -1.10858  372(g),182(g),355(v),356(g)
                                                    361(v)
    25. BD (   2) C  12 - O  13          1.97310    -0.40013  362(v)
    26. BD (   1) C  15 - C  16          1.95874    -0.60191  351(v),381(v),94(v),350(v)
                                                    228(v),353(g),378(g),376(g)
                                                    377(g)
    27. BD (   1) C  15 - H  28          1.97040    -0.50359  352(v),379(v),351(v),218(v)
    28. BD (   1) C  15 - H  29          1.97036    -0.50558  350(v),380(v),351(v),352(v)
    29. BD (   1) C  16 - C  17          1.96786    -0.59437  386(v),353(v),237(v),381(g)
                                                    210(v),375(g),385(v),379(g)
                                                    380(g),382(g),383(g),384(v)
    30. BD (   1) C  16 - H  30          1.97729    -0.48635  376(v),382(v),227(v),209(v)
    31. BD (   1) C  16 - H  31          1.97745    -0.48608  377(v),383(v),209(v),227(v)
    32. BD (   1) C  17 - C  18          1.97050    -0.61044  385(g),384(g),387(v),395(v)
                                                    375(v),378(g),281(v),245(v)
                                                    219(v),383(g),382(g)
    33. BD (   1) C  17 - H  32          1.97758    -0.48550  384(v),379(v),386(v),381(g)
    34. BD (   1) C  17 - H  33          1.97627    -0.48495  385(v),380(v),386(v),218(v)
                                                    381(g)
    35. BD (   1) C  18 - C  19          1.96996    -0.67132  385(g),387(g),381(g),397(v)
                                                    391(v),389(g),255(v),227(v)
                                                    254(v),382(v),281(v)
    36. BD (   1) C  18 - C  23          1.97016    -0.67190  384(g),395(g),381(g),389(v)
                                                    396(v),397(g),273(v),227(v)
                                                    272(v),383(v),245(v)
    37. BD (   2) C  18 - C  23          1.65285    -0.24358  393(v),388(v),378(v),275(v)
                                                    248(v),383(v)
    38. BD (   1) C  19 - C  20          1.97628    -0.67569  384(g),381(v),390(g),394(v)
                                                    389(g),391(g),238(v),264(v)
                                                    236(v),263(v)
    39. BD (   2) C  19 - C  20          1.66976    -0.24593  386(v),393(v),266(v),267(v)
                                                    237(v)
    40. BD (   1) C  19 - H  34          1.98003    -0.50253  385(v),390(v),384(g),236(v)
                                                    387(g),254(v)
    41. BD (   1) C  20 - C  21          1.97721    -0.67510  387(g),392(g),396(v),389(v)
                                                    246(v),273(v),394(g),391(g)
                                                    272(v),245(v)
    42. BD (   1) C  20 - H  35          1.98017    -0.50319  384(v),392(v),387(g),390(g)
                                                    263(v),245(v)
    43. BD (   1) C  21 - C  22          1.97721    -0.67540  395(g),390(g),397(v),391(v)
                                                    282(v),394(g),255(v),396(g)
                                                    254(v),281(v)
    44. BD (   2) C  21 - C  22          1.66455    -0.24534  388(v),386(v),258(v),285(v)
                                                    275(g)
    45. BD (   1) C  21 - H  36          1.98028    -0.50333  395(v),387(v),392(g),390(g)
                                                    254(v),272(v)
    46. BD (   1) C  22 - C  23          1.97626    -0.67549  385(g),381(v),392(g),394(v)
                                                    397(g),396(g),238(v),264(v)
                                                    236(v),263(v)
    47. BD (   1) C  22 - H  37          1.98017    -0.50337  385(v),390(v),395(g),392(g)
                                                    263(v),281(v)
    48. BD (   1) C  23 - H  38          1.98010    -0.50274  384(v),392(v),385(g),236(v)
                                                    395(g),272(v)
    49. CR (   1) O   1                  1.99969   -18.88958  92(v),353(v)
    50. CR (   1) C   2                  1.99927   -10.22553  352(g),211(v),354(v),210(v)
    51. CR (   1) O   3                  1.99966   -19.03980  93(v),112(v),92(v),355(v)
                                                    356(v)
    52. CR (   1) N   4                  1.99897   -14.29849  120(v),183(v),352(v),354(g)
                                                    358(v)
    53. CR (   1) C   5                  1.99915   -10.20565  360(v),356(v),354(v),128(v)
                                                    361(v)
    54. CR (   1) C   6                  1.99874   -10.08998  138(v),370(v),174(v),120(v)
                                                    358(v),361(g),363(v),173(v)
                                                    364(v),372(v)
    55. CR (   1) C   7                  1.99889   -10.09230  357(v),130(v),147(v),361(v)
                                                    365(v),290(v),148(v),367(v)
                                                    360(g)
    56. CR (   1) C   8                  1.99897   -10.09597  156(v),368(v),360(v),138(v)
                                                    364(v),294(v),140(v),369(v)
    57. CR (   1) C   9                  1.99897   -10.09593  147(v),363(v),370(v),165(v)
                                                    371(v),298(v),167(v),367(v)
    58. CR (   1) C  10                  1.99889   -10.09255  372(v),175(v),156(v),361(v)
                                                    365(v),302(v),157(v),369(v)
                                                    370(g)
    59. CR (   1) C  11                  1.99874   -10.08995  165(v),360(v),129(v),183(v)
                                                    373(v),361(g),368(v),128(v)
                                                    371(v),357(v)
    60. CR (   1) C  12                  1.99915   -10.20581  370(v),355(v),354(v),173(v)
                                                    361(v)
    61. CR (   1) O  13                  1.99971   -18.89105  182(v),372(v),356(v)
    62. CR (   1) O  14                  1.99971   -18.88909  119(v),357(v),355(v)
    63. CR (   1) C  15                  1.99904   -10.09068  350(v),310(v),306(v),221(v)
                                                    98(v),220(v),93(v)
    64. CR (   1) C  16                  1.99912   -10.08051  314(v),230(v),318(v),212(v)
    65. CR (   1) C  17                  1.99908   -10.07023  385(v),384(v),220(v),326(v)
                                                    322(v),236(v),221(v)
    66. CR (   1) C  18                  1.99883   -10.06099  282(v),246(v),395(v),387(v)
                                                    397(v),389(v),229(v)
    67. CR (   1) C  19                  1.99887   -10.05532  255(v),238(v),381(v),385(v)
                                                    390(v),391(v),330(v),236(v)
    68. CR (   1) C  20                  1.99894   -10.05992  264(v),384(v),247(v),392(v)
                                                    389(v),394(v),334(v),246(v)
                                                    265(v)
    69. CR (   1) C  21                  1.99894   -10.05912  273(v),255(v),395(v),387(v)
                                                    396(v),391(v),338(v),274(v)
                                                    256(v)
    70. CR (   1) C  22                  1.99894   -10.05998  264(v),385(v),283(v),390(v)
                                                    397(v),394(v),342(v),282(v)
                                                    265(v)
    71. CR (   1) C  23                  1.99887   -10.05549  273(v),238(v),381(v),384(v)
                                                    392(v),396(v),346(v),236(v)
    72. LP (   1) O   1                  1.97374    -0.66910  92(v),353(v),352(v)
    73. LP (   2) O   1                  1.82397    -0.28187  352(v),353(v),95(v),93(v)
    74. LP (   1) O   3                  1.96809    -0.61844  350(v),92(v),355(v),356(v)
                                                    112(v),95(v),110(v),93(v)
    75. LP (   2) O   3                  1.83717    -0.36062  351(v),356(v),355(v),96(v)
                                                    113(v),99(v)
    76. LP (   1) N   4                  1.67122    -0.30418  374(v),359(v),352(v),121(v)
                                                    184(v),103(v),353(r)
    77. LP*(   1) C   7                  0.95249    -0.12990  362(v),366(v),78(r),139(g)
                                                    150(v),132(v)
    78. LP (   1) C  10                  0.95256    -0.13009  362(v),366(v),77(r),166(g)
                                                    159(v),177(v)
    79. LP (   1) O  13                  1.97625    -0.66832  182(v),372(v),356(v)
    80. LP (   2) O  13                  1.84597    -0.27574  356(v),372(v),186(v),183(v)
                                                    185(v),198(g)
    81. LP (   1) O  14                  1.97663    -0.66667  119(v),357(v),355(v)
    82. LP (   2) O  14                  1.84529    -0.27390  355(v),357(v),123(v),120(v)
                                                    122(v),207(g)
    83. RY*(   1) O   1                  0.00252     1.20083   
    84. RY*(   2) O   1                  0.00041     1.11684   
    85. RY*(   3) O   1                  0.00017     1.54078   
    86. RY*(   4) O   1                  0.00007     1.54789   
    87. RY*(   5) O   1                  0.00001     2.67487   
    88. RY*(   6) O   1                  0.00001     2.86369   
    89. RY*(   7) O   1                  0.00000     2.80542   
    90. RY*(   8) O   1                  0.00001     2.72349   
    91. RY*(   9) O   1                  0.00001     2.87797   
    92. RY*(   1) C   2                  0.02418     0.55998   
    93. RY*(   2) C   2                  0.00957     1.35399   
    94. RY*(   3) C   2                  0.00537     0.87346   
    95. RY*(   4) C   2                  0.00451     1.48395   
    96. RY*(   5) C   2                  0.00377     1.89573   
    97. RY*(   6) C   2                  0.00118     2.29615   
    98. RY*(   7) C   2                  0.00080     0.77100   
    99. RY*(   8) C   2                  0.00035     1.75514   
   100. RY*(   9) C   2                  0.00005     2.13043   
   101. RY*(   1) O   3                  0.00446     1.20032   
   102. RY*(   2) O   3                  0.00363     1.16648   
   103. RY*(   3) O   3                  0.00147     1.77658   
   104. RY*(   4) O   3                  0.00088     1.42793   
   105. RY*(   5) O   3                  0.00014     2.96063   
   106. RY*(   6) O   3                  0.00011     2.72301   
   107. RY*(   7) O   3                  0.00004     2.70937   
   108. RY*(   8) O   3                  0.00001     2.68838   
   109. RY*(   9) O   3                  0.00002     2.70912   
   110. RY*(   1) N   4                  0.00386     1.16793   
   111. RY*(   2) N   4                  0.00344     1.18901   
   112. RY*(   3) N   4                  0.00191     1.13525   
   113. RY*(   4) N   4                  0.00142     2.67883   
   114. RY*(   5) N   4                  0.00113     1.26652   
   115. RY*(   6) N   4                  0.00051     2.11032   
   116. RY*(   7) N   4                  0.00046     2.69951   
   117. RY*(   8) N   4                  0.00024     2.26867   
   118. RY*(   9) N   4                  0.00005     2.56072   
   119. RY*(   1) C   5                  0.01870     0.53654   
   120. RY*(   2) C   5                  0.01133     1.16317   
   121. RY*(   3) C   5                  0.00458     1.60713   
   122. RY*(   4) C   5                  0.00411     1.20275   
   123. RY*(   5) C   5                  0.00268     1.48971   
   124. RY*(   6) C   5                  0.00107     1.38400   
   125. RY*(   7) C   5                  0.00047     1.48260   
   126. RY*(   8) C   5                  0.00036     2.06263   
   127. RY*(   9) C   5                  0.00003     2.12219   
   128. RY*(   1) C   6                  0.00607     1.12145   
   129. RY*(   2) C   6                  0.00371     0.97945   
   130. RY*(   3) C   6                  0.00220     0.71946   
   131. RY*(   4) C   6                  0.00104     0.95641   
   132. RY*(   5) C   6                  0.00078     1.56969   
   133. RY*(   6) C   6                  0.00027     1.90100   
   134. RY*(   7) C   6                  0.00024     2.36328   
   135. RY*(   8) C   6                  0.00016     2.24213   
   136. RY*(   9) C   6                  0.00002     2.18484   
   137. RY*(   1) C   7                  0.00638     1.10000   
   138. RY*(   2) C   7                  0.00298     0.66439   
   139. RY*(   3) C   7                  0.00096     0.70040   
   140. RY*(   4) C   7                  0.00088     0.61051   
   141. RY*(   5) C   7                  0.00046     1.75825   
   142. RY*(   6) C   7                  0.00010     2.35359   
   143. RY*(   7) C   7                  0.00006     2.32726   
   144. RY*(   8) C   7                  0.00001     1.87662   
   145. RY*(   9) C   7                  0.00001     2.20448   
   146. RY*(   1) C   8                  0.00531     1.15148   
   147. RY*(   2) C   8                  0.00256     0.64194   
   148. RY*(   3) C   8                  0.00091     0.65709   
   149. RY*(   4) C   8                  0.00066     1.47595   
   150. RY*(   5) C   8                  0.00060     1.03775   
   151. RY*(   6) C   8                  0.00015     2.35295   
   152. RY*(   7) C   8                  0.00005     2.22696   
   153. RY*(   8) C   8                  0.00000     1.82731   
   154. RY*(   9) C   8                  0.00000     2.17780   
   155. RY*(   1) C   9                  0.00531     1.15139   
   156. RY*(   2) C   9                  0.00256     0.64186   
   157. RY*(   3) C   9                  0.00091     0.65658   
   158. RY*(   4) C   9                  0.00066     1.45158   
   159. RY*(   5) C   9                  0.00060     1.06195   
   160. RY*(   6) C   9                  0.00015     2.35301   
   161. RY*(   7) C   9                  0.00005     2.22739   
   162. RY*(   8) C   9                  0.00000     1.87163   
   163. RY*(   9) C   9                  0.00000     2.13410   
   164. RY*(   1) C  10                  0.00636     1.09906   
   165. RY*(   2) C  10                  0.00297     0.66451   
   166. RY*(   3) C  10                  0.00096     0.70406   
   167. RY*(   4) C  10                  0.00088     0.60592   
   168. RY*(   5) C  10                  0.00046     1.75854   
   169. RY*(   6) C  10                  0.00010     2.35264   
   170. RY*(   7) C  10                  0.00006     2.32845   
   171. RY*(   8) C  10                  0.00001     1.88904   
   172. RY*(   9) C  10                  0.00001     2.19158   
   173. RY*(   1) C  11                  0.00609     1.11998   
   174. RY*(   2) C  11                  0.00367     0.98686   
   175. RY*(   3) C  11                  0.00219     0.71490   
   176. RY*(   4) C  11                  0.00105     0.92059   
   177. RY*(   5) C  11                  0.00079     1.60703   
   178. RY*(   6) C  11                  0.00027     1.88654   
   179. RY*(   7) C  11                  0.00024     2.37724   
   180. RY*(   8) C  11                  0.00016     2.24186   
   181. RY*(   9) C  11                  0.00003     2.18564   
   182. RY*(   1) C  12                  0.01865     0.54059   
   183. RY*(   2) C  12                  0.01108     1.18537   
   184. RY*(   3) C  12                  0.00461     1.64220   
   185. RY*(   4) C  12                  0.00405     1.11643   
   186. RY*(   5) C  12                  0.00266     1.54391   
   187. RY*(   6) C  12                  0.00104     1.43860   
   188. RY*(   7) C  12                  0.00045     1.51795   
   189. RY*(   8) C  12                  0.00037     1.96499   
   190. RY*(   9) C  12                  0.00003     2.11941   
   191. RY*(   1) O  13                  0.00245     1.21393   
   192. RY*(   2) O  13                  0.00070     1.10034   
   193. RY*(   3) O  13                  0.00026     1.61847   
   194. RY*(   4) O  13                  0.00008     1.04761   
   195. RY*(   5) O  13                  0.00002     3.32290   
   196. RY*(   6) O  13                  0.00000     2.78044   
   197. RY*(   7) O  13                  0.00001     2.74000   
   198. RY*(   8) O  13                  0.00001     2.99705   
   199. RY*(   9) O  13                  0.00000     2.68358   
   200. RY*(   1) O  14                  0.00245     1.21392   
   201. RY*(   2) O  14                  0.00068     1.10370   
   202. RY*(   3) O  14                  0.00026     1.60636   
   203. RY*(   4) O  14                  0.00008     1.04968   
   204. RY*(   5) O  14                  0.00002     3.34373   
   205. RY*(   6) O  14                  0.00001     2.64560   
   206. RY*(   7) O  14                  0.00000     2.83790   
   207. RY*(   8) O  14                  0.00001     2.98527   
   208. RY*(   9) O  14                  0.00000     2.71763   
   209. RY*(   1) C  15                  0.00522     0.91900   
   210. RY*(   2) C  15                  0.00326     0.79389   
   211. RY*(   3) C  15                  0.00132     0.89611   
   212. RY*(   4) C  15                  0.00084     0.70679   
   213. RY*(   5) C  15                  0.00030     2.15131   
   214. RY*(   6) C  15                  0.00019     2.14296   
   215. RY*(   7) C  15                  0.00007     2.08239   
   216. RY*(   8) C  15                  0.00006     2.26124   
   217. RY*(   9) C  15                  0.00003     2.10975   
   218. RY*(   1) C  16                  0.00347     0.99786   
   219. RY*(   2) C  16                  0.00253     1.00065   
   220. RY*(   3) C  16                  0.00246     0.82053   
   221. RY*(   4) C  16                  0.00059     0.76290   
   222. RY*(   5) C  16                  0.00038     2.04542   
   223. RY*(   6) C  16                  0.00011     2.13339   
   224. RY*(   7) C  16                  0.00008     1.97400   
   225. RY*(   8) C  16                  0.00002     2.25242   
   226. RY*(   9) C  16                  0.00000     2.20190   
   227. RY*(   1) C  17                  0.00697     0.95362   
   228. RY*(   2) C  17                  0.00346     0.84571   
   229. RY*(   3) C  17                  0.00085     1.00607   
   230. RY*(   4) C  17                  0.00068     0.83075   
   231. RY*(   5) C  17                  0.00034     2.13846   
   232. RY*(   6) C  17                  0.00020     1.74462   
   233. RY*(   7) C  17                  0.00011     2.19242   
   234. RY*(   8) C  17                  0.00001     2.35904   
   235. RY*(   9) C  17                  0.00002     2.18397   
   236. RY*(   1) C  18                  0.00571     1.17262   
   237. RY*(   2) C  18                  0.00401     0.77370   
   238. RY*(   3) C  18                  0.00323     0.97187   
   239. RY*(   4) C  18                  0.00102     0.78705   
   240. RY*(   5) C  18                  0.00071     1.92620   
   241. RY*(   6) C  18                  0.00034     2.35200   
   242. RY*(   7) C  18                  0.00018     1.86289   
   243. RY*(   8) C  18                  0.00014     2.21002   
   244. RY*(   9) C  18                  0.00002     2.19666   
   245. RY*(   1) C  19                  0.00585     1.15705   
   246. RY*(   2) C  19                  0.00269     0.73147   
   247. RY*(   3) C  19                  0.00109     0.62228   
   248. RY*(   4) C  19                  0.00075     0.63713   
   249. RY*(   5) C  19                  0.00066     1.93273   
   250. RY*(   6) C  19                  0.00012     2.36228   
   251. RY*(   7) C  19                  0.00005     2.37082   
   252. RY*(   8) C  19                  0.00001     1.97730   
   253. RY*(   9) C  19                  0.00001     2.14781   
   254. RY*(   1) C  20                  0.00540     1.17139   
   255. RY*(   2) C  20                  0.00276     0.66559   
   256. RY*(   3) C  20                  0.00086     0.74526   
   257. RY*(   4) C  20                  0.00079     1.10702   
   258. RY*(   5) C  20                  0.00062     1.38082   
   259. RY*(   6) C  20                  0.00014     2.39520   
   260. RY*(   7) C  20                  0.00005     2.26802   
   261. RY*(   8) C  20                  0.00000     1.95284   
   262. RY*(   9) C  20                  0.00000     2.13496   
   263. RY*(   1) C  21                  0.00518     1.18106   
   264. RY*(   2) C  21                  0.00256     0.66066   
   265. RY*(   3) C  21                  0.00092     0.65500   
   266. RY*(   4) C  21                  0.00079     0.71707   
   267. RY*(   5) C  21                  0.00064     1.84539   
   268. RY*(   6) C  21                  0.00014     2.39651   
   269. RY*(   7) C  21                  0.00005     2.25526   
   270. RY*(   8) C  21                  0.00000     1.86727   
   271. RY*(   9) C  21                  0.00000     2.21988   
   272. RY*(   1) C  22                  0.00540     1.17133   
   273. RY*(   2) C  22                  0.00275     0.66515   
   274. RY*(   3) C  22                  0.00086     0.68080   
   275. RY*(   4) C  22                  0.00072     0.91825   
   276. RY*(   5) C  22                  0.00068     1.63250   
   277. RY*(   6) C  22                  0.00014     2.39512   
   278. RY*(   7) C  22                  0.00005     2.26800   
   279. RY*(   8) C  22                  0.00000     2.02496   
   280. RY*(   9) C  22                  0.00000     2.06237   
   281. RY*(   1) C  23                  0.00585     1.15752   
   282. RY*(   2) C  23                  0.00263     0.72993   
   283. RY*(   3) C  23                  0.00110     0.61716   
   284. RY*(   4) C  23                  0.00082     0.89419   
   285. RY*(   5) C  23                  0.00062     1.67519   
   286. RY*(   6) C  23                  0.00012     2.36369   
   287. RY*(   7) C  23                  0.00004     2.36780   
   288. RY*(   8) C  23                  0.00001     2.12566   
   289. RY*(   9) C  23                  0.00001     2.00021   
   290. RY*(   1) H  24                  0.00224     0.32613   
   291. RY*(   2) H  24                  0.00016     1.64378   
   292. RY*(   3) H  24                  0.00008     1.98803   
   293. RY*(   4) H  24                  0.00006     2.32906   
   294. RY*(   1) H  25                  0.00151     0.33853   
   295. RY*(   2) H  25                  0.00016     1.62697   
   296. RY*(   3) H  25                  0.00008     1.95537   
   297. RY*(   4) H  25                  0.00006     2.31110   
   298. RY*(   1) H  26                  0.00151     0.33850   
   299. RY*(   2) H  26                  0.00016     1.62693   
   300. RY*(   3) H  26                  0.00008     1.95524   
   301. RY*(   4) H  26                  0.00006     2.31112   
   302. RY*(   1) H  27                  0.00222     0.32580   
   303. RY*(   2) H  27                  0.00016     1.64357   
   304. RY*(   3) H  27                  0.00008     1.98905   
   305. RY*(   4) H  27                  0.00006     2.32710   
   306. RY*(   1) H  28                  0.00255     0.37318   
   307. RY*(   2) H  28                  0.00017     1.83880   
   308. RY*(   3) H  28                  0.00013     1.84541   
   309. RY*(   4) H  28                  0.00004     2.29083   
   310. RY*(   1) H  29                  0.00284     0.37169   
   311. RY*(   2) H  29                  0.00016     1.86204   
   312. RY*(   3) H  29                  0.00013     1.81971   
   313. RY*(   4) H  29                  0.00004     2.29887   
   314. RY*(   1) H  30                  0.00349     0.41955   
   315. RY*(   2) H  30                  0.00018     1.84022   
   316. RY*(   3) H  30                  0.00011     1.85410   
   317. RY*(   4) H  30                  0.00005     2.35614   
   318. RY*(   1) H  31                  0.00290     0.39750   
   319. RY*(   2) H  31                  0.00018     1.83741   
   320. RY*(   3) H  31                  0.00011     1.86558   
   321. RY*(   4) H  31                  0.00005     2.33316   
   322. RY*(   1) H  32                  0.00251     0.39935   
   323. RY*(   2) H  32                  0.00018     1.82553   
   324. RY*(   3) H  32                  0.00013     1.84283   
   325. RY*(   4) H  32                  0.00004     2.32986   
   326. RY*(   1) H  33                  0.00251     0.40008   
   327. RY*(   2) H  33                  0.00019     1.83197   
   328. RY*(   3) H  33                  0.00013     1.84829   
   329. RY*(   4) H  33                  0.00004     2.32766   
   330. RY*(   1) H  34                  0.00173     0.37384   
   331. RY*(   2) H  34                  0.00019     1.66207   
   332. RY*(   3) H  34                  0.00008     1.99685   
   333. RY*(   4) H  34                  0.00006     2.34457   
   334. RY*(   1) H  35                  0.00166     0.36078   
   335. RY*(   2) H  35                  0.00018     1.65314   
   336. RY*(   3) H  35                  0.00009     1.97425   
   337. RY*(   4) H  35                  0.00006     2.33497   
   338. RY*(   1) H  36                  0.00162     0.35979   
   339. RY*(   2) H  36                  0.00018     1.65299   
   340. RY*(   3) H  36                  0.00008     1.97149   
   341. RY*(   4) H  36                  0.00006     2.33630   
   342. RY*(   1) H  37                  0.00166     0.36056   
   343. RY*(   2) H  37                  0.00018     1.65269   
   344. RY*(   3) H  37                  0.00009     1.97388   
   345. RY*(   4) H  37                  0.00006     2.33443   
   346. RY*(   1) H  38                  0.00173     0.37193   
   347. RY*(   2) H  38                  0.00019     1.66255   
   348. RY*(   3) H  38                  0.00008     2.08808   
   349. RY*(   4) H  38                  0.00007     2.25217   
   350. BD*(   1) O   1 - C   2          0.02077     0.61854   
   351. BD*(   2) O   1 - C   2          0.17748     0.00603  96(g),84(g),375(v)
   352. BD*(   1) C   2 - O   3          0.14262     0.27889  354(g),93(g),377(v),105(g)
                                                    350(g),376(v),98(g),101(g)
   353. BD*(   1) C   2 - C  15          0.05258     0.39795   
   354. BD*(   1) O   3 - N   4          0.04086     0.21712   
   355. BD*(   1) N   4 - C   5          0.10681     0.37307  356(g),372(v),120(g),361(v)
                                                    114(g),358(g),373(v),354(g)
                                                    111(g),360(v),123(g)
   356. BD*(   1) N   4 - C  12          0.10547     0.37406  355(g),357(v),183(g),361(v)
                                                    114(g),358(v),373(g),111(g)
                                                    370(v),354(g)
   357. BD*(   1) C   5 - C   6          0.07373     0.41206   
   358. BD*(   1) C   5 - O  14          0.01163     0.60949   
   359. BD*(   2) C   5 - O  14          0.22834     0.00425  362(v),201(g),121(g),125(g)
   360. BD*(   1) C   6 - C   7          0.02477     0.56240   
   361. BD*(   1) C   6 - C  11          0.03094     0.53709   
   362. BD*(   2) C   6 - C  11          0.42049     0.01236  359(v),374(v),77(v),78(v)
                                                    366(r),176(g),131(g),166(v)
                                                    139(v)
   363. BD*(   1) C   7 - C   8          0.01549     0.54170   
   364. BD*(   1) C   7 - H  24          0.01511     0.44985   
   365. BD*(   1) C   8 - C   9          0.01700     0.54383   
   366. BD*(   2) C   8 - C   9          0.30581     0.00883  77(v),78(v),362(r),158(g)
                                                    149(g)
   367. BD*(   1) C   8 - H  25          0.01350     0.45030   
   368. BD*(   1) C   9 - C  10          0.01548     0.54166   
   369. BD*(   1) C   9 - H  26          0.01350     0.45027   
   370. BD*(   1) C  10 - C  11          0.02488     0.56190   
   371. BD*(   1) C  10 - H  27          0.01506     0.44951   
   372. BD*(   1) C  11 - C  12          0.07306     0.41416   
   373. BD*(   1) C  12 - O  13          0.01177     0.60552   
   374. BD*(   2) C  12 - O  13          0.23228     0.00238  362(v),192(g),184(g),188(g)
   375. BD*(   1) C  15 - C  16          0.01368     0.37210   
   376. BD*(   1) C  15 - H  28          0.01334     0.43348   
   377. BD*(   1) C  15 - H  29          0.01480     0.42907   
   378. BD*(   1) C  16 - C  17          0.01756     0.38903   
   379. BD*(   1) C  16 - H  30          0.01559     0.45054   
   380. BD*(   1) C  16 - H  31          0.01571     0.44543   
   381. BD*(   1) C  17 - C  18          0.02315     0.43211   
   382. BD*(   1) C  17 - H  32          0.01458     0.43639   
   383. BD*(   1) C  17 - H  33          0.01508     0.43593   
   384. BD*(   1) C  18 - C  19          0.02682     0.57590   
   385. BD*(   1) C  18 - C  23          0.02663     0.57692   
   386. BD*(   2) C  18 - C  23          0.34668     0.04357  388(v),393(v),284(g),378(v)
                                                    237(g),275(v),248(v)
   387. BD*(   1) C  19 - C  20          0.01688     0.58379   
   388. BD*(   2) C  19 - C  20          0.32962     0.04034  393(v),386(v),248(g),257(g)
   389. BD*(   1) C  19 - H  34          0.01502     0.46554   
   390. BD*(   1) C  20 - C  21          0.01778     0.58032   
   391. BD*(   1) C  20 - H  35          0.01420     0.47273   
   392. BD*(   1) C  21 - C  22          0.01777     0.58081   
   393. BD*(   2) C  21 - C  22          0.33434     0.03997  388(v),386(v),266(g),276(g)
                                                    275(g)
   394. BD*(   1) C  21 - H  36          0.01436     0.47391   
   395. BD*(   1) C  22 - C  23          0.01690     0.58283   
   396. BD*(   1) C  22 - H  37          0.01420     0.47247   
   397. BD*(   1) C  23 - H  38          0.01509     0.46501   
       -------------------------------
              Total Lewis  157.12463  ( 96.9905%)
        Valence non-Lewis    4.49167  (  2.7726%)
        Rydberg non-Lewis    0.38369  (  0.2368%)
       -------------------------------
            Total unit  1  162.00000  (100.0000%)
           Charge unit  1    0.00000
 Unable to Open any file for archive entry.
 1\1\GINC-COMPUTE-0-4\SP\RB3LYP\def2SVP\C18H15N1O4\ZAHRT2\13-Mar-2021\0
 \\# b3lyp/def2svp geom=NewRedundant pop=NBO\\13\\0,1\O,0,1.4556656678,
 1.0794798344,-1.6154150905\C,0,0.6714334393,0.1823261177,-1.6814812493
 \O,0,0.9787621364,-1.1112325919,-1.24690629\N,0,2.1969233049,-1.195790
 2678,-0.6466212658\C,0,3.3918781856,-1.360678375,-1.378804564\C,0,4.45
 77496441,-1.1934929386,-0.3435485835\C,0,5.8345119357,-1.3246732993,-0
 .4633875001\C,0,6.6099046434,-1.0986050715,0.6839312661\C,0,6.01247284
 18,-0.7545547331,1.9043121197\C,0,4.6200069054,-0.6251946013,2.0173185
 788\C,0,3.8602732614,-0.8494860392,0.8771798737\C,0,2.3807636978,-0.77
 70412031,0.6869469861\O,0,1.5044693313,-0.4450231156,1.4417507032\O,0,
 3.4725926718,-1.5837207884,-2.5570244452\C,0,-0.7593755436,0.216559138
 7,-2.1295508203\C,0,-1.6829767542,0.4788111083,-0.9257378709\C,0,-3.16
 70415227,0.474907961,-1.3176420688\C,0,-4.0711676899,0.7432305838,-0.1
 387212452\C,0,-4.4805280347,-0.3030993762,0.7013904691\C,0,-5.27562270
 05,-0.0536079093,1.8220509553\C,0,-5.6744023694,1.2520203546,2.1222823
 926\C,0,-5.2726074848,2.3033821909,1.2940970362\C,0,-4.4770302354,2.04
 86457752,0.1743245497\H,0,6.287706623,-1.5901659718,-1.4203759279\H,0,
 7.696947619,-1.1894248249,0.6265301266\H,0,6.6428086264,-0.5825445882,
 2.7796788529\H,0,4.1426694126,-0.3549039895,2.9611220513\H,0,-0.858588
 3388,1.0176575643,-2.8762299076\H,0,-1.0153377778,-0.7446003379,-2.600
 2680717\H,0,-1.4979248177,-0.2824430909,-0.151089132\H,0,-1.4218658848
 ,1.448453313,-0.4716755027\H,0,-3.3377400527,1.2339029298,-2.099505476
 8\H,0,-3.4181551789,-0.5012132545,-1.7662439245\H,0,-4.1728575377,-1.3
 272734703,0.4714178329\H,0,-5.5871705344,-0.8823209761,2.4626968782\H,
 0,-6.2981369468,1.4488806717,2.9974851539\H,0,-5.5817977098,3.32705523
 71,1.5194522673\H,0,-4.1672128332,2.875778034,-0.470884252\\Version=ES
 64L-G16RevC.01\State=1-A\HF=-1049.8274624\RMSD=5.191e-09\Dipole=0.5275
 05,-0.1636986,0.5672465\Quadrupole=13.4631948,-6.5748403,-6.8883545,-3
 .6935762,9.02592,-1.9007794\PG=C01 [X(C18H15N1O4)]\\@
 The archive entry for this job was punched.


 THERE'S A SUCKER BORN EVERY MINUTE

              -- PHINEAS TAYLOR (P.T.) BARNUM
 File lengths (MBytes):  RWF=     89 Int=      0 D2E=      0 Chk=     10 Scr=      1
 Normal termination of Gaussian 16
