# Supplementary material for: Machine-Learning-Guided Discovery of Electrochemical Reactions
Source: J Am Chem Soc. 2022 Dec 2;144(49):22599–610. doi: 10.1021/jacs.2c08997 (PMC9756344; doi:10.1021/jacs.2c08997)
Supplement: Supplementary file 4 — ja2c08997_si_004.zip [file ja2c08997_si_004.zip › Reactivity Prediction/Nlogs_notimes/27.log]

 Entering Gaussian System, Link 0=g16
 Input=27.com
 Output=27.log
 Initial command:
  
 Copyright (c) 1988-2019, Gaussian, Inc.  All Rights Reserved.
  
 This is part of the Gaussian(R) 16 program.  It is based on
 the Gaussian(R) 09 system (copyright 2009, Gaussian, Inc.),
 the Gaussian(R) 03 system (copyright 2003, Gaussian, Inc.),
 the Gaussian(R) 98 system (copyright 1998, Gaussian, Inc.),
 the Gaussian(R) 94 system (copyright 1995, Gaussian, Inc.),
 the Gaussian 92(TM) system (copyright 1992, Gaussian, Inc.),
 the Gaussian 90(TM) system (copyright 1990, Gaussian, Inc.),
 the Gaussian 88(TM) system (copyright 1988, Gaussian, Inc.),
 the Gaussian 86(TM) system (copyright 1986, Carnegie Mellon
 University), and the Gaussian 82(TM) system (copyright 1983,
 Carnegie Mellon University). Gaussian is a federally registered
 trademark of Gaussian, Inc.
  
 This software contains proprietary and confidential information,
 including trade secrets, belonging to Gaussian, Inc.
  
 This software is provided under written license and may be
 used, copied, transmitted, or stored only in accord with that
 written license.
  
 The following legend is applicable only to US Government
 contracts under FAR:
  
                    RESTRICTED RIGHTS LEGEND
  
 Use, reproduction and disclosure by the US Government is
 subject to restrictions as set forth in subparagraphs (a)
 and (c) of the Commercial Computer Software - Restricted
 Rights clause in FAR 52.227-19.
  
 Gaussian, Inc.
 340 Quinnipiac St., Bldg. 40, Wallingford CT 06492
  
  
 ---------------------------------------------------------------
 Warning -- This program may not be used in any manner that
 competes with the business of Gaussian, Inc. or will provide
 assistance to any competitor of Gaussian, Inc.  The licensee
 of this program is prohibited from giving any competitor of
 Gaussian, Inc. access to this program.  By using this program,
 the user acknowledges that Gaussian, Inc. is engaged in the
 business of creating and licensing software in the field of
 computational chemistry and represents and warrants to the
 licensee that it is not a competitor of Gaussian, Inc. and that
 it will not use this program in any manner prohibited above.
 ---------------------------------------------------------------
  

 Cite this work as:
 Gaussian 16, Revision C.01,
 M. J. Frisch, G. W. Trucks, H. B. Schlegel, G. E. Scuseria, 
 M. A. Robb, J. R. Cheeseman, G. Scalmani, V. Barone, 
 G. A. Petersson, H. Nakatsuji, X. Li, M. Caricato, A. V. Marenich, 
 J. Bloino, B. G. Janesko, R. Gomperts, B. Mennucci, H. P. Hratchian, 
 J. V. Ortiz, A. F. Izmaylov, J. L. Sonnenberg, D. Williams-Young, 
 F. Ding, F. Lipparini, F. Egidi, J. Goings, B. Peng, A. Petrone, 
 T. Henderson, D. Ranasinghe, V. G. Zakrzewski, J. Gao, N. Rega, 
 G. Zheng, W. Liang, M. Hada, M. Ehara, K. Toyota, R. Fukuda, 
 J. Hasegawa, M. Ishida, T. Nakajima, Y. Honda, O. Kitao, H. Nakai, 
 T. Vreven, K. Throssell, J. A. Montgomery, Jr., J. E. Peralta, 
 F. Ogliaro, M. J. Bearpark, J. J. Heyd, E. N. Brothers, K. N. Kudin, 
 V. N. Staroverov, T. A. Keith, R. Kobayashi, J. Normand, 
 K. Raghavachari, A. P. Rendell, J. C. Burant, S. S. Iyengar, 
 J. Tomasi, M. Cossi, J. M. Millam, M. Klene, C. Adamo, R. Cammi, 
 J. W. Ochterski, R. L. Martin, K. Morokuma, O. Farkas, 
 J. B. Foresman, and D. J. Fox, Gaussian, Inc., Wallingford CT, 2019.
 
 ******************************************
 Gaussian 16:  ES64L-G16RevC.01  3-Jul-2019
                13-Mar-2021 
 ******************************************
 %nprocshared=16
 Will use up to   16 processors via shared memory.
 %mem=7GB
 -----------------------------------------
 # b3lyp/def2svp geom=NewRedundant pop=NBO
 -----------------------------------------
 1/29=4000,38=1,172=1/1;
 2/12=2,17=6,18=5,40=1/2;
 3/5=43,7=101,11=2,25=1,30=1,74=-5/1,2,3;
 4//1;
 5/5=2,38=5/2;
 6/7=2,8=2,9=2,10=2,28=1,40=1/1,7;
 99/5=1,9=1/99;
 --
 27
 --
 Symbolic Z-matrix:
 Charge =  0 Multiplicity = 1
 O                    -3.80729   0.3229    0.98049 
 C                    -4.012     0.00961  -0.17627 
 O                    -5.21136  -0.0008   -0.79732 
 C                    -6.43603   0.37259  -0.09272 
 C                    -7.51067   0.21127  -1.16637 
 C                    -6.3494    1.82779   0.37283 
 C                    -6.68423  -0.58913   1.07132 
 N                    -3.04143  -0.40022  -1.04326 
 C                    -1.63499  -0.35256  -0.68973 
 C                    -1.02806   1.04539  -0.88667 
 C                     0.45796   1.06999  -0.52629 
 C                     1.23222   0.01586  -1.34237 
 C                     2.70479   0.04071  -1.03354 
 O                     2.90479  -0.26793   0.31552 
 N                     4.21655  -0.27852   0.67385 
 C                     4.91399   0.91155   0.97023 
 C                     6.33333   0.46104   1.0951 
 C                     7.4629    1.18317   1.45538 
 C                     8.68843   0.50053   1.48003 
 C                     8.76476  -0.86039   1.15336 
 C                     7.61806  -1.58326   0.79136 
 C                     6.40965  -0.90026   0.76838 
 C                     5.04317  -1.39214   0.4172 
 O                     4.67289  -2.46069   0.00804 
 O                     4.42325   2.0036    1.08053 
 O                     3.61556   0.2748   -1.76944 
 C                     0.6341   -1.3886   -1.12391 
 C                    -0.85438  -1.40931  -1.47561 
 H                    -7.30392   0.87261  -2.02115 
 H                    -8.49933   0.4664   -0.75666 
 H                    -7.53875  -0.82668  -1.53039 
 H                    -5.56824   1.94968   1.13296 
 H                    -7.31526   2.13866   0.79995 
 H                    -6.12359   2.48683  -0.47991 
 H                    -6.69594  -1.62888   0.70928 
 H                    -5.90398  -0.48771   1.83543 
 H                    -7.66238  -0.37373   1.52829 
 H                    -3.30807  -0.52782  -2.0125 
 H                    -1.57919  -0.59348   0.38408 
 H                    -1.58333   1.76519  -0.26633 
 H                    -1.16561   1.3468   -1.94115 
 H                     0.88413   2.07024  -0.7012 
 H                     0.58748   0.85526   0.54673 
 H                     1.16485   0.27103  -2.41204 
 H                     7.3905    2.24351   1.70461 
 H                     9.59906   1.03712   1.75572 
 H                     9.73374  -1.36397   1.17939 
 H                     7.66464  -2.64258   0.53184 
 H                     0.77266  -1.67296  -0.06854 
 H                     1.18293  -2.12995  -1.72543 
 H                    -0.97834  -1.21715  -2.55818 
 H                    -1.28061  -2.40542  -1.2776 
 
 Stoichiometry    C20H24N2O6
 Framework group  C1[X(C20H24N2O6)]
 Deg. of freedom   150
 Full point group                 C1      NOp   1
 Largest Abelian subgroup         C1      NOp   1
 Largest concise Abelian subgroup C1      NOp   1
                         Standard orientation:                         
 ---------------------------------------------------------------------
 Center     Atomic      Atomic             Coordinates (Angstroms)
 Number     Number       Type             X           Y           Z
 ---------------------------------------------------------------------
      1          8           0        4.600482    0.877152   -1.094417
      2          6           0        4.890159    0.018478   -0.283910
      3          8           0        6.136391   -0.294909    0.131993
      4          6           0        7.310380    0.399915   -0.392098
      5          6           0        8.464943   -0.276040    0.345221
      6          6           0        7.239252    1.887382   -0.039615
      7          6           0        7.423403    0.171893   -1.900984
      8          7           0        3.981516   -0.787914    0.337173
      9          6           0        2.553046   -0.581685    0.187999
     10          6           0        2.017572    0.511912    1.125400
     11          6           0        0.508411    0.700958    0.965886
     12          6           0       -0.233129   -0.630778    1.196644
     13          6           0       -1.724538   -0.467743    1.080107
     14          8           0       -2.048987   -0.044973   -0.212645
     15          7           0       -3.385775    0.114713   -0.404321
     16          6           0       -4.060744    1.281086    0.013448
     17          6           0       -5.501401    0.942183   -0.193253
     18          6           0       -6.629543    1.734414   -0.029357
     19          6           0       -7.877450    1.146957   -0.286577
     20          6           0       -7.976780   -0.190256   -0.694779
     21          6           0       -6.831464   -0.983819   -0.859153
     22          6           0       -5.600738   -0.395381   -0.601605
     23          6           0       -4.228849   -0.982520   -0.677485
     24          8           0       -3.865590   -2.105799   -0.906841
     25          8           0       -3.540579    2.281196    0.431497
     26          8           0       -2.560609   -0.653178    1.912242
     27          6           0        0.291513   -1.719053    0.238331
     28          6           0        1.802538   -1.900291    0.392179
     29          1           0        8.355888   -0.147422    1.432574
     30          1           0        9.424372    0.163702    0.034542
     31          1           0        8.484808   -1.353726    0.124214
     32          1           0        6.401880    2.372325   -0.555854
     33          1           0        8.176595    2.383670   -0.334644
     34          1           0        7.110953    2.014855    1.046558
     35          1           0        7.426729   -0.906506   -2.123104
     36          1           0        6.585831    0.641298   -2.431155
     37          1           0        8.366892    0.601565   -2.271388
     38          1           0        4.323987   -1.390439    1.076424
     39          1           0        2.397925   -0.239952   -0.848048
     40          1           0        2.545065    1.453842    0.911448
     41          1           0        2.254727    0.232944    2.168291
     42          1           0        0.136203    1.466135    1.664930
     43          1           0        0.280924    1.063972   -0.049359
     44          1           0       -0.066300   -0.958023    2.235368
     45          1           0       -6.538838    2.773724    0.292023
     46          1           0       -8.787390    1.738931   -0.165087
     47          1           0       -8.962644   -0.620330   -0.885289
     48          1           0       -6.895551   -2.027227   -1.173585
     49          1           0        0.053911   -1.424992   -0.796530
     50          1           0       -0.231962   -2.669801    0.424606
     51          1           0        2.024446   -2.287637    1.404586
     52          1           0        2.173010   -2.650095   -0.324514
 ---------------------------------------------------------------------
 Rotational constants (GHZ):           0.6534109           0.0500902           0.0489818
 Standard basis: def2SVP (5D, 7F)
 There are   540 symmetry adapted cartesian basis functions of A   symmetry.
 There are   512 symmetry adapted basis functions of A   symmetry.
   512 basis functions,   868 primitive gaussians,   540 cartesian basis functions
   103 alpha electrons      103 beta electrons
       nuclear repulsion energy      2531.8041151982 Hartrees.
 NAtoms=   52 NActive=   52 NUniq=   52 SFac= 1.00D+00 NAtFMM=   60 NAOKFM=F Big=F
 Integral buffers will be    131072 words long.
 Raffenetti 2 integral format.
 Two-electron integral symmetry is turned on.
 One-electron integrals computed using PRISM.
   1 Symmetry operations used in ECPInt.
 ECPInt:  NShTT=   28920 NPrTT=  104632 LenC2=   20862 LenP2D=   50500.
 LDataN:  DoStor=T MaxTD1= 4 Len=   56
 NBasis=   512 RedAO= T EigKep=  2.83D-04  NBF=   512
 NBsUse=   512 1.00D-06 EigRej= -1.00D+00 NBFU=   512
 ExpMin= 1.22D-01 ExpMax= 2.27D+03 ExpMxC= 3.41D+02 IAcc=3 IRadAn=         5 AccDes= 0.00D+00
 Harris functional with IExCor=  402 and IRadAn=       5 diagonalized for initial guess.
 HarFok:  IExCor=  402 AccDes= 0.00D+00 IRadAn=         5 IDoV= 1 UseB2=F ITyADJ=14
 ICtDFT=  3500011 ScaDFX=  1.000000  1.000000  1.000000  1.000000
 FoFCou: FMM=F IPFlag=           0 FMFlag=      100000 FMFlg1=           0
         NFxFlg=           0 DoJE=T BraDBF=F KetDBF=T FulRan=T
         wScrn=  0.000000 ICntrl=       500 IOpCl=  0 I1Cent=   200000004 NGrid=           0
         NMat0=    1 NMatS0=      1 NMatT0=    0 NMatD0=    1 NMtDS0=    0 NMtDT0=    0
 Petite list used in FoFCou.
 Requested convergence on RMS density matrix=1.00D-08 within 128 cycles.
 Requested convergence on MAX density matrix=1.00D-06.
 Requested convergence on             energy=1.00D-06.
 No special actions if energy rises.
 Integral accuracy reduced to 1.0D-05 until final iterations.
 Initial convergence to 1.0D-05 achieved.  Increase integral accuracy.
 SCF Done:  E(RB3LYP) =  -1336.49436618     A.U. after   15 cycles
            NFock= 15  Conv=0.51D-08     -V/T= 2.0099

 **********************************************************************

            Population analysis using the SCF Density.

 **********************************************************************

 Orbital symmetries:
       Occupied  (A) (A) (A) (A) (A) (A) (A) (A) (A) (A) (A) (A)
                 (A) (A) (A) (A) (A) (A) (A) (A) (A) (A) (A) (A)
                 (A) (A) (A) (A) (A) (A) (A) (A) (A) (A) (A) (A)
                 (A) (A) (A) (A) (A) (A) (A) (A) (A) (A) (A) (A)
                 (A) (A) (A) (A) (A) (A) (A) (A) (A) (A) (A) (A)
                 (A) (A) (A) (A) (A) (A) (A) (A) (A) (A) (A) (A)
                 (A) (A) (A) (A) (A) (A) (A) (A) (A) (A) (A) (A)
                 (A) (A) (A) (A) (A) (A) (A) (A) (A) (A) (A) (A)
                 (A) (A) (A) (A) (A) (A) (A)
       Virtual   (A) (A) (A) (A) (A) (A) (A) (A) (A) (A) (A) (A)
                 (A) (A) (A) (A) (A) (A) (A) (A) (A) (A) (A) (A)
                 (A) (A) (A) (A) (A) (A) (A) (A) (A) (A) (A) (A)
                 (A) (A) (A) (A) (A) (A) (A) (A) (A) (A) (A) (A)
                 (A) (A) (A) (A) (A) (A) (A) (A) (A) (A) (A) (A)
                 (A) (A) (A) (A) (A) (A) (A) (A) (A) (A) (A) (A)
                 (A) (A) (A) (A) (A) (A) (A) (A) (A) (A) (A) (A)
                 (A) (A) (A) (A) (A) (A) (A) (A) (A) (A) (A) (A)
                 (A) (A) (A) (A) (A) (A) (A) (A) (A) (A) (A) (A)
                 (A) (A) (A) (A) (A) (A) (A) (A) (A) (A) (A) (A)
                 (A) (A) (A) (A) (A) (A) (A) (A) (A) (A) (A) (A)
                 (A) (A) (A) (A) (A) (A) (A) (A) (A) (A) (A) (A)
                 (A) (A) (A) (A) (A) (A) (A) (A) (A) (A) (A) (A)
                 (A) (A) (A) (A) (A) (A) (A) (A) (A) (A) (A) (A)
                 (A) (A) (A) (A) (A) (A) (A) (A) (A) (A) (A) (A)
                 (A) (A) (A) (A) (A) (A) (A) (A) (A) (A) (A) (A)
                 (A) (A) (A) (A) (A) (A) (A) (A) (A) (A) (A) (A)
                 (A) (A) (A) (A) (A) (A) (A) (A) (A) (A) (A) (A)
                 (A) (A) (A) (A) (A) (A) (A) (A) (A) (A) (A) (A)
                 (A) (A) (A) (A) (A) (A) (A) (A) (A) (A) (A) (A)
                 (A) (A) (A) (A) (A) (A) (A) (A) (A) (A) (A) (A)
                 (A) (A) (A) (A) (A) (A) (A) (A) (A) (A) (A) (A)
                 (A) (A) (A) (A) (A) (A) (A) (A) (A) (A) (A) (A)
                 (A) (A) (A) (A) (A) (A) (A) (A) (A) (A) (A) (A)
                 (A) (A) (A) (A) (A) (A) (A) (A) (A) (A) (A) (A)
                 (A) (A) (A) (A) (A) (A) (A) (A) (A) (A) (A) (A)
                 (A) (A) (A) (A) (A) (A) (A) (A) (A) (A) (A) (A)
                 (A) (A) (A) (A) (A) (A) (A) (A) (A) (A) (A) (A)
                 (A) (A) (A) (A) (A) (A) (A) (A) (A) (A) (A) (A)
                 (A) (A) (A) (A) (A) (A) (A) (A) (A) (A) (A) (A)
                 (A) (A) (A) (A) (A) (A) (A) (A) (A) (A) (A) (A)
                 (A) (A) (A) (A) (A) (A) (A) (A) (A) (A) (A) (A)
                 (A) (A) (A) (A) (A) (A) (A) (A) (A) (A) (A) (A)
                 (A) (A) (A) (A) (A) (A) (A) (A) (A) (A) (A) (A)
                 (A)
 The electronic state is 1-A.
 Alpha  occ. eigenvalues --  -19.22969 -19.16092 -19.14804 -19.14349 -19.14321
 Alpha  occ. eigenvalues --  -19.09802 -14.43108 -14.34707 -10.33042 -10.32485
 Alpha  occ. eigenvalues --  -10.32179 -10.32158 -10.25191 -10.22670 -10.22669
 Alpha  occ. eigenvalues --  -10.22658 -10.22555 -10.22522 -10.22497 -10.22463
 Alpha  occ. eigenvalues --  -10.21483 -10.20055 -10.19762 -10.19715 -10.18901
 Alpha  occ. eigenvalues --  -10.18208 -10.17535 -10.17499  -1.16311  -1.08488
 Alpha  occ. eigenvalues --   -1.06798  -1.05690  -1.04338  -0.99475  -0.93831
 Alpha  occ. eigenvalues --   -0.92110  -0.87575  -0.84392  -0.80343  -0.78581
 Alpha  occ. eigenvalues --   -0.77742  -0.75547  -0.75109  -0.69319  -0.68746
 Alpha  occ. eigenvalues --   -0.68593  -0.68317  -0.65229  -0.63084  -0.62444
 Alpha  occ. eigenvalues --   -0.61898  -0.60506  -0.58446  -0.56771  -0.55738
 Alpha  occ. eigenvalues --   -0.53175  -0.53162  -0.51395  -0.50262  -0.49617
 Alpha  occ. eigenvalues --   -0.49324  -0.47752  -0.47420  -0.47299  -0.46790
 Alpha  occ. eigenvalues --   -0.46263  -0.45973  -0.45496  -0.45346  -0.45114
 Alpha  occ. eigenvalues --   -0.44723  -0.43468  -0.43344  -0.43219  -0.41887
 Alpha  occ. eigenvalues --   -0.41303  -0.40711  -0.40103  -0.39633  -0.39526
 Alpha  occ. eigenvalues --   -0.39119  -0.38978  -0.38541  -0.37979  -0.36884
 Alpha  occ. eigenvalues --   -0.36579  -0.36361  -0.36302  -0.35363  -0.34958
 Alpha  occ. eigenvalues --   -0.34634  -0.33567  -0.33406  -0.32422  -0.31077
 Alpha  occ. eigenvalues --   -0.30254  -0.29464  -0.29147  -0.28953  -0.27990
 Alpha  occ. eigenvalues --   -0.27777  -0.26804  -0.25338
 Alpha virt. eigenvalues --   -0.09324  -0.05350  -0.01347   0.01657   0.04355
 Alpha virt. eigenvalues --    0.04998   0.05246   0.05361   0.05817   0.06254
 Alpha virt. eigenvalues --    0.07486   0.08519   0.08780   0.08947   0.09132
 Alpha virt. eigenvalues --    0.10982   0.11289   0.11616   0.11916   0.12651
 Alpha virt. eigenvalues --    0.12944   0.12969   0.13493   0.13972   0.14158
 Alpha virt. eigenvalues --    0.14477   0.14757   0.14929   0.15196   0.15653
 Alpha virt. eigenvalues --    0.16516   0.16767   0.17764   0.18596   0.18860
 Alpha virt. eigenvalues --    0.19634   0.19872   0.20801   0.20985   0.22124
 Alpha virt. eigenvalues --    0.22182   0.23125   0.23582   0.24171   0.24432
 Alpha virt. eigenvalues --    0.24647   0.25332   0.26073   0.26556   0.26692
 Alpha virt. eigenvalues --    0.27558   0.28515   0.30378   0.30605   0.32403
 Alpha virt. eigenvalues --    0.32602   0.35072   0.35282   0.36213   0.37449
 Alpha virt. eigenvalues --    0.38655   0.38760   0.39104   0.39453   0.40630
 Alpha virt. eigenvalues --    0.41783   0.41924   0.42816   0.43060   0.44004
 Alpha virt. eigenvalues --    0.44341   0.44952   0.45066   0.45392   0.45972
 Alpha virt. eigenvalues --    0.46464   0.46551   0.47210   0.47815   0.48155
 Alpha virt. eigenvalues --    0.50001   0.50853   0.52401   0.53010   0.54101
 Alpha virt. eigenvalues --    0.54501   0.55797   0.56345   0.57283   0.57713
 Alpha virt. eigenvalues --    0.58649   0.58975   0.59164   0.60394   0.60847
 Alpha virt. eigenvalues --    0.61260   0.61376   0.61588   0.61981   0.62330
 Alpha virt. eigenvalues --    0.62823   0.63086   0.63326   0.63411   0.63726
 Alpha virt. eigenvalues --    0.63782   0.64312   0.64903   0.64986   0.65362
 Alpha virt. eigenvalues --    0.65421   0.65550   0.65829   0.65906   0.66420
 Alpha virt. eigenvalues --    0.67040   0.67315   0.67495   0.67971   0.68524
 Alpha virt. eigenvalues --    0.68576   0.68864   0.69274   0.69473   0.69653
 Alpha virt. eigenvalues --    0.69780   0.69973   0.70617   0.71153   0.71620
 Alpha virt. eigenvalues --    0.71831   0.72227   0.72373   0.72583   0.72730
 Alpha virt. eigenvalues --    0.73581   0.74109   0.74796   0.75103   0.75326
 Alpha virt. eigenvalues --    0.77291   0.79087   0.79596   0.82730   0.83209
 Alpha virt. eigenvalues --    0.83547   0.83904   0.85494   0.87585   0.88382
 Alpha virt. eigenvalues --    0.90319   0.90606   0.91749   0.93788   0.94797
 Alpha virt. eigenvalues --    0.96167   0.99940   1.00127   1.00989   1.01165
 Alpha virt. eigenvalues --    1.02617   1.04328   1.05122   1.05964   1.06545
 Alpha virt. eigenvalues --    1.07222   1.08565   1.08949   1.09363   1.10572
 Alpha virt. eigenvalues --    1.11034   1.11495   1.11883   1.12948   1.14137
 Alpha virt. eigenvalues --    1.15388   1.15868   1.17098   1.18195   1.19331
 Alpha virt. eigenvalues --    1.19928   1.20255   1.22009   1.22434   1.23207
 Alpha virt. eigenvalues --    1.23643   1.24533   1.24864   1.25779   1.27122
 Alpha virt. eigenvalues --    1.27849   1.28917   1.30025   1.30567   1.31388
 Alpha virt. eigenvalues --    1.32350   1.35026   1.35190   1.35792   1.36585
 Alpha virt. eigenvalues --    1.38208   1.39733   1.40914   1.42665   1.44192
 Alpha virt. eigenvalues --    1.44925   1.46942   1.47823   1.48551   1.49360
 Alpha virt. eigenvalues --    1.52368   1.52891   1.53877   1.54221   1.54475
 Alpha virt. eigenvalues --    1.55600   1.56626   1.57715   1.59072   1.59992
 Alpha virt. eigenvalues --    1.61058   1.61399   1.62998   1.64234   1.65175
 Alpha virt. eigenvalues --    1.65292   1.67108   1.69805   1.70275   1.70511
 Alpha virt. eigenvalues --    1.70976   1.71145   1.71583   1.72168   1.72635
 Alpha virt. eigenvalues --    1.73044   1.73521   1.74007   1.74594   1.75258
 Alpha virt. eigenvalues --    1.75462   1.76065   1.76578   1.77680   1.78355
 Alpha virt. eigenvalues --    1.80226   1.80976   1.81915   1.82598   1.82893
 Alpha virt. eigenvalues --    1.83308   1.83491   1.83866   1.84138   1.84535
 Alpha virt. eigenvalues --    1.84886   1.85270   1.85711   1.85992   1.86613
 Alpha virt. eigenvalues --    1.86884   1.87336   1.88530   1.89213   1.89978
 Alpha virt. eigenvalues --    1.90331   1.90681   1.91004   1.91375   1.91512
 Alpha virt. eigenvalues --    1.91916   1.92721   1.94230   1.94421   1.95125
 Alpha virt. eigenvalues --    1.95306   1.96238   1.96486   1.97333   1.97937
 Alpha virt. eigenvalues --    1.99909   2.00458   2.00697   2.01007   2.01437
 Alpha virt. eigenvalues --    2.02581   2.03422   2.04702   2.07358   2.08613
 Alpha virt. eigenvalues --    2.09423   2.10666   2.11250   2.11447   2.11491
 Alpha virt. eigenvalues --    2.14480   2.15183   2.17548   2.17952   2.18938
 Alpha virt. eigenvalues --    2.19345   2.19997   2.21239   2.21400   2.22892
 Alpha virt. eigenvalues --    2.23410   2.23681   2.25390   2.29115   2.29517
 Alpha virt. eigenvalues --    2.30066   2.32561   2.33162   2.33607   2.34482
 Alpha virt. eigenvalues --    2.35782   2.38324   2.39455   2.39808   2.41250
 Alpha virt. eigenvalues --    2.43064   2.43410   2.44353   2.44363   2.44909
 Alpha virt. eigenvalues --    2.46889   2.47022   2.49014   2.49054   2.49937
 Alpha virt. eigenvalues --    2.50720   2.51663   2.53064   2.54030   2.56374
 Alpha virt. eigenvalues --    2.56596   2.57524   2.58406   2.61147   2.62182
 Alpha virt. eigenvalues --    2.62452   2.63122   2.63210   2.63482   2.64403
 Alpha virt. eigenvalues --    2.65363   2.66493   2.67405   2.67991   2.68261
 Alpha virt. eigenvalues --    2.68910   2.69704   2.69850   2.69862   2.70811
 Alpha virt. eigenvalues --    2.72026   2.76830   2.79536   2.79575   2.80566
 Alpha virt. eigenvalues --    2.82234   2.82409   2.84465   2.86173   2.87334
 Alpha virt. eigenvalues --    2.87842   2.88102   2.88486   2.89471   2.90121
 Alpha virt. eigenvalues --    2.90653   2.92897   2.94289   2.95379   2.95774
 Alpha virt. eigenvalues --    2.96495   2.96679   2.96936   2.98510   2.99955
 Alpha virt. eigenvalues --    3.00821   3.01090   3.02028   3.04708   3.05171
 Alpha virt. eigenvalues --    3.05527   3.06666   3.08097   3.11128   3.15883
 Alpha virt. eigenvalues --    3.18046   3.19129   3.19456   3.21115   3.23811
 Alpha virt. eigenvalues --    3.24074   3.24650   3.35333   3.40106   3.46210
 Alpha virt. eigenvalues --    3.47344   3.50843   3.62280   3.63580   3.65620
 Alpha virt. eigenvalues --    3.68024   3.71606   3.74193   3.76996
          Condensed to atoms (all electrons):
 Mulliken charges:
               1
     1  O   -0.289334
     2  C    0.253423
     3  O   -0.340714
     4  C   -0.053023
     5  C    0.073459
     6  C    0.061420
     7  C    0.061700
     8  N   -0.156271
     9  C    0.006686
    10  C    0.100886
    11  C    0.048710
    12  C   -0.093064
    13  C    0.227190
    14  O   -0.229528
    15  N   -0.120213
    16  C    0.234589
    17  C   -0.018232
    18  C   -0.028213
    19  C    0.034761
    20  C    0.034713
    21  C   -0.028369
    22  C   -0.017550
    23  C    0.233756
    24  O   -0.148133
    25  O   -0.145977
    26  O   -0.169411
    27  C    0.050990
    28  C    0.080818
    29  H    0.008519
    30  H    0.007672
    31  H    0.009603
    32  H    0.039807
    33  H    0.004434
    34  H    0.003773
    35  H    0.005280
    36  H    0.039843
    37  H    0.004148
    38  H    0.122400
    39  H    0.010640
    40  H    0.016177
    41  H   -0.023291
    42  H    0.016085
    43  H    0.019495
    44  H    0.008160
    45  H    0.004272
    46  H    0.002911
    47  H    0.002811
    48  H    0.003867
    49  H    0.018696
    50  H    0.016709
    51  H   -0.018104
    52  H    0.011023
 Sum of Mulliken charges =  -0.00000
 Mulliken charges with hydrogens summed into heavy atoms:
               1
     1  O   -0.289334
     2  C    0.253423
     3  O   -0.340714
     4  C   -0.053023
     5  C    0.099253
     6  C    0.109434
     7  C    0.110971
     8  N   -0.033870
     9  C    0.017326
    10  C    0.093772
    11  C    0.084290
    12  C   -0.084903
    13  C    0.227190
    14  O   -0.229528
    15  N   -0.120213
    16  C    0.234589
    17  C   -0.018232
    18  C   -0.023941
    19  C    0.037672
    20  C    0.037523
    21  C   -0.024502
    22  C   -0.017550
    23  C    0.233756
    24  O   -0.148133
    25  O   -0.145977
    26  O   -0.169411
    27  C    0.086395
    28  C    0.073737
 Electronic spatial extent (au):  <R**2>=          20947.4253
 Charge=              0.0000 electrons
 Dipole moment (field-independent basis, Debye):
    X=             -1.2038    Y=             -0.9328    Z=              0.6410  Tot=              1.6523
 Quadrupole moment (field-independent basis, Debye-Ang):
   XX=           -112.0674   YY=           -168.7470   ZZ=           -168.3770
   XY=             -8.9171   XZ=             12.8317   YZ=             -0.2594
 Traceless Quadrupole moment (field-independent basis, Debye-Ang):
   XX=             37.6630   YY=            -19.0166   ZZ=            -18.6465
   XY=             -8.9171   XZ=             12.8317   YZ=             -0.2594
 Octapole moment (field-independent basis, Debye-Ang**2):
  XXX=           -242.8603  YYY=             -5.0692  ZZZ=              0.9501  XYY=             18.2154
  XXY=             34.8610  XXZ=            -33.1860  XZZ=             30.0568  YZZ=             -2.4119
  YYZ=              6.0114  XYZ=             -0.7545
 Hexadecapole moment (field-independent basis, Debye-Ang**3):
 XXXX=         -20945.1716 YYYY=          -1497.3887 ZZZZ=           -902.9677 XXXY=            -91.3581
 XXXZ=            185.2185 YYYX=            -43.9956 YYYZ=            -16.0834 ZZZX=              9.1505
 ZZZY=              9.1684 XXYY=          -4465.3060 XXZZ=          -4597.5384 YYZZ=           -394.5110
 XXYZ=             64.4104 YYXZ=             -1.0446 ZZXY=            -10.0933
 N-N= 2.531804115198D+03 E-N=-8.176011817077D+03  KE= 1.323399452899D+03
 ******************************Gaussian NBO Version 3.1******************************
             N A T U R A L   A T O M I C   O R B I T A L   A N D
          N A T U R A L   B O N D   O R B I T A L   A N A L Y S I S
 ******************************Gaussian NBO Version 3.1******************************
       /RESON  / : Allow strongly delocalized NBO set

 Analyzing the SCF density

 Job title: 27                                                              

 Storage needed:    795108 in NPA,   1052830 in NBO ( 939510056 available)
 GSVD:  LWork=      170560 too small for GESVD, short by       10700 words or       10700 for optimal perf.


 NATURAL POPULATIONS:  Natural atomic orbital occupancies 
                                                          
   NAO  Atom  No  lang   Type(AO)    Occupancy      Energy
 ----------------------------------------------------------
     1    O    1  S      Cor( 1S)     1.99972     -18.85214
     2    O    1  S      Val( 2S)     1.69715      -0.84036
     3    O    1  S      Ryd( 3S)     0.00108       1.56937
     4    O    1  px     Val( 2p)     1.82047      -0.24381
     5    O    1  px     Ryd( 3p)     0.00100       1.23827
     6    O    1  py     Val( 2p)     1.58441      -0.26521
     7    O    1  py     Ryd( 3p)     0.00088       1.12378
     8    O    1  pz     Val( 2p)     1.57271      -0.26146
     9    O    1  pz     Ryd( 3p)     0.00086       1.11692
    10    O    1  dxy    Ryd( 3d)     0.00087       2.89217
    11    O    1  dxz    Ryd( 3d)     0.00078       2.87495
    12    O    1  dyz    Ryd( 3d)     0.00104       3.23595
    13    O    1  dx2y2  Ryd( 3d)     0.00089       2.90240
    14    O    1  dz2    Ryd( 3d)     0.00153       2.86518

    15    C    2  S      Cor( 1S)     1.99930     -10.21557
    16    C    2  S      Val( 2S)     0.66230      -0.07294
    17    C    2  S      Ryd( 3S)     0.00234       0.43241
    18    C    2  px     Val( 2p)     0.72796       0.01495
    19    C    2  px     Ryd( 3p)     0.01091       0.77758
    20    C    2  py     Val( 2p)     0.78320      -0.03448
    21    C    2  py     Ryd( 3p)     0.01454       0.59068
    22    C    2  pz     Val( 2p)     0.78241      -0.04954
    23    C    2  pz     Ryd( 3p)     0.01324       0.57108
    24    C    2  dxy    Ryd( 3d)     0.00391       2.20204
    25    C    2  dxz    Ryd( 3d)     0.00390       2.15870
    26    C    2  dyz    Ryd( 3d)     0.00169       2.30248
    27    C    2  dx2y2  Ryd( 3d)     0.00335       2.21520
    28    C    2  dz2    Ryd( 3d)     0.00400       2.04278

    29    O    3  S      Cor( 1S)     1.99962     -18.95413
    30    O    3  S      Val( 2S)     1.59082      -0.84414
    31    O    3  S      Ryd( 3S)     0.00187       1.56708
    32    O    3  px     Val( 2p)     1.42749      -0.32526
    33    O    3  px     Ryd( 3p)     0.00121       1.52042
    34    O    3  py     Val( 2p)     1.79064      -0.32294
    35    O    3  py     Ryd( 3p)     0.00202       1.20413
    36    O    3  pz     Val( 2p)     1.79938      -0.32233
    37    O    3  pz     Ryd( 3p)     0.00210       1.19206
    38    O    3  dxy    Ryd( 3d)     0.00083       2.95727
    39    O    3  dxz    Ryd( 3d)     0.00079       2.94862
    40    O    3  dyz    Ryd( 3d)     0.00072       2.76820
    41    O    3  dx2y2  Ryd( 3d)     0.00070       2.98584
    42    O    3  dz2    Ryd( 3d)     0.00076       2.78232

    43    C    4  S      Cor( 1S)     1.99879     -10.13492
    44    C    4  S      Val( 2S)     0.86662      -0.18160
    45    C    4  S      Ryd( 3S)     0.00122       0.88249
    46    C    4  px     Val( 2p)     0.80524      -0.07572
    47    C    4  px     Ryd( 3p)     0.00399       0.76089
    48    C    4  py     Val( 2p)     0.98956      -0.08945
    49    C    4  py     Ryd( 3p)     0.00556       0.72476
    50    C    4  pz     Val( 2p)     1.02545      -0.09382
    51    C    4  pz     Ryd( 3p)     0.00541       0.73050
    52    C    4  dxy    Ryd( 3d)     0.00168       2.17927
    53    C    4  dxz    Ryd( 3d)     0.00148       2.13878
    54    C    4  dyz    Ryd( 3d)     0.00108       2.09850
    55    C    4  dx2y2  Ryd( 3d)     0.00144       2.18675
    56    C    4  dz2    Ryd( 3d)     0.00143       2.26527

    57    C    5  S      Cor( 1S)     1.99912     -10.05844
    58    C    5  S      Val( 2S)     1.08190      -0.23160
    59    C    5  S      Ryd( 3S)     0.00109       0.86619
    60    C    5  px     Val( 2p)     1.14095      -0.07697
    61    C    5  px     Ryd( 3p)     0.00196       0.54480
    62    C    5  py     Val( 2p)     1.20145      -0.07765
    63    C    5  py     Ryd( 3p)     0.00317       0.62615
    64    C    5  pz     Val( 2p)     1.19606      -0.07771
    65    C    5  pz     Ryd( 3p)     0.00316       0.62169
    66    C    5  dxy    Ryd( 3d)     0.00045       2.23335
    67    C    5  dxz    Ryd( 3d)     0.00039       2.19762
    68    C    5  dyz    Ryd( 3d)     0.00022       2.14776
    69    C    5  dx2y2  Ryd( 3d)     0.00060       2.35661
    70    C    5  dz2    Ryd( 3d)     0.00078       2.44478

    71    C    6  S      Cor( 1S)     1.99912     -10.05147
    72    C    6  S      Val( 2S)     1.08336      -0.22587
    73    C    6  S      Ryd( 3S)     0.00117       0.86567
    74    C    6  px     Val( 2p)     1.23814      -0.07359
    75    C    6  px     Ryd( 3p)     0.00214       0.66137
    76    C    6  py     Val( 2p)     1.09823      -0.07162
    77    C    6  py     Ryd( 3p)     0.00194       0.52448
    78    C    6  pz     Val( 2p)     1.22248      -0.07278
    79    C    6  pz     Ryd( 3p)     0.00334       0.65411
    80    C    6  dxy    Ryd( 3d)     0.00052       2.30655
    81    C    6  dxz    Ryd( 3d)     0.00030       2.25966
    82    C    6  dyz    Ryd( 3d)     0.00035       2.16238
    83    C    6  dx2y2  Ryd( 3d)     0.00055       2.28149
    84    C    6  dz2    Ryd( 3d)     0.00072       2.42879

    85    C    7  S      Cor( 1S)     1.99912     -10.05111
    86    C    7  S      Val( 2S)     1.08342      -0.22557
    87    C    7  S      Ryd( 3S)     0.00118       0.86583
    88    C    7  px     Val( 2p)     1.23660      -0.07320
    89    C    7  px     Ryd( 3p)     0.00219       0.65904
    90    C    7  py     Val( 2p)     1.22678      -0.07265
    91    C    7  py     Ryd( 3p)     0.00328       0.65994
    92    C    7  pz     Val( 2p)     1.09547      -0.07103
    93    C    7  pz     Ryd( 3p)     0.00199       0.52267
    94    C    7  dxy    Ryd( 3d)     0.00035       2.28157
    95    C    7  dxz    Ryd( 3d)     0.00045       2.27055
    96    C    7  dyz    Ryd( 3d)     0.00035       2.17368
    97    C    7  dx2y2  Ryd( 3d)     0.00057       2.39888
    98    C    7  dz2    Ryd( 3d)     0.00071       2.31605

    99    N    8  S      Cor( 1S)     1.99914     -14.19299
   100    N    8  S      Val( 2S)     1.24533      -0.49859
   101    N    8  S      Ryd( 3S)     0.00175       1.12303
   102    N    8  px     Val( 2p)     1.31961      -0.24001
   103    N    8  px     Ryd( 3p)     0.00225       1.20107
   104    N    8  py     Val( 2p)     1.56060      -0.24736
   105    N    8  py     Ryd( 3p)     0.00381       1.04872
   106    N    8  pz     Val( 2p)     1.55461      -0.24177
   107    N    8  pz     Ryd( 3p)     0.00365       1.10926
   108    N    8  dxy    Ryd( 3d)     0.00067       2.64262
   109    N    8  dxz    Ryd( 3d)     0.00055       2.58835
   110    N    8  dyz    Ryd( 3d)     0.00046       2.73103
   111    N    8  dx2y2  Ryd( 3d)     0.00039       2.62732
   112    N    8  dz2    Ryd( 3d)     0.00031       2.49213

   113    C    9  S      Cor( 1S)     1.99898     -10.10212
   114    C    9  S      Val( 2S)     0.91002      -0.17450
   115    C    9  S      Ryd( 3S)     0.00258       0.95550
   116    C    9  px     Val( 2p)     0.84581      -0.05673
   117    C    9  px     Ryd( 3p)     0.00557       0.77510
   118    C    9  py     Val( 2p)     1.06630      -0.08797
   119    C    9  py     Ryd( 3p)     0.00405       0.70000
   120    C    9  pz     Val( 2p)     1.18769      -0.09096
   121    C    9  pz     Ryd( 3p)     0.00392       0.78404
   122    C    9  dxy    Ryd( 3d)     0.00110       2.19347
   123    C    9  dxz    Ryd( 3d)     0.00080       2.08322
   124    C    9  dyz    Ryd( 3d)     0.00081       2.22302
   125    C    9  dx2y2  Ryd( 3d)     0.00141       2.25496
   126    C    9  dz2    Ryd( 3d)     0.00108       2.37421

   127    C   10  S      Cor( 1S)     1.99908     -10.06285
   128    C   10  S      Val( 2S)     1.01049      -0.20646
   129    C   10  S      Ryd( 3S)     0.00125       1.00030
   130    C   10  px     Val( 2p)     1.07665      -0.07455
   131    C   10  px     Ryd( 3p)     0.00275       0.63292
   132    C   10  py     Val( 2p)     1.17182      -0.08121
   133    C   10  py     Ryd( 3p)     0.00556       0.74736
   134    C   10  pz     Val( 2p)     1.16488      -0.07819
   135    C   10  pz     Ryd( 3p)     0.00266       0.69002
   136    C   10  dxy    Ryd( 3d)     0.00063       2.25886
   137    C   10  dxz    Ryd( 3d)     0.00044       2.14259
   138    C   10  dyz    Ryd( 3d)     0.00054       2.22177
   139    C   10  dx2y2  Ryd( 3d)     0.00067       2.27201
   140    C   10  dz2    Ryd( 3d)     0.00085       2.38369

   141    C   11  S      Cor( 1S)     1.99911     -10.07192
   142    C   11  S      Val( 2S)     1.00646      -0.20985
   143    C   11  S      Ryd( 3S)     0.00120       0.98611
   144    C   11  px     Val( 2p)     1.06201      -0.08147
   145    C   11  px     Ryd( 3p)     0.00279       0.65715
   146    C   11  py     Val( 2p)     1.10664      -0.07898
   147    C   11  py     Ryd( 3p)     0.00330       0.62177
   148    C   11  pz     Val( 2p)     1.23638      -0.08859
   149    C   11  pz     Ryd( 3p)     0.00491       0.81562
   150    C   11  dxy    Ryd( 3d)     0.00070       2.19447
   151    C   11  dxz    Ryd( 3d)     0.00047       2.13660
   152    C   11  dyz    Ryd( 3d)     0.00065       2.34465
   153    C   11  dx2y2  Ryd( 3d)     0.00066       2.25533
   154    C   11  dz2    Ryd( 3d)     0.00069       2.31694

   155    C   12  S      Cor( 1S)     1.99891     -10.08696
   156    C   12  S      Val( 2S)     0.96376      -0.20799
   157    C   12  S      Ryd( 3S)     0.00240       1.00861
   158    C   12  px     Val( 2p)     1.07414      -0.11890
   159    C   12  px     Ryd( 3p)     0.00407       0.81531
   160    C   12  py     Val( 2p)     1.09093      -0.10500
   161    C   12  py     Ryd( 3p)     0.00234       0.68105
   162    C   12  pz     Val( 2p)     1.19950      -0.10403
   163    C   12  pz     Ryd( 3p)     0.00583       0.88070
   164    C   12  dxy    Ryd( 3d)     0.00048       2.12722
   165    C   12  dxz    Ryd( 3d)     0.00028       2.08679
   166    C   12  dyz    Ryd( 3d)     0.00081       2.20830
   167    C   12  dx2y2  Ryd( 3d)     0.00113       2.25551
   168    C   12  dz2    Ryd( 3d)     0.00102       2.37479

   169    C   13  S      Cor( 1S)     1.99919     -10.22148
   170    C   13  S      Val( 2S)     0.75506      -0.14875
   171    C   13  S      Ryd( 3S)     0.00683       0.60980
   172    C   13  px     Val( 2p)     0.90052      -0.04239
   173    C   13  px     Ryd( 3p)     0.01468       0.77917
   174    C   13  py     Val( 2p)     0.74258      -0.13383
   175    C   13  py     Ryd( 3p)     0.00668       0.59548
   176    C   13  pz     Val( 2p)     0.66963      -0.01800
   177    C   13  pz     Ryd( 3p)     0.01763       0.63356
   178    C   13  dxy    Ryd( 3d)     0.00205       1.96617
   179    C   13  dxz    Ryd( 3d)     0.00247       2.34282
   180    C   13  dyz    Ryd( 3d)     0.00309       2.00194
   181    C   13  dx2y2  Ryd( 3d)     0.00193       2.18701
   182    C   13  dz2    Ryd( 3d)     0.00465       2.23753

   183    O   14  S      Cor( 1S)     1.99965     -19.03934
   184    O   14  S      Val( 2S)     1.61964      -0.88785
   185    O   14  S      Ryd( 3S)     0.00308       1.48177
   186    O   14  px     Val( 2p)     1.32317      -0.33078
   187    O   14  px     Ryd( 3p)     0.00206       1.34564
   188    O   14  py     Val( 2p)     1.80690      -0.36099
   189    O   14  py     Ryd( 3p)     0.00372       1.13493
   190    O   14  pz     Val( 2p)     1.63463      -0.37324
   191    O   14  pz     Ryd( 3p)     0.00233       1.16466
   192    O   14  dxy    Ryd( 3d)     0.00067       2.77666
   193    O   14  dxz    Ryd( 3d)     0.00111       2.82031
   194    O   14  dyz    Ryd( 3d)     0.00086       2.75474
   195    O   14  dx2y2  Ryd( 3d)     0.00124       3.00755
   196    O   14  dz2    Ryd( 3d)     0.00137       3.00468

   197    N   15  S      Cor( 1S)     1.99898     -14.29821
   198    N   15  S      Val( 2S)     1.19666      -0.52311
   199    N   15  S      Ryd( 3S)     0.00457       1.10297
   200    N   15  px     Val( 2p)     1.00244      -0.25068
   201    N   15  px     Ryd( 3p)     0.00545       1.23381
   202    N   15  py     Val( 2p)     1.36915      -0.29856
   203    N   15  py     Ryd( 3p)     0.00141       1.21391
   204    N   15  pz     Val( 2p)     1.62926      -0.29918
   205    N   15  pz     Ryd( 3p)     0.00366       0.93809
   206    N   15  dxy    Ryd( 3d)     0.00170       2.72025
   207    N   15  dxz    Ryd( 3d)     0.00127       2.37990
   208    N   15  dyz    Ryd( 3d)     0.00040       2.34870
   209    N   15  dx2y2  Ryd( 3d)     0.00140       2.67473
   210    N   15  dz2    Ryd( 3d)     0.00069       2.50627

   211    C   16  S      Cor( 1S)     1.99915     -10.20579
   212    C   16  S      Val( 2S)     0.73933      -0.12739
   213    C   16  S      Ryd( 3S)     0.00606       0.53849
   214    C   16  px     Val( 2p)     0.93133      -0.05716
   215    C   16  px     Ryd( 3p)     0.01126       0.69816
   216    C   16  py     Val( 2p)     0.76429      -0.02256
   217    C   16  py     Ryd( 3p)     0.01687       0.60720
   218    C   16  pz     Val( 2p)     0.79534      -0.12356
   219    C   16  pz     Ryd( 3p)     0.00411       0.53445
   220    C   16  dxy    Ryd( 3d)     0.00302       2.33497
   221    C   16  dxz    Ryd( 3d)     0.00151       1.91440
   222    C   16  dyz    Ryd( 3d)     0.00253       2.10888
   223    C   16  dx2y2  Ryd( 3d)     0.00352       2.31730
   224    C   16  dz2    Ryd( 3d)     0.00165       2.06468

   225    C   17  S      Cor( 1S)     1.99875     -10.09008
   226    C   17  S      Val( 2S)     0.87489      -0.13587
   227    C   17  S      Ryd( 3S)     0.00268       0.56593
   228    C   17  px     Val( 2p)     1.11240      -0.10682
   229    C   17  px     Ryd( 3p)     0.00524       1.08770
   230    C   17  py     Val( 2p)     1.08919      -0.09531
   231    C   17  py     Ryd( 3p)     0.00481       0.93190
   232    C   17  pz     Val( 2p)     1.02870      -0.13119
   233    C   17  pz     Ryd( 3p)     0.00153       0.65038
   234    C   17  dxy    Ryd( 3d)     0.00064       2.33674
   235    C   17  dxz    Ryd( 3d)     0.00045       1.92425
   236    C   17  dyz    Ryd( 3d)     0.00058       2.01068
   237    C   17  dx2y2  Ryd( 3d)     0.00100       2.42531
   238    C   17  dz2    Ryd( 3d)     0.00049       2.11852

   239    C   18  S      Cor( 1S)     1.99889     -10.09237
   240    C   18  S      Val( 2S)     0.93927      -0.15955
   241    C   18  S      Ryd( 3S)     0.00135       0.53852
   242    C   18  px     Val( 2p)     1.06365      -0.06439
   243    C   18  px     Ryd( 3p)     0.00417       0.62213
   244    C   18  py     Val( 2p)     1.18345      -0.09123
   245    C   18  py     Ryd( 3p)     0.00636       0.95016
   246    C   18  pz     Val( 2p)     0.97387      -0.12632
   247    C   18  pz     Ryd( 3p)     0.00145       0.57469
   248    C   18  dxy    Ryd( 3d)     0.00073       2.37750
   249    C   18  dxz    Ryd( 3d)     0.00053       1.95713
   250    C   18  dyz    Ryd( 3d)     0.00044       2.01833
   251    C   18  dx2y2  Ryd( 3d)     0.00067       2.44250
   252    C   18  dz2    Ryd( 3d)     0.00041       2.12840

   253    C   19  S      Cor( 1S)     1.99896     -10.09592
   254    C   19  S      Val( 2S)     0.95122      -0.17408
   255    C   19  S      Ryd( 3S)     0.00118       0.55040
   256    C   19  px     Val( 2p)     1.15067      -0.07909
   257    C   19  px     Ryd( 3p)     0.00548       0.88372
   258    C   19  py     Val( 2p)     1.09873      -0.07947
   259    C   19  py     Ryd( 3p)     0.00431       0.72384
   260    C   19  pz     Val( 2p)     0.98432      -0.12760
   261    C   19  pz     Ryd( 3p)     0.00103       0.54632
   262    C   19  dxy    Ryd( 3d)     0.00074       2.42787
   263    C   19  dxz    Ryd( 3d)     0.00046       1.93817
   264    C   19  dyz    Ryd( 3d)     0.00047       2.00714
   265    C   19  dx2y2  Ryd( 3d)     0.00069       2.35996
   266    C   19  dz2    Ryd( 3d)     0.00042       2.12646

   267    C   20  S      Cor( 1S)     1.99896     -10.09594
   268    C   20  S      Val( 2S)     0.95119      -0.17410
   269    C   20  S      Ryd( 3S)     0.00118       0.55033
   270    C   20  px     Val( 2p)     1.16681      -0.08173
   271    C   20  px     Ryd( 3p)     0.00577       0.92873
   272    C   20  py     Val( 2p)     1.08005      -0.07641
   273    C   20  py     Ryd( 3p)     0.00397       0.67221
   274    C   20  pz     Val( 2p)     0.98704      -0.12812
   275    C   20  pz     Ryd( 3p)     0.00107       0.55280
   276    C   20  dxy    Ryd( 3d)     0.00072       2.40063
   277    C   20  dxz    Ryd( 3d)     0.00045       1.93510
   278    C   20  dyz    Ryd( 3d)     0.00050       2.00991
   279    C   20  dx2y2  Ryd( 3d)     0.00072       2.38817
   280    C   20  dz2    Ryd( 3d)     0.00041       2.12575

   281    C   21  S      Cor( 1S)     1.99889     -10.09246
   282    C   21  S      Val( 2S)     0.93921      -0.15962
   283    C   21  S      Ryd( 3S)     0.00135       0.53836
   284    C   21  px     Val( 2p)     1.06219      -0.06356
   285    C   21  px     Ryd( 3p)     0.00401       0.61158
   286    C   21  py     Val( 2p)     1.18518      -0.09221
   287    C   21  py     Ryd( 3p)     0.00657       0.96399
   288    C   21  pz     Val( 2p)     0.97379      -0.12647
   289    C   21  pz     Ryd( 3p)     0.00140       0.57089
   290    C   21  dxy    Ryd( 3d)     0.00069       2.38325
   291    C   21  dxz    Ryd( 3d)     0.00054       1.95795
   292    C   21  dyz    Ryd( 3d)     0.00044       2.01073
   293    C   21  dx2y2  Ryd( 3d)     0.00071       2.44116
   294    C   21  dz2    Ryd( 3d)     0.00040       2.13037

   295    C   22  S      Cor( 1S)     1.99875     -10.09011
   296    C   22  S      Val( 2S)     0.87478      -0.13587
   297    C   22  S      Ryd( 3S)     0.00268       0.56577
   298    C   22  px     Val( 2p)     1.11725      -0.10659
   299    C   22  px     Ryd( 3p)     0.00495       1.08505
   300    C   22  py     Val( 2p)     1.08404      -0.09560
   301    C   22  py     Ryd( 3p)     0.00531       0.94115
   302    C   22  pz     Val( 2p)     1.02941      -0.13134
   303    C   22  pz     Ryd( 3p)     0.00131       0.64362
   304    C   22  dxy    Ryd( 3d)     0.00076       2.33603
   305    C   22  dxz    Ryd( 3d)     0.00050       1.92762
   306    C   22  dyz    Ryd( 3d)     0.00053       2.00007
   307    C   22  dx2y2  Ryd( 3d)     0.00086       2.43012
   308    C   22  dz2    Ryd( 3d)     0.00050       2.12168

   309    C   23  S      Cor( 1S)     1.99915     -10.20594
   310    C   23  S      Val( 2S)     0.73942      -0.12760
   311    C   23  S      Ryd( 3S)     0.00605       0.53856
   312    C   23  px     Val( 2p)     0.92636      -0.05932
   313    C   23  px     Ryd( 3p)     0.00999       0.70646
   314    C   23  py     Val( 2p)     0.76572      -0.00769
   315    C   23  py     Ryd( 3p)     0.01927       0.58934
   316    C   23  pz     Val( 2p)     0.79885      -0.13704
   317    C   23  pz     Ryd( 3p)     0.00297       0.54417
   318    C   23  dxy    Ryd( 3d)     0.00422       2.37457
   319    C   23  dxz    Ryd( 3d)     0.00109       1.86058
   320    C   23  dyz    Ryd( 3d)     0.00339       2.00138
   321    C   23  dx2y2  Ryd( 3d)     0.00247       2.38789
   322    C   23  dz2    Ryd( 3d)     0.00105       2.11477

   323    O   24  S      Cor( 1S)     1.99972     -18.88886
   324    O   24  S      Val( 2S)     1.68268      -0.86924
   325    O   24  S      Ryd( 3S)     0.00130       1.60375
   326    O   24  px     Val( 2p)     1.82298      -0.27921
   327    O   24  px     Ryd( 3p)     0.00241       1.19711
   328    O   24  py     Val( 2p)     1.61692      -0.32626
   329    O   24  py     Ryd( 3p)     0.00092       1.04271
   330    O   24  pz     Val( 2p)     1.41338      -0.26258
   331    O   24  pz     Ryd( 3p)     0.00072       1.06801
   332    O   24  dxy    Ryd( 3d)     0.00145       3.06045
   333    O   24  dxz    Ryd( 3d)     0.00024       2.66950
   334    O   24  dyz    Ryd( 3d)     0.00172       2.89935
   335    O   24  dx2y2  Ryd( 3d)     0.00133       3.13153
   336    O   24  dz2    Ryd( 3d)     0.00051       2.83466

   337    O   25  S      Cor( 1S)     1.99972     -18.88845
   338    O   25  S      Val( 2S)     1.68263      -0.86885
   339    O   25  S      Ryd( 3S)     0.00130       1.60412
   340    O   25  px     Val( 2p)     1.80025      -0.28441
   341    O   25  px     Ryd( 3p)     0.00221       1.18091
   342    O   25  py     Val( 2p)     1.62073      -0.31387
   343    O   25  py     Ryd( 3p)     0.00118       1.06187
   344    O   25  pz     Val( 2p)     1.43047      -0.26844
   345    O   25  pz     Ryd( 3p)     0.00066       1.06625
   346    O   25  dxy    Ryd( 3d)     0.00123       3.08318
   347    O   25  dxz    Ryd( 3d)     0.00052       2.74816
   348    O   25  dyz    Ryd( 3d)     0.00133       2.96395
   349    O   25  dx2y2  Ryd( 3d)     0.00138       2.99956
   350    O   25  dz2    Ryd( 3d)     0.00080       2.80328

   351    O   26  S      Cor( 1S)     1.99970     -18.88733
   352    O   26  S      Val( 2S)     1.68521      -0.88540
   353    O   26  S      Ryd( 3S)     0.00140       1.49745
   354    O   26  px     Val( 2p)     1.73019      -0.31459
   355    O   26  px     Ryd( 3p)     0.00180       1.11800
   356    O   26  py     Val( 2p)     1.44477      -0.26996
   357    O   26  py     Ryd( 3p)     0.00054       1.10243
   358    O   26  pz     Val( 2p)     1.69267      -0.31432
   359    O   26  pz     Ryd( 3p)     0.00149       1.09200
   360    O   26  dxy    Ryd( 3d)     0.00103       2.77700
   361    O   26  dxz    Ryd( 3d)     0.00120       3.23679
   362    O   26  dyz    Ryd( 3d)     0.00105       2.79295
   363    O   26  dx2y2  Ryd( 3d)     0.00071       2.86718
   364    O   26  dz2    Ryd( 3d)     0.00145       2.93552

   365    C   27  S      Cor( 1S)     1.99911     -10.07538
   366    C   27  S      Val( 2S)     1.00597      -0.21304
   367    C   27  S      Ryd( 3S)     0.00122       0.98394
   368    C   27  px     Val( 2p)     1.07939      -0.08461
   369    C   27  px     Ryd( 3p)     0.00300       0.66996
   370    C   27  py     Val( 2p)     1.15532      -0.08717
   371    C   27  py     Ryd( 3p)     0.00542       0.74649
   372    C   27  pz     Val( 2p)     1.16769      -0.08633
   373    C   27  pz     Ryd( 3p)     0.00257       0.66643
   374    C   27  dxy    Ryd( 3d)     0.00068       2.24594
   375    C   27  dxz    Ryd( 3d)     0.00048       2.12170
   376    C   27  dyz    Ryd( 3d)     0.00055       2.21538
   377    C   27  dx2y2  Ryd( 3d)     0.00065       2.26331
   378    C   27  dz2    Ryd( 3d)     0.00081       2.38510

   379    C   28  S      Cor( 1S)     1.99908     -10.07105
   380    C   28  S      Val( 2S)     1.00619      -0.21303
   381    C   28  S      Ryd( 3S)     0.00105       0.97743
   382    C   28  px     Val( 2p)     1.06489      -0.08307
   383    C   28  px     Ryd( 3p)     0.00290       0.61998
   384    C   28  py     Val( 2p)     1.12707      -0.08371
   385    C   28  py     Ryd( 3p)     0.00335       0.60749
   386    C   28  pz     Val( 2p)     1.22130      -0.09018
   387    C   28  pz     Ryd( 3p)     0.00467       0.81504
   388    C   28  dxy    Ryd( 3d)     0.00067       2.19748
   389    C   28  dxz    Ryd( 3d)     0.00044       2.12976
   390    C   28  dyz    Ryd( 3d)     0.00070       2.34538
   391    C   28  dx2y2  Ryd( 3d)     0.00063       2.23509
   392    C   28  dz2    Ryd( 3d)     0.00069       2.30631

   393    H   29  S      Val( 1S)     0.77591       0.07191
   394    H   29  S      Ryd( 2S)     0.00200       0.36740
   395    H   29  px     Ryd( 2p)     0.00015       1.80277
   396    H   29  py     Ryd( 2p)     0.00018       1.80167
   397    H   29  pz     Ryd( 2p)     0.00068       2.37154

   398    H   30  S      Val( 1S)     0.77822       0.06500
   399    H   30  S      Ryd( 2S)     0.00109       0.37135
   400    H   30  px     Ryd( 2p)     0.00058       2.23820
   401    H   30  py     Ryd( 2p)     0.00025       1.87656
   402    H   30  pz     Ryd( 2p)     0.00021       1.83264

   403    H   31  S      Val( 1S)     0.77530       0.07251
   404    H   31  S      Ryd( 2S)     0.00199       0.36774
   405    H   31  px     Ryd( 2p)     0.00015       1.80202
   406    H   31  py     Ryd( 2p)     0.00068       2.36102
   407    H   31  pz     Ryd( 2p)     0.00018       1.81357

   408    H   32  S      Val( 1S)     0.75276       0.10058
   409    H   32  S      Ryd( 2S)     0.00210       0.41203
   410    H   32  px     Ryd( 2p)     0.00058       2.16067
   411    H   32  py     Ryd( 2p)     0.00022       1.91630
   412    H   32  pz     Ryd( 2p)     0.00030       1.94185

   413    H   33  S      Val( 1S)     0.77852       0.06794
   414    H   33  S      Ryd( 2S)     0.00123       0.37362
   415    H   33  px     Ryd( 2p)     0.00054       2.21685
   416    H   33  py     Ryd( 2p)     0.00027       1.90319
   417    H   33  pz     Ryd( 2p)     0.00024       1.84900

   418    H   34  S      Val( 1S)     0.77999       0.07203
   419    H   34  S      Ryd( 2S)     0.00191       0.37477
   420    H   34  px     Ryd( 2p)     0.00021       1.83059
   421    H   34  py     Ryd( 2p)     0.00013       1.79097
   422    H   34  pz     Ryd( 2p)     0.00067       2.36624

   423    H   35  S      Val( 1S)     0.77920       0.07317
   424    H   35  S      Ryd( 2S)     0.00190       0.37551
   425    H   35  px     Ryd( 2p)     0.00020       1.82250
   426    H   35  py     Ryd( 2p)     0.00067       2.35680
   427    H   35  pz     Ryd( 2p)     0.00014       1.81052

   428    H   36  S      Val( 1S)     0.75265       0.10098
   429    H   36  S      Ryd( 2S)     0.00216       0.41181
   430    H   36  px     Ryd( 2p)     0.00059       2.15687
   431    H   36  py     Ryd( 2p)     0.00027       1.92409
   432    H   36  pz     Ryd( 2p)     0.00023       1.94002

   433    H   37  S      Val( 1S)     0.77871       0.06807
   434    H   37  S      Ryd( 2S)     0.00124       0.37393
   435    H   37  px     Ryd( 2p)     0.00055       2.22817
   436    H   37  py     Ryd( 2p)     0.00028       1.89588
   437    H   37  pz     Ryd( 2p)     0.00021       1.84553

   438    H   38  S      Val( 1S)     0.59204       0.09337
   439    H   38  S      Ryd( 2S)     0.00332       0.41933
   440    H   38  px     Ryd( 2p)     0.00037       1.98485
   441    H   38  py     Ryd( 2p)     0.00080       1.97246
   442    H   38  pz     Ryd( 2p)     0.00091       2.08358

   443    H   39  S      Val( 1S)     0.75210       0.08785
   444    H   39  S      Ryd( 2S)     0.00424       0.39930
   445    H   39  px     Ryd( 2p)     0.00010       1.99439
   446    H   39  py     Ryd( 2p)     0.00019       1.91413
   447    H   39  pz     Ryd( 2p)     0.00072       2.32210

   448    H   40  S      Val( 1S)     0.75391       0.09051
   449    H   40  S      Ryd( 2S)     0.00249       0.38505
   450    H   40  px     Ryd( 2p)     0.00029       1.98513
   451    H   40  py     Ryd( 2p)     0.00054       2.25263
   452    H   40  pz     Ryd( 2p)     0.00019       1.86890

   453    H   41  S      Val( 1S)     0.78783       0.05992
   454    H   41  S      Ryd( 2S)     0.00323       0.37409
   455    H   41  px     Ryd( 2p)     0.00018       1.88924
   456    H   41  py     Ryd( 2p)     0.00018       1.88412
   457    H   41  pz     Ryd( 2p)     0.00065       2.31102

   458    H   42  S      Val( 1S)     0.75961       0.08128
   459    H   42  S      Ryd( 2S)     0.00226       0.36060
   460    H   42  px     Ryd( 2p)     0.00018       1.92177
   461    H   42  py     Ryd( 2p)     0.00046       2.09201
   462    H   42  pz     Ryd( 2p)     0.00038       2.06954

   463    H   43  S      Val( 1S)     0.76477       0.07762
   464    H   43  S      Ryd( 2S)     0.00282       0.40004
   465    H   43  px     Ryd( 2p)     0.00018       1.87676
   466    H   43  py     Ryd( 2p)     0.00025       1.91480
   467    H   43  pz     Ryd( 2p)     0.00061       2.32135

   468    H   44  S      Val( 1S)     0.74653       0.07360
   469    H   44  S      Ryd( 2S)     0.00379       0.36847
   470    H   44  px     Ryd( 2p)     0.00016       1.96469
   471    H   44  py     Ryd( 2p)     0.00015       1.87195
   472    H   44  pz     Ryd( 2p)     0.00068       2.31306

   473    H   45  S      Val( 1S)     0.75316       0.06510
   474    H   45  S      Ryd( 2S)     0.00221       0.31104
   475    H   45  px     Ryd( 2p)     0.00009       1.97813
   476    H   45  py     Ryd( 2p)     0.00078       2.30004
   477    H   45  pz     Ryd( 2p)     0.00022       1.70640

   478    H   46  S      Val( 1S)     0.76550       0.06005
   479    H   46  S      Ryd( 2S)     0.00150       0.30329
   480    H   46  px     Ryd( 2p)     0.00060       2.23142
   481    H   46  py     Ryd( 2p)     0.00031       2.04569
   482    H   46  pz     Ryd( 2p)     0.00016       1.66020

   483    H   47  S      Val( 1S)     0.76555       0.05997
   484    H   47  S      Ryd( 2S)     0.00150       0.30321
   485    H   47  px     Ryd( 2p)     0.00068       2.28025
   486    H   47  py     Ryd( 2p)     0.00021       1.98974
   487    H   47  pz     Ryd( 2p)     0.00018       1.66716

   488    H   48  S      Val( 1S)     0.75338       0.06481
   489    H   48  S      Ryd( 2S)     0.00222       0.31070
   490    H   48  px     Ryd( 2p)     0.00008       1.97578
   491    H   48  py     Ryd( 2p)     0.00079       2.30409
   492    H   48  pz     Ryd( 2p)     0.00021       1.70409

   493    H   49  S      Val( 1S)     0.76487       0.07469
   494    H   49  S      Ryd( 2S)     0.00285       0.39618
   495    H   49  px     Ryd( 2p)     0.00020       1.89403
   496    H   49  py     Ryd( 2p)     0.00019       1.89568
   497    H   49  pz     Ryd( 2p)     0.00066       2.31612

   498    H   50  S      Val( 1S)     0.75982       0.07842
   499    H   50  S      Ryd( 2S)     0.00225       0.35835
   500    H   50  px     Ryd( 2p)     0.00025       1.97895
   501    H   50  py     Ryd( 2p)     0.00058       2.24029
   502    H   50  pz     Ryd( 2p)     0.00018       1.85166

   503    H   51  S      Val( 1S)     0.78853       0.05138
   504    H   51  S      Ryd( 2S)     0.00300       0.37603
   505    H   51  px     Ryd( 2p)     0.00017       1.87960
   506    H   51  py     Ryd( 2p)     0.00026       1.91114
   507    H   51  pz     Ryd( 2p)     0.00060       2.28992

   508    H   52  S      Val( 1S)     0.75996       0.07743
   509    H   52  S      Ryd( 2S)     0.00261       0.35169
   510    H   52  px     Ryd( 2p)     0.00020       1.91246
   511    H   52  py     Ryd( 2p)     0.00040       2.07923
   512    H   52  pz     Ryd( 2p)     0.00039       2.07560

 WARNING:  1 low occupancy (<1.9990e) core orbital  found on  C    4
           1 low occupancy (<1.9990e) core orbital  found on  C    9
           1 low occupancy (<1.9990e) core orbital  found on  C   12
           1 low occupancy (<1.9990e) core orbital  found on  N   15
           1 low occupancy (<1.9990e) core orbital  found on  C   17
           1 low occupancy (<1.9990e) core orbital  found on  C   18
           1 low occupancy (<1.9990e) core orbital  found on  C   19
           1 low occupancy (<1.9990e) core orbital  found on  C   20
           1 low occupancy (<1.9990e) core orbital  found on  C   21
           1 low occupancy (<1.9990e) core orbital  found on  C   22


 Summary of Natural Population Analysis:                  
                                                          
                                       Natural Population 
                Natural  -----------------------------------------------
    Atom  No    Charge         Core      Valence    Rydberg      Total
 -----------------------------------------------------------------------
      O    1   -0.68337      1.99972     6.67473    0.00892     8.68337
      C    2    0.98696      1.99930     2.95587    0.05787     5.01304
      O    3   -0.61894      1.99962     6.60833    0.01099     8.61894
      C    4    0.29106      1.99879     3.68687    0.02328     5.70894
      C    5   -0.63128      1.99912     4.62035    0.01181     6.63128
      C    6   -0.65235      1.99912     4.64221    0.01102     6.65235
      C    7   -0.65246      1.99912     4.64227    0.01107     6.65246
      N    8   -0.69314      1.99914     5.68015    0.01384     7.69314
      C    9   -0.03011      1.99898     4.00982    0.02131     6.03011
      C   10   -0.43825      1.99908     4.42384    0.01533     6.43825
      C   11   -0.42596      1.99911     4.41149    0.01536     6.42596
      C   12   -0.34561      1.99891     4.32833    0.01836     6.34561
      C   13    0.87302      1.99919     3.06779    0.06000     5.12698
      O   14   -0.40042      1.99965     6.38434    0.01643     8.40042
      N   15   -0.21705      1.99898     5.19751    0.02056     7.21705
      C   16    0.72002      1.99915     3.23029    0.05053     5.27998
      C   17   -0.12133      1.99875     4.10518    0.01741     6.12133
      C   18   -0.17524      1.99889     4.16024    0.01611     6.17524
      C   19   -0.19870      1.99896     4.18494    0.01479     6.19870
      C   20   -0.19885      1.99896     4.18509    0.01479     6.19885
      C   21   -0.17537      1.99889     4.16037    0.01611     6.17537
      C   22   -0.12162      1.99875     4.10548    0.01740     6.12162
      C   23    0.71999      1.99915     3.23035    0.05051     5.28001
      O   24   -0.54626      1.99972     6.53596    0.01059     8.54626
      O   25   -0.54441      1.99972     6.53409    0.01060     8.54441
      O   26   -0.56322      1.99970     6.55285    0.01067     8.56322
      C   27   -0.42286      1.99911     4.40837    0.01538     6.42286
      C   28   -0.43364      1.99908     4.41946    0.01510     6.43364
      H   29    0.22108      0.00000     0.77591    0.00301     0.77892
      H   30    0.21965      0.00000     0.77822    0.00213     0.78035
      H   31    0.22171      0.00000     0.77530    0.00300     0.77829
      H   32    0.24405      0.00000     0.75276    0.00319     0.75595
      H   33    0.21920      0.00000     0.77852    0.00228     0.78080
      H   34    0.21708      0.00000     0.77999    0.00293     0.78292
      H   35    0.21789      0.00000     0.77920    0.00291     0.78211
      H   36    0.24410      0.00000     0.75265    0.00325     0.75590
      H   37    0.21901      0.00000     0.77871    0.00229     0.78099
      H   38    0.40257      0.00000     0.59204    0.00539     0.59743
      H   39    0.24265      0.00000     0.75210    0.00525     0.75735
      H   40    0.24259      0.00000     0.75391    0.00350     0.75741
      H   41    0.20793      0.00000     0.78783    0.00424     0.79207
      H   42    0.23712      0.00000     0.75961    0.00327     0.76288
      H   43    0.23137      0.00000     0.76477    0.00387     0.76863
      H   44    0.24869      0.00000     0.74653    0.00478     0.75131
      H   45    0.24354      0.00000     0.75316    0.00330     0.75646
      H   46    0.23193      0.00000     0.76550    0.00256     0.76807
      H   47    0.23189      0.00000     0.76555    0.00256     0.76811
      H   48    0.24332      0.00000     0.75338    0.00330     0.75668
      H   49    0.23124      0.00000     0.76487    0.00389     0.76876
      H   50    0.23692      0.00000     0.75982    0.00326     0.76308
      H   51    0.20743      0.00000     0.78853    0.00403     0.79257
      H   52    0.23643      0.00000     0.75996    0.00361     0.76357
 =======================================================================
   * Total *   -0.00000     55.97667   149.36538    0.65795   206.00000

                                 Natural Population      
 --------------------------------------------------------
   Core                      55.97667 ( 99.9583% of  56)
   Valence                  149.36538 ( 99.5769% of 150)
   Natural Minimal Basis    205.34205 ( 99.6806% of 206)
   Natural Rydberg Basis      0.65795 (  0.3194% of 206)
 --------------------------------------------------------

    Atom  No          Natural Electron Configuration
 ----------------------------------------------------------------------------
      O    1      [core]2S( 1.70)2p( 4.98)3d( 0.01)
      C    2      [core]2S( 0.66)2p( 2.29)3p( 0.04)3d( 0.02)
      O    3      [core]2S( 1.59)2p( 5.02)3p( 0.01)
      C    4      [core]2S( 0.87)2p( 2.82)3p( 0.01)3d( 0.01)
      C    5      [core]2S( 1.08)2p( 3.54)3p( 0.01)
      C    6      [core]2S( 1.08)2p( 3.56)3p( 0.01)
      C    7      [core]2S( 1.08)2p( 3.56)3p( 0.01)
      N    8      [core]2S( 1.25)2p( 4.43)3p( 0.01)
      C    9      [core]2S( 0.91)2p( 3.10)3p( 0.01)3d( 0.01)
      C   10      [core]2S( 1.01)2p( 3.41)3p( 0.01)
      C   11      [core]2S( 1.01)2p( 3.41)3p( 0.01)
      C   12      [core]2S( 0.96)2p( 3.36)3p( 0.01)
      C   13      [core]2S( 0.76)2p( 2.31)3S( 0.01)3p( 0.04)3d( 0.01)
      O   14      [core]2S( 1.62)2p( 4.76)3p( 0.01)3d( 0.01)
      N   15      [core]2S( 1.20)2p( 4.00)3p( 0.01)3d( 0.01)
      C   16      [core]2S( 0.74)2p( 2.49)3S( 0.01)3p( 0.03)3d( 0.01)
      C   17      [core]2S( 0.87)2p( 3.23)3p( 0.01)
      C   18      [core]2S( 0.94)2p( 3.22)3p( 0.01)
      C   19      [core]2S( 0.95)2p( 3.23)3p( 0.01)
      C   20      [core]2S( 0.95)2p( 3.23)3p( 0.01)
      C   21      [core]2S( 0.94)2p( 3.22)3p( 0.01)
      C   22      [core]2S( 0.87)2p( 3.23)3p( 0.01)
      C   23      [core]2S( 0.74)2p( 2.49)3S( 0.01)3p( 0.03)3d( 0.01)
      O   24      [core]2S( 1.68)2p( 4.85)3d( 0.01)
      O   25      [core]2S( 1.68)2p( 4.85)3d( 0.01)
      O   26      [core]2S( 1.69)2p( 4.87)3d( 0.01)
      C   27      [core]2S( 1.01)2p( 3.40)3p( 0.01)
      C   28      [core]2S( 1.01)2p( 3.41)3p( 0.01)
      H   29            1S( 0.78)
      H   30            1S( 0.78)
      H   31            1S( 0.78)
      H   32            1S( 0.75)
      H   33            1S( 0.78)
      H   34            1S( 0.78)
      H   35            1S( 0.78)
      H   36            1S( 0.75)
      H   37            1S( 0.78)
      H   38            1S( 0.59)
      H   39            1S( 0.75)
      H   40            1S( 0.75)
      H   41            1S( 0.79)
      H   42            1S( 0.76)
      H   43            1S( 0.76)
      H   44            1S( 0.75)
      H   45            1S( 0.75)
      H   46            1S( 0.77)
      H   47            1S( 0.77)
      H   48            1S( 0.75)
      H   49            1S( 0.76)
      H   50            1S( 0.76)
      H   51            1S( 0.79)
      H   52            1S( 0.76)


 NATURAL BOND ORBITAL ANALYSIS:

                       Occupancies       Lewis Structure    Low   High
           Occ.    -------------------  -----------------   occ   occ
  Cycle   Thresh.   Lewis   Non-Lewis     CR  BD  3C  LP    (L)   (NL)   Dev
 =============================================================================
   1(1)    1.90   199.04642   6.95358     28  62   0  13    16     12    0.44
   2(2)    1.90   199.04642   6.95358     28  62   0  13    16     12    0.44
   3(1)    1.80   199.47492   6.52508     28  59   0  16     4     12    0.76
   4(2)    1.80   199.47285   6.52715     28  59   0  16     4     12    0.76
   5(3)    1.80   199.87369   6.12631     28  59   0  16     4     12    0.44
   6(4)    1.80   199.87369   6.12631     28  59   0  16     4     12    0.44
   7(1)    1.70   200.03018   5.96982     28  58   0  17     4     11    0.44
   8(2)    1.70   200.03018   5.96982     28  58   0  17     4     11    0.44
   9(1)    1.60   201.23444   4.76556     28  60   0  15     1     11    0.42
  10(2)    1.60   201.87302   4.12698     28  61   0  14     0     11    0.44
  11(3)    1.60   201.93962   4.06038     28  61   0  14     0     11    0.42
  12(4)    1.60   201.87302   4.12698     28  61   0  14     0     11    0.44
  13(5)    1.60   201.93962   4.06038     28  61   0  14     0     11    0.42
  14(1)    1.50   201.49561   4.50439     28  60   0  15     0     10    0.62
  15(2)    1.50   201.49561   4.50439     28  60   0  15     0     10    0.62
  16(1)    1.60   201.93962   4.06038     28  61   0  14     0     11    0.42
 -----------------------------------------------------------------------------

 Structure accepted: RESONANCE keyword permits strongly delocalized structure

 WARNING:  1 low occupancy (<1.9990e) core orbital  found on  C    4
           1 low occupancy (<1.9990e) core orbital  found on  C    9
           1 low occupancy (<1.9990e) core orbital  found on  C   12
           1 low occupancy (<1.9990e) core orbital  found on  N   15
           1 low occupancy (<1.9990e) core orbital  found on  C   17
           1 low occupancy (<1.9990e) core orbital  found on  C   18
           1 low occupancy (<1.9990e) core orbital  found on  C   19
           1 low occupancy (<1.9990e) core orbital  found on  C   20
           1 low occupancy (<1.9990e) core orbital  found on  C   21
           1 low occupancy (<1.9990e) core orbital  found on  C   22

 --------------------------------------------------------
   Core                     55.97667 ( 99.958% of  56)
   Valence Lewis           145.96295 ( 97.309% of 150)
  ==================       ============================
   Total Lewis             201.93962 ( 98.029% of 206)
  -----------------------------------------------------
   Valence non-Lewis         3.55556 (  1.726% of 206)
   Rydberg non-Lewis         0.50482 (  0.245% of 206)
  ==================       ============================
   Total non-Lewis           4.06038 (  1.971% of 206)
 --------------------------------------------------------


       (Occupancy)   Bond orbital/ Coefficients/ Hybrids
 ---------------------------------------------------------------------------------
     1. (1.99338) BD ( 1) O   1 - C   2  
                ( 69.41%)   0.8331* O   1 s( 18.27%)p 4.47( 81.61%)d 0.01(  0.11%)
                                           -0.0000  0.4272  0.0138  0.0748  0.0037
                                            0.1566 -0.0110  0.8864  0.0116 -0.0002
                                            0.0093 -0.0171  0.0050  0.0270
                ( 30.59%)   0.5531* C   2 s( 15.50%)p 5.43( 84.14%)d 0.02(  0.36%)
                                           -0.0000  0.3937 -0.0031 -0.1658 -0.0079
                                            0.8777  0.0115  0.2031 -0.0453 -0.0195
                                            0.0011 -0.0210 -0.0360 -0.0385
     2. (1.99210) BD ( 2) O   1 - C   2  
                ( 68.56%)   0.8280* O   1 s( 24.21%)p 3.13( 75.69%)d 0.00(  0.11%)
                                            0.0000 -0.4917 -0.0166 -0.1793 -0.0042
                                            0.8448  0.0142  0.1032 -0.0121  0.0120
                                           -0.0031  0.0158  0.0199  0.0165
                ( 31.44%)   0.5607* C   2 s( 20.12%)p 3.95( 79.55%)d 0.02(  0.33%)
                                            0.0001 -0.4485  0.0078  0.0804  0.0154
                                            0.0113 -0.0460  0.8868  0.0154  0.0006
                                           -0.0154  0.0321 -0.0062 -0.0447
     3. (1.98969) BD ( 1) C   2 - O   3  
                ( 30.57%)   0.5529* C   2 s( 29.36%)p 2.40( 70.32%)d 0.01(  0.32%)
                                            0.0002 -0.5417 -0.0105 -0.8018 -0.0088
                                            0.1361  0.0251 -0.2009 -0.0264  0.0214
                                           -0.0278  0.0042 -0.0392  0.0201
                ( 69.43%)   0.8333* O   3 s( 32.98%)p 2.03( 66.96%)d 0.00(  0.07%)
                                           -0.0000 -0.5742 -0.0109  0.7553  0.0122
                                           -0.1871  0.0033  0.2527 -0.0017  0.0134
                                           -0.0155  0.0068 -0.0123  0.0059
     4. (1.98377) BD ( 1) C   2 - N   8  
                ( 36.64%)   0.6053* C   2 s( 34.88%)p 1.86( 64.96%)d 0.00(  0.16%)
                                           -0.0002  0.5906 -0.0007 -0.5644  0.0150
                                           -0.4526 -0.0193  0.3542  0.0109  0.0265
                                           -0.0217 -0.0191 -0.0003 -0.0050
                ( 63.36%)   0.7960* N   8 s( 35.93%)p 1.78( 64.03%)d 0.00(  0.04%)
                                           -0.0002  0.5993  0.0123  0.5480 -0.0219
                                            0.4598 -0.0028 -0.3578  0.0054  0.0137
                                           -0.0076 -0.0101  0.0011 -0.0055
     5. (1.98299) BD ( 1) O   3 - C   4  
                ( 70.78%)   0.8413* O   3 s( 34.09%)p 1.93( 65.86%)d 0.00(  0.05%)
                                            0.0001  0.5838 -0.0032  0.6419 -0.0001
                                            0.3952 -0.0059 -0.3006  0.0056  0.0134
                                           -0.0109 -0.0135 -0.0006 -0.0024
                ( 29.22%)   0.5406* C   4 s( 16.86%)p 4.91( 82.84%)d 0.02(  0.30%)
                                           -0.0003  0.4105  0.0069 -0.7592  0.0027
                                           -0.4037 -0.0217  0.2970  0.0203  0.0355
                                           -0.0264 -0.0148  0.0221 -0.0179
     6. (1.97524) BD ( 1) C   4 - C   5  
                ( 51.01%)   0.7142* C   4 s( 26.78%)p 2.73( 73.17%)d 0.00(  0.05%)
                                           -0.0000  0.5174  0.0103  0.6439 -0.0163
                                           -0.3805 -0.0067  0.4146  0.0045 -0.0141
                                            0.0149 -0.0093  0.0054 -0.0022
                ( 48.99%)   0.7000* C   5 s( 30.43%)p 2.28( 69.52%)d 0.00(  0.04%)
                                            0.0006  0.5517 -0.0003 -0.6305 -0.0050
                                            0.3687 -0.0060 -0.4021  0.0050 -0.0121
                                            0.0133 -0.0079  0.0071 -0.0033
     7. (1.97703) BD ( 1) C   4 - C   6  
                ( 50.98%)   0.7140* C   4 s( 28.16%)p 2.55( 71.79%)d 0.00(  0.05%)
                                            0.0001  0.5306 -0.0067 -0.0710  0.0029
                                            0.8200  0.0020  0.2012  0.0055 -0.0031
                                           -0.0001  0.0095 -0.0179 -0.0085
                ( 49.02%)   0.7002* C   6 s( 29.64%)p 2.37( 70.31%)d 0.00(  0.05%)
                                            0.0005  0.5444 -0.0028  0.0320 -0.0056
                                           -0.8159  0.0019 -0.1909  0.0026 -0.0015
                                           -0.0007  0.0082 -0.0172 -0.0092
     8. (1.97698) BD ( 1) C   4 - C   7  
                ( 51.00%)   0.7142* C   4 s( 28.18%)p 2.55( 71.77%)d 0.00(  0.05%)
                                            0.0001  0.5308 -0.0069  0.0317  0.0037
                                           -0.1356 -0.0050 -0.8356 -0.0020 -0.0010
                                           -0.0015  0.0067 -0.0009  0.0210
                ( 49.00%)   0.7000* C   7 s( 29.63%)p 2.37( 70.33%)d 0.00(  0.05%)
                                            0.0005  0.5443 -0.0027 -0.0685 -0.0050
                                            0.1221 -0.0029  0.8268 -0.0026 -0.0001
                                           -0.0028  0.0053 -0.0001  0.0204
     9. (1.98697) BD ( 1) C   5 - H  29  
                ( 61.12%)   0.7818* C   5 s( 23.24%)p 3.30( 76.72%)d 0.00(  0.04%)
                                           -0.0001  0.4821  0.0022 -0.0745  0.0135
                                            0.0972 -0.0129  0.8671 -0.0008  0.0002
                                           -0.0040  0.0049 -0.0001  0.0192
                ( 38.88%)   0.6235* H  29 s( 99.92%)p 0.00(  0.08%)
                                            0.9996 -0.0014  0.0029 -0.0024 -0.0280
    10. (1.98272) BD ( 1) C   5 - H  30  
                ( 60.88%)   0.7803* C   5 s( 23.00%)p 3.35( 76.96%)d 0.00(  0.04%)
                                           -0.0001  0.4796 -0.0013  0.7716  0.0132
                                            0.3417 -0.0116 -0.2388  0.0119  0.0130
                                           -0.0095 -0.0044  0.0095 -0.0073
                ( 39.12%)   0.6255* H  30 s( 99.92%)p 0.00(  0.08%)
                                            0.9996 -0.0002 -0.0254 -0.0104  0.0071
    11. (1.98696) BD ( 1) C   5 - H  31  
                ( 61.15%)   0.7820* C   5 s( 23.26%)p 3.30( 76.70%)d 0.00(  0.04%)
                                            0.0001 -0.4822 -0.0022 -0.0278 -0.0119
                                            0.8586 -0.0011  0.1695 -0.0143  0.0001
                                            0.0008 -0.0077  0.0165  0.0087
                ( 38.85%)   0.6233* H  31 s( 99.92%)p 0.00(  0.08%)
                                           -0.9996  0.0014  0.0003 -0.0278 -0.0048
    12. (1.98648) BD ( 1) C   6 - H  32  
                ( 62.35%)   0.7896* C   6 s( 24.30%)p 3.11( 75.66%)d 0.00(  0.04%)
                                            0.0001 -0.4930 -0.0020  0.6601 -0.0067
                                           -0.3973 -0.0131  0.4034 -0.0102  0.0107
                                           -0.0122  0.0075 -0.0073  0.0027
                ( 37.65%)   0.6136* H  32 s( 99.91%)p 0.00(  0.09%)
                                           -0.9996  0.0025 -0.0236  0.0115 -0.0138
    13. (1.97988) BD ( 1) C   6 - H  33  
                ( 60.85%)   0.7801* C   6 s( 23.03%)p 3.34( 76.93%)d 0.00(  0.04%)
                                           -0.0001  0.4799  0.0008  0.7431 -0.0049
                                            0.4036  0.0194 -0.2317  0.0050  0.0126
                                           -0.0086 -0.0040  0.0107 -0.0078
                ( 39.15%)   0.6257* H  33 s( 99.92%)p 0.00(  0.08%)
                                            0.9996 -0.0007 -0.0232 -0.0143  0.0071
    14. (1.98612) BD ( 1) C   6 - H  34  
                ( 60.89%)   0.7803* C   6 s( 22.95%)p 3.35( 77.01%)d 0.00(  0.04%)
                                           -0.0001  0.4791  0.0017 -0.1018 -0.0020
                                            0.1133  0.0188  0.8640 -0.0034  0.0003
                                           -0.0033  0.0031  0.0008  0.0199
                ( 39.11%)   0.6254* H  34 s( 99.92%)p 0.00(  0.08%)
                                            0.9996 -0.0013  0.0039 -0.0041 -0.0274
    15. (1.98609) BD ( 1) C   7 - H  35  
                ( 60.93%)   0.7806* C   7 s( 22.97%)p 3.35( 76.98%)d 0.00(  0.04%)
                                            0.0001 -0.4793 -0.0017 -0.0043  0.0007
                                            0.8567 -0.0048  0.1885  0.0186  0.0006
                                            0.0006 -0.0060  0.0167  0.0101
                ( 39.07%)   0.6251* H  35 s( 99.92%)p 0.00(  0.08%)
                                           -0.9996  0.0013 -0.0006 -0.0273 -0.0066
    16. (1.98642) BD ( 1) C   7 - H  36  
                ( 62.35%)   0.7896* C   7 s( 24.30%)p 3.11( 75.67%)d 0.00(  0.04%)
                                            0.0001 -0.4929 -0.0020  0.6583 -0.0090
                                           -0.3679  0.0084  0.4332  0.0131  0.0110
                                           -0.0120  0.0074 -0.0067  0.0040
                ( 37.65%)   0.6136* H  36 s( 99.91%)p 0.00(  0.09%)
                                           -0.9996  0.0026 -0.0238  0.0123 -0.0129
    17. (1.97986) BD ( 1) C   7 - H  37  
                ( 60.84%)   0.7800* C   7 s( 23.03%)p 3.34( 76.93%)d 0.00(  0.04%)
                                           -0.0001  0.4799  0.0008  0.7492 -0.0024
                                            0.3394 -0.0038 -0.3039 -0.0202  0.0123
                                           -0.0089 -0.0040  0.0106 -0.0079
                ( 39.16%)   0.6258* H  37 s( 99.92%)p 0.00(  0.08%)
                                            0.9996 -0.0008 -0.0236 -0.0106  0.0112
    18. (1.98076) BD ( 1) N   8 - C   9  
                ( 62.43%)   0.7901* N   8 s( 36.68%)p 1.73( 63.29%)d 0.00(  0.03%)
                                           -0.0000 -0.6057  0.0055  0.7868  0.0043
                                           -0.0929 -0.0076  0.0713  0.0063  0.0064
                                           -0.0011  0.0049 -0.0123  0.0081
                ( 37.57%)   0.6129* C   9 s( 21.96%)p 3.55( 77.89%)d 0.01(  0.15%)
                                           -0.0001 -0.4678 -0.0273 -0.8674 -0.0156
                                            0.1206  0.0179 -0.1066 -0.0000  0.0102
                                           -0.0082  0.0019 -0.0313  0.0179
    19. (1.98343) BD ( 1) N   8 - H  38  
                ( 70.77%)   0.8413* N   8 s( 26.38%)p 2.79( 73.59%)d 0.00(  0.03%)
                                            0.0003  0.5136 -0.0015  0.2783 -0.0058
                                           -0.5103  0.0136  0.6306 -0.0102 -0.0048
                                            0.0087 -0.0122 -0.0005  0.0065
                ( 29.23%)   0.5406* H  38 s( 99.80%)p 0.00(  0.20%)
                                            0.9990 -0.0067 -0.0179  0.0271 -0.0312
    20. (1.97421) BD ( 1) C   9 - C  10  
                ( 50.26%)   0.7089* C   9 s( 27.99%)p 2.57( 71.96%)d 0.00(  0.04%)
                                            0.0001  0.5291 -0.0027 -0.2662  0.0171
                                            0.6054  0.0099  0.5309 -0.0052 -0.0082
                                           -0.0080  0.0161 -0.0065  0.0027
                ( 49.74%)   0.7053* C  10 s( 27.66%)p 2.61( 72.30%)d 0.00(  0.04%)
                                            0.0004  0.5259 -0.0019  0.2985  0.0222
                                           -0.6069  0.0121 -0.5147 -0.0028 -0.0081
                                           -0.0067  0.0163 -0.0081  0.0010
    21. (1.97363) BD ( 1) C   9 - C  28  
                ( 50.35%)   0.7096* C   9 s( 27.73%)p 2.60( 72.22%)d 0.00(  0.05%)
                                            0.0001  0.5266  0.0041 -0.4014  0.0262
                                           -0.7393 -0.0062  0.1164 -0.0175  0.0146
                                           -0.0027 -0.0063 -0.0110 -0.0097
                ( 49.65%)   0.7046* C  28 s( 28.05%)p 2.56( 71.91%)d 0.00(  0.05%)
                                            0.0004  0.5296 -0.0003  0.4227  0.0186
                                            0.7260 -0.0094 -0.1128 -0.0111  0.0151
                                           -0.0016 -0.0036 -0.0099 -0.0105
    22. (1.96447) BD ( 1) C   9 - H  39  
                ( 62.53%)   0.7908* C   9 s( 22.28%)p 3.49( 77.68%)d 0.00(  0.04%)
                                            0.0003 -0.4717  0.0151  0.1145 -0.0082
                                           -0.2672  0.0063  0.8320 -0.0057  0.0003
                                           -0.0041  0.0107  0.0018 -0.0177
                ( 37.47%)   0.6121* H  39 s( 99.90%)p 0.00(  0.10%)
                                           -0.9995  0.0078 -0.0025  0.0097 -0.0292
    23. (1.97627) BD ( 1) C  10 - C  11  
                ( 49.70%)   0.7050* C  10 s( 27.83%)p 2.59( 72.12%)d 0.00(  0.04%)
                                            0.0002  0.5275  0.0048 -0.8373 -0.0023
                                            0.1127  0.0329 -0.0792  0.0079 -0.0024
                                            0.0047 -0.0001  0.0178 -0.0102
                ( 50.30%)   0.7092* C  11 s( 28.18%)p 2.55( 71.77%)d 0.00(  0.04%)
                                            0.0002  0.5309  0.0041  0.8359  0.0036
                                           -0.0969  0.0315  0.0919  0.0108 -0.0068
                                            0.0038 -0.0008  0.0163 -0.0104
    24. (1.97565) BD ( 1) C  10 - H  40  
                ( 62.19%)   0.7886* C  10 s( 22.80%)p 3.38( 77.16%)d 0.00(  0.04%)
                                           -0.0001  0.4775  0.0058  0.4175 -0.0030
                                            0.7555 -0.0074 -0.1616  0.0159  0.0139
                                           -0.0032 -0.0067 -0.0090 -0.0086
                ( 37.81%)   0.6149* H  40 s( 99.91%)p 0.00(  0.09%)
                                            0.9996 -0.0028 -0.0152 -0.0245  0.0051
    25. (1.97809) BD ( 1) C  10 - H  41  
                ( 60.68%)   0.7790* C  10 s( 21.59%)p 3.63( 78.36%)d 0.00(  0.05%)
                                           -0.0002  0.4646 -0.0059  0.1851  0.0110
                                           -0.2163  0.0229  0.8378  0.0035 -0.0017
                                            0.0063 -0.0105 -0.0010  0.0174
                ( 39.32%)   0.6271* H  41 s( 99.92%)p 0.00(  0.08%)
                                            0.9996 -0.0044 -0.0081  0.0043 -0.0272
    26. (1.95992) BD ( 1) C  11 - C  12  
                ( 48.14%)   0.6939* C  11 s( 26.74%)p 2.74( 73.21%)d 0.00(  0.05%)
                                            0.0005  0.5171 -0.0008 -0.4273 -0.0095
                                           -0.7298  0.0063  0.1288  0.0138  0.0154
                                           -0.0025 -0.0047 -0.0102 -0.0106
                ( 51.86%)   0.7201* C  12 s( 26.91%)p 2.71( 73.05%)d 0.00(  0.04%)
                                            0.0000  0.5188  0.0002  0.4015 -0.0143
                                            0.7432  0.0073 -0.1281  0.0176  0.0104
                                           -0.0033 -0.0060 -0.0112 -0.0096
    27. (1.97885) BD ( 1) C  11 - H  42  
                ( 61.96%)   0.7871* C  11 s( 22.79%)p 3.39( 77.17%)d 0.00(  0.04%)
                                           -0.0001  0.4774  0.0048 -0.2941  0.0046
                                            0.6088  0.0057  0.5606 -0.0176 -0.0083
                                           -0.0080  0.0154 -0.0057  0.0032
                ( 38.04%)   0.6168* H  42 s( 99.91%)p 0.00(  0.09%)
                                            0.9996 -0.0026  0.0095 -0.0220 -0.0170
    28. (1.97709) BD ( 1) C  11 - H  43  
                ( 61.80%)   0.7861* C  11 s( 22.17%)p 3.51( 77.78%)d 0.00(  0.04%)
                                           -0.0002  0.4708 -0.0067 -0.1765 -0.0054
                                            0.2938  0.0237 -0.8122  0.0087 -0.0022
                                            0.0070 -0.0090 -0.0006  0.0174
                ( 38.20%)   0.6180* H  43 s( 99.91%)p 0.00(  0.09%)
                                            0.9996 -0.0044  0.0074 -0.0127  0.0256
    29. (1.96635) BD ( 1) C  12 - C  13  
                ( 51.56%)   0.7181* C  12 s( 24.98%)p 3.00( 74.96%)d 0.00(  0.06%)
                                            0.0004  0.4996  0.0137 -0.8560 -0.0057
                                            0.0993 -0.0036 -0.0822  0.0149 -0.0049
                                            0.0052 -0.0002  0.0201 -0.0123
                ( 48.44%)   0.6960* C  13 s( 41.95%)p 1.38( 58.00%)d 0.00(  0.05%)
                                            0.0000  0.6472  0.0237  0.7496 -0.0358
                                           -0.0912 -0.0014  0.0912  0.0154 -0.0025
                                           -0.0017  0.0019  0.0179 -0.0135
    30. (1.95975) BD ( 1) C  12 - C  27  
                ( 51.66%)   0.7187* C  12 s( 26.75%)p 2.74( 73.22%)d 0.00(  0.04%)
                                            0.0000  0.5172  0.0004  0.2829 -0.0158
                                           -0.6061 -0.0135 -0.5332  0.0108 -0.0044
                                           -0.0053  0.0168 -0.0066  0.0030
                ( 48.34%)   0.6953* C  27 s( 26.89%)p 2.72( 73.07%)d 0.00(  0.05%)
                                            0.0005  0.5185 -0.0013 -0.3056 -0.0105
                                            0.5979 -0.0117  0.5287  0.0082 -0.0087
                                           -0.0075  0.0170 -0.0075  0.0015
    31. (1.96335) BD ( 1) C  12 - H  44  
                ( 62.64%)   0.7915* C  12 s( 21.29%)p 3.69( 78.67%)d 0.00(  0.04%)
                                           -0.0004  0.4614 -0.0078  0.1584 -0.0063
                                           -0.2642  0.0019  0.8317 -0.0030 -0.0011
                                            0.0029 -0.0101 -0.0008  0.0172
                ( 37.36%)   0.6112* H  44 s( 99.91%)p 0.00(  0.09%)
                                            0.9995 -0.0055 -0.0023  0.0086 -0.0286
    32. (1.98713) BD ( 1) C  13 - O  14  
                ( 28.96%)   0.5381* C  13 s( 24.46%)p 3.07( 75.20%)d 0.01(  0.34%)
                                           -0.0000  0.4946 -0.0036 -0.2992  0.0095
                                            0.2609  0.0114 -0.7699 -0.0386 -0.0083
                                            0.0267 -0.0269 -0.0036  0.0436
                ( 71.04%)   0.8429* O  14 s( 32.33%)p 2.09( 67.60%)d 0.00(  0.07%)
                                            0.0001  0.5686 -0.0041  0.1721  0.0063
                                           -0.2483 -0.0006  0.7646  0.0008  0.0006
                                           -0.0022 -0.0126 -0.0015  0.0225
    33. (1.99567) BD ( 1) C  13 - O  26  
                ( 32.89%)   0.5735* C  13 s( 33.44%)p 1.98( 66.31%)d 0.01(  0.25%)
                                            0.0000  0.5768 -0.0410 -0.5823 -0.0463
                                           -0.1204 -0.0118  0.5519  0.0516  0.0095
                                           -0.0429 -0.0070  0.0214  0.0068
                ( 67.11%)   0.8192* O  26 s( 45.88%)p 1.18( 54.04%)d 0.00(  0.09%)
                                           -0.0000  0.6770 -0.0219  0.5088  0.0153
                                            0.1162  0.0037 -0.5171 -0.0161  0.0060
                                           -0.0254 -0.0052  0.0100  0.0074
    34. (1.99098) BD ( 2) C  13 - O  26  
                ( 31.73%)   0.5633* C  13 s(  0.00%)p 1.00( 99.56%)d 0.00(  0.44%)
                                           -0.0000  0.0004 -0.0006  0.0799 -0.0018
                                            0.9508 -0.0188  0.2914 -0.0059 -0.0471
                                           -0.0107  0.0393  0.0052  0.0224
                ( 68.27%)   0.8263* O  26 s(  0.00%)p 1.00( 99.85%)d 0.00(  0.15%)
                                           -0.0000 -0.0000  0.0000  0.0796  0.0005
                                            0.9522  0.0058  0.2923  0.0018  0.0261
                                            0.0056 -0.0249 -0.0039 -0.0142
    35. (1.98946) BD ( 1) O  14 - N  15  
                ( 55.99%)   0.7483* O  14 s( 23.17%)p 3.31( 76.70%)d 0.01(  0.13%)
                                            0.0000  0.4809  0.0220 -0.8593 -0.0121
                                            0.1049  0.0089 -0.1293 -0.0260 -0.0036
                                           -0.0036 -0.0003  0.0311 -0.0171
                ( 44.01%)   0.6634* N  15 s( 23.85%)p 3.19( 75.99%)d 0.01(  0.16%)
                                            0.0001  0.4871  0.0349  0.8551 -0.0460
                                           -0.1025 -0.0008  0.1259  0.0133 -0.0095
                                            0.0156 -0.0013  0.0309 -0.0183
    36. (1.98360) BD ( 1) N  15 - C  16  
                ( 64.51%)   0.8032* N  15 s( 37.15%)p 1.69( 62.81%)d 0.00(  0.03%)
                                            0.0002  0.6095 -0.0049 -0.3036 -0.0184
                                            0.6853 -0.0036  0.2568  0.0044 -0.0104
                                           -0.0059  0.0110 -0.0065 -0.0055
                ( 35.49%)   0.5957* C  16 s( 28.27%)p 2.53( 71.56%)d 0.01(  0.17%)
                                           -0.0000  0.5317  0.0022  0.5032  0.0378
                                           -0.6431  0.0058 -0.2175 -0.0062 -0.0294
                                           -0.0101  0.0159 -0.0157 -0.0153
    37. (1.98360) BD ( 1) N  15 - C  23  
                ( 64.49%)   0.8031* N  15 s( 37.13%)p 1.69( 62.83%)d 0.00(  0.03%)
                                            0.0002  0.6094 -0.0049 -0.4046 -0.0177
                                           -0.6634  0.0030 -0.1554  0.0065  0.0141
                                            0.0009  0.0027 -0.0055 -0.0101
                ( 35.51%)   0.5959* C  23 s( 28.28%)p 2.53( 71.55%)d 0.01(  0.17%)
                                           -0.0000  0.5318  0.0023  0.5938  0.0368
                                            0.5806 -0.0063  0.1558 -0.0100  0.0338
                                            0.0090  0.0111 -0.0074 -0.0173
    38. (1.96567) BD ( 1) C  16 - C  17  
                ( 47.69%)   0.6906* C  16 s( 37.65%)p 1.65( 62.29%)d 0.00(  0.06%)
                                            0.0000 -0.6132 -0.0209  0.7808 -0.0149
                                            0.0773 -0.0290  0.0781 -0.0139 -0.0122
                                           -0.0072 -0.0012 -0.0178  0.0097
                ( 52.31%)   0.7233* C  17 s( 29.41%)p 2.40( 70.54%)d 0.00(  0.05%)
                                           -0.0001 -0.5423  0.0024 -0.7834  0.0231
                                           -0.2702 -0.0188 -0.1332 -0.0039 -0.0065
                                           -0.0043 -0.0013 -0.0172  0.0116
    39. (1.99452) BD ( 1) C  16 - O  25  
                ( 34.13%)   0.5842* C  16 s( 33.63%)p 1.97( 66.16%)d 0.01(  0.21%)
                                           -0.0000  0.5786 -0.0386  0.3636  0.0315
                                            0.6766  0.0490  0.2604  0.0211  0.0306
                                            0.0124  0.0212 -0.0188 -0.0155
                ( 65.87%)   0.8116* O  25 s( 44.59%)p 1.24( 55.33%)d 0.00(  0.09%)
                                           -0.0000  0.6673 -0.0227 -0.3157 -0.0088
                                           -0.6127 -0.0190 -0.2787 -0.0082  0.0184
                                            0.0080  0.0150 -0.0138 -0.0078
    40. (1.97291) BD ( 2) C  16 - O  25  
                ( 32.77%)   0.5724* C  16 s(  0.02%)p99.99( 99.64%)d21.31(  0.35%)
                                            0.0000  0.0127 -0.0006 -0.0494 -0.0023
                                           -0.3443  0.0140  0.9352 -0.0253 -0.0120
                                            0.0239  0.0378  0.0164  0.0324
                ( 67.23%)   0.8200* O  25 s(  0.02%)p99.99( 99.83%)d 8.35(  0.15%)
                                           -0.0000  0.0134 -0.0002 -0.0620 -0.0007
                                           -0.3740 -0.0031  0.9244  0.0076  0.0081
                                           -0.0145 -0.0248 -0.0110 -0.0220
    41. (1.97206) BD ( 1) C  17 - C  18  
                ( 51.50%)   0.7177* C  17 s( 37.73%)p 1.65( 62.24%)d 0.00(  0.03%)
                                           -0.0001  0.6142  0.0083 -0.6112  0.0114
                                            0.4872  0.0223  0.1038  0.0074 -0.0139
                                           -0.0026  0.0030  0.0050 -0.0102
                ( 48.50%)   0.6964* C  18 s( 35.10%)p 1.85( 64.85%)d 0.00(  0.05%)
                                            0.0001  0.5924  0.0075  0.6785  0.0188
                                           -0.4242  0.0222 -0.0858  0.0080 -0.0172
                                           -0.0034  0.0038  0.0058 -0.0122
    42. (1.64140) BD ( 2) C  17 - C  18  
                ( 52.70%)   0.7259* C  17 s(  0.00%)p 1.00( 99.99%)d 0.00(  0.01%)
                                           -0.0000  0.0029  0.0018 -0.0649 -0.0005
                                           -0.2886 -0.0023  0.9551  0.0086  0.0030
                                           -0.0109  0.0024  0.0014 -0.0002
                ( 47.30%)   0.6878* C  18 s(  0.00%)p 1.00( 99.95%)d 0.00(  0.05%)
                                           -0.0000  0.0011  0.0008 -0.0613 -0.0001
                                           -0.2896 -0.0006  0.9549  0.0026 -0.0014
                                            0.0089 -0.0180 -0.0064 -0.0094
    43. (1.95809) BD ( 1) C  17 - C  22  
                ( 50.00%)   0.7071* C  17 s( 32.74%)p 2.05( 67.21%)d 0.00(  0.04%)
                                           -0.0001  0.5722  0.0016 -0.0864 -0.0017
                                           -0.7782  0.0033 -0.2428  0.0012 -0.0006
                                            0.0004  0.0111 -0.0142 -0.0107
                ( 50.00%)   0.7071* C  22 s( 32.74%)p 2.05( 67.21%)d 0.00(  0.04%)
                                           -0.0001  0.5722  0.0016  0.0297 -0.0022
                                            0.7850 -0.0032  0.2344 -0.0008  0.0046
                                            0.0020  0.0107 -0.0136 -0.0109
    44. (1.97632) BD ( 1) C  18 - C  19  
                ( 50.34%)   0.7095* C  18 s( 35.46%)p 1.82( 64.50%)d 0.00(  0.04%)
                                            0.0000  0.5953  0.0119 -0.7286 -0.0243
                                           -0.3048  0.0328 -0.1399  0.0084  0.0143
                                            0.0062  0.0042  0.0088 -0.0103
                ( 49.66%)   0.7047* C  19 s( 35.57%)p 1.81( 64.38%)d 0.00(  0.05%)
                                            0.0001  0.5964  0.0064  0.7021 -0.0103
                                            0.3555  0.0372  0.1514  0.0106  0.0123
                                            0.0057  0.0032  0.0120 -0.0108
    45. (1.97931) BD ( 1) C  18 - H  45  
                ( 62.38%)   0.7898* C  18 s( 29.35%)p 2.41( 70.62%)d 0.00(  0.03%)
                                           -0.0003  0.5416 -0.0149  0.0597 -0.0036
                                            0.8012 -0.0069  0.2462 -0.0021  0.0026
                                            0.0010  0.0086 -0.0126 -0.0074
                ( 37.62%)   0.6133* H  45 s( 99.90%)p 0.00(  0.10%)
                                            0.9995 -0.0029 -0.0031 -0.0298 -0.0094
    46. (1.97880) BD ( 1) C  19 - C  20  
                ( 50.00%)   0.7071* C  19 s( 35.86%)p 1.79( 64.10%)d 0.00(  0.04%)
                                            0.0000  0.5987  0.0088 -0.0728 -0.0391
                                           -0.7610 -0.0076 -0.2344 -0.0048  0.0004
                                            0.0003  0.0105 -0.0160 -0.0090
                ( 50.00%)   0.7071* C  20 s( 35.86%)p 1.79( 64.10%)d 0.00(  0.04%)
                                            0.0000  0.5988  0.0088  0.0405 -0.0375
                                            0.7644  0.0142  0.2312  0.0019  0.0042
                                            0.0015  0.0105 -0.0154 -0.0090
    47. (1.64483) BD ( 2) C  19 - C  20  
                ( 49.99%)   0.7071* C  19 s(  0.00%)p 1.00( 99.95%)d 0.00(  0.05%)
                                            0.0000  0.0004  0.0005 -0.0604  0.0006
                                           -0.2882  0.0027  0.9554 -0.0090 -0.0019
                                            0.0102 -0.0160 -0.0058 -0.0080
                ( 50.01%)   0.7072* C  20 s(  0.00%)p 1.00( 99.95%)d 0.00(  0.05%)
                                            0.0000  0.0004  0.0005 -0.0603  0.0006
                                           -0.2863  0.0027  0.9560 -0.0090 -0.0047
                                            0.0120  0.0138  0.0039  0.0094
    48. (1.97990) BD ( 1) C  19 - H  46  
                ( 61.72%)   0.7856* C  19 s( 28.47%)p 2.51( 71.50%)d 0.00(  0.03%)
                                            0.0003 -0.5334  0.0126  0.7047 -0.0070
                                           -0.4579  0.0040 -0.0934  0.0007  0.0133
                                            0.0026 -0.0024 -0.0060  0.0093
                ( 38.28%)   0.6187* H  46 s( 99.91%)p 0.00(  0.09%)
                                           -0.9995  0.0019 -0.0256  0.0165  0.0034
    49. (1.97632) BD ( 1) C  20 - C  21  
                ( 49.66%)   0.7047* C  20 s( 35.57%)p 1.81( 64.38%)d 0.00(  0.05%)
                                            0.0001  0.5964  0.0064  0.6407 -0.0157
                                           -0.4707 -0.0350 -0.1008 -0.0115 -0.0159
                                           -0.0030  0.0028  0.0075 -0.0113
                ( 50.34%)   0.7095* C  21 s( 35.46%)p 1.82( 64.50%)d 0.00(  0.04%)
                                            0.0000  0.5954  0.0119 -0.6743 -0.0288
                                            0.4262 -0.0283  0.0833 -0.0102 -0.0168
                                           -0.0035  0.0037  0.0037 -0.0110
    50. (1.97990) BD ( 1) C  20 - H  47  
                ( 61.72%)   0.7856* C  20 s( 28.47%)p 2.51( 71.50%)d 0.00(  0.03%)
                                            0.0003 -0.5334  0.0126  0.7634 -0.0075
                                            0.3322 -0.0028  0.1478 -0.0014 -0.0104
                                           -0.0048 -0.0026 -0.0098  0.0088
                ( 38.28%)   0.6187* H  47 s( 99.91%)p 0.00(  0.09%)
                                           -0.9995  0.0019 -0.0277 -0.0120 -0.0053
    51. (1.97207) BD ( 1) C  21 - C  22  
                ( 48.50%)   0.6964* C  21 s( 35.10%)p 1.85( 64.85%)d 0.00(  0.05%)
                                            0.0001  0.5924  0.0075  0.7326  0.0153
                                            0.3038 -0.0252  0.1365 -0.0065  0.0140
                                            0.0063  0.0042  0.0109 -0.0115
                ( 51.50%)   0.7177* C  22 s( 37.73%)p 1.65( 62.24%)d 0.00(  0.03%)
                                           -0.0001  0.6142  0.0083 -0.6752  0.0079
                                           -0.3748 -0.0239 -0.1593 -0.0067  0.0111
                                            0.0051  0.0035  0.0091 -0.0096
    52. (1.64160) BD ( 2) C  21 - C  22  
                ( 47.30%)   0.6877* C  21 s(  0.00%)p 1.00( 99.95%)d 0.00(  0.05%)
                                           -0.0000  0.0011  0.0008 -0.0610 -0.0001
                                           -0.2848 -0.0009  0.9564  0.0025 -0.0045
                                            0.0110  0.0161  0.0047  0.0104
                ( 52.70%)   0.7259* C  22 s(  0.00%)p 1.00( 99.99%)d 0.00(  0.01%)
                                           -0.0000  0.0029  0.0018 -0.0646 -0.0006
                                           -0.2852 -0.0028  0.9562  0.0084  0.0035
                                           -0.0110 -0.0001  0.0006 -0.0016
    53. (1.97933) BD ( 1) C  21 - H  48  
                ( 62.37%)   0.7898* C  21 s( 29.35%)p 2.41( 70.62%)d 0.00(  0.03%)
                                            0.0003 -0.5415  0.0149  0.0594  0.0026
                                            0.8022 -0.0073  0.2432 -0.0022 -0.0011
                                           -0.0005 -0.0086  0.0129  0.0075
                ( 37.63%)   0.6134* H  48 s( 99.90%)p 0.00(  0.10%)
                                           -0.9995  0.0029 -0.0014 -0.0300 -0.0088
    54. (1.96569) BD ( 1) C  22 - C  23  
                ( 52.30%)   0.7232* C  22 s( 29.41%)p 2.40( 70.54%)d 0.00(  0.05%)
                                            0.0001  0.5423 -0.0024  0.7335 -0.0255
                                           -0.4015 -0.0145 -0.0719 -0.0063 -0.0120
                                           -0.0014  0.0014  0.0143 -0.0118
                ( 47.70%)   0.6907* C  23 s( 37.66%)p 1.65( 62.28%)d 0.00(  0.06%)
                                           -0.0000  0.6133  0.0208 -0.7593  0.0104
                                            0.2119 -0.0336  0.0100 -0.0051 -0.0182
                                           -0.0023 -0.0000  0.0127 -0.0108
    55. (1.99451) BD ( 1) C  23 - O  24  
                ( 34.13%)   0.5842* C  23 s( 33.61%)p 1.97( 66.18%)d 0.01(  0.21%)
                                           -0.0000  0.5784 -0.0386  0.2581  0.0236
                                           -0.7490 -0.0562 -0.1743 -0.0110 -0.0248
                                           -0.0052  0.0152 -0.0295 -0.0198
                ( 65.87%)   0.8116* O  24 s( 44.58%)p 1.24( 55.33%)d 0.00(  0.09%)
                                           -0.0000  0.6673 -0.0227 -0.2187 -0.0058
                                            0.7001  0.0214  0.1215  0.0041 -0.0143
                                           -0.0027  0.0081 -0.0212 -0.0122
    56. (1.97304) BD ( 2) C  23 - O  24  
                ( 32.71%)   0.5719* C  23 s(  0.02%)p99.99( 99.64%)d21.47(  0.35%)
                                            0.0000  0.0127 -0.0005 -0.0411 -0.0032
                                           -0.2301  0.0029  0.9700 -0.0287 -0.0021
                                            0.0191 -0.0508 -0.0122 -0.0191
                ( 67.29%)   0.8203* O  24 s(  0.02%)p99.99( 99.83%)d 8.24(  0.15%)
                                           -0.0000  0.0134 -0.0002 -0.0493 -0.0006
                                           -0.1979 -0.0016  0.9781  0.0080  0.0006
                                           -0.0115  0.0339  0.0078  0.0121
    57. (1.97666) BD ( 1) C  27 - C  28  
                ( 49.96%)   0.7068* C  27 s( 28.08%)p 2.56( 71.87%)d 0.00(  0.04%)
                                            0.0002  0.5299  0.0049  0.8360 -0.0014
                                           -0.1075 -0.0323  0.0848 -0.0086 -0.0023
                                            0.0051  0.0000  0.0177 -0.0100
                ( 50.04%)   0.7074* C  28 s( 27.93%)p 2.58( 72.03%)d 0.00(  0.04%)
                                            0.0003  0.5285  0.0043 -0.8391 -0.0056
                                            0.0899 -0.0314 -0.0832 -0.0111 -0.0064
                                            0.0029 -0.0007  0.0166 -0.0104
    58. (1.97719) BD ( 1) C  27 - H  49  
                ( 61.80%)   0.7861* C  27 s( 22.17%)p 3.51( 77.78%)d 0.00(  0.04%)
                                            0.0002 -0.4708  0.0067  0.1853  0.0100
                                           -0.2310  0.0227  0.8304  0.0050  0.0022
                                           -0.0068  0.0109  0.0012 -0.0163
                ( 38.20%)   0.6181* H  49 s( 99.91%)p 0.00(  0.09%)
                                           -0.9996  0.0044 -0.0085  0.0051 -0.0278
    59. (1.97902) BD ( 1) C  27 - H  50  
                ( 61.95%)   0.7871* C  27 s( 22.75%)p 3.39( 77.21%)d 0.00(  0.04%)
                                           -0.0001  0.4769  0.0045 -0.4152  0.0039
                                           -0.7592  0.0046  0.1516 -0.0177  0.0144
                                           -0.0033 -0.0063 -0.0089 -0.0089
                ( 38.05%)   0.6169* H  50 s( 99.91%)p 0.00(  0.09%)
                                            0.9996 -0.0026  0.0139  0.0257 -0.0028
    60. (1.97776) BD ( 1) C  28 - H  51  
                ( 60.68%)   0.7790* C  28 s( 21.37%)p 3.68( 78.58%)d 0.00(  0.05%)
                                            0.0002 -0.4622  0.0069 -0.1778 -0.0035
                                            0.3153  0.0220 -0.8088  0.0105  0.0024
                                           -0.0065  0.0104  0.0009 -0.0175
                ( 39.32%)   0.6270* H  51 s( 99.92%)p 0.00(  0.08%)
                                           -0.9996  0.0048  0.0060 -0.0128  0.0250
    61. (1.97673) BD ( 1) C  28 - H  52  
                ( 61.91%)   0.7868* C  28 s( 22.54%)p 3.43( 77.42%)d 0.00(  0.04%)
                                            0.0001 -0.4748 -0.0051 -0.2906  0.0028
                                            0.6036  0.0031  0.5702 -0.0169  0.0079
                                            0.0074 -0.0156  0.0058 -0.0033
                ( 38.09%)   0.6172* H  52 s( 99.92%)p 0.00(  0.08%)
                                           -0.9996  0.0029  0.0106 -0.0202 -0.0180
    62. (1.99972) CR ( 1) O   1           s(100.00%)p 0.00(  0.00%)
                                            1.0000 -0.0004  0.0000  0.0002 -0.0000
                                           -0.0002 -0.0000  0.0002  0.0000 -0.0000
                                            0.0000 -0.0000 -0.0000  0.0000
    63. (1.99930) CR ( 1) C   2           s(100.00%)
                                            1.0000  0.0003  0.0000  0.0000  0.0000
                                           -0.0001 -0.0000 -0.0000  0.0000  0.0000
                                            0.0000 -0.0000  0.0000  0.0000
    64. (1.99962) CR ( 1) O   3           s(100.00%)p 0.00(  0.00%)
                                            1.0000 -0.0003  0.0000 -0.0001 -0.0000
                                            0.0001 -0.0000 -0.0001  0.0000 -0.0000
                                            0.0000 -0.0000 -0.0000  0.0000
    65. (1.99880) CR ( 1) C   4           s(100.00%)p 0.00(  0.00%)
                                            1.0000  0.0000  0.0000 -0.0002  0.0000
                                           -0.0002 -0.0000  0.0001  0.0000  0.0000
                                           -0.0000 -0.0000  0.0000 -0.0000
    66. (1.99912) CR ( 1) C   5           s(100.00%)p 0.00(  0.00%)
                                            1.0000 -0.0002  0.0000  0.0005  0.0000
                                           -0.0003  0.0000  0.0003 -0.0000  0.0000
                                           -0.0000  0.0000 -0.0000  0.0000
    67. (1.99912) CR ( 1) C   6           s(100.00%)p 0.00(  0.00%)
                                            1.0000 -0.0001  0.0000  0.0000  0.0000
                                            0.0005  0.0000  0.0001 -0.0000  0.0000
                                           -0.0000 -0.0000  0.0000  0.0000
    68. (1.99912) CR ( 1) C   7           s(100.00%)p 0.00(  0.00%)
                                            1.0000 -0.0001  0.0000  0.0001  0.0000
                                           -0.0001  0.0000 -0.0005 -0.0000  0.0000
                                            0.0000 -0.0000  0.0000 -0.0000
    69. (1.99914) CR ( 1) N   8           s(100.00%)p 0.00(  0.00%)
                                            1.0000 -0.0001  0.0000  0.0000 -0.0000
                                            0.0001 -0.0000 -0.0004  0.0000  0.0000
                                           -0.0000  0.0000  0.0000 -0.0000
    70. (1.99898) CR ( 1) C   9           s(100.00%)p 0.00(  0.00%)
                                            1.0000 -0.0000 -0.0000 -0.0001 -0.0000
                                            0.0001 -0.0000 -0.0004  0.0000  0.0000
                                            0.0000 -0.0000 -0.0000  0.0000
    71. (1.99908) CR ( 1) C  10           s(100.00%)p 0.00(  0.00%)
                                            1.0000 -0.0002 -0.0000  0.0002 -0.0000
                                            0.0002 -0.0000  0.0003  0.0000  0.0000
                                            0.0000 -0.0000 -0.0000  0.0000
    72. (1.99911) CR ( 1) C  11           s(100.00%)p 0.00(  0.00%)
                                            1.0000 -0.0002 -0.0000 -0.0000  0.0000
                                            0.0005 -0.0000 -0.0002 -0.0000 -0.0000
                                            0.0000  0.0000  0.0000  0.0000
    73. (1.99891) CR ( 1) C  12           s(100.00%)p 0.00(  0.00%)
                                            1.0000 -0.0000 -0.0000  0.0004  0.0000
                                           -0.0001  0.0000  0.0003 -0.0000  0.0000
                                           -0.0000 -0.0000 -0.0000  0.0000
    74. (1.99920) CR ( 1) C  13           s(100.00%)
                                            1.0000 -0.0000  0.0000 -0.0000  0.0000
                                            0.0000  0.0000 -0.0000 -0.0000 -0.0000
                                            0.0000 -0.0000 -0.0000  0.0000
    75. (1.99965) CR ( 1) O  14           s(100.00%)p 0.00(  0.00%)
                                            1.0000 -0.0002  0.0000 -0.0001  0.0000
                                           -0.0000  0.0000  0.0001 -0.0000  0.0000
                                           -0.0000  0.0000  0.0000 -0.0000
    76. (1.99897) CR ( 1) N  15           s(100.00%)p 0.00(  0.00%)
                                            1.0000 -0.0003  0.0000  0.0001  0.0000
                                            0.0001  0.0000 -0.0003 -0.0000  0.0000
                                            0.0000 -0.0000 -0.0000  0.0000
    77. (1.99915) CR ( 1) C  16           s(100.00%)
                                            1.0000  0.0000 -0.0000  0.0000  0.0000
                                            0.0000  0.0000 -0.0000  0.0000  0.0000
                                            0.0000  0.0000 -0.0000 -0.0000
    78. (1.99874) CR ( 1) C  17           s(100.00%)p 0.00(  0.00%)
                                            1.0000  0.0000  0.0000 -0.0001  0.0000
                                           -0.0001 -0.0000  0.0000  0.0000 -0.0000
                                           -0.0000  0.0000 -0.0000 -0.0000
    79. (1.99889) CR ( 1) C  18           s(100.00%)p 0.00(  0.00%)
                                            1.0000  0.0001 -0.0000 -0.0000 -0.0000
                                            0.0003 -0.0000  0.0001 -0.0000  0.0000
                                            0.0000  0.0000 -0.0000 -0.0000
    80. (1.99897) CR ( 1) C  19           s(100.00%)p 0.00(  0.00%)
                                            1.0000  0.0001 -0.0000 -0.0002  0.0000
                                            0.0001 -0.0000  0.0000 -0.0000 -0.0000
                                           -0.0000  0.0000  0.0000 -0.0000
    81. (1.99897) CR ( 1) C  20           s(100.00%)p 0.00(  0.00%)
                                            1.0000  0.0001 -0.0000 -0.0003  0.0000
                                           -0.0001  0.0000 -0.0001  0.0000  0.0000
                                            0.0000  0.0000  0.0000 -0.0000
    82. (1.99889) CR ( 1) C  21           s(100.00%)p 0.00(  0.00%)
                                            1.0000  0.0001 -0.0000 -0.0001 -0.0000
                                           -0.0003  0.0000 -0.0001  0.0000 -0.0000
                                           -0.0000  0.0000 -0.0000 -0.0000
    83. (1.99874) CR ( 1) C  22           s(100.00%)p 0.00(  0.00%)
                                            1.0000  0.0000  0.0000 -0.0001  0.0000
                                            0.0001 -0.0000  0.0001  0.0000  0.0000
                                            0.0000  0.0000 -0.0000 -0.0000
    84. (1.99915) CR ( 1) C  23           s(100.00%)
                                            1.0000  0.0000 -0.0000 -0.0000  0.0000
                                           -0.0000 -0.0000 -0.0000 -0.0000 -0.0000
                                           -0.0000  0.0000 -0.0000 -0.0000
    85. (1.99971) CR ( 1) O  24           s(100.00%)p 0.00(  0.00%)
                                            1.0000 -0.0004 -0.0000 -0.0001 -0.0000
                                            0.0004 -0.0000  0.0001 -0.0000 -0.0000
                                           -0.0000  0.0000 -0.0000 -0.0000
    86. (1.99971) CR ( 1) O  25           s(100.00%)p 0.00(  0.00%)
                                            1.0000 -0.0004 -0.0000 -0.0001 -0.0000
                                           -0.0004  0.0000 -0.0001  0.0000  0.0000
                                            0.0000  0.0000 -0.0000 -0.0000
    87. (1.99969) CR ( 1) O  26           s(100.00%)p 0.00(  0.00%)
                                            1.0000 -0.0004 -0.0000  0.0002  0.0000
                                            0.0001 -0.0000 -0.0004  0.0000  0.0000
                                           -0.0000 -0.0000  0.0000  0.0000
    88. (1.99911) CR ( 1) C  27           s(100.00%)p 0.00(  0.00%)
                                            1.0000 -0.0002 -0.0000 -0.0001  0.0000
                                           -0.0003  0.0000 -0.0004 -0.0000  0.0000
                                            0.0000 -0.0000 -0.0000  0.0000
    89. (1.99908) CR ( 1) C  28           s(100.00%)p 0.00(  0.00%)
                                            1.0000 -0.0002 -0.0000  0.0001 -0.0000
                                           -0.0004  0.0000  0.0002  0.0000 -0.0000
                                            0.0000  0.0000 -0.0000  0.0000
    90. (1.97071) LP ( 1) O   1           s( 57.53%)p 0.74( 42.45%)d 0.00(  0.01%)
                                            0.0005  0.7584 -0.0121 -0.1432 -0.0009
                                            0.4636  0.0005 -0.4349 -0.0007  0.0032
                                           -0.0032  0.0103  0.0041 -0.0016
    91. (1.83801) LP ( 2) O   1           s(  0.01%)p99.99( 99.90%)d 5.85(  0.09%)
                                            0.0001  0.0121  0.0009 -0.9699  0.0099
                                           -0.2127  0.0028  0.1137 -0.0023  0.0185
                                           -0.0181 -0.0067 -0.0112  0.0039
    92. (1.95286) LP ( 1) O   3           s( 32.92%)p 2.04( 67.05%)d 0.00(  0.03%)
                                            0.0003  0.5737 -0.0009  0.1034  0.0014
                                           -0.5940  0.0024  0.5541 -0.0024  0.0053
                                           -0.0045  0.0135  0.0087 -0.0042
    93. (1.82510) LP ( 2) O   3           s(  0.00%)p 1.00( 99.95%)d 0.00(  0.05%)
                                            0.0000  0.0038 -0.0002 -0.0754  0.0003
                                            0.6749  0.0002  0.7337 -0.0001 -0.0082
                                           -0.0067  0.0009 -0.0086 -0.0178
    94. (1.74448) LP ( 1) N   8           s(  0.94%)p99.99( 99.05%)d 0.01(  0.01%)
                                           -0.0002  0.0969  0.0017  0.0516  0.0014
                                           -0.7203 -0.0147 -0.6845 -0.0154 -0.0041
                                           -0.0053 -0.0053  0.0065  0.0046
    95. (1.96700) LP ( 1) O  14           s( 44.50%)p 1.25( 55.46%)d 0.00(  0.03%)
                                            0.0003  0.6671 -0.0014  0.4735 -0.0038
                                            0.1335 -0.0007 -0.5590  0.0033 -0.0043
                                            0.0165  0.0029 -0.0050 -0.0045
    96. (1.83867) LP ( 2) O  14           s(  0.00%)p 1.00( 99.94%)d 0.00(  0.06%)
                                           -0.0000  0.0017  0.0001  0.0734 -0.0004
                                            0.9533 -0.0060  0.2919 -0.0019 -0.0147
                                           -0.0030  0.0170  0.0035  0.0098
    97. (1.67254) LP ( 1) N  15           s(  1.71%)p57.55( 98.28%)d 0.01(  0.01%)
                                           -0.0002  0.1300  0.0129  0.0976 -0.0147
                                            0.2815  0.0054 -0.9453 -0.0142 -0.0020
                                            0.0080  0.0033 -0.0026 -0.0052
    98. (1.97648) LP ( 1) O  24           s( 55.42%)p 0.80( 44.56%)d 0.00(  0.02%)
                                            0.0005  0.7443  0.0133  0.2097 -0.0008
                                           -0.6213  0.0025 -0.1254  0.0006  0.0062
                                            0.0012 -0.0043  0.0083  0.0072
    99. (1.84566) LP ( 2) O  24           s(  0.01%)p 1.00( 99.90%)d 0.00(  0.09%)
                                            0.0000  0.0097 -0.0007 -0.9511  0.0117
                                           -0.2879  0.0037 -0.1063  0.0025 -0.0240
                                           -0.0045 -0.0045  0.0163 -0.0011
   100. (1.97650) LP ( 1) O  25           s( 55.41%)p 0.80( 44.57%)d 0.00(  0.02%)
                                            0.0005  0.7443  0.0133  0.2969 -0.0011
                                            0.5511 -0.0023  0.2321 -0.0009 -0.0078
                                           -0.0034 -0.0073  0.0051  0.0053
   101. (1.84531) LP ( 2) O  25           s(  0.01%)p99.99( 99.90%)d 8.55(  0.09%)
                                            0.0000  0.0102 -0.0006 -0.8984  0.0110
                                            0.4235 -0.0061  0.1110 -0.0005  0.0170
                                            0.0079 -0.0070  0.0219 -0.0020
   102. (1.97320) LP ( 1) O  26           s( 54.14%)p 0.85( 45.84%)d 0.00(  0.02%)
                                            0.0006  0.7357  0.0133 -0.4785  0.0015
                                           -0.1036 -0.0002  0.4677  0.0003 -0.0023
                                            0.0110  0.0032 -0.0061 -0.0037
   103. (1.82784) LP ( 2) O  26           s(  0.01%)p99.99( 99.90%)d 7.79(  0.09%)
                                            0.0001  0.0099 -0.0044  0.7101 -0.0095
                                           -0.2599  0.0037  0.6534 -0.0095 -0.0018
                                           -0.0021  0.0088  0.0159 -0.0240
   104. (0.00088) RY*( 1) O   1           s(  3.49%)p27.36( 95.60%)d 0.26(  0.90%)
                                            0.0000 -0.0001  0.1869  0.0063  0.8976
                                            0.0060 -0.0513 -0.0017 -0.3842 -0.0507
                                            0.0350  0.0376  0.0135 -0.0603
   105. (0.00079) RY*( 2) O   1           s(  0.82%)p99.99( 97.22%)d 2.37(  1.95%)
                                            0.0000  0.0001  0.0908  0.0026  0.2969
                                           -0.0022  0.6961 -0.0062  0.6321  0.0101
                                            0.0278 -0.0006  0.0824  0.1090
   106. (0.00020) RY*( 3) O   1           s( 75.22%)p 0.29( 22.15%)d 0.03(  2.63%)
                                           -0.0000 -0.0103  0.8672 -0.0118 -0.0858
                                            0.0187 -0.3529 -0.0171  0.2980 -0.0312
                                            0.0617  0.0478  0.1212 -0.0675
   107. (0.00010) RY*( 4) O   1           s( 13.99%)p 5.54( 77.50%)d 0.61(  8.50%)
                                            0.0000  0.0144  0.3738  0.0033 -0.2985
                                           -0.0109  0.5968  0.0107 -0.5740  0.1195
                                           -0.0283  0.1334  0.1899 -0.1269
   108. (0.00001) RY*( 5) O   1           s(  0.02%)p99.99(  1.86%)d99.99( 98.12%)
   109. (0.00002) RY*( 6) O   1           s(  0.86%)p 0.33(  0.28%)d99.99( 98.85%)
   110. (0.00001) RY*( 7) O   1           s(  1.07%)p 1.07(  1.15%)d91.12( 97.78%)
   111. (0.00001) RY*( 8) O   1           s(  3.87%)p 0.52(  2.03%)d24.30( 94.10%)
   112. (0.00000) RY*( 9) O   1           s(  0.62%)p 4.11(  2.56%)d99.99( 96.82%)
   113. (0.02595) RY*( 1) C   2           s(  2.75%)p35.23( 96.75%)d 0.18(  0.50%)
                                           -0.0000  0.0018  0.1657 -0.0296  0.3735
                                            0.0529 -0.6570 -0.0519  0.6245  0.0064
                                           -0.0012  0.0356  0.0572 -0.0202
   114. (0.01062) RY*( 2) C   2           s(  0.56%)p99.99( 62.76%)d64.96( 36.67%)
                                           -0.0000  0.0074  0.0748  0.0274 -0.7269
                                            0.0075 -0.2721 -0.0042  0.1563  0.3755
                                           -0.3787 -0.1141 -0.2511  0.0789
   115. (0.00670) RY*( 3) C   2           s(  0.01%)p99.99(  2.33%)d99.99( 97.66%)
                                            0.0000  0.0005  0.0110 -0.0051 -0.0135
                                            0.0476  0.0944  0.0542  0.0946  0.2027
                                            0.1095 -0.0829  0.4416  0.8495
   116. (0.00429) RY*( 4) C   2           s( 13.68%)p 2.23( 30.44%)d 4.09( 55.88%)
                                            0.0000 -0.0037  0.3698 -0.0494 -0.5328
                                           -0.0072 -0.0755  0.0046  0.1112 -0.4977
                                            0.4634  0.1115  0.2752 -0.0906
   117. (0.00295) RY*( 5) C   2           s(  2.39%)p15.90( 37.97%)d24.97( 59.65%)
                                            0.0000 -0.0026  0.1545  0.0037  0.0512
                                           -0.0102 -0.3902 -0.0091 -0.4739  0.4784
                                            0.5826  0.0481 -0.1608 -0.0049
   118. (0.00195) RY*( 6) C   2           s( 18.64%)p 0.65( 12.07%)d 3.72( 69.29%)
                                            0.0000 -0.0083  0.4316  0.0183  0.1531
                                           -0.0257 -0.1433  0.0117 -0.2749 -0.4396
                                           -0.1733 -0.3829 -0.4382  0.3619
   119. (0.00173) RY*( 7) C   2           s(  0.20%)p99.99( 45.64%)d99.99( 54.15%)
                                            0.0000 -0.0032  0.0450  0.0061  0.0083
                                           -0.0036  0.4415  0.0251  0.5107  0.1456
                                            0.4499 -0.1917 -0.5274  0.0550
   120. (0.00073) RY*( 8) C   2           s( 61.50%)p 0.21( 13.00%)d 0.41( 25.49%)
                                           -0.0000  0.0077  0.7842  0.0034  0.1457
                                            0.0119  0.3292 -0.0080  0.0143  0.3248
                                           -0.2325  0.2210  0.1533 -0.1518
   121. (0.00003) RY*( 9) C   2           s(  0.42%)p 0.13(  0.05%)d99.99( 99.53%)
   122. (0.00304) RY*( 1) O   3           s( 44.50%)p 1.15( 51.36%)d 0.09(  4.14%)
                                            0.0000 -0.0075  0.6671  0.0061  0.1445
                                           -0.0030 -0.4972  0.0037  0.4955  0.0070
                                            0.0192  0.0614  0.1689 -0.0930
   123. (0.00230) RY*( 2) O   3           s(  0.02%)p99.99( 96.44%)d99.99(  3.54%)
                                           -0.0000 -0.0002  0.0131 -0.0000  0.0813
                                            0.0014 -0.6693  0.0013 -0.7140 -0.0638
                                           -0.0878 -0.0196  0.0908  0.1226
   124. (0.00110) RY*( 3) O   3           s(  7.25%)p11.61( 84.22%)d 1.18(  8.52%)
                                            0.0000 -0.0047  0.2693  0.0041 -0.9149
                                           -0.0045 -0.0490  0.0050 -0.0523  0.1215
                                           -0.1517 -0.0769 -0.1850  0.0857
   125. (0.00071) RY*( 4) O   3           s( 47.74%)p 1.00( 47.97%)d 0.09(  4.29%)
                                           -0.0000  0.0048  0.6909  0.0058  0.2387
                                            0.0026  0.4922 -0.0019 -0.4248 -0.0451
                                            0.0204 -0.0307 -0.1740  0.0961
   126. (0.00013) RY*( 5) O   3           s(  0.00%)p 1.00(  1.79%)d54.83( 98.21%)
                                           -0.0000  0.0001  0.0021  0.0018 -0.0109
                                           -0.0048  0.0965 -0.0053  0.0918 -0.6789
                                           -0.6886 -0.0804  0.1895  0.0685
   127. (0.00010) RY*( 6) O   3           s(  0.07%)p81.35(  5.45%)d99.99( 94.49%)
   128. (0.00003) RY*( 7) O   3           s(  0.33%)p21.66(  7.16%)d99.99( 92.51%)
   129. (0.00001) RY*( 8) O   3           s(  0.02%)p99.99(  2.24%)d99.99( 97.74%)
   130. (0.00002) RY*( 9) O   3           s(  0.09%)p39.02(  3.54%)d99.99( 96.37%)
   131. (0.00657) RY*( 1) C   4           s(  0.08%)p99.99( 99.63%)d 3.85(  0.30%)
                                            0.0000 -0.0179  0.0212  0.0217  0.1882
                                            0.0123 -0.7080 -0.0092  0.6774  0.0317
                                           -0.0296  0.0310  0.0092 -0.0065
   132. (0.00447) RY*( 2) C   4           s( 13.29%)p 5.82( 77.35%)d 0.70(  9.36%)
                                           -0.0000 -0.0058  0.3645 -0.0150 -0.8555
                                            0.0139 -0.2012 -0.0140  0.0212 -0.1368
                                            0.1493  0.0880  0.1919 -0.0899
   133. (0.00394) RY*( 3) C   4           s(  0.04%)p99.99( 99.13%)d21.40(  0.83%)
                                           -0.0000 -0.0002  0.0197 -0.0006 -0.1237
                                           -0.0033  0.6657 -0.0050  0.7299  0.0406
                                            0.0584  0.0060  0.0312  0.0472
   134. (0.00130) RY*( 4) C   4           s(  0.00%)p 1.00(  0.06%)d99.99( 99.94%)
                                           -0.0000  0.0001  0.0058  0.0004  0.0043
                                           -0.0107 -0.0117 -0.0109 -0.0138  0.4695
                                            0.5932  0.1093 -0.4117 -0.4955
   135. (0.00108) RY*( 5) C   4           s(  1.55%)p 0.79(  1.22%)d62.52( 97.22%)
                                            0.0000  0.0069  0.1245 -0.0451  0.0955
                                           -0.0234 -0.0061  0.0174  0.0139 -0.6113
                                            0.4190  0.1938 -0.4932  0.3770
   136. (0.00082) RY*( 6) C   4           s(  7.25%)p 1.43( 10.38%)d11.36( 82.37%)
                                            0.0000  0.0038  0.2692  0.0016  0.3082
                                           -0.0035  0.0822  0.0034 -0.0455 -0.0607
                                            0.0603  0.7769  0.4303 -0.1663
   137. (0.00066) RY*( 7) C   4           s(  0.00%)p 1.00(  0.80%)d99.99( 99.20%)
                                            0.0000 -0.0000  0.0036 -0.0015  0.0089
                                            0.0132 -0.0589  0.0140 -0.0636  0.4680
                                            0.4322 -0.0232  0.3132  0.6983
   138. (0.00059) RY*( 8) C   4           s( 17.55%)p 0.59( 10.44%)d 4.10( 72.01%)
                                           -0.0000  0.0018  0.4189 -0.0064  0.3190
                                            0.0157  0.0451 -0.0153 -0.0083 -0.2515
                                            0.3561 -0.5799  0.3691 -0.2398
   139. (0.00040) RY*( 9) C   4           s( 60.25%)p 0.02(  1.43%)d 0.64( 38.32%)
                                           -0.0000 -0.0014  0.7762  0.0144  0.1055
                                            0.0043  0.0457 -0.0025 -0.0288  0.3114
                                           -0.3575 -0.0302 -0.3593  0.1686
   140. (0.00378) RY*( 1) C   5           s(  0.00%)p 1.00( 92.85%)d 0.08(  7.15%)
                                           -0.0000  0.0000  0.0005 -0.0013 -0.0698
                                            0.0128  0.6520  0.0139  0.7058 -0.1127
                                           -0.0986  0.0070 -0.0942 -0.2005
   141. (0.00317) RY*( 2) C   5           s(  7.99%)p11.14( 89.04%)d 0.37(  2.97%)
                                           -0.0000  0.0084  0.2826  0.0013  0.5025
                                            0.0074  0.6107 -0.0067 -0.5146 -0.0334
                                            0.0080 -0.0491 -0.1407  0.0795
   142. (0.00126) RY*( 3) C   5           s( 60.51%)p 0.65( 39.19%)d 0.00(  0.29%)
                                            0.0000  0.0112  0.7778  0.0086 -0.6132
                                           -0.0020  0.0562  0.0027 -0.1128  0.0242
                                           -0.0247  0.0411  0.0065 -0.0022
   143. (0.00022) RY*( 4) C   5           s( 24.79%)p 2.24( 55.54%)d 0.79( 19.67%)
                                           -0.0000 -0.0195  0.4976 -0.0207  0.5675
                                            0.0041 -0.3255 -0.0059  0.3562  0.2967
                                           -0.2599  0.1269  0.1264 -0.0949
   144. (0.00005) RY*( 5) C   5           s(  4.80%)p 2.93( 14.05%)d16.91( 81.15%)
   145. (0.00001) RY*( 6) C   5           s(  0.53%)p 3.54(  1.86%)d99.99( 97.61%)
   146. (0.00001) RY*( 7) C   5           s(  0.41%)p 1.20(  0.49%)d99.99( 99.11%)
   147. (0.00001) RY*( 8) C   5           s(  0.90%)p 1.22(  1.09%)d99.99( 98.01%)
   148. (0.00001) RY*( 9) C   5           s(  0.14%)p43.14(  5.99%)d99.99( 93.87%)
   149. (0.00383) RY*( 1) C   6           s(  0.55%)p99.99( 92.77%)d12.05(  6.67%)
                                            0.0000  0.0017  0.0744  0.0082  0.3632
                                           -0.0024 -0.2613  0.0138  0.8528 -0.1194
                                            0.0287 -0.1896 -0.0157 -0.1244
   150. (0.00251) RY*( 2) C   6           s( 30.02%)p 2.25( 67.61%)d 0.08(  2.37%)
                                           -0.0000  0.0108  0.5478  0.0083  0.6750
                                           -0.0007 -0.2359 -0.0025 -0.4058 -0.1304
                                           -0.0002  0.0449  0.0155  0.0668
   151. (0.00112) RY*( 3) C   6           s( 27.05%)p 2.64( 71.42%)d 0.06(  1.53%)
                                            0.0000  0.0132  0.5199 -0.0033 -0.5944
                                            0.0087 -0.6003  0.0029  0.0175  0.0982
                                            0.0147 -0.0652 -0.0085 -0.0341
   152. (0.00019) RY*( 4) C   6           s( 33.16%)p 1.33( 44.11%)d 0.69( 22.73%)
                                           -0.0000 -0.0182  0.5755 -0.0082 -0.0545
                                           -0.0188  0.6355 -0.0025  0.1839  0.3767
                                            0.0026 -0.1861  0.2252  0.0043
   153. (0.00010) RY*( 5) C   6           s(  6.46%)p 2.20( 14.21%)d12.28( 79.33%)
   154. (0.00002) RY*( 6) C   6           s(  2.16%)p 1.24(  2.68%)d43.98( 95.15%)
   155. (0.00001) RY*( 7) C   6           s(  0.21%)p22.85(  4.88%)d99.99( 94.90%)
   156. (0.00000) RY*( 8) C   6           s(  0.00%)p 1.00(  0.20%)d99.99( 99.80%)
   157. (0.00001) RY*( 9) C   6           s(  0.45%)p 4.88(  2.21%)d99.99( 97.33%)
   158. (0.00384) RY*( 1) C   7           s(  0.54%)p99.99( 92.81%)d12.31(  6.65%)
                                            0.0000  0.0016  0.0735  0.0094  0.4246
                                           -0.0131 -0.8330  0.0022  0.2317 -0.0010
                                            0.1336 -0.1953  0.0743  0.0709
   159. (0.00250) RY*( 2) C   7           s( 29.87%)p 2.27( 67.74%)d 0.08(  2.38%)
                                           -0.0000  0.0107  0.5465  0.0079  0.6049
                                            0.0032  0.4476  0.0016  0.3334 -0.0274
                                            0.1240  0.0654 -0.0560 -0.0161
   160. (0.00118) RY*( 3) C   7           s( 27.52%)p 2.59( 71.14%)d 0.05(  1.35%)
                                            0.0000  0.0132  0.5244 -0.0020 -0.6436
                                           -0.0023 -0.1275 -0.0092  0.5299  0.0072
                                           -0.0825 -0.0759  0.0291 -0.0030
   161. (0.00019) RY*( 4) C   7           s( 32.86%)p 1.34( 43.91%)d 0.71( 23.23%)
                                           -0.0000 -0.0182  0.5730 -0.0103  0.0284
                                            0.0000 -0.1318  0.0179 -0.6484  0.0701
                                           -0.3054 -0.1967  0.1207 -0.2843
   162. (0.00010) RY*( 5) C   7           s(  6.39%)p 2.27( 14.50%)d12.37( 79.10%)
   163. (0.00002) RY*( 6) C   7           s(  2.70%)p 1.32(  3.57%)d34.66( 93.73%)
   164. (0.00001) RY*( 7) C   7           s(  0.17%)p33.80(  5.60%)d99.99( 94.24%)
   165. (0.00001) RY*( 8) C   7           s(  0.01%)p 1.00(  0.75%)d99.99( 99.24%)
   166. (0.00001) RY*( 9) C   7           s(  0.00%)p 1.00(  0.08%)d99.99( 99.92%)
   167. (0.00474) RY*( 1) N   8           s(  0.07%)p99.99( 96.88%)d43.44(  3.05%)
                                            0.0000 -0.0019  0.0264 -0.0010  0.0079
                                           -0.0148  0.7136 -0.0158  0.6775  0.1220
                                            0.1007 -0.0316  0.0446  0.0503
   168. (0.00248) RY*( 2) N   8           s( 40.86%)p 1.41( 57.52%)d 0.04(  1.62%)
                                            0.0000 -0.0176  0.6390 -0.0073 -0.4481
                                           -0.0012  0.4112  0.0005 -0.4530  0.0549
                                           -0.0601  0.0441  0.0733 -0.0473
   169. (0.00159) RY*( 3) N   8           s(  5.93%)p14.24( 84.44%)d 1.62(  9.62%)
                                           -0.0000  0.0120  0.2432  0.0065  0.8605
                                            0.0056  0.2130 -0.0012 -0.2419  0.2018
                                           -0.1974  0.0843  0.0302 -0.0925
   170. (0.00091) RY*( 4) N   8           s( 52.16%)p 0.71( 37.26%)d 0.20( 10.58%)
                                           -0.0000  0.0069  0.7222 -0.0099  0.1276
                                           -0.0043 -0.4205  0.0072  0.4235 -0.2066
                                            0.1340 -0.1022 -0.1227  0.1402
   171. (0.00021) RY*( 5) N   8           s(  0.00%)p 1.00(  3.92%)d24.51( 96.08%)
                                           -0.0000 -0.0003  0.0004 -0.0020 -0.0928
                                           -0.0028 -0.0226  0.0104  0.1731 -0.2035
                                           -0.9225  0.0023  0.1555  0.2104
   172. (0.00017) RY*( 6) N   8           s(  0.31%)p26.88(  8.24%)d99.99( 91.45%)
                                           -0.0000 -0.0013  0.0554 -0.0169 -0.1626
                                           -0.0150 -0.1994  0.0090  0.1252  0.8195
                                           -0.2318 -0.1431 -0.3891 -0.1314
   173. (0.00011) RY*( 7) N   8           s(  0.69%)p14.05(  9.75%)d99.99( 89.56%)
                                           -0.0000 -0.0009  0.0833  0.0049 -0.0691
                                           -0.0109 -0.2263  0.0113  0.2030  0.2117
                                            0.0109  0.3519  0.6978 -0.4897
   174. (0.00002) RY*( 8) N   8           s(  0.03%)p14.90(  0.52%)d99.99( 99.45%)
   175. (0.00002) RY*( 9) N   8           s(  0.00%)p 1.00(  1.52%)d64.99( 98.48%)
   176. (0.00684) RY*( 1) C   9           s(  9.52%)p 9.17( 87.26%)d 0.34(  3.22%)
                                            0.0000 -0.0167  0.3081  0.0078  0.4222
                                            0.0101  0.5727 -0.0209 -0.6048  0.0962
                                           -0.0809  0.0652 -0.0136 -0.1094
   177. (0.00453) RY*( 2) C   9           s( 17.52%)p 4.29( 75.21%)d 0.41(  7.27%)
                                           -0.0000  0.0206  0.4181 -0.0180 -0.8080
                                            0.0016  0.0147 -0.0082 -0.3140 -0.1108
                                           -0.0558  0.0605  0.1567 -0.1705
   178. (0.00227) RY*( 3) C   9           s(  0.70%)p99.99( 92.65%)d 9.47(  6.64%)
                                            0.0000 -0.0203  0.0813 -0.0063  0.2382
                                            0.0143 -0.7855 -0.0062 -0.5026 -0.0378
                                           -0.0577  0.2337 -0.0813 -0.0214
   179. (0.00108) RY*( 4) C   9           s(  1.89%)p 0.62(  1.18%)d51.39( 96.94%)
                                           -0.0000  0.0006  0.1373 -0.0048 -0.0542
                                            0.0146 -0.0864  0.0072 -0.0331  0.7397
                                            0.6363 -0.0328  0.1157  0.0537
   180. (0.00069) RY*( 5) C   9           s( 26.78%)p 0.56( 15.01%)d 2.17( 58.21%)
                                           -0.0000 -0.0130  0.5174 -0.0324  0.2455
                                            0.0062 -0.1535 -0.0005  0.2553  0.0282
                                           -0.2771 -0.2208  0.6422  0.2080
   181. (0.00056) RY*( 6) C   9           s( 40.70%)p 0.34( 13.86%)d 1.12( 45.44%)
                                            0.0000 -0.0051  0.6379 -0.0096  0.1460
                                            0.0052 -0.0545 -0.0081  0.3379 -0.2564
                                            0.2926  0.0045 -0.5254 -0.1642
   182. (0.00026) RY*( 7) C   9           s(  0.48%)p 7.08(  3.42%)d99.99( 96.09%)
                                            0.0000  0.0042  0.0694  0.0016 -0.0185
                                           -0.0210  0.1411 -0.0059  0.1162 -0.1195
                                            0.1267  0.8197  0.1207  0.4941
   183. (0.00020) RY*( 8) C   9           s(  2.36%)p 1.10(  2.61%)d40.19( 95.02%)
                                            0.0000  0.0091  0.1535  0.0298 -0.1582
                                           -0.0015 -0.0102  0.0075 -0.0067  0.4147
                                           -0.4894 -0.1193 -0.5010  0.5229
   184. (0.00012) RY*( 9) C   9           s(  0.08%)p99.99(  9.03%)d99.99( 90.89%)
                                            0.0000  0.0001  0.0286 -0.0017  0.0305
                                            0.0067 -0.0186 -0.0164  0.2978  0.4204
                                           -0.4049  0.4485 -0.0005 -0.6058
   185. (0.00591) RY*( 1) C  10           s(  5.10%)p17.65( 89.97%)d 0.97(  4.94%)
                                           -0.0000  0.0205  0.2249 -0.0154 -0.2327
                                           -0.0276 -0.7680  0.0124  0.5045  0.1291
                                           -0.0367  0.0113 -0.0633 -0.1649
   186. (0.00211) RY*( 2) C  10           s(  5.71%)p15.21( 86.79%)d 1.31(  7.50%)
                                           -0.0000 -0.0144  0.2385 -0.0053  0.9001
                                            0.0116 -0.0522  0.0054  0.2342 -0.2008
                                           -0.0590 -0.0357  0.0658 -0.1600
   187. (0.00127) RY*( 3) C  10           s(  1.08%)p75.53( 81.72%)d15.90( 17.20%)
                                            0.0000 -0.0218  0.1017  0.0141 -0.2362
                                           -0.0026  0.5466 -0.0008  0.6800 -0.1747
                                           -0.3488  0.1335 -0.0073 -0.0440
   188. (0.00089) RY*( 4) C  10           s( 79.93%)p 0.18( 14.56%)d 0.07(  5.51%)
                                            0.0000  0.0032  0.8940  0.0092 -0.1884
                                           -0.0023  0.0643  0.0035 -0.3253 -0.1311
                                           -0.0959 -0.0191  0.1620  0.0457
   189. (0.00028) RY*( 5) C  10           s(  0.35%)p 9.24(  3.23%)d99.99( 96.42%)
                                            0.0000 -0.0017  0.0591  0.0051 -0.1447
                                           -0.0021  0.0968 -0.0006  0.0437 -0.4983
                                            0.5990 -0.1663 -0.3961 -0.4155
   190. (0.00013) RY*( 6) C  10           s(  0.96%)p12.59( 12.06%)d90.80( 86.98%)
                                            0.0000 -0.0098  0.0974  0.0163 -0.0089
                                           -0.0137  0.1992 -0.0168  0.2830  0.3984
                                            0.5126 -0.4441  0.4978  0.0579
   191. (0.00014) RY*( 7) C  10           s(  4.95%)p 1.03(  5.08%)d18.18( 89.97%)
                                           -0.0000 -0.0058  0.2224 -0.0160  0.1334
                                            0.0057  0.0700 -0.0083  0.1664  0.2272
                                            0.2869  0.1597 -0.5728  0.6420
   192. (0.00003) RY*( 8) C  10           s(  2.04%)p 3.19(  6.50%)d44.86( 91.46%)
   193. (0.00001) RY*( 9) C  10           s(  0.00%)p 1.00(  0.16%)d99.99( 99.84%)
   194. (0.00567) RY*( 1) C  11           s(  3.47%)p26.30( 91.29%)d 1.51(  5.24%)
                                           -0.0000  0.0210  0.1851  0.0117  0.1430
                                           -0.0184 -0.3996 -0.0245 -0.8554 -0.0752
                                           -0.0862  0.1727 -0.0528 -0.0817
   195. (0.00317) RY*( 2) C  11           s( 16.47%)p 4.72( 77.71%)d 0.35(  5.82%)
                                            0.0000 -0.0067  0.4058 -0.0004 -0.8618
                                            0.0055  0.1324  0.0011 -0.1297  0.1241
                                            0.0167  0.0385  0.1943 -0.0578
   196. (0.00117) RY*( 3) C  11           s(  4.49%)p16.16( 72.53%)d 5.12( 22.98%)
                                            0.0000 -0.0221  0.2107 -0.0125  0.3328
                                           -0.0016  0.7435 -0.0019 -0.2480  0.3922
                                           -0.2192  0.0138  0.0866 -0.1422
   197. (0.00049) RY*( 4) C  11           s( 66.97%)p 0.36( 23.90%)d 0.14(  9.13%)
                                           -0.0000  0.0065  0.8183 -0.0013  0.2741
                                            0.0036 -0.2596 -0.0043  0.3106 -0.0391
                                           -0.1735 -0.2253  0.0040  0.0943
   198. (0.00028) RY*( 5) C  11           s(  4.97%)p 0.58(  2.87%)d18.54( 92.16%)
                                            0.0000 -0.0000  0.2230 -0.0036  0.1605
                                            0.0019 -0.0087  0.0002  0.0535  0.2426
                                            0.8507  0.3671 -0.0303 -0.0575
   199. (0.00014) RY*( 6) C  11           s(  2.01%)p10.03( 20.18%)d38.65( 77.80%)
                                           -0.0000 -0.0116  0.1414  0.0008 -0.0589
                                           -0.0156  0.3971  0.0113 -0.2008 -0.5045
                                            0.2450 -0.2324 -0.4930  0.4079
   200. (0.00012) RY*( 7) C  11           s(  0.24%)p22.11(  5.20%)d99.99( 94.56%)
                                           -0.0000 -0.0062  0.0481 -0.0252  0.1395
                                           -0.0141  0.1770 -0.0001 -0.0195 -0.6182
                                            0.1069  0.1296  0.7297 -0.0521
   201. (0.00002) RY*( 8) C  11           s(  0.91%)p 5.10(  4.66%)d99.99( 94.43%)
   202. (0.00002) RY*( 9) C  11           s(  0.59%)p 2.93(  1.72%)d99.99( 97.70%)
   203. (0.00605) RY*( 1) C  12           s(  8.83%)p 9.93( 87.72%)d 0.39(  3.44%)
                                            0.0000 -0.0205  0.2965  0.0086  0.0338
                                           -0.0066 -0.2794  0.0190  0.8930  0.0125
                                           -0.0265  0.0936 -0.0048 -0.1575
   204. (0.00421) RY*( 2) C  12           s( 12.55%)p 6.60( 82.80%)d 0.37(  4.65%)
                                            0.0000  0.0210  0.3536  0.0154  0.8930
                                           -0.0001 -0.0249 -0.0033 -0.1722 -0.0329
                                            0.0023 -0.0111  0.1918 -0.0924
   205. (0.00189) RY*( 3) C  12           s(  0.02%)p99.99( 93.44%)d99.99(  6.54%)
                                            0.0000 -0.0005  0.0128 -0.0004  0.0749
                                           -0.0101  0.9217 -0.0032  0.2813  0.0215
                                            0.0264  0.2106  0.0738  0.1203
   206. (0.00156) RY*( 4) C  12           s( 77.68%)p 0.25( 19.70%)d 0.03(  2.63%)
                                            0.0000 -0.0052  0.8813  0.0036 -0.3574
                                           -0.0016  0.0922  0.0054 -0.2463  0.0398
                                           -0.0559  0.0196 -0.1357  0.0525
   207. (0.00053) RY*( 5) C  12           s(  0.23%)p10.77(  2.43%)d99.99( 97.35%)
                                            0.0000 -0.0044  0.0473  0.0119 -0.1338
                                            0.0014 -0.0126 -0.0092  0.0774 -0.0153
                                           -0.3993 -0.3985  0.7400  0.3277
   208. (0.00038) RY*( 6) C  12           s(  0.00%)p 1.00(  1.34%)d73.53( 98.66%)
                                           -0.0000  0.0000  0.0007 -0.0003  0.0150
                                            0.0020  0.1087  0.0002  0.0369 -0.8721
                                           -0.2972 -0.2411 -0.2482 -0.1340
   209. (0.00022) RY*( 7) C  12           s(  0.00%)p 1.00(  5.48%)d17.23( 94.51%)
                                            0.0000 -0.0015  0.0033  0.0110 -0.1151
                                            0.0182 -0.1682  0.0117 -0.1127 -0.3908
                                            0.0605  0.7854  0.4109  0.0552
   210. (0.00021) RY*( 8) C  12           s(  0.01%)p 1.00(  6.39%)d14.65( 93.60%)
                                            0.0000 -0.0031  0.0092  0.0173 -0.1861
                                           -0.0152  0.1495  0.0074 -0.0793  0.0183
                                            0.1763 -0.1466  0.3747 -0.8618
   211. (0.00007) RY*( 9) C  12           s(  0.75%)p 1.07(  0.81%)d99.99( 98.44%)
   212. (0.02347) RY*( 1) C  13           s(  7.84%)p11.64( 91.31%)d 0.11(  0.85%)
                                           -0.0000  0.0449  0.2765 -0.0145  0.5740
                                           -0.0226  0.1797  0.0785 -0.7378 -0.0060
                                            0.0437 -0.0258 -0.0453  0.0617
   213. (0.00997) RY*( 2) C  13           s( 11.75%)p 4.85( 57.02%)d 2.66( 31.23%)
                                           -0.0000  0.0229  0.3420 -0.0229  0.5696
                                            0.0116 -0.1845 -0.0298  0.4584 -0.0021
                                           -0.1137  0.1861  0.2525 -0.4483
   214. (0.00632) RY*( 3) C  13           s(  0.01%)p 1.00( 91.73%)d 0.09(  8.26%)
                                            0.0000 -0.0007  0.0098  0.0027  0.0722
                                            0.0330  0.9114  0.0106  0.2833  0.2696
                                            0.0801 -0.0505  0.0274 -0.0134
   215. (0.00514) RY*( 4) C  13           s( 27.38%)p 0.52( 14.37%)d 2.13( 58.25%)
                                           -0.0000 -0.0028  0.5233  0.0012  0.1113
                                           -0.0071 -0.1272  0.0215  0.3385  0.0389
                                            0.0314 -0.2416 -0.3622  0.6248
   216. (0.00372) RY*( 5) C  13           s(  0.00%)p 1.00(  1.85%)d53.07( 98.15%)
                                           -0.0000 -0.0001  0.0014 -0.0045  0.0085
                                           -0.0514  0.1196 -0.0159  0.0346 -0.2829
                                           -0.0111  0.7995  0.2244  0.4603
   217. (0.00159) RY*( 6) C  13           s( 47.14%)p 0.64( 30.07%)d 0.48( 22.79%)
                                            0.0000 -0.0062  0.6865 -0.0470 -0.5211
                                            0.0022  0.0821  0.0065 -0.1420 -0.1223
                                            0.3251  0.0858  0.1357 -0.2855
   218. (0.00114) RY*( 7) C  13           s(  5.84%)p 1.32(  7.70%)d14.82( 86.46%)
                                            0.0000 -0.0141  0.2411  0.0015 -0.2298
                                            0.0122  0.0599 -0.0395 -0.1376  0.2760
                                           -0.8823  0.0975 -0.0140 -0.0160
   219. (0.00026) RY*( 8) C  13           s(  0.00%)p 1.00(  6.84%)d13.62( 93.16%)
                                            0.0000 -0.0000  0.0017  0.0022 -0.0208
                                            0.0248 -0.2481  0.0075 -0.0758  0.8580
                                            0.2860  0.2070  0.2279  0.1372
   220. (0.00006) RY*( 9) C  13           s(  0.20%)p 0.19(  0.04%)d99.99( 99.77%)
   221. (0.00408) RY*( 1) O  14           s( 48.13%)p 0.93( 44.73%)d 0.15(  7.14%)
                                            0.0000 -0.0090  0.6937  0.0164  0.5348
                                           -0.0027 -0.0888  0.0022 -0.3913 -0.0574
                                            0.2534 -0.0367  0.0501 -0.0025
   222. (0.00394) RY*( 2) O  14           s(  1.28%)p74.55( 95.38%)d 2.61(  3.34%)
                                           -0.0000 -0.0016  0.1131  0.0029  0.1605
                                            0.0031  0.9366  0.0014  0.2255 -0.1812
                                           -0.0103 -0.0068 -0.0196 -0.0026
   223. (0.00150) RY*( 3) O  14           s( 34.77%)p 1.32( 45.98%)d 0.55( 19.25%)
                                           -0.0000  0.0059  0.5896  0.0037 -0.1298
                                           -0.0011 -0.1841  0.0024  0.6396  0.1136
                                           -0.3855  0.1028  0.0376 -0.1379
   224. (0.00088) RY*( 4) O  14           s( 15.06%)p 5.56( 83.66%)d 0.09(  1.28%)
                                           -0.0000 -0.0111  0.3879  0.0234 -0.7895
                                           -0.0043  0.1890  0.0081 -0.4207  0.0026
                                            0.0325 -0.0199 -0.0764  0.0742
   225. (0.00013) RY*( 5) O  14           s(  0.67%)p15.35( 10.21%)d99.99( 89.13%)
                                            0.0000  0.0034  0.0815 -0.0363 -0.0114
                                            0.0076 -0.0915 -0.0158  0.3032 -0.0169
                                            0.3115 -0.2429 -0.5252  0.6776
   226. (0.00011) RY*( 6) O  14           s(  0.00%)p 1.00(  1.66%)d59.39( 98.34%)
                                            0.0000 -0.0000  0.0009 -0.0001  0.0103
                                           -0.0035  0.1225 -0.0009  0.0378  0.6169
                                            0.2446  0.5785  0.3009  0.3433
   227. (0.00005) RY*( 7) O  14           s(  0.08%)p99.99( 13.32%)d99.99( 86.60%)
   228. (0.00002) RY*( 8) O  14           s(  0.00%)p 1.00(  3.61%)d26.72( 96.39%)
   229. (0.00002) RY*( 9) O  14           s(  0.00%)p 1.00(  1.75%)d55.99( 98.25%)
   230. (0.00387) RY*( 1) N  15           s( 35.02%)p 1.57( 54.91%)d 0.29( 10.08%)
                                           -0.0000  0.0013  0.5917 -0.0192  0.0238
                                           -0.0044  0.2131  0.0189 -0.7087 -0.0844
                                            0.2953 -0.0367 -0.0536  0.0474
   231. (0.00346) RY*( 2) N  15           s( 52.53%)p 0.77( 40.70%)d 0.13(  6.78%)
                                            0.0000 -0.0004  0.7248 -0.0218  0.3777
                                            0.0036 -0.1764 -0.0064  0.4824  0.0159
                                           -0.1383  0.0253  0.1785 -0.1261
   232. (0.00193) RY*( 3) N  15           s(  9.80%)p 8.81( 86.28%)d 0.40(  3.92%)
                                            0.0000 -0.0486  0.3092 -0.0366 -0.8786
                                            0.0011 -0.0288  0.0049  0.2978 -0.0322
                                            0.1576  0.0242 -0.1130 -0.0005
   233. (0.00144) RY*( 4) N  15           s(  0.00%)p 1.00( 12.04%)d 7.31( 87.96%)
                                            0.0000 -0.0000 -0.0000  0.0009 -0.0248
                                            0.0133 -0.3307  0.0041 -0.1012  0.8680
                                            0.2794  0.1079  0.1757  0.0749
   234. (0.00110) RY*( 5) N  15           s(  0.00%)p 1.00( 87.98%)d 0.14( 12.02%)
                                            0.0000 -0.0001  0.0023  0.0007  0.0648
                                            0.0099  0.8945  0.0031  0.2746  0.3214
                                            0.1067  0.0323  0.0622  0.0243
   235. (0.00051) RY*( 6) N  15           s(  0.52%)p33.18( 17.34%)d99.99( 82.14%)
                                            0.0000 -0.0140  0.0709 -0.0096 -0.2685
                                            0.0003  0.1138  0.0013 -0.2971  0.1687
                                           -0.7425  0.0774  0.4133 -0.2545
   236. (0.00046) RY*( 7) N  15           s(  1.75%)p 0.31(  0.55%)d55.86( 97.70%)
                                           -0.0000  0.0123  0.1317  0.0343  0.0564
                                           -0.0036  0.0069  0.0034 -0.0327  0.2591
                                           -0.4260  0.2083 -0.8069  0.1842
   237. (0.00024) RY*( 8) N  15           s(  0.00%)p 1.00(  0.02%)d99.99( 99.98%)
                                            0.0000 -0.0000  0.0002  0.0007 -0.0009
                                            0.0090 -0.0076  0.0027 -0.0027  0.1953
                                           -0.0162 -0.8198 -0.2492 -0.4767
   238. (0.00005) RY*( 9) N  15           s(  0.54%)p 0.52(  0.28%)d99.99( 99.18%)
   239. (0.01868) RY*( 1) C  16           s(  9.90%)p 9.07( 89.73%)d 0.04(  0.37%)
                                            0.0000  0.0651  0.3078  0.0100 -0.3585
                                            0.0347 -0.8091  0.0159 -0.3354 -0.0120
                                           -0.0088  0.0082 -0.0578 -0.0095
   240. (0.01119) RY*( 2) C  16           s(  0.86%)p82.14( 71.02%)d32.52( 28.11%)
                                            0.0000  0.0226  0.0902  0.0362 -0.7758
                                           -0.0215  0.3206 -0.0097  0.0603  0.3165
                                            0.1434 -0.1598  0.3657 -0.0335
   241. (0.00458) RY*( 3) C  16           s(  1.67%)p14.60( 24.38%)d44.29( 73.95%)
                                            0.0000 -0.0003  0.1292  0.0060  0.0247
                                            0.0319  0.2016 -0.0553 -0.4454 -0.1893
                                            0.1567  0.5731  0.3158  0.5009
   242. (0.00415) RY*( 4) C  16           s( 48.38%)p 0.34( 16.31%)d 0.73( 35.31%)
                                            0.0000 -0.0043  0.6955  0.0065 -0.1075
                                            0.0255  0.3800  0.0175 -0.0785 -0.3898
                                           -0.2035 -0.1206 -0.3640 -0.1129
   243. (0.00268) RY*( 5) C  16           s( 26.37%)p 0.94( 24.89%)d 1.85( 48.73%)
                                           -0.0000 -0.0095  0.5135  0.0293  0.4937
                                            0.0073 -0.0571  0.0122 -0.0300  0.2875
                                            0.1147 -0.3155  0.5365 -0.0644
   244. (0.00106) RY*( 6) C  16           s(  2.66%)p12.08( 32.08%)d24.57( 65.26%)
                                            0.0000  0.0071  0.1628  0.0089 -0.0658
                                            0.0046 -0.1439  0.0122  0.5436  0.0171
                                           -0.6715  0.2977  0.2549  0.2187
   245. (0.00046) RY*( 7) C  16           s(  0.76%)p43.97( 33.20%)d87.47( 66.04%)
                                            0.0000  0.0106  0.0862  0.0094 -0.0651
                                            0.0145 -0.1731 -0.0031  0.5454 -0.5481
                                            0.5608 -0.0713  0.1383  0.1462
   246. (0.00037) RY*( 8) C  16           s(  9.28%)p 0.91(  8.46%)d 8.86( 82.25%)
                                           -0.0000 -0.0192  0.3041  0.0021  0.0493
                                           -0.0242 -0.0042 -0.0141  0.2853  0.5682
                                            0.3471  0.3401 -0.4763  0.1918
   247. (0.00003) RY*( 9) C  16           s(  0.56%)p 0.50(  0.28%)d99.99( 99.16%)
   248. (0.00607) RY*( 1) C  17           s(  0.77%)p99.99( 95.00%)d 5.48(  4.23%)
                                            0.0000  0.0115  0.0871 -0.0213 -0.7334
                                            0.0062 -0.5920  0.0006 -0.2473  0.0990
                                            0.0459 -0.0362  0.1687 -0.0241
   249. (0.00369) RY*( 2) C  17           s( 25.39%)p 2.77( 70.28%)d 0.17(  4.34%)
                                           -0.0000  0.0164  0.5036  0.0211  0.5633
                                            0.0071 -0.5911  0.0032 -0.1885 -0.1959
                                           -0.0519  0.0120 -0.0333 -0.0323
   250. (0.00219) RY*( 3) C  17           s( 73.32%)p 0.33( 24.46%)d 0.03(  2.22%)
                                            0.0000 -0.0172  0.8561 -0.0018 -0.2554
                                           -0.0056  0.4080 -0.0033  0.1136  0.1217
                                            0.0623  0.0263 -0.0401 -0.0345
   251. (0.00099) RY*( 4) C  17           s(  0.01%)p 1.00( 86.70%)d 0.15( 13.29%)
                                           -0.0000  0.0009  0.0089  0.0008 -0.0413
                                            0.0017 -0.3065 -0.0046  0.8783 -0.0623
                                            0.2319 -0.2408 -0.0666 -0.1131
   252. (0.00081) RY*( 5) C  17           s(  0.08%)p99.99( 12.98%)d99.99( 86.94%)
                                           -0.0000  0.0001  0.0285  0.0007 -0.0174
                                            0.0034 -0.1141 -0.0104  0.3410  0.1154
                                           -0.4992  0.6617  0.2641  0.3151
   253. (0.00026) RY*( 6) C  17           s(  0.00%)p 1.00(  0.56%)d99.99( 99.44%)
                                           -0.0000  0.0034 -0.0014  0.0022 -0.0249
                                            0.0094 -0.0612 -0.0054  0.0330  0.3610
                                           -0.7149 -0.3389 -0.4037 -0.2742
   254. (0.00024) RY*( 7) C  17           s(  0.12%)p23.18(  2.68%)d99.99( 97.20%)
                                            0.0000 -0.0079  0.0331 -0.0069  0.1190
                                           -0.0188  0.1068 -0.0089  0.0282  0.0118
                                           -0.2074 -0.3551  0.8488 -0.2869
   255. (0.00016) RY*( 8) C  17           s(  0.04%)p99.99(  7.34%)d99.99( 92.62%)
                                           -0.0000 -0.0103  0.0164  0.0086 -0.2492
                                           -0.0036  0.1029 -0.0016  0.0259 -0.8876
                                           -0.3447 -0.0224 -0.0948 -0.1003
   256. (0.00003) RY*( 9) C  17           s(  0.40%)p 0.04(  0.01%)d99.99( 99.59%)
   257. (0.00637) RY*( 1) C  18           s(  0.11%)p99.99( 94.79%)d46.63(  5.10%)
                                           -0.0000  0.0251 -0.0215  0.0025 -0.3634
                                           -0.0290 -0.8568 -0.0084 -0.2843  0.0216
                                           -0.0060  0.0739 -0.2123 -0.0030
   258. (0.00297) RY*( 2) C  18           s(  1.61%)p59.75( 96.12%)d 1.41(  2.27%)
                                            0.0000  0.0146  0.1260 -0.0274  0.9123
                                           -0.0052 -0.3539 -0.0034 -0.0543  0.1335
                                            0.0370  0.0341 -0.0468 -0.0139
   259. (0.00109) RY*( 3) C  18           s(  0.67%)p99.99( 77.20%)d32.96( 22.13%)
                                            0.0000 -0.0002  0.0819  0.0003  0.0383
                                           -0.0009  0.2576  0.0097 -0.8391  0.1172
                                           -0.4252  0.1381  0.0813  0.0320
   260. (0.00088) RY*( 4) C  18           s( 94.90%)p 0.02(  1.86%)d 0.03(  3.24%)
                                            0.0000 -0.0047  0.9741  0.0063 -0.1213
                                            0.0208 -0.0276  0.0048  0.0515 -0.1044
                                            0.0387 -0.0332  0.1254 -0.0564
   261. (0.00050) RY*( 5) C  18           s(  0.03%)p99.99( 19.20%)d99.99( 80.77%)
                                            0.0000 -0.0002  0.0180 -0.0004 -0.0281
                                           -0.0011 -0.1268  0.0047  0.4185  0.2535
                                           -0.8496 -0.0434  0.0339 -0.1364
   262. (0.00010) RY*( 6) C  18           s(  0.79%)p 3.02(  2.38%)d99.99( 96.83%)
                                           -0.0000 -0.0014  0.0888  0.0274 -0.1281
                                           -0.0025  0.0782  0.0006  0.0231  0.9379
                                            0.2633 -0.0070 -0.0519  0.1285
   263. (0.00006) RY*( 7) C  18           s(  1.93%)p 2.18(  4.21%)d48.55( 93.85%)
   264. (0.00001) RY*( 8) C  18           s(  0.02%)p99.99(  2.59%)d99.99( 97.39%)
   265. (0.00001) RY*( 9) C  18           s(  0.04%)p47.60(  1.73%)d99.99( 98.23%)
   266. (0.00531) RY*( 1) C  19           s(  0.24%)p99.99( 92.82%)d28.42(  6.94%)
                                           -0.0000  0.0287  0.0402  0.0276  0.7903
                                           -0.0153 -0.5388 -0.0030 -0.1113 -0.2292
                                           -0.0583 -0.0256  0.1033 -0.0460
   267. (0.00256) RY*( 2) C  19           s(  0.73%)p99.99( 97.90%)d 1.89(  1.37%)
                                            0.0000 -0.0021  0.0853  0.0170 -0.5632
                                            0.0306 -0.7678  0.0102 -0.2663  0.0507
                                            0.0220 -0.0247  0.0999 -0.0095
   268. (0.00091) RY*( 3) C  19           s( 93.11%)p 0.01(  0.86%)d 0.06(  6.03%)
                                            0.0000 -0.0039  0.9649 -0.0174  0.0647
                                            0.0087  0.0622  0.0009  0.0131  0.2040
                                            0.0643  0.0754 -0.0524 -0.0781
   269. (0.00066) RY*( 4) C  19           s(  0.00%)p 1.00( 31.52%)d 2.17( 68.48%)
                                            0.0000 -0.0001  0.0019  0.0002 -0.0336
                                            0.0015 -0.1603 -0.0051  0.5370  0.1437
                                           -0.3115 -0.6154 -0.1849 -0.3928
   270. (0.00060) RY*( 5) C  19           s(  0.01%)p 1.00( 61.54%)d 0.62( 38.45%)
                                            0.0000 -0.0001  0.0087 -0.0007 -0.0465
                                           -0.0024 -0.2255  0.0083  0.7499 -0.1615
                                            0.4801  0.2786  0.0618  0.2156
   271. (0.00015) RY*( 6) C  19           s(  0.13%)p10.18(  1.36%)d99.99( 98.51%)
                                            0.0000  0.0001  0.0365  0.0142 -0.0585
                                            0.0216 -0.0917  0.0073 -0.0316 -0.3569
                                           -0.1653  0.2243 -0.8810  0.0633
   272. (0.00005) RY*( 7) C  19           s(  5.82%)p 0.94(  5.44%)d15.26( 88.74%)
   273. (0.00000) RY*( 8) C  19           s(  0.00%)p 1.00(  6.68%)d13.98( 93.32%)
   274. (0.00000) RY*( 9) C  19           s(  0.06%)p33.14(  1.96%)d99.99( 97.99%)
   275. (0.00531) RY*( 1) C  20           s(  0.24%)p99.99( 92.82%)d28.56(  6.94%)
                                           -0.0000  0.0287  0.0400  0.0295  0.8596
                                            0.0104  0.3974  0.0049  0.1744  0.1837
                                            0.0698 -0.0200  0.1701 -0.0372
   276. (0.00256) RY*( 2) C  20           s(  0.72%)p99.99( 97.90%)d 1.90(  1.37%)
                                           -0.0000 -0.0021  0.0850  0.0123 -0.4432
                                           -0.0331  0.8538 -0.0092  0.2286 -0.0798
                                           -0.0183 -0.0247  0.0794 -0.0112
   277. (0.00091) RY*( 3) C  20           s( 93.12%)p 0.01(  0.86%)d 0.06(  6.02%)
                                            0.0000 -0.0039  0.9650 -0.0185  0.0551
                                           -0.0053 -0.0668 -0.0034 -0.0263 -0.1789
                                           -0.0542  0.0746 -0.1126 -0.0836
   278. (0.00066) RY*( 4) C  20           s(  0.00%)p 1.00( 31.60%)d 2.16( 68.40%)
                                            0.0000 -0.0001  0.0017  0.0002 -0.0339
                                            0.0016 -0.1625 -0.0050  0.5370  0.0180
                                           -0.2343  0.6695  0.2330  0.3554
   279. (0.00060) RY*( 5) C  20           s(  0.01%)p 1.00( 61.46%)d 0.63( 38.53%)
                                           -0.0000 -0.0001  0.0089 -0.0007 -0.0464
                                           -0.0026 -0.2252  0.0083  0.7495 -0.1094
                                            0.4385 -0.3652 -0.1492 -0.1593
   280. (0.00015) RY*( 6) C  20           s(  0.14%)p10.03(  1.36%)d99.99( 98.51%)
                                           -0.0000  0.0001  0.0368  0.0108 -0.0444
                                           -0.0237  0.1007 -0.0065  0.0271  0.6162
                                            0.1368  0.2385 -0.7230  0.0843
   281. (0.00005) RY*( 7) C  20           s(  5.81%)p 0.94(  5.44%)d15.29( 88.76%)
   282. (0.00000) RY*( 8) C  20           s(  0.01%)p 1.00(  6.33%)d14.79( 93.66%)
   283. (0.00000) RY*( 9) C  20           s(  0.05%)p42.42(  2.30%)d99.99( 97.65%)
   284. (0.00637) RY*( 1) C  21           s(  0.11%)p99.99( 94.78%)d46.23(  5.11%)
                                           -0.0000  0.0251 -0.0217  0.0067 -0.2325
                                            0.0281  0.9099  0.0090  0.2550  0.0461
                                            0.0015  0.0733 -0.2087 -0.0030
   285. (0.00297) RY*( 2) C  21           s(  1.61%)p59.62( 96.11%)d 1.41(  2.28%)
                                            0.0000  0.0146  0.1261 -0.0262  0.9531
                                            0.0098  0.1974  0.0012  0.1141 -0.1115
                                           -0.0390  0.0308 -0.0866 -0.0191
   286. (0.00109) RY*( 3) C  21           s(  0.64%)p99.99( 77.25%)d34.76( 22.12%)
                                            0.0000 -0.0002  0.0798  0.0000  0.0381
                                           -0.0046  0.2498  0.0086 -0.8417  0.1349
                                           -0.4377 -0.0628  0.0153 -0.0849
   287. (0.00088) RY*( 4) C  21           s( 94.93%)p 0.02(  1.84%)d 0.03(  3.23%)
                                            0.0000 -0.0047  0.9743  0.0032 -0.1185
                                           -0.0206  0.0111 -0.0078  0.0614  0.0257
                                            0.0794 -0.0139  0.1524 -0.0436
   288. (0.00050) RY*( 5) C  21           s(  0.03%)p99.99( 19.18%)d99.99( 80.79%)
                                            0.0000 -0.0002  0.0178 -0.0005 -0.0279
                                           -0.0017 -0.1247  0.0046  0.4189  0.2430
                                           -0.8299  0.2135  0.1196  0.0133
   289. (0.00010) RY*( 6) C  21           s(  0.79%)p 3.01(  2.38%)d99.99( 96.83%)
                                           -0.0000 -0.0014  0.0889  0.0274 -0.1384
                                           -0.0020 -0.0595  0.0007 -0.0190 -0.8710
                                           -0.2948  0.0019 -0.3328  0.1095
   290. (0.00006) RY*( 7) C  21           s(  1.93%)p 2.18(  4.22%)d48.61( 93.85%)
   291. (0.00001) RY*( 8) C  21           s(  0.02%)p99.99(  2.70%)d99.99( 97.29%)
   292. (0.00001) RY*( 9) C  21           s(  0.04%)p45.55(  1.62%)d99.99( 98.35%)
   293. (0.00607) RY*( 1) C  22           s(  0.79%)p99.99( 94.99%)d 5.34(  4.22%)
                                            0.0000  0.0116  0.0882 -0.0218 -0.6349
                                           -0.0026  0.7229 -0.0020  0.1539 -0.1496
                                           -0.0309 -0.0365  0.1295 -0.0276
   294. (0.00369) RY*( 2) C  22           s( 25.27%)p 2.78( 70.38%)d 0.17(  4.35%)
                                           -0.0000  0.0164  0.5024  0.0198  0.6467
                                           -0.0104  0.5129 -0.0021  0.1483  0.1923
                                            0.0688  0.0196  0.0300 -0.0225
   295. (0.00219) RY*( 3) C  22           s( 73.42%)p 0.33( 24.37%)d 0.03(  2.21%)
                                            0.0000 -0.0172  0.8567 -0.0009 -0.3117
                                            0.0067 -0.3630  0.0005 -0.1214 -0.1188
                                           -0.0105  0.0435 -0.0723 -0.0277
   296. (0.00099) RY*( 4) C  22           s(  0.01%)p 1.00( 87.11%)d 0.15( 12.88%)
                                           -0.0000  0.0009  0.0090  0.0008 -0.0356
                                            0.0011 -0.2313 -0.0048  0.9035 -0.0902
                                            0.2575  0.1789  0.0724  0.1310
   297. (0.00081) RY*( 5) C  22           s(  0.08%)p99.99( 12.57%)d99.99( 87.35%)
                                           -0.0000  0.0001  0.0284  0.0007 -0.0156
                                            0.0029 -0.0919 -0.0105  0.3418  0.2009
                                           -0.5841 -0.5610 -0.1389 -0.3974
   298. (0.00026) RY*( 6) C  22           s(  0.00%)p 1.00(  0.55%)d99.99( 99.45%)
                                            0.0000  0.0033 -0.0012  0.0011 -0.0173
                                           -0.0049  0.0344 -0.0098  0.0624  0.1531
                                           -0.6932  0.6305 -0.1004  0.2878
   299. (0.00024) RY*( 7) C  22           s(  0.12%)p23.04(  2.70%)d99.99( 97.19%)
                                           -0.0000 -0.0079  0.0333 -0.0040  0.1026
                                            0.0213 -0.1194  0.0034 -0.0414 -0.1561
                                           -0.2229 -0.0046  0.9438 -0.0843
   300. (0.00016) RY*( 8) C  22           s(  0.04%)p99.99(  7.34%)d99.99( 92.62%)
                                           -0.0000 -0.0103  0.0164  0.0091 -0.2616
                                            0.0027 -0.0652  0.0003 -0.0254  0.9088
                                            0.2185  0.0646  0.2184 -0.0248
   301. (0.00003) RY*( 9) C  22           s(  0.40%)p 0.04(  0.01%)d99.99( 99.59%)
   302. (0.01867) RY*( 1) C  23           s(  9.86%)p 9.11( 89.77%)d 0.04(  0.37%)
                                            0.0000  0.0651  0.3072  0.0045 -0.2324
                                           -0.0387  0.8986 -0.0065  0.1862  0.0284
                                            0.0056  0.0302 -0.0436  0.0038
   303. (0.01117) RY*( 2) C  23           s(  0.85%)p83.63( 71.06%)d33.06( 28.09%)
                                           -0.0000  0.0226  0.0894  0.0390 -0.8140
                                            0.0182 -0.1926  0.0024 -0.0949 -0.4371
                                           -0.0800 -0.0561  0.2829  0.0169
   304. (0.00459) RY*( 3) C  23           s(  1.51%)p15.84( 23.99%)d49.18( 74.50%)
                                           -0.0000 -0.0002  0.1231  0.0040  0.0165
                                            0.0041  0.0811 -0.0640 -0.4785  0.0639
                                            0.1134 -0.7946 -0.1060 -0.2921
   305. (0.00414) RY*( 4) C  23           s( 48.93%)p 0.34( 16.43%)d 0.71( 34.64%)
                                            0.0000 -0.0043  0.6995  0.0024 -0.1531
                                           -0.0315 -0.2526 -0.0006 -0.2758  0.4907
                                            0.1045  0.2655 -0.0912  0.1262
   306. (0.00268) RY*( 5) C  23           s( 26.09%)p 0.95( 24.90%)d 1.88( 49.01%)
                                            0.0000 -0.0094  0.5107  0.0275  0.4977
                                           -0.0166 -0.0021  0.0050 -0.0130 -0.4609
                                           -0.0924 -0.0509  0.5100  0.0798
   307. (0.00106) RY*( 6) C  23           s(  2.62%)p12.16( 31.80%)d25.08( 65.59%)
                                            0.0000  0.0070  0.1616  0.0077 -0.0667
                                           -0.0117 -0.1739  0.0074  0.5320  0.3296
                                           -0.6359 -0.3367  0.0876 -0.1476
   308. (0.00046) RY*( 7) C  23           s(  0.73%)p45.99( 33.37%)d90.81( 65.90%)
                                            0.0000  0.0108  0.0845  0.0075 -0.0632
                                           -0.0117 -0.1517 -0.0109  0.5535  0.0995
                                            0.7384 -0.2632  0.1805  0.0444
   309. (0.00037) RY*( 8) C  23           s(  9.29%)p 0.94(  8.74%)d 8.83( 81.97%)
                                           -0.0000 -0.0190  0.3041  0.0060  0.0371
                                            0.0274 -0.1627  0.0016  0.2424 -0.4790
                                           -0.0049 -0.0368 -0.7663 -0.0402
   310. (0.00003) RY*( 9) C  23           s(  0.56%)p 0.51(  0.29%)d99.99( 99.15%)
   311. (0.00244) RY*( 1) O  24           s(  1.91%)p50.59( 96.82%)d 0.66(  1.27%)
                                            0.0000  0.0020  0.1383 -0.0100 -0.9243
                                            0.0016 -0.2964  0.0003 -0.1611 -0.0904
                                           -0.0132 -0.0166  0.0618 -0.0156
   312. (0.00069) RY*( 2) O  24           s(  1.89%)p50.75( 95.75%)d 1.25(  2.36%)
                                           -0.0000  0.0001  0.1374  0.0005 -0.0866
                                            0.0057 -0.1855 -0.0130  0.9568 -0.0142
                                           -0.0221  0.1420  0.0262  0.0458
   313. (0.00026) RY*( 3) O  24           s( 95.60%)p 0.04(  4.11%)d 0.00(  0.29%)
                                           -0.0000  0.0055  0.9777 -0.0062  0.1609
                                            0.0229  0.0248  0.0064 -0.1182 -0.0271
                                            0.0126 -0.0029 -0.0207 -0.0398
   314. (0.00008) RY*( 4) O  24           s(  0.20%)p99.99( 97.24%)d13.14(  2.57%)
   315. (0.00001) RY*( 5) O  24           s(  0.20%)p 5.32(  1.05%)d99.99( 98.75%)
   316. (0.00001) RY*( 6) O  24           s(  0.01%)p 1.00(  0.09%)d99.99( 99.90%)
   317. (0.00000) RY*( 7) O  24           s(  0.01%)p 1.00(  2.21%)d44.33( 97.78%)
   318. (0.00001) RY*( 8) O  24           s(  0.02%)p99.99(  2.28%)d99.99( 97.69%)
   319. (0.00000) RY*( 9) O  24           s(  0.14%)p 5.74(  0.82%)d99.99( 99.03%)
   320. (0.00244) RY*( 1) O  25           s(  1.90%)p50.93( 96.84%)d 0.66(  1.26%)
                                            0.0000  0.0021  0.1379 -0.0102 -0.8683
                                           -0.0001  0.4578 -0.0002  0.0681  0.0614
                                            0.0335 -0.0177  0.0849 -0.0142
   321. (0.00069) RY*( 2) O  25           s(  1.93%)p49.55( 95.71%)d 1.22(  2.36%)
                                           -0.0000  0.0001  0.1390  0.0003 -0.1006
                                            0.0024 -0.3670 -0.0140  0.9012  0.0344
                                           -0.0286 -0.1008 -0.0488 -0.0950
   322. (0.00026) RY*( 3) O  25           s( 95.58%)p 0.04(  4.13%)d 0.00(  0.29%)
                                           -0.0000  0.0055  0.9776 -0.0095  0.1602
                                           -0.0216  0.0235 -0.0071 -0.1204  0.0171
                                            0.0297  0.0381  0.0008 -0.0154
   323. (0.00008) RY*( 4) O  25           s(  0.19%)p99.99( 97.23%)d13.70(  2.58%)
   324. (0.00002) RY*( 5) O  25           s(  0.24%)p 6.32(  1.51%)d99.99( 98.25%)
   325. (0.00001) RY*( 6) O  25           s(  0.04%)p 3.78(  0.14%)d99.99( 99.82%)
   326. (0.00000) RY*( 7) O  25           s(  0.01%)p99.99(  1.97%)d99.99( 98.02%)
   327. (0.00001) RY*( 8) O  25           s(  0.00%)p 1.00(  1.87%)d52.57( 98.13%)
   328. (0.00000) RY*( 9) O  25           s(  0.08%)p12.57(  0.97%)d99.99( 98.95%)
   329. (0.00268) RY*( 1) O  26           s( 12.14%)p 7.17( 87.03%)d 0.07(  0.83%)
                                            0.0000  0.0010  0.3484  0.0148  0.6721
                                           -0.0016 -0.2420  0.0013  0.5999 -0.0015
                                           -0.0232  0.0218  0.0550 -0.0655
   330. (0.00039) RY*( 2) O  26           s(  0.00%)p 1.00( 97.39%)d 0.03(  2.61%)
                                           -0.0000  0.0000  0.0046  0.0009 -0.0808
                                            0.0106 -0.9394  0.0032 -0.2912 -0.0210
                                            0.0056  0.1333  0.0425  0.0775
   331. (0.00013) RY*( 3) O  26           s( 65.59%)p 0.50( 32.53%)d 0.03(  1.88%)
                                           -0.0000  0.0112  0.8098  0.0155 -0.5532
                                            0.0049  0.0095 -0.0204  0.1360  0.0253
                                           -0.0900  0.0476  0.0292 -0.0834
   332. (0.00007) RY*( 4) O  26           s( 13.39%)p 4.67( 62.56%)d 1.80( 24.05%)
   333. (0.00002) RY*( 5) O  26           s(  6.65%)p 2.66( 17.67%)d11.37( 75.68%)
   334. (0.00001) RY*( 6) O  26           s(  0.01%)p 1.00(  0.11%)d99.99( 99.88%)
   335. (0.00000) RY*( 7) O  26           s(  0.26%)p 7.27(  1.90%)d99.99( 97.84%)
   336. (0.00001) RY*( 8) O  26           s(  0.40%)p 0.89(  0.36%)d99.99( 99.24%)
   337. (0.00001) RY*( 9) O  26           s(  1.53%)p 0.55(  0.83%)d63.89( 97.64%)
   338. (0.00572) RY*( 1) C  27           s(  3.31%)p27.64( 91.50%)d 1.57(  5.19%)
                                           -0.0000  0.0211  0.1807  0.0155  0.2378
                                            0.0265  0.7808 -0.0108 -0.4978  0.1375
                                           -0.0393  0.0205 -0.0631 -0.1644
   339. (0.00316) RY*( 2) C  27           s( 17.17%)p 4.49( 77.12%)d 0.33(  5.70%)
                                            0.0000 -0.0064  0.4144 -0.0012 -0.8639
                                           -0.0046  0.1032 -0.0016 -0.1195 -0.1564
                                           -0.0781 -0.0421  0.1162 -0.1057
   340. (0.00120) RY*( 3) C  27           s(  4.42%)p16.61( 73.37%)d 5.03( 22.21%)
                                            0.0000 -0.0222  0.2090 -0.0126  0.2061
                                            0.0042 -0.5233 -0.0006 -0.6459 -0.2205
                                           -0.3818  0.1436  0.0090 -0.0837
   341. (0.00049) RY*( 4) C  27           s( 65.91%)p 0.38( 25.16%)d 0.14(  8.93%)
                                           -0.0000  0.0066  0.8118 -0.0025  0.3163
                                           -0.0002 -0.0026 -0.0057  0.3893  0.0901
                                           -0.1297  0.0260  0.1094  0.2274
   342. (0.00028) RY*( 5) C  27           s(  5.19%)p 0.59(  3.03%)d17.70( 91.78%)
                                            0.0000 -0.0001  0.2277 -0.0049  0.1596
                                           -0.0001 -0.0513 -0.0010  0.0469 -0.5646
                                            0.5510 -0.1502 -0.3379 -0.3982
   343. (0.00014) RY*( 6) C  27           s(  2.57%)p 6.82( 17.55%)d31.05( 79.88%)
                                           -0.0000 -0.0105  0.1600  0.0050 -0.1177
                                            0.0050 -0.1861  0.0164 -0.3559  0.3802
                                            0.5163 -0.0654 -0.3418  0.5163
   344. (0.00012) RY*( 7) C  27           s(  0.32%)p19.01(  6.12%)d99.99( 93.56%)
                                           -0.0000 -0.0067  0.0563 -0.0221  0.0991
                                            0.0159 -0.1644  0.0104 -0.1533  0.2728
                                            0.3267 -0.4378  0.6945 -0.2836
   345. (0.00002) RY*( 8) C  27           s(  0.09%)p 1.12(  0.10%)d99.99( 99.82%)
   346. (0.00002) RY*( 9) C  27           s(  1.14%)p 5.37(  6.10%)d81.65( 92.76%)
   347. (0.00570) RY*( 1) C  28           s(  3.47%)p26.20( 91.03%)d 1.58(  5.50%)
                                           -0.0000  0.0226  0.1850 -0.0107 -0.2470
                                            0.0185  0.4242  0.0258  0.8174 -0.0777
                                           -0.0913  0.1762 -0.0642 -0.0740
   348. (0.00268) RY*( 2) C  28           s(  8.80%)p 9.72( 85.48%)d 0.65(  5.73%)
                                            0.0000 -0.0088  0.2965 -0.0067  0.8768
                                           -0.0095 -0.1265  0.0047  0.2642  0.1202
                                            0.0115  0.0898  0.1722 -0.0707
   349. (0.00120) RY*( 3) C  28           s(  4.59%)p16.33( 74.94%)d 4.46( 20.47%)
                                            0.0000 -0.0211  0.2132  0.0145 -0.3314
                                            0.0005 -0.7601  0.0008  0.2482  0.3739
                                           -0.2060  0.0213  0.0684 -0.1316
   350. (0.00060) RY*( 4) C  28           s( 79.11%)p 0.21( 16.88%)d 0.05(  4.01%)
                                           -0.0000  0.0044  0.8894  0.0041 -0.1589
                                           -0.0019  0.2101  0.0020 -0.3152 -0.0016
                                           -0.0407 -0.1699  0.0443  0.0872
   351. (0.00029) RY*( 5) C  28           s(  1.36%)p 1.17(  1.59%)d71.10( 97.04%)
                                            0.0000 -0.0016  0.1168  0.0033 -0.1118
                                           -0.0007 -0.0487  0.0009 -0.0324  0.1828
                                            0.8506  0.4487 -0.0706 -0.0847
   352. (0.00013) RY*( 6) C  28           s(  1.21%)p14.78( 17.85%)d67.01( 80.94%)
                                           -0.0000 -0.0115  0.1093  0.0159 -0.0368
                                            0.0198 -0.3916 -0.0065  0.1519 -0.8247
                                            0.1925 -0.0243  0.1604  0.2568
   353. (0.00012) RY*( 7) C  28           s(  0.36%)p15.82(  5.62%)d99.99( 94.02%)
                                           -0.0000 -0.0032  0.0595 -0.0196  0.1285
                                            0.0005 -0.1314 -0.0087  0.1483  0.0768
                                            0.1211 -0.3123 -0.8349  0.3538
   354. (0.00002) RY*( 8) C  28           s(  0.61%)p 8.46(  5.14%)d99.99( 94.25%)
   355. (0.00002) RY*( 9) C  28           s(  0.61%)p 2.54(  1.54%)d99.99( 97.86%)
   356. (0.00202) RY*( 1) H  29           s( 98.89%)p 0.01(  1.11%)
                                            0.0041  0.9944  0.0362  0.0094  0.0987
   357. (0.00020) RY*( 2) H  29           s(  0.05%)p99.99( 99.95%)
                                            0.0015  0.0221 -0.5694 -0.8193  0.0636
   358. (0.00012) RY*( 3) H  29           s(  0.01%)p99.99( 99.99%)
                                            0.0078  0.0094 -0.8068  0.5723  0.1462
   359. (0.00004) RY*( 4) H  29           s(  1.13%)p87.56( 98.87%)
   360. (0.00113) RY*( 1) H  30           s( 96.69%)p 0.03(  3.31%)
                                            0.0052  0.9833  0.1772  0.0372 -0.0170
   361. (0.00021) RY*( 2) H  30           s(  0.00%)p 1.00(100.00%)
                                            0.0000 -0.0000 -0.0711  0.6748  0.7346
   362. (0.00013) RY*( 3) H  30           s(  0.02%)p99.99( 99.98%)
                                            0.0048  0.0128 -0.2808  0.6931 -0.6638
   363. (0.00003) RY*( 4) H  30           s(  3.37%)p28.67( 96.63%)
   364. (0.00201) RY*( 1) H  31           s( 98.88%)p 0.01(  1.12%)
                                            0.0041  0.9944  0.0476 -0.0937 -0.0131
   365. (0.00020) RY*( 2) H  31           s(  0.05%)p99.99( 99.95%)
                                            0.0015  0.0223 -0.6353 -0.1901  0.7482
   366. (0.00012) RY*( 3) H  31           s(  0.02%)p99.99( 99.98%)
                                            0.0078  0.0096 -0.7280 -0.1745 -0.6628
   367. (0.00004) RY*( 4) H  31           s(  1.14%)p87.05( 98.86%)
   368. (0.00214) RY*( 1) H  32           s( 98.02%)p 0.02(  1.98%)
                                            0.0060  0.9900 -0.1260 -0.0266 -0.0568
   369. (0.00020) RY*( 2) H  32           s(  0.56%)p99.99( 99.44%)
                                           -0.0040  0.0746  0.7084  0.4914 -0.5011
   370. (0.00014) RY*( 3) H  32           s(  0.70%)p99.99( 99.30%)
                                           -0.0085  0.0830  0.1700  0.5628  0.8046
   371. (0.00005) RY*( 4) H  32           s(  0.82%)p99.99( 99.18%)
   372. (0.00127) RY*( 1) H  33           s( 97.30%)p 0.03(  2.70%)
                                            0.0051  0.9864  0.1093  0.1223 -0.0100
   373. (0.00021) RY*( 2) H  33           s(  0.01%)p99.99( 99.99%)
                                            0.0003  0.0119 -0.3652  0.1550 -0.9178
   374. (0.00013) RY*( 3) H  33           s(  0.07%)p99.99( 99.93%)
                                            0.0052  0.0253  0.5697 -0.7423 -0.3518
   375. (0.00003) RY*( 4) H  33           s(  2.70%)p36.04( 97.30%)
   376. (0.00194) RY*( 1) H  34           s( 98.84%)p 0.01(  1.16%)
                                            0.0040  0.9942  0.0143  0.0483  0.0949
   377. (0.00020) RY*( 2) H  34           s(  0.08%)p99.99( 99.92%)
                                            0.0010  0.0278 -0.9903 -0.1015 -0.0910
   378. (0.00012) RY*( 3) H  34           s(  0.01%)p 1.00( 99.99%)
                                            0.0074  0.0038  0.0552 -0.9086  0.4139
   379. (0.00004) RY*( 4) H  34           s(  1.15%)p86.03( 98.85%)
   380. (0.00192) RY*( 1) H  35           s( 98.84%)p 0.01(  1.16%)
                                            0.0040  0.9942  0.0295 -0.0885 -0.0536
   381. (0.00020) RY*( 2) H  35           s(  0.08%)p99.99( 99.92%)
                                            0.0011  0.0282 -0.9995 -0.0169  0.0018
   382. (0.00012) RY*( 3) H  35           s(  0.01%)p 1.00( 99.99%)
                                            0.0075  0.0037  0.0099 -0.4841  0.8749
   383. (0.00004) RY*( 4) H  35           s(  1.15%)p85.95( 98.85%)
   384. (0.00220) RY*( 1) H  36           s( 98.10%)p 0.02(  1.90%)
                                            0.0059  0.9904 -0.1302  0.0424  0.0175
   385. (0.00020) RY*( 2) H  36           s(  0.51%)p99.99( 99.49%)
                                           -0.0039  0.0711  0.6920  0.6168 -0.3682
   386. (0.00014) RY*( 3) H  36           s(  0.71%)p99.99( 99.29%)
                                           -0.0085  0.0836  0.3181 -0.7266 -0.6031
   387. (0.00005) RY*( 4) H  36           s(  0.78%)p99.99( 99.22%)
   388. (0.00127) RY*( 1) H  37           s( 97.32%)p 0.03(  2.68%)
                                            0.0051  0.9865  0.1180  0.0313 -0.1089
   389. (0.00021) RY*( 2) H  37           s(  0.01%)p99.99( 99.99%)
                                            0.0002  0.0116 -0.4470  0.8858 -0.1246
   390. (0.00013) RY*( 3) H  37           s(  0.07%)p99.99( 99.93%)
                                            0.0051  0.0259  0.4518  0.3434  0.8230
   391. (0.00003) RY*( 4) H  37           s(  2.67%)p36.40( 97.33%)
   392. (0.00337) RY*( 1) H  38           s( 99.21%)p 0.01(  0.79%)
                                            0.0104  0.9960  0.0308 -0.0254  0.0794
   393. (0.00061) RY*( 2) H  38           s(  0.12%)p99.99( 99.88%)
                                           -0.0003  0.0339 -0.0142 -0.7500 -0.6605
   394. (0.00020) RY*( 3) H  38           s(  0.00%)p 1.00(100.00%)
                                            0.0009  0.0009  0.9255  0.2404 -0.2928
   395. (0.00004) RY*( 4) H  38           s(  0.88%)p99.99( 99.12%)
   396. (0.00431) RY*( 1) H  39           s( 99.50%)p 0.01(  0.50%)
                                            0.0087  0.9975  0.0564  0.0332 -0.0266
   397. (0.00012) RY*( 2) H  39           s(  0.16%)p99.99( 99.84%)
                                           -0.0015  0.0395 -0.2531 -0.9394 -0.2279
   398. (0.00009) RY*( 3) H  39           s(  0.36%)p99.99( 99.64%)
   399. (0.00004) RY*( 4) H  39           s(  0.07%)p99.99( 99.93%)
   400. (0.00251) RY*( 1) H  40           s( 99.61%)p 0.00(  0.39%)
                                            0.0045  0.9980  0.0465  0.0390 -0.0157
   401. (0.00017) RY*( 2) H  40           s(  0.01%)p99.99( 99.99%)
                                           -0.0042  0.0105  0.1648 -0.0693  0.9838
   402. (0.00012) RY*( 3) H  40           s(  0.05%)p99.99( 99.95%)
                                           -0.0010  0.0219 -0.8402  0.5122  0.1766
   403. (0.00004) RY*( 4) H  40           s(  0.42%)p99.99( 99.58%)
   404. (0.00325) RY*( 1) H  41           s( 99.60%)p 0.00(  0.40%)
                                            0.0061  0.9980  0.0014 -0.0070  0.0632
   405. (0.00017) RY*( 2) H  41           s(  0.02%)p99.99( 99.98%)
                                           -0.0029  0.0126  0.4788  0.8705 -0.1131
   406. (0.00013) RY*( 3) H  41           s(  0.02%)p99.99( 99.98%)
                                            0.0016  0.0123  0.8289 -0.4909 -0.2679
   407. (0.00004) RY*( 4) H  41           s(  0.45%)p99.99( 99.55%)
   408. (0.00227) RY*( 1) H  42           s( 99.72%)p 0.00(  0.28%)
                                            0.0041  0.9986 -0.0316  0.0377  0.0196
   409. (0.00018) RY*( 2) H  42           s(  0.00%)p 1.00(100.00%)
                                            0.0038  0.0033  0.0929 -0.4670  0.8794
   410. (0.00011) RY*( 3) H  42           s(  0.02%)p99.99( 99.98%)
                                            0.0007  0.0140  0.9289  0.3585  0.0921
   411. (0.00004) RY*( 4) H  42           s(  0.34%)p99.99( 99.66%)
   412. (0.00285) RY*( 1) H  43           s( 99.66%)p 0.00(  0.34%)
                                            0.0059  0.9983 -0.0346  0.0037 -0.0468
   413. (0.00018) RY*( 2) H  43           s(  0.01%)p99.99( 99.99%)
                                           -0.0030  0.0113 -0.3877  0.7136  0.5834
   414. (0.00014) RY*( 3) H  43           s(  0.11%)p99.99( 99.89%)
                                           -0.0030  0.0330  0.8996  0.4294  0.0721
   415. (0.00004) RY*( 4) H  43           s(  0.30%)p99.99( 99.70%)
   416. (0.00382) RY*( 1) H  44           s( 99.85%)p 0.00(  0.15%)
                                            0.0066  0.9992  0.0097 -0.0122  0.0350
   417. (0.00016) RY*( 2) H  44           s(  0.01%)p 1.00( 99.99%)
                                           -0.0001  0.0072 -0.9928  0.0702  0.0965
   418. (0.00010) RY*( 3) H  44           s(  0.00%)p 1.00(100.00%)
                                            0.0002  0.0007  0.0952  0.9533  0.2866
   419. (0.00004) RY*( 4) H  44           s(  0.23%)p99.99( 99.77%)
   420. (0.00223) RY*( 1) H  45           s( 99.74%)p 0.00(  0.26%)
                                            0.0045  0.9987  0.0004  0.0486  0.0138
   421. (0.00016) RY*( 2) H  45           s(  0.00%)p 1.00(100.00%)
                                            0.0002  0.0008 -0.0812 -0.2858  0.9549
   422. (0.00008) RY*( 3) H  45           s(  0.01%)p 1.00( 99.99%)
   423. (0.00006) RY*( 4) H  45           s(  0.35%)p99.99( 99.65%)
   424. (0.00151) RY*( 1) H  46           s( 99.22%)p 0.01(  0.78%)
                                            0.0046  0.9961 -0.0751  0.0455  0.0095
   425. (0.00016) RY*( 2) H  46           s(  0.00%)p 1.00(100.00%)
                                            0.0000  0.0003  0.0587  0.2909 -0.9550
   426. (0.00008) RY*( 3) H  46           s(  0.00%)p 1.00(100.00%)
   427. (0.00006) RY*( 4) H  46           s(  0.87%)p99.99( 99.13%)
   428. (0.00151) RY*( 1) H  47           s( 99.22%)p 0.01(  0.78%)
                                            0.0046  0.9961 -0.0809 -0.0325 -0.0143
   429. (0.00016) RY*( 2) H  47           s(  0.00%)p 1.00(100.00%)
                                            0.0000  0.0003  0.0581  0.2841 -0.9570
   430. (0.00008) RY*( 3) H  47           s(  0.00%)p 1.00(100.00%)
   431. (0.00006) RY*( 4) H  47           s(  0.87%)p99.99( 99.13%)
   432. (0.00223) RY*( 1) H  48           s( 99.74%)p 0.00(  0.26%)
                                            0.0045  0.9987 -0.0068 -0.0476 -0.0156
   433. (0.00016) RY*( 2) H  48           s(  0.00%)p 1.00(100.00%)
                                            0.0002  0.0008 -0.0810 -0.2852  0.9551
   434. (0.00008) RY*( 3) H  48           s(  0.01%)p 1.00( 99.99%)
   435. (0.00006) RY*( 4) H  48           s(  0.35%)p99.99( 99.65%)
   436. (0.00287) RY*( 1) H  49           s( 99.67%)p 0.00(  0.33%)
                                            0.0059  0.9983 -0.0329  0.0264 -0.0395
   437. (0.00017) RY*( 2) H  49           s(  0.01%)p 1.00( 99.99%)
                                           -0.0031  0.0087 -0.5550 -0.8212  0.1322
   438. (0.00014) RY*( 3) H  49           s(  0.11%)p99.99( 99.89%)
                                           -0.0034  0.0327  0.7923 -0.5698 -0.2158
   439. (0.00004) RY*( 4) H  49           s(  0.31%)p99.99( 99.69%)
   440. (0.00226) RY*( 1) H  50           s( 99.73%)p 0.00(  0.27%)
                                            0.0041  0.9987 -0.0349 -0.0380  0.0001
   441. (0.00017) RY*( 2) H  50           s(  0.00%)p 1.00(100.00%)
                                            0.0039  0.0002  0.1436 -0.1232  0.9819
   442. (0.00011) RY*( 3) H  50           s(  0.01%)p99.99( 99.99%)
                                            0.0005  0.0108  0.8476 -0.4967 -0.1863
   443. (0.00004) RY*( 4) H  50           s(  0.34%)p99.99( 99.66%)
   444. (0.00303) RY*( 1) H  51           s( 99.62%)p 0.00(  0.38%)
                                            0.0066  0.9981  0.0107 -0.0283  0.0539
   445. (0.00018) RY*( 2) H  51           s(  0.01%)p 1.00( 99.99%)
                                           -0.0032  0.0074  0.3896 -0.7099 -0.5867
   446. (0.00014) RY*( 3) H  51           s(  0.00%)p 1.00(100.00%)
                                           -0.0009  0.0041  0.8773  0.4798  0.0022
   447. (0.00004) RY*( 4) H  51           s(  0.46%)p99.99( 99.54%)
   448. (0.00263) RY*( 1) H  52           s( 99.65%)p 0.00(  0.35%)
                                            0.0046  0.9983  0.0276 -0.0468 -0.0226
   449. (0.00017) RY*( 2) H  52           s(  0.01%)p 1.00( 99.99%)
                                            0.0039  0.0078 -0.1083  0.5127 -0.8517
   450. (0.00012) RY*( 3) H  52           s(  0.01%)p 1.00( 99.99%)
                                           -0.0012  0.0074 -0.9329 -0.3483 -0.0909
   451. (0.00004) RY*( 4) H  52           s(  0.42%)p99.99( 99.58%)
   452. (0.22552) BD*( 1) O   1 - C   2  
                ( 30.59%)   0.5531* O   1 s( 18.27%)p 4.47( 81.61%)d 0.01(  0.11%)
                                            0.0000 -0.4272 -0.0138 -0.0748 -0.0037
                                           -0.1566  0.0110 -0.8864 -0.0116  0.0002
                                           -0.0093  0.0171 -0.0050 -0.0270
                ( 69.41%)  -0.8331* C   2 s( 15.50%)p 5.43( 84.14%)d 0.02(  0.36%)
                                            0.0000 -0.3937  0.0031  0.1658  0.0079
                                           -0.8777 -0.0115 -0.2031  0.0453  0.0195
                                           -0.0011  0.0210  0.0360  0.0385
   453. (0.17346) BD*( 2) O   1 - C   2  
                ( 31.44%)   0.5607* O   1 s( 24.21%)p 3.13( 75.69%)d 0.00(  0.11%)
                                           -0.0000  0.4917  0.0166  0.1793  0.0042
                                           -0.8448 -0.0142 -0.1032  0.0121 -0.0120
                                            0.0031 -0.0158 -0.0199 -0.0165
                ( 68.56%)  -0.8280* C   2 s( 20.12%)p 3.95( 79.55%)d 0.02(  0.33%)
                                           -0.0001  0.4485 -0.0078 -0.0804 -0.0154
                                           -0.0113  0.0460 -0.8868 -0.0154 -0.0006
                                            0.0154 -0.0321  0.0062  0.0447
   454. (0.09769) BD*( 1) C   2 - O   3  
                ( 69.43%)   0.8333* C   2 s( 29.36%)p 2.40( 70.32%)d 0.01(  0.32%)
                                            0.0002 -0.5417 -0.0105 -0.8018 -0.0088
                                            0.1361  0.0251 -0.2009 -0.0264  0.0214
                                           -0.0278  0.0042 -0.0392  0.0201
                ( 30.57%)  -0.5529* O   3 s( 32.98%)p 2.03( 66.96%)d 0.00(  0.07%)
                                           -0.0000 -0.5742 -0.0109  0.7553  0.0122
                                           -0.1871  0.0033  0.2527 -0.0017  0.0134
                                           -0.0155  0.0068 -0.0123  0.0059
   455. (0.07020) BD*( 1) C   2 - N   8  
                ( 63.36%)   0.7960* C   2 s( 34.88%)p 1.86( 64.96%)d 0.00(  0.16%)
                                           -0.0002  0.5906 -0.0007 -0.5644  0.0150
                                           -0.4526 -0.0193  0.3542  0.0109  0.0265
                                           -0.0217 -0.0191 -0.0003 -0.0050
                ( 36.64%)  -0.6053* N   8 s( 35.93%)p 1.78( 64.03%)d 0.00(  0.04%)
                                           -0.0002  0.5993  0.0123  0.5480 -0.0219
                                            0.4598 -0.0028 -0.3578  0.0054  0.0137
                                           -0.0076 -0.0101  0.0011 -0.0055
   456. (0.06526) BD*( 1) O   3 - C   4  
                ( 29.22%)   0.5406* O   3 s( 34.09%)p 1.93( 65.86%)d 0.00(  0.05%)
                                           -0.0001 -0.5838  0.0032 -0.6419  0.0001
                                           -0.3952  0.0059  0.3006 -0.0056 -0.0134
                                            0.0109  0.0135  0.0006  0.0024
                ( 70.78%)  -0.8413* C   4 s( 16.86%)p 4.91( 82.84%)d 0.02(  0.30%)
                                            0.0003 -0.4105 -0.0069  0.7592 -0.0027
                                            0.4037  0.0217 -0.2970 -0.0203 -0.0355
                                            0.0264  0.0148 -0.0221  0.0179
   457. (0.02386) BD*( 1) C   4 - C   5  
                ( 48.99%)   0.7000* C   4 s( 26.78%)p 2.73( 73.17%)d 0.00(  0.05%)
                                            0.0000 -0.5174 -0.0103 -0.6439  0.0163
                                            0.3805  0.0067 -0.4146 -0.0045  0.0141
                                           -0.0149  0.0093 -0.0054  0.0022
                ( 51.01%)  -0.7142* C   5 s( 30.43%)p 2.28( 69.52%)d 0.00(  0.04%)
                                           -0.0006 -0.5517  0.0003  0.6305  0.0050
                                           -0.3687  0.0060  0.4021 -0.0050  0.0121
                                           -0.0133  0.0079 -0.0071  0.0033
   458. (0.02993) BD*( 1) C   4 - C   6  
                ( 49.02%)   0.7002* C   4 s( 28.16%)p 2.55( 71.79%)d 0.00(  0.05%)
                                           -0.0001 -0.5306  0.0067  0.0710 -0.0029
                                           -0.8200 -0.0020 -0.2012 -0.0055  0.0031
                                            0.0001 -0.0095  0.0179  0.0085
                ( 50.98%)  -0.7140* C   6 s( 29.64%)p 2.37( 70.31%)d 0.00(  0.05%)
                                           -0.0005 -0.5444  0.0028 -0.0320  0.0056
                                            0.8159 -0.0019  0.1909 -0.0026  0.0015
                                            0.0007 -0.0082  0.0172  0.0092
   459. (0.02981) BD*( 1) C   4 - C   7  
                ( 49.00%)   0.7000* C   4 s( 28.18%)p 2.55( 71.77%)d 0.00(  0.05%)
                                           -0.0001 -0.5308  0.0069 -0.0317 -0.0037
                                            0.1356  0.0050  0.8356  0.0020  0.0010
                                            0.0015 -0.0067  0.0009 -0.0210
                ( 51.00%)  -0.7142* C   7 s( 29.63%)p 2.37( 70.33%)d 0.00(  0.05%)
                                           -0.0005 -0.5443  0.0027  0.0685  0.0050
                                           -0.1221  0.0029 -0.8268  0.0026  0.0001
                                            0.0028 -0.0053  0.0001 -0.0204
   460. (0.00658) BD*( 1) C   5 - H  29  
                ( 38.88%)   0.6235* C   5 s( 23.24%)p 3.30( 76.72%)d 0.00(  0.04%)
                                            0.0001 -0.4821 -0.0022  0.0745 -0.0135
                                           -0.0972  0.0129 -0.8671  0.0008 -0.0002
                                            0.0040 -0.0049  0.0001 -0.0192
                ( 61.12%)  -0.7818* H  29 s( 99.92%)p 0.00(  0.08%)
                                           -0.9996  0.0014 -0.0029  0.0024  0.0280
   461. (0.00526) BD*( 1) C   5 - H  30  
                ( 39.12%)   0.6255* C   5 s( 23.00%)p 3.35( 76.96%)d 0.00(  0.04%)
                                            0.0001 -0.4796  0.0013 -0.7716 -0.0132
                                           -0.3417  0.0116  0.2388 -0.0119 -0.0130
                                            0.0095  0.0044 -0.0095  0.0073
                ( 60.88%)  -0.7803* H  30 s( 99.92%)p 0.00(  0.08%)
                                           -0.9996  0.0002  0.0254  0.0104 -0.0071
   462. (0.00656) BD*( 1) C   5 - H  31  
                ( 38.85%)   0.6233* C   5 s( 23.26%)p 3.30( 76.70%)d 0.00(  0.04%)
                                           -0.0001  0.4822  0.0022  0.0278  0.0119
                                           -0.8586  0.0011 -0.1695  0.0143 -0.0001
                                           -0.0008  0.0077 -0.0165 -0.0087
                ( 61.15%)  -0.7820* H  31 s( 99.92%)p 0.00(  0.08%)
                                            0.9996 -0.0014 -0.0003  0.0278  0.0048
   463. (0.00880) BD*( 1) C   6 - H  32  
                ( 37.65%)   0.6136* C   6 s( 24.30%)p 3.11( 75.66%)d 0.00(  0.04%)
                                           -0.0001  0.4930  0.0020 -0.6601  0.0067
                                            0.3973  0.0131 -0.4034  0.0102 -0.0107
                                            0.0122 -0.0075  0.0073 -0.0027
                ( 62.35%)  -0.7896* H  32 s( 99.91%)p 0.00(  0.09%)
                                            0.9996 -0.0025  0.0236 -0.0115  0.0138
   464. (0.00655) BD*( 1) C   6 - H  33  
                ( 39.15%)   0.6257* C   6 s( 23.03%)p 3.34( 76.93%)d 0.00(  0.04%)
                                            0.0001 -0.4799 -0.0008 -0.7431  0.0049
                                           -0.4036 -0.0194  0.2317 -0.0050 -0.0126
                                            0.0086  0.0040 -0.0107  0.0078
                ( 60.85%)  -0.7801* H  33 s( 99.92%)p 0.00(  0.08%)
                                           -0.9996  0.0007  0.0232  0.0143 -0.0071
   465. (0.00635) BD*( 1) C   6 - H  34  
                ( 39.11%)   0.6254* C   6 s( 22.95%)p 3.35( 77.01%)d 0.00(  0.04%)
                                            0.0001 -0.4791 -0.0017  0.1018  0.0020
                                           -0.1133 -0.0188 -0.8640  0.0034 -0.0003
                                            0.0033 -0.0031 -0.0008 -0.0199
                ( 60.89%)  -0.7803* H  34 s( 99.92%)p 0.00(  0.08%)
                                           -0.9996  0.0013 -0.0039  0.0041  0.0274
   466. (0.00632) BD*( 1) C   7 - H  35  
                ( 39.07%)   0.6251* C   7 s( 22.97%)p 3.35( 76.98%)d 0.00(  0.04%)
                                           -0.0001  0.4793  0.0017  0.0043 -0.0007
                                           -0.8567  0.0048 -0.1885 -0.0186 -0.0006
                                           -0.0006  0.0060 -0.0167 -0.0101
                ( 60.93%)  -0.7806* H  35 s( 99.92%)p 0.00(  0.08%)
                                            0.9996 -0.0013  0.0006  0.0273  0.0066
   467. (0.00881) BD*( 1) C   7 - H  36  
                ( 37.65%)   0.6136* C   7 s( 24.30%)p 3.11( 75.67%)d 0.00(  0.04%)
                                           -0.0001  0.4929  0.0020 -0.6583  0.0090
                                            0.3679 -0.0084 -0.4332 -0.0131 -0.0110
                                            0.0120 -0.0074  0.0067 -0.0040
                ( 62.35%)  -0.7896* H  36 s( 99.91%)p 0.00(  0.09%)
                                            0.9996 -0.0026  0.0238 -0.0123  0.0129
   468. (0.00654) BD*( 1) C   7 - H  37  
                ( 39.16%)   0.6258* C   7 s( 23.03%)p 3.34( 76.93%)d 0.00(  0.04%)
                                            0.0001 -0.4799 -0.0008 -0.7492  0.0024
                                           -0.3394  0.0038  0.3039  0.0202 -0.0123
                                            0.0089  0.0040 -0.0106  0.0079
                ( 60.84%)  -0.7800* H  37 s( 99.92%)p 0.00(  0.08%)
                                           -0.9996  0.0008  0.0236  0.0106 -0.0112
   469. (0.02806) BD*( 1) N   8 - C   9  
                ( 37.57%)   0.6129* N   8 s( 36.68%)p 1.73( 63.29%)d 0.00(  0.03%)
                                            0.0000  0.6057 -0.0055 -0.7868 -0.0043
                                            0.0929  0.0076 -0.0713 -0.0063 -0.0064
                                            0.0011 -0.0049  0.0123 -0.0081
                ( 62.43%)  -0.7901* C   9 s( 21.96%)p 3.55( 77.89%)d 0.01(  0.15%)
                                            0.0001  0.4678  0.0273  0.8674  0.0156
                                           -0.1206 -0.0179  0.1066  0.0000 -0.0102
                                            0.0082 -0.0019  0.0313 -0.0179
   470. (0.01913) BD*( 1) N   8 - H  38  
                ( 29.23%)   0.5406* N   8 s( 26.38%)p 2.79( 73.59%)d 0.00(  0.03%)
                                           -0.0003 -0.5136  0.0015 -0.2783  0.0058
                                            0.5103 -0.0136 -0.6306  0.0102  0.0048
                                           -0.0087  0.0122  0.0005 -0.0065
                ( 70.77%)  -0.8413* H  38 s( 99.80%)p 0.00(  0.20%)
                                           -0.9990  0.0067  0.0179 -0.0271  0.0312
   471. (0.03310) BD*( 1) C   9 - C  10  
                ( 49.74%)   0.7053* C   9 s( 27.99%)p 2.57( 71.96%)d 0.00(  0.04%)
                                           -0.0001 -0.5291  0.0027  0.2662 -0.0171
                                           -0.6054 -0.0099 -0.5309  0.0052  0.0082
                                            0.0080 -0.0161  0.0065 -0.0027
                ( 50.26%)  -0.7089* C  10 s( 27.66%)p 2.61( 72.30%)d 0.00(  0.04%)
                                           -0.0004 -0.5259  0.0019 -0.2985 -0.0222
                                            0.6069 -0.0121  0.5147  0.0028  0.0081
                                            0.0067 -0.0163  0.0081 -0.0010
   472. (0.02420) BD*( 1) C   9 - C  28  
                ( 49.65%)   0.7046* C   9 s( 27.73%)p 2.60( 72.22%)d 0.00(  0.05%)
                                           -0.0001 -0.5266 -0.0041  0.4014 -0.0262
                                            0.7393  0.0062 -0.1164  0.0175 -0.0146
                                            0.0027  0.0063  0.0110  0.0097
                ( 50.35%)  -0.7096* C  28 s( 28.05%)p 2.56( 71.91%)d 0.00(  0.05%)
                                           -0.0004 -0.5296  0.0003 -0.4227 -0.0186
                                           -0.7260  0.0094  0.1128  0.0111 -0.0151
                                            0.0016  0.0036  0.0099  0.0105
   473. (0.02677) BD*( 1) C   9 - H  39  
                ( 37.47%)   0.6121* C   9 s( 22.28%)p 3.49( 77.68%)d 0.00(  0.04%)
                                           -0.0003  0.4717 -0.0151 -0.1145  0.0082
                                            0.2672 -0.0063 -0.8320  0.0057 -0.0003
                                            0.0041 -0.0107 -0.0018  0.0177
                ( 62.53%)  -0.7908* H  39 s( 99.90%)p 0.00(  0.10%)
                                            0.9995 -0.0078  0.0025 -0.0097  0.0292
   474. (0.01409) BD*( 1) C  10 - C  11  
                ( 50.30%)   0.7092* C  10 s( 27.83%)p 2.59( 72.12%)d 0.00(  0.04%)
                                            0.0002  0.5275  0.0048 -0.8373 -0.0023
                                            0.1127  0.0329 -0.0792  0.0079 -0.0024
                                            0.0047 -0.0001  0.0178 -0.0102
                ( 49.70%)  -0.7050* C  11 s( 28.18%)p 2.55( 71.77%)d 0.00(  0.04%)
                                            0.0002  0.5309  0.0041  0.8359  0.0036
                                           -0.0969  0.0315  0.0919  0.0108 -0.0068
                                            0.0038 -0.0008  0.0163 -0.0104
   475. (0.01211) BD*( 1) C  10 - H  40  
                ( 37.81%)   0.6149* C  10 s( 22.80%)p 3.38( 77.16%)d 0.00(  0.04%)
                                            0.0001 -0.4775 -0.0058 -0.4175  0.0030
                                           -0.7555  0.0074  0.1616 -0.0159 -0.0139
                                            0.0032  0.0067  0.0090  0.0086
                ( 62.19%)  -0.7886* H  40 s( 99.91%)p 0.00(  0.09%)
                                           -0.9996  0.0028  0.0152  0.0245 -0.0051
   476. (0.01764) BD*( 1) C  10 - H  41  
                ( 39.32%)   0.6271* C  10 s( 21.59%)p 3.63( 78.36%)d 0.00(  0.05%)
                                            0.0002 -0.4646  0.0059 -0.1851 -0.0110
                                            0.2163 -0.0229 -0.8378 -0.0035  0.0017
                                           -0.0063  0.0105  0.0010 -0.0174
                ( 60.68%)  -0.7790* H  41 s( 99.92%)p 0.00(  0.08%)
                                           -0.9996  0.0044  0.0081 -0.0043  0.0272
   477. (0.02382) BD*( 1) C  11 - C  12  
                ( 51.86%)   0.7201* C  11 s( 26.74%)p 2.74( 73.21%)d 0.00(  0.05%)
                                            0.0005  0.5171 -0.0008 -0.4273 -0.0095
                                           -0.7298  0.0063  0.1288  0.0138  0.0154
                                           -0.0025 -0.0047 -0.0102 -0.0106
                ( 48.14%)  -0.6939* C  12 s( 26.91%)p 2.71( 73.05%)d 0.00(  0.04%)
                                            0.0000  0.5188  0.0002  0.4015 -0.0143
                                            0.7432  0.0073 -0.1281  0.0176  0.0104
                                           -0.0033 -0.0060 -0.0112 -0.0096
   478. (0.01205) BD*( 1) C  11 - H  42  
                ( 38.04%)   0.6168* C  11 s( 22.79%)p 3.39( 77.17%)d 0.00(  0.04%)
                                            0.0001 -0.4774 -0.0048  0.2941 -0.0046
                                           -0.6088 -0.0057 -0.5606  0.0176  0.0083
                                            0.0080 -0.0154  0.0057 -0.0032
                ( 61.96%)  -0.7871* H  42 s( 99.91%)p 0.00(  0.09%)
                                           -0.9996  0.0026 -0.0095  0.0220  0.0170
   479. (0.01654) BD*( 1) C  11 - H  43  
                ( 38.20%)   0.6180* C  11 s( 22.17%)p 3.51( 77.78%)d 0.00(  0.04%)
                                            0.0002 -0.4708  0.0067  0.1765  0.0054
                                           -0.2938 -0.0237  0.8122 -0.0087  0.0022
                                           -0.0070  0.0090  0.0006 -0.0174
                ( 61.80%)  -0.7861* H  43 s( 99.91%)p 0.00(  0.09%)
                                           -0.9996  0.0044 -0.0074  0.0127 -0.0256
   480. (0.05790) BD*( 1) C  12 - C  13  
                ( 48.44%)   0.6960* C  12 s( 24.98%)p 3.00( 74.96%)d 0.00(  0.06%)
                                           -0.0004 -0.4996 -0.0137  0.8560  0.0057
                                           -0.0993  0.0036  0.0822 -0.0149  0.0049
                                           -0.0052  0.0002 -0.0201  0.0123
                ( 51.56%)  -0.7181* C  13 s( 41.95%)p 1.38( 58.00%)d 0.00(  0.05%)
                                           -0.0000 -0.6472 -0.0237 -0.7496  0.0358
                                            0.0912  0.0014 -0.0912 -0.0154  0.0025
                                            0.0017 -0.0019 -0.0179  0.0135
   481. (0.02389) BD*( 1) C  12 - C  27  
                ( 48.34%)   0.6953* C  12 s( 26.75%)p 2.74( 73.22%)d 0.00(  0.04%)
                                           -0.0000 -0.5172 -0.0004 -0.2829  0.0158
                                            0.6061  0.0135  0.5332 -0.0108  0.0044
                                            0.0053 -0.0168  0.0066 -0.0030
                ( 51.66%)  -0.7187* C  27 s( 26.89%)p 2.72( 73.07%)d 0.00(  0.05%)
                                           -0.0005 -0.5185  0.0013  0.3056  0.0105
                                           -0.5979  0.0117 -0.5287 -0.0082  0.0087
                                            0.0075 -0.0170  0.0075 -0.0015
   482. (0.02185) BD*( 1) C  12 - H  44  
                ( 37.36%)   0.6112* C  12 s( 21.29%)p 3.69( 78.67%)d 0.00(  0.04%)
                                            0.0004 -0.4614  0.0078 -0.1584  0.0063
                                            0.2642 -0.0019 -0.8317  0.0030  0.0011
                                           -0.0029  0.0101  0.0008 -0.0172
                ( 62.64%)  -0.7915* H  44 s( 99.91%)p 0.00(  0.09%)
                                           -0.9995  0.0055  0.0023 -0.0086  0.0286
   483. (0.14154) BD*( 1) C  13 - O  14  
                ( 71.04%)   0.8429* C  13 s( 24.46%)p 3.07( 75.20%)d 0.01(  0.34%)
                                           -0.0000  0.4946 -0.0036 -0.2992  0.0095
                                            0.2609  0.0114 -0.7699 -0.0386 -0.0083
                                            0.0267 -0.0269 -0.0036  0.0436
                ( 28.96%)  -0.5381* O  14 s( 32.33%)p 2.09( 67.60%)d 0.00(  0.07%)
                                            0.0001  0.5686 -0.0041  0.1721  0.0063
                                           -0.2483 -0.0006  0.7646  0.0008  0.0006
                                           -0.0022 -0.0126 -0.0015  0.0225
   484. (0.01856) BD*( 1) C  13 - O  26  
                ( 67.11%)   0.8192* C  13 s( 33.44%)p 1.98( 66.31%)d 0.01(  0.25%)
                                            0.0000  0.5768 -0.0410 -0.5823 -0.0463
                                           -0.1204 -0.0118  0.5519  0.0516  0.0095
                                           -0.0429 -0.0070  0.0214  0.0068
                ( 32.89%)  -0.5735* O  26 s( 45.88%)p 1.18( 54.04%)d 0.00(  0.09%)
                                           -0.0000  0.6770 -0.0219  0.5088  0.0153
                                            0.1162  0.0037 -0.5171 -0.0161  0.0060
                                           -0.0254 -0.0052  0.0100  0.0074
   485. (0.17173) BD*( 2) C  13 - O  26  
                ( 68.27%)   0.8263* C  13 s(  0.00%)p 1.00( 99.56%)d 0.00(  0.44%)
                                           -0.0000  0.0004 -0.0006  0.0799 -0.0018
                                            0.9508 -0.0188  0.2914 -0.0059 -0.0471
                                           -0.0107  0.0393  0.0052  0.0224
                ( 31.73%)  -0.5633* O  26 s(  0.00%)p 1.00( 99.85%)d 0.00(  0.15%)
                                           -0.0000 -0.0000  0.0000  0.0796  0.0005
                                            0.9522  0.0058  0.2923  0.0018  0.0261
                                            0.0056 -0.0249 -0.0039 -0.0142
   486. (0.04024) BD*( 1) O  14 - N  15  
                ( 44.01%)   0.6634* O  14 s( 23.17%)p 3.31( 76.70%)d 0.01(  0.13%)
                                           -0.0000 -0.4809 -0.0220  0.8593  0.0121
                                           -0.1049 -0.0089  0.1293  0.0260  0.0036
                                            0.0036  0.0003 -0.0311  0.0171
                ( 55.99%)  -0.7483* N  15 s( 23.85%)p 3.19( 75.99%)d 0.01(  0.16%)
                                           -0.0001 -0.4871 -0.0349 -0.8551  0.0460
                                            0.1025  0.0008 -0.1259 -0.0133  0.0095
                                           -0.0156  0.0013 -0.0309  0.0183
   487. (0.10646) BD*( 1) N  15 - C  16  
                ( 35.49%)   0.5957* N  15 s( 37.15%)p 1.69( 62.81%)d 0.00(  0.03%)
                                           -0.0002 -0.6095  0.0049  0.3036  0.0184
                                           -0.6853  0.0036 -0.2568 -0.0044  0.0104
                                            0.0059 -0.0110  0.0065  0.0055
                ( 64.51%)  -0.8032* C  16 s( 28.27%)p 2.53( 71.56%)d 0.01(  0.17%)
                                            0.0000 -0.5317 -0.0022 -0.5032 -0.0378
                                            0.6431 -0.0058  0.2175  0.0062  0.0294
                                            0.0101 -0.0159  0.0157  0.0153
   488. (0.10613) BD*( 1) N  15 - C  23  
                ( 35.51%)   0.5959* N  15 s( 37.13%)p 1.69( 62.83%)d 0.00(  0.03%)
                                           -0.0002 -0.6094  0.0049  0.4046  0.0177
                                            0.6634 -0.0030  0.1554 -0.0065 -0.0141
                                           -0.0009 -0.0027  0.0055  0.0101
                ( 64.49%)  -0.8031* C  23 s( 28.28%)p 2.53( 71.55%)d 0.01(  0.17%)
                                            0.0000 -0.5318 -0.0023 -0.5938 -0.0368
                                           -0.5806  0.0063 -0.1558  0.0100 -0.0338
                                           -0.0090 -0.0111  0.0074  0.0173
   489. (0.07346) BD*( 1) C  16 - C  17  
                ( 52.31%)   0.7233* C  16 s( 37.65%)p 1.65( 62.29%)d 0.00(  0.06%)
                                            0.0000 -0.6132 -0.0209  0.7808 -0.0149
                                            0.0773 -0.0290  0.0781 -0.0139 -0.0122
                                           -0.0072 -0.0012 -0.0178  0.0097
                ( 47.69%)  -0.6906* C  17 s( 29.41%)p 2.40( 70.54%)d 0.00(  0.05%)
                                           -0.0001 -0.5423  0.0024 -0.7834  0.0231
                                           -0.2702 -0.0188 -0.1332 -0.0039 -0.0065
                                           -0.0043 -0.0013 -0.0172  0.0116
   490. (0.01170) BD*( 1) C  16 - O  25  
                ( 65.87%)   0.8116* C  16 s( 33.63%)p 1.97( 66.16%)d 0.01(  0.21%)
                                           -0.0000  0.5786 -0.0386  0.3636  0.0315
                                            0.6766  0.0490  0.2604  0.0211  0.0306
                                            0.0124  0.0212 -0.0188 -0.0155
                ( 34.13%)  -0.5842* O  25 s( 44.59%)p 1.24( 55.33%)d 0.00(  0.09%)
                                           -0.0000  0.6673 -0.0227 -0.3157 -0.0088
                                           -0.6127 -0.0190 -0.2787 -0.0082  0.0184
                                            0.0080  0.0150 -0.0138 -0.0078
   491. (0.22944) BD*( 2) C  16 - O  25  
                ( 67.23%)   0.8200* C  16 s(  0.02%)p99.99( 99.64%)d21.31(  0.35%)
                                            0.0000  0.0127 -0.0006 -0.0494 -0.0023
                                           -0.3443  0.0140  0.9352 -0.0253 -0.0120
                                            0.0239  0.0378  0.0164  0.0324
                ( 32.77%)  -0.5724* O  25 s(  0.02%)p99.99( 99.83%)d 8.35(  0.15%)
                                           -0.0000  0.0134 -0.0002 -0.0620 -0.0007
                                           -0.3740 -0.0031  0.9244  0.0076  0.0081
                                           -0.0145 -0.0248 -0.0110 -0.0220
   492. (0.02482) BD*( 1) C  17 - C  18  
                ( 48.50%)   0.6964* C  17 s( 37.73%)p 1.65( 62.24%)d 0.00(  0.03%)
                                            0.0001 -0.6142 -0.0083  0.6112 -0.0114
                                           -0.4872 -0.0223 -0.1038 -0.0074  0.0139
                                            0.0026 -0.0030 -0.0050  0.0102
                ( 51.50%)  -0.7177* C  18 s( 35.10%)p 1.85( 64.85%)d 0.00(  0.05%)
                                           -0.0001 -0.5924 -0.0075 -0.6785 -0.0188
                                            0.4242 -0.0222  0.0858 -0.0080  0.0172
                                            0.0034 -0.0038 -0.0058  0.0122
   493. (0.33354) BD*( 2) C  17 - C  18  
                ( 47.30%)   0.6878* C  17 s(  0.00%)p 1.00( 99.99%)d 0.00(  0.01%)
                                            0.0000 -0.0029 -0.0018  0.0649  0.0005
                                            0.2886  0.0023 -0.9551 -0.0086 -0.0030
                                            0.0109 -0.0024 -0.0014  0.0002
                ( 52.70%)  -0.7259* C  18 s(  0.00%)p 1.00( 99.95%)d 0.00(  0.05%)
                                            0.0000 -0.0011 -0.0008  0.0613  0.0001
                                            0.2896  0.0006 -0.9549 -0.0026  0.0014
                                           -0.0089  0.0180  0.0064  0.0094
   494. (0.03094) BD*( 1) C  17 - C  22  
                ( 50.00%)   0.7071* C  17 s( 32.74%)p 2.05( 67.21%)d 0.00(  0.04%)
                                           -0.0001  0.5722  0.0016 -0.0864 -0.0017
                                           -0.7782  0.0033 -0.2428  0.0012 -0.0006
                                            0.0004  0.0111 -0.0142 -0.0107
                ( 50.00%)  -0.7071* C  22 s( 32.74%)p 2.05( 67.21%)d 0.00(  0.04%)
                                           -0.0001  0.5722  0.0016  0.0297 -0.0022
                                            0.7850 -0.0032  0.2344 -0.0008  0.0046
                                            0.0020  0.0107 -0.0136 -0.0109
   495. (0.01548) BD*( 1) C  18 - C  19  
                ( 49.66%)   0.7047* C  18 s( 35.46%)p 1.82( 64.50%)d 0.00(  0.04%)
                                           -0.0000 -0.5953 -0.0119  0.7286  0.0243
                                            0.3048 -0.0328  0.1399 -0.0084 -0.0143
                                           -0.0062 -0.0042 -0.0088  0.0103
                ( 50.34%)  -0.7095* C  19 s( 35.57%)p 1.81( 64.38%)d 0.00(  0.05%)
                                           -0.0001 -0.5964 -0.0064 -0.7021  0.0103
                                           -0.3555 -0.0372 -0.1514 -0.0106 -0.0123
                                           -0.0057 -0.0032 -0.0120  0.0108
   496. (0.01508) BD*( 1) C  18 - H  45  
                ( 37.62%)   0.6133* C  18 s( 29.35%)p 2.41( 70.62%)d 0.00(  0.03%)
                                            0.0003 -0.5416  0.0149 -0.0597  0.0036
                                           -0.8012  0.0069 -0.2462  0.0021 -0.0026
                                           -0.0010 -0.0086  0.0126  0.0074
                ( 62.38%)  -0.7898* H  45 s( 99.90%)p 0.00(  0.10%)
                                           -0.9995  0.0029  0.0031  0.0298  0.0094
   497. (0.01700) BD*( 1) C  19 - C  20  
                ( 50.00%)   0.7071* C  19 s( 35.86%)p 1.79( 64.10%)d 0.00(  0.04%)
                                            0.0000  0.5987  0.0088 -0.0728 -0.0391
                                           -0.7610 -0.0076 -0.2344 -0.0048  0.0004
                                            0.0003  0.0105 -0.0160 -0.0090
                ( 50.00%)  -0.7071* C  20 s( 35.86%)p 1.79( 64.10%)d 0.00(  0.04%)
                                            0.0000  0.5988  0.0088  0.0405 -0.0375
                                            0.7644  0.0142  0.2312  0.0019  0.0042
                                            0.0015  0.0105 -0.0154 -0.0090
   498. (0.30574) BD*( 2) C  19 - C  20  
                ( 50.01%)   0.7072* C  19 s(  0.00%)p 1.00( 99.95%)d 0.00(  0.05%)
                                            0.0000  0.0004  0.0005 -0.0604  0.0006
                                           -0.2882  0.0027  0.9554 -0.0090 -0.0019
                                            0.0102 -0.0160 -0.0058 -0.0080
                ( 49.99%)  -0.7071* C  20 s(  0.00%)p 1.00( 99.95%)d 0.00(  0.05%)
                                            0.0000  0.0004  0.0005 -0.0603  0.0006
                                           -0.2863  0.0027  0.9560 -0.0090 -0.0047
                                            0.0120  0.0138  0.0039  0.0094
   499. (0.01349) BD*( 1) C  19 - H  46  
                ( 38.28%)   0.6187* C  19 s( 28.47%)p 2.51( 71.50%)d 0.00(  0.03%)
                                           -0.0003  0.5334 -0.0126 -0.7047  0.0070
                                            0.4579 -0.0040  0.0934 -0.0007 -0.0133
                                           -0.0026  0.0024  0.0060 -0.0093
                ( 61.72%)  -0.7856* H  46 s( 99.91%)p 0.00(  0.09%)
                                            0.9995 -0.0019  0.0256 -0.0165 -0.0034
   500. (0.01548) BD*( 1) C  20 - C  21  
                ( 50.34%)   0.7095* C  20 s( 35.57%)p 1.81( 64.38%)d 0.00(  0.05%)
                                            0.0001  0.5964  0.0064  0.6407 -0.0157
                                           -0.4707 -0.0350 -0.1008 -0.0115 -0.0159
                                           -0.0030  0.0028  0.0075 -0.0113
                ( 49.66%)  -0.7047* C  21 s( 35.46%)p 1.82( 64.50%)d 0.00(  0.04%)
                                            0.0000  0.5954  0.0119 -0.6743 -0.0288
                                            0.4262 -0.0283  0.0833 -0.0102 -0.0168
                                           -0.0035  0.0037  0.0037 -0.0110
   501. (0.01349) BD*( 1) C  20 - H  47  
                ( 38.28%)   0.6187* C  20 s( 28.47%)p 2.51( 71.50%)d 0.00(  0.03%)
                                           -0.0003  0.5334 -0.0126 -0.7634  0.0075
                                           -0.3322  0.0028 -0.1478  0.0014  0.0104
                                            0.0048  0.0026  0.0098 -0.0088
                ( 61.72%)  -0.7856* H  47 s( 99.91%)p 0.00(  0.09%)
                                            0.9995 -0.0019  0.0277  0.0120  0.0053
   502. (0.02484) BD*( 1) C  21 - C  22  
                ( 51.50%)   0.7177* C  21 s( 35.10%)p 1.85( 64.85%)d 0.00(  0.05%)
                                            0.0001  0.5924  0.0075  0.7326  0.0153
                                            0.3038 -0.0252  0.1365 -0.0065  0.0140
                                            0.0063  0.0042  0.0109 -0.0115
                ( 48.50%)  -0.6964* C  22 s( 37.73%)p 1.65( 62.24%)d 0.00(  0.03%)
                                           -0.0001  0.6142  0.0083 -0.6752  0.0079
                                           -0.3748 -0.0239 -0.1593 -0.0067  0.0111
                                            0.0051  0.0035  0.0091 -0.0096
   503. (0.33396) BD*( 2) C  21 - C  22  
                ( 52.70%)   0.7259* C  21 s(  0.00%)p 1.00( 99.95%)d 0.00(  0.05%)
                                           -0.0000  0.0011  0.0008 -0.0610 -0.0001
                                           -0.2848 -0.0009  0.9564  0.0025 -0.0045
                                            0.0110  0.0161  0.0047  0.0104
                ( 47.30%)  -0.6877* C  22 s(  0.00%)p 1.00( 99.99%)d 0.00(  0.01%)
                                           -0.0000  0.0029  0.0018 -0.0646 -0.0006
                                           -0.2852 -0.0028  0.9562  0.0084  0.0035
                                           -0.0110 -0.0001  0.0006 -0.0016
   504. (0.01508) BD*( 1) C  21 - H  48  
                ( 37.63%)   0.6134* C  21 s( 29.35%)p 2.41( 70.62%)d 0.00(  0.03%)
                                           -0.0003  0.5415 -0.0149 -0.0594 -0.0026
                                           -0.8022  0.0073 -0.2432  0.0022  0.0011
                                            0.0005  0.0086 -0.0129 -0.0075
                ( 62.37%)  -0.7898* H  48 s( 99.90%)p 0.00(  0.10%)
                                            0.9995 -0.0029  0.0014  0.0300  0.0088
   505. (0.07335) BD*( 1) C  22 - C  23  
                ( 47.70%)   0.6907* C  22 s( 29.41%)p 2.40( 70.54%)d 0.00(  0.05%)
                                           -0.0001 -0.5423  0.0024 -0.7335  0.0255
                                            0.4015  0.0145  0.0719  0.0063  0.0120
                                            0.0014 -0.0014 -0.0143  0.0118
                ( 52.30%)  -0.7232* C  23 s( 37.66%)p 1.65( 62.28%)d 0.00(  0.06%)
                                            0.0000 -0.6133 -0.0208  0.7593 -0.0104
                                           -0.2119  0.0336 -0.0100  0.0051  0.0182
                                            0.0023  0.0000 -0.0127  0.0108
   506. (0.01173) BD*( 1) C  23 - O  24  
                ( 65.87%)   0.8116* C  23 s( 33.61%)p 1.97( 66.18%)d 0.01(  0.21%)
                                           -0.0000  0.5784 -0.0386  0.2581  0.0236
                                           -0.7490 -0.0562 -0.1743 -0.0110 -0.0248
                                           -0.0052  0.0152 -0.0295 -0.0198
                ( 34.13%)  -0.5842* O  24 s( 44.58%)p 1.24( 55.33%)d 0.00(  0.09%)
                                           -0.0000  0.6673 -0.0227 -0.2187 -0.0058
                                            0.7001  0.0214  0.1215  0.0041 -0.0143
                                           -0.0027  0.0081 -0.0212 -0.0122
   507. (0.23055) BD*( 2) C  23 - O  24  
                ( 67.29%)   0.8203* C  23 s(  0.02%)p99.99( 99.64%)d21.47(  0.35%)
                                            0.0000  0.0127 -0.0005 -0.0411 -0.0032
                                           -0.2301  0.0029  0.9700 -0.0287 -0.0021
                                            0.0191 -0.0508 -0.0122 -0.0191
                ( 32.71%)  -0.5719* O  24 s(  0.02%)p99.99( 99.83%)d 8.24(  0.15%)
                                           -0.0000  0.0134 -0.0002 -0.0493 -0.0006
                                           -0.1979 -0.0016  0.9781  0.0080  0.0006
                                           -0.0115  0.0339  0.0078  0.0121
   508. (0.01316) BD*( 1) C  27 - C  28  
                ( 50.04%)   0.7074* C  27 s( 28.08%)p 2.56( 71.87%)d 0.00(  0.04%)
                                            0.0002  0.5299  0.0049  0.8360 -0.0014
                                           -0.1075 -0.0323  0.0848 -0.0086 -0.0023
                                            0.0051  0.0000  0.0177 -0.0100
                ( 49.96%)  -0.7068* C  28 s( 27.93%)p 2.58( 72.03%)d 0.00(  0.04%)
                                            0.0003  0.5285  0.0043 -0.8391 -0.0056
                                            0.0899 -0.0314 -0.0832 -0.0111 -0.0064
                                            0.0029 -0.0007  0.0166 -0.0104
   509. (0.01652) BD*( 1) C  27 - H  49  
                ( 38.20%)   0.6181* C  27 s( 22.17%)p 3.51( 77.78%)d 0.00(  0.04%)
                                           -0.0002  0.4708 -0.0067 -0.1853 -0.0100
                                            0.2310 -0.0227 -0.8304 -0.0050 -0.0022
                                            0.0068 -0.0109 -0.0012  0.0163
                ( 61.80%)  -0.7861* H  49 s( 99.91%)p 0.00(  0.09%)
                                            0.9996 -0.0044  0.0085 -0.0051  0.0278
   510. (0.01195) BD*( 1) C  27 - H  50  
                ( 38.05%)   0.6169* C  27 s( 22.75%)p 3.39( 77.21%)d 0.00(  0.04%)
                                            0.0001 -0.4769 -0.0045  0.4152 -0.0039
                                            0.7592 -0.0046 -0.1516  0.0177 -0.0144
                                            0.0033  0.0063  0.0089  0.0089
                ( 61.95%)  -0.7871* H  50 s( 99.91%)p 0.00(  0.09%)
                                           -0.9996  0.0026 -0.0139 -0.0257  0.0028
   511. (0.01906) BD*( 1) C  28 - H  51  
                ( 39.32%)   0.6270* C  28 s( 21.37%)p 3.68( 78.58%)d 0.00(  0.05%)
                                           -0.0002  0.4622 -0.0069  0.1778  0.0035
                                           -0.3153 -0.0220  0.8088 -0.0105 -0.0024
                                            0.0065 -0.0104 -0.0009  0.0175
                ( 60.68%)  -0.7790* H  51 s( 99.92%)p 0.00(  0.08%)
                                            0.9996 -0.0048 -0.0060  0.0128 -0.0250
   512. (0.01239) BD*( 1) C  28 - H  52  
                ( 38.09%)   0.6172* C  28 s( 22.54%)p 3.43( 77.42%)d 0.00(  0.04%)
                                           -0.0001  0.4748  0.0051  0.2906 -0.0028
                                           -0.6036 -0.0031 -0.5702  0.0169 -0.0079
                                           -0.0074  0.0156 -0.0058  0.0033
                ( 61.91%)  -0.7868* H  52 s( 99.92%)p 0.00(  0.08%)
                                            0.9996 -0.0029 -0.0106  0.0202  0.0180


 NHO Directionality and "Bond Bending" (deviations from line of nuclear centers)

         [Thresholds for printing:  angular deviation  >  1.0 degree]
                                    hybrid p-character > 25.0%
                                    orbital occupancy  >  0.10e

                                Line of Centers        Hybrid 1              Hybrid 2
                                ---------------  -------------------   ------------------
                NBO               Theta   Phi    Theta   Phi    Dev    Theta   Phi    Dev
 ========================================================================================
     1. BD (   1) O   1 - C   2    48.2  288.6    10.4   61.7  55.7     80.1  101.1  52.2
     2. BD (   2) O   1 - C   2    48.2  288.6    95.9  282.1  48.1    173.6  160.1  44.4
     3. BD (   1) C   2 - O   3    72.1  345.9    74.6  348.8   3.8      --     --    --
     5. BD (   1) O   3 - C   4   111.0   30.6     --     --    --      69.9  209.4   1.5
     6. BD (   1) C   4 - C   5    61.1  329.7    60.4  328.3   1.4      --     --    --
     7. BD (   1) C   4 - C   6    76.7   92.7    75.9   94.7   2.1      --     --    --
     8. BD (   1) C   4 - C   7   170.4  296.4   170.2  284.1   2.1      --     --    --
     9. BD (   1) C   5 - H  29     8.8  130.3     6.8  125.9   2.1      --     --    --
    10. BD (   1) C   5 - H  30   106.4   24.6   104.9   22.8   2.3      --     --    --
    11. BD (   1) C   5 - H  31   101.6  271.1   100.2  272.6   2.1      --     --    --
    12. BD (   1) C   6 - H  32   118.1  149.9   117.0  147.9   2.1      --     --    --
    13. BD (   1) C   6 - H  33   105.5   27.9   104.9   29.8   1.9      --     --    --
    14. BD (   1) C   6 - H  34     9.5  135.2    11.1  128.2   2.0      --     --    --
    15. BD (   1) C   7 - H  35   101.6  270.2   103.7  270.2   2.0      --     --    --
    16. BD (   1) C   7 - H  36   118.9  150.7   121.0  151.0   2.1      --     --    --
    17. BD (   1) C   7 - H  37   109.7   24.5   111.6   24.2   2.0      --     --    --
    18. BD (   1) N   8 - C   9    95.9  171.8    95.6  172.8   1.0     83.2  351.1   1.1
    20. BD (   1) C   9 - C  10    52.4  116.1    51.6  112.0   3.3    127.4  298.3   1.8
    21. BD (   1) C   9 - C  28    82.3  240.4    83.2  243.3   3.0     98.4   58.4   2.1
    22. BD (   1) C   9 - H  39   160.1  114.4   161.2  112.2   1.3      --     --    --
    23. BD (   1) C  10 - C  11    96.0  172.9    94.8  170.2   2.9     83.1  355.5   2.8
    24. BD (   1) C  10 - H  40   101.2   60.8    99.7   61.0   1.6      --     --    --
    25. BD (   1) C  10 - H  41    19.3  310.4    18.1  315.4   2.0      --     --    --
    26. BD (   1) C  11 - C  12    81.4  240.9    80.4  238.9   2.2     97.5   62.7   2.1
    28. BD (   1) C  11 - H  43   157.1  122.1   155.5  119.8   1.8      --     --    --
    29. BD (   1) C  12 - C  13    94.4  173.8     --     --    --      81.6  352.6   4.1
    30. BD (   1) C  12 - C  27   128.4  295.7   127.7  293.3   2.0     51.1  118.3   2.1
    31. BD (   1) C  12 - H  44    19.5  297.0    20.1  300.1   1.2      --     --    --
    32. BD (   1) C  13 - O  14   157.6  127.5   153.8  136.8   5.4      --     --    --
    33. BD (   1) C  13 - O  26    45.8  192.5    46.8  191.9   1.1      --     --    --
    34. BD (   2) C  13 - O  26    45.8  192.5   107.0  265.2  90.0     73.0   85.2  90.0
    35. BD (   1) O  14 - N  15    98.1  173.2   100.0  172.6   2.0     80.3  352.7   1.6
    36. BD (   1) N  15 - C  16    72.8  120.1    70.9  115.3   4.9    105.0  310.3  10.1
    37. BD (   1) N  15 - C  23   101.2  232.5   100.8  237.4   4.9     80.3   42.3  10.1
    38. BD (   1) C  16 - C  17    98.0  193.2    94.8  183.6  10.1     80.4   20.8   7.7
    39. BD (   1) C  16 - O  25    69.7   62.5    71.2   61.4   1.8    112.0  242.8   1.7
    40. BD (   2) C  16 - O  25    69.7   62.5    20.2  261.1  88.9     22.3  260.6  89.0
    41. BD (   1) C  17 - C  18    83.2  144.9    82.0  139.7   5.4     95.5  330.0   5.2
    42. BD (   2) C  17 - C  18    83.2  144.9    17.2  257.3  90.0     17.2  258.0  89.8
    43. BD (   1) C  17 - C  22   106.9  265.8   107.2  263.5   2.2     73.4   88.0   2.2
    44. BD (   1) C  18 - C  19   100.6  205.2    99.3  199.9   5.4     78.5   29.6   4.4
    46. BD (   1) C  19 - C  20   106.9  265.8   107.1  261.7   3.9     73.3   89.8   3.9
    47. BD (   2) C  19 - C  20   106.9  265.8    17.1  258.2  89.9     17.0  258.1  89.9
    49. BD (   1) C  20 - C  21    96.7  325.3    98.0  321.0   4.4     84.8  150.5   5.4
    51. BD (   1) C  21 - C  22    79.3   25.6    80.7   20.4   5.2    102.1  210.9   5.4
    52. BD (   2) C  21 - C  22    79.3   25.6    16.9  257.9  89.8     17.0  257.2  89.9
    54. BD (   1) C  22 - C  23    92.9  336.8    95.4  329.6   7.7     89.6  166.6  10.1
    55. BD (   1) C  23 - O  24   101.0  287.9   102.3  289.3   1.8     80.6  107.3   1.7
    56. BD (   2) C  23 - O  24   101.0  287.9    13.8  259.0  88.9     11.8  256.0  89.0
    57. BD (   1) C  27 - C  28    84.2  353.2    84.9  350.5   2.7     96.4  176.0   2.9
    58. BD (   1) C  27 - H  49   159.9  128.9   161.1  133.1   1.8      --     --    --
    60. BD (   1) C  28 - H  51    23.8  299.8    25.6  298.3   1.9      --     --    --
    61. BD (   1) C  28 - H  52   130.6  296.3   129.5  295.4   1.3      --     --    --
    90. LP (   1) O   1             --     --    131.9  107.3   --       --     --    --
    91. LP (   2) O   1             --     --     83.5  192.3   --       --     --    --
    92. LP (   1) O   3             --     --     47.4  280.0   --       --     --    --
    93. LP (   2) O   3             --     --     42.8   96.3   --       --     --    --
    94. LP (   1) N   8             --     --    133.5  274.1   --       --     --    --
    95. LP (   1) O  14             --     --    138.7   15.8   --       --     --    --
    96. LP (   2) O  14             --     --     73.0   85.6   --       --     --    --
    97. LP (   1) N  15             --     --    162.7   73.9   --       --     --    --
    98. LP (   1) O  24             --     --    100.8  288.7   --       --     --    --
    99. LP (   2) O  24             --     --     96.0  196.8   --       --     --    --
   100. LP (   1) O  25             --     --     69.7   61.7   --       --     --    --
   101. LP (   2) O  25             --     --     83.6  154.8   --       --     --    --
   102. LP (   1) O  26             --     --     46.2  192.3   --       --     --    --
   103. LP (   2) O  26             --     --     49.2  339.9   --       --     --    --
   452. BD*(   1) O   1 - C   2    48.2  288.6    10.4   61.7  55.7     80.1  101.1  52.2
   453. BD*(   2) O   1 - C   2    48.2  288.6    95.9  282.1  48.1    173.6  160.1  44.4
   483. BD*(   1) C  13 - O  14   157.6  127.5   153.8  136.8   5.4      --     --    --
   485. BD*(   2) C  13 - O  26    45.8  192.5   107.0  265.2  90.0     73.0   85.2  90.0
   487. BD*(   1) N  15 - C  16    72.8  120.1    70.9  115.3   4.9    105.0  310.3  10.1
   488. BD*(   1) N  15 - C  23   101.2  232.5   100.8  237.4   4.9     80.3   42.3  10.1
   491. BD*(   2) C  16 - O  25    69.7   62.5    20.2  261.1  88.9     22.3  260.6  89.0
   493. BD*(   2) C  17 - C  18    83.2  144.9    17.2  257.3  90.0     17.2  258.0  89.8
   498. BD*(   2) C  19 - C  20   106.9  265.8    17.1  258.2  89.9     17.0  258.1  89.9
   503. BD*(   2) C  21 - C  22    79.3   25.6    16.9  257.9  89.8     17.0  257.2  89.9
   507. BD*(   2) C  23 - O  24   101.0  287.9    13.8  259.0  88.9     11.8  256.0  89.0


 Second Order Perturbation Theory Analysis of Fock Matrix in NBO Basis

     Threshold for printing:   0.50 kcal/mol
                                                                              E(2)  E(j)-E(i) F(i,j)
         Donor NBO (i)                     Acceptor NBO (j)                 kcal/mol   a.u.    a.u. 
 ===================================================================================================

 within unit  1
   1. BD (   1) O   1 - C   2        /113. RY*(   1) C   2                    0.87    1.26    0.030
   1. BD (   1) O   1 - C   2        /452. BD*(   1) O   1 - C   2            1.68    0.94    0.038
   1. BD (   1) O   1 - C   2        /455. BD*(   1) C   2 - N   8            0.90    1.15    0.029
   1. BD (   1) O   1 - C   2        /456. BD*(   1) O   3 - C   4            0.50    0.92    0.019
   1. BD (   1) O   1 - C   2        /470. BD*(   1) N   8 - H  38            0.60    1.09    0.023
   2. BD (   2) O   1 - C   2        /113. RY*(   1) C   2                    1.13    1.35    0.035
   2. BD (   2) O   1 - C   2        /453. BD*(   2) O   1 - C   2            1.04    1.12    0.032
   2. BD (   2) O   1 - C   2        /455. BD*(   1) C   2 - N   8            1.22    1.24    0.035
   2. BD (   2) O   1 - C   2        /456. BD*(   1) O   3 - C   4            0.55    1.01    0.021
   2. BD (   2) O   1 - C   2        /470. BD*(   1) N   8 - H  38            1.38    1.18    0.036
   3. BD (   1) C   2 - O   3        /131. RY*(   1) C   4                    2.02    1.67    0.052
   3. BD (   1) C   2 - O   3        /457. BD*(   1) C   4 - C   5            0.76    1.29    0.028
   3. BD (   1) C   2 - O   3        /469. BD*(   1) N   8 - C   9            2.74    1.28    0.053
   4. BD (   1) C   2 - N   8        /176. RY*(   1) C   9                    1.60    1.76    0.047
   4. BD (   1) C   2 - N   8        /452. BD*(   1) O   1 - C   2            0.62    1.09    0.025
   4. BD (   1) C   2 - N   8        /453. BD*(   2) O   1 - C   2            0.70    1.17    0.027
   4. BD (   1) C   2 - N   8        /456. BD*(   1) O   3 - C   4            2.94    1.07    0.051
   4. BD (   1) C   2 - N   8        /469. BD*(   1) N   8 - C   9            2.14    1.19    0.045
   4. BD (   1) C   2 - N   8        /470. BD*(   1) N   8 - H  38            0.89    1.24    0.030
   4. BD (   1) C   2 - N   8        /472. BD*(   1) C   9 - C  28            1.09    1.20    0.032
   5. BD (   1) O   3 - C   4        /113. RY*(   1) C   2                    1.62    1.41    0.043
   5. BD (   1) O   3 - C   4        /455. BD*(   1) C   2 - N   8            2.31    1.30    0.049
   5. BD (   1) O   3 - C   4        /461. BD*(   1) C   5 - H  30            1.64    1.26    0.041
   5. BD (   1) O   3 - C   4        /464. BD*(   1) C   6 - H  33            1.21    1.26    0.035
   5. BD (   1) O   3 - C   4        /468. BD*(   1) C   7 - H  37            1.21    1.26    0.035
   6. BD (   1) C   4 - C   5        /122. RY*(   1) O   3                    1.21    1.87    0.043
   6. BD (   1) C   4 - C   5        /149. RY*(   1) C   6                    1.01    1.38    0.034
   6. BD (   1) C   4 - C   5        /158. RY*(   1) C   7                    1.01    1.38    0.034
   6. BD (   1) C   4 - C   5        /454. BD*(   1) C   2 - O   3            2.48    0.99    0.045
   6. BD (   1) C   4 - C   5        /458. BD*(   1) C   4 - C   6            1.44    0.99    0.034
   6. BD (   1) C   4 - C   5        /459. BD*(   1) C   4 - C   7            1.44    0.99    0.034
   6. BD (   1) C   4 - C   5        /460. BD*(   1) C   5 - H  29            0.64    1.05    0.023
   6. BD (   1) C   4 - C   5        /461. BD*(   1) C   5 - H  30            0.52    1.05    0.021
   6. BD (   1) C   4 - C   5        /462. BD*(   1) C   5 - H  31            0.64    1.05    0.023
   6. BD (   1) C   4 - C   5        /463. BD*(   1) C   6 - H  32            1.87    1.08    0.040
   6. BD (   1) C   4 - C   5        /467. BD*(   1) C   7 - H  36            1.87    1.08    0.040
   7. BD (   1) C   4 - C   6        /123. RY*(   2) O   3                    0.63    1.79    0.030
   7. BD (   1) C   4 - C   6        /140. RY*(   1) C   5                    0.95    1.38    0.033
   7. BD (   1) C   4 - C   6        /158. RY*(   1) C   7                    0.92    1.38    0.032
   7. BD (   1) C   4 - C   6        /159. RY*(   2) C   7                    0.53    1.37    0.024
   7. BD (   1) C   4 - C   6        /457. BD*(   1) C   4 - C   5            1.56    0.99    0.035
   7. BD (   1) C   4 - C   6        /459. BD*(   1) C   4 - C   7            1.28    0.99    0.032
   7. BD (   1) C   4 - C   6        /462. BD*(   1) C   5 - H  31            1.93    1.05    0.040
   7. BD (   1) C   4 - C   6        /463. BD*(   1) C   6 - H  32            0.70    1.08    0.025
   7. BD (   1) C   4 - C   6        /464. BD*(   1) C   6 - H  33            0.56    1.05    0.022
   7. BD (   1) C   4 - C   6        /465. BD*(   1) C   6 - H  34            0.54    1.05    0.021
   7. BD (   1) C   4 - C   6        /466. BD*(   1) C   7 - H  35            1.78    1.05    0.039
   8. BD (   1) C   4 - C   7        /123. RY*(   2) O   3                    0.62    1.79    0.030
   8. BD (   1) C   4 - C   7        /140. RY*(   1) C   5                    0.95    1.38    0.033
   8. BD (   1) C   4 - C   7        /149. RY*(   1) C   6                    0.92    1.38    0.032
   8. BD (   1) C   4 - C   7        /150. RY*(   2) C   6                    0.53    1.37    0.024
   8. BD (   1) C   4 - C   7        /457. BD*(   1) C   4 - C   5            1.56    0.99    0.035
   8. BD (   1) C   4 - C   7        /458. BD*(   1) C   4 - C   6            1.28    0.99    0.032
   8. BD (   1) C   4 - C   7        /460. BD*(   1) C   5 - H  29            1.94    1.05    0.040
   8. BD (   1) C   4 - C   7        /465. BD*(   1) C   6 - H  34            1.79    1.05    0.039
   8. BD (   1) C   4 - C   7        /466. BD*(   1) C   7 - H  35            0.54    1.05    0.021
   8. BD (   1) C   4 - C   7        /467. BD*(   1) C   7 - H  36            0.69    1.08    0.024
   8. BD (   1) C   4 - C   7        /468. BD*(   1) C   7 - H  37            0.56    1.05    0.022
   9. BD (   1) C   5 - H  29        /456. BD*(   1) O   3 - C   4            0.73    0.74    0.021
   9. BD (   1) C   5 - H  29        /459. BD*(   1) C   4 - C   7            3.49    0.87    0.049
  10. BD (   1) C   5 - H  30        /131. RY*(   1) C   4                    1.05    1.25    0.033
  10. BD (   1) C   5 - H  30        /456. BD*(   1) O   3 - C   4            4.46    0.75    0.052
  11. BD (   1) C   5 - H  31        /456. BD*(   1) O   3 - C   4            0.73    0.74    0.021
  11. BD (   1) C   5 - H  31        /458. BD*(   1) C   4 - C   6            3.49    0.87    0.049
  12. BD (   1) C   6 - H  32        /133. RY*(   3) C   4                    0.91    1.22    0.030
  12. BD (   1) C   6 - H  32        /457. BD*(   1) C   4 - C   5            3.43    0.87    0.049
  12. BD (   1) C   6 - H  32        /458. BD*(   1) C   4 - C   6            0.51    0.87    0.019
  13. BD (   1) C   6 - H  33        /133. RY*(   3) C   4                    0.94    1.22    0.030
  13. BD (   1) C   6 - H  33        /456. BD*(   1) O   3 - C   4            5.66    0.74    0.058
  14. BD (   1) C   6 - H  34        /131. RY*(   1) C   4                    0.71    1.25    0.027
  14. BD (   1) C   6 - H  34        /456. BD*(   1) O   3 - C   4            0.68    0.74    0.020
  14. BD (   1) C   6 - H  34        /459. BD*(   1) C   4 - C   7            3.67    0.87    0.051
  15. BD (   1) C   7 - H  35        /131. RY*(   1) C   4                    0.72    1.25    0.027
  15. BD (   1) C   7 - H  35        /456. BD*(   1) O   3 - C   4            0.67    0.74    0.020
  15. BD (   1) C   7 - H  35        /458. BD*(   1) C   4 - C   6            3.68    0.87    0.051
  16. BD (   1) C   7 - H  36        /133. RY*(   3) C   4                    0.98    1.22    0.031
  16. BD (   1) C   7 - H  36        /457. BD*(   1) C   4 - C   5            3.44    0.87    0.049
  16. BD (   1) C   7 - H  36        /459. BD*(   1) C   4 - C   7            0.51    0.86    0.019
  17. BD (   1) C   7 - H  37        /133. RY*(   3) C   4                    0.86    1.22    0.029
  17. BD (   1) C   7 - H  37        /456. BD*(   1) O   3 - C   4            5.66    0.74    0.058
  18. BD (   1) N   8 - C   9        /113. RY*(   1) C   2                    1.66    1.33    0.042
  18. BD (   1) N   8 - C   9        /186. RY*(   2) C  10                    0.59    1.49    0.027
  18. BD (   1) N   8 - C   9        /348. RY*(   2) C  28                    0.68    1.47    0.028
  18. BD (   1) N   8 - C   9        /454. BD*(   1) C   2 - O   3            2.79    1.12    0.051
  18. BD (   1) N   8 - C   9        /455. BD*(   1) C   2 - N   8            2.16    1.22    0.046
  18. BD (   1) N   8 - C   9        /470. BD*(   1) N   8 - H  38            0.72    1.16    0.026
  18. BD (   1) N   8 - C   9        /471. BD*(   1) C   9 - C  10            0.58    1.12    0.023
  18. BD (   1) N   8 - C   9        /472. BD*(   1) C   9 - C  28            0.62    1.12    0.024
  18. BD (   1) N   8 - C   9        /474. BD*(   1) C  10 - C  11            1.47    1.14    0.037
  18. BD (   1) N   8 - C   9        /508. BD*(   1) C  27 - C  28            1.67    1.13    0.039
  19. BD (   1) N   8 - H  38        /176. RY*(   1) C   9                    1.06    1.58    0.037
  19. BD (   1) N   8 - H  38        /452. BD*(   1) O   1 - C   2            2.20    0.91    0.042
  19. BD (   1) N   8 - H  38        /453. BD*(   2) O   1 - C   2            4.04    1.00    0.059
  19. BD (   1) N   8 - H  38        /454. BD*(   1) C   2 - O   3            0.87    1.03    0.027
  19. BD (   1) N   8 - H  38        /473. BD*(   1) C   9 - H  39            1.43    1.09    0.035
  20. BD (   1) C   9 - C  10        /167. RY*(   1) N   8                    1.59    1.54    0.044
  20. BD (   1) C   9 - C  10        /194. RY*(   1) C  11                    1.26    1.61    0.040
  20. BD (   1) C   9 - C  10        /347. RY*(   1) C  28                    1.19    1.61    0.039
  20. BD (   1) C   9 - C  10        /469. BD*(   1) N   8 - C   9            0.60    0.97    0.021
  20. BD (   1) C   9 - C  10        /472. BD*(   1) C   9 - C  28            1.44    0.98    0.034
  20. BD (   1) C   9 - C  10        /473. BD*(   1) C   9 - H  39            0.77    1.05    0.025
  20. BD (   1) C   9 - C  10        /474. BD*(   1) C  10 - C  11            1.20    0.99    0.031
  20. BD (   1) C   9 - C  10        /475. BD*(   1) C  10 - H  40            0.77    1.06    0.025
  20. BD (   1) C   9 - C  10        /476. BD*(   1) C  10 - H  41            0.51    1.03    0.020
  20. BD (   1) C   9 - C  10        /478. BD*(   1) C  11 - H  42            1.82    1.05    0.039
  20. BD (   1) C   9 - C  10        /512. BD*(   1) C  28 - H  52            2.01    1.04    0.041
  21. BD (   1) C   9 - C  28        /185. RY*(   1) C  10                    1.30    1.62    0.041
  21. BD (   1) C   9 - C  28        /338. RY*(   1) C  27                    1.28    1.61    0.041
  21. BD (   1) C   9 - C  28        /455. BD*(   1) C   2 - N   8            2.36    1.09    0.046
  21. BD (   1) C   9 - C  28        /469. BD*(   1) N   8 - C   9            0.56    0.97    0.021
  21. BD (   1) C   9 - C  28        /471. BD*(   1) C   9 - C  10            1.34    0.99    0.032
  21. BD (   1) C   9 - C  28        /473. BD*(   1) C   9 - H  39            0.87    1.06    0.027
  21. BD (   1) C   9 - C  28        /475. BD*(   1) C  10 - H  40            1.77    1.06    0.039
  21. BD (   1) C   9 - C  28        /508. BD*(   1) C  27 - C  28            1.17    1.00    0.031
  21. BD (   1) C   9 - C  28        /510. BD*(   1) C  27 - H  50            1.80    1.05    0.039
  21. BD (   1) C   9 - C  28        /511. BD*(   1) C  28 - H  51            0.54    1.02    0.021
  21. BD (   1) C   9 - C  28        /512. BD*(   1) C  28 - H  52            0.76    1.05    0.025
  22. BD (   1) C   9 - H  39        /470. BD*(   1) N   8 - H  38            3.98    0.91    0.054
  22. BD (   1) C   9 - H  39        /472. BD*(   1) C   9 - C  28            0.50    0.87    0.019
  22. BD (   1) C   9 - H  39        /476. BD*(   1) C  10 - H  41            3.17    0.92    0.048
  22. BD (   1) C   9 - H  39        /511. BD*(   1) C  28 - H  51            3.22    0.91    0.048
  23. BD (   1) C  10 - C  11        /177. RY*(   2) C   9                    1.15    1.62    0.039
  23. BD (   1) C  10 - C  11        /204. RY*(   2) C  12                    0.84    1.55    0.032
  23. BD (   1) C  10 - C  11        /469. BD*(   1) N   8 - C   9            2.87    0.97    0.047
  23. BD (   1) C  10 - C  11        /471. BD*(   1) C   9 - C  10            1.06    0.98    0.029
  23. BD (   1) C  10 - C  11        /475. BD*(   1) C  10 - H  40            0.73    1.06    0.025
  23. BD (   1) C  10 - C  11        /476. BD*(   1) C  10 - H  41            0.55    1.03    0.021
  23. BD (   1) C  10 - C  11        /477. BD*(   1) C  11 - C  12            1.32    0.97    0.032
  23. BD (   1) C  10 - C  11        /478. BD*(   1) C  11 - H  42            0.77    1.05    0.025
  23. BD (   1) C  10 - C  11        /479. BD*(   1) C  11 - H  43            0.60    1.04    0.022
  23. BD (   1) C  10 - C  11        /480. BD*(   1) C  12 - C  13            2.49    1.00    0.045
  24. BD (   1) C  10 - H  40        /471. BD*(   1) C   9 - C  10            0.52    0.86    0.019
  24. BD (   1) C  10 - H  40        /472. BD*(   1) C   9 - C  28            3.60    0.87    0.050
  24. BD (   1) C  10 - H  40        /477. BD*(   1) C  11 - C  12            3.56    0.85    0.049
  25. BD (   1) C  10 - H  41        /473. BD*(   1) C   9 - H  39            3.00    0.94    0.047
  25. BD (   1) C  10 - H  41        /479. BD*(   1) C  11 - H  43            3.07    0.93    0.048
  26. BD (   1) C  11 - C  12        /185. RY*(   1) C  10                    1.29    1.62    0.041
  26. BD (   1) C  11 - C  12        /214. RY*(   3) C  13                    1.31    1.29    0.037
  26. BD (   1) C  11 - C  12        /338. RY*(   1) C  27                    1.17    1.61    0.039
  26. BD (   1) C  11 - C  12        /474. BD*(   1) C  10 - C  11            0.95    1.00    0.028
  26. BD (   1) C  11 - C  12        /475. BD*(   1) C  10 - H  40            1.81    1.06    0.039
  26. BD (   1) C  11 - C  12        /478. BD*(   1) C  11 - H  42            0.54    1.05    0.021
  26. BD (   1) C  11 - C  12        /480. BD*(   1) C  12 - C  13            1.06    1.00    0.029
  26. BD (   1) C  11 - C  12        /481. BD*(   1) C  12 - C  27            1.56    0.96    0.035
  26. BD (   1) C  11 - C  12        /482. BD*(   1) C  12 - H  44            0.85    1.03    0.027
  26. BD (   1) C  11 - C  12        /484. BD*(   1) C  13 - O  26            2.49    1.21    0.049
  26. BD (   1) C  11 - C  12        /485. BD*(   2) C  13 - O  26            3.18    0.60    0.040
  26. BD (   1) C  11 - C  12        /510. BD*(   1) C  27 - H  50            1.90    1.05    0.040
  27. BD (   1) C  11 - H  42        /471. BD*(   1) C   9 - C  10            3.33    0.87    0.048
  27. BD (   1) C  11 - H  42        /474. BD*(   1) C  10 - C  11            0.55    0.89    0.020
  27. BD (   1) C  11 - H  42        /481. BD*(   1) C  12 - C  27            3.41    0.85    0.048
  28. BD (   1) C  11 - H  43        /205. RY*(   3) C  12                    0.71    1.25    0.027
  28. BD (   1) C  11 - H  43        /476. BD*(   1) C  10 - H  41            3.22    0.92    0.049
  28. BD (   1) C  11 - H  43        /482. BD*(   1) C  12 - H  44            3.25    0.92    0.049
  29. BD (   1) C  12 - C  13        /195. RY*(   2) C  11                    1.22    1.47    0.038
  29. BD (   1) C  12 - C  13        /221. RY*(   1) O  14                    1.19    1.93    0.043
  29. BD (   1) C  12 - C  13        /329. RY*(   1) O  26                    1.44    1.89    0.047
  29. BD (   1) C  12 - C  13        /339. RY*(   2) C  27                    1.21    1.47    0.038
  29. BD (   1) C  12 - C  13        /474. BD*(   1) C  10 - C  11            2.00    1.06    0.041
  29. BD (   1) C  12 - C  13        /477. BD*(   1) C  11 - C  12            1.55    1.03    0.036
  29. BD (   1) C  12 - C  13        /481. BD*(   1) C  12 - C  27            1.53    1.03    0.035
  29. BD (   1) C  12 - C  13        /484. BD*(   1) C  13 - O  26            2.17    1.28    0.047
  29. BD (   1) C  12 - C  13        /486. BD*(   1) O  14 - N  15            3.26    0.88    0.048
  29. BD (   1) C  12 - C  13        /508. BD*(   1) C  27 - C  28            2.08    1.06    0.042
  30. BD (   1) C  12 - C  27        /194. RY*(   1) C  11                    1.20    1.62    0.040
  30. BD (   1) C  12 - C  27        /214. RY*(   3) C  13                    1.37    1.29    0.038
  30. BD (   1) C  12 - C  27        /347. RY*(   1) C  28                    1.15    1.61    0.039
  30. BD (   1) C  12 - C  27        /477. BD*(   1) C  11 - C  12            1.57    0.97    0.035
  30. BD (   1) C  12 - C  27        /478. BD*(   1) C  11 - H  42            1.89    1.05    0.040
  30. BD (   1) C  12 - C  27        /480. BD*(   1) C  12 - C  13            1.04    1.00    0.029
  30. BD (   1) C  12 - C  27        /482. BD*(   1) C  12 - H  44            0.83    1.03    0.026
  30. BD (   1) C  12 - C  27        /484. BD*(   1) C  13 - O  26            2.45    1.21    0.049
  30. BD (   1) C  12 - C  27        /485. BD*(   2) C  13 - O  26            3.26    0.60    0.041
  30. BD (   1) C  12 - C  27        /508. BD*(   1) C  27 - C  28            0.95    0.99    0.028
  30. BD (   1) C  12 - C  27        /510. BD*(   1) C  27 - H  50            0.55    1.05    0.022
  30. BD (   1) C  12 - C  27        /512. BD*(   1) C  28 - H  52            1.83    1.05    0.039
  31. BD (   1) C  12 - H  44        /477. BD*(   1) C  11 - C  12            0.55    0.86    0.019
  31. BD (   1) C  12 - H  44        /479. BD*(   1) C  11 - H  43            2.96    0.94    0.047
  31. BD (   1) C  12 - H  44        /481. BD*(   1) C  12 - C  27            0.53    0.86    0.019
  31. BD (   1) C  12 - H  44        /483. BD*(   1) C  13 - O  14            5.87    0.77    0.062
  31. BD (   1) C  12 - H  44        /509. BD*(   1) C  27 - H  49            2.98    0.93    0.047
  32. BD (   1) C  13 - O  14        /203. RY*(   1) C  12                    0.86    1.92    0.036
  32. BD (   1) C  13 - O  14        /230. RY*(   1) N  15                    0.83    2.07    0.037
  32. BD (   1) C  13 - O  14        /232. RY*(   3) N  15                    1.07    2.03    0.042
  32. BD (   1) C  13 - O  14        /482. BD*(   1) C  12 - H  44            1.15    1.34    0.035
  32. BD (   1) C  13 - O  14        /487. BD*(   1) N  15 - C  16            0.81    1.27    0.029
  32. BD (   1) C  13 - O  14        /488. BD*(   1) N  15 - C  23            0.80    1.27    0.029
  33. BD (   1) C  13 - O  26        /203. RY*(   1) C  12                    0.66    2.15    0.034
  33. BD (   1) C  13 - O  26        /212. RY*(   1) C  13                    2.20    1.73    0.055
  33. BD (   1) C  13 - O  26        /480. BD*(   1) C  12 - C  13            2.59    1.53    0.057
  34. BD (   2) C  13 - O  26        /477. BD*(   1) C  11 - C  12            1.49    0.78    0.030
  34. BD (   2) C  13 - O  26        /481. BD*(   1) C  12 - C  27            1.50    0.78    0.031
  35. BD (   1) O  14 - N  15        /203. RY*(   1) C  12                    0.59    1.96    0.030
  35. BD (   1) O  14 - N  15        /212. RY*(   1) C  13                    1.37    1.53    0.041
  35. BD (   1) O  14 - N  15        /239. RY*(   1) C  16                    0.70    1.47    0.029
  35. BD (   1) O  14 - N  15        /302. RY*(   1) C  23                    0.71    1.47    0.029
  35. BD (   1) O  14 - N  15        /480. BD*(   1) C  12 - C  13            1.67    1.33    0.043
  35. BD (   1) O  14 - N  15        /489. BD*(   1) C  16 - C  17            1.02    1.35    0.034
  35. BD (   1) O  14 - N  15        /505. BD*(   1) C  22 - C  23            1.03    1.35    0.034
  36. BD (   1) N  15 - C  16        /222. RY*(   2) O  14                    1.10    1.96    0.042
  36. BD (   1) N  15 - C  16        /249. RY*(   2) C  17                    0.81    1.79    0.034
  36. BD (   1) N  15 - C  16        /303. RY*(   2) C  23                    0.92    1.99    0.038
  36. BD (   1) N  15 - C  16        /306. RY*(   5) C  23                    0.64    2.34    0.035
  36. BD (   1) N  15 - C  16        /320. RY*(   1) O  25                    0.61    2.03    0.031
  36. BD (   1) N  15 - C  16        /483. BD*(   1) C  13 - O  14            0.96    1.09    0.030
  36. BD (   1) N  15 - C  16        /488. BD*(   1) N  15 - C  23            1.34    1.19    0.036
  36. BD (   1) N  15 - C  16        /490. BD*(   1) C  16 - O  25            0.80    1.42    0.030
  36. BD (   1) N  15 - C  16        /492. BD*(   1) C  17 - C  18            3.01    1.37    0.057
  36. BD (   1) N  15 - C  16        /506. BD*(   1) C  23 - O  24            2.87    1.42    0.057
  37. BD (   1) N  15 - C  23        /222. RY*(   2) O  14                    1.08    1.96    0.041
  37. BD (   1) N  15 - C  23        /240. RY*(   2) C  16                    0.92    1.99    0.038
  37. BD (   1) N  15 - C  23        /243. RY*(   5) C  16                    0.64    2.34    0.035
  37. BD (   1) N  15 - C  23        /294. RY*(   2) C  22                    0.81    1.80    0.034
  37. BD (   1) N  15 - C  23        /311. RY*(   1) O  24                    0.61    2.03    0.031
  37. BD (   1) N  15 - C  23        /483. BD*(   1) C  13 - O  14            0.96    1.09    0.030
  37. BD (   1) N  15 - C  23        /487. BD*(   1) N  15 - C  16            1.34    1.19    0.036
  37. BD (   1) N  15 - C  23        /490. BD*(   1) C  16 - O  25            2.87    1.42    0.057
  37. BD (   1) N  15 - C  23        /502. BD*(   1) C  21 - C  22            3.01    1.37    0.058
  37. BD (   1) N  15 - C  23        /506. BD*(   1) C  23 - O  24            0.80    1.42    0.030
  38. BD (   1) C  16 - C  17        /257. RY*(   1) C  18                    1.02    1.77    0.038
  38. BD (   1) C  16 - C  17        /293. RY*(   1) C  22                    0.80    1.79    0.034
  38. BD (   1) C  16 - C  17        /320. RY*(   1) O  25                    1.41    1.88    0.046
  38. BD (   1) C  16 - C  17        /486. BD*(   1) O  14 - N  15            5.07    0.89    0.060
  38. BD (   1) C  16 - C  17        /490. BD*(   1) C  16 - O  25            2.06    1.28    0.046
  38. BD (   1) C  16 - C  17        /492. BD*(   1) C  17 - C  18            3.20    1.23    0.056
  38. BD (   1) C  16 - C  17        /494. BD*(   1) C  17 - C  22            2.30    1.21    0.047
  38. BD (   1) C  16 - C  17        /495. BD*(   1) C  18 - C  19            1.85    1.21    0.042
  38. BD (   1) C  16 - C  17        /502. BD*(   1) C  21 - C  22            4.13    1.23    0.064
  39. BD (   1) C  16 - O  25        /239. RY*(   1) C  16                    1.89    1.65    0.050
  39. BD (   1) C  16 - O  25        /487. BD*(   1) N  15 - C  16            0.74    1.48    0.030
  39. BD (   1) C  16 - O  25        /488. BD*(   1) N  15 - C  23            1.04    1.48    0.036
  39. BD (   1) C  16 - O  25        /489. BD*(   1) C  16 - C  17            2.45    1.52    0.055
  39. BD (   1) C  16 - O  25        /494. BD*(   1) C  17 - C  22            0.60    1.65    0.028
  40. BD (   2) C  16 - O  25        /493. BD*(   2) C  17 - C  18            4.21    0.42    0.041
  41. BD (   1) C  17 - C  18        /239. RY*(   1) C  16                    0.95    1.26    0.031
  41. BD (   1) C  17 - C  18        /266. RY*(   1) C  19                    1.04    1.87    0.039
  41. BD (   1) C  17 - C  18        /267. RY*(   2) C  19                    1.18    1.36    0.036
  41. BD (   1) C  17 - C  18        /487. BD*(   1) N  15 - C  16            0.69    1.09    0.025
  41. BD (   1) C  17 - C  18        /489. BD*(   1) C  16 - C  17            3.48    1.13    0.057
  41. BD (   1) C  17 - C  18        /494. BD*(   1) C  17 - C  22            5.83    1.25    0.076
  41. BD (   1) C  17 - C  18        /495. BD*(   1) C  18 - C  19            2.83    1.26    0.053
  41. BD (   1) C  17 - C  18        /496. BD*(   1) C  18 - H  45            1.58    1.17    0.038
  41. BD (   1) C  17 - C  18        /499. BD*(   1) C  19 - H  46            2.46    1.17    0.048
  41. BD (   1) C  17 - C  18        /505. BD*(   1) C  22 - C  23            2.18    1.13    0.045
  42. BD (   2) C  17 - C  18        /244. RY*(   6) C  16                    0.56    1.68    0.030
  42. BD (   2) C  17 - C  18        /251. RY*(   4) C  17                    0.66    1.06    0.026
  42. BD (   2) C  17 - C  18        /270. RY*(   5) C  19                    1.71    1.32    0.047
  42. BD (   2) C  17 - C  18        /296. RY*(   4) C  22                    1.52    1.06    0.039
  42. BD (   2) C  17 - C  18        /491. BD*(   2) C  16 - O  25           18.08    0.28    0.066
  42. BD (   2) C  17 - C  18        /498. BD*(   2) C  19 - C  20           19.16    0.29    0.067
  42. BD (   2) C  17 - C  18        /503. BD*(   2) C  21 - C  22           20.84    0.29    0.070
  43. BD (   1) C  17 - C  22        /257. RY*(   1) C  18                    1.13    1.80    0.041
  43. BD (   1) C  17 - C  22        /284. RY*(   1) C  21                    1.13    1.80    0.041
  43. BD (   1) C  17 - C  22        /489. BD*(   1) C  16 - C  17            1.49    1.11    0.037
  43. BD (   1) C  17 - C  22        /490. BD*(   1) C  16 - O  25            4.15    1.30    0.066
  43. BD (   1) C  17 - C  22        /492. BD*(   1) C  17 - C  18            5.34    1.26    0.073
  43. BD (   1) C  17 - C  22        /496. BD*(   1) C  18 - H  45            2.67    1.15    0.050
  43. BD (   1) C  17 - C  22        /502. BD*(   1) C  21 - C  22            5.34    1.26    0.073
  43. BD (   1) C  17 - C  22        /504. BD*(   1) C  21 - H  48            2.67    1.15    0.050
  43. BD (   1) C  17 - C  22        /505. BD*(   1) C  22 - C  23            1.49    1.11    0.037
  43. BD (   1) C  17 - C  22        /506. BD*(   1) C  23 - O  24            4.16    1.30    0.066
  44. BD (   1) C  18 - C  19        /248. RY*(   1) C  17                    2.16    1.82    0.056
  44. BD (   1) C  18 - C  19        /275. RY*(   1) C  20                    0.78    1.85    0.034
  44. BD (   1) C  18 - C  19        /276. RY*(   2) C  20                    1.32    1.35    0.038
  44. BD (   1) C  18 - C  19        /489. BD*(   1) C  16 - C  17            4.99    1.12    0.067
  44. BD (   1) C  18 - C  19        /492. BD*(   1) C  17 - C  18            3.69    1.27    0.061
  44. BD (   1) C  18 - C  19        /496. BD*(   1) C  18 - H  45            1.38    1.15    0.036
  44. BD (   1) C  18 - C  19        /497. BD*(   1) C  19 - C  20            2.79    1.25    0.053
  44. BD (   1) C  18 - C  19        /499. BD*(   1) C  19 - H  46            1.24    1.15    0.034
  44. BD (   1) C  18 - C  19        /501. BD*(   1) C  20 - H  47            2.29    1.15    0.046
  45. BD (   1) C  18 - H  45        /248. RY*(   1) C  17                    0.76    1.65    0.032
  45. BD (   1) C  18 - H  45        /266. RY*(   1) C  19                    0.62    1.68    0.029
  45. BD (   1) C  18 - H  45        /492. BD*(   1) C  17 - C  18            1.22    1.09    0.033
  45. BD (   1) C  18 - H  45        /494. BD*(   1) C  17 - C  22            4.71    1.07    0.064
  45. BD (   1) C  18 - H  45        /495. BD*(   1) C  18 - C  19            0.90    1.07    0.028
  45. BD (   1) C  18 - H  45        /497. BD*(   1) C  19 - C  20            3.57    1.08    0.055
  46. BD (   1) C  19 - C  20        /258. RY*(   2) C  18                    1.80    1.37    0.045
  46. BD (   1) C  19 - C  20        /285. RY*(   2) C  21                    1.79    1.37    0.044
  46. BD (   1) C  19 - C  20        /495. BD*(   1) C  18 - C  19            2.87    1.25    0.053
  46. BD (   1) C  19 - C  20        /496. BD*(   1) C  18 - H  45            2.47    1.16    0.048
  46. BD (   1) C  19 - C  20        /499. BD*(   1) C  19 - H  46            1.32    1.16    0.035
  46. BD (   1) C  19 - C  20        /500. BD*(   1) C  20 - C  21            2.87    1.25    0.054
  46. BD (   1) C  19 - C  20        /501. BD*(   1) C  20 - H  47            1.32    1.16    0.035
  46. BD (   1) C  19 - C  20        /504. BD*(   1) C  21 - H  48            2.48    1.16    0.048
  47. BD (   2) C  19 - C  20        /261. RY*(   5) C  18                    1.02    1.91    0.044
  47. BD (   2) C  19 - C  20        /270. RY*(   5) C  19                    0.54    1.32    0.026
  47. BD (   2) C  19 - C  20        /279. RY*(   5) C  20                    0.54    1.32    0.026
  47. BD (   2) C  19 - C  20        /288. RY*(   5) C  21                    1.02    1.91    0.044
  47. BD (   2) C  19 - C  20        /493. BD*(   2) C  17 - C  18           19.97    0.29    0.069
  47. BD (   2) C  19 - C  20        /503. BD*(   2) C  21 - C  22           20.00    0.29    0.069
  48. BD (   1) C  19 - H  46        /257. RY*(   1) C  18                    0.58    1.63    0.028
  48. BD (   1) C  19 - H  46        /275. RY*(   1) C  20                    0.66    1.68    0.030
  48. BD (   1) C  19 - H  46        /492. BD*(   1) C  17 - C  18            3.67    1.09    0.057
  48. BD (   1) C  19 - H  46        /495. BD*(   1) C  18 - C  19            0.72    1.07    0.025
  48. BD (   1) C  19 - H  46        /497. BD*(   1) C  19 - C  20            0.83    1.07    0.027
  48. BD (   1) C  19 - H  46        /500. BD*(   1) C  20 - C  21            4.01    1.07    0.059
  49. BD (   1) C  20 - C  21        /266. RY*(   1) C  19                    0.78    1.85    0.034
  49. BD (   1) C  20 - C  21        /267. RY*(   2) C  19                    1.32    1.35    0.038
  49. BD (   1) C  20 - C  21        /293. RY*(   1) C  22                    2.16    1.82    0.056
  49. BD (   1) C  20 - C  21        /497. BD*(   1) C  19 - C  20            2.79    1.25    0.053
  49. BD (   1) C  20 - C  21        /499. BD*(   1) C  19 - H  46            2.29    1.15    0.046
  49. BD (   1) C  20 - C  21        /501. BD*(   1) C  20 - H  47            1.24    1.15    0.034
  49. BD (   1) C  20 - C  21        /502. BD*(   1) C  21 - C  22            3.69    1.27    0.061
  49. BD (   1) C  20 - C  21        /504. BD*(   1) C  21 - H  48            1.38    1.15    0.036
  49. BD (   1) C  20 - C  21        /505. BD*(   1) C  22 - C  23            5.00    1.12    0.068
  50. BD (   1) C  20 - H  47        /266. RY*(   1) C  19                    0.66    1.68    0.030
  50. BD (   1) C  20 - H  47        /284. RY*(   1) C  21                    0.58    1.63    0.028
  50. BD (   1) C  20 - H  47        /495. BD*(   1) C  18 - C  19            4.01    1.07    0.059
  50. BD (   1) C  20 - H  47        /497. BD*(   1) C  19 - C  20            0.83    1.07    0.027
  50. BD (   1) C  20 - H  47        /500. BD*(   1) C  20 - C  21            0.72    1.07    0.025
  50. BD (   1) C  20 - H  47        /502. BD*(   1) C  21 - C  22            3.67    1.09    0.057
  51. BD (   1) C  21 - C  22        /275. RY*(   1) C  20                    1.04    1.87    0.040
  51. BD (   1) C  21 - C  22        /276. RY*(   2) C  20                    1.18    1.36    0.036
  51. BD (   1) C  21 - C  22        /302. RY*(   1) C  23                    0.95    1.26    0.031
  51. BD (   1) C  21 - C  22        /488. BD*(   1) N  15 - C  23            0.69    1.09    0.025
  51. BD (   1) C  21 - C  22        /489. BD*(   1) C  16 - C  17            2.18    1.13    0.045
  51. BD (   1) C  21 - C  22        /494. BD*(   1) C  17 - C  22            5.84    1.25    0.076
  51. BD (   1) C  21 - C  22        /500. BD*(   1) C  20 - C  21            2.83    1.26    0.053
  51. BD (   1) C  21 - C  22        /501. BD*(   1) C  20 - H  47            2.46    1.17    0.048
  51. BD (   1) C  21 - C  22        /504. BD*(   1) C  21 - H  48            1.58    1.17    0.038
  51. BD (   1) C  21 - C  22        /505. BD*(   1) C  22 - C  23            3.49    1.13    0.057
  52. BD (   2) C  21 - C  22        /251. RY*(   4) C  17                    1.52    1.06    0.040
  52. BD (   2) C  21 - C  22        /279. RY*(   5) C  20                    1.71    1.33    0.047
  52. BD (   2) C  21 - C  22        /296. RY*(   4) C  22                    0.66    1.06    0.026
  52. BD (   2) C  21 - C  22        /307. RY*(   6) C  23                    0.56    1.69    0.030
  52. BD (   2) C  21 - C  22        /493. BD*(   2) C  17 - C  18           20.83    0.29    0.070
  52. BD (   2) C  21 - C  22        /498. BD*(   2) C  19 - C  20           19.15    0.29    0.067
  52. BD (   2) C  21 - C  22        /507. BD*(   2) C  23 - O  24           18.14    0.28    0.066
  53. BD (   1) C  21 - H  48        /275. RY*(   1) C  20                    0.62    1.68    0.029
  53. BD (   1) C  21 - H  48        /293. RY*(   1) C  22                    0.76    1.65    0.032
  53. BD (   1) C  21 - H  48        /494. BD*(   1) C  17 - C  22            4.71    1.07    0.064
  53. BD (   1) C  21 - H  48        /497. BD*(   1) C  19 - C  20            3.57    1.08    0.055
  53. BD (   1) C  21 - H  48        /500. BD*(   1) C  20 - C  21            0.90    1.07    0.028
  53. BD (   1) C  21 - H  48        /502. BD*(   1) C  21 - C  22            1.22    1.09    0.033
  54. BD (   1) C  22 - C  23        /248. RY*(   1) C  17                    0.80    1.79    0.034
  54. BD (   1) C  22 - C  23        /284. RY*(   1) C  21                    1.02    1.77    0.038
  54. BD (   1) C  22 - C  23        /311. RY*(   1) O  24                    1.41    1.88    0.046
  54. BD (   1) C  22 - C  23        /486. BD*(   1) O  14 - N  15            5.05    0.89    0.060
  54. BD (   1) C  22 - C  23        /492. BD*(   1) C  17 - C  18            4.13    1.23    0.064
  54. BD (   1) C  22 - C  23        /494. BD*(   1) C  17 - C  22            2.30    1.21    0.047
  54. BD (   1) C  22 - C  23        /500. BD*(   1) C  20 - C  21            1.85    1.21    0.042
  54. BD (   1) C  22 - C  23        /502. BD*(   1) C  21 - C  22            3.20    1.23    0.056
  54. BD (   1) C  22 - C  23        /506. BD*(   1) C  23 - O  24            2.06    1.28    0.046
  55. BD (   1) C  23 - O  24        /302. RY*(   1) C  23                    1.89    1.65    0.050
  55. BD (   1) C  23 - O  24        /487. BD*(   1) N  15 - C  16            1.04    1.48    0.036
  55. BD (   1) C  23 - O  24        /488. BD*(   1) N  15 - C  23            0.73    1.48    0.030
  55. BD (   1) C  23 - O  24        /494. BD*(   1) C  17 - C  22            0.60    1.65    0.028
  55. BD (   1) C  23 - O  24        /505. BD*(   1) C  22 - C  23            2.45    1.52    0.055
  56. BD (   2) C  23 - O  24        /503. BD*(   2) C  21 - C  22            4.20    0.42    0.041
  57. BD (   1) C  27 - C  28        /177. RY*(   2) C   9                    0.82    1.63    0.033
  57. BD (   1) C  27 - C  28        /204. RY*(   2) C  12                    0.86    1.56    0.033
  57. BD (   1) C  27 - C  28        /469. BD*(   1) N   8 - C   9            2.71    0.97    0.046
  57. BD (   1) C  27 - C  28        /472. BD*(   1) C   9 - C  28            1.25    0.99    0.031
  57. BD (   1) C  27 - C  28        /480. BD*(   1) C  12 - C  13            2.39    1.00    0.044
  57. BD (   1) C  27 - C  28        /481. BD*(   1) C  12 - C  27            1.31    0.97    0.032
  57. BD (   1) C  27 - C  28        /509. BD*(   1) C  27 - H  49            0.58    1.04    0.022
  57. BD (   1) C  27 - C  28        /510. BD*(   1) C  27 - H  50            0.74    1.05    0.025
  57. BD (   1) C  27 - C  28        /511. BD*(   1) C  28 - H  51            0.59    1.02    0.022
  57. BD (   1) C  27 - C  28        /512. BD*(   1) C  28 - H  52            0.73    1.05    0.025
  58. BD (   1) C  27 - H  49        /205. RY*(   3) C  12                    0.72    1.26    0.027
  58. BD (   1) C  27 - H  49        /482. BD*(   1) C  12 - H  44            3.23    0.92    0.049
  58. BD (   1) C  27 - H  49        /511. BD*(   1) C  28 - H  51            3.22    0.91    0.048
  59. BD (   1) C  27 - H  50        /472. BD*(   1) C   9 - C  28            3.34    0.88    0.048
  59. BD (   1) C  27 - H  50        /477. BD*(   1) C  11 - C  12            3.36    0.86    0.048
  59. BD (   1) C  27 - H  50        /508. BD*(   1) C  27 - C  28            0.52    0.88    0.019
  60. BD (   1) C  28 - H  51        /178. RY*(   3) C   9                    0.56    1.27    0.024
  60. BD (   1) C  28 - H  51        /473. BD*(   1) C   9 - H  39            3.17    0.95    0.049
  60. BD (   1) C  28 - H  51        /509. BD*(   1) C  27 - H  49            3.06    0.93    0.048
  61. BD (   1) C  28 - H  52        /176. RY*(   1) C   9                    0.52    1.43    0.025
  61. BD (   1) C  28 - H  52        /471. BD*(   1) C   9 - C  10            3.55    0.87    0.050
  61. BD (   1) C  28 - H  52        /481. BD*(   1) C  12 - C  27            3.53    0.85    0.049
  61. BD (   1) C  28 - H  52        /508. BD*(   1) C  27 - C  28            0.51    0.88    0.019
  62. CR (   1) O   1                /113. RY*(   1) C   2                    7.22   19.45    0.337
  62. CR (   1) O   1                /455. BD*(   1) C   2 - N   8            0.59   19.34    0.097
  63. CR (   1) C   2                /456. BD*(   1) O   3 - C   4            1.62   10.47    0.118
  63. CR (   1) C   2                /469. BD*(   1) N   8 - C   9            1.47   10.59    0.112
  63. CR (   1) C   2                /470. BD*(   1) N   8 - H  38            0.71   10.64    0.078
  64. CR (   1) O   3                /113. RY*(   1) C   2                    1.77   19.55    0.167
  64. CR (   1) O   3                /114. RY*(   2) C   2                    1.30   20.35    0.146
  64. CR (   1) O   3                /131. RY*(   1) C   4                    0.74   19.72    0.108
  64. CR (   1) O   3                /132. RY*(   2) C   4                    1.98   19.86    0.177
  65. CR (   1) C   4                /142. RY*(   3) C   5                    0.87   10.87    0.087
  65. CR (   1) C   4                /151. RY*(   3) C   6                    0.68   10.83    0.076
  65. CR (   1) C   4                /160. RY*(   3) C   7                    0.68   10.83    0.076
  65. CR (   1) C   4                /454. BD*(   1) C   2 - O   3            0.98   10.52    0.093
  65. CR (   1) C   4                /456. BD*(   1) O   3 - C   4            1.08   10.39    0.096
  66. CR (   1) C   5                /131. RY*(   1) C   4                    1.51   10.82    0.114
  66. CR (   1) C   5                /138. RY*(   8) C   4                    0.55   11.93    0.072
  66. CR (   1) C   5                /356. RY*(   1) H  29                    0.65   10.47    0.073
  66. CR (   1) C   5                /360. RY*(   1) H  30                    0.67   10.53    0.075
  66. CR (   1) C   5                /364. RY*(   1) H  31                    0.65   10.47    0.074
  67. CR (   1) C   6                /131. RY*(   1) C   4                    0.62   10.82    0.073
  67. CR (   1) C   6                /133. RY*(   3) C   4                    1.64   10.79    0.119
  67. CR (   1) C   6                /368. RY*(   1) H  32                    0.81   10.52    0.082
  67. CR (   1) C   6                /372. RY*(   1) H  33                    0.65   10.51    0.074
  67. CR (   1) C   6                /376. RY*(   1) H  34                    0.63   10.47    0.073
  68. CR (   1) C   7                /131. RY*(   1) C   4                    0.64   10.82    0.075
  68. CR (   1) C   7                /133. RY*(   3) C   4                    1.63   10.79    0.119
  68. CR (   1) C   7                /380. RY*(   1) H  35                    0.63   10.47    0.073
  68. CR (   1) C   7                /384. RY*(   1) H  36                    0.81   10.52    0.082
  68. CR (   1) C   7                /388. RY*(   1) H  37                    0.64   10.51    0.073
  69. CR (   1) N   8                /113. RY*(   1) C   2                    0.62   14.79    0.086
  69. CR (   1) N   8                /114. RY*(   2) C   2                    1.88   15.59    0.153
  69. CR (   1) N   8                /120. RY*(   8) C   2                    0.81   15.14    0.099
  69. CR (   1) N   8                /177. RY*(   2) C   9                    0.68   15.22    0.091
  69. CR (   1) N   8                /180. RY*(   5) C   9                    0.82   15.79    0.102
  69. CR (   1) N   8                /392. RY*(   1) H  38                    0.51   14.65    0.077
  70. CR (   1) C   9                /187. RY*(   3) C  10                    0.70   10.97    0.078
  70. CR (   1) C   9                /349. RY*(   3) C  28                    0.55   11.03    0.069
  70. CR (   1) C   9                /396. RY*(   1) H  39                    0.67   10.51    0.075
  70. CR (   1) C   9                /455. BD*(   1) C   2 - N   8            0.95   10.59    0.091
  70. CR (   1) C   9                /470. BD*(   1) N   8 - H  38            0.58   10.53    0.070
  71. CR (   1) C  10                /178. RY*(   3) C   9                    1.17   10.84    0.100
  71. CR (   1) C  10                /195. RY*(   2) C  11                    0.51   10.87    0.066
  71. CR (   1) C  10                /400. RY*(   1) H  40                    0.67   10.47    0.075
  71. CR (   1) C  10                /404. RY*(   1) H  41                    0.60   10.46    0.071
  72. CR (   1) C  11                /186. RY*(   2) C  10                    0.70   10.83    0.077
  72. CR (   1) C  11                /205. RY*(   3) C  12                    0.79   10.84    0.082
  72. CR (   1) C  11                /408. RY*(   1) H  42                    0.61   10.45    0.071
  72. CR (   1) C  11                /412. RY*(   1) H  43                    0.67   10.49    0.075
  73. CR (   1) C  12                /196. RY*(   3) C  11                    0.53   11.06    0.068
  73. CR (   1) C  12                /213. RY*(   2) C  13                    0.62   11.27    0.075
  73. CR (   1) C  12                /217. RY*(   6) C  13                    0.53   11.30    0.069
  73. CR (   1) C  12                /340. RY*(   3) C  27                    0.53   11.05    0.068
  73. CR (   1) C  12                /416. RY*(   1) H  44                    0.67   10.46    0.075
  73. CR (   1) C  12                /484. BD*(   1) C  13 - O  26            0.91   10.71    0.089
  74. CR (   1) C  13                /204. RY*(   2) C  12                    0.64   11.18    0.076
  74. CR (   1) C  13                /206. RY*(   4) C  12                    0.63   11.21    0.075
  74. CR (   1) C  13                /480. BD*(   1) C  12 - C  13            0.54   10.62    0.068
  74. CR (   1) C  13                /483. BD*(   1) C  13 - O  14            0.88   10.50    0.089
  74. CR (   1) C  13                /486. BD*(   1) O  14 - N  15            0.65   10.44    0.074
  75. CR (   1) O  14                /212. RY*(   1) C  13                    1.11   19.63    0.133
  75. CR (   1) O  14                /213. RY*(   2) C  13                    1.79   20.22    0.170
  75. CR (   1) O  14                /232. RY*(   3) N  15                    1.16   20.17    0.137
  75. CR (   1) O  14                /487. BD*(   1) N  15 - C  16            0.56   19.41    0.096
  75. CR (   1) O  14                /488. BD*(   1) N  15 - C  23            0.56   19.41    0.095
  76. CR (   1) N  15                /240. RY*(   2) C  16                    1.90   15.47    0.153
  76. CR (   1) N  15                /303. RY*(   2) C  23                    1.90   15.47    0.153
  76. CR (   1) N  15                /483. BD*(   1) C  13 - O  14            0.95   14.58    0.109
  76. CR (   1) N  15                /486. BD*(   1) O  14 - N  15            0.75   14.52    0.094
  76. CR (   1) N  15                /490. BD*(   1) C  16 - O  25            0.50   14.91    0.077
  76. CR (   1) N  15                /506. BD*(   1) C  23 - O  24            0.50   14.91    0.077
  77. CR (   1) C  16                /248. RY*(   1) C  17                    0.67   11.33    0.078
  77. CR (   1) C  16                /486. BD*(   1) O  14 - N  15            0.78   10.42    0.081
  77. CR (   1) C  16                /488. BD*(   1) N  15 - C  23            0.96   10.58    0.093
  77. CR (   1) C  16                /492. BD*(   1) C  17 - C  18            1.12   10.77    0.099
  77. CR (   1) C  16                /494. BD*(   1) C  17 - C  22            0.51   10.74    0.067
  78. CR (   1) C  17                /240. RY*(   2) C  16                    1.02   11.27    0.096
  78. CR (   1) C  17                /258. RY*(   2) C  18                    1.70   10.75    0.121
  78. CR (   1) C  17                /293. RY*(   1) C  22                    0.75   11.21    0.082
  78. CR (   1) C  17                /294. RY*(   2) C  22                    1.07   11.07    0.097
  78. CR (   1) C  17                /490. BD*(   1) C  16 - O  25            0.98   10.70    0.092
  78. CR (   1) C  17                /494. BD*(   1) C  17 - C  22            0.84   10.63    0.085
  78. CR (   1) C  17                /495. BD*(   1) C  18 - C  19            0.78   10.63    0.081
  78. CR (   1) C  17                /496. BD*(   1) C  18 - H  45            0.71   10.54    0.078
  78. CR (   1) C  17                /502. BD*(   1) C  21 - C  22            1.26   10.65    0.104
  78. CR (   1) C  17                /505. BD*(   1) C  22 - C  23            0.63   10.50    0.074
  79. CR (   1) C  18                /250. RY*(   3) C  17                    1.42   10.81    0.111
  79. CR (   1) C  18                /267. RY*(   2) C  19                    1.32   10.73    0.106
  79. CR (   1) C  18                /268. RY*(   3) C  19                    0.67   10.75    0.076
  79. CR (   1) C  18                /420. RY*(   1) H  45                    0.73   10.42    0.078
  79. CR (   1) C  18                /489. BD*(   1) C  16 - C  17            1.45   10.51    0.112
  79. CR (   1) C  18                /492. BD*(   1) C  17 - C  18            0.50   10.65    0.066
  79. CR (   1) C  18                /494. BD*(   1) C  17 - C  22            1.28   10.63    0.105
  79. CR (   1) C  18                /497. BD*(   1) C  19 - C  20            0.94   10.64    0.090
  79. CR (   1) C  18                /499. BD*(   1) C  19 - H  46            0.62   10.54    0.072
  80. CR (   1) C  19                /258. RY*(   2) C  18                    0.77   10.76    0.081
  80. CR (   1) C  19                /260. RY*(   4) C  18                    0.71   10.70    0.078
  80. CR (   1) C  19                /276. RY*(   2) C  20                    1.60   10.74    0.117
  80. CR (   1) C  19                /424. RY*(   1) H  46                    0.71   10.43    0.077
  80. CR (   1) C  19                /492. BD*(   1) C  17 - C  18            0.95   10.66    0.090
  80. CR (   1) C  19                /496. BD*(   1) C  18 - H  45            0.70   10.55    0.077
  80. CR (   1) C  19                /500. BD*(   1) C  20 - C  21            0.99   10.64    0.092
  80. CR (   1) C  19                /501. BD*(   1) C  20 - H  47            0.63   10.55    0.073
  81. CR (   1) C  20                /267. RY*(   2) C  19                    1.60   10.74    0.117
  81. CR (   1) C  20                /285. RY*(   2) C  21                    0.77   10.76    0.081
  81. CR (   1) C  20                /287. RY*(   4) C  21                    0.71   10.70    0.078
  81. CR (   1) C  20                /428. RY*(   1) H  47                    0.71   10.43    0.077
  81. CR (   1) C  20                /495. BD*(   1) C  18 - C  19            0.99   10.64    0.092
  81. CR (   1) C  20                /499. BD*(   1) C  19 - H  46            0.63   10.55    0.073
  81. CR (   1) C  20                /502. BD*(   1) C  21 - C  22            0.95   10.66    0.090
  81. CR (   1) C  20                /504. BD*(   1) C  21 - H  48            0.70   10.55    0.077
  82. CR (   1) C  21                /276. RY*(   2) C  20                    1.32   10.73    0.106
  82. CR (   1) C  21                /277. RY*(   3) C  20                    0.67   10.75    0.076
  82. CR (   1) C  21                /295. RY*(   3) C  22                    1.42   10.81    0.111
  82. CR (   1) C  21                /432. RY*(   1) H  48                    0.73   10.42    0.078
  82. CR (   1) C  21                /494. BD*(   1) C  17 - C  22            1.28   10.63    0.105
  82. CR (   1) C  21                /497. BD*(   1) C  19 - C  20            0.94   10.64    0.090
  82. CR (   1) C  21                /501. BD*(   1) C  20 - H  47            0.62   10.54    0.072
  82. CR (   1) C  21                /502. BD*(   1) C  21 - C  22            0.50   10.65    0.066
  82. CR (   1) C  21                /505. BD*(   1) C  22 - C  23            1.45   10.51    0.112
  83. CR (   1) C  22                /248. RY*(   1) C  17                    0.74   11.21    0.082
  83. CR (   1) C  22                /249. RY*(   2) C  17                    1.07   11.07    0.097
  83. CR (   1) C  22                /285. RY*(   2) C  21                    1.70   10.75    0.121
  83. CR (   1) C  22                /303. RY*(   2) C  23                    1.02   11.26    0.096
  83. CR (   1) C  22                /489. BD*(   1) C  16 - C  17            0.63   10.50    0.074
  83. CR (   1) C  22                /492. BD*(   1) C  17 - C  18            1.26   10.65    0.104
  83. CR (   1) C  22                /494. BD*(   1) C  17 - C  22            0.84   10.63    0.085
  83. CR (   1) C  22                /500. BD*(   1) C  20 - C  21            0.78   10.63    0.081
  83. CR (   1) C  22                /504. BD*(   1) C  21 - H  48            0.71   10.54    0.078
  83. CR (   1) C  22                /506. BD*(   1) C  23 - O  24            0.98   10.70    0.092
  84. CR (   1) C  23                /293. RY*(   1) C  22                    0.67   11.33    0.078
  84. CR (   1) C  23                /486. BD*(   1) O  14 - N  15            0.78   10.42    0.081
  84. CR (   1) C  23                /487. BD*(   1) N  15 - C  16            0.96   10.58    0.093
  84. CR (   1) C  23                /494. BD*(   1) C  17 - C  22            0.51   10.74    0.067
  84. CR (   1) C  23                /502. BD*(   1) C  21 - C  22            1.13   10.77    0.099
  85. CR (   1) O  24                /302. RY*(   1) C  23                    7.28   19.43    0.337
  85. CR (   1) O  24                /488. BD*(   1) N  15 - C  23            0.51   19.26    0.091
  85. CR (   1) O  24                /505. BD*(   1) C  22 - C  23            0.95   19.30    0.123
  86. CR (   1) O  25                /239. RY*(   1) C  16                    7.28   19.43    0.337
  86. CR (   1) O  25                /487. BD*(   1) N  15 - C  16            0.52   19.26    0.091
  86. CR (   1) O  25                /489. BD*(   1) C  16 - C  17            0.95   19.30    0.123
  87. CR (   1) O  26                /212. RY*(   1) C  13                    8.04   19.48    0.355
  87. CR (   1) O  26                /480. BD*(   1) C  12 - C  13            1.04   19.29    0.128
  88. CR (   1) C  27                /205. RY*(   3) C  12                    0.78   10.85    0.082
  88. CR (   1) C  27                /348. RY*(   2) C  28                    0.66   10.81    0.075
  88. CR (   1) C  27                /436. RY*(   1) H  49                    0.67   10.49    0.075
  88. CR (   1) C  27                /440. RY*(   1) H  50                    0.61   10.45    0.072
  89. CR (   1) C  28                /178. RY*(   3) C   9                    0.59   10.85    0.071
  89. CR (   1) C  28                /339. RY*(   2) C  27                    0.50   10.88    0.066
  89. CR (   1) C  28                /444. RY*(   1) H  51                    0.60   10.47    0.071
  89. CR (   1) C  28                /448. RY*(   1) H  52                    0.62   10.44    0.072
  90. LP (   1) O   1                /113. RY*(   1) C   2                   14.79    1.24    0.121
  90. LP (   1) O   1                /454. BD*(   1) C   2 - O   3            1.96    1.03    0.041
  90. LP (   1) O   1                /455. BD*(   1) C   2 - N   8            2.10    1.13    0.044
  91. LP (   2) O   1                /114. RY*(   2) C   2                    2.34    1.64    0.057
  91. LP (   2) O   1                /116. RY*(   4) C   2                    2.82    1.96    0.069
  91. LP (   2) O   1                /454. BD*(   1) C   2 - O   3           30.95    0.63    0.127
  91. LP (   2) O   1                /455. BD*(   1) C   2 - N   8           22.33    0.73    0.116
  92. LP (   1) O   3                /113. RY*(   1) C   2                    3.22    1.10    0.053
  92. LP (   1) O   3                /116. RY*(   4) C   2                    0.72    2.22    0.036
  92. LP (   1) O   3                /131. RY*(   1) C   4                    0.72    1.27    0.027
  92. LP (   1) O   3                /132. RY*(   2) C   4                    3.38    1.42    0.062
  92. LP (   1) O   3                /452. BD*(   1) O   1 - C   2            5.35    0.78    0.061
  92. LP (   1) O   3                /453. BD*(   2) O   1 - C   2            6.76    0.87    0.071
  92. LP (   1) O   3                /455. BD*(   1) C   2 - N   8            1.84    0.99    0.038
  92. LP (   1) O   3                /457. BD*(   1) C   4 - C   5            1.14    0.90    0.029
  92. LP (   1) O   3                /458. BD*(   1) C   4 - C   6            1.35    0.90    0.031
  92. LP (   1) O   3                /459. BD*(   1) C   4 - C   7            1.32    0.90    0.031
  92. LP (   1) O   3                /461. BD*(   1) C   5 - H  30            0.92    0.95    0.027
  93. LP (   2) O   3                /115. RY*(   3) C   2                    1.23    2.27    0.049
  93. LP (   2) O   3                /117. RY*(   5) C   2                    1.06    1.66    0.039
  93. LP (   2) O   3                /119. RY*(   7) C   2                    0.79    1.72    0.034
  93. LP (   2) O   3                /134. RY*(   4) C   4                    0.90    2.38    0.043
  93. LP (   2) O   3                /452. BD*(   1) O   1 - C   2           14.94    0.59    0.085
  93. LP (   2) O   3                /453. BD*(   2) O   1 - C   2           10.00    0.67    0.073
  93. LP (   2) O   3                /458. BD*(   1) C   4 - C   6            4.35    0.70    0.051
  93. LP (   2) O   3                /459. BD*(   1) C   4 - C   7            4.37    0.70    0.051
  94. LP (   1) N   8                /115. RY*(   3) C   2                    1.23    2.21    0.050
  94. LP (   1) N   8                /117. RY*(   5) C   2                    1.98    1.60    0.054
  94. LP (   1) N   8                /179. RY*(   4) C   9                    0.90    2.32    0.044
  94. LP (   1) N   8                /393. RY*(   2) H  38                    1.08    1.96    0.044
  94. LP (   1) N   8                /452. BD*(   1) O   1 - C   2           19.96    0.53    0.092
  94. LP (   1) N   8                /453. BD*(   2) O   1 - C   2           10.50    0.61    0.073
  94. LP (   1) N   8                /471. BD*(   1) C   9 - C  10            7.69    0.64    0.066
  94. LP (   1) N   8                /472. BD*(   1) C   9 - C  28            1.64    0.64    0.031
  94. LP (   1) N   8                /473. BD*(   1) C   9 - H  39            1.66    0.71    0.033
  94. LP (   1) N   8                /474. BD*(   1) C  10 - C  11            0.85    0.65    0.022
  95. LP (   1) O  14                /212. RY*(   1) C  13                    1.79    1.21    0.042
  95. LP (   1) O  14                /213. RY*(   2) C  13                    0.75    1.80    0.033
  95. LP (   1) O  14                /215. RY*(   4) C  13                    0.81    2.25    0.038
  95. LP (   1) O  14                /230. RY*(   1) N  15                    0.93    1.79    0.037
  95. LP (   1) O  14                /232. RY*(   3) N  15                    1.34    1.75    0.044
  95. LP (   1) O  14                /484. BD*(   1) C  13 - O  26            5.27    1.23    0.072
  95. LP (   1) O  14                /487. BD*(   1) N  15 - C  16            1.76    0.99    0.038
  95. LP (   1) O  14                /488. BD*(   1) N  15 - C  23            1.74    0.99    0.038
  96. LP (   2) O  14                /216. RY*(   5) C  13                    1.75    2.27    0.059
  96. LP (   2) O  14                /219. RY*(   8) C  13                    0.52    2.17    0.031
  96. LP (   2) O  14                /233. RY*(   4) N  15                    1.39    2.99    0.060
  96. LP (   2) O  14                /485. BD*(   2) C  13 - O  26           34.67    0.37    0.101
  96. LP (   2) O  14                /487. BD*(   1) N  15 - C  16            5.14    0.73    0.056
  96. LP (   2) O  14                /488. BD*(   1) N  15 - C  23            5.16    0.73    0.056
  97. LP (   1) N  15                /221. RY*(   1) O  14                    0.72    1.57    0.033
  97. LP (   1) N  15                /223. RY*(   3) O  14                    1.03    2.10    0.045
  97. LP (   1) N  15                /241. RY*(   3) C  16                    1.70    1.90    0.055
  97. LP (   1) N  15                /304. RY*(   3) C  23                    1.70    1.91    0.056
  97. LP (   1) N  15                /480. BD*(   1) C  12 - C  13            0.56    0.71    0.019
  97. LP (   1) N  15                /483. BD*(   1) C  13 - O  14            4.39    0.59    0.048
  97. LP (   1) N  15                /491. BD*(   2) C  16 - O  25           42.13    0.31    0.104
  97. LP (   1) N  15                /507. BD*(   2) C  23 - O  24           42.33    0.31    0.104
  98. LP (   1) O  24                /302. RY*(   1) C  23                   14.97    1.21    0.120
  98. LP (   1) O  24                /488. BD*(   1) N  15 - C  23            1.68    1.04    0.038
  98. LP (   1) O  24                /505. BD*(   1) C  22 - C  23            3.22    1.08    0.053
  99. LP (   2) O  24                /303. RY*(   2) C  23                    2.17    1.45    0.052
  99. LP (   2) O  24                /305. RY*(   4) C  23                    1.75    1.45    0.047
  99. LP (   2) O  24                /306. RY*(   5) C  23                    2.37    1.80    0.061
  99. LP (   2) O  24                /488. BD*(   1) N  15 - C  23           32.30    0.65    0.131
  99. LP (   2) O  24                /505. BD*(   1) C  22 - C  23           19.32    0.69    0.105
 100. LP (   1) O  25                /239. RY*(   1) C  16                   14.98    1.21    0.120
 100. LP (   1) O  25                /487. BD*(   1) N  15 - C  16            1.68    1.04    0.038
 100. LP (   1) O  25                /489. BD*(   1) C  16 - C  17            3.22    1.08    0.053
 101. LP (   2) O  25                /240. RY*(   2) C  16                    2.17    1.45    0.052
 101. LP (   2) O  25                /242. RY*(   4) C  16                    1.76    1.46    0.047
 101. LP (   2) O  25                /243. RY*(   5) C  16                    2.37    1.80    0.061
 101. LP (   2) O  25                /487. BD*(   1) N  15 - C  16           32.41    0.65    0.131
 101. LP (   2) O  25                /489. BD*(   1) C  16 - C  17           19.34    0.69    0.105
 102. LP (   1) O  26                /212. RY*(   1) C  13                   16.10    1.26    0.127
 102. LP (   1) O  26                /480. BD*(   1) C  12 - C  13            3.23    1.07    0.053
 102. LP (   1) O  26                /483. BD*(   1) C  13 - O  14            1.00    0.95    0.028
 103. LP (   2) O  26                /213. RY*(   2) C  13                    2.27    1.46    0.054
 103. LP (   2) O  26                /215. RY*(   4) C  13                    3.11    1.92    0.072
 103. LP (   2) O  26                /217. RY*(   6) C  13                    0.99    1.49    0.036
 103. LP (   2) O  26                /480. BD*(   1) C  12 - C  13           16.39    0.68    0.097
 103. LP (   2) O  26                /483. BD*(   1) C  13 - O  14           41.82    0.56    0.138
 452. BD*(   1) O   1 - C   2        /105. RY*(   2) O   1                    0.97    0.88    0.078
 452. BD*(   1) O   1 - C   2        /106. RY*(   3) O   1                    1.81    1.41    0.134
 452. BD*(   1) O   1 - C   2        /107. RY*(   4) O   1                    0.74    0.92    0.069
 452. BD*(   1) O   1 - C   2        /113. RY*(   1) C   2                    2.70    0.32    0.074
 452. BD*(   1) O   1 - C   2        /115. RY*(   3) C   2                    1.34    1.68    0.124
 452. BD*(   1) O   1 - C   2        /118. RY*(   6) C   2                    0.61    1.47    0.079
 452. BD*(   1) O   1 - C   2        /119. RY*(   7) C   2                    1.65    1.13    0.114
 452. BD*(   1) O   1 - C   2        /120. RY*(   8) C   2                    2.62    0.67    0.111
 452. BD*(   1) O   1 - C   2        /453. BD*(   2) O   1 - C   2          263.49    0.08    0.296
 452. BD*(   1) O   1 - C   2        /454. BD*(   1) C   2 - O   3            2.77    0.11    0.039
 452. BD*(   1) O   1 - C   2        /455. BD*(   1) C   2 - N   8            1.06    0.21    0.034
 452. BD*(   1) O   1 - C   2        /469. BD*(   1) N   8 - C   9            1.84    0.10    0.033
 452. BD*(   1) O   1 - C   2        /470. BD*(   1) N   8 - H  38            0.54    0.15    0.023
 453. BD*(   2) O   1 - C   2        /106. RY*(   3) O   1                    1.96    1.32    0.154
 453. BD*(   2) O   1 - C   2        /107. RY*(   4) O   1                    0.80    0.84    0.078
 453. BD*(   2) O   1 - C   2        /113. RY*(   1) C   2                    3.51    0.24    0.081
 453. BD*(   2) O   1 - C   2        /115. RY*(   3) C   2                    0.89    1.59    0.112
 453. BD*(   2) O   1 - C   2        /118. RY*(   6) C   2                    1.12    1.38    0.119
 453. BD*(   2) O   1 - C   2        /120. RY*(   8) C   2                    4.06    0.59    0.148
 453. BD*(   2) O   1 - C   2        /121. RY*(   9) C   2                    0.53    1.77    0.093
 453. BD*(   2) O   1 - C   2        /368. RY*(   1) H  32                    0.55    0.11    0.024
 453. BD*(   2) O   1 - C   2        /400. RY*(   1) H  40                    0.63    0.05    0.016
 453. BD*(   2) O   1 - C   2        /454. BD*(   1) C   2 - O   3           13.62    0.03    0.048
 453. BD*(   2) O   1 - C   2        /455. BD*(   1) C   2 - N   8            1.23    0.12    0.032
 453. BD*(   2) O   1 - C   2        /457. BD*(   1) C   4 - C   5            0.67    0.03    0.012
 453. BD*(   2) O   1 - C   2        /469. BD*(   1) N   8 - C   9            8.04    0.01    0.028
 453. BD*(   2) O   1 - C   2        /470. BD*(   1) N   8 - H  38            2.79    0.07    0.040
 483. BD*(   1) C  13 - O  14        /213. RY*(   2) C  13                    3.10    0.90    0.171
 483. BD*(   1) C  13 - O  14        /221. RY*(   1) O  14                    0.90    0.99    0.098
 483. BD*(   1) C  13 - O  14        /225. RY*(   5) O  14                    0.78    2.60    0.151
 483. BD*(   1) C  13 - O  14        /482. BD*(   1) C  12 - H  44            0.63    0.16    0.031
 483. BD*(   1) C  13 - O  14        /484. BD*(   1) C  13 - O  26            0.68    0.34    0.048
 485. BD*(   2) C  13 - O  26        /216. RY*(   5) C  13                    1.41    1.90    0.156
 485. BD*(   2) C  13 - O  26        /330. RY*(   2) O  26                    1.17    1.12    0.110
 485. BD*(   2) C  13 - O  26        /477. BD*(   1) C  11 - C  12            0.78    0.37    0.048
 485. BD*(   2) C  13 - O  26        /481. BD*(   1) C  12 - C  27            0.80    0.36    0.049
 487. BD*(   1) N  15 - C  16        /231. RY*(   2) N  15                    0.62    0.81    0.085
 487. BD*(   1) N  15 - C  16        /234. RY*(   5) N  15                    1.06    0.94    0.122
 487. BD*(   1) N  15 - C  16        /240. RY*(   2) C  16                    2.48    0.80    0.164
 487. BD*(   1) N  15 - C  16        /243. RY*(   5) C  16                    0.51    1.15    0.092
 487. BD*(   1) N  15 - C  16        /490. BD*(   1) C  16 - O  25            0.74    0.24    0.048
 487. BD*(   1) N  15 - C  16        /492. BD*(   1) C  17 - C  18            0.68    0.19    0.040
 487. BD*(   1) N  15 - C  16        /494. BD*(   1) C  17 - C  22            1.94    0.16    0.061
 487. BD*(   1) N  15 - C  16        /505. BD*(   1) C  22 - C  23            5.25    0.04    0.043
 487. BD*(   1) N  15 - C  16        /506. BD*(   1) C  23 - O  24            0.73    0.23    0.048
 488. BD*(   1) N  15 - C  23        /231. RY*(   2) N  15                    0.61    0.81    0.085
 488. BD*(   1) N  15 - C  23        /234. RY*(   5) N  15                    1.07    0.94    0.122
 488. BD*(   1) N  15 - C  23        /303. RY*(   2) C  23                    2.48    0.80    0.164
 488. BD*(   1) N  15 - C  23        /306. RY*(   5) C  23                    0.50    1.16    0.092
 488. BD*(   1) N  15 - C  23        /489. BD*(   1) C  16 - C  17            5.32    0.04    0.043
 488. BD*(   1) N  15 - C  23        /490. BD*(   1) C  16 - O  25            0.73    0.23    0.048
 488. BD*(   1) N  15 - C  23        /494. BD*(   1) C  17 - C  22            1.95    0.16    0.061
 488. BD*(   1) N  15 - C  23        /502. BD*(   1) C  21 - C  22            0.68    0.19    0.040
 488. BD*(   1) N  15 - C  23        /506. BD*(   1) C  23 - O  24            0.73    0.23    0.048
 491. BD*(   2) C  16 - O  25        /241. RY*(   3) C  16                    1.08    1.59    0.108
 491. BD*(   2) C  16 - O  25        /245. RY*(   7) C  16                    0.78    1.48    0.089
 491. BD*(   2) C  16 - O  25        /321. RY*(   2) O  25                    1.62    1.10    0.111
 491. BD*(   2) C  16 - O  25        /493. BD*(   2) C  17 - C  18          159.71    0.01    0.076
 493. BD*(   2) C  17 - C  18        /251. RY*(   4) C  17                    0.51    0.77    0.043
 493. BD*(   2) C  17 - C  18        /252. RY*(   5) C  17                    0.87    1.73    0.085
 493. BD*(   2) C  17 - C  18        /259. RY*(   3) C  18                    3.13    0.81    0.110
 493. BD*(   2) C  17 - C  18        /270. RY*(   5) C  19                    0.60    1.03    0.054
 498. BD*(   2) C  19 - C  20        /269. RY*(   4) C  19                    1.17    1.46    0.094
 498. BD*(   2) C  19 - C  20        /278. RY*(   4) C  20                    1.17    1.46    0.094
 503. BD*(   2) C  21 - C  22        /279. RY*(   5) C  20                    0.60    1.03    0.054
 503. BD*(   2) C  21 - C  22        /286. RY*(   3) C  21                    3.13    0.81    0.110
 503. BD*(   2) C  21 - C  22        /296. RY*(   4) C  22                    0.53    0.76    0.044
 503. BD*(   2) C  21 - C  22        /297. RY*(   5) C  22                    0.87    1.74    0.085
 507. BD*(   2) C  23 - O  24        /304. RY*(   3) C  23                    1.10    1.60    0.109
 507. BD*(   2) C  23 - O  24        /308. RY*(   7) C  23                    0.78    1.48    0.089
 507. BD*(   2) C  23 - O  24        /312. RY*(   2) O  24                    1.62    1.10    0.111
 507. BD*(   2) C  23 - O  24        /503. BD*(   2) C  21 - C  22          155.88    0.01    0.076


 Natural Bond Orbitals (Summary):

                                                            Principal Delocalizations
           NBO                        Occupancy    Energy   (geminal,vicinal,remote)
 ====================================================================================
 Molecular unit  1  (C20H24N2O6)
     1. BD (   1) O   1 - C   2          1.99338    -0.66379  452(g),455(g),113(g),470(v)
                                                    456(v)
     2. BD (   2) O   1 - C   2          1.99210    -0.75739  470(v),455(g),113(g),453(g)
                                                    456(v)
     3. BD (   1) C   2 - O   3          1.98969    -0.90368  469(v),131(v),457(v),456(g)
     4. BD (   1) C   2 - N   8          1.98377    -0.81499  456(v),469(g),176(v),472(v)
                                                    470(g),453(g),452(g)
     5. BD (   1) O   3 - C   4          1.98299    -0.81264  455(v),461(v),113(v),464(v)
                                                    468(v)
     6. BD (   1) C   4 - C   5          1.97524    -0.60485  454(v),463(v),467(v),459(g)
                                                    458(g),122(v),158(v),149(v)
                                                    462(g),460(g),461(g)
     7. BD (   1) C   4 - C   6          1.97703    -0.60310  462(v),466(v),457(g),459(g)
                                                    140(v),158(v),463(g),123(v)
                                                    464(g),465(g),159(v)
     8. BD (   1) C   4 - C   7          1.97698    -0.60299  460(v),465(v),457(g),458(g)
                                                    140(v),149(v),467(g),123(v)
                                                    468(g),466(g),150(v)
     9. BD (   1) C   5 - H  29          1.98697    -0.48514  459(v),456(v)
    10. BD (   1) C   5 - H  30          1.98272    -0.48828  456(v),131(v)
    11. BD (   1) C   5 - H  31          1.98696    -0.48499  458(v),456(v)
    12. BD (   1) C   6 - H  32          1.98648    -0.47786  457(v),133(v),458(g)
    13. BD (   1) C   6 - H  33          1.97988    -0.48246  456(v),133(v)
    14. BD (   1) C   6 - H  34          1.98612    -0.48009  459(v),131(v),456(v)
    15. BD (   1) C   7 - H  35          1.98609    -0.47957  458(v),131(v),456(v)
    16. BD (   1) C   7 - H  36          1.98642    -0.47744  457(v),133(v),459(g)
    17. BD (   1) C   7 - H  37          1.97986    -0.48219  456(v),133(v)
    18. BD (   1) N   8 - C   9          1.98076    -0.73625  454(v),455(g),508(v),113(v)
                                                    474(v),470(g),348(v),472(g)
                                                    186(v),471(g)
    19. BD (   1) N   8 - H  38          1.98343    -0.63833  453(v),452(v),473(v),176(v)
                                                    454(v)
    20. BD (   1) C   9 - C  10          1.97421    -0.59332  512(v),478(v),167(v),472(g)
                                                    194(v),474(g),347(v),475(g)
                                                    473(g),469(g),476(g)
    21. BD (   1) C   9 - C  28          1.97363    -0.60178  455(v),510(v),475(v),471(g)
                                                    185(v),338(v),508(g),473(g)
                                                    512(g),469(g),511(g)
    22. BD (   1) C   9 - H  39          1.96447    -0.48331  470(v),511(v),476(v)
    23. BD (   1) C  10 - C  11          1.97627    -0.59490  469(v),480(v),477(g),177(v)
                                                    471(g),204(v),478(g),475(g)
                                                    479(g),476(g)
    24. BD (   1) C  10 - H  40          1.97565    -0.47850  472(v),477(v),471(g)
    25. BD (   1) C  10 - H  41          1.97809    -0.48191  479(v),473(v)
    26. BD (   1) C  11 - C  12          1.95992    -0.59512  485(v),484(v),510(v),475(v)
                                                    481(g),214(v),185(v),338(v)
                                                    480(g),474(g),482(g),478(g)
    27. BD (   1) C  11 - H  42          1.97885    -0.48559  481(v),471(v),474(g)
    28. BD (   1) C  11 - H  43          1.97709    -0.48340  482(v),476(v),205(v)
    29. BD (   1) C  12 - C  13          1.96635    -0.66157  486(v),484(g),508(v),474(v)
                                                    477(g),481(g),329(v),195(v)
                                                    339(v),221(v)
    30. BD (   1) C  12 - C  27          1.95975    -0.59653  485(v),484(v),478(v),512(v)
                                                    477(g),214(v),194(v),347(v)
                                                    480(g),508(g),482(g),510(g)
    31. BD (   1) C  12 - H  44          1.96335    -0.49112  483(v),509(v),479(v),477(g)
                                                    481(g)
    32. BD (   1) C  13 - O  14          1.98713    -0.89668  482(v),232(v),203(v),487(v)
                                                    488(v),230(v)
    33. BD (   1) C  13 - O  26          1.99567    -1.13134  480(g),212(g),203(v)
    34. BD (   2) C  13 - O  26          1.99098    -0.40836  481(v),477(v)
    35. BD (   1) O  14 - N  15          1.98946    -0.93471  480(v),212(v),505(v),489(v)
                                                    302(v),239(v),203(r)
    36. BD (   1) N  15 - C  16          1.98360    -0.81247  492(v),506(v),488(g),222(v)
                                                    483(v),303(v),249(v),490(g)
                                                    306(v),320(v)
    37. BD (   1) N  15 - C  23          1.98360    -0.81284  502(v),490(v),487(g),222(v)
                                                    483(v),240(v),294(v),506(g)
                                                    243(v),311(v)
    38. BD (   1) C  16 - C  17          1.96567    -0.66934  486(v),502(v),492(g),494(g)
                                                    490(g),495(v),320(v),257(v)
                                                    293(v)
    39. BD (   1) C  16 - O  25          1.99452    -1.10891  489(g),239(g),488(v),487(g)
                                                    494(v)
    40. BD (   2) C  16 - O  25          1.97291    -0.39973  493(v)
    41. BD (   1) C  17 - C  18          1.97206    -0.71793  494(g),489(g),495(g),499(v)
                                                    505(v),496(g),267(v),266(v)
                                                    239(v),487(v)
    42. BD (   2) C  17 - C  18          1.64140    -0.27827  503(v),498(v),491(v),270(v)
                                                    296(v),251(g),244(v)
    43. BD (   1) C  17 - C  22          1.95809    -0.69593  502(g),492(g),506(v),490(v)
                                                    504(v),496(v),505(g),489(g)
                                                    257(v),284(v)
    44. BD (   1) C  18 - C  19          1.97632    -0.70337  489(v),492(g),497(g),501(v)
                                                    248(v),496(g),276(v),499(g)
                                                    275(v)
    45. BD (   1) C  18 - H  45          1.97931    -0.53217  494(v),497(v),492(g),495(g)
                                                    248(v),266(v)
    46. BD (   1) C  19 - C  20          1.97880    -0.70760  500(g),495(g),504(v),496(v)
                                                    258(v),285(v),501(g),499(g)
    47. BD (   2) C  19 - C  20          1.64483    -0.27547  503(v),493(v),288(v),261(v)
                                                    279(g),270(g)
    48. BD (   1) C  19 - H  46          1.97990    -0.53070  500(v),492(v),497(g),495(g)
                                                    275(v),257(v)
    49. BD (   1) C  20 - C  21          1.97632    -0.70343  505(v),502(g),497(g),499(v)
                                                    293(v),504(g),267(v),501(g)
                                                    266(v)
    50. BD (   1) C  20 - H  47          1.97990    -0.53073  495(v),502(v),497(g),500(g)
                                                    266(v),284(v)
    51. BD (   1) C  21 - C  22          1.97207    -0.71799  494(g),505(g),500(g),501(v)
                                                    489(v),504(g),276(v),275(v)
                                                    302(v),488(v)
    52. BD (   2) C  21 - C  22          1.64160    -0.27835  493(v),498(v),507(v),279(v)
                                                    251(v),296(g),307(v)
    53. BD (   1) C  21 - H  48          1.97933    -0.53233  494(v),497(v),502(g),500(g)
                                                    293(v),275(v)
    54. BD (   1) C  22 - C  23          1.96569    -0.66958  486(v),492(v),502(g),494(g)
                                                    506(g),500(v),311(v),284(v)
                                                    248(v)
    55. BD (   1) C  23 - O  24          1.99451    -1.10886  505(g),302(g),487(v),488(g)
                                                    494(v)
    56. BD (   2) C  23 - O  24          1.97304    -0.39999  503(v)
    57. BD (   1) C  27 - C  28          1.97666    -0.59999  469(v),480(v),481(g),472(g)
                                                    204(v),177(v),510(g),512(g)
                                                    511(g),509(g)
    58. BD (   1) C  27 - H  49          1.97719    -0.48643  482(v),511(v),205(v)
    59. BD (   1) C  27 - H  50          1.97902    -0.48854  477(v),472(v),508(g)
    60. BD (   1) C  28 - H  51          1.97776    -0.48890  473(v),509(v),178(v)
    61. BD (   1) C  28 - H  52          1.97673    -0.48642  471(v),481(v),176(v),508(g)
    62. CR (   1) O   1                  1.99972   -18.85359  113(v),455(v)
    63. CR (   1) C   2                  1.99930   -10.21589  456(v),469(v),470(v)
    64. CR (   1) O   3                  1.99962   -18.95500  132(v),113(v),114(v),131(v)
    65. CR (   1) C   4                  1.99880   -10.13496  456(g),454(v),142(v),160(v)
                                                    151(v)
    66. CR (   1) C   5                  1.99912   -10.05810  131(v),360(v),364(v),356(v)
                                                    138(v)
    67. CR (   1) C   6                  1.99912   -10.05126  133(v),368(v),372(v),376(v)
                                                    131(v)
    68. CR (   1) C   7                  1.99912   -10.05090  133(v),384(v),131(v),388(v)
                                                    380(v)
    69. CR (   1) N   8                  1.99914   -14.19312  114(v),180(v),120(v),177(v)
                                                    113(v),392(v)
    70. CR (   1) C   9                  1.99898   -10.10207  455(v),187(v),396(v),470(v)
                                                    349(v)
    71. CR (   1) C  10                  1.99908   -10.06259  178(v),400(v),404(v),195(v)
    72. CR (   1) C  11                  1.99911   -10.07158  205(v),186(v),412(v),408(v)
    73. CR (   1) C  12                  1.99891   -10.08689  484(v),416(v),213(v),340(v)
                                                    217(v),196(v)
    74. CR (   1) C  13                  1.99920   -10.22143  483(g),486(v),204(v),206(v)
                                                    480(g)
    75. CR (   1) O  14                  1.99965   -19.04017  213(v),232(v),212(v),487(v)
                                                    488(v)
    76. CR (   1) N  15                  1.99897   -14.29876  303(v),240(v),483(v),486(g)
                                                    490(v),506(v)
    77. CR (   1) C  16                  1.99915   -10.20585  492(v),488(v),486(v),248(v)
                                                    494(v)
    78. CR (   1) C  17                  1.99874   -10.09013  258(v),502(v),294(v),240(v)
                                                    490(v),494(g),495(v),293(v)
                                                    496(v),505(v)
    79. CR (   1) C  18                  1.99889   -10.09254  489(v),250(v),267(v),494(v)
                                                    497(v),420(v),268(v),499(v)
                                                    492(g)
    80. CR (   1) C  19                  1.99897   -10.09608  276(v),500(v),492(v),258(v)
                                                    496(v),260(v),424(v),501(v)
    81. CR (   1) C  20                  1.99897   -10.09610  267(v),495(v),502(v),285(v)
                                                    287(v),504(v),428(v),499(v)
    82. CR (   1) C  21                  1.99889   -10.09262  505(v),295(v),276(v),494(v)
                                                    497(v),432(v),277(v),501(v)
                                                    502(g)
    83. CR (   1) C  22                  1.99874   -10.09016  285(v),492(v),249(v),303(v)
                                                    506(v),494(g),500(v),248(v)
                                                    504(v),489(v)
    84. CR (   1) C  23                  1.99915   -10.20600  502(v),487(v),486(v),293(v)
                                                    494(v)
    85. CR (   1) O  24                  1.99971   -18.89038  302(v),505(v),488(v)
    86. CR (   1) O  25                  1.99971   -18.88997  239(v),489(v),487(v)
    87. CR (   1) O  26                  1.99969   -18.88902  212(v),480(v)
    88. CR (   1) C  27                  1.99911   -10.07503  205(v),436(v),348(v),440(v)
    89. CR (   1) C  28                  1.99908   -10.07076  448(v),444(v),178(v),339(v)
    90. LP (   1) O   1                  1.97071    -0.64177  113(v),455(v),454(v)
    91. LP (   2) O   1                  1.83801    -0.24168  454(v),455(v),116(v),114(v)
    92. LP (   1) O   3                  1.95286    -0.50828  453(v),452(v),132(v),113(v)
                                                    455(v),458(v),459(v),457(v)
                                                    461(r),116(v),131(v)
    93. LP (   2) O   3                  1.82510    -0.31289  452(v),453(v),459(v),458(v)
                                                    115(v),117(v),134(v),119(v)
    94. LP (   1) N   8                  1.74448    -0.25344  452(v),453(v),471(v),117(v)
                                                    473(v),472(v),115(v),393(v)
                                                    179(v),474(r)
    95. LP (   1) O  14                  1.96700    -0.61636  484(v),487(v),488(v),212(v)
                                                    232(v),230(v),215(v),213(v)
    96. LP (   2) O  14                  1.83867    -0.36155  485(v),488(v),487(v),216(v)
                                                    233(v),219(v)
    97. LP (   1) N  15                  1.67254    -0.30505  507(v),491(v),483(v),304(v)
                                                    241(v),223(v),221(v),480(r)
    98. LP (   1) O  24                  1.97648    -0.66795  302(v),505(v),488(v)
    99. LP (   2) O  24                  1.84566    -0.27522  488(v),505(v),306(v),303(v)
                                                    305(v)
   100. LP (   1) O  25                  1.97650    -0.66746  239(v),489(v),487(v)
   101. LP (   2) O  25                  1.84531    -0.27479  487(v),489(v),243(v),240(v)
                                                    242(v)
   102. LP (   1) O  26                  1.97320    -0.66891  212(v),480(v),483(v)
   103. LP (   2) O  26                  1.82784    -0.28245  483(v),480(v),215(v),213(v)
                                                    217(v)
   104. RY*(   1) O   1                  0.00088     1.24928   
   105. RY*(   2) O   1                  0.00079     1.15591   
   106. RY*(   3) O   1                  0.00020     1.68196   
   107. RY*(   4) O   1                  0.00010     1.19970   
   108. RY*(   5) O   1                  0.00001     2.87329   
   109. RY*(   6) O   1                  0.00002     2.84593   
   110. RY*(   7) O   1                  0.00001     3.17457   
   111. RY*(   8) O   1                  0.00001     2.78971   
   112. RY*(   9) O   1                  0.00000     2.84084   
   113. RY*(   1) C   2                  0.02595     0.59467   
   114. RY*(   2) C   2                  0.01062     1.39973   
   115. RY*(   3) C   2                  0.00670     1.95237   
   116. RY*(   4) C   2                  0.00429     1.71658   
   117. RY*(   5) C   2                  0.00295     1.34697   
   118. RY*(   6) C   2                  0.00195     1.74392   
   119. RY*(   7) C   2                  0.00173     1.41002   
   120. RY*(   8) C   2                  0.00073     0.94754   
   121. RY*(   9) C   2                  0.00003     2.12560   
   122. RY*(   1) O   3                  0.00304     1.26081   
   123. RY*(   2) O   3                  0.00230     1.18410   
   124. RY*(   3) O   3                  0.00110     1.77424   
   125. RY*(   4) O   3                  0.00071     1.67237   
   126. RY*(   5) O   3                  0.00013     2.73731   
   127. RY*(   6) O   3                  0.00010     2.99483   
   128. RY*(   7) O   3                  0.00003     2.83116   
   129. RY*(   8) O   3                  0.00001     2.74842   
   130. RY*(   9) O   3                  0.00002     2.71958   
   131. RY*(   1) C   4                  0.00657     0.76548   
   132. RY*(   2) C   4                  0.00447     0.90950   
   133. RY*(   3) C   4                  0.00394     0.74170   
   134. RY*(   4) C   4                  0.00130     2.06960   
   135. RY*(   5) C   4                  0.00108     2.28871   
   136. RY*(   6) C   4                  0.00082     1.78172   
   137. RY*(   7) C   4                  0.00066     2.12798   
   138. RY*(   8) C   4                  0.00059     1.86892   
   139. RY*(   9) C   4                  0.00040     1.39742   
   140. RY*(   1) C   5                  0.00378     0.77978   
   141. RY*(   2) C   5                  0.00317     0.71458   
   142. RY*(   3) C   5                  0.00126     0.73779   
   143. RY*(   4) C   5                  0.00022     0.93002   
   144. RY*(   5) C   5                  0.00005     2.05794   
   145. RY*(   6) C   5                  0.00001     2.12385   
   146. RY*(   7) C   5                  0.00001     2.16890   
   147. RY*(   8) C   5                  0.00001     2.21327   
   148. RY*(   9) C   5                  0.00001     2.29948   
   149. RY*(   1) C   6                  0.00383     0.77967   
   150. RY*(   2) C   6                  0.00251     0.76496   
   151. RY*(   3) C   6                  0.00112     0.69137   
   152. RY*(   4) C   6                  0.00019     1.01778   
   153. RY*(   5) C   6                  0.00010     1.97395   
   154. RY*(   6) C   6                  0.00002     2.20791   
   155. RY*(   7) C   6                  0.00001     2.13662   
   156. RY*(   8) C   6                  0.00000     2.22561   
   157. RY*(   9) C   6                  0.00001     2.33409   
   158. RY*(   1) C   7                  0.00384     0.77947   
   159. RY*(   2) C   7                  0.00250     0.76513   
   160. RY*(   3) C   7                  0.00118     0.69087   
   161. RY*(   4) C   7                  0.00019     1.02578   
   162. RY*(   5) C   7                  0.00010     1.96669   
   163. RY*(   6) C   7                  0.00002     2.21391   
   164. RY*(   7) C   7                  0.00001     2.15647   
   165. RY*(   8) C   7                  0.00001     2.32550   
   166. RY*(   9) C   7                  0.00001     2.21183   
   167. RY*(   1) N   8                  0.00474     0.94223   
   168. RY*(   2) N   8                  0.00248     1.15341   
   169. RY*(   3) N   8                  0.00159     1.38977   
   170. RY*(   4) N   8                  0.00091     1.52304   
   171. RY*(   5) N   8                  0.00021     2.38925   
   172. RY*(   6) N   8                  0.00017     2.53681   
   173. RY*(   7) N   8                  0.00011     2.62144   
   174. RY*(   8) N   8                  0.00002     2.64806   
   175. RY*(   9) N   8                  0.00002     2.35272   
   176. RY*(   1) C   9                  0.00684     0.94086   
   177. RY*(   2) C   9                  0.00453     1.02893   
   178. RY*(   3) C   9                  0.00227     0.77828   
   179. RY*(   4) C   9                  0.00108     2.06853   
   180. RY*(   5) C   9                  0.00069     1.59939   
   181. RY*(   6) C   9                  0.00056     1.40850   
   182. RY*(   7) C   9                  0.00026     2.07947   
   183. RY*(   8) C   9                  0.00020     2.20741   
   184. RY*(   9) C   9                  0.00012     2.21479   
   185. RY*(   1) C  10                  0.00591     1.02084   
   186. RY*(   2) C  10                  0.00211     0.75694   
   187. RY*(   3) C  10                  0.00127     0.86555   
   188. RY*(   4) C  10                  0.00089     1.03205   
   189. RY*(   5) C  10                  0.00028     2.00989   
   190. RY*(   6) C  10                  0.00013     2.05367   
   191. RY*(   7) C  10                  0.00014     2.13729   
   192. RY*(   8) C  10                  0.00003     2.26952   
   193. RY*(   9) C  10                  0.00001     2.19030   
   194. RY*(   1) C  11                  0.00567     1.01918   
   195. RY*(   2) C  11                  0.00317     0.80626   
   196. RY*(   3) C  11                  0.00117     0.97766   
   197. RY*(   4) C  11                  0.00049     0.99834   
   198. RY*(   5) C  11                  0.00028     1.96411   
   199. RY*(   6) C  11                  0.00014     1.91012   
   200. RY*(   7) C  11                  0.00012     2.16967   
   201. RY*(   8) C  11                  0.00002     2.30972   
   202. RY*(   9) C  11                  0.00002     2.16037   
   203. RY*(   1) C  12                  0.00605     1.02142   
   204. RY*(   2) C  12                  0.00421     0.95742   
   205. RY*(   3) C  12                  0.00189     0.77141   
   206. RY*(   4) C  12                  0.00156     0.99325   
   207. RY*(   5) C  12                  0.00053     2.11369   
   208. RY*(   6) C  12                  0.00038     2.00615   
   209. RY*(   7) C  12                  0.00022     2.13188   
   210. RY*(   8) C  12                  0.00021     2.21977   
   211. RY*(   9) C  12                  0.00007     2.21173   
   212. RY*(   1) C  13                  0.02347     0.59400   
   213. RY*(   2) C  13                  0.00997     1.18020   
   214. RY*(   3) C  13                  0.00632     0.69754   
   215. RY*(   4) C  13                  0.00514     1.63743   
   216. RY*(   5) C  13                  0.00372     1.90388   
   217. RY*(   6) C  13                  0.00159     1.21141   
   218. RY*(   7) C  13                  0.00114     2.10667   
   219. RY*(   8) C  13                  0.00026     1.81078   
   220. RY*(   9) C  13                  0.00006     2.15866   
   221. RY*(   1) O  14                  0.00408     1.26567   
   222. RY*(   2) O  14                  0.00394     1.15060   
   223. RY*(   3) O  14                  0.00150     1.79520   
   224. RY*(   4) O  14                  0.00088     1.46946   
   225. RY*(   5) O  14                  0.00013     2.88297   
   226. RY*(   6) O  14                  0.00011     2.70796   
   227. RY*(   7) O  14                  0.00005     2.75703   
   228. RY*(   8) O  14                  0.00002     2.76997   
   229. RY*(   9) O  14                  0.00002     2.68273   
   230. RY*(   1) N  15                  0.00387     1.17466   
   231. RY*(   2) N  15                  0.00346     1.18184   
   232. RY*(   3) N  15                  0.00193     1.13459   
   233. RY*(   4) N  15                  0.00144     2.62787   
   234. RY*(   5) N  15                  0.00110     1.31546   
   235. RY*(   6) N  15                  0.00051     2.12646   
   236. RY*(   7) N  15                  0.00046     2.70984   
   237. RY*(   8) N  15                  0.00024     2.27321   
   238. RY*(   9) N  15                  0.00005     2.55932   
   239. RY*(   1) C  16                  0.01868     0.53905   
   240. RY*(   2) C  16                  0.01119     1.17498   
   241. RY*(   3) C  16                  0.00458     1.59767   
   242. RY*(   4) C  16                  0.00415     1.18212   
   243. RY*(   5) C  16                  0.00268     1.52414   
   244. RY*(   6) C  16                  0.00106     1.40604   
   245. RY*(   7) C  16                  0.00046     1.48069   
   246. RY*(   8) C  16                  0.00037     2.04480   
   247. RY*(   9) C  16                  0.00003     2.12189   
   248. RY*(   1) C  17                  0.00607     1.12111   
   249. RY*(   2) C  17                  0.00369     0.98218   
   250. RY*(   3) C  17                  0.00219     0.71901   
   251. RY*(   4) C  17                  0.00099     0.78201   
   252. RY*(   5) C  17                  0.00081     1.74737   
   253. RY*(   6) C  17                  0.00026     1.92369   
   254. RY*(   7) C  17                  0.00024     2.33876   
   255. RY*(   8) C  17                  0.00016     2.24157   
   256. RY*(   9) C  17                  0.00003     2.18510   
   257. RY*(   1) C  18                  0.00637     1.09961   
   258. RY*(   2) C  18                  0.00297     0.66439   
   259. RY*(   3) C  18                  0.00109     0.82528   
   260. RY*(   4) C  18                  0.00088     0.60343   
   261. RY*(   5) C  18                  0.00050     1.63837   
   262. RY*(   6) C  18                  0.00010     2.35285   
   263. RY*(   7) C  18                  0.00006     2.32784   
   264. RY*(   8) C  18                  0.00001     1.96209   
   265. RY*(   9) C  18                  0.00001     2.11885   
   266. RY*(   1) C  19                  0.00531     1.15137   
   267. RY*(   2) C  19                  0.00256     0.64180   
   268. RY*(   3) C  19                  0.00091     0.65691   
   269. RY*(   4) C  19                  0.00066     1.46728   
   270. RY*(   5) C  19                  0.00060     1.04616   
   271. RY*(   6) C  19                  0.00015     2.35288   
   272. RY*(   7) C  19                  0.00005     2.22691   
   273. RY*(   8) C  19                  0.00000     1.82771   
   274. RY*(   9) C  19                  0.00000     2.17750   
   275. RY*(   1) C  20                  0.00531     1.15130   
   276. RY*(   2) C  20                  0.00256     0.64177   
   277. RY*(   3) C  20                  0.00091     0.65669   
   278. RY*(   4) C  20                  0.00066     1.46612   
   279. RY*(   5) C  20                  0.00060     1.04724   
   280. RY*(   6) C  20                  0.00015     2.35283   
   281. RY*(   7) C  20                  0.00005     2.22708   
   282. RY*(   8) C  20                  0.00000     1.85261   
   283. RY*(   9) C  20                  0.00000     2.15263   
   284. RY*(   1) C  21                  0.00637     1.09930   
   285. RY*(   2) C  21                  0.00297     0.66436   
   286. RY*(   3) C  21                  0.00109     0.82502   
   287. RY*(   4) C  21                  0.00088     0.60309   
   288. RY*(   5) C  21                  0.00050     1.63858   
   289. RY*(   6) C  21                  0.00010     2.35270   
   290. RY*(   7) C  21                  0.00006     2.32789   
   291. RY*(   8) C  21                  0.00001     1.96815   
   292. RY*(   9) C  21                  0.00001     2.11255   
   293. RY*(   1) C  22                  0.00607     1.12076   
   294. RY*(   2) C  22                  0.00369     0.98305   
   295. RY*(   3) C  22                  0.00219     0.71832   
   296. RY*(   4) C  22                  0.00099     0.77681   
   297. RY*(   5) C  22                  0.00081     1.75256   
   298. RY*(   6) C  22                  0.00026     1.92153   
   299. RY*(   7) C  22                  0.00024     2.34091   
   300. RY*(   8) C  22                  0.00016     2.24143   
   301. RY*(   9) C  22                  0.00003     2.18516   
   302. RY*(   1) C  23                  0.01867     0.53891   
   303. RY*(   2) C  23                  0.01117     1.17468   
   304. RY*(   3) C  23                  0.00459     1.60433   
   305. RY*(   4) C  23                  0.00414     1.17246   
   306. RY*(   5) C  23                  0.00268     1.52912   
   307. RY*(   6) C  23                  0.00106     1.40968   
   308. RY*(   7) C  23                  0.00046     1.48206   
   309. RY*(   8) C  23                  0.00037     2.03813   
   310. RY*(   9) C  23                  0.00003     2.12126   
   311. RY*(   1) O  24                  0.00244     1.21283   
   312. RY*(   2) O  24                  0.00069     1.10340   
   313. RY*(   3) O  24                  0.00026     1.61032   
   314. RY*(   4) O  24                  0.00008     1.04788   
   315. RY*(   5) O  24                  0.00001     3.06804   
   316. RY*(   6) O  24                  0.00001     2.66926   
   317. RY*(   7) O  24                  0.00000     2.86153   
   318. RY*(   8) O  24                  0.00001     3.10772   
   319. RY*(   9) O  24                  0.00000     2.81751   
   320. RY*(   1) O  25                  0.00244     1.21345   
   321. RY*(   2) O  25                  0.00069     1.10401   
   322. RY*(   3) O  25                  0.00026     1.60975   
   323. RY*(   4) O  25                  0.00008     1.04862   
   324. RY*(   5) O  25                  0.00002     3.25816   
   325. RY*(   6) O  25                  0.00001     2.66751   
   326. RY*(   7) O  25                  0.00000     2.84887   
   327. RY*(   8) O  25                  0.00001     2.98813   
   328. RY*(   9) O  25                  0.00000     2.76420   
   329. RY*(   1) O  26                  0.00268     1.22932   
   330. RY*(   2) O  26                  0.00039     1.12238   
   331. RY*(   3) O  26                  0.00013     1.53424   
   332. RY*(   4) O  26                  0.00007     1.51593   
   333. RY*(   5) O  26                  0.00002     2.71217   
   334. RY*(   6) O  26                  0.00001     2.75792   
   335. RY*(   7) O  26                  0.00000     2.76364   
   336. RY*(   8) O  26                  0.00001     2.92579   
   337. RY*(   9) O  26                  0.00001     2.84980   
   338. RY*(   1) C  27                  0.00572     1.01315   
   339. RY*(   2) C  27                  0.00316     0.80660   
   340. RY*(   3) C  27                  0.00120     0.96087   
   341. RY*(   4) C  27                  0.00049     0.98867   
   342. RY*(   5) C  27                  0.00028     1.95342   
   343. RY*(   6) C  27                  0.00014     1.94411   
   344. RY*(   7) C  27                  0.00012     2.14543   
   345. RY*(   8) C  27                  0.00002     2.16147   
   346. RY*(   9) C  27                  0.00002     2.31126   
   347. RY*(   1) C  28                  0.00570     1.01773   
   348. RY*(   2) C  28                  0.00268     0.73750   
   349. RY*(   3) C  28                  0.00120     0.92382   
   350. RY*(   4) C  28                  0.00060     0.97099   
   351. RY*(   5) C  28                  0.00029     2.00323   
   352. RY*(   6) C  28                  0.00013     1.93755   
   353. RY*(   7) C  28                  0.00012     2.18642   
   354. RY*(   8) C  28                  0.00002     2.30900   
   355. RY*(   9) C  28                  0.00002     2.13399   
   356. RY*(   1) H  29                  0.00202     0.41043   
   357. RY*(   2) H  29                  0.00020     1.80919   
   358. RY*(   3) H  29                  0.00012     1.82823   
   359. RY*(   4) H  29                  0.00004     2.28789   
   360. RY*(   1) H  30                  0.00113     0.47595   
   361. RY*(   2) H  30                  0.00021     1.81005   
   362. RY*(   3) H  30                  0.00013     1.78549   
   363. RY*(   4) H  30                  0.00003     2.24017   
   364. RY*(   1) H  31                  0.00201     0.41095   
   365. RY*(   2) H  31                  0.00020     1.80935   
   366. RY*(   3) H  31                  0.00012     1.82827   
   367. RY*(   4) H  31                  0.00004     2.28815   
   368. RY*(   1) H  32                  0.00214     0.47180   
   369. RY*(   2) H  32                  0.00020     1.81128   
   370. RY*(   3) H  32                  0.00014     1.81200   
   371. RY*(   4) H  32                  0.00005     2.32734   
   372. RY*(   1) H  33                  0.00127     0.46001   
   373. RY*(   2) H  33                  0.00021     1.82007   
   374. RY*(   3) H  33                  0.00013     1.79940   
   375. RY*(   4) H  33                  0.00003     2.25587   
   376. RY*(   1) H  34                  0.00194     0.41915   
   377. RY*(   2) H  34                  0.00020     1.82085   
   378. RY*(   3) H  34                  0.00012     1.82843   
   379. RY*(   4) H  34                  0.00004     2.28666   
   380. RY*(   1) H  35                  0.00192     0.41993   
   381. RY*(   2) H  35                  0.00020     1.82132   
   382. RY*(   3) H  35                  0.00012     1.82944   
   383. RY*(   4) H  35                  0.00004     2.28715   
   384. RY*(   1) H  36                  0.00220     0.46972   
   385. RY*(   2) H  36                  0.00020     1.81363   
   386. RY*(   3) H  36                  0.00014     1.81291   
   387. RY*(   4) H  36                  0.00005     2.32807   
   388. RY*(   1) H  37                  0.00127     0.45963   
   389. RY*(   2) H  37                  0.00021     1.82030   
   390. RY*(   3) H  37                  0.00013     1.79949   
   391. RY*(   4) H  37                  0.00003     2.25677   
   392. RY*(   1) H  38                  0.00337     0.45591   
   393. RY*(   2) H  38                  0.00061     1.70228   
   394. RY*(   3) H  38                  0.00020     1.92834   
   395. RY*(   4) H  38                  0.00004     2.35439   
   396. RY*(   1) H  39                  0.00431     0.40953   
   397. RY*(   2) H  39                  0.00012     1.86669   
   398. RY*(   3) H  39                  0.00009     2.02397   
   399. RY*(   4) H  39                  0.00004     2.31914   
   400. RY*(   1) H  40                  0.00251     0.40486   
   401. RY*(   2) H  40                  0.00017     1.86945   
   402. RY*(   3) H  40                  0.00012     1.85841   
   403. RY*(   4) H  40                  0.00004     2.35044   
   404. RY*(   1) H  41                  0.00325     0.39469   
   405. RY*(   2) H  41                  0.00017     1.91108   
   406. RY*(   3) H  41                  0.00013     1.83179   
   407. RY*(   4) H  41                  0.00004     2.31215   
   408. RY*(   1) H  42                  0.00227     0.37646   
   409. RY*(   2) H  42                  0.00018     1.87148   
   410. RY*(   3) H  42                  0.00011     1.85611   
   411. RY*(   4) H  42                  0.00004     2.33133   
   412. RY*(   1) H  43                  0.00285     0.41545   
   413. RY*(   2) H  43                  0.00018     1.93385   
   414. RY*(   3) H  43                  0.00014     1.82443   
   415. RY*(   4) H  43                  0.00004     2.33020   
   416. RY*(   1) H  44                  0.00382     0.37756   
   417. RY*(   2) H  44                  0.00016     1.95728   
   418. RY*(   3) H  44                  0.00010     1.82285   
   419. RY*(   4) H  44                  0.00004     2.35084   
   420. RY*(   1) H  45                  0.00223     0.32595   
   421. RY*(   2) H  45                  0.00016     1.64370   
   422. RY*(   3) H  45                  0.00008     1.98835   
   423. RY*(   4) H  45                  0.00006     2.32808   
   424. RY*(   1) H  46                  0.00151     0.33845   
   425. RY*(   2) H  46                  0.00016     1.62687   
   426. RY*(   3) H  46                  0.00008     1.95524   
   427. RY*(   4) H  46                  0.00006     2.31106   
   428. RY*(   1) H  47                  0.00151     0.33839   
   429. RY*(   2) H  47                  0.00016     1.62682   
   430. RY*(   3) H  47                  0.00008     1.95517   
   431. RY*(   4) H  47                  0.00006     2.31100   
   432. RY*(   1) H  48                  0.00223     0.32564   
   433. RY*(   2) H  48                  0.00016     1.64350   
   434. RY*(   3) H  48                  0.00008     1.98829   
   435. RY*(   4) H  48                  0.00006     2.32769   
   436. RY*(   1) H  49                  0.00287     0.41148   
   437. RY*(   2) H  49                  0.00017     1.93226   
   438. RY*(   3) H  49                  0.00014     1.82360   
   439. RY*(   4) H  49                  0.00004     2.32565   
   440. RY*(   1) H  50                  0.00226     0.37404   
   441. RY*(   2) H  50                  0.00017     1.86650   
   442. RY*(   3) H  50                  0.00011     1.85140   
   443. RY*(   4) H  50                  0.00004     2.32878   
   444. RY*(   1) H  51                  0.00303     0.39597   
   445. RY*(   2) H  51                  0.00018     1.90955   
   446. RY*(   3) H  51                  0.00014     1.83279   
   447. RY*(   4) H  51                  0.00004     2.30951   
   448. RY*(   1) H  52                  0.00263     0.37070   
   449. RY*(   2) H  52                  0.00017     1.86012   
   450. RY*(   3) H  52                  0.00012     1.84930   
   451. RY*(   4) H  52                  0.00004     2.33027   
   452. BD*(   1) O   1 - C   2          0.22552     0.27643  453(g),456(v),120(g),113(g)
                                                    454(g),106(g),119(g),469(v)
                                                    115(g),105(g),455(g),107(g)
                                                    118(g),470(v)
   453. BD*(   2) O   1 - C   2          0.17346     0.35965  452(g),454(g),469(v),120(g)
                                                    113(g),470(v),106(g),118(g)
                                                    455(g),456(v),115(g),107(g)
                                                    400(r),457(r),368(r),121(g)
   454. BD*(   1) C   2 - O   3          0.09769     0.38819   
   455. BD*(   1) C   2 - N   8          0.07020     0.48374   
   456. BD*(   1) O   3 - C   4          0.06526     0.25758   
   457. BD*(   1) C   4 - C   5          0.02386     0.38769   
   458. BD*(   1) C   4 - C   6          0.02993     0.38721   
   459. BD*(   1) C   4 - C   7          0.02981     0.38753   
   460. BD*(   1) C   5 - H  29          0.00658     0.44724   
   461. BD*(   1) C   5 - H  30          0.00526     0.44294   
   462. BD*(   1) C   5 - H  31          0.00656     0.44770   
   463. BD*(   1) C   6 - H  32          0.00880     0.47450   
   464. BD*(   1) C   6 - H  33          0.00655     0.44524   
   465. BD*(   1) C   6 - H  34          0.00635     0.44778   
   466. BD*(   1) C   7 - H  35          0.00632     0.44877   
   467. BD*(   1) C   7 - H  36          0.00881     0.47486   
   468. BD*(   1) C   7 - H  37          0.00654     0.44542   
   469. BD*(   1) N   8 - C   9          0.02806     0.37207   
   470. BD*(   1) N   8 - H  38          0.01913     0.42755   
   471. BD*(   1) C   9 - C  10          0.03310     0.38640   
   472. BD*(   1) C   9 - C  28          0.02420     0.38857   
   473. BD*(   1) C   9 - H  39          0.02677     0.45640   
   474. BD*(   1) C  10 - C  11          0.01409     0.40022   
   475. BD*(   1) C  10 - H  40          0.01211     0.46223   
   476. BD*(   1) C  10 - H  41          0.01764     0.43173   
   477. BD*(   1) C  11 - C  12          0.02382     0.37061   
   478. BD*(   1) C  11 - H  42          0.01205     0.45372   
   479. BD*(   1) C  11 - H  43          0.01654     0.44660   
   480. BD*(   1) C  12 - C  13          0.05790     0.40014   
   481. BD*(   1) C  12 - C  27          0.02389     0.36839   
   482. BD*(   1) C  12 - H  44          0.02185     0.43846   
   483. BD*(   1) C  13 - O  14          0.14154     0.28028  486(g),213(g),221(g),225(g)
                                                    484(g),482(v)
   484. BD*(   1) C  13 - O  26          0.01856     0.61840   
   485. BD*(   2) C  13 - O  26          0.17173     0.00487  216(g),330(g),481(v),477(v)
   486. BD*(   1) O  14 - N  15          0.04024     0.21859   
   487. BD*(   1) N  15 - C  16          0.10646     0.37281  488(g),505(v),240(g),494(v)
                                                    234(g),490(g),506(v),231(g)
                                                    486(g),492(v)
   488. BD*(   1) N  15 - C  23          0.10613     0.37323  487(g),489(v),303(g),494(v)
                                                    234(g),506(g),490(v),231(g)
                                                    486(g),502(v)
   489. BD*(   1) C  16 - C  17          0.07346     0.41309   
   490. BD*(   1) C  16 - O  25          0.01170     0.60785   
   491. BD*(   2) C  16 - O  25          0.22944     0.00347  493(v),507(r),321(g),241(g)
                                                    245(g)
   492. BD*(   1) C  17 - C  18          0.02482     0.56205   
   493. BD*(   2) C  17 - C  18          0.33354     0.01629  503(v),498(v),491(v),259(g)
                                                    252(g),270(v),251(g)
   494. BD*(   1) C  17 - C  22          0.03094     0.53685   
   495. BD*(   1) C  18 - C  19          0.01548     0.54158   
   496. BD*(   1) C  18 - H  45          0.01508     0.44962   
   497. BD*(   1) C  19 - C  20          0.01700     0.54369   
   498. BD*(   2) C  19 - C  20          0.30574     0.00871  503(v),493(v),278(g),269(g)
   499. BD*(   1) C  19 - H  46          0.01349     0.45022   
   500. BD*(   1) C  20 - C  21          0.01548     0.54153   
   501. BD*(   1) C  20 - H  47          0.01349     0.45016   
   502. BD*(   1) C  21 - C  22          0.02484     0.56192   
   503. BD*(   2) C  21 - C  22          0.33396     0.01619  493(v),498(v),507(v),286(g)
                                                    297(g),279(v),296(g)
   504. BD*(   1) C  21 - H  48          0.01508     0.44939   
   505. BD*(   1) C  22 - C  23          0.07335     0.41318   
   506. BD*(   1) C  23 - O  24          0.01173     0.60696   
   507. BD*(   2) C  23 - O  24          0.23055     0.00299  503(v),491(r),312(g),304(g)
                                                    308(g)
   508. BD*(   1) C  27 - C  28          0.01316     0.39483   
   509. BD*(   1) C  27 - H  49          0.01652     0.44365   
   510. BD*(   1) C  27 - H  50          0.01195     0.45086   
   511. BD*(   1) C  28 - H  51          0.01906     0.42231   
   512. BD*(   1) C  28 - H  52          0.01239     0.44928   
       -------------------------------
              Total Lewis  201.93962  ( 98.0289%)
        Valence non-Lewis    3.55556  (  1.7260%)
        Rydberg non-Lewis    0.50482  (  0.2451%)
       -------------------------------
            Total unit  1  206.00000  (100.0000%)
           Charge unit  1    0.00000
 Unable to Open any file for archive entry.
 1\1\GINC-COMPUTE-0-2\SP\RB3LYP\def2SVP\C20H24N2O6\ZAHRT2\13-Mar-2021\0
 \\# b3lyp/def2svp geom=NewRedundant pop=NBO\\27\\0,1\O,0,-3.8072918826
 ,0.3228980856,0.9804936727\C,0,-4.0120011404,0.0096137646,-0.176270525
 \O,0,-5.2113616044,-0.0008014335,-0.7973224382\C,0,-6.4360337777,0.372
 5906912,-0.0927249981\C,0,-7.5106675266,0.2112723005,-1.166368279\C,0,
 -6.3493997093,1.8277934565,0.3728291162\C,0,-6.6842320756,-0.589127364
 6,1.0713206477\N,0,-3.0414260606,-0.4002158811,-1.0432573216\C,0,-1.63
 49909813,-0.3525589796,-0.6897328161\C,0,-1.0280633008,1.0453903902,-0
 .8866714864\C,0,0.4579619486,1.0699921854,-0.5262911514\C,0,1.23221810
 25,0.0158562981,-1.3423650054\C,0,2.7047907081,0.0407060822,-1.0335367
 173\O,0,2.9047878634,-0.2679279635,0.3155206231\N,0,4.2165547232,-0.27
 85217801,0.6738456063\C,0,4.9139895597,0.9115540305,0.9702312892\C,0,6
 .3333267936,0.4610399409,1.0950955868\C,0,7.4628963792,1.1831669775,1.
 4553778732\C,0,8.6884312363,0.5005282914,1.4800292073\C,0,8.7647624724
 ,-0.8603891506,1.1533625273\C,0,7.6180632632,-1.5832620171,0.791357884
 7\C,0,6.4096549249,-0.9002554398,0.7683765608\C,0,5.0431673738,-1.3921
 448239,0.4171984057\O,0,4.6728903944,-2.4606938086,0.0080356463\O,0,4.
 4232519388,2.0036012227,1.0805344573\O,0,3.6155558503,0.2747994375,-1.
 7694430838\C,0,0.634102839,-1.3885975858,-1.123907966\C,0,-0.854383839
 2,-1.409312012,-1.4756064061\H,0,-7.3039237929,0.8726123131,-2.0211536
 109\H,0,-8.4993265267,0.4663976546,-0.7566568084\H,0,-7.5387540248,-0.
 8266811472,-1.5303868798\H,0,-5.5682440141,1.9496821326,1.1329628862\H
 ,0,-7.3152594492,2.138662281,0.7999492763\H,0,-6.1235892749,2.48682758
 7,-0.4799102971\H,0,-6.6959435673,-1.6288804234,0.7092836646\H,0,-5.90
 39805798,-0.4877057854,1.8354342528\H,0,-7.6623766031,-0.3737296165,1.
 5282934786\H,0,-3.3080659819,-0.5278170251,-2.0125024793\H,0,-1.579194
 4095,-0.5934818086,0.3840829484\H,0,-1.5833304531,1.7651940558,-0.2663
 34955\H,0,-1.1656124474,1.3467988586,-1.9411475687\H,0,0.8841270294,2.
 0702361311,-0.7011952341\H,0,0.5874845952,0.8552632333,0.5467267199\H,
 0,1.1648488072,0.271030929,-2.4120446501\H,0,7.3905013758,2.2435054491
 ,1.7046118825\H,0,9.5990631115,1.037116247,1.7557240147\H,0,9.73373857
 96,-1.3639700332,1.1793866638\H,0,7.6646353386,-2.642581076,0.53184154
 15\H,0,0.7726648689,-1.6729566246,-0.0685388313\H,0,1.1829320526,-2.12
 99518878,-1.7254283948\H,0,-0.9783419977,-1.2171459206,-2.5581752176\H
 ,0,-1.2806071094,-2.4054204383,-1.2776000496\\Version=ES64L-G16RevC.01
 \State=1-A\HF=-1336.4943662\RMSD=5.059e-09\Dipole=0.4987544,-0.2043239
 ,-0.3634589\Quadrupole=25.7596062,-14.2387599,-11.5208463,-0.7105661,1
 4.9261943,-0.5235449\PG=C01 [X(C20H24N2O6)]\\@
 The archive entry for this job was punched.


 ALL OUR THINKING ABOUT NATURE MUST NECESSARILY MOVE IN CIRCLES OR SPIRALS;
 FOR WE CAN ONLY UNDERSTAND NATURE IF WE THINK ABOUT HER, AND WE CAN ONLY
 THINK BECAUSE OUR BRAIN IS BUILT IN ACCORDANCE WITH NATURE'S LAWS.

                                             -- TIMOTHY FERRIS, "GALAXIES"
 File lengths (MBytes):  RWF=    147 Int=      0 D2E=      0 Chk=     16 Scr=      1
 Normal termination of Gaussian 16
