# Supplementary material for: Machine-Learning-Guided Discovery of Electrochemical Reactions
Source: J Am Chem Soc. 2022 Dec 2;144(49):22599–610. doi: 10.1021/jacs.2c08997 (PMC9756344; doi:10.1021/jacs.2c08997)
Supplement: Supplementary file 4 — ja2c08997_si_004.zip [file ja2c08997_si_004.zip › Reactivity Prediction/Nlogs_notimes/38.log]

 Entering Gaussian System, Link 0=g16
 Input=38.gjf
 Output=38.log
 Initial command:
  
 Copyright (c) 1988-2019, Gaussian, Inc.  All Rights Reserved.
  
 This is part of the Gaussian(R) 16 program.  It is based on
 the Gaussian(R) 09 system (copyright 2009, Gaussian, Inc.),
 the Gaussian(R) 03 system (copyright 2003, Gaussian, Inc.),
 the Gaussian(R) 98 system (copyright 1998, Gaussian, Inc.),
 the Gaussian(R) 94 system (copyright 1995, Gaussian, Inc.),
 the Gaussian 92(TM) system (copyright 1992, Gaussian, Inc.),
 the Gaussian 90(TM) system (copyright 1990, Gaussian, Inc.),
 the Gaussian 88(TM) system (copyright 1988, Gaussian, Inc.),
 the Gaussian 86(TM) system (copyright 1986, Carnegie Mellon
 University), and the Gaussian 82(TM) system (copyright 1983,
 Carnegie Mellon University). Gaussian is a federally registered
 trademark of Gaussian, Inc.
  
 This software contains proprietary and confidential information,
 including trade secrets, belonging to Gaussian, Inc.
  
 This software is provided under written license and may be
 used, copied, transmitted, or stored only in accord with that
 written license.
  
 The following legend is applicable only to US Government
 contracts under FAR:
  
                    RESTRICTED RIGHTS LEGEND
  
 Use, reproduction and disclosure by the US Government is
 subject to restrictions as set forth in subparagraphs (a)
 and (c) of the Commercial Computer Software - Restricted
 Rights clause in FAR 52.227-19.
  
 Gaussian, Inc.
 340 Quinnipiac St., Bldg. 40, Wallingford CT 06492
  
  
 ---------------------------------------------------------------
 Warning -- This program may not be used in any manner that
 competes with the business of Gaussian, Inc. or will provide
 assistance to any competitor of Gaussian, Inc.  The licensee
 of this program is prohibited from giving any competitor of
 Gaussian, Inc. access to this program.  By using this program,
 the user acknowledges that Gaussian, Inc. is engaged in the
 business of creating and licensing software in the field of
 computational chemistry and represents and warrants to the
 licensee that it is not a competitor of Gaussian, Inc. and that
 it will not use this program in any manner prohibited above.
 ---------------------------------------------------------------
  

 Cite this work as:
 Gaussian 16, Revision C.01,
 M. J. Frisch, G. W. Trucks, H. B. Schlegel, G. E. Scuseria, 
 M. A. Robb, J. R. Cheeseman, G. Scalmani, V. Barone, 
 G. A. Petersson, H. Nakatsuji, X. Li, M. Caricato, A. V. Marenich, 
 J. Bloino, B. G. Janesko, R. Gomperts, B. Mennucci, H. P. Hratchian, 
 J. V. Ortiz, A. F. Izmaylov, J. L. Sonnenberg, D. Williams-Young, 
 F. Ding, F. Lipparini, F. Egidi, J. Goings, B. Peng, A. Petrone, 
 T. Henderson, D. Ranasinghe, V. G. Zakrzewski, J. Gao, N. Rega, 
 G. Zheng, W. Liang, M. Hada, M. Ehara, K. Toyota, R. Fukuda, 
 J. Hasegawa, M. Ishida, T. Nakajima, Y. Honda, O. Kitao, H. Nakai, 
 T. Vreven, K. Throssell, J. A. Montgomery, Jr., J. E. Peralta, 
 F. Ogliaro, M. J. Bearpark, J. J. Heyd, E. N. Brothers, K. N. Kudin, 
 V. N. Staroverov, T. A. Keith, R. Kobayashi, J. Normand, 
 K. Raghavachari, A. P. Rendell, J. C. Burant, S. S. Iyengar, 
 J. Tomasi, M. Cossi, J. M. Millam, M. Klene, C. Adamo, R. Cammi, 
 J. W. Ochterski, R. L. Martin, K. Morokuma, O. Farkas, 
 J. B. Foresman, and D. J. Fox, Gaussian, Inc., Wallingford CT, 2019.
 
 ******************************************
 Gaussian 16:  ES64L-G16RevC.01  3-Jul-2019
                15-Mar-2021 
 ******************************************
 %nprocshared=4
 Will use up to    4 processors via shared memory.
 %mem=1500MB
 -------------------------------------------------
 # b3lyp empiricaldispersion=gd3bj pop=nbo def2svp
 -------------------------------------------------
 1/38=1,172=1/1;
 2/12=2,17=6,18=5,40=1/2;
 3/5=43,7=101,11=2,25=1,30=1,74=-5,124=41/1,2,3;
 4//1;
 5/5=2,38=5/2;
 6/7=2,8=2,9=2,10=2,28=1,40=1/1,7;
 99/5=1,9=1/99;
 --------------------------------------------------------
 O=C(ON1C(C(C=CC=C2)=C2C1=O)=O)[C@H](CC3=CC=CC=C3)NC(C)=O
 --------------------------------------------------------
 Symbolic Z-matrix:
 Charge =  0 Multiplicity = 1
 O                     0.22629  -0.13859   1.37426 
 C                     0.6944   -0.43035   0.32149 
 O                    -0.03398  -0.31466  -0.88095 
 N                    -1.3499   -0.04136  -0.68362 
 C                    -1.84775   1.26834  -0.52874 
 C                    -3.27058   1.05078  -0.12579 
 C                    -4.27564   1.98067   0.10106 
 C                    -5.53582   1.49385   0.48097 
 C                    -5.76783   0.119     0.62197 
 C                    -4.74733  -0.81524   0.38784 
 C                    -3.50295  -0.32578   0.01508 
 C                    -2.23994  -1.05978  -0.28873 
 O                    -1.96803  -2.23206  -0.23285 
 O                    -1.22989   2.28495  -0.70769 
 C                     2.03718  -1.0568   -0.01015 
 C                     2.85886  -0.21377  -1.00538 
 C                     3.14345   1.17147  -0.47402 
 C                     2.20719   2.20558  -0.62721 
 C                     2.44441   3.46611  -0.0739 
 C                     3.62251   3.71313   0.63525 
 C                     4.56176   2.68978   0.79275 
 C                     4.32023   1.42808   0.24499 
 N                     1.76646  -2.4015   -0.48452 
 C                     2.09364  -3.51243   0.26375 
 C                     1.49679  -4.80427  -0.26137 
 O                     2.79518  -3.44767   1.25421 
 H                    -4.08189   3.04921  -0.00962 
 H                    -6.34958   2.19677   0.67261 
 H                    -6.75889  -0.22917   0.92124 
 H                    -4.91538  -1.8883    0.49674 
 H                     2.58128  -1.15972   0.93749 
 H                     3.79483  -0.76217  -1.18819 
 H                     2.31511  -0.1586   -1.96101 
 H                     1.2751    2.02986  -1.16751 
 H                     1.69796   4.25416  -0.19747 
 H                     3.80877   4.69989   1.06611 
 H                     5.48604   2.87395   1.34589 
 H                     5.05554   0.62895   0.37526 
 H                     1.07766  -2.49876  -1.22278 
 H                     1.73499  -4.94857  -1.32705 
 H                     1.89121  -5.64388   0.32271 
 H                     0.39933  -4.76959  -0.16251 
 
                          Input orientation:                          
 ---------------------------------------------------------------------
 Center     Atomic      Atomic             Coordinates (Angstroms)
 Number     Number       Type             X           Y           Z
 ---------------------------------------------------------------------
      1          8           0        0.226290   -0.138586    1.374264
      2          6           0        0.694399   -0.430348    0.321489
      3          8           0       -0.033980   -0.314657   -0.880952
      4          7           0       -1.349896   -0.041361   -0.683616
      5          6           0       -1.847745    1.268341   -0.528739
      6          6           0       -3.270579    1.050775   -0.125789
      7          6           0       -4.275644    1.980666    0.101058
      8          6           0       -5.535818    1.493845    0.480969
      9          6           0       -5.767827    0.119003    0.621970
     10          6           0       -4.747332   -0.815243    0.387842
     11          6           0       -3.502954   -0.325781    0.015075
     12          6           0       -2.239943   -1.059780   -0.288732
     13          8           0       -1.968026   -2.232059   -0.232846
     14          8           0       -1.229892    2.284945   -0.707689
     15          6           0        2.037176   -1.056802   -0.010148
     16          6           0        2.858855   -0.213767   -1.005384
     17          6           0        3.143454    1.171472   -0.474023
     18          6           0        2.207190    2.205579   -0.627206
     19          6           0        2.444411    3.466110   -0.073901
     20          6           0        3.622513    3.713134    0.635247
     21          6           0        4.561758    2.689782    0.792753
     22          6           0        4.320231    1.428081    0.244991
     23          7           0        1.766456   -2.401501   -0.484516
     24          6           0        2.093640   -3.512425    0.263750
     25          6           0        1.496786   -4.804272   -0.261370
     26          8           0        2.795182   -3.447667    1.254212
     27          1           0       -4.081886    3.049205   -0.009616
     28          1           0       -6.349576    2.196768    0.672610
     29          1           0       -6.758888   -0.229166    0.921244
     30          1           0       -4.915382   -1.888301    0.496742
     31          1           0        2.581280   -1.159718    0.937488
     32          1           0        3.794825   -0.762172   -1.188187
     33          1           0        2.315106   -0.158604   -1.961014
     34          1           0        1.275095    2.029856   -1.167513
     35          1           0        1.697958    4.254158   -0.197465
     36          1           0        3.808769    4.699887    1.066105
     37          1           0        5.486035    2.873950    1.345893
     38          1           0        5.055544    0.628949    0.375257
     39          1           0        1.077656   -2.498762   -1.222783
     40          1           0        1.734992   -4.948574   -1.327046
     41          1           0        1.891209   -5.643884    0.322706
     42          1           0        0.399332   -4.769591   -0.162506
 ---------------------------------------------------------------------
                    Distance matrix (angstroms):
                    1          2          3          4          5
     1  O    0.000000
     2  C    1.188523   0.000000
     3  O    2.277003   1.410597   0.000000
     4  N    2.593971   2.310993   1.358406   0.000000
     5  C    3.146821   3.173473   2.433039   1.409667   0.000000
     6  C    3.986581   4.256152   3.593083   2.278806   1.494711
     7  C    5.136116   5.528373   4.921846   3.642020   2.607440
     8  C    6.055138   6.522542   5.949431   4.608151   3.830437
     9  C    6.046630   6.492491   5.943386   4.609597   4.244073
    10  C    5.115448   5.455729   4.906741   3.645475   3.686333
    11  C    3.973625   4.209821   3.582844   2.281386   2.361499
    12  C    3.113914   3.062502   2.402541   1.409005   2.373093
    13  O    3.432267   3.262201   2.799465   2.320439   3.514942
    14  O    3.511196   3.483521   2.866733   2.329524   1.203017
    15  C    2.457443   1.518380   2.366171   3.599574   4.557174
    16  C    3.549475   2.548013   2.897267   4.224552   4.957410
    17  C    3.693543   3.032579   3.531325   4.658872   4.992439
    18  C    3.664008   3.183814   3.382132   4.207705   4.163005
    19  C    4.473374   4.289669   4.592162   5.202968   4.843518
    20  C    5.188085   5.083379   5.647291   6.368711   6.103736
    21  C    5.209041   4.991369   5.740100   6.677309   6.696907
    22  C    4.526594   4.075079   4.823281   5.930591   6.218368
    23  N    3.308770   2.384197   2.784538   3.914275   5.150936
    24  C    4.012858   3.385322   4.007846   4.980334   6.246461
    25  C    5.104712   4.484948   4.783698   5.564819   6.937867
    26  O    4.190899   3.793083   4.730627   5.704364   6.853934
    27  H    5.535117   5.918599   5.334823   4.179670   2.903851
    28  H    7.013431   7.526128   6.971912   5.643170   4.750968
    29  H    7.000439   7.480085   6.962730   5.645179   5.335195
    30  H    5.501667   5.798792   5.310601   4.185346   4.519557
    31  H    2.603740   2.114653   3.295518   4.396913   5.259425
    32  H    4.437280   3.464372   3.867093   5.219417   6.032947
    33  H    3.935433   2.812535   2.590191   3.883005   4.627841
    34  H    3.501823   2.933758   2.700470   3.378561   3.277204
    35  H    4.892069   4.818821   4.933643   5.289352   4.647242
    36  H    6.028262   6.047567   6.610855   7.221688   6.805526
    37  H    6.061443   5.909955   6.752527   7.703759   7.737994
    38  H    4.990874   4.488272   5.326510   6.526882   6.991526
    39  H    3.611081   2.609597   2.474449   3.496073   4.819827
    40  H    5.719199   4.920860   4.980105   5.831919   7.219649
    41  H    5.846883   5.349141   5.792737   6.550245   7.904656
    42  H    4.882398   4.376111   4.533251   5.068285   6.452914
                    6          7          8          9         10
     6  C    0.000000
     7  C    1.387917   0.000000
     8  C    2.386582   1.403341   0.000000
     9  C    2.768319   2.442079   1.401392   0.000000
    10  C    2.434469   2.849885   2.441776   1.403225   0.000000
    11  C    1.403121   2.433956   2.767785   2.386588   1.388166
    12  C    2.354401   3.679718   4.239839   3.829474   2.608553
    13  O    3.533427   4.814940   5.207786   4.549362   3.180749
    14  O    2.454829   3.165954   4.536490   5.201168   4.814949
    15  C    5.712050   7.006445   8.006075   7.918343   6.800463
    16  C    6.320025   7.545915   8.694580   8.785139   7.756090
    17  C    6.424613   7.485221   8.737602   9.039902   8.182564
    18  C    5.620582   6.527487   7.854221   8.337574   7.649906
    19  C    6.204647   6.884497   8.239039   8.895404   8.382384
    20  C    7.428462   8.103560   9.424652  10.054673   9.519544
    21  C    8.054537   8.892748  10.172931  10.646051   9.955316
    22  C    7.609220   8.614821   9.859093  10.179622   9.342034
    23  N    6.117076   7.486872   8.332412   8.021388   6.760670
    24  C    7.053324   8.412389   9.127900   8.667079   7.354528
    25  C    7.551670   8.915587   9.469681   8.820064   7.437932
    26  O    7.676838   8.988501   9.717099   9.297633   8.035532
    27  H    2.159962   1.091589   2.184888   3.439096   3.941415
    28  H    3.380971   2.162074   1.092259   2.158264   3.423520
    29  H    3.860418   3.423823   2.158358   1.092240   2.162027
    30  H    3.425068   3.941413   3.438619   2.184402   1.091583
    31  H    6.345163   7.588085   8.552022   8.452353   7.357264
    32  H    7.371255   8.620776   9.743541   9.772280   8.686491
    33  H    6.002543   7.229564   8.386351   8.490152   7.471702
    34  H    4.765180   5.694067   7.028039   7.513745   6.839835
    35  H    5.912120   6.398578   7.772201   8.573735   8.220899
    36  H    8.053186   8.583893   9.896585  10.625109  10.202135
    37  H    9.064662   9.881192  11.141545  11.608756  10.920156
    38  H    8.351845   9.432571  10.627143  10.838186   9.908695
    39  H    5.719244   7.104622   7.910861   7.557542   6.273662
    40  H    7.905122   9.283404   9.881212   9.261279   7.876915
    41  H    8.465439   9.808821  10.302085   9.589643   8.209156
    42  H    6.880862   8.215281   8.652785   7.908704   6.513670
                   11         12         13         14         15
    11  C    0.000000
    12  C    1.492062   0.000000
    13  O    2.459952   1.204699   0.000000
    14  O    3.536254   3.518936   4.601483   0.000000
    15  C    5.588208   4.286183   4.180008   4.725206   0.000000
    16  C    6.444106   5.217956   5.288582   4.801045   1.541544
    17  C    6.830499   5.830419   6.145683   4.518913   2.530659
    18  C    6.279017   5.527579   6.105782   3.438940   3.324574
    19  C    7.053900   6.517132   7.208606   3.911181   4.541656
    20  C    8.213996   7.615959   8.206889   5.233453   5.067753
    21  C    8.645113   7.841681   8.241022   5.996535   4.588579
    22  C    8.020668   7.036348   7.291579   5.696111   3.384092
    23  N    5.685498   4.229631   3.746786   5.566928   1.451389
    24  C    6.445029   5.010054   4.287549   6.752707   2.471496
    25  C    6.717939   5.290096   4.315323   7.608612   3.794557
    26  O    7.137797   5.782315   5.135873   7.274140   2.808810
    27  H    3.424369   4.511587   5.692977   3.034019   7.369004
    28  H    3.859904   5.330888   6.295422   5.303222   9.021612
    29  H    3.381062   4.751297   5.319386   6.288400   8.883874
    30  H    2.160654   2.908847   3.055712   5.696444   7.020427
    31  H    6.210008   4.975720   4.818276   5.394195   1.097568
    32  H    7.409174   6.108684   6.023595   5.896065   2.136332
    33  H    6.146763   4.935293   5.062707   4.484280   2.165614
    34  H    5.456857   4.761680   5.436484   2.559584   3.383448
    35  H    6.933289   6.614630   7.450618   3.565170   5.325078
    36  H    8.934388   8.461458   9.116497   5.862286   6.118524
    37  H    9.633861   8.822526   9.172065   7.047539   5.402248
    38  H    8.619114   7.517767   7.608265   6.589522   3.478626
    39  H    5.218824   3.734914   3.213609   5.336099   2.114335
    40  H    7.113901   5.656936   4.721130   7.842062   4.119639
    41  H    7.581151   6.201152   5.181012   8.583083   4.601458
    42  H    5.916656   4.554602   3.471081   7.260721   4.060856
                   16         17         18         19         20
    16  C    0.000000
    17  C    1.510705   0.000000
    18  C    2.533954   1.403365   0.000000
    19  C    3.818497   2.431897   1.396910   0.000000
    20  C    4.323817   2.814254   2.422736   1.397081   0.000000
    21  C    3.816251   2.433428   2.791904   2.415974   1.397941
    22  C    2.528779   1.402724   2.414575   2.788181   2.420863
    23  N    2.500164   3.829147   4.630312   5.920903   6.487494
    24  C    3.616269   4.856471   5.788114   6.995498   7.394874
    25  C    4.845774   6.202117   7.055248   8.326605   8.824332
    26  O    3.945623   4.944141   5.987041   7.048917   7.234961
    27  H    7.733849   7.479779   6.375390   6.539916   7.759795
    28  H    9.665482   9.616840   8.654932   8.916430  10.086789
    29  H    9.808828  10.097769   9.418930   9.967251  11.108421
    30  H    8.093158   8.674643   8.291812   9.119315  10.212292
    31  H    2.178675   2.782598   3.730072   4.737080   4.992014
    32  H    1.100093   2.161780   3.412159   4.576420   4.835594
    33  H    1.100879   2.160186   2.716625   4.088578   4.841512
    34  H    2.751077   2.169912   1.091610   2.150840   3.404958
    35  H    4.686445   3.415977   2.154222   1.092465   2.165647
    36  H    5.416401   3.906962   3.413785   2.164092   1.092708
    37  H    4.686638   3.420265   3.884670   3.408511   2.163784
    38  H    2.727963   2.161411   3.406437   3.881912   3.410773
    39  H    2.905363   4.277707   4.874565   6.226367   6.965359
    40  H    4.876980   6.337695   7.203794   8.537011   9.079566
    41  H    5.673300   6.975097   7.913043   9.135388   9.520971
    42  H    5.245496   6.551601   7.220616   8.486281   9.109442
                   21         22         23         24         25
    21  C    0.000000
    22  C    1.396520   0.000000
    23  N    5.946957   4.660434   0.000000
    24  C    6.696180   5.419101   1.378805   0.000000
    25  C    8.164930   6.860792   2.428132   1.516857   0.000000
    26  O    6.403282   5.207420   2.275064   1.215471   2.413130
    27  H    8.688243   8.560867   8.008672   9.014812   9.636496
    28  H   10.923127  10.706004   9.399627  10.200488  10.557096
    29  H   11.691612  11.222774   8.909360   9.464636   9.512430
    30  H   10.529133   9.816227   6.772976   7.198504   7.084738
    31  H    4.331500   3.193776   2.056224   2.495385   3.986999
    32  H    4.053183   2.669693   2.701265   3.544861   4.741154
    33  H    4.554556   3.377063   2.740739   4.030724   5.014047
    34  H    3.883336   3.410301   4.510526   5.782336   6.897503
    35  H    3.410155   3.880566   6.662198   7.790321   9.060889
    36  H    2.163847   3.411823   7.550177   8.427782   9.870993
    37  H    1.092781   2.159079   6.709400   7.311988   8.800710
    38  H    2.159898   1.093740   4.554222   5.092768   6.526097
    39  H    6.566760   5.299882   1.014368   2.066281   2.532856
    40  H    8.415975   7.058080   2.682989   2.172967   1.101467
    41  H    8.763719   7.477893   3.343683   2.141862   1.096204
    42  H    8.595380   7.345110   2.753283   2.152403   1.102444
                   26         27         28         29         30
    26  O    0.000000
    27  H    9.544667   0.000000
    28  H   10.762179   2.516843   0.000000
    29  H   10.087114   4.333654   2.472754   0.000000
    30  H    7.903049   5.032900   4.333086   2.516236   0.000000
    31  H    2.319651   7.937873   9.544441   9.386423   7.544868
    32  H    3.765167   8.829394  10.729714  10.775651   8.942866
    33  H    4.624509   7.417513   9.357375   9.521017   7.830222
    34  H    6.178889   5.574679   7.845350   8.602963   7.512903
    35  H    7.913872   5.907097   8.351807   9.636906   9.052513
    36  H    8.212514   8.132918  10.469595  11.661557  10.947109
    37  H    6.871094   9.665052  11.874071  12.639137  11.471250
    38  H    4.743479   9.460359  11.516216  11.858131  10.284487
    39  H    3.160035   7.672847   8.989121   8.435600   6.264657
    40  H    3.168536   9.976781  10.973367   9.973646   7.544465
    41  H    2.551125  10.552635  11.380193  10.222602   7.775884
    42  H    3.081342   9.013227   9.735262   8.545764   6.081334
                   31         32         33         34         35
    31  H    0.000000
    32  H    2.479764   0.000000
    33  H    3.078050   1.775141   0.000000
    34  H    4.038630   3.760969   2.549632   0.000000
    35  H    5.601645   5.526477   4.792019   2.463194   0.000000
    36  H    5.988175   5.908986   5.916030   4.305534   2.500161
    37  H    4.987472   4.743747   5.494252   4.976115   4.316996
    38  H    3.104419   2.443151   3.686245   4.316767   4.974287
    39  H    2.953082   3.224895   2.748201   4.533257   6.858424
    40  H    4.494413   4.667778   4.866442   6.995387   9.271871
    41  H    4.578417   5.453225   5.956791   7.841341   9.913585
    42  H    4.359136   5.351710   5.307167   6.928887   9.116781
                   36         37         38         39         40
    36  H    0.000000
    37  H    2.495105   0.000000
    38  H    4.313265   2.483442   0.000000
    39  H    8.032343   7.409314   5.306590   0.000000
    40  H   10.154828   9.077820   6.710638   2.538610   0.000000
    41  H   10.546245   9.301784   7.025967   3.597527   1.797092
    42  H   10.139268   9.304490   7.149387   2.596339   1.781060
                   41         42
    41  H    0.000000
    42  H    1.795972   0.000000
 Stoichiometry    C19H16N2O5
 Framework group  C1[X(C19H16N2O5)]
 Deg. of freedom   120
 Full point group                 C1      NOp   1
 Largest Abelian subgroup         C1      NOp   1
 Largest concise Abelian subgroup C1      NOp   1
                         Standard orientation:                         
 ---------------------------------------------------------------------
 Center     Atomic      Atomic             Coordinates (Angstroms)
 Number     Number       Type             X           Y           Z
 ---------------------------------------------------------------------
      1          8           0       -0.226290    0.138586    1.374264
      2          6           0       -0.694399    0.430348    0.321489
      3          8           0        0.033980    0.314657   -0.880952
      4          7           0        1.349896    0.041361   -0.683616
      5          6           0        1.847745   -1.268341   -0.528739
      6          6           0        3.270579   -1.050775   -0.125789
      7          6           0        4.275644   -1.980666    0.101058
      8          6           0        5.535818   -1.493845    0.480969
      9          6           0        5.767827   -0.119003    0.621970
     10          6           0        4.747332    0.815243    0.387842
     11          6           0        3.502954    0.325781    0.015075
     12          6           0        2.239943    1.059780   -0.288732
     13          8           0        1.968026    2.232059   -0.232846
     14          8           0        1.229892   -2.284945   -0.707689
     15          6           0       -2.037176    1.056802   -0.010148
     16          6           0       -2.858855    0.213767   -1.005384
     17          6           0       -3.143454   -1.171472   -0.474023
     18          6           0       -2.207190   -2.205579   -0.627206
     19          6           0       -2.444411   -3.466110   -0.073901
     20          6           0       -3.622513   -3.713134    0.635247
     21          6           0       -4.561758   -2.689782    0.792753
     22          6           0       -4.320231   -1.428081    0.244991
     23          7           0       -1.766456    2.401501   -0.484516
     24          6           0       -2.093640    3.512425    0.263750
     25          6           0       -1.496786    4.804272   -0.261370
     26          8           0       -2.795182    3.447667    1.254212
     27          1           0        4.081886   -3.049205   -0.009616
     28          1           0        6.349576   -2.196768    0.672610
     29          1           0        6.758888    0.229166    0.921244
     30          1           0        4.915382    1.888301    0.496742
     31          1           0       -2.581280    1.159718    0.937488
     32          1           0       -3.794825    0.762172   -1.188187
     33          1           0       -2.315106    0.158604   -1.961014
     34          1           0       -1.275095   -2.029856   -1.167513
     35          1           0       -1.697958   -4.254158   -0.197465
     36          1           0       -3.808769   -4.699887    1.066105
     37          1           0       -5.486035   -2.873950    1.345893
     38          1           0       -5.055544   -0.628949    0.375257
     39          1           0       -1.077656    2.498762   -1.222783
     40          1           0       -1.734992    4.948574   -1.327046
     41          1           0       -1.891209    5.643884    0.322706
     42          1           0       -0.399332    4.769591   -0.162506
 ---------------------------------------------------------------------
 Rotational constants (GHZ):           0.2787393           0.1479123           0.1025765
 Standard basis: def2SVP (5D, 7F)
 There are   470 symmetry adapted cartesian basis functions of A   symmetry.
 There are   444 symmetry adapted basis functions of A   symmetry.
   444 basis functions,   762 primitive gaussians,   470 cartesian basis functions
    92 alpha electrons       92 beta electrons
       nuclear repulsion energy      2271.8025365228 Hartrees.
 NAtoms=   42 NActive=   42 NUniq=   42 SFac= 1.00D+00 NAtFMM=   60 NAOKFM=F Big=F
 Integral buffers will be    131072 words long.
 Raffenetti 2 integral format.
 Two-electron integral symmetry is turned on.
 Nuclear repulsion after empirical dispersion term =     2271.7088219521 Hartrees.
 One-electron integrals computed using PRISM.
   1 Symmetry operations used in ECPInt.
 ECPInt:  NShTT=   20910 NPrTT=   77414 LenC2=   17865 LenP2D=   44132.
 LDataN:  DoStor=T MaxTD1= 4 Len=   56
 NBasis=   444 RedAO= T EigKep=  2.83D-04  NBF=   444
 NBsUse=   444 1.00D-06 EigRej= -1.00D+00 NBFU=   444
 ExpMin= 1.22D-01 ExpMax= 2.27D+03 ExpMxC= 3.41D+02 IAcc=3 IRadAn=         5 AccDes= 0.00D+00
 Harris functional with IExCor=  402 and IRadAn=       5 diagonalized for initial guess.
 HarFok:  IExCor=  402 AccDes= 0.00D+00 IRadAn=         5 IDoV= 1 UseB2=F ITyADJ=14
 ICtDFT=  3500011 ScaDFX=  1.000000  1.000000  1.000000  1.000000
 FoFCou: FMM=F IPFlag=           0 FMFlag=      100000 FMFlg1=           0
         NFxFlg=           0 DoJE=T BraDBF=F KetDBF=T FulRan=T
         wScrn=  0.000000 ICntrl=       500 IOpCl=  0 I1Cent=   200000004 NGrid=           0
         NMat0=    1 NMatS0=      1 NMatT0=    0 NMatD0=    1 NMtDS0=    0 NMtDT0=    0
 Petite list used in FoFCou.
 Requested convergence on RMS density matrix=1.00D-08 within 128 cycles.
 Requested convergence on MAX density matrix=1.00D-06.
 Requested convergence on             energy=1.00D-06.
 No special actions if energy rises.
 Integral accuracy reduced to 1.0D-05 until final iterations.
 Initial convergence to 1.0D-05 achieved.  Increase integral accuracy.
 SCF Done:  E(RB3LYP) =  -1218.49510433     A.U. after   15 cycles
            NFock= 15  Conv=0.54D-08     -V/T= 2.0098

 **********************************************************************

            Population analysis using the SCF Density.

 **********************************************************************

 Orbital symmetries:
       Occupied  (A) (A) (A) (A) (A) (A) (A) (A) (A) (A) (A) (A)
                 (A) (A) (A) (A) (A) (A) (A) (A) (A) (A) (A) (A)
                 (A) (A) (A) (A) (A) (A) (A) (A) (A) (A) (A) (A)
                 (A) (A) (A) (A) (A) (A) (A) (A) (A) (A) (A) (A)
                 (A) (A) (A) (A) (A) (A) (A) (A) (A) (A) (A) (A)
                 (A) (A) (A) (A) (A) (A) (A) (A) (A) (A) (A) (A)
                 (A) (A) (A) (A) (A) (A) (A) (A) (A) (A) (A) (A)
                 (A) (A) (A) (A) (A) (A) (A) (A)
       Virtual   (A) (A) (A) (A) (A) (A) (A) (A) (A) (A) (A) (A)
                 (A) (A) (A) (A) (A) (A) (A) (A) (A) (A) (A) (A)
                 (A) (A) (A) (A) (A) (A) (A) (A) (A) (A) (A) (A)
                 (A) (A) (A) (A) (A) (A) (A) (A) (A) (A) (A) (A)
                 (A) (A) (A) (A) (A) (A) (A) (A) (A) (A) (A) (A)
                 (A) (A) (A) (A) (A) (A) (A) (A) (A) (A) (A) (A)
                 (A) (A) (A) (A) (A) (A) (A) (A) (A) (A) (A) (A)
                 (A) (A) (A) (A) (A) (A) (A) (A) (A) (A) (A) (A)
                 (A) (A) (A) (A) (A) (A) (A) (A) (A) (A) (A) (A)
                 (A) (A) (A) (A) (A) (A) (A) (A) (A) (A) (A) (A)
                 (A) (A) (A) (A) (A) (A) (A) (A) (A) (A) (A) (A)
                 (A) (A) (A) (A) (A) (A) (A) (A) (A) (A) (A) (A)
                 (A) (A) (A) (A) (A) (A) (A) (A) (A) (A) (A) (A)
                 (A) (A) (A) (A) (A) (A) (A) (A) (A) (A) (A) (A)
                 (A) (A) (A) (A) (A) (A) (A) (A) (A) (A) (A) (A)
                 (A) (A) (A) (A) (A) (A) (A) (A) (A) (A) (A) (A)
                 (A) (A) (A) (A) (A) (A) (A) (A) (A) (A) (A) (A)
                 (A) (A) (A) (A) (A) (A) (A) (A) (A) (A) (A) (A)
                 (A) (A) (A) (A) (A) (A) (A) (A) (A) (A) (A) (A)
                 (A) (A) (A) (A) (A) (A) (A) (A) (A) (A) (A) (A)
                 (A) (A) (A) (A) (A) (A) (A) (A) (A) (A) (A) (A)
                 (A) (A) (A) (A) (A) (A) (A) (A) (A) (A) (A) (A)
                 (A) (A) (A) (A) (A) (A) (A) (A) (A) (A) (A) (A)
                 (A) (A) (A) (A) (A) (A) (A) (A) (A) (A) (A) (A)
                 (A) (A) (A) (A) (A) (A) (A) (A) (A) (A) (A) (A)
                 (A) (A) (A) (A) (A) (A) (A) (A) (A) (A) (A) (A)
                 (A) (A) (A) (A) (A) (A) (A) (A) (A) (A) (A) (A)
                 (A) (A) (A) (A) (A) (A) (A) (A) (A) (A) (A) (A)
                 (A) (A) (A) (A) (A) (A) (A) (A) (A) (A) (A) (A)
                 (A) (A) (A) (A)
 The electronic state is 1-A.
 Alpha  occ. eigenvalues --  -19.23964 -19.15951 -19.15582 -19.15399 -19.10130
 Alpha  occ. eigenvalues --  -14.44184 -14.35873 -10.33876 -10.33259 -10.33202
 Alpha  occ. eigenvalues --  -10.28927 -10.24896 -10.23442 -10.23408 -10.23384
 Alpha  occ. eigenvalues --  -10.23353 -10.23195 -10.23161 -10.20239 -10.19516
 Alpha  occ. eigenvalues --  -10.19466 -10.18800 -10.18742 -10.18649 -10.18559
 Alpha  occ. eigenvalues --  -10.18268  -1.17243  -1.07929  -1.06751  -1.05470
 Alpha  occ. eigenvalues --   -1.02942  -0.94982  -0.92578  -0.88167  -0.84938
 Alpha  occ. eigenvalues --   -0.80530  -0.78517  -0.78365  -0.74860  -0.73382
 Alpha  occ. eigenvalues --   -0.71838  -0.69791  -0.69482  -0.65432  -0.63915
 Alpha  occ. eigenvalues --   -0.62416  -0.59855  -0.59353  -0.57962  -0.57537
 Alpha  occ. eigenvalues --   -0.55144  -0.54026  -0.52526  -0.50863  -0.50284
 Alpha  occ. eigenvalues --   -0.49256  -0.48483  -0.48401  -0.47440  -0.47265
 Alpha  occ. eigenvalues --   -0.46979  -0.46309  -0.46139  -0.45199  -0.44718
 Alpha  occ. eigenvalues --   -0.44291  -0.43265  -0.42308  -0.41747  -0.41554
 Alpha  occ. eigenvalues --   -0.41117  -0.40497  -0.40022  -0.39694  -0.39678
 Alpha  occ. eigenvalues --   -0.39300  -0.37773  -0.36933  -0.36140  -0.35639
 Alpha  occ. eigenvalues --   -0.34305  -0.33913  -0.32531  -0.31793  -0.30657
 Alpha  occ. eigenvalues --   -0.29704  -0.29086  -0.28777  -0.26615  -0.25801
 Alpha  occ. eigenvalues --   -0.25184  -0.24513
 Alpha virt. eigenvalues --   -0.10305  -0.06118  -0.02848  -0.00857  -0.00372
 Alpha virt. eigenvalues --    0.00818   0.02458   0.04285   0.04674   0.05456
 Alpha virt. eigenvalues --    0.06682   0.07985   0.08354   0.08838   0.09773
 Alpha virt. eigenvalues --    0.10961   0.11207   0.12337   0.12609   0.12884
 Alpha virt. eigenvalues --    0.13087   0.13369   0.14089   0.14172   0.15360
 Alpha virt. eigenvalues --    0.15432   0.16281   0.18019   0.18432   0.20098
 Alpha virt. eigenvalues --    0.20623   0.21321   0.21830   0.22575   0.22802
 Alpha virt. eigenvalues --    0.24114   0.25864   0.26581   0.27211   0.27661
 Alpha virt. eigenvalues --    0.28025   0.29482   0.29607   0.30142   0.31290
 Alpha virt. eigenvalues --    0.31629   0.32301   0.32778   0.33966   0.34938
 Alpha virt. eigenvalues --    0.35354   0.37244   0.37933   0.38322   0.39620
 Alpha virt. eigenvalues --    0.41074   0.41126   0.41722   0.42652   0.43521
 Alpha virt. eigenvalues --    0.43908   0.44122   0.44460   0.44631   0.45687
 Alpha virt. eigenvalues --    0.46039   0.46465   0.46780   0.47551   0.47842
 Alpha virt. eigenvalues --    0.49325   0.49635   0.50276   0.51070   0.51958
 Alpha virt. eigenvalues --    0.52344   0.53344   0.53390   0.53814   0.55116
 Alpha virt. eigenvalues --    0.55274   0.57296   0.57808   0.58635   0.59487
 Alpha virt. eigenvalues --    0.60268   0.60346   0.61154   0.61279   0.61438
 Alpha virt. eigenvalues --    0.61819   0.63021   0.63380   0.63741   0.64048
 Alpha virt. eigenvalues --    0.64165   0.64463   0.64915   0.65416   0.65598
 Alpha virt. eigenvalues --    0.65842   0.66192   0.66743   0.66988   0.67595
 Alpha virt. eigenvalues --    0.68043   0.68148   0.68874   0.69012   0.69807
 Alpha virt. eigenvalues --    0.70932   0.71586   0.71708   0.71965   0.73020
 Alpha virt. eigenvalues --    0.73421   0.74213   0.74323   0.75015   0.76710
 Alpha virt. eigenvalues --    0.77081   0.78017   0.78704   0.81261   0.81311
 Alpha virt. eigenvalues --    0.81644   0.83323   0.85262   0.86211   0.86990
 Alpha virt. eigenvalues --    0.88064   0.89359   0.90020   0.90911   0.92084
 Alpha virt. eigenvalues --    0.92482   0.92796   0.94874   0.98032   0.99689
 Alpha virt. eigenvalues --    1.00730   1.01918   1.03277   1.05248   1.06281
 Alpha virt. eigenvalues --    1.06627   1.07594   1.09287   1.10209   1.11151
 Alpha virt. eigenvalues --    1.14013   1.14309   1.15209   1.16465   1.18422
 Alpha virt. eigenvalues --    1.18714   1.19694   1.20552   1.21029   1.21605
 Alpha virt. eigenvalues --    1.22289   1.22796   1.23887   1.24078   1.25283
 Alpha virt. eigenvalues --    1.25943   1.26121   1.27600   1.28078   1.28705
 Alpha virt. eigenvalues --    1.29002   1.29908   1.30553   1.31362   1.33112
 Alpha virt. eigenvalues --    1.34120   1.35132   1.36721   1.39710   1.40644
 Alpha virt. eigenvalues --    1.43288   1.43624   1.43970   1.44414   1.46839
 Alpha virt. eigenvalues --    1.49494   1.51202   1.51257   1.53195   1.57052
 Alpha virt. eigenvalues --    1.58770   1.59540   1.61286   1.62008   1.63230
 Alpha virt. eigenvalues --    1.63993   1.64604   1.65333   1.66262   1.66812
 Alpha virt. eigenvalues --    1.68122   1.69382   1.69790   1.70188   1.70700
 Alpha virt. eigenvalues --    1.71719   1.72777   1.73336   1.74185   1.74686
 Alpha virt. eigenvalues --    1.75014   1.75335   1.76041   1.76607   1.77216
 Alpha virt. eigenvalues --    1.77509   1.77819   1.78510   1.79247   1.81145
 Alpha virt. eigenvalues --    1.81718   1.83228   1.84110   1.84337   1.85339
 Alpha virt. eigenvalues --    1.86696   1.87483   1.88050   1.88506   1.89696
 Alpha virt. eigenvalues --    1.90587   1.90811   1.92169   1.93497   1.93957
 Alpha virt. eigenvalues --    1.94419   1.94938   1.95283   1.96431   1.96737
 Alpha virt. eigenvalues --    1.98493   1.99146   1.99314   2.00271   2.00543
 Alpha virt. eigenvalues --    2.01280   2.03401   2.03780   2.06630   2.07789
 Alpha virt. eigenvalues --    2.08038   2.09145   2.10083   2.10505   2.11318
 Alpha virt. eigenvalues --    2.12340   2.13022   2.14996   2.16142   2.18233
 Alpha virt. eigenvalues --    2.20639   2.20773   2.21939   2.22710   2.23714
 Alpha virt. eigenvalues --    2.25046   2.28375   2.28747   2.29053   2.29494
 Alpha virt. eigenvalues --    2.31124   2.31682   2.32546   2.32752   2.35295
 Alpha virt. eigenvalues --    2.35767   2.37420   2.38231   2.39018   2.40902
 Alpha virt. eigenvalues --    2.43514   2.45294   2.46341   2.47581   2.48399
 Alpha virt. eigenvalues --    2.48911   2.49123   2.50805   2.55739   2.55917
 Alpha virt. eigenvalues --    2.59041   2.59910   2.60356   2.61197   2.61854
 Alpha virt. eigenvalues --    2.62455   2.64050   2.64249   2.65138   2.66363
 Alpha virt. eigenvalues --    2.66621   2.67477   2.67779   2.69190   2.69193
 Alpha virt. eigenvalues --    2.70119   2.72470   2.73141   2.74004   2.75510
 Alpha virt. eigenvalues --    2.76980   2.78770   2.79145   2.81347   2.82907
 Alpha virt. eigenvalues --    2.83685   2.87191   2.87574   2.88392   2.89103
 Alpha virt. eigenvalues --    2.90276   2.91946   2.93976   2.95759   2.97708
 Alpha virt. eigenvalues --    2.98974   3.00406   3.01704   3.03145   3.04631
 Alpha virt. eigenvalues --    3.08451   3.11790   3.13206   3.14574   3.17343
 Alpha virt. eigenvalues --    3.18477   3.19428   3.19897   3.23608   3.24978
 Alpha virt. eigenvalues --    3.28558   3.38992   3.45351   3.50256   3.53365
 Alpha virt. eigenvalues --    3.62026   3.62780   3.63280   3.64758   3.65922
 Alpha virt. eigenvalues --    3.67538   3.76254
          Condensed to atoms (all electrons):
               1          2          3          4          5          6
     1  O    7.548898   0.714523  -0.081763  -0.003577   0.014862  -0.002161
     2  C    0.714523   4.756366   0.224178  -0.066335   0.002919  -0.000513
     3  O   -0.081763   0.224178   8.095181   0.126075  -0.026026   0.006685
     4  N   -0.003577  -0.066335   0.126075   6.958718   0.249883  -0.126234
     5  C    0.014862   0.002919  -0.026026   0.249883   4.773854   0.127272
     6  C   -0.002161  -0.000513   0.006685  -0.126234   0.127272   5.659970
     7  C   -0.000032  -0.000043  -0.000059   0.009071  -0.070669   0.290927
     8  C    0.000000   0.000001   0.000001  -0.000143   0.015947   0.104635
     9  C    0.000001   0.000001   0.000000  -0.000142  -0.000655  -0.154383
    10  C   -0.000036  -0.000058  -0.000052   0.008616   0.015563   0.017352
    11  C   -0.002750  -0.000296   0.008198  -0.126079  -0.045188   0.263919
    12  C    0.014581   0.006181  -0.030614   0.256233  -0.075899  -0.039946
    13  O   -0.000841   0.008337   0.001859  -0.087874  -0.000247   0.001446
    14  O   -0.000677   0.002266   0.003224  -0.085922   0.780522  -0.086348
    15  C   -0.058452   0.215484  -0.104329   0.009715   0.000842  -0.000050
    16  C    0.000342  -0.046748   0.006398  -0.000228  -0.000276   0.000006
    17  C    0.000416   0.013313  -0.005243  -0.000028   0.000072   0.000003
    18  C    0.000152   0.019604  -0.001488   0.000639  -0.000302  -0.000112
    19  C   -0.000260  -0.001672   0.000360  -0.000001   0.000019  -0.000000
    20  C    0.000002   0.000013  -0.000004   0.000000  -0.000002  -0.000000
    21  C    0.000004  -0.000002   0.000001   0.000000  -0.000000  -0.000000
    22  C   -0.000115  -0.001649  -0.000081   0.000001  -0.000002  -0.000000
    23  N   -0.000789  -0.008394  -0.002508  -0.000481  -0.000030   0.000001
    24  C    0.000648   0.005117  -0.000256  -0.000027  -0.000003   0.000000
    25  C   -0.000001  -0.000685  -0.000040   0.000013  -0.000000   0.000000
    26  O    0.000001  -0.000860  -0.000003   0.000000  -0.000000   0.000000
    27  H   -0.000001  -0.000003  -0.000002   0.000627  -0.010644  -0.075366
    28  H   -0.000000  -0.000000  -0.000000   0.000003  -0.000339   0.015174
    29  H   -0.000000  -0.000000  -0.000000   0.000003   0.000029  -0.001447
    30  H   -0.000001  -0.000007  -0.000001   0.000599  -0.000415   0.015672
    31  H    0.005273  -0.015335   0.004334  -0.000215  -0.000017   0.000001
    32  H   -0.000110   0.011559  -0.000169   0.000016   0.000003  -0.000000
    33  H    0.000046  -0.025431   0.007741  -0.000057   0.000017  -0.000009
    34  H   -0.000544   0.003050   0.006964  -0.003344   0.000484   0.000712
    35  H   -0.000000   0.000038  -0.000004   0.000002   0.000054   0.000002
    36  H    0.000000  -0.000002   0.000000  -0.000000  -0.000000   0.000000
    37  H    0.000000  -0.000000  -0.000000   0.000000  -0.000000  -0.000000
    38  H   -0.000002   0.000187  -0.000000  -0.000000   0.000000   0.000000
    39  H   -0.000099  -0.008500   0.013120  -0.002261   0.000047  -0.000010
    40  H   -0.000000  -0.000139  -0.000002   0.000001   0.000000  -0.000000
    41  H    0.000000   0.000023  -0.000000  -0.000000   0.000000  -0.000000
    42  H   -0.000001   0.000449  -0.000009  -0.000023  -0.000000  -0.000000
               7          8          9         10         11         12
     1  O   -0.000032   0.000000   0.000001  -0.000036  -0.002750   0.014581
     2  C   -0.000043   0.000001   0.000001  -0.000058  -0.000296   0.006181
     3  O   -0.000059   0.000001   0.000000  -0.000052   0.008198  -0.030614
     4  N    0.009071  -0.000143  -0.000142   0.008616  -0.126079   0.256233
     5  C   -0.070669   0.015947  -0.000655   0.015563  -0.045188  -0.075899
     6  C    0.290927   0.104635  -0.154383   0.017352   0.263919  -0.039946
     7  C    5.154890   0.234413   0.099854  -0.126266   0.019039   0.015188
     8  C    0.234413   5.095625   0.254217   0.100277  -0.154733  -0.000780
     9  C    0.099854   0.254217   5.095355   0.233390   0.106240   0.016594
    10  C   -0.126266   0.100277   0.233390   5.164411   0.291454  -0.077564
    11  C    0.019039  -0.154733   0.106240   0.291454   5.692881   0.096059
    12  C    0.015188  -0.000780   0.016594  -0.077564   0.096059   4.802230
    13  O   -0.000045  -0.000010   0.000386   0.008356  -0.091228   0.795801
    14  O    0.009200   0.000388  -0.000008  -0.000043   0.001004  -0.000216
    15  C   -0.000001   0.000000   0.000000   0.000000  -0.000289  -0.001079
    16  C    0.000000  -0.000000  -0.000000   0.000000   0.000003   0.000043
    17  C    0.000000   0.000000   0.000000  -0.000000  -0.000000  -0.000011
    18  C    0.000001   0.000000  -0.000000  -0.000000   0.000003  -0.000005
    19  C    0.000000  -0.000000  -0.000000  -0.000000  -0.000000   0.000001
    20  C    0.000000   0.000000  -0.000000   0.000000   0.000000  -0.000000
    21  C    0.000000  -0.000000   0.000000  -0.000000  -0.000000   0.000000
    22  C   -0.000000   0.000000  -0.000000   0.000000  -0.000000  -0.000000
    23  N   -0.000000  -0.000000  -0.000000   0.000000   0.000011  -0.000169
    24  C    0.000000   0.000000  -0.000000  -0.000000   0.000005   0.000132
    25  C   -0.000000  -0.000000   0.000000  -0.000000  -0.000004  -0.000062
    26  O   -0.000000   0.000000   0.000000  -0.000000  -0.000000   0.000001
    27  H    0.450427  -0.071585   0.013324  -0.001650   0.015507  -0.000402
    28  H   -0.071600   0.441254  -0.069296   0.014129  -0.001470   0.000027
    29  H    0.014076  -0.069201   0.441077  -0.071450   0.015130  -0.000351
    30  H   -0.001614   0.013310  -0.071531   0.449924  -0.075028  -0.011044
    31  H    0.000000  -0.000000  -0.000000   0.000000   0.000004  -0.000016
    32  H   -0.000000   0.000000   0.000000  -0.000000  -0.000000   0.000002
    33  H    0.000000   0.000000  -0.000000   0.000000   0.000001  -0.000023
    34  H   -0.000011  -0.000000   0.000000   0.000001  -0.000019   0.000055
    35  H    0.000001   0.000000   0.000000   0.000000  -0.000000  -0.000000
    36  H   -0.000000  -0.000000   0.000000  -0.000000  -0.000000   0.000000
    37  H   -0.000000   0.000000  -0.000000  -0.000000   0.000000  -0.000000
    38  H   -0.000000  -0.000000   0.000000   0.000000   0.000000   0.000000
    39  H    0.000000   0.000000  -0.000000  -0.000001   0.000193   0.001262
    40  H   -0.000000  -0.000000   0.000000  -0.000000  -0.000000  -0.000003
    41  H   -0.000000   0.000000  -0.000000   0.000000   0.000000   0.000000
    42  H    0.000000   0.000000  -0.000000   0.000000   0.000019   0.000115
              13         14         15         16         17         18
     1  O   -0.000841  -0.000677  -0.058452   0.000342   0.000416   0.000152
     2  C    0.008337   0.002266   0.215484  -0.046748   0.013313   0.019604
     3  O    0.001859   0.003224  -0.104329   0.006398  -0.005243  -0.001488
     4  N   -0.087874  -0.085922   0.009715  -0.000228  -0.000028   0.000639
     5  C   -0.000247   0.780522   0.000842  -0.000276   0.000072  -0.000302
     6  C    0.001446  -0.086348  -0.000050   0.000006   0.000003  -0.000112
     7  C   -0.000045   0.009200  -0.000001   0.000000   0.000000   0.000001
     8  C   -0.000010   0.000388   0.000000  -0.000000   0.000000   0.000000
     9  C    0.000386  -0.000008   0.000000  -0.000000   0.000000  -0.000000
    10  C    0.008356  -0.000043   0.000000   0.000000  -0.000000  -0.000000
    11  C   -0.091228   0.001004  -0.000289   0.000003  -0.000000   0.000003
    12  C    0.795801  -0.000216  -0.001079   0.000043  -0.000011  -0.000005
    13  O    7.514724  -0.000011  -0.001780   0.000008   0.000000   0.000000
    14  O   -0.000011   7.501641   0.000047  -0.000025   0.000229  -0.005844
    15  C   -0.001780   0.000047   5.028419   0.367733  -0.071152  -0.024802
    16  C    0.000008  -0.000025   0.367733   4.711815   0.359444  -0.078192
    17  C    0.000000   0.000229  -0.071152   0.359444   5.353199   0.226627
    18  C    0.000000  -0.005844  -0.024802  -0.078192   0.226627   5.199184
    19  C   -0.000000  -0.000794   0.000660   0.012015   0.107702   0.265220
    20  C   -0.000000   0.000007   0.000073  -0.000219  -0.170621   0.106529
    21  C    0.000000  -0.000001   0.000017   0.011177   0.108376  -0.142847
    22  C   -0.000000   0.000001  -0.001895  -0.079457   0.260506   0.056930
    23  N   -0.000313  -0.000000   0.225422  -0.038590   0.006703   0.000127
    24  C    0.000417   0.000000  -0.015929   0.001162   0.000070  -0.000006
    25  C   -0.000822   0.000000   0.010848  -0.000456   0.000009  -0.000000
    26  O    0.000000   0.000000  -0.000267  -0.000853   0.000038  -0.000000
    27  H    0.000001   0.004549  -0.000000   0.000000  -0.000000   0.000001
    28  H   -0.000000  -0.000000  -0.000000   0.000000  -0.000000   0.000000
    29  H   -0.000000  -0.000000  -0.000000   0.000000  -0.000000  -0.000000
    30  H    0.004346   0.000001   0.000000  -0.000000  -0.000000   0.000000
    31  H    0.000004  -0.000000   0.336058  -0.013395   0.000262  -0.001240
    32  H    0.000000  -0.000000  -0.019324   0.335422   0.001324   0.009859
    33  H   -0.000013  -0.000036   0.011430   0.326274  -0.008160  -0.009925
    34  H   -0.000002   0.020667  -0.003429  -0.012564  -0.080923   0.427623
    35  H    0.000000   0.001124  -0.000010  -0.000315   0.018111  -0.070884
    36  H   -0.000000  -0.000000   0.000002   0.000025  -0.001575   0.015272
    37  H    0.000000  -0.000000  -0.000005  -0.000342   0.017118  -0.001863
    38  H   -0.000000   0.000000  -0.000791  -0.015488  -0.076826   0.015507
    39  H    0.003992  -0.000003  -0.024313  -0.006310   0.000245   0.000006
    40  H   -0.000008   0.000000   0.000228   0.000079   0.000000  -0.000000
    41  H    0.000001   0.000000  -0.000479   0.000021  -0.000000   0.000000
    42  H    0.003005  -0.000000  -0.001011  -0.000024  -0.000000   0.000000
              19         20         21         22         23         24
     1  O   -0.000260   0.000002   0.000004  -0.000115  -0.000789   0.000648
     2  C   -0.001672   0.000013  -0.000002  -0.001649  -0.008394   0.005117
     3  O    0.000360  -0.000004   0.000001  -0.000081  -0.002508  -0.000256
     4  N   -0.000001   0.000000   0.000000   0.000001  -0.000481  -0.000027
     5  C    0.000019  -0.000002  -0.000000  -0.000002  -0.000030  -0.000003
     6  C   -0.000000  -0.000000  -0.000000  -0.000000   0.000001   0.000000
     7  C    0.000000   0.000000   0.000000  -0.000000  -0.000000   0.000000
     8  C   -0.000000   0.000000  -0.000000   0.000000  -0.000000   0.000000
     9  C   -0.000000  -0.000000   0.000000  -0.000000  -0.000000  -0.000000
    10  C   -0.000000   0.000000  -0.000000   0.000000   0.000000  -0.000000
    11  C   -0.000000   0.000000  -0.000000  -0.000000   0.000011   0.000005
    12  C    0.000001  -0.000000   0.000000  -0.000000  -0.000169   0.000132
    13  O   -0.000000  -0.000000   0.000000  -0.000000  -0.000313   0.000417
    14  O   -0.000794   0.000007  -0.000001   0.000001  -0.000000   0.000000
    15  C    0.000660   0.000073   0.000017  -0.001895   0.225422  -0.015929
    16  C    0.012015  -0.000219   0.011177  -0.079457  -0.038590   0.001162
    17  C    0.107702  -0.170621   0.108376   0.260506   0.006703   0.000070
    18  C    0.265220   0.106529  -0.142847   0.056930   0.000127  -0.000006
    19  C    5.070015   0.239354   0.104995  -0.141066  -0.000000  -0.000000
    20  C    0.239354   5.143971   0.246236   0.103961   0.000000  -0.000000
    21  C    0.104995   0.246236   5.070269   0.269659   0.000002   0.000000
    22  C   -0.141066   0.103961   0.269659   5.152637   0.000030  -0.000037
    23  N   -0.000000   0.000000   0.000002   0.000030   6.655381   0.287350
    24  C   -0.000000  -0.000000   0.000000  -0.000037   0.287350   4.604087
    25  C    0.000000  -0.000000   0.000000  -0.000001  -0.146688   0.362565
    26  O   -0.000000  -0.000000   0.000000  -0.000027  -0.112453   0.718593
    27  H    0.000000  -0.000000   0.000000  -0.000000   0.000000  -0.000000
    28  H    0.000000  -0.000000   0.000000  -0.000000   0.000000   0.000000
    29  H    0.000000   0.000000   0.000000  -0.000000   0.000000  -0.000000
    30  H    0.000000  -0.000000   0.000000  -0.000000   0.000000  -0.000000
    31  H    0.000137  -0.000068  -0.000435   0.004179  -0.032632  -0.007166
    32  H   -0.000606   0.000021   0.000923  -0.014078   0.001719   0.001857
    33  H    0.000994   0.000021  -0.000685   0.009300  -0.004063  -0.000796
    34  H   -0.061170   0.015334  -0.001951   0.014244  -0.000057  -0.000001
    35  H    0.441468  -0.082894   0.015418  -0.002062  -0.000000   0.000000
    36  H   -0.074749   0.439242  -0.075117   0.015255   0.000000  -0.000000
    37  H    0.015232  -0.077800   0.439587  -0.074344  -0.000000  -0.000000
    38  H   -0.001889   0.015160  -0.068947   0.437113  -0.000068  -0.000006
    39  H    0.000000   0.000000  -0.000001   0.000006   0.335463  -0.008744
    40  H    0.000000  -0.000000  -0.000000   0.000000   0.006608  -0.007658
    41  H   -0.000000   0.000000  -0.000000   0.000000   0.008867   0.005012
    42  H   -0.000000   0.000000  -0.000000   0.000000   0.004333  -0.004522
              25         26         27         28         29         30
     1  O   -0.000001   0.000001  -0.000001  -0.000000  -0.000000  -0.000001
     2  C   -0.000685  -0.000860  -0.000003  -0.000000  -0.000000  -0.000007
     3  O   -0.000040  -0.000003  -0.000002  -0.000000  -0.000000  -0.000001
     4  N    0.000013   0.000000   0.000627   0.000003   0.000003   0.000599
     5  C   -0.000000  -0.000000  -0.010644  -0.000339   0.000029  -0.000415
     6  C    0.000000   0.000000  -0.075366   0.015174  -0.001447   0.015672
     7  C   -0.000000  -0.000000   0.450427  -0.071600   0.014076  -0.001614
     8  C   -0.000000   0.000000  -0.071585   0.441254  -0.069201   0.013310
     9  C    0.000000   0.000000   0.013324  -0.069296   0.441077  -0.071531
    10  C   -0.000000  -0.000000  -0.001650   0.014129  -0.071450   0.449924
    11  C   -0.000004  -0.000000   0.015507  -0.001470   0.015130  -0.075028
    12  C   -0.000062   0.000001  -0.000402   0.000027  -0.000351  -0.011044
    13  O   -0.000822   0.000000   0.000001  -0.000000  -0.000000   0.004346
    14  O    0.000000   0.000000   0.004549  -0.000000  -0.000000   0.000001
    15  C    0.010848  -0.000267  -0.000000  -0.000000  -0.000000   0.000000
    16  C   -0.000456  -0.000853   0.000000   0.000000   0.000000  -0.000000
    17  C    0.000009   0.000038  -0.000000  -0.000000  -0.000000  -0.000000
    18  C   -0.000000  -0.000000   0.000001   0.000000  -0.000000   0.000000
    19  C    0.000000  -0.000000   0.000000   0.000000   0.000000   0.000000
    20  C   -0.000000  -0.000000  -0.000000  -0.000000   0.000000  -0.000000
    21  C    0.000000   0.000000   0.000000   0.000000   0.000000   0.000000
    22  C   -0.000001  -0.000027  -0.000000  -0.000000  -0.000000  -0.000000
    23  N   -0.146688  -0.112453   0.000000   0.000000   0.000000   0.000000
    24  C    0.362565   0.718593  -0.000000   0.000000  -0.000000  -0.000000
    25  C    4.792229  -0.081787   0.000000  -0.000000   0.000000   0.000000
    26  O   -0.081787   7.671569  -0.000000  -0.000000  -0.000000  -0.000000
    27  H    0.000000  -0.000000   0.679765  -0.011032  -0.000218   0.000031
    28  H   -0.000000  -0.000000  -0.011032   0.690497  -0.013089  -0.000219
    29  H    0.000000  -0.000000  -0.000218  -0.013089   0.690744  -0.011055
    30  H    0.000000  -0.000000   0.000031  -0.000219  -0.011055   0.681419
    31  H    0.004383   0.034173   0.000000   0.000000   0.000000   0.000000
    32  H   -0.000168   0.000389  -0.000000  -0.000000  -0.000000  -0.000000
    33  H    0.000025  -0.000020   0.000000   0.000000   0.000000   0.000000
    34  H   -0.000000  -0.000000  -0.000009  -0.000000   0.000000  -0.000000
    35  H   -0.000000  -0.000000   0.000000  -0.000000  -0.000000  -0.000000
    36  H    0.000000   0.000000  -0.000000   0.000000  -0.000000  -0.000000
    37  H   -0.000000   0.000000   0.000000   0.000000  -0.000000  -0.000000
    38  H   -0.000000   0.000005  -0.000000  -0.000000  -0.000000  -0.000000
    39  H   -0.005612   0.003721  -0.000000   0.000000  -0.000000  -0.000001
    40  H    0.351156   0.002043  -0.000000  -0.000000  -0.000000   0.000000
    41  H    0.341177   0.009742  -0.000000   0.000000  -0.000000  -0.000000
    42  H    0.355047   0.001173  -0.000000   0.000000  -0.000000  -0.000001
              31         32         33         34         35         36
     1  O    0.005273  -0.000110   0.000046  -0.000544  -0.000000   0.000000
     2  C   -0.015335   0.011559  -0.025431   0.003050   0.000038  -0.000002
     3  O    0.004334  -0.000169   0.007741   0.006964  -0.000004   0.000000
     4  N   -0.000215   0.000016  -0.000057  -0.003344   0.000002  -0.000000
     5  C   -0.000017   0.000003   0.000017   0.000484   0.000054  -0.000000
     6  C    0.000001  -0.000000  -0.000009   0.000712   0.000002   0.000000
     7  C    0.000000  -0.000000   0.000000  -0.000011   0.000001  -0.000000
     8  C   -0.000000   0.000000   0.000000  -0.000000   0.000000  -0.000000
     9  C   -0.000000   0.000000  -0.000000   0.000000   0.000000   0.000000
    10  C    0.000000  -0.000000   0.000000   0.000001   0.000000  -0.000000
    11  C    0.000004  -0.000000   0.000001  -0.000019  -0.000000  -0.000000
    12  C   -0.000016   0.000002  -0.000023   0.000055  -0.000000   0.000000
    13  O    0.000004   0.000000  -0.000013  -0.000002   0.000000  -0.000000
    14  O   -0.000000  -0.000000  -0.000036   0.020667   0.001124  -0.000000
    15  C    0.336058  -0.019324   0.011430  -0.003429  -0.000010   0.000002
    16  C   -0.013395   0.335422   0.326274  -0.012564  -0.000315   0.000025
    17  C    0.000262   0.001324  -0.008160  -0.080923   0.018111  -0.001575
    18  C   -0.001240   0.009859  -0.009925   0.427623  -0.070884   0.015272
    19  C    0.000137  -0.000606   0.000994  -0.061170   0.441468  -0.074749
    20  C   -0.000068   0.000021   0.000021   0.015334  -0.082894   0.439242
    21  C   -0.000435   0.000923  -0.000685  -0.001951   0.015418  -0.075117
    22  C    0.004179  -0.014078   0.009300   0.014244  -0.002062   0.015255
    23  N   -0.032632   0.001719  -0.004063  -0.000057  -0.000000   0.000000
    24  C   -0.007166   0.001857  -0.000796  -0.000001   0.000000  -0.000000
    25  C    0.004383  -0.000168   0.000025  -0.000000  -0.000000   0.000000
    26  O    0.034173   0.000389  -0.000020  -0.000000  -0.000000   0.000000
    27  H    0.000000  -0.000000   0.000000  -0.000009   0.000000  -0.000000
    28  H    0.000000  -0.000000   0.000000  -0.000000  -0.000000   0.000000
    29  H    0.000000  -0.000000   0.000000   0.000000  -0.000000  -0.000000
    30  H    0.000000  -0.000000   0.000000  -0.000000  -0.000000  -0.000000
    31  H    0.637473  -0.009714   0.007497   0.000011   0.000001  -0.000001
    32  H   -0.009714   0.697546  -0.029159   0.000058   0.000011  -0.000001
    33  H    0.007497  -0.029159   0.700415   0.004465  -0.000006  -0.000001
    34  H    0.000011   0.000058   0.004465   0.699469  -0.014513  -0.000277
    35  H    0.000001   0.000011  -0.000006  -0.014513   0.720515  -0.013210
    36  H   -0.000001  -0.000001  -0.000001  -0.000277  -0.013210   0.726207
    37  H    0.000013  -0.000009   0.000011   0.000029  -0.000315  -0.013520
    38  H    0.000981   0.006355   0.000189  -0.000248   0.000035  -0.000317
    39  H    0.007503  -0.000536   0.005244   0.000005   0.000000  -0.000000
    40  H   -0.000213  -0.000005   0.000002   0.000000   0.000000  -0.000000
    41  H   -0.000115  -0.000001  -0.000000   0.000000   0.000000  -0.000000
    42  H   -0.000265   0.000004  -0.000004   0.000000   0.000000  -0.000000
              37         38         39         40         41         42
     1  O    0.000000  -0.000002  -0.000099  -0.000000   0.000000  -0.000001
     2  C   -0.000000   0.000187  -0.008500  -0.000139   0.000023   0.000449
     3  O   -0.000000  -0.000000   0.013120  -0.000002  -0.000000  -0.000009
     4  N    0.000000  -0.000000  -0.002261   0.000001  -0.000000  -0.000023
     5  C   -0.000000   0.000000   0.000047   0.000000   0.000000  -0.000000
     6  C   -0.000000   0.000000  -0.000010  -0.000000  -0.000000  -0.000000
     7  C   -0.000000  -0.000000   0.000000  -0.000000  -0.000000   0.000000
     8  C    0.000000  -0.000000   0.000000  -0.000000   0.000000   0.000000
     9  C   -0.000000   0.000000  -0.000000   0.000000  -0.000000  -0.000000
    10  C   -0.000000   0.000000  -0.000001  -0.000000   0.000000   0.000000
    11  C    0.000000   0.000000   0.000193  -0.000000   0.000000   0.000019
    12  C   -0.000000   0.000000   0.001262  -0.000003   0.000000   0.000115
    13  O    0.000000  -0.000000   0.003992  -0.000008   0.000001   0.003005
    14  O   -0.000000   0.000000  -0.000003   0.000000   0.000000  -0.000000
    15  C   -0.000005  -0.000791  -0.024313   0.000228  -0.000479  -0.001011
    16  C   -0.000342  -0.015488  -0.006310   0.000079   0.000021  -0.000024
    17  C    0.017118  -0.076826   0.000245   0.000000  -0.000000  -0.000000
    18  C   -0.001863   0.015507   0.000006  -0.000000   0.000000   0.000000
    19  C    0.015232  -0.001889   0.000000   0.000000  -0.000000  -0.000000
    20  C   -0.077800   0.015160   0.000000  -0.000000   0.000000   0.000000
    21  C    0.439587  -0.068947  -0.000001  -0.000000  -0.000000  -0.000000
    22  C   -0.074344   0.437113   0.000006   0.000000   0.000000   0.000000
    23  N   -0.000000  -0.000068   0.335463   0.006608   0.008867   0.004333
    24  C   -0.000000  -0.000006  -0.008744  -0.007658   0.005012  -0.004522
    25  C   -0.000000  -0.000000  -0.005612   0.351156   0.341177   0.355047
    26  O    0.000000   0.000005   0.003721   0.002043   0.009742   0.001173
    27  H    0.000000  -0.000000  -0.000000  -0.000000  -0.000000  -0.000000
    28  H    0.000000  -0.000000   0.000000  -0.000000   0.000000   0.000000
    29  H   -0.000000  -0.000000  -0.000000  -0.000000  -0.000000  -0.000000
    30  H   -0.000000  -0.000000  -0.000001   0.000000  -0.000000  -0.000001
    31  H    0.000013   0.000981   0.007503  -0.000213  -0.000115  -0.000265
    32  H   -0.000009   0.006355  -0.000536  -0.000005  -0.000001   0.000004
    33  H    0.000011   0.000189   0.005244   0.000002  -0.000000  -0.000004
    34  H    0.000029  -0.000248   0.000005   0.000000   0.000000   0.000000
    35  H   -0.000315   0.000035   0.000000   0.000000   0.000000   0.000000
    36  H   -0.013520  -0.000317  -0.000000  -0.000000  -0.000000  -0.000000
    37  H    0.727738  -0.013862   0.000000   0.000000   0.000000   0.000000
    38  H   -0.013862   0.727840   0.000003  -0.000000   0.000000   0.000000
    39  H    0.000000   0.000003   0.558754   0.000780  -0.000215   0.001893
    40  H    0.000000  -0.000000   0.000780   0.647772  -0.013252  -0.017187
    41  H    0.000000   0.000000  -0.000215  -0.013252   0.620898  -0.008830
    42  H    0.000000   0.000000   0.001893  -0.017187  -0.008830   0.613987
 Mulliken charges:
               1
     1  O   -0.147537
     2  C    0.193062
     3  O   -0.251663
     4  N   -0.117245
     5  C    0.248324
     6  C   -0.017197
     7  C   -0.026745
     8  C    0.036385
     9  C    0.035576
    10  C   -0.026354
    11  C   -0.012586
    12  C    0.233679
    13  O   -0.159489
    14  O   -0.144940
    15  C    0.122408
    16  C    0.161514
    17  C   -0.059224
    18  C   -0.005774
    19  C    0.024032
    20  C    0.021683
    21  C    0.023319
    22  C   -0.009010
    23  N   -0.184782
    24  C    0.058137
    25  C    0.018875
    26  O   -0.245180
    27  H    0.006679
    28  H    0.005963
    29  H    0.005753
    30  H    0.005613
    31  H    0.038539
    32  H    0.006812
    33  H    0.004717
    34  H   -0.014110
    35  H   -0.012569
    36  H   -0.017233
    37  H   -0.017669
    38  H   -0.024932
    39  H    0.124370
    40  H    0.029797
    41  H    0.037151
    42  H    0.051852
 Sum of Mulliken charges =  -0.00000
 Mulliken charges with hydrogens summed into heavy atoms:
               1
     1  O   -0.147537
     2  C    0.193062
     3  O   -0.251663
     4  N   -0.117245
     5  C    0.248324
     6  C   -0.017197
     7  C   -0.020066
     8  C    0.042348
     9  C    0.041329
    10  C   -0.020741
    11  C   -0.012586
    12  C    0.233679
    13  O   -0.159489
    14  O   -0.144940
    15  C    0.160946
    16  C    0.173044
    17  C   -0.059224
    18  C   -0.019885
    19  C    0.011463
    20  C    0.004450
    21  C    0.005650
    22  C   -0.033943
    23  N   -0.060412
    24  C    0.058137
    25  C    0.137675
    26  O   -0.245180
 Electronic spatial extent (au):  <R**2>=          10108.0016
 Charge=             -0.0000 electrons
 Dipole moment (field-independent basis, Debye):
    X=              5.0838    Y=             -0.5924    Z=             -2.4454  Tot=              5.6724
 Quadrupole moment (field-independent basis, Debye-Ang):
   XX=           -120.9532   YY=           -147.3136   ZZ=           -154.7229
   XY=              0.1225   XZ=              7.6735   YZ=            -11.4740
 Traceless Quadrupole moment (field-independent basis, Debye-Ang):
   XX=             20.0434   YY=             -6.3170   ZZ=            -13.7264
   XY=              0.1225   XZ=              7.6735   YZ=            -11.4740
 Octapole moment (field-independent basis, Debye-Ang**2):
  XXX=            176.0323  YYY=             16.9953  ZZZ=            -13.6105  XYY=             23.8930
  XXY=            -43.9849  XXZ=             26.7380  XZZ=              5.0464  YZZ=              7.4160
  YYZ=            -12.8623  XYZ=             33.9907
 Hexadecapole moment (field-independent basis, Debye-Ang**3):
 XXXX=          -7629.0137 YYYY=          -4219.7058 ZZZZ=           -531.5349 XXXY=            -58.4191
 XXXZ=            119.7800 YYYX=            -28.2291 YYYZ=           -130.2163 ZZZX=            -11.7208
 ZZZY=             -5.8676 XXYY=          -2178.5282 XXZZ=          -1619.4845 YYZZ=           -870.2507
 XXYZ=           -128.0798 YYXZ=             44.8629 ZZXY=             11.9042
 N-N= 2.271708821952D+03 E-N=-7.380375348560D+03  KE= 1.206652430835D+03
 ******************************Gaussian NBO Version 3.1******************************
             N A T U R A L   A T O M I C   O R B I T A L   A N D
          N A T U R A L   B O N D   O R B I T A L   A N A L Y S I S
 ******************************Gaussian NBO Version 3.1******************************
       /RESON  / : Allow strongly delocalized NBO set

 Analyzing the SCF density

 Job title: O=C(ON1C(C(C=CC=C2)=C2C1=O)=O)[C@H](CC3=CC=CC=C3)NC(C)=O        

 Storage needed:    597186 in NPA,    791654 in NBO ( 196598760 available)


 NATURAL POPULATIONS:  Natural atomic orbital occupancies 
                                                          
   NAO  Atom  No  lang   Type(AO)    Occupancy      Energy
 ----------------------------------------------------------
     1    O    1  S      Cor( 1S)     1.99968     -18.89501
     2    O    1  S      Val( 2S)     1.68256      -0.89557
     3    O    1  S      Ryd( 3S)     0.00154       1.52844
     4    O    1  px     Val( 2p)     1.73953      -0.29871
     5    O    1  px     Ryd( 3p)     0.00236       1.15864
     6    O    1  py     Val( 2p)     1.43653      -0.28041
     7    O    1  py     Ryd( 3p)     0.00057       1.09658
     8    O    1  pz     Val( 2p)     1.66763      -0.34735
     9    O    1  pz     Ryd( 3p)     0.00108       1.03978
    10    O    1  dxy    Ryd( 3d)     0.00035       2.70124
    11    O    1  dxz    Ryd( 3d)     0.00148       3.08174
    12    O    1  dyz    Ryd( 3d)     0.00169       2.91051
    13    O    1  dx2y2  Ryd( 3d)     0.00039       2.69216
    14    O    1  dz2    Ryd( 3d)     0.00166       3.19670

    15    C    2  S      Cor( 1S)     1.99923     -10.23250
    16    C    2  S      Val( 2S)     0.77116      -0.17030
    17    C    2  S      Ryd( 3S)     0.00737       0.63460
    18    C    2  px     Val( 2p)     0.87923      -0.08342
    19    C    2  px     Ryd( 3p)     0.00814       0.76189
    20    C    2  py     Val( 2p)     0.76834      -0.13839
    21    C    2  py     Ryd( 3p)     0.00574       0.63670
    22    C    2  pz     Val( 2p)     0.67208      -0.00613
    23    C    2  pz     Ryd( 3p)     0.02335       0.61903
    24    C    2  dxy    Ryd( 3d)     0.00127       2.02264
    25    C    2  dxz    Ryd( 3d)     0.00412       2.31854
    26    C    2  dyz    Ryd( 3d)     0.00355       2.00578
    27    C    2  dx2y2  Ryd( 3d)     0.00135       2.02928
    28    C    2  dz2    Ryd( 3d)     0.00371       2.34123

    29    O    3  S      Cor( 1S)     1.99966     -19.04976
    30    O    3  S      Val( 2S)     1.62363      -0.90129
    31    O    3  S      Ryd( 3S)     0.00342       1.46208
    32    O    3  px     Val( 2p)     1.25695      -0.33770
    33    O    3  px     Ryd( 3p)     0.00195       1.39054
    34    O    3  py     Val( 2p)     1.82393      -0.37137
    35    O    3  py     Ryd( 3p)     0.00404       1.15729
    36    O    3  pz     Val( 2p)     1.69700      -0.39033
    37    O    3  pz     Ryd( 3p)     0.00223       1.10776
    38    O    3  dxy    Ryd( 3d)     0.00045       2.80732
    39    O    3  dxz    Ryd( 3d)     0.00142       2.92630
    40    O    3  dyz    Ryd( 3d)     0.00098       2.65103
    41    O    3  dx2y2  Ryd( 3d)     0.00089       2.99622
    42    O    3  dz2    Ryd( 3d)     0.00135       2.91469

    43    N    4  S      Cor( 1S)     1.99898     -14.30868
    44    N    4  S      Val( 2S)     1.19318      -0.53234
    45    N    4  S      Ryd( 3S)     0.00453       1.08777
    46    N    4  px     Val( 2p)     1.02722      -0.26267
    47    N    4  px     Ryd( 3p)     0.00514       1.22667
    48    N    4  py     Val( 2p)     1.33728      -0.30863
    49    N    4  py     Ryd( 3p)     0.00132       1.24247
    50    N    4  pz     Val( 2p)     1.63788      -0.31021
    51    N    4  pz     Ryd( 3p)     0.00422       0.90352
    52    N    4  dxy    Ryd( 3d)     0.00162       2.66764
    53    N    4  dxz    Ryd( 3d)     0.00107       2.35005
    54    N    4  dyz    Ryd( 3d)     0.00045       2.29520
    55    N    4  dx2y2  Ryd( 3d)     0.00152       2.72971
    56    N    4  dz2    Ryd( 3d)     0.00079       2.53226

    57    C    5  S      Cor( 1S)     1.99914     -10.21611
    58    C    5  S      Val( 2S)     0.73856      -0.13642
    59    C    5  S      Ryd( 3S)     0.00594       0.52817
    60    C    5  px     Val( 2p)     0.92382      -0.07061
    61    C    5  px     Ryd( 3p)     0.01212       0.68875
    62    C    5  py     Val( 2p)     0.75759      -0.01565
    63    C    5  py     Ryd( 3p)     0.01738       0.60737
    64    C    5  pz     Val( 2p)     0.80609      -0.14540
    65    C    5  pz     Ryd( 3p)     0.00264       0.52478
    66    C    5  dxy    Ryd( 3d)     0.00256       2.37611
    67    C    5  dxz    Ryd( 3d)     0.00133       1.92886
    68    C    5  dyz    Ryd( 3d)     0.00325       1.95830
    69    C    5  dx2y2  Ryd( 3d)     0.00419       2.35740
    70    C    5  dz2    Ryd( 3d)     0.00094       2.07491

    71    C    6  S      Cor( 1S)     1.99875     -10.09869
    72    C    6  S      Val( 2S)     0.87476      -0.14430
    73    C    6  S      Ryd( 3S)     0.00264       0.55925
    74    C    6  px     Val( 2p)     1.10232      -0.11658
    75    C    6  px     Ryd( 3p)     0.00512       1.04785
    76    C    6  py     Val( 2p)     1.09839      -0.10009
    77    C    6  py     Ryd( 3p)     0.00502       0.95865
    78    C    6  pz     Val( 2p)     1.02910      -0.14110
    79    C    6  pz     Ryd( 3p)     0.00136       0.64155
    80    C    6  dxy    Ryd( 3d)     0.00061       2.35098
    81    C    6  dxz    Ryd( 3d)     0.00047       1.95656
    82    C    6  dyz    Ryd( 3d)     0.00064       1.92856
    83    C    6  dx2y2  Ryd( 3d)     0.00101       2.41629
    84    C    6  dz2    Ryd( 3d)     0.00042       2.12019

    85    C    7  S      Cor( 1S)     1.99889     -10.09972
    86    C    7  S      Val( 2S)     0.93969      -0.16697
    87    C    7  S      Ryd( 3S)     0.00134       0.53204
    88    C    7  px     Val( 2p)     1.05970      -0.07706
    89    C    7  px     Ryd( 3p)     0.00411       0.62573
    90    C    7  py     Val( 2p)     1.19932      -0.09372
    91    C    7  py     Ryd( 3p)     0.00666       0.96392
    92    C    7  pz     Val( 2p)     0.95969      -0.13249
    93    C    7  pz     Ryd( 3p)     0.00120       0.53769
    94    C    7  dxy    Ryd( 3d)     0.00075       2.38057
    95    C    7  dxz    Ryd( 3d)     0.00050       1.99616
    96    C    7  dyz    Ryd( 3d)     0.00045       1.93611
    97    C    7  dx2y2  Ryd( 3d)     0.00066       2.44170
    98    C    7  dz2    Ryd( 3d)     0.00043       2.13341

    99    C    8  S      Cor( 1S)     1.99896     -10.10300
   100    C    8  S      Val( 2S)     0.95185      -0.18118
   101    C    8  S      Ryd( 3S)     0.00118       0.54458
   102    C    8  px     Val( 2p)     1.12613      -0.08769
   103    C    8  px     Ryd( 3p)     0.00494       0.81939
   104    C    8  py     Val( 2p)     1.12216      -0.08339
   105    C    8  py     Ryd( 3p)     0.00486       0.76995
   106    C    8  pz     Val( 2p)     0.98205      -0.13501
   107    C    8  pz     Ryd( 3p)     0.00102       0.54630
   108    C    8  dxy    Ryd( 3d)     0.00076       2.43890
   109    C    8  dxz    Ryd( 3d)     0.00046       1.97770
   110    C    8  dyz    Ryd( 3d)     0.00048       1.93648
   111    C    8  dx2y2  Ryd( 3d)     0.00069       2.34658
   112    C    8  dz2    Ryd( 3d)     0.00041       2.12554

   113    C    9  S      Cor( 1S)     1.99896     -10.10294
   114    C    9  S      Val( 2S)     0.95173      -0.18117
   115    C    9  S      Ryd( 3S)     0.00118       0.54434
   116    C    9  px     Val( 2p)     1.16271      -0.09366
   117    C    9  px     Ryd( 3p)     0.00559       0.91936
   118    C    9  py     Val( 2p)     1.07976      -0.07667
   119    C    9  py     Ryd( 3p)     0.00410       0.65309
   120    C    9  pz     Val( 2p)     0.98900      -0.13602
   121    C    9  pz     Ryd( 3p)     0.00113       0.56276
   122    C    9  dxy    Ryd( 3d)     0.00072       2.38091
   123    C    9  dxz    Ryd( 3d)     0.00043       1.97758
   124    C    9  dyz    Ryd( 3d)     0.00054       1.93814
   125    C    9  dx2y2  Ryd( 3d)     0.00073       2.40582
   126    C    9  dz2    Ryd( 3d)     0.00039       2.12343

   127    C   10  S      Cor( 1S)     1.99889     -10.10020
   128    C   10  S      Val( 2S)     0.93953      -0.16725
   129    C   10  S      Ryd( 3S)     0.00135       0.53172
   130    C   10  px     Val( 2p)     1.05618      -0.07525
   131    C   10  px     Ryd( 3p)     0.00373       0.60159
   132    C   10  py     Val( 2p)     1.20307      -0.09652
   133    C   10  py     Ryd( 3p)     0.00705       0.98917
   134    C   10  pz     Val( 2p)     0.95931      -0.13245
   135    C   10  pz     Ryd( 3p)     0.00115       0.53412
   136    C   10  dxy    Ryd( 3d)     0.00067       2.38730
   137    C   10  dxz    Ryd( 3d)     0.00051       2.00066
   138    C   10  dyz    Ryd( 3d)     0.00044       1.93050
   139    C   10  dx2y2  Ryd( 3d)     0.00074       2.43304
   140    C   10  dz2    Ryd( 3d)     0.00043       2.13524

   141    C   11  S      Cor( 1S)     1.99875     -10.09860
   142    C   11  S      Val( 2S)     0.87375      -0.14378
   143    C   11  S      Ryd( 3S)     0.00261       0.55786
   144    C   11  px     Val( 2p)     1.11449      -0.11632
   145    C   11  px     Ryd( 3p)     0.00443       1.04101
   146    C   11  py     Val( 2p)     1.08604      -0.10121
   147    C   11  py     Ryd( 3p)     0.00572       0.96414
   148    C   11  pz     Val( 2p)     1.03375      -0.14124
   149    C   11  pz     Ryd( 3p)     0.00133       0.64321
   150    C   11  dxy    Ryd( 3d)     0.00086       2.33716
   151    C   11  dxz    Ryd( 3d)     0.00054       1.98552
   152    C   11  dyz    Ryd( 3d)     0.00053       1.91380
   153    C   11  dx2y2  Ryd( 3d)     0.00075       2.42099
   154    C   11  dz2    Ryd( 3d)     0.00047       2.11895

   155    C   12  S      Cor( 1S)     1.99915     -10.21651
   156    C   12  S      Val( 2S)     0.74058      -0.13857
   157    C   12  S      Ryd( 3S)     0.00595       0.53519
   158    C   12  px     Val( 2p)     0.91511      -0.07697
   159    C   12  px     Ryd( 3p)     0.00879       0.71151
   160    C   12  py     Val( 2p)     0.77101      -0.01541
   161    C   12  py     Ryd( 3p)     0.02080       0.58816
   162    C   12  pz     Val( 2p)     0.80233      -0.14477
   163    C   12  pz     Ryd( 3p)     0.00236       0.52235
   164    C   12  dxy    Ryd( 3d)     0.00461       2.35441
   165    C   12  dxz    Ryd( 3d)     0.00088       1.91272
   166    C   12  dyz    Ryd( 3d)     0.00369       1.99342
   167    C   12  dx2y2  Ryd( 3d)     0.00210       2.35970
   168    C   12  dz2    Ryd( 3d)     0.00094       2.06501

   169    O   13  S      Cor( 1S)     1.99972     -18.90232
   170    O   13  S      Val( 2S)     1.68271      -0.88157
   171    O   13  S      Ryd( 3S)     0.00130       1.59572
   172    O   13  px     Val( 2p)     1.79822      -0.28890
   173    O   13  px     Ryd( 3p)     0.00244       1.18997
   174    O   13  py     Val( 2p)     1.61502      -0.34357
   175    O   13  py     Ryd( 3p)     0.00084       1.03763
   176    O   13  pz     Val( 2p)     1.45062      -0.27396
   177    O   13  pz     Ryd( 3p)     0.00081       1.06896
   178    O   13  dxy    Ryd( 3d)     0.00157       3.01360
   179    O   13  dxz    Ryd( 3d)     0.00011       2.63924
   180    O   13  dyz    Ryd( 3d)     0.00187       2.85627
   181    O   13  dx2y2  Ryd( 3d)     0.00126       3.19029
   182    O   13  dz2    Ryd( 3d)     0.00038       2.83626

   183    O   14  S      Cor( 1S)     1.99971     -18.90035
   184    O   14  S      Val( 2S)     1.68241      -0.87902
   185    O   14  S      Ryd( 3S)     0.00140       1.59834
   186    O   14  px     Val( 2p)     1.75028      -0.29815
   187    O   14  px     Ryd( 3p)     0.00204       1.22206
   188    O   14  py     Val( 2p)     1.67322      -0.32783
   189    O   14  py     Ryd( 3p)     0.00139       1.07388
   190    O   14  pz     Val( 2p)     1.43161      -0.27224
   191    O   14  pz     Ryd( 3p)     0.00071       1.07279
   192    O   14  dxy    Ryd( 3d)     0.00127       3.17871
   193    O   14  dxz    Ryd( 3d)     0.00053       2.70676
   194    O   14  dyz    Ryd( 3d)     0.00144       2.82190
   195    O   14  dx2y2  Ryd( 3d)     0.00153       3.02148
   196    O   14  dz2    Ryd( 3d)     0.00045       2.83115

   197    C   15  S      Cor( 1S)     1.99890     -10.12709
   198    C   15  S      Val( 2S)     0.94217      -0.20329
   199    C   15  S      Ryd( 3S)     0.00312       0.98480
   200    C   15  px     Val( 2p)     1.09212      -0.12401
   201    C   15  px     Ryd( 3p)     0.00263       0.68535
   202    C   15  py     Val( 2p)     0.88349      -0.08411
   203    C   15  py     Ryd( 3p)     0.00585       0.73123
   204    C   15  pz     Val( 2p)     1.17639      -0.11502
   205    C   15  pz     Ryd( 3p)     0.00786       0.84841
   206    C   15  dxy    Ryd( 3d)     0.00140       2.15554
   207    C   15  dxz    Ryd( 3d)     0.00061       2.31810
   208    C   15  dyz    Ryd( 3d)     0.00111       2.17764
   209    C   15  dx2y2  Ryd( 3d)     0.00117       2.18795
   210    C   15  dz2    Ryd( 3d)     0.00097       2.21692

   211    C   16  S      Cor( 1S)     1.99906     -10.07479
   212    C   16  S      Val( 2S)     1.00416      -0.20782
   213    C   16  S      Ryd( 3S)     0.00119       0.92816
   214    C   16  px     Val( 2p)     1.18887      -0.09657
   215    C   16  px     Ryd( 3p)     0.00720       0.82299
   216    C   16  py     Val( 2p)     1.08038      -0.08149
   217    C   16  py     Ryd( 3p)     0.00373       0.62424
   218    C   16  pz     Val( 2p)     1.15132      -0.08831
   219    C   16  pz     Ryd( 3p)     0.00302       0.64843
   220    C   16  dxy    Ryd( 3d)     0.00066       2.30981
   221    C   16  dxz    Ryd( 3d)     0.00063       2.30469
   222    C   16  dyz    Ryd( 3d)     0.00063       2.16299
   223    C   16  dx2y2  Ryd( 3d)     0.00054       2.23007
   224    C   16  dz2    Ryd( 3d)     0.00058       2.28715

   225    C   17  S      Cor( 1S)     1.99884     -10.05936
   226    C   17  S      Val( 2S)     0.85724      -0.10569
   227    C   17  S      Ryd( 3S)     0.00216       0.65852
   228    C   17  px     Val( 2p)     1.08639      -0.06426
   229    C   17  px     Ryd( 3p)     0.00376       0.87756
   230    C   17  py     Val( 2p)     1.06710      -0.05743
   231    C   17  py     Ryd( 3p)     0.00533       1.07604
   232    C   17  pz     Val( 2p)     1.03107      -0.08689
   233    C   17  pz     Ryd( 3p)     0.00344       0.75735
   234    C   17  dxy    Ryd( 3d)     0.00077       2.35262
   235    C   17  dxz    Ryd( 3d)     0.00058       2.18772
   236    C   17  dyz    Ryd( 3d)     0.00063       2.07416
   237    C   17  dx2y2  Ryd( 3d)     0.00079       2.29457
   238    C   17  dz2    Ryd( 3d)     0.00056       2.07344

   239    C   18  S      Cor( 1S)     1.99886     -10.04734
   240    C   18  S      Val( 2S)     0.93523      -0.12219
   241    C   18  S      Ryd( 3S)     0.00180       0.63414
   242    C   18  px     Val( 2p)     1.14886      -0.05683
   243    C   18  px     Ryd( 3p)     0.00508       0.94759
   244    C   18  py     Val( 2p)     1.07334      -0.03936
   245    C   18  py     Ryd( 3p)     0.00389       0.74861
   246    C   18  pz     Val( 2p)     1.05052      -0.08406
   247    C   18  pz     Ryd( 3p)     0.00233       0.72796
   248    C   18  dxy    Ryd( 3d)     0.00064       2.33568
   249    C   18  dxz    Ryd( 3d)     0.00048       2.21792
   250    C   18  dyz    Ryd( 3d)     0.00056       2.13742
   251    C   18  dx2y2  Ryd( 3d)     0.00063       2.39027
   252    C   18  dz2    Ryd( 3d)     0.00040       2.07718

   253    C   19  S      Cor( 1S)     1.99893     -10.05397
   254    C   19  S      Val( 2S)     0.94303      -0.12994
   255    C   19  S      Ryd( 3S)     0.00115       0.58334
   256    C   19  px     Val( 2p)     1.10964      -0.05230
   257    C   19  px     Ryd( 3p)     0.00456       0.82218
   258    C   19  py     Val( 2p)     1.12763      -0.04443
   259    C   19  py     Ryd( 3p)     0.00503       0.83707
   260    C   19  pz     Val( 2p)     1.01100      -0.07725
   261    C   19  pz     Ryd( 3p)     0.00191       0.59621
   262    C   19  dxy    Ryd( 3d)     0.00071       2.38826
   263    C   19  dxz    Ryd( 3d)     0.00047       2.18284
   264    C   19  dyz    Ryd( 3d)     0.00049       2.13396
   265    C   19  dx2y2  Ryd( 3d)     0.00061       2.29549
   266    C   19  dz2    Ryd( 3d)     0.00052       2.07969

   267    C   20  S      Cor( 1S)     1.99893     -10.05551
   268    C   20  S      Val( 2S)     0.94568      -0.13364
   269    C   20  S      Ryd( 3S)     0.00123       0.56984
   270    C   20  px     Val( 2p)     1.06109      -0.04694
   271    C   20  px     Ryd( 3p)     0.00343       0.63890
   272    C   20  py     Val( 2p)     1.16294      -0.05300
   273    C   20  py     Ryd( 3p)     0.00532       0.94859
   274    C   20  pz     Val( 2p)     1.03866      -0.08251
   275    C   20  pz     Ryd( 3p)     0.00210       0.64575
   276    C   20  dxy    Ryd( 3d)     0.00063       2.32953
   277    C   20  dxz    Ryd( 3d)     0.00051       2.18577
   278    C   20  dyz    Ryd( 3d)     0.00050       2.12932
   279    C   20  dx2y2  Ryd( 3d)     0.00070       2.34629
   280    C   20  dz2    Ryd( 3d)     0.00044       2.05914

   281    C   21  S      Cor( 1S)     1.99893     -10.05646
   282    C   21  S      Val( 2S)     0.94257      -0.13264
   283    C   21  S      Ryd( 3S)     0.00115       0.57720
   284    C   21  px     Val( 2p)     1.14239      -0.06059
   285    C   21  px     Ryd( 3p)     0.00507       0.90371
   286    C   21  py     Val( 2p)     1.06784      -0.03833
   287    C   21  py     Ryd( 3p)     0.00386       0.64957
   288    C   21  pz     Val( 2p)     1.04585      -0.08472
   289    C   21  pz     Ryd( 3p)     0.00232       0.68373
   290    C   21  dxy    Ryd( 3d)     0.00064       2.33012
   291    C   21  dxz    Ryd( 3d)     0.00049       2.19265
   292    C   21  dyz    Ryd( 3d)     0.00057       2.12204
   293    C   21  dx2y2  Ryd( 3d)     0.00068       2.35089
   294    C   21  dz2    Ryd( 3d)     0.00039       2.05892

   295    C   22  S      Cor( 1S)     1.99886     -10.05266
   296    C   22  S      Val( 2S)     0.93287      -0.12552
   297    C   22  S      Ryd( 3S)     0.00160       0.58820
   298    C   22  px     Val( 2p)     1.11131      -0.05536
   299    C   22  px     Ryd( 3p)     0.00424       0.80145
   300    C   22  py     Val( 2p)     1.13583      -0.05352
   301    C   22  py     Ryd( 3p)     0.00507       0.89889
   302    C   22  pz     Val( 2p)     1.02173      -0.08137
   303    C   22  pz     Ryd( 3p)     0.00168       0.60802
   304    C   22  dxy    Ryd( 3d)     0.00069       2.39172
   305    C   22  dxz    Ryd( 3d)     0.00046       2.18972
   306    C   22  dyz    Ryd( 3d)     0.00047       2.13605
   307    C   22  dx2y2  Ryd( 3d)     0.00059       2.29566
   308    C   22  dz2    Ryd( 3d)     0.00052       2.08154

   309    N   23  S      Cor( 1S)     1.99917     -14.20559
   310    N   23  S      Val( 2S)     1.25756      -0.51449
   311    N   23  S      Ryd( 3S)     0.00254       1.06935
   312    N   23  px     Val( 2p)     1.60587      -0.25312
   313    N   23  px     Ryd( 3p)     0.00353       1.07136
   314    N   23  py     Val( 2p)     1.30188      -0.25305
   315    N   23  py     Ryd( 3p)     0.00167       1.16871
   316    N   23  pz     Val( 2p)     1.50851      -0.25540
   317    N   23  pz     Ryd( 3p)     0.00307       1.07869
   318    N   23  dxy    Ryd( 3d)     0.00034       2.45710
   319    N   23  dxz    Ryd( 3d)     0.00061       2.72699
   320    N   23  dyz    Ryd( 3d)     0.00063       2.69021
   321    N   23  dx2y2  Ryd( 3d)     0.00059       2.69422
   322    N   23  dz2    Ryd( 3d)     0.00024       2.44067

   323    C   24  S      Cor( 1S)     1.99925     -10.17482
   324    C   24  S      Val( 2S)     0.75169      -0.10758
   325    C   24  S      Ryd( 3S)     0.00333       0.46770
   326    C   24  px     Val( 2p)     0.79455      -0.07148
   327    C   24  px     Ryd( 3p)     0.00846       0.56805
   328    C   24  py     Val( 2p)     0.90852      -0.02686
   329    C   24  py     Ryd( 3p)     0.00694       0.74713
   330    C   24  pz     Val( 2p)     0.77109      -0.01890
   331    C   24  pz     Ryd( 3p)     0.01540       0.56622
   332    C   24  dxy    Ryd( 3d)     0.00235       2.05772
   333    C   24  dxz    Ryd( 3d)     0.00173       2.23575
   334    C   24  dyz    Ryd( 3d)     0.00358       2.22088
   335    C   24  dx2y2  Ryd( 3d)     0.00167       2.12987
   336    C   24  dz2    Ryd( 3d)     0.00321       2.12726

   337    C   25  S      Cor( 1S)     1.99919     -10.08016
   338    C   25  S      Val( 2S)     1.12157      -0.25650
   339    C   25  S      Ryd( 3S)     0.00083       0.85266
   340    C   25  px     Val( 2p)     1.21688      -0.09202
   341    C   25  px     Ryd( 3p)     0.00094       0.55704
   342    C   25  py     Val( 2p)     1.15104      -0.09597
   343    C   25  py     Ryd( 3p)     0.00181       0.51746
   344    C   25  pz     Val( 2p)     1.21906      -0.08972
   345    C   25  pz     Ryd( 3p)     0.00142       0.56892
   346    C   25  dxy    Ryd( 3d)     0.00040       2.14880
   347    C   25  dxz    Ryd( 3d)     0.00016       2.16206
   348    C   25  dyz    Ryd( 3d)     0.00043       2.24584
   349    C   25  dx2y2  Ryd( 3d)     0.00063       2.34487
   350    C   25  dz2    Ryd( 3d)     0.00066       2.37812

   351    O   26  S      Cor( 1S)     1.99972     -18.84884
   352    O   26  S      Val( 2S)     1.68754      -0.83953
   353    O   26  S      Ryd( 3S)     0.00122       1.45944
   354    O   26  px     Val( 2p)     1.50817      -0.25251
   355    O   26  px     Ryd( 3p)     0.00067       1.07466
   356    O   26  py     Val( 2p)     1.85346      -0.24151
   357    O   26  py     Ryd( 3p)     0.00223       1.24071
   358    O   26  pz     Val( 2p)     1.56294      -0.27612
   359    O   26  pz     Ryd( 3p)     0.00075       1.06775
   360    O   26  dxy    Ryd( 3d)     0.00051       2.77639
   361    O   26  dxz    Ryd( 3d)     0.00118       3.22917
   362    O   26  dyz    Ryd( 3d)     0.00104       2.88022
   363    O   26  dx2y2  Ryd( 3d)     0.00059       2.80230
   364    O   26  dz2    Ryd( 3d)     0.00168       3.01987

   365    H   27  S      Val( 1S)     0.75183       0.05909
   366    H   27  S      Ryd( 2S)     0.00218       0.30538
   367    H   27  px     Ryd( 2p)     0.00012       1.96014
   368    H   27  py     Ryd( 2p)     0.00081       2.34003
   369    H   27  pz     Ryd( 2p)     0.00016       1.66542

   370    H   28  S      Val( 1S)     0.76393       0.05485
   371    H   28  S      Ryd( 2S)     0.00149       0.29814
   372    H   28  px     Ryd( 2p)     0.00050       2.14677
   373    H   28  py     Ryd( 2p)     0.00039       2.11495
   374    H   28  pz     Ryd( 2p)     0.00018       1.65826

   375    H   29  S      Val( 1S)     0.76395       0.05475
   376    H   29  S      Ryd( 2S)     0.00149       0.29799
   377    H   29  px     Ryd( 2p)     0.00070       2.25544
   378    H   29  py     Ryd( 2p)     0.00016       1.98810
   379    H   29  pz     Ryd( 2p)     0.00021       1.67618

   380    H   30  S      Val( 1S)     0.75251       0.05809
   381    H   30  S      Ryd( 2S)     0.00215       0.30406
   382    H   30  px     Ryd( 2p)     0.00010       1.95423
   383    H   30  py     Ryd( 2p)     0.00083       2.34434
   384    H   30  pz     Ryd( 2p)     0.00016       1.66470

   385    H   31  S      Val( 1S)     0.71316       0.09258
   386    H   31  S      Ryd( 2S)     0.00554       0.41000
   387    H   31  px     Ryd( 2p)     0.00027       1.97921
   388    H   31  py     Ryd( 2p)     0.00012       1.91383
   389    H   31  pz     Ryd( 2p)     0.00064       2.25121

   390    H   32  S      Val( 1S)     0.75478       0.07237
   391    H   32  S      Ryd( 2S)     0.00241       0.37331
   392    H   32  px     Ryd( 2p)     0.00054       2.24790
   393    H   32  py     Ryd( 2p)     0.00027       1.97093
   394    H   32  pz     Ryd( 2p)     0.00020       1.84746

   395    H   33  S      Val( 1S)     0.76197       0.06749
   396    H   33  S      Ryd( 2S)     0.00263       0.38253
   397    H   33  px     Ryd( 2p)     0.00029       1.98668
   398    H   33  py     Ryd( 2p)     0.00015       1.87598
   399    H   33  pz     Ryd( 2p)     0.00062       2.24081

   400    H   34  S      Val( 1S)     0.75990       0.10175
   401    H   34  S      Ryd( 2S)     0.00374       0.47041
   402    H   34  px     Ryd( 2p)     0.00073       2.25043
   403    H   34  py     Ryd( 2p)     0.00012       2.01720
   404    H   34  pz     Ryd( 2p)     0.00031       1.89363

   405    H   35  S      Val( 1S)     0.77084       0.09051
   406    H   35  S      Ryd( 2S)     0.00175       0.33751
   407    H   35  px     Ryd( 2p)     0.00046       2.11549
   408    H   35  py     Ryd( 2p)     0.00046       2.17135
   409    H   35  pz     Ryd( 2p)     0.00016       1.76136

   410    H   36  S      Val( 1S)     0.77565       0.08449
   411    H   36  S      Ryd( 2S)     0.00162       0.32759
   412    H   36  px     Ryd( 2p)     0.00012       1.92483
   413    H   36  py     Ryd( 2p)     0.00069       2.28324
   414    H   36  pz     Ryd( 2p)     0.00027       1.81112

   415    H   37  S      Val( 1S)     0.77469       0.08364
   416    H   37  S      Ryd( 2S)     0.00164       0.32757
   417    H   37  px     Ryd( 2p)     0.00062       2.20385
   418    H   37  py     Ryd( 2p)     0.00012       1.96441
   419    H   37  pz     Ryd( 2p)     0.00034       1.85081

   420    H   38  S      Val( 1S)     0.77601       0.07945
   421    H   38  S      Ryd( 2S)     0.00168       0.34540
   422    H   38  px     Ryd( 2p)     0.00044       2.10328
   423    H   38  py     Ryd( 2p)     0.00047       2.18968
   424    H   38  pz     Ryd( 2p)     0.00017       1.76759

   425    H   39  S      Val( 1S)     0.58786       0.08912
   426    H   39  S      Ryd( 2S)     0.00403       0.45632
   427    H   39  px     Ryd( 2p)     0.00098       2.02219
   428    H   39  py     Ryd( 2p)     0.00020       1.90819
   429    H   39  pz     Ryd( 2p)     0.00090       2.08778

   430    H   40  S      Val( 1S)     0.77068       0.05072
   431    H   40  S      Ryd( 2S)     0.00162       0.34442
   432    H   40  px     Ryd( 2p)     0.00023       1.80684
   433    H   40  py     Ryd( 2p)     0.00019       1.73395
   434    H   40  pz     Ryd( 2p)     0.00066       2.31846

   435    H   41  S      Val( 1S)     0.75507       0.07701
   436    H   41  S      Ryd( 2S)     0.00221       0.34578
   437    H   41  px     Ryd( 2p)     0.00023       1.84097
   438    H   41  py     Ryd( 2p)     0.00042       2.13837
   439    H   41  pz     Ryd( 2p)     0.00032       1.92954

   440    H   42  S      Val( 1S)     0.75737       0.06011
   441    H   42  S      Ryd( 2S)     0.00181       0.36655
   442    H   42  px     Ryd( 2p)     0.00071       2.36019
   443    H   42  py     Ryd( 2p)     0.00016       1.73447
   444    H   42  pz     Ryd( 2p)     0.00022       1.79220

 WARNING:  1 low occupancy (<1.9990e) core orbital  found on  N    4
           1 low occupancy (<1.9990e) core orbital  found on  C    6
           1 low occupancy (<1.9990e) core orbital  found on  C    7
           1 low occupancy (<1.9990e) core orbital  found on  C    8
           1 low occupancy (<1.9990e) core orbital  found on  C    9
           1 low occupancy (<1.9990e) core orbital  found on  C   10
           1 low occupancy (<1.9990e) core orbital  found on  C   11
           1 low occupancy (<1.9990e) core orbital  found on  C   15
           1 low occupancy (<1.9990e) core orbital  found on  C   17
           1 low occupancy (<1.9990e) core orbital  found on  C   18
           1 low occupancy (<1.9990e) core orbital  found on  C   19
           1 low occupancy (<1.9990e) core orbital  found on  C   20
           1 low occupancy (<1.9990e) core orbital  found on  C   21
           1 low occupancy (<1.9990e) core orbital  found on  C   22


 Summary of Natural Population Analysis:                  
                                                          
                                       Natural Population 
                Natural  -----------------------------------------------
    Atom  No    Charge         Core      Valence    Rydberg      Total
 -----------------------------------------------------------------------
      O    1   -0.53707      1.99968     6.52625    0.01114     8.53707
      C    2    0.85135      1.99923     3.09081    0.05861     5.14865
      O    3   -0.41791      1.99966     6.40151    0.01673     8.41791
      N    4   -0.21519      1.99898     5.19556    0.02066     7.21519
      C    5    0.72446      1.99914     3.22606    0.05034     5.27554
      C    6   -0.12062      1.99875     4.10458    0.01730     6.12062
      C    7   -0.17339      1.99889     4.15840    0.01610     6.17339
      C    8   -0.19594      1.99896     4.18219    0.01479     6.19594
      C    9   -0.19696      1.99896     4.18320    0.01479     6.19696
      C   10   -0.17304      1.99889     4.15808    0.01607     6.17304
      C   11   -0.12403      1.99875     4.10803    0.01725     6.12403
      C   12    0.72171      1.99915     3.22903    0.05012     5.27829
      O   13   -0.55685      1.99972     6.54656    0.01057     8.55685
      O   14   -0.54797      1.99971     6.53752    0.01075     8.54797
      C   15   -0.11778      1.99890     4.09416    0.02471     6.11778
      C   16   -0.44197      1.99906     4.42474    0.01818     6.44197
      C   17   -0.05865      1.99884     4.04179    0.01802     6.05865
      C   18   -0.22265      1.99886     4.20796    0.01582     6.22265
      C   19   -0.20566      1.99893     4.19130    0.01543     6.20566
      C   20   -0.22216      1.99893     4.20837    0.01486     6.22216
      C   21   -0.21276      1.99893     4.19865    0.01518     6.21276
      C   22   -0.21593      1.99886     4.20175    0.01532     6.21593
      N   23   -0.68621      1.99917     5.67382    0.01322     7.68621
      C   24    0.72822      1.99925     3.22585    0.04668     5.27178
      C   25   -0.71500      1.99919     4.70854    0.00727     6.71500
      O   26   -0.62171      1.99972     6.61212    0.00987     8.62171
      H   27    0.24490      0.00000     0.75183    0.00327     0.75510
      H   28    0.23352      0.00000     0.76393    0.00255     0.76648
      H   29    0.23349      0.00000     0.76395    0.00255     0.76651
      H   30    0.24425      0.00000     0.75251    0.00324     0.75575
      H   31    0.28027      0.00000     0.71316    0.00658     0.71973
      H   32    0.24180      0.00000     0.75478    0.00342     0.75820
      H   33    0.23435      0.00000     0.76197    0.00368     0.76565
      H   34    0.23520      0.00000     0.75990    0.00490     0.76480
      H   35    0.22634      0.00000     0.77084    0.00283     0.77366
      H   36    0.22165      0.00000     0.77565    0.00270     0.77835
      H   37    0.22259      0.00000     0.77469    0.00272     0.77741
      H   38    0.22123      0.00000     0.77601    0.00276     0.77877
      H   39    0.40603      0.00000     0.58786    0.00611     0.59397
      H   40    0.22662      0.00000     0.77068    0.00270     0.77338
      H   41    0.24176      0.00000     0.75507    0.00317     0.75824
      H   42    0.23973      0.00000     0.75737    0.00290     0.76027
 =======================================================================
   * Total *   -0.00000     51.97712   131.42701    0.59587   184.00000

                                 Natural Population      
 --------------------------------------------------------
   Core                      51.97712 ( 99.9560% of  52)
   Valence                  131.42701 ( 99.5659% of 132)
   Natural Minimal Basis    183.40413 ( 99.6762% of 184)
   Natural Rydberg Basis      0.59587 (  0.3238% of 184)
 --------------------------------------------------------

    Atom  No          Natural Electron Configuration
 ----------------------------------------------------------------------------
      O    1      [core]2S( 1.68)2p( 4.84)3d( 0.01)
      C    2      [core]2S( 0.77)2p( 2.32)3S( 0.01)3p( 0.04)3d( 0.01)
      O    3      [core]2S( 1.62)2p( 4.78)3p( 0.01)3d( 0.01)
      N    4      [core]2S( 1.19)2p( 4.00)3p( 0.01)3d( 0.01)
      C    5      [core]2S( 0.74)2p( 2.49)3S( 0.01)3p( 0.03)3d( 0.01)
      C    6      [core]2S( 0.87)2p( 3.23)3p( 0.01)
      C    7      [core]2S( 0.94)2p( 3.22)3p( 0.01)
      C    8      [core]2S( 0.95)2p( 3.23)3p( 0.01)
      C    9      [core]2S( 0.95)2p( 3.23)3p( 0.01)
      C   10      [core]2S( 0.94)2p( 3.22)3p( 0.01)
      C   11      [core]2S( 0.87)2p( 3.23)3p( 0.01)
      C   12      [core]2S( 0.74)2p( 2.49)3S( 0.01)3p( 0.03)3d( 0.01)
      O   13      [core]2S( 1.68)2p( 4.86)3d( 0.01)
      O   14      [core]2S( 1.68)2p( 4.86)3d( 0.01)
      C   15      [core]2S( 0.94)2p( 3.15)3p( 0.02)3d( 0.01)
      C   16      [core]2S( 1.00)2p( 3.42)3p( 0.01)
      C   17      [core]2S( 0.86)2p( 3.18)3p( 0.01)
      C   18      [core]2S( 0.94)2p( 3.27)3p( 0.01)
      C   19      [core]2S( 0.94)2p( 3.25)3p( 0.01)
      C   20      [core]2S( 0.95)2p( 3.26)3p( 0.01)
      C   21      [core]2S( 0.94)2p( 3.26)3p( 0.01)
      C   22      [core]2S( 0.93)2p( 3.27)3p( 0.01)
      N   23      [core]2S( 1.26)2p( 4.42)3p( 0.01)
      C   24      [core]2S( 0.75)2p( 2.47)3p( 0.03)3d( 0.01)
      C   25      [core]2S( 1.12)2p( 3.59)
      O   26      [core]2S( 1.69)2p( 4.92)
      H   27            1S( 0.75)
      H   28            1S( 0.76)
      H   29            1S( 0.76)
      H   30            1S( 0.75)
      H   31            1S( 0.71)2S( 0.01)
      H   32            1S( 0.75)
      H   33            1S( 0.76)
      H   34            1S( 0.76)
      H   35            1S( 0.77)
      H   36            1S( 0.78)
      H   37            1S( 0.77)
      H   38            1S( 0.78)
      H   39            1S( 0.59)
      H   40            1S( 0.77)
      H   41            1S( 0.76)
      H   42            1S( 0.76)


 NATURAL BOND ORBITAL ANALYSIS:

                       Occupancies       Lewis Structure    Low   High
           Occ.    -------------------  -----------------   occ   occ
  Cycle   Thresh.   Lewis   Non-Lewis     CR  BD  3C  LP    (L)   (NL)   Dev
 =============================================================================
   1(1)    1.90   174.15756   9.84244     26  52   0  14    18     15    0.44
   2(2)    1.90   174.15756   9.84244     26  52   0  14    18     15    0.44
   3(1)    1.80   174.77660   9.22340     26  48   0  18     8     13    0.75
   4(2)    1.80   174.76933   9.23067     26  48   0  18     8     13    0.75
   5(3)    1.80   175.16677   8.83323     26  48   0  18     8     13    0.69
   6(4)    1.80   175.46782   8.53218     26  48   0  18     8     13    0.44
   7(5)    1.80   175.46782   8.53218     26  48   0  18     8     13    0.44
   8(1)    1.70   175.47494   8.52506     26  48   0  18     7     13    0.44
   9(2)    1.70   175.47494   8.52506     26  48   0  18     7     13    0.44
  10(1)    1.60   178.61443   5.38557     26  53   0  13     1     13    0.43
  11(2)    1.60   178.60729   5.39271     26  53   0  13     1     13    0.44
  12(3)    1.60   178.01941   5.98059     26  52   0  14     2     13    0.43
  13(4)    1.60   178.61443   5.38557     26  53   0  13     1     13    0.43
  14(1)    1.50   178.61443   5.38557     26  53   0  13     1     13    0.43
  15(2)    1.50   178.60729   5.39271     26  53   0  13     1     13    0.44
  16(3)    1.50   178.01941   5.98059     26  52   0  14     2     13    0.43
  17(4)    1.50   178.61443   5.38557     26  53   0  13     1     13    0.43
  18(1)    1.60   178.61443   5.38557     26  53   0  13     1     13    0.43
 -----------------------------------------------------------------------------

 Structure accepted: RESONANCE keyword permits strongly delocalized structure

 WARNING:  1 low occupancy (<1.9990e) core orbital  found on  N    4
           1 low occupancy (<1.9990e) core orbital  found on  C    6
           1 low occupancy (<1.9990e) core orbital  found on  C    7
           1 low occupancy (<1.9990e) core orbital  found on  C    8
           1 low occupancy (<1.9990e) core orbital  found on  C    9
           1 low occupancy (<1.9990e) core orbital  found on  C   10
           1 low occupancy (<1.9990e) core orbital  found on  C   11
           1 low occupancy (<1.9990e) core orbital  found on  C   15
           1 low occupancy (<1.9990e) core orbital  found on  C   17
           1 low occupancy (<1.9990e) core orbital  found on  C   18
           1 low occupancy (<1.9990e) core orbital  found on  C   19
           1 low occupancy (<1.9990e) core orbital  found on  C   20
           1 low occupancy (<1.9990e) core orbital  found on  C   21
           1 low occupancy (<1.9990e) core orbital  found on  C   22

 --------------------------------------------------------
   Core                     51.97713 ( 99.956% of  52)
   Valence Lewis           126.63729 ( 95.937% of 132)
  ==================       ============================
   Total Lewis             178.61443 ( 97.073% of 184)
  -----------------------------------------------------
   Valence non-Lewis         4.93547 (  2.682% of 184)
   Rydberg non-Lewis         0.45010 (  0.245% of 184)
  ==================       ============================
   Total non-Lewis           5.38557 (  2.927% of 184)
 --------------------------------------------------------


       (Occupancy)   Bond orbital/ Coefficients/ Hybrids
 ---------------------------------------------------------------------------------
     1. (1.99608) BD ( 1) O   1 - C   2  
                ( 67.30%)   0.8203* O   1 s( 46.41%)p 1.15( 53.50%)d 0.00(  0.09%)
                                           -0.0000  0.6809 -0.0221 -0.2988 -0.0077
                                            0.1272  0.0048 -0.6551 -0.0196 -0.0030
                                            0.0182 -0.0093  0.0016  0.0209
                ( 32.70%)   0.5719* C   2 s( 34.09%)p 1.93( 65.66%)d 0.01(  0.25%)
                                            0.0000  0.5820 -0.0470  0.3123  0.0231
                                           -0.2520 -0.0181  0.7002  0.0668 -0.0092
                                            0.0326 -0.0215  0.0029  0.0291
     2. (1.98965) BD ( 2) O   1 - C   2  
                ( 67.53%)   0.8218* O   1 s(  0.12%)p99.99( 99.72%)d 1.28(  0.16%)
                                           -0.0000  0.0352 -0.0015  0.3266  0.0019
                                            0.9410  0.0069  0.0705 -0.0004 -0.0103
                                           -0.0130 -0.0330 -0.0140 -0.0055
                ( 32.47%)   0.5698* C   2 s(  0.04%)p99.99( 99.53%)d 9.99(  0.42%)
                                           -0.0000  0.0205 -0.0017  0.3651 -0.0088
                                            0.9162 -0.0146  0.1495  0.0014  0.0200
                                            0.0243  0.0499  0.0254  0.0112
     3. (1.98636) BD ( 1) C   2 - O   3  
                ( 28.62%)   0.5349* C   2 s( 24.23%)p 3.11( 75.43%)d 0.01(  0.34%)
                                           -0.0000  0.4922 -0.0015  0.5279  0.0039
                                           -0.1104 -0.0032 -0.6795 -0.0410 -0.0030
                                           -0.0478  0.0082  0.0132  0.0294
                ( 71.38%)   0.8449* O   3 s( 31.79%)p 2.14( 68.14%)d 0.00(  0.07%)
                                            0.0001  0.5638 -0.0048 -0.4089 -0.0062
                                            0.0588 -0.0013  0.7147 -0.0012 -0.0004
                                           -0.0108  0.0012  0.0018  0.0231
     4. (1.96582) BD ( 1) C   2 - C  15  
                ( 49.31%)   0.7022* C   2 s( 41.53%)p 1.41( 58.41%)d 0.00(  0.06%)
                                           -0.0001 -0.6440 -0.0247  0.6975 -0.0286
                                           -0.2841  0.0018  0.1242 -0.0251  0.0131
                                           -0.0131  0.0044 -0.0097  0.0101
                ( 50.69%)   0.7120* C  15 s( 24.97%)p 3.00( 74.96%)d 0.00(  0.07%)
                                           -0.0003 -0.4997 -0.0031 -0.7631 -0.0046
                                            0.3685 -0.0006 -0.1766 -0.0162  0.0155
                                           -0.0066  0.0029 -0.0151  0.0119
     5. (1.98930) BD ( 1) O   3 - N   4  
                ( 55.98%)   0.7482* O   3 s( 23.33%)p 3.28( 76.54%)d 0.01(  0.13%)
                                            0.0000  0.4825  0.0235  0.8469  0.0206
                                           -0.1813 -0.0016  0.1197 -0.0215 -0.0116
                                            0.0190 -0.0040  0.0252 -0.0109
                ( 44.02%)   0.6635* N   4 s( 23.93%)p 3.17( 75.91%)d 0.01(  0.16%)
                                            0.0001  0.4879  0.0354 -0.8447  0.0399
                                            0.1654 -0.0067 -0.1259  0.0262 -0.0129
                                            0.0044 -0.0004  0.0312 -0.0212
     6. (1.98391) BD ( 1) N   4 - C   5  
                ( 64.58%)   0.8036* N   4 s( 37.54%)p 1.66( 62.43%)d 0.00(  0.03%)
                                            0.0002  0.6127 -0.0042  0.1945  0.0174
                                           -0.7620 -0.0007  0.0740  0.0104 -0.0078
                                            0.0028 -0.0058 -0.0122 -0.0086
                ( 35.42%)   0.5951* C   5 s( 28.26%)p 2.53( 71.57%)d 0.01(  0.17%)
                                           -0.0000  0.5316  0.0013 -0.4046 -0.0355
                                            0.7330  0.0009 -0.1146 -0.0183 -0.0252
                                            0.0026 -0.0066 -0.0255 -0.0193
     7. (1.98372) BD ( 1) N   4 - C  12  
                ( 64.45%)   0.8028* N   4 s( 37.02%)p 1.70( 62.94%)d 0.00(  0.03%)
                                            0.0002  0.6084 -0.0057  0.4424  0.0136
                                            0.6232 -0.0063  0.2121  0.0101  0.0125
                                            0.0076  0.0087 -0.0038 -0.0063
                ( 35.55%)   0.5963* C  12 s( 28.16%)p 2.54( 71.67%)d 0.01(  0.17%)
                                           -0.0000  0.5307  0.0025 -0.6120 -0.0301
                                           -0.5290  0.0122 -0.2468 -0.0182  0.0334
                                            0.0123  0.0137 -0.0029 -0.0155
     8. (1.96479) BD ( 1) C   5 - C   6  
                ( 47.77%)   0.6912* C   5 s( 37.65%)p 1.65( 62.29%)d 0.00(  0.06%)
                                           -0.0000  0.6132  0.0214  0.7592 -0.0196
                                            0.0073 -0.0307  0.2122 -0.0038  0.0093
                                            0.0095  0.0022  0.0190 -0.0085
                ( 52.23%)   0.7227* C   6 s( 29.37%)p 2.40( 70.58%)d 0.00(  0.05%)
                                            0.0001  0.5419 -0.0022 -0.7810  0.0202
                                           -0.2042 -0.0215 -0.2310  0.0045  0.0033
                                            0.0106  0.0011  0.0168 -0.0095
     9. (1.99445) BD ( 1) C   5 - O  14  
                ( 34.09%)   0.5839* C   5 s( 33.62%)p 1.97( 66.17%)d 0.01(  0.22%)
                                           -0.0000  0.5785 -0.0382 -0.4242 -0.0367
                                           -0.6772 -0.0486 -0.1392 -0.0101  0.0357
                                            0.0071  0.0118 -0.0161 -0.0210
                ( 65.91%)   0.8118* O  14 s( 44.58%)p 1.24( 55.33%)d 0.00(  0.09%)
                                           -0.0000  0.6673 -0.0236  0.3806  0.0099
                                            0.6319  0.0196  0.0931  0.0027  0.0226
                                            0.0027  0.0059 -0.0123 -0.0129
    10. (1.97284) BD ( 2) C   5 - O  14  
                ( 32.58%)   0.5708* C   5 s(  0.02%)p99.99( 99.64%)d22.45(  0.35%)
                                            0.0000  0.0123 -0.0022 -0.2777  0.0098
                                           -0.0124 -0.0035  0.9583 -0.0261  0.0138
                                           -0.0275 -0.0471  0.0090 -0.0156
                ( 67.42%)   0.8211* O  14 s(  0.01%)p99.99( 99.84%)d14.74(  0.15%)
                                           -0.0000  0.0100 -0.0004 -0.2695 -0.0022
                                            0.0100  0.0003  0.9621  0.0088 -0.0087
                                            0.0173  0.0315 -0.0056  0.0090
    11. (1.97201) BD ( 1) C   6 - C   7  
                ( 51.54%)   0.7179* C   6 s( 37.76%)p 1.65( 62.21%)d 0.00(  0.03%)
                                           -0.0001  0.6144  0.0082  0.5390 -0.0131
                                           -0.5630 -0.0219  0.1179 -0.0048 -0.0145
                                            0.0044 -0.0028  0.0009 -0.0099
                ( 48.46%)   0.6962* C   7 s( 35.08%)p 1.85( 64.87%)d 0.00(  0.05%)
                                            0.0001  0.5922  0.0077 -0.6088 -0.0204
                                            0.5064 -0.0212 -0.1442 -0.0066 -0.0179
                                            0.0053 -0.0038  0.0007 -0.0119
    12. (1.95783) BD ( 1) C   6 - C  11  
                ( 49.96%)   0.7069* C   6 s( 32.75%)p 2.05( 67.20%)d 0.00(  0.04%)
                                           -0.0001  0.5723  0.0013  0.1627  0.0014
                                            0.7988 -0.0040  0.0862  0.0006  0.0025
                                            0.0022  0.0026 -0.0159 -0.0131
                ( 50.04%)   0.7074* C  11 s( 32.69%)p 2.06( 67.26%)d 0.00(  0.04%)
                                           -0.0001  0.5718  0.0013 -0.1075  0.0025
                                           -0.8093  0.0033 -0.0781  0.0013  0.0075
                                            0.0030  0.0045 -0.0139 -0.0127
    13. (1.62593) BD ( 2) C   6 - C  11  
                ( 49.88%)   0.7063* C   6 s(  0.00%)p 1.00( 99.97%)d 0.00(  0.03%)
                                           -0.0001  0.0035  0.0026 -0.2684 -0.0036
                                           -0.0516 -0.0005  0.9617  0.0123 -0.0048
                                            0.0025  0.0165 -0.0002  0.0028
                ( 50.12%)   0.7079* C  11 s(  0.00%)p 1.00( 99.97%)d 0.00(  0.03%)
                                           -0.0001  0.0034  0.0023 -0.2694 -0.0033
                                           -0.0546 -0.0009  0.9612  0.0119  0.0050
                                           -0.0023 -0.0163 -0.0003 -0.0032
    14. (1.97631) BD ( 1) C   7 - C   8  
                ( 50.36%)   0.7096* C   7 s( 35.44%)p 1.82( 64.51%)d 0.00(  0.04%)
                                            0.0000  0.5952  0.0118  0.7324  0.0198
                                            0.2453 -0.0365  0.2166  0.0036  0.0126
                                            0.0088  0.0040  0.0100 -0.0095
                ( 49.64%)   0.7046* C   8 s( 35.53%)p 1.81( 64.42%)d 0.00(  0.05%)
                                            0.0001  0.5961  0.0064 -0.7114  0.0062
                                           -0.2992 -0.0396 -0.2167 -0.0004  0.0099
                                            0.0096  0.0032  0.0129 -0.0094
    15. (1.97922) BD ( 1) C   7 - H  27  
                ( 62.45%)   0.7902* C   7 s( 29.39%)p 2.40( 70.58%)d 0.00(  0.03%)
                                            0.0003 -0.5419  0.0150  0.1391 -0.0044
                                            0.8242 -0.0068  0.0844 -0.0019 -0.0053
                                           -0.0013 -0.0031  0.0130  0.0093
                ( 37.55%)   0.6128* H  27 s( 99.90%)p 0.00(  0.10%)
                                           -0.9995  0.0029 -0.0060 -0.0307 -0.0031
    16. (1.97888) BD ( 1) C   8 - C   9  
                ( 50.00%)   0.7071* C   8 s( 35.86%)p 1.79( 64.10%)d 0.00(  0.04%)
                                            0.0000  0.5987  0.0088  0.1477  0.0384
                                            0.7814  0.0040  0.0836  0.0111  0.0038
                                            0.0011  0.0031 -0.0172 -0.0114
                ( 50.00%)   0.7071* C   9 s( 35.86%)p 1.79( 64.10%)d 0.00(  0.04%)
                                            0.0000  0.5987  0.0088 -0.1170  0.0346
                                           -0.7872 -0.0183 -0.0773  0.0088  0.0075
                                            0.0017  0.0041 -0.0157 -0.0112
    17. (1.64252) BD ( 2) C   8 - C   9  
                ( 49.96%)   0.7068* C   8 s(  0.00%)p 1.00( 99.95%)d 0.00(  0.05%)
                                            0.0000  0.0004  0.0007 -0.2705  0.0025
                                           -0.0520  0.0006  0.9610 -0.0089 -0.0050
                                           -0.0076  0.0192  0.0033 -0.0021
                ( 50.04%)   0.7074* C   9 s(  0.00%)p 1.00( 99.95%)d 0.00(  0.05%)
                                            0.0000  0.0004  0.0008 -0.2707  0.0025
                                           -0.0538  0.0004  0.9609 -0.0090  0.0049
                                           -0.0123 -0.0146  0.0031 -0.0081
    18. (1.97981) BD ( 1) C   8 - H  28  
                ( 61.80%)   0.7861* C   8 s( 28.51%)p 2.51( 71.46%)d 0.00(  0.03%)
                                           -0.0003  0.5338 -0.0126  0.6303 -0.0064
                                           -0.5435  0.0049  0.1478 -0.0014 -0.0141
                                            0.0044 -0.0032  0.0020 -0.0088
                ( 38.20%)   0.6181* H  28 s( 99.91%)p 0.00(  0.09%)
                                            0.9995 -0.0020 -0.0229  0.0197 -0.0055
    19. (1.97631) BD ( 1) C   9 - C  10  
                ( 49.63%)   0.7045* C   9 s( 35.53%)p 1.81( 64.43%)d 0.00(  0.05%)
                                            0.0001  0.5960  0.0065 -0.5682  0.0187
                                            0.5505  0.0348 -0.1295  0.0072 -0.0170
                                            0.0055 -0.0038  0.0027 -0.0108
                ( 50.37%)   0.7097* C  10 s( 35.46%)p 1.82( 64.50%)d 0.00(  0.04%)
                                            0.0000  0.5954  0.0118  0.6053  0.0304
                                           -0.5073  0.0265  0.1395  0.0101 -0.0170
                                            0.0043 -0.0035 -0.0011 -0.0109
    20. (1.97980) BD ( 1) C   9 - H  29  
                ( 61.79%)   0.7861* C   9 s( 28.52%)p 2.51( 71.45%)d 0.00(  0.03%)
                                           -0.0003  0.5338 -0.0127  0.7673 -0.0076
                                            0.2689 -0.0023  0.2311 -0.0021  0.0084
                                            0.0078  0.0027  0.0105 -0.0077
                ( 38.21%)   0.6181* H  29 s( 99.91%)p 0.00(  0.09%)
                                            0.9995 -0.0019 -0.0279 -0.0097 -0.0085
    21. (1.97204) BD ( 1) C  10 - C  11  
                ( 48.44%)   0.6960* C  10 s( 35.07%)p 1.85( 64.88%)d 0.00(  0.05%)
                                            0.0001  0.5922  0.0076 -0.7352 -0.0121
                                           -0.2422  0.0276 -0.2207 -0.0017  0.0119
                                            0.0099  0.0038  0.0120 -0.0104
                ( 51.56%)   0.7180* C  11 s( 37.79%)p 1.65( 62.17%)d 0.00(  0.03%)
                                           -0.0001  0.6147  0.0077  0.6878 -0.0053
                                            0.3230  0.0253  0.2089  0.0000  0.0094
                                            0.0080  0.0029  0.0098 -0.0088
    22. (1.97929) BD ( 1) C  10 - H  30  
                ( 62.41%)   0.7900* C  10 s( 29.37%)p 2.40( 70.60%)d 0.00(  0.03%)
                                           -0.0003  0.5418 -0.0149  0.1390  0.0020
                                            0.8243 -0.0079  0.0844  0.0004  0.0038
                                            0.0011  0.0027 -0.0136 -0.0094
                ( 37.59%)   0.6131* H  30 s( 99.90%)p 0.00(  0.10%)
                                            0.9995 -0.0029 -0.0044 -0.0309 -0.0033
    23. (1.96593) BD ( 1) C  11 - C  12  
                ( 52.15%)   0.7221* C  11 s( 29.39%)p 2.40( 70.56%)d 0.00(  0.05%)
                                            0.0001  0.5421 -0.0017 -0.6648  0.0257
                                            0.4869  0.0131 -0.1605  0.0075 -0.0145
                                            0.0078 -0.0037  0.0101 -0.0104
                ( 47.85%)   0.6918* C  12 s( 37.94%)p 1.63( 62.00%)d 0.00(  0.06%)
                                           -0.0000  0.6156  0.0202  0.7100 -0.0092
                                           -0.2871  0.0348  0.1792  0.0039 -0.0199
                                            0.0052 -0.0044  0.0082 -0.0096
    24. (1.99440) BD ( 1) C  12 - O  13  
                ( 34.08%)   0.5838* C  12 s( 33.46%)p 1.98( 66.33%)d 0.01(  0.22%)
                                           -0.0000  0.5771 -0.0386 -0.1879 -0.0170
                                            0.7898  0.0596  0.0177  0.0015 -0.0197
                                           -0.0009  0.0014 -0.0350 -0.0231
                ( 65.92%)   0.8119* O  13 s( 44.61%)p 1.24( 55.30%)d 0.00(  0.09%)
                                           -0.0000  0.6675 -0.0226  0.1682  0.0039
                                           -0.7221 -0.0220 -0.0526 -0.0017 -0.0109
                                           -0.0016  0.0030 -0.0236 -0.0136
    25. (1.97347) BD ( 2) C  12 - O  13  
                ( 32.35%)   0.5688* C  12 s(  0.01%)p99.99( 99.64%)d29.65(  0.35%)
                                            0.0000  0.0109 -0.0008 -0.2888  0.0126
                                           -0.0980  0.0057  0.9500 -0.0251 -0.0153
                                           -0.0149  0.0541  0.0112  0.0033
                ( 67.65%)   0.8225* O  13 s(  0.01%)p99.99( 99.84%)d11.35(  0.15%)
                                           -0.0000  0.0114 -0.0000 -0.2851 -0.0023
                                           -0.1251 -0.0010  0.9494  0.0084  0.0097
                                            0.0083 -0.0352 -0.0070 -0.0036
    26. (1.96033) BD ( 1) C  15 - C  16  
                ( 51.17%)   0.7153* C  15 s( 29.05%)p 2.44( 70.92%)d 0.00(  0.04%)
                                            0.0001  0.5389  0.0038 -0.4379 -0.0117
                                           -0.4462  0.0240 -0.5635  0.0106  0.0073
                                            0.0093  0.0139 -0.0028  0.0048
                ( 48.83%)   0.6988* C  16 s( 26.38%)p 2.79( 73.57%)d 0.00(  0.04%)
                                            0.0004  0.5136  0.0018  0.4690 -0.0056
                                            0.4613  0.0257  0.5498 -0.0048  0.0103
                                            0.0137  0.0119  0.0015  0.0033
    27. (1.97392) BD ( 1) C  15 - N  23  
                ( 38.46%)   0.6202* C  15 s( 22.04%)p 3.53( 77.82%)d 0.01(  0.14%)
                                           -0.0001  0.4689  0.0234  0.1571 -0.0013
                                            0.8090  0.0182 -0.3138 -0.0152  0.0155
                                           -0.0063 -0.0201 -0.0232 -0.0128
                ( 61.54%)   0.7845* N  23 s( 34.32%)p 1.91( 65.64%)d 0.00(  0.03%)
                                           -0.0001  0.5859 -0.0009 -0.1372 -0.0016
                                           -0.7588 -0.0010  0.2485  0.0073  0.0016
                                           -0.0045 -0.0099 -0.0135 -0.0040
    28. (1.96174) BD ( 1) C  15 - H  31  
                ( 64.36%)   0.8022* C  15 s( 23.96%)p 3.17( 76.00%)d 0.00(  0.04%)
                                           -0.0004  0.4893 -0.0132 -0.4474  0.0020
                                            0.0917 -0.0014  0.7424 -0.0146 -0.0024
                                           -0.0122  0.0038  0.0032  0.0139
                ( 35.64%)   0.5970* H  31 s( 99.89%)p 0.00(  0.11%)
                                            0.9994 -0.0082  0.0160 -0.0037 -0.0280
    29. (1.97034) BD ( 1) C  16 - C  17  
                ( 50.01%)   0.7072* C  16 s( 29.04%)p 2.44( 70.92%)d 0.00(  0.05%)
                                            0.0004  0.5389  0.0030 -0.1622 -0.0150
                                           -0.7750 -0.0070  0.2855 -0.0199  0.0053
                                           -0.0015 -0.0133 -0.0147 -0.0054
                ( 49.99%)   0.7070* C  17 s( 31.17%)p 2.21( 68.79%)d 0.00(  0.04%)
                                            0.0001  0.5582 -0.0104  0.1498 -0.0149
                                            0.7546 -0.0217 -0.3085 -0.0077  0.0058
                                           -0.0036 -0.0104 -0.0133 -0.0081
    30. (1.97365) BD ( 1) C  16 - H  32  
                ( 62.10%)   0.7880* C  16 s( 22.26%)p 3.49( 77.70%)d 0.00(  0.04%)
                                            0.0002 -0.4718 -0.0013  0.7540 -0.0120
                                           -0.4283  0.0046  0.1565  0.0206  0.0153
                                           -0.0033  0.0017 -0.0077  0.0094
                ( 37.90%)   0.6156* H  32 s( 99.91%)p 0.00(  0.09%)
                                           -0.9996  0.0026 -0.0242  0.0144 -0.0075
    31. (1.97613) BD ( 1) C  16 - H  33  
                ( 61.85%)   0.7865* C  16 s( 22.21%)p 3.50( 77.75%)d 0.00(  0.04%)
                                            0.0002 -0.4713  0.0023 -0.4287  0.0235
                                            0.0448 -0.0064  0.7688  0.0086  0.0013
                                            0.0162 -0.0016 -0.0056 -0.0109
                ( 38.15%)   0.6177* H  33 s( 99.91%)p 0.00(  0.09%)
                                           -0.9996  0.0033  0.0117 -0.0016 -0.0269
    32. (1.96954) BD ( 1) C  17 - C  18  
                ( 50.99%)   0.7141* C  17 s( 34.38%)p 1.91( 65.58%)d 0.00(  0.04%)
                                           -0.0001  0.5864  0.0035  0.5525  0.0130
                                           -0.5835 -0.0001 -0.0985 -0.0136 -0.0165
                                           -0.0030  0.0013 -0.0010 -0.0107
                ( 49.01%)   0.7000* C  18 s( 35.55%)p 1.81( 64.41%)d 0.00(  0.04%)
                                            0.0001  0.5962  0.0031 -0.5209  0.0071
                                            0.6050  0.0131  0.0786 -0.0161 -0.0172
                                           -0.0043  0.0025 -0.0016 -0.0109
    33. (1.65641) BD ( 2) C  17 - C  18  
                ( 50.77%)   0.7126* C  17 s(  0.04%)p99.99( 99.92%)d 0.97(  0.04%)
                                           -0.0001 -0.0146 -0.0132  0.4510 -0.0076
                                            0.2686 -0.0065  0.8506 -0.0010 -0.0058
                                            0.0071 -0.0146  0.0078  0.0040
                ( 49.23%)   0.7016* C  18 s(  0.00%)p 1.00( 99.95%)d 0.00(  0.04%)
                                           -0.0000 -0.0049 -0.0047  0.4485 -0.0017
                                            0.2810 -0.0068  0.8482 -0.0018 -0.0015
                                           -0.0122  0.0080 -0.0099  0.0115
    34. (1.97025) BD ( 1) C  17 - C  22  
                ( 50.91%)   0.7135* C  17 s( 34.37%)p 1.91( 65.59%)d 0.00(  0.04%)
                                           -0.0001  0.5862  0.0077 -0.6840 -0.0166
                                           -0.1287  0.0132  0.4135  0.0017  0.0044
                                           -0.0158 -0.0037  0.0104 -0.0023
                ( 49.09%)   0.7006* C  22 s( 35.98%)p 1.78( 63.98%)d 0.00(  0.04%)
                                            0.0001  0.5998  0.0028  0.6654 -0.0076
                                            0.1676  0.0218 -0.4103 -0.0070  0.0042
                                           -0.0163 -0.0037  0.0116 -0.0038
    35. (1.97577) BD ( 1) C  18 - C  19  
                ( 50.33%)   0.7094* C  18 s( 35.49%)p 1.82( 64.46%)d 0.00(  0.04%)
                                            0.0000  0.5955  0.0170 -0.1199  0.0325
                                           -0.7303 -0.0230  0.3087 -0.0072  0.0063
                                           -0.0041 -0.0134 -0.0130 -0.0057
                ( 49.67%)   0.7048* C  19 s( 35.80%)p 1.79( 64.16%)d 0.00(  0.04%)
                                            0.0000  0.5983  0.0071  0.1540  0.0350
                                            0.7141 -0.0046 -0.3261 -0.0179  0.0034
                                           -0.0029 -0.0129 -0.0146 -0.0068
    36. (1.97826) BD ( 1) C  18 - H  34  
                ( 62.14%)   0.7883* C  18 s( 28.89%)p 2.46( 71.08%)d 0.00(  0.03%)
                                           -0.0003  0.5373 -0.0158  0.7154 -0.0045
                                            0.1420 -0.0162 -0.4225  0.0032  0.0041
                                           -0.0132 -0.0029  0.0098 -0.0033
                ( 37.86%)   0.6153* H  34 s( 99.90%)p 0.00(  0.10%)
                                            0.9995 -0.0047 -0.0272 -0.0032  0.0143
    37. (1.97770) BD ( 1) C  19 - C  20  
                ( 49.98%)   0.7069* C  19 s( 35.68%)p 1.80( 64.27%)d 0.00(  0.04%)
                                            0.0000  0.5973  0.0094 -0.6662  0.0020
                                           -0.1692 -0.0391  0.4106  0.0123  0.0038
                                           -0.0160 -0.0032  0.0123 -0.0036
                ( 50.02%)   0.7073* C  20 s( 35.78%)p 1.79( 64.18%)d 0.00(  0.04%)
                                            0.0000  0.5981  0.0077  0.6829  0.0204
                                            0.1134 -0.0342 -0.4012  0.0007  0.0058
                                           -0.0161 -0.0047  0.0109 -0.0031
    38. (1.65911) BD ( 2) C  19 - C  20  
                ( 49.46%)   0.7033* C  19 s(  0.00%)p 1.00( 99.95%)d 0.00(  0.05%)
                                           -0.0000  0.0004  0.0014  0.4482 -0.0041
                                            0.2891 -0.0032  0.8456 -0.0091 -0.0021
                                           -0.0126  0.0081 -0.0105  0.0108
                ( 50.54%)   0.7109* C  20 s(  0.00%)p 1.00( 99.96%)d 0.00(  0.04%)
                                           -0.0000  0.0001  0.0008  0.4495 -0.0055
                                            0.2858 -0.0032  0.8460 -0.0105  0.0095
                                            0.0050  0.0083  0.0014 -0.0159
    39. (1.97998) BD ( 1) C  19 - H  35  
                ( 61.47%)   0.7840* C  19 s( 28.42%)p 2.52( 71.55%)d 0.00(  0.03%)
                                            0.0003 -0.5330  0.0137 -0.5745  0.0047
                                            0.6134 -0.0072  0.0950 -0.0011  0.0149
                                            0.0032 -0.0020  0.0010  0.0088
                ( 38.53%)   0.6207* H  35 s( 99.91%)p 0.00(  0.09%)
                                           -0.9995  0.0021  0.0211 -0.0215 -0.0031
    40. (1.97728) BD ( 1) C  20 - C  21  
                ( 49.92%)   0.7065* C  20 s( 35.66%)p 1.80( 64.30%)d 0.00(  0.04%)
                                            0.0000  0.5971  0.0086 -0.5560 -0.0301
                                            0.5669 -0.0155  0.1038  0.0213 -0.0175
                                           -0.0032  0.0015 -0.0029 -0.0109
                ( 50.08%)   0.7077* C  21 s( 35.78%)p 1.79( 64.18%)d 0.00(  0.04%)
                                            0.0000  0.5981  0.0085  0.5195 -0.0152
                                           -0.6037 -0.0324 -0.0764  0.0190 -0.0173
                                           -0.0045  0.0025 -0.0005 -0.0105
    41. (1.98042) BD ( 1) C  20 - H  36  
                ( 61.24%)   0.7826* C  20 s( 28.47%)p 2.51( 71.50%)d 0.00(  0.03%)
                                            0.0003 -0.5334  0.0134  0.1437 -0.0017
                                            0.7633 -0.0069 -0.3342  0.0030 -0.0044
                                            0.0028  0.0110  0.0118  0.0053
                ( 38.76%)   0.6225* H  36 s( 99.91%)p 0.00(  0.09%)
                                           -0.9995  0.0019 -0.0050 -0.0272  0.0119
    42. (1.97615) BD ( 1) C  21 - C  22  
                ( 49.68%)   0.7048* C  21 s( 35.81%)p 1.79( 64.14%)d 0.00(  0.04%)
                                            0.0000  0.5984  0.0079  0.1142 -0.0324
                                            0.7299  0.0213 -0.3067  0.0100  0.0060
                                           -0.0043 -0.0135 -0.0131 -0.0061
                ( 50.32%)   0.7094* C  22 s( 35.86%)p 1.79( 64.10%)d 0.00(  0.04%)
                                            0.0000  0.5986  0.0145 -0.1626 -0.0360
                                           -0.7145  0.0039  0.3201  0.0191  0.0040
                                           -0.0029 -0.0126 -0.0145 -0.0067
    43. (1.66866) BD ( 2) C  21 - C  22  
                ( 49.67%)   0.7048* C  21 s(  0.00%)p 1.00( 99.96%)d 0.00(  0.04%)
                                            0.0000  0.0018  0.0005  0.4515 -0.0043
                                            0.2833 -0.0028  0.8458 -0.0083  0.0094
                                            0.0055  0.0079  0.0020 -0.0160
                ( 50.33%)   0.7094* C  22 s(  0.00%)p 1.00( 99.96%)d 0.00(  0.04%)
                                           -0.0000  0.0007 -0.0017  0.4521 -0.0043
                                            0.2774 -0.0034  0.8475 -0.0048 -0.0071
                                            0.0064 -0.0153  0.0080  0.0045
    44. (1.98019) BD ( 1) C  21 - H  37  
                ( 61.28%)   0.7828* C  21 s( 28.32%)p 2.53( 71.65%)d 0.00(  0.03%)
                                            0.0003 -0.5320  0.0136  0.7155 -0.0073
                                            0.1435 -0.0012 -0.4289  0.0040 -0.0039
                                            0.0135  0.0030 -0.0102  0.0028
                ( 38.72%)   0.6223* H  37 s( 99.91%)p 0.00(  0.09%)
                                           -0.9995  0.0019 -0.0254 -0.0052  0.0154
    45. (1.98013) BD ( 1) C  22 - H  38  
                ( 61.23%)   0.7825* C  22 s( 28.08%)p 2.56( 71.89%)d 0.00(  0.03%)
                                            0.0004 -0.5297  0.0136  0.5705  0.0019
                                           -0.6189  0.0101 -0.1013 -0.0040  0.0151
                                            0.0032 -0.0021  0.0014  0.0091
                ( 38.77%)   0.6226* H  38 s( 99.91%)p 0.00(  0.09%)
                                           -0.9995  0.0020 -0.0206  0.0216  0.0040
    46. (1.98775) BD ( 1) N  23 - C  24  
                ( 64.11%)   0.8007* N  23 s( 37.37%)p 1.67( 62.59%)d 0.00(  0.03%)
                                           -0.0001  0.6113  0.0067 -0.1924  0.0007
                                            0.6436 -0.0151  0.4177  0.0020 -0.0029
                                           -0.0049  0.0140 -0.0097  0.0011
                ( 35.89%)   0.5991* C  24 s( 30.95%)p 2.23( 68.89%)d 0.01(  0.16%)
                                            0.0001  0.5564 -0.0014  0.1705  0.0050
                                           -0.6993 -0.0174 -0.4122 -0.0232 -0.0141
                                           -0.0083  0.0304 -0.0199 -0.0026
    47. (1.98508) BD ( 1) N  23 - H  39  
                ( 71.02%)   0.8427* N  23 s( 26.64%)p 2.75( 73.33%)d 0.00(  0.03%)
                                            0.0003  0.5162  0.0009  0.5751 -0.0078
                                            0.0891 -0.0019 -0.6278  0.0176  0.0024
                                           -0.0158 -0.0013  0.0074  0.0017
                ( 28.98%)   0.5383* H  39 s( 99.79%)p 0.00(  0.21%)
                                            0.9989 -0.0081 -0.0309 -0.0043  0.0334
    48. (1.98173) BD ( 1) C  24 - C  25  
                ( 48.69%)   0.6978* C  24 s( 36.75%)p 1.72( 63.19%)d 0.00(  0.05%)
                                           -0.0002  0.6060  0.0176  0.2858 -0.0148
                                            0.6978 -0.0082 -0.2499  0.0226  0.0141
                                           -0.0054 -0.0145 -0.0082 -0.0053
                ( 51.31%)   0.7163* C  25 s( 28.19%)p 2.55( 71.76%)d 0.00(  0.05%)
                                            0.0005  0.5309  0.0050 -0.3377 -0.0061
                                           -0.7238 -0.0029  0.2821  0.0061  0.0128
                                           -0.0035 -0.0108 -0.0119 -0.0083
    49. (1.99392) BD ( 1) C  24 - O  26  
                ( 33.76%)   0.5811* C  24 s( 32.03%)p 2.11( 67.74%)d 0.01(  0.23%)
                                           -0.0001  0.5654 -0.0252 -0.4310 -0.0378
                                           -0.0674  0.0064  0.6950  0.0501  0.0046
                                           -0.0378 -0.0071  0.0125  0.0260
                ( 66.24%)   0.8139* O  26 s( 44.09%)p 1.27( 55.82%)d 0.00(  0.08%)
                                           -0.0000  0.6636  0.0227  0.4730  0.0134
                                            0.0238  0.0014 -0.5774 -0.0186  0.0004
                                           -0.0236 -0.0012  0.0105  0.0134
    50. (1.98887) BD ( 2) C  24 - O  26  
                ( 30.73%)   0.5544* C  24 s(  0.08%)p99.99( 99.51%)d 5.31(  0.41%)
                                            0.0001 -0.0275  0.0037  0.8356 -0.0253
                                           -0.1290  0.0084  0.5282 -0.0217 -0.0004
                                            0.0234 -0.0095 -0.0320  0.0493
                ( 69.27%)   0.8323* O  26 s(  0.13%)p99.99( 99.73%)d 1.08(  0.14%)
                                            0.0000 -0.0358 -0.0015  0.7885  0.0044
                                           -0.1260 -0.0010  0.5997  0.0049 -0.0017
                                           -0.0113  0.0046  0.0171 -0.0307
    51. (1.97777) BD ( 1) C  25 - H  40  
                ( 61.19%)   0.7822* C  25 s( 23.70%)p 3.22( 76.26%)d 0.00(  0.04%)
                                            0.0001 -0.4869  0.0009  0.1917 -0.0028
                                           -0.1174 -0.0154  0.8437 -0.0008 -0.0006
                                           -0.0074  0.0004 -0.0016 -0.0181
                ( 38.81%)   0.6230* H  40 s( 99.92%)p 0.00(  0.08%)
                                           -0.9996  0.0011 -0.0066  0.0074 -0.0272
    52. (1.98650) BD ( 1) C  25 - H  41  
                ( 62.07%)   0.7878* C  25 s( 24.57%)p 3.07( 75.39%)d 0.00(  0.03%)
                                           -0.0000  0.4957  0.0021 -0.3017  0.0074
                                            0.6791  0.0015  0.4490 -0.0083 -0.0093
                                           -0.0062  0.0134 -0.0061 -0.0006
                ( 37.93%)   0.6159* H  41 s( 99.92%)p 0.00(  0.08%)
                                            0.9996 -0.0004  0.0110 -0.0212 -0.0160
    53. (1.97314) BD ( 1) C  25 - H  42  
                ( 61.77%)   0.7859* C  25 s( 23.52%)p 3.25( 76.45%)d 0.00(  0.04%)
                                           -0.0001  0.4849 -0.0021  0.8704  0.0004
                                           -0.0198  0.0148  0.0795 -0.0010 -0.0054
                                            0.0029 -0.0013  0.0162 -0.0091
                ( 38.23%)   0.6183* H  42 s( 99.91%)p 0.00(  0.09%)
                                            0.9996 -0.0011 -0.0290 -0.0018 -0.0034
    54. (1.99968) CR ( 1) O   1           s(100.00%)p 0.00(  0.00%)
                                            1.0000 -0.0004 -0.0000 -0.0001  0.0000
                                            0.0001  0.0000 -0.0004  0.0000 -0.0000
                                            0.0000 -0.0000  0.0000  0.0000
    55. (1.99923) CR ( 1) C   2           s(100.00%)
                                            1.0000 -0.0001  0.0000  0.0000 -0.0000
                                           -0.0000  0.0000 -0.0000 -0.0000  0.0000
                                           -0.0000  0.0000 -0.0000  0.0000
    56. (1.99966) CR ( 1) O   3           s(100.00%)p 0.00(  0.00%)
                                            1.0000 -0.0002  0.0000  0.0001 -0.0000
                                           -0.0001  0.0000  0.0001 -0.0000 -0.0000
                                            0.0000 -0.0000 -0.0000  0.0000
    57. (1.99897) CR ( 1) N   4           s(100.00%)p 0.00(  0.00%)
                                            1.0000 -0.0003  0.0000  0.0000 -0.0000
                                            0.0000  0.0000 -0.0003 -0.0000  0.0000
                                           -0.0000 -0.0000 -0.0000  0.0000
    58. (1.99914) CR ( 1) C   5           s(100.00%)
                                            1.0000  0.0001 -0.0000  0.0000 -0.0000
                                           -0.0000 -0.0000 -0.0000 -0.0000  0.0000
                                            0.0000  0.0000 -0.0000 -0.0000
    59. (1.99874) CR ( 1) C   6           s(100.00%)p 0.00(  0.00%)
                                            1.0000  0.0000  0.0000  0.0001 -0.0000
                                            0.0001  0.0000  0.0001 -0.0000 -0.0000
                                           -0.0000  0.0000 -0.0000 -0.0000
    60. (1.99889) CR ( 1) C   7           s(100.00%)p 0.00(  0.00%)
                                            1.0000  0.0001 -0.0000  0.0000  0.0000
                                           -0.0003  0.0000 -0.0000  0.0000  0.0000
                                           -0.0000  0.0000 -0.0000 -0.0000
    61. (1.99897) CR ( 1) C   8           s(100.00%)p 0.00(  0.00%)
                                            1.0000  0.0001 -0.0000  0.0002 -0.0000
                                           -0.0002  0.0000  0.0000 -0.0000 -0.0000
                                            0.0000 -0.0000  0.0000 -0.0000
    62. (1.99897) CR ( 1) C   9           s(100.00%)p 0.00(  0.00%)
                                            1.0000  0.0001 -0.0000  0.0003 -0.0000
                                            0.0001 -0.0000  0.0001 -0.0000  0.0000
                                            0.0000  0.0000  0.0000 -0.0000
    63. (1.99890) CR ( 1) C  10           s(100.00%)p 0.00(  0.00%)
                                            1.0000  0.0001 -0.0000  0.0001  0.0000
                                            0.0003 -0.0000  0.0000  0.0000  0.0000
                                           -0.0000  0.0000 -0.0000 -0.0000
    64. (1.99874) CR ( 1) C  11           s(100.00%)p 0.00(  0.00%)
                                            1.0000  0.0000  0.0000  0.0001 -0.0000
                                           -0.0001  0.0000  0.0001 -0.0000  0.0000
                                           -0.0000  0.0000 -0.0000 -0.0000
    65. (1.99915) CR ( 1) C  12           s(100.00%)
                                            1.0000  0.0000 -0.0000  0.0000 -0.0000
                                            0.0000  0.0000 -0.0000  0.0000 -0.0000
                                            0.0000 -0.0000 -0.0000 -0.0000
    66. (1.99971) CR ( 1) O  13           s(100.00%)p 0.00(  0.00%)
                                            1.0000 -0.0004 -0.0000  0.0001 -0.0000
                                           -0.0004  0.0000 -0.0000 -0.0000 -0.0000
                                            0.0000  0.0000 -0.0000 -0.0000
    67. (1.99971) CR ( 1) O  14           s(100.00%)p 0.00(  0.00%)
                                            1.0000 -0.0004 -0.0000  0.0002  0.0000
                                            0.0003 -0.0000  0.0000 -0.0000  0.0000
                                            0.0000  0.0000 -0.0000 -0.0000
    68. (1.99890) CR ( 1) C  15           s(100.00%)p 0.00(  0.00%)
                                            1.0000  0.0000 -0.0000 -0.0003  0.0000
                                            0.0003 -0.0000  0.0003 -0.0000  0.0000
                                           -0.0000 -0.0000 -0.0000  0.0000
    69. (1.99906) CR ( 1) C  16           s(100.00%)p 0.00(  0.00%)
                                            1.0000 -0.0002 -0.0000 -0.0002  0.0000
                                            0.0002 -0.0000 -0.0005  0.0000 -0.0000
                                           -0.0000  0.0000  0.0000  0.0000
    70. (1.99884) CR ( 1) C  17           s(100.00%)p 0.00(  0.00%)
                                            1.0000  0.0000  0.0000  0.0000  0.0000
                                           -0.0001  0.0000  0.0001 -0.0000 -0.0000
                                           -0.0000 -0.0000  0.0000 -0.0000
    71. (1.99887) CR ( 1) C  18           s(100.00%)p 0.00(  0.00%)
                                            1.0000  0.0001 -0.0000  0.0003 -0.0000
                                            0.0000 -0.0000 -0.0001  0.0000  0.0000
                                           -0.0000 -0.0000  0.0000  0.0000
    72. (1.99893) CR ( 1) C  19           s(100.00%)p 0.00(  0.00%)
                                            1.0000  0.0001 -0.0000  0.0002 -0.0000
                                           -0.0002  0.0000 -0.0000  0.0000 -0.0000
                                           -0.0000  0.0000 -0.0000 -0.0000
    73. (1.99894) CR ( 1) C  20           s(100.00%)p 0.00(  0.00%)
                                            1.0000  0.0001 -0.0000 -0.0000  0.0000
                                           -0.0002  0.0000  0.0001 -0.0000  0.0000
                                           -0.0000 -0.0000 -0.0000 -0.0000
    74. (1.99894) CR ( 1) C  21           s(100.00%)p 0.00(  0.00%)
                                            1.0000  0.0001 -0.0000 -0.0002  0.0000
                                           -0.0001  0.0000  0.0001 -0.0000  0.0000
                                           -0.0000 -0.0000  0.0000  0.0000
    75. (1.99887) CR ( 1) C  22           s(100.00%)p 0.00(  0.00%)
                                            1.0000  0.0001 -0.0000 -0.0003  0.0000
                                            0.0002 -0.0000  0.0001  0.0000 -0.0000
                                            0.0000  0.0000 -0.0000 -0.0000
    76. (1.99917) CR ( 1) N  23           s(100.00%)p 0.00(  0.00%)
                                            1.0000 -0.0001  0.0000 -0.0004 -0.0000
                                           -0.0000  0.0000  0.0001 -0.0000 -0.0000
                                            0.0000  0.0000 -0.0000 -0.0000
    77. (1.99925) CR ( 1) C  24           s(100.00%)p 0.00(  0.00%)
                                            1.0000  0.0001  0.0000 -0.0001 -0.0000
                                            0.0002  0.0000  0.0000  0.0000  0.0000
                                           -0.0000 -0.0000  0.0000 -0.0000
    78. (1.99919) CR ( 1) C  25           s(100.00%)p 0.00(  0.00%)
                                            1.0000 -0.0001 -0.0000  0.0002  0.0000
                                            0.0004  0.0000 -0.0002 -0.0000 -0.0000
                                            0.0000  0.0000  0.0000  0.0000
    79. (1.99972) CR ( 1) O  26           s(100.00%)p 0.00(  0.00%)
                                            1.0000 -0.0004  0.0000  0.0002  0.0000
                                           -0.0000  0.0000 -0.0003 -0.0000 -0.0000
                                           -0.0000  0.0000  0.0000  0.0000
    80. (1.97256) LP ( 1) O   1           s( 53.49%)p 0.87( 46.49%)d 0.00(  0.02%)
                                            0.0006  0.7312  0.0137  0.2750 -0.0023
                                           -0.1678  0.0004  0.6010 -0.0003  0.0029
                                           -0.0075  0.0052 -0.0018 -0.0099
    81. (1.81626) LP ( 2) O   1           s(  0.01%)p99.99( 99.89%)d 7.53(  0.10%)
                                            0.0001  0.0104 -0.0044 -0.8527  0.0121
                                            0.2618 -0.0027  0.4507 -0.0065 -0.0094
                                            0.0189 -0.0039  0.0074 -0.0211
    82. (1.96619) LP ( 1) O   3           s( 44.78%)p 1.23( 55.19%)d 0.00(  0.03%)
                                            0.0003  0.6692 -0.0013 -0.2566  0.0025
                                            0.1290 -0.0019 -0.6851  0.0037  0.0009
                                           -0.0121  0.0039 -0.0001 -0.0129
    83. (1.84832) LP ( 2) O   3           s(  0.11%)p99.99( 99.84%)d 0.54(  0.06%)
                                           -0.0001  0.0327  0.0012 -0.2171  0.0014
                                           -0.9728  0.0065 -0.0699  0.0001 -0.0076
                                           -0.0058 -0.0216 -0.0034 -0.0024
    84. (1.67053) LP ( 1) N   4           s(  1.36%)p72.47( 98.63%)d 0.01(  0.01%)
                                           -0.0002  0.1160  0.0127  0.2233  0.0182
                                            0.0567 -0.0028 -0.9658 -0.0098  0.0008
                                           -0.0045  0.0019 -0.0003 -0.0087
    85. (0.94979) LP*( 1) C   7           s(  0.00%)p 1.00( 99.96%)d 0.00(  0.04%)
                                           -0.0000  0.0021  0.0014 -0.2688  0.0013
                                           -0.0517  0.0004  0.9616 -0.0054 -0.0054
                                            0.0023  0.0189  0.0002  0.0031
    86. (0.95022) LP ( 1) C  10           s(  0.00%)p 1.00( 99.96%)d 0.00(  0.04%)
                                           -0.0000  0.0020  0.0013 -0.2691  0.0014
                                           -0.0543  0.0004  0.9613 -0.0055  0.0055
                                           -0.0029 -0.0187 -0.0001 -0.0036
    87. (1.97588) LP ( 1) O  13           s( 55.40%)p 0.80( 44.58%)d 0.00(  0.02%)
                                            0.0005  0.7442  0.0132 -0.1507  0.0014
                                            0.6497 -0.0026  0.0314  0.0004  0.0045
                                           -0.0005 -0.0015  0.0099  0.0074
    88. (1.84763) LP ( 2) O  13           s(  0.00%)p 1.00( 99.91%)d 0.00(  0.09%)
                                            0.0000  0.0032 -0.0014  0.9309 -0.0122
                                            0.1976 -0.0020  0.3055 -0.0029 -0.0255
                                            0.0005 -0.0090  0.0114 -0.0006
    89. (1.97495) LP ( 1) O  14           s( 55.44%)p 0.80( 44.54%)d 0.00(  0.02%)
                                            0.0005  0.7445  0.0138 -0.3400  0.0013
                                           -0.5660  0.0016 -0.0971  0.0008 -0.0091
                                           -0.0022 -0.0025  0.0052  0.0072
    90. (1.84589) LP ( 2) O  14           s(  0.00%)p 1.00( 99.91%)d 0.00(  0.09%)
                                            0.0000  0.0019 -0.0017  0.8158 -0.0114
                                           -0.5279  0.0065  0.2340 -0.0026  0.0126
                                            0.0069  0.0036  0.0255  0.0017
    91. (1.73154) LP ( 1) N  23           s(  1.60%)p61.60( 98.39%)d 0.01(  0.01%)
                                           -0.0003  0.1263  0.0029 -0.7828 -0.0159
                                            0.0402  0.0020 -0.6075 -0.0109 -0.0043
                                           -0.0081 -0.0027 -0.0030 -0.0043
    92. (1.97386) LP ( 1) O  26           s( 55.78%)p 0.79( 44.20%)d 0.00(  0.02%)
                                            0.0005  0.7468 -0.0133 -0.3811  0.0004
                                           -0.0048 -0.0005  0.5447 -0.0003 -0.0000
                                            0.0110 -0.0005 -0.0026 -0.0063
    93. (1.86210) LP ( 2) O  26           s(  0.03%)p99.99( 99.89%)d 2.43(  0.08%)
                                           -0.0000  0.0169 -0.0065 -0.0870  0.0000
                                           -0.9912  0.0130 -0.0930  0.0021 -0.0161
                                            0.0001  0.0229 -0.0010  0.0037
    94. (0.00293) RY*( 1) O   1           s( 13.36%)p 6.43( 85.87%)d 0.06(  0.77%)
                                            0.0000  0.0009  0.3655 -0.0141 -0.8064
                                            0.0061  0.2212 -0.0040  0.3991 -0.0290
                                            0.0619 -0.0130  0.0269 -0.0461
    95. (0.00042) RY*( 2) O   1           s(  1.74%)p55.26( 96.30%)d 1.12(  1.96%)
                                           -0.0000  0.0014  0.1320 -0.0043  0.3699
                                           -0.0099  0.8999 -0.0044  0.1269  0.0379
                                           -0.0273 -0.1293  0.0065 -0.0255
    96. (0.00017) RY*( 3) O   1           s( 70.28%)p 0.39( 27.68%)d 0.03(  2.04%)
                                           -0.0000  0.0095  0.8383 -0.0061  0.3904
                                            0.0067 -0.3069 -0.0225  0.1720  0.0024
                                            0.1332 -0.0228 -0.0460 -0.0040
    97. (0.00007) RY*( 4) O   1           s(  7.81%)p 9.14( 71.39%)d 2.66( 20.80%)
    98. (0.00001) RY*( 5) O   1           s(  0.02%)p27.80(  0.54%)d99.99( 99.44%)
    99. (0.00001) RY*( 6) O   1           s(  4.82%)p 0.82(  3.94%)d18.94( 91.24%)
   100. (0.00000) RY*( 7) O   1           s(  0.75%)p 4.25(  3.18%)d99.99( 96.08%)
   101. (0.00001) RY*( 8) O   1           s(  0.37%)p 2.69(  1.01%)d99.99( 98.62%)
   102. (0.00001) RY*( 9) O   1           s(  0.81%)p12.94( 10.49%)d99.99( 88.70%)
   103. (0.02441) RY*( 1) C   2           s(  9.63%)p 9.31( 89.69%)d 0.07(  0.68%)
                                           -0.0000  0.0474  0.3067 -0.0097 -0.2798
                                           -0.0090  0.2056  0.0840 -0.8770  0.0181
                                           -0.0694  0.0334 -0.0025  0.0238
   104. (0.00943) RY*( 2) C   2           s(  8.18%)p 5.92( 48.43%)d 5.30( 43.39%)
                                            0.0000  0.0199  0.2854  0.0349 -0.5658
                                           -0.0119  0.2800 -0.0284  0.2890 -0.1770
                                            0.4636 -0.0821  0.0880 -0.4161
   105. (0.00502) RY*( 3) C   2           s( 25.86%)p 1.40( 36.25%)d 1.47( 37.89%)
                                           -0.0000  0.0015  0.5085 -0.0071 -0.4284
                                            0.0013 -0.3149  0.0142  0.2821  0.1997
                                           -0.3483 -0.1024 -0.1530  0.4287
   106. (0.00433) RY*( 4) C   2           s(  3.10%)p24.63( 76.25%)d 6.67( 20.65%)
                                            0.0000 -0.0023  0.1759  0.0068  0.1879
                                            0.0056  0.8216  0.0123  0.2281 -0.0401
                                           -0.2161  0.2349 -0.1757  0.2686
   107. (0.00343) RY*( 5) C   2           s(  0.57%)p12.41(  7.07%)d99.99( 92.36%)
                                            0.0000 -0.0024  0.0754  0.0296  0.1875
                                            0.0531  0.1780  0.0081 -0.0108  0.0117
                                           -0.2607 -0.8835 -0.1322 -0.2396
   108. (0.00174) RY*( 6) C   2           s( 45.83%)p 0.63( 28.73%)d 0.56( 25.45%)
                                            0.0000 -0.0048  0.6770  0.0345  0.4975
                                           -0.0241 -0.1894  0.0249  0.0387 -0.0813
                                           -0.0920  0.2179  0.2284 -0.3738
   109. (0.00096) RY*( 7) C   2           s(  6.62%)p 1.59( 10.51%)d12.53( 82.87%)
                                            0.0000 -0.0151  0.2568  0.0117  0.3130
                                           -0.0065 -0.0262 -0.0361 -0.0705  0.1924
                                            0.7291 -0.2094 -0.2122  0.4138
   110. (0.00042) RY*( 8) C   2           s(  0.11%)p36.26(  3.97%)d99.99( 95.92%)
                                            0.0000  0.0034  0.0329  0.0145  0.0195
                                            0.0215 -0.1905  0.0009 -0.0484 -0.6342
                                           -0.0068  0.0956 -0.7360 -0.0774
   111. (0.00008) RY*( 9) C   2           s(  0.22%)p 0.30(  0.06%)d99.99( 99.72%)
   112. (0.00462) RY*( 1) O   3           s( 35.46%)p 1.69( 59.86%)d 0.13(  4.67%)
                                            0.0000 -0.0064  0.5955 -0.0148 -0.1946
                                            0.0070  0.6729 -0.0007 -0.3282  0.0454
                                           -0.1303  0.0559  0.1318 -0.0849
   113. (0.00375) RY*( 2) O   3           s( 18.47%)p 4.14( 76.46%)d 0.27(  5.07%)
                                            0.0000 -0.0069  0.4297 -0.0090 -0.3898
                                           -0.0004 -0.6960 -0.0021 -0.3579 -0.1576
                                           -0.1436 -0.0091  0.0148 -0.0704
   114. (0.00153) RY*( 3) O   3           s( 30.29%)p 1.63( 49.25%)d 0.68( 20.45%)
                                           -0.0000  0.0062  0.5504 -0.0040 -0.0975
                                            0.0012 -0.0543  0.0013  0.6929 -0.0074
                                            0.4169 -0.0947 -0.1329  0.0634
   115. (0.00087) RY*( 4) O   3           s( 14.99%)p 5.60( 83.99%)d 0.07(  1.02%)
                                            0.0000 -0.0117  0.3870 -0.0252  0.8855
                                            0.0056 -0.1691  0.0018 -0.1631  0.0259
                                           -0.0724  0.0155 -0.0480  0.0413
   116. (0.00013) RY*( 5) O   3           s(  0.65%)p11.84(  7.64%)d99.99( 91.71%)
                                            0.0000  0.0041  0.0802  0.0360 -0.0947
                                           -0.0070 -0.0448 -0.0055  0.2532  0.4853
                                           -0.6789 -0.0443 -0.1803  0.4315
   117. (0.00011) RY*( 6) O   3           s(  0.00%)p 1.00(  2.34%)d41.68( 97.65%)
                                            0.0000  0.0018  0.0057  0.0147 -0.0028
                                           -0.0058  0.1141 -0.0025  0.1007 -0.6667
                                           -0.2286  0.4989 -0.4318  0.2108
   118. (0.00005) RY*( 7) O   3           s(  0.06%)p99.99( 14.02%)d99.99( 85.92%)
   119. (0.00002) RY*( 8) O   3           s(  0.05%)p41.67(  2.28%)d99.99( 97.67%)
   120. (0.00002) RY*( 9) O   3           s(  0.00%)p 1.00(  4.44%)d21.51( 95.55%)
   121. (0.00399) RY*( 1) N   4           s( 32.43%)p 1.77( 57.28%)d 0.32( 10.29%)
                                           -0.0000 -0.0004  0.5694  0.0124  0.2544
                                           -0.0030  0.0429  0.0244 -0.7110 -0.0116
                                           -0.2895  0.0692  0.0547 -0.1057
   122. (0.00331) RY*( 2) N   4           s( 54.32%)p 0.72( 38.88%)d 0.13(  6.80%)
                                           -0.0000  0.0015  0.7370  0.0223 -0.5272
                                           -0.0040  0.0709  0.0004  0.3246 -0.0742
                                            0.2226 -0.0506  0.0954 -0.0352
   123. (0.00199) RY*( 3) N   4           s( 10.47%)p 8.28( 86.62%)d 0.28(  2.91%)
                                            0.0000 -0.0486  0.3199  0.0336  0.7259
                                           -0.0052 -0.0818  0.0153  0.5755  0.0084
                                           -0.1294  0.0390 -0.0653 -0.0808
   124. (0.00148) RY*( 4) N   4           s(  0.00%)p 1.00( 17.13%)d 4.84( 82.87%)
                                           -0.0000  0.0005  0.0048 -0.0016  0.0557
                                           -0.0134  0.4088 -0.0013  0.0292  0.8309
                                            0.0983  0.1019  0.3436  0.0131
   125. (0.00113) RY*( 5) N   4           s(  0.23%)p99.99( 82.19%)d76.69( 17.58%)
                                            0.0000 -0.0032  0.0478  0.0010 -0.1020
                                           -0.0112 -0.9004  0.0015 -0.0244  0.3701
                                           -0.0242  0.0594  0.1842 -0.0288
   126. (0.00052) RY*( 6) N   4           s(  0.30%)p56.03( 16.94%)d99.99( 82.76%)
                                            0.0000 -0.0139  0.0532  0.0099  0.3351
                                           -0.0016 -0.0868  0.0042 -0.2222 -0.0989
                                            0.8489 -0.2410  0.1290  0.1497
   127. (0.00046) RY*( 7) N   4           s(  1.83%)p 0.44(  0.80%)d53.14( 97.37%)
                                           -0.0000  0.0121  0.1348 -0.0330 -0.0379
                                            0.0056 -0.0286 -0.0065 -0.0676  0.3597
                                            0.1113  0.0005 -0.8684  0.2790
   128. (0.00024) RY*( 8) N   4           s(  0.00%)p 1.00(  0.03%)d99.99( 99.96%)
                                            0.0000 -0.0005  0.0060 -0.0019  0.0128
                                           -0.0084 -0.0070 -0.0016 -0.0065 -0.1519
                                            0.2057  0.9471  0.0265  0.1910
   129. (0.00005) RY*( 9) N   4           s(  0.57%)p 0.39(  0.22%)d99.99( 99.21%)
   130. (0.01827) RY*( 1) C   5           s(  9.83%)p 9.15( 89.95%)d 0.02(  0.22%)
                                            0.0000  0.0666  0.3064 -0.0147  0.4524
                                           -0.0349  0.8234 -0.0023  0.1244 -0.0006
                                           -0.0088  0.0137 -0.0432 -0.0050
   131. (0.01132) RY*( 2) C   5           s(  0.73%)p98.48( 71.52%)d38.21( 27.75%)
                                           -0.0000  0.0231  0.0820 -0.0312  0.7080
                                            0.0286 -0.4241 -0.0112  0.1792  0.2228
                                            0.1158  0.0958  0.4496  0.0561
   132. (0.00458) RY*( 3) C   5           s(  0.00%)p 1.00( 20.44%)d 3.89( 79.56%)
                                           -0.0000 -0.0008  0.0066 -0.0159 -0.1143
                                            0.0038 -0.0238  0.0616  0.4321 -0.1998
                                            0.2515  0.8041 -0.1692  0.1310
   133. (0.00408) RY*( 4) C   5           s( 49.09%)p 0.40( 19.86%)d 0.63( 31.05%)
                                            0.0000 -0.0034  0.7007 -0.0102  0.1614
                                           -0.0296 -0.3346 -0.0053 -0.2442 -0.4015
                                           -0.1080 -0.0049 -0.3709 -0.0022
   134. (0.00270) RY*( 5) C   5           s( 28.14%)p 0.85( 24.06%)d 1.70( 47.80%)
                                           -0.0000 -0.0101  0.5304 -0.0325 -0.4514
                                           -0.0082  0.1084 -0.0028 -0.1548  0.1098
                                            0.1735  0.1050  0.6399  0.1239
   135. (0.00107) RY*( 6) C   5           s(  2.06%)p16.41( 33.81%)d31.12( 64.13%)
                                            0.0000  0.0073  0.1434 -0.0112 -0.1152
                                           -0.0088 -0.0673  0.0059  0.5658 -0.0867
                                            0.4671 -0.5647 -0.1266  0.2841
   136. (0.00049) RY*( 7) C   5           s(  0.49%)p64.08( 31.51%)d99.99( 68.00%)
                                            0.0000  0.0102  0.0694 -0.0069 -0.1167
                                           -0.0116 -0.0377 -0.0112  0.5474 -0.3237
                                           -0.6382 -0.0862  0.2940 -0.2721
   137. (0.00036) RY*( 8) C   5           s(  9.60%)p 0.93(  8.97%)d 8.48( 81.43%)
                                           -0.0000 -0.0196  0.3092  0.0023 -0.1442
                                            0.0274 -0.0916 -0.0041  0.2445  0.7888
                                           -0.2458  0.0615 -0.3413 -0.1065
   138. (0.00003) RY*( 9) C   5           s(  0.51%)p 0.43(  0.22%)d99.99( 99.28%)
   139. (0.00601) RY*( 1) C   6           s(  0.76%)p99.99( 94.97%)d 5.63(  4.27%)
                                            0.0000  0.0114  0.0864  0.0198  0.7732
                                           -0.0084  0.5454  0.0051  0.2323  0.0665
                                            0.0585  0.0101  0.1865 -0.0022
   140. (0.00371) RY*( 2) C   6           s( 24.02%)p 2.98( 71.57%)d 0.18(  4.41%)
                                           -0.0000  0.0168  0.4898 -0.0203 -0.4707
                                           -0.0049  0.6920 -0.0072 -0.1218 -0.1880
                                           -0.0175 -0.0416 -0.0720 -0.0394
   141. (0.00217) RY*( 3) C   6           s( 74.75%)p 0.31( 23.22%)d 0.03(  2.03%)
                                            0.0000 -0.0169  0.8644  0.0029  0.1954
                                            0.0063 -0.4397 -0.0012  0.0264  0.1244
                                            0.0113  0.0530 -0.0079 -0.0425
   142. (0.00105) RY*( 4) C   6           s(  0.00%)p 1.00( 69.84%)d 0.43( 30.15%)
                                           -0.0000  0.0001  0.0050  0.0047 -0.2287
                                            0.0009 -0.0229 -0.0179  0.8033 -0.1289
                                           -0.2059  0.4787  0.0963 -0.0643
   143. (0.00078) RY*( 5) C   6           s(  0.06%)p99.99( 30.04%)d99.99( 69.90%)
                                            0.0000 -0.0001  0.0247 -0.0012 -0.1515
                                           -0.0004 -0.0191  0.0052  0.5264  0.1959
                                            0.2920 -0.7483 -0.1032  0.0685
   144. (0.00027) RY*( 6) C   6           s(  0.00%)p 1.00(  0.33%)d99.99( 99.67%)
                                           -0.0000  0.0030 -0.0008  0.0007  0.0174
                                           -0.0058  0.0378 -0.0103  0.0373  0.0034
                                            0.6647  0.3855 -0.4544  0.4470
   145. (0.00024) RY*( 7) C   6           s(  0.09%)p31.33(  2.74%)d99.99( 97.17%)
                                            0.0000 -0.0078  0.0285  0.0097 -0.1242
                                            0.0199 -0.0943  0.0009 -0.0511 -0.2991
                                            0.4983  0.0065  0.7923  0.0785
   146. (0.00016) RY*( 8) C   6           s(  0.03%)p99.99(  7.31%)d99.99( 92.66%)
                                           -0.0000 -0.0103  0.0143 -0.0077  0.2256
                                            0.0049 -0.1346 -0.0026  0.0632 -0.8921
                                           -0.0306 -0.2089 -0.2869 -0.0617
   147. (0.00002) RY*( 9) C   6           s(  0.41%)p 0.04(  0.02%)d99.99( 99.57%)
   148. (0.00637) RY*( 1) C   7           s(  0.14%)p99.99( 94.78%)d36.96(  5.08%)
                                            0.0000 -0.0250  0.0274 -0.0006 -0.4424
                                           -0.0305 -0.8498 -0.0018 -0.1702 -0.0635
                                            0.0419 -0.0314  0.2076  0.0306
   149. (0.00297) RY*( 2) C   7           s(  1.59%)p60.29( 96.10%)d 1.45(  2.31%)
                                            0.0000  0.0148  0.1254  0.0269 -0.8357
                                            0.0027  0.4637  0.0072 -0.2166  0.1417
                                            0.0133  0.0427 -0.0247 -0.0196
   150. (0.00096) RY*( 3) C   7           s(  2.88%)p28.87( 83.24%)d 4.82( 13.88%)
                                            0.0000 -0.0005  0.1698 -0.0012  0.2724
                                           -0.0035  0.0435 -0.0031 -0.8696  0.0233
                                            0.2794 -0.1985 -0.0749  0.1233
   151. (0.00087) RY*( 4) C   7           s( 92.57%)p 0.04(  3.82%)d 0.04(  3.61%)
                                            0.0000 -0.0046  0.9621 -0.0073  0.0720
                                           -0.0201 -0.0048 -0.0041  0.1803 -0.1203
                                           -0.0143  0.0050  0.1285 -0.0698
   152. (0.00046) RY*( 5) C   7           s(  0.03%)p99.99( 11.24%)d99.99( 88.74%)
                                            0.0000 -0.0002  0.0159  0.0003 -0.0905
                                           -0.0003 -0.0174 -0.0006  0.3223 -0.0459
                                            0.8060 -0.0462 -0.2470  0.4154
   153. (0.00010) RY*( 6) C   7           s(  0.82%)p 2.95(  2.42%)d99.99( 96.76%)
                                           -0.0000 -0.0015  0.0906 -0.0259  0.1125
                                            0.0054 -0.0984 -0.0074  0.0330  0.9267
                                            0.0344  0.2563  0.1469  0.1429
   154. (0.00006) RY*( 7) C   7           s(  2.01%)p 2.08(  4.18%)d46.69( 93.81%)
   155. (0.00001) RY*( 8) C   7           s(  0.00%)p 1.00(  3.24%)d29.85( 96.75%)
   156. (0.00001) RY*( 9) C   7           s(  0.05%)p21.97(  1.06%)d99.99( 98.90%)
   157. (0.00532) RY*( 1) C   8           s(  0.26%)p99.99( 92.82%)d26.93(  6.92%)
                                           -0.0000  0.0288  0.0417 -0.0251 -0.7046
                                            0.0187  0.6359 -0.0062 -0.1623 -0.2458
                                            0.0184 -0.0681  0.0512 -0.0345
   158. (0.00256) RY*( 2) C   8           s(  0.73%)p99.99( 97.91%)d 1.88(  1.37%)
                                           -0.0000 -0.0022  0.0852 -0.0194  0.6200
                                           -0.0299  0.7393 -0.0072  0.2163  0.0298
                                            0.0331  0.0040  0.1079  0.0045
   159. (0.00091) RY*( 3) C   8           s( 92.98%)p 0.01(  0.87%)d 0.07(  6.15%)
                                            0.0000 -0.0039  0.9642  0.0162 -0.0637
                                           -0.0105 -0.0553  0.0032 -0.0344  0.2152
                                            0.0535  0.0683 -0.0229 -0.0847
   160. (0.00065) RY*( 4) C   8           s(  0.00%)p 1.00( 23.34%)d 3.28( 76.66%)
                                            0.0000 -0.0001  0.0065  0.0019 -0.1319
                                            0.0004 -0.0277 -0.0059  0.4639 -0.2189
                                            0.3874  0.6968 -0.0827  0.2760
   161. (0.00060) RY*( 5) C   8           s(  0.01%)p 1.00( 69.67%)d 0.44( 30.32%)
                                            0.0000 -0.0002  0.0096 -0.0020 -0.2270
                                           -0.0005 -0.0447  0.0077  0.8020  0.0911
                                           -0.4224 -0.2030  0.1176 -0.2478
   162. (0.00015) RY*( 6) C   8           s(  0.14%)p 9.42(  1.35%)d99.99( 98.51%)
                                           -0.0000  0.0000  0.0378 -0.0158  0.0658
                                           -0.0210  0.0886 -0.0057  0.0232 -0.1775
                                           -0.2704  0.0040 -0.9369 -0.0518
   163. (0.00005) RY*( 7) C   8           s(  5.92%)p 0.92(  5.46%)d14.97( 88.62%)
   164. (0.00000) RY*( 8) C   8           s(  0.01%)p 1.00(  6.43%)d14.56( 93.57%)
   165. (0.00000) RY*( 9) C   8           s(  0.06%)p39.64(  2.23%)d99.99( 97.71%)
   166. (0.00531) RY*( 1) C   9           s(  0.25%)p99.99( 92.83%)d27.80(  6.92%)
                                           -0.0000  0.0287  0.0408 -0.0296 -0.8665
                                           -0.0078 -0.3292 -0.0089 -0.2608  0.1478
                                            0.0785  0.0328  0.1998 -0.0151
   167. (0.00256) RY*( 2) C   9           s(  0.71%)p99.99( 97.92%)d 1.92(  1.37%)
                                           -0.0000 -0.0022  0.0844 -0.0084  0.3405
                                            0.0354 -0.9273 -0.0005  0.0455 -0.0942
                                            0.0136 -0.0309  0.0607 -0.0023
   168. (0.00090) RY*( 3) C   9           s( 93.00%)p 0.01(  0.86%)d 0.07(  6.14%)
                                            0.0000 -0.0039  0.9644  0.0187 -0.0423
                                            0.0038  0.0776  0.0046 -0.0191 -0.1546
                                           -0.0010 -0.0279 -0.1621 -0.1023
   169. (0.00064) RY*( 4) C   9           s(  0.00%)p 1.00( 25.28%)d 2.96( 74.72%)
                                            0.0000 -0.0001  0.0020  0.0017 -0.1360
                                            0.0002 -0.0246 -0.0057  0.4834  0.2187
                                            0.1633 -0.8151 -0.0916  0.0012
   170. (0.00060) RY*( 5) C   9           s(  0.01%)p99.99( 67.75%)d99.99( 32.24%)
                                            0.0000 -0.0002  0.0104 -0.0020 -0.2233
                                           -0.0004 -0.0426  0.0079  0.7910 -0.0953
                                           -0.3445  0.3993  0.1211 -0.1434
   171. (0.00015) RY*( 6) C   9           s(  0.15%)p 9.02(  1.35%)d99.99( 98.50%)
                                           -0.0000  0.0000  0.0386 -0.0080  0.0329
                                            0.0257 -0.1079 -0.0009  0.0037  0.7530
                                           -0.1285  0.2421 -0.5855 -0.0076
   172. (0.00005) RY*( 7) C   9           s(  5.91%)p 0.92(  5.44%)d14.99( 88.64%)
   173. (0.00000) RY*( 8) C   9           s(  0.01%)p99.99(  5.71%)d99.99( 94.27%)
   174. (0.00000) RY*( 9) C   9           s(  0.05%)p60.70(  2.93%)d99.99( 97.02%)
   175. (0.00634) RY*( 1) C  10           s(  0.13%)p99.99( 94.76%)d38.37(  5.10%)
                                            0.0000 -0.0251  0.0265  0.0094 -0.1352
                                            0.0286  0.9634  0.0042  0.0180 -0.0874
                                            0.0386 -0.0380  0.1990  0.0294
   176. (0.00296) RY*( 2) C  10           s(  1.71%)p56.13( 95.98%)d 1.35(  2.31%)
                                            0.0000  0.0149  0.1299  0.0242 -0.9339
                                           -0.0124 -0.1132  0.0057 -0.2722 -0.0935
                                           -0.0221 -0.0175 -0.1120 -0.0313
   177. (0.00096) RY*( 3) C  10           s(  2.26%)p37.07( 83.61%)d 6.27( 14.13%)
                                            0.0000 -0.0004  0.1502  0.0003  0.2680
                                            0.0038  0.0450 -0.0024 -0.8731 -0.0402
                                            0.3189  0.0586 -0.0710  0.1719
   178. (0.00088) RY*( 4) C  10           s( 93.14%)p 0.04(  3.43%)d 0.04(  3.43%)
                                            0.0000 -0.0046  0.9651 -0.0005  0.0733
                                            0.0219 -0.0525  0.0001  0.1602  0.0182
                                            0.0070 -0.0091  0.1719 -0.0654
   179. (0.00046) RY*( 5) C  10           s(  0.01%)p99.99( 11.32%)d99.99( 88.67%)
                                            0.0000 -0.0002  0.0116  0.0003 -0.0900
                                            0.0001 -0.0184 -0.0005  0.3237  0.0445
                                            0.7689 -0.3121 -0.2467  0.3676
   180. (0.00010) RY*( 6) C  10           s(  0.86%)p 2.89(  2.48%)d99.99( 96.66%)
                                           -0.0000 -0.0015  0.0926 -0.0260  0.1385
                                            0.0048  0.0500 -0.0074  0.0482 -0.7764
                                           -0.2360 -0.2155 -0.5086  0.0544
   181. (0.00006) RY*( 7) C  10           s(  1.93%)p 2.16(  4.16%)d48.70( 93.91%)
   182. (0.00001) RY*( 8) C  10           s(  0.00%)p 1.00(  3.14%)d30.90( 96.86%)
   183. (0.00001) RY*( 9) C  10           s(  0.05%)p25.61(  1.19%)d99.99( 98.76%)
   184. (0.00604) RY*( 1) C  11           s(  1.00%)p95.17( 94.77%)d 4.25(  4.23%)
                                            0.0000  0.0120  0.0991  0.0206  0.5405
                                            0.0006 -0.8046  0.0056  0.0883 -0.1716
                                            0.0215 -0.0522  0.0972 -0.0154
   185. (0.00363) RY*( 2) C  11           s( 23.73%)p 3.02( 71.69%)d 0.19(  4.59%)
                                           -0.0000  0.0166  0.4868 -0.0176 -0.6718
                                            0.0125 -0.4532 -0.0052 -0.2443  0.1917
                                            0.0377  0.0523  0.0674 -0.0206
   186. (0.00217) RY*( 3) C  11           s( 74.81%)p 0.31( 23.15%)d 0.03(  2.04%)
                                            0.0000 -0.0169  0.8648  0.0012  0.3201
                                           -0.0064  0.3415 -0.0022  0.1111 -0.0856
                                           -0.0251 -0.0173 -0.0965 -0.0535
   187. (0.00108) RY*( 4) C  11           s(  0.00%)p 1.00( 76.25%)d 0.31( 23.74%)
                                           -0.0000  0.0004  0.0059  0.0043 -0.2487
                                            0.0014 -0.0698 -0.0171  0.8340  0.1017
                                           -0.2931 -0.3105  0.0891 -0.1920
   188. (0.00079) RY*( 5) C  11           s(  0.04%)p99.99( 23.56%)d99.99( 76.41%)
                                           -0.0000  0.0002  0.0190 -0.0018 -0.1385
                                           -0.0003 -0.0368  0.0067  0.4637 -0.2205
                                            0.4952  0.5987 -0.1020  0.3185
   189. (0.00027) RY*( 6) C  11           s(  0.00%)p 1.00(  0.28%)d99.99( 99.72%)
                                           -0.0000  0.0021  0.0021  0.0029 -0.0069
                                            0.0051 -0.0360 -0.0091  0.0364  0.1717
                                            0.5587 -0.6416 -0.4185  0.2623
   190. (0.00024) RY*( 7) C  11           s(  0.13%)p23.46(  2.97%)d99.99( 96.91%)
                                            0.0000 -0.0082  0.0346  0.0027 -0.0868
                                           -0.0223  0.1434 -0.0023 -0.0327 -0.3630
                                            0.3780 -0.2922  0.7802 -0.0156
   191. (0.00016) RY*( 8) C  11           s(  0.03%)p99.99(  7.37%)d99.99( 92.60%)
                                           -0.0000 -0.0103  0.0143 -0.0086  0.2545
                                           -0.0018  0.0417 -0.0033  0.0842  0.8398
                                            0.2198  0.1782  0.3748  0.0166
   192. (0.00003) RY*( 9) C  11           s(  0.39%)p 0.03(  0.01%)d99.99( 99.60%)
   193. (0.01852) RY*( 1) C  12           s(  9.24%)p 9.80( 90.51%)d 0.03(  0.25%)
                                            0.0000  0.0656  0.2968 -0.0019  0.1681
                                            0.0389 -0.9344  0.0063 -0.0467  0.0301
                                           -0.0066 -0.0060 -0.0377 -0.0096
   194. (0.01094) RY*( 2) C  12           s(  0.54%)p99.99( 70.82%)d53.11( 28.64%)
                                           -0.0000  0.0206  0.0705 -0.0363  0.7891
                                           -0.0156  0.1312 -0.0151  0.2579 -0.4514
                                           -0.0069 -0.2084  0.1978 -0.0047
   195. (0.00461) RY*( 3) C  12           s(  0.32%)p64.71( 20.59%)d99.99( 79.09%)
                                           -0.0000  0.0009  0.0564  0.0170  0.1193
                                            0.0133  0.0367 -0.0602 -0.4316 -0.2955
                                           -0.0409  0.7943  0.2072  0.1676
   196. (0.00410) RY*( 4) C  12           s( 54.56%)p 0.32( 17.73%)d 0.51( 27.72%)
                                            0.0000 -0.0032  0.7386 -0.0014  0.2466
                                            0.0325  0.3055  0.0026 -0.1485  0.5244
                                            0.0163  0.0179 -0.0368  0.0144
   197. (0.00267) RY*( 5) C  12           s( 23.90%)p 1.05( 25.05%)d 2.14( 51.05%)
                                           -0.0000 -0.0088  0.4888 -0.0285 -0.4729
                                            0.0157  0.0482  0.0026 -0.1534 -0.5029
                                            0.0330 -0.3392  0.3745  0.0352
   198. (0.00104) RY*( 6) C  12           s(  1.76%)p16.55( 29.05%)d39.42( 69.20%)
                                            0.0000  0.0068  0.1323 -0.0094 -0.1169
                                            0.0091 -0.0150  0.0091  0.5257 -0.0165
                                            0.6551  0.2310 -0.0177  0.4570
   199. (0.00048) RY*( 7) C  12           s(  0.34%)p98.18( 33.19%)d99.99( 66.47%)
                                           -0.0000  0.0122  0.0569 -0.0033 -0.1351
                                            0.0180 -0.0454 -0.0070  0.5579  0.2160
                                           -0.4524  0.2607  0.5688 -0.1481
   200. (0.00037) RY*( 8) C  12           s(  9.18%)p 1.42( 13.01%)d 8.47( 77.81%)
                                           -0.0000 -0.0173  0.3026 -0.0072 -0.1283
                                           -0.0247  0.0722 -0.0101  0.3281 -0.3534
                                           -0.3882  0.2139 -0.6705 -0.0849
   201. (0.00003) RY*( 9) C  12           s(  0.60%)p 0.68(  0.41%)d99.99( 98.99%)
   202. (0.00246) RY*( 1) O  13           s(  2.30%)p41.93( 96.39%)d 0.57(  1.31%)
                                            0.0000  0.0013  0.1516  0.0098  0.9213
                                           -0.0036  0.2183  0.0028  0.2595 -0.0994
                                            0.0069 -0.0296  0.0460 -0.0152
   203. (0.00071) RY*( 2) O  13           s(  1.20%)p80.41( 96.36%)d 2.03(  2.44%)
                                           -0.0000  0.0000  0.1095  0.0041 -0.2542
                                           -0.0009 -0.1224 -0.0142  0.9401  0.0334
                                            0.0162 -0.1457 -0.0278 -0.0316
   204. (0.00026) RY*( 3) O  13           s( 95.96%)p 0.04(  3.73%)d 0.00(  0.30%)
                                           -0.0000  0.0053  0.9796  0.0042 -0.1255
                                           -0.0236  0.0129 -0.0002 -0.1444 -0.0279
                                           -0.0068  0.0183 -0.0231 -0.0367
   205. (0.00009) RY*( 4) O  13           s(  0.12%)p99.99( 98.38%)d12.65(  1.51%)
   206. (0.00001) RY*( 5) O  13           s(  0.15%)p 7.33(  1.12%)d99.99( 98.73%)
   207. (0.00002) RY*( 6) O  13           s(  0.13%)p12.11(  1.59%)d99.99( 98.27%)
   208. (0.00000) RY*( 7) O  13           s(  0.00%)p 1.00(  2.48%)d39.38( 97.52%)
   209. (0.00001) RY*( 8) O  13           s(  0.00%)p 1.00(  0.12%)d99.99( 99.88%)
   210. (0.00000) RY*( 9) O  13           s(  0.11%)p 1.81(  0.20%)d99.99( 99.70%)
   211. (0.00248) RY*( 1) O  14           s(  2.00%)p48.40( 96.79%)d 0.60(  1.21%)
                                            0.0000  0.0022  0.1414  0.0110  0.7975
                                           -0.0005 -0.5534  0.0038  0.1595  0.0479
                                            0.0282  0.0092  0.0942 -0.0052
   212. (0.00069) RY*( 2) O  14           s(  2.39%)p39.84( 95.17%)d 1.02(  2.44%)
                                           -0.0000  0.0007  0.1546  0.0060 -0.2430
                                            0.0036 -0.0373 -0.0136  0.9439 -0.0198
                                            0.0564  0.1428 -0.0112  0.0183
   213. (0.00026) RY*( 3) O  14           s( 95.24%)p 0.05(  4.54%)d 0.00(  0.22%)
                                           -0.0000  0.0052  0.9759  0.0118 -0.0920
                                            0.0213  0.0666  0.0057 -0.1786  0.0272
                                           -0.0010 -0.0072 -0.0091 -0.0369
   214. (0.00011) RY*( 4) O  14           s(  0.08%)p99.99( 97.10%)d33.67(  2.81%)
                                            0.0000 -0.0171  0.0233 -0.0047  0.5396
                                           -0.0173  0.8078 -0.0022  0.1642  0.0516
                                           -0.0299  0.0265 -0.1544 -0.0067
   215. (0.00002) RY*( 5) O  14           s(  0.18%)p 4.81(  0.87%)d99.99( 98.95%)
   216. (0.00001) RY*( 6) O  14           s(  0.01%)p 1.00(  0.50%)d99.99( 99.49%)
   217. (0.00000) RY*( 7) O  14           s(  0.01%)p 1.00(  2.19%)d44.68( 97.80%)
   218. (0.00001) RY*( 8) O  14           s(  0.01%)p 1.00(  3.11%)d31.18( 96.89%)
   219. (0.00000) RY*( 9) O  14           s(  0.06%)p 1.87(  0.11%)d99.99( 99.84%)
   220. (0.00896) RY*( 1) C  15           s(  7.04%)p12.86( 90.55%)d 0.34(  2.41%)
                                            0.0000 -0.0122  0.2650 -0.0082 -0.3217
                                            0.0153  0.4242  0.0263  0.7881 -0.0016
                                            0.0966  0.0566 -0.0450 -0.0976
   221. (0.00476) RY*( 2) C  15           s(  0.28%)p99.99( 98.19%)d 5.38(  1.53%)
                                            0.0000 -0.0183  0.0501  0.0121 -0.1065
                                           -0.0118  0.8407  0.0122 -0.5131 -0.0808
                                            0.0158  0.0691  0.0502  0.0348
   222. (0.00243) RY*( 3) C  15           s( 69.20%)p 0.21( 14.64%)d 0.23( 16.17%)
                                           -0.0000 -0.0053  0.8318 -0.0044  0.3607
                                           -0.0198 -0.0478  0.0150 -0.1155  0.3670
                                           -0.0599  0.1461 -0.0162 -0.0420
   223. (0.00186) RY*( 4) C  15           s( 12.76%)p 5.64( 72.00%)d 1.19( 15.24%)
                                           -0.0000 -0.0012  0.3572 -0.0045 -0.7465
                                           -0.0176 -0.2722  0.0080 -0.2970 -0.1364
                                            0.0067 -0.2530 -0.1398 -0.2241
   224. (0.00107) RY*( 5) C  15           s(  8.15%)p 1.32( 10.75%)d 9.95( 81.09%)
                                            0.0000 -0.0003  0.2855 -0.0144  0.3196
                                           -0.0016  0.0255 -0.0058  0.0671 -0.7143
                                            0.1052 -0.4472 -0.1065  0.2798
   225. (0.00062) RY*( 6) C  15           s(  0.29%)p 0.51(  0.15%)d99.99( 99.56%)
                                            0.0000  0.0021  0.0540 -0.0128 -0.0256
                                            0.0146 -0.0201 -0.0046  0.0048  0.1267
                                            0.3671 -0.3293  0.8572 -0.0405
   226. (0.00023) RY*( 7) C  15           s(  1.59%)p 4.75(  7.57%)d57.07( 90.84%)
                                            0.0000  0.0059  0.1260  0.0105 -0.1951
                                            0.0286 -0.1845 -0.0076 -0.0509 -0.3040
                                            0.3228  0.7067  0.1800  0.4243
   227. (0.00021) RY*( 8) C  15           s(  0.06%)p99.99(  5.88%)d99.99( 94.07%)
                                           -0.0000 -0.0007  0.0242  0.0190 -0.2365
                                           -0.0074  0.0207 -0.0032  0.0442  0.3395
                                           -0.3179 -0.2603  0.0163  0.8101
   228. (0.00009) RY*( 9) C  15           s(  0.60%)p 0.96(  0.58%)d99.99( 98.82%)
   229. (0.00823) RY*( 1) C  16           s(  0.39%)p99.99( 97.19%)d 6.27(  2.42%)
                                           -0.0000  0.0083  0.0616  0.0305  0.8668
                                           -0.0078 -0.3250 -0.0062 -0.3375 -0.0836
                                            0.0960 -0.0195  0.0092 -0.0868
   230. (0.00298) RY*( 2) C  16           s(  0.23%)p99.99( 93.64%)d26.50(  6.13%)
                                            0.0000 -0.0203  0.0436 -0.0075  0.1098
                                           -0.0102  0.8229 -0.0104 -0.4970  0.1313
                                           -0.0010  0.0657 -0.0929 -0.1764
   231. (0.00129) RY*( 3) C  16           s( 87.60%)p 0.03(  2.81%)d 0.11(  9.59%)
                                            0.0000  0.0026  0.9359 -0.0013 -0.0129
                                            0.0011 -0.0364 -0.0065  0.1631  0.2039
                                           -0.0219  0.1029 -0.0160 -0.2073
   232. (0.00067) RY*( 4) C  16           s(  0.04%)p99.99( 79.97%)d99.99( 19.99%)
                                           -0.0000  0.0202 -0.0062 -0.0048  0.4160
                                           -0.0122  0.4296 -0.0033  0.6648 -0.1027
                                           -0.0624 -0.3986  0.1348  0.0914
   233. (0.00026) RY*( 5) C  16           s(  0.02%)p99.99(  8.87%)d99.99( 91.11%)
                                           -0.0000  0.0081  0.0117 -0.0079  0.1557
                                           -0.0058  0.1044 -0.0034  0.2313 -0.2809
                                           -0.0562  0.5928 -0.6319  0.2798
   234. (0.00021) RY*( 6) C  16           s(  7.29%)p 1.57( 11.41%)d11.16( 81.31%)
                                            0.0000 -0.0114  0.2697  0.0107 -0.1474
                                            0.0160 -0.0251  0.0130 -0.3020 -0.5397
                                           -0.3151 -0.5355 -0.2700  0.2506
   235. (0.00012) RY*( 7) C  16           s(  3.77%)p 0.88(  3.31%)d24.65( 92.92%)
                                           -0.0000 -0.0039  0.1941 -0.0071  0.0011
                                           -0.0189  0.1248  0.0080 -0.1305 -0.2695
                                            0.1225  0.3144  0.6375  0.5799
   236. (0.00003) RY*( 8) C  16           s(  0.06%)p28.93(  1.77%)d99.99( 98.17%)
   237. (0.00002) RY*( 9) C  16           s(  0.71%)p 1.53(  1.09%)d99.99( 98.20%)
   238. (0.00564) RY*( 1) C  17           s(  8.49%)p10.01( 84.98%)d 0.77(  6.53%)
                                            0.0000 -0.0032  0.2913 -0.0060 -0.1611
                                           -0.0209 -0.8589  0.0059  0.2926  0.0851
                                            0.0308 -0.1527 -0.1838 -0.0072
   239. (0.00389) RY*( 2) C  17           s( 14.81%)p 5.47( 80.96%)d 0.29(  4.23%)
                                           -0.0000  0.0137  0.3846  0.0134  0.3477
                                            0.0178  0.3159  0.0038  0.7671  0.0783
                                            0.0204  0.1593 -0.0418 -0.0929
   240. (0.00319) RY*( 3) C  17           s(  0.02%)p99.99( 94.97%)d99.99(  5.01%)
                                           -0.0000  0.0047  0.0124 -0.0142  0.8889
                                            0.0108 -0.2665  0.0106 -0.2968  0.1625
                                           -0.1091 -0.0161  0.0805  0.0711
   241. (0.00101) RY*( 4) C  17           s( 74.08%)p 0.24( 17.78%)d 0.11(  8.13%)
                                           -0.0000 -0.0066  0.8607  0.0082 -0.1051
                                            0.0172  0.1215 -0.0001 -0.3894 -0.1825
                                           -0.0829 -0.0313  0.1916  0.0589
   242. (0.00073) RY*( 5) C  17           s(  0.00%)p 1.00(  0.20%)d99.99( 99.80%)
                                            0.0000 -0.0002  0.0018  0.0071 -0.0423
                                            0.0019  0.0093  0.0080 -0.0016 -0.0975
                                           -0.5776  0.3786 -0.4837  0.5268
   243. (0.00032) RY*( 6) C  17           s(  0.00%)p 1.00(  4.92%)d19.32( 95.08%)
                                            0.0000 -0.0003  0.0041  0.0215 -0.1908
                                           -0.0088  0.0663 -0.0101  0.0883  0.7231
                                           -0.3722 -0.1992  0.4327  0.2499
   244. (0.00020) RY*( 7) C  17           s(  0.37%)p15.81(  5.88%)d99.99( 93.74%)
                                            0.0000 -0.0047  0.0608  0.0057 -0.1110
                                            0.0018 -0.1006  0.0134 -0.1902  0.3792
                                           -0.0530  0.7064 -0.0381 -0.5388
   245. (0.00014) RY*( 8) C  17           s(  2.17%)p 4.48(  9.72%)d40.55( 88.10%)
                                            0.0000  0.0017  0.1474  0.0005  0.0046
                                           -0.0089  0.2347  0.0082 -0.2048  0.4866
                                            0.3243 -0.2868 -0.6753  0.0267
   246. (0.00002) RY*( 9) C  17           s(  0.08%)p 8.33(  0.70%)d99.99( 99.21%)
   247. (0.00583) RY*( 1) C  18           s(  0.24%)p99.99( 94.13%)d23.05(  5.62%)
                                            0.0000 -0.0172  0.0463  0.0249  0.7696
                                            0.0081  0.3431 -0.0123 -0.4800 -0.0856
                                            0.1268 -0.0135 -0.1776 -0.0328
   248. (0.00289) RY*( 2) C  18           s(  5.79%)p15.89( 92.04%)d 0.37(  2.17%)
                                           -0.0000  0.0194  0.2399  0.0149 -0.4303
                                           -0.0203  0.8548  0.0067 -0.0624  0.1036
                                           -0.0108 -0.0981 -0.0350  0.0055
   249. (0.00118) RY*( 3) C  18           s( 58.81%)p 0.67( 39.66%)d 0.03(  1.53%)
                                            0.0000 -0.0036  0.7669  0.0100  0.3013
                                            0.0184 -0.0143 -0.0080  0.5523 -0.0589
                                           -0.0863  0.0401 -0.0508  0.0146
   250. (0.00094) RY*( 4) C  18           s( 30.99%)p 1.72( 53.37%)d 0.50( 15.64%)
                                            0.0000 -0.0088  0.5566  0.0109 -0.2773
                                            0.0075 -0.3391 -0.0023 -0.5845 -0.1670
                                            0.2047 -0.2561  0.1294 -0.0656
   251. (0.00062) RY*( 5) C  18           s(  2.90%)p 3.14(  9.09%)d30.36( 88.01%)
                                            0.0000 -0.0031  0.1702 -0.0011 -0.1293
                                           -0.0018 -0.1079 -0.0096 -0.2499  0.3282
                                           -0.2461  0.6944 -0.3811 -0.2904
   252. (0.00012) RY*( 6) C  18           s(  0.42%)p 7.49(  3.18%)d99.99( 96.40%)
                                           -0.0000 -0.0034  0.0651 -0.0105  0.1142
                                            0.0233 -0.1194 -0.0025 -0.0618  0.8566
                                           -0.0999 -0.4049 -0.0480  0.2323
   253. (0.00006) RY*( 7) C  18           s(  0.56%)p 7.44(  4.13%)d99.99( 95.31%)
   254. (0.00002) RY*( 8) C  18           s(  0.03%)p84.37(  2.57%)d99.99( 97.40%)
   255. (0.00002) RY*( 9) C  18           s(  0.32%)p 6.08(  1.93%)d99.99( 97.75%)
   256. (0.00561) RY*( 1) C  19           s(  0.08%)p99.99( 93.09%)d85.42(  6.83%)
                                           -0.0000  0.0282 -0.0012 -0.0203 -0.6828
                                            0.0253  0.6653  0.0028  0.1447 -0.2306
                                            0.0406  0.0883 -0.0129 -0.0739
   257. (0.00280) RY*( 2) C  19           s(  0.06%)p99.99( 98.44%)d27.25(  1.51%)
                                           -0.0000  0.0024  0.0234 -0.0241  0.5266
                                           -0.0206  0.6488  0.0191 -0.5336 -0.0194
                                           -0.0473  0.0439  0.1027  0.0008
   258. (0.00083) RY*( 3) C  19           s( 93.47%)p 0.00(  0.40%)d 0.07(  6.13%)
                                            0.0000 -0.0032  0.9668  0.0136 -0.0580
                                           -0.0133  0.0163 -0.0057 -0.0028  0.1021
                                           -0.1399 -0.1656 -0.0134  0.0608
   259. (0.00073) RY*( 4) C  19           s(  0.21%)p99.99( 87.41%)d58.10( 12.37%)
                                            0.0000 -0.0005  0.0461  0.0038  0.4333
                                            0.0022  0.2843  0.0069  0.7781  0.1630
                                           -0.0693  0.2353 -0.0866 -0.1718
   260. (0.00066) RY*( 5) C  19           s(  0.82%)p 8.18(  6.68%)d99.99( 92.50%)
                                            0.0000 -0.0002  0.0904  0.0053 -0.1269
                                            0.0014 -0.0773  0.0069 -0.2113  0.4185
                                            0.2902  0.2957  0.1124 -0.7521
   261. (0.00013) RY*( 6) C  19           s(  0.00%)p 1.00(  1.53%)d64.32( 98.47%)
                                           -0.0000  0.0006  0.0010 -0.0156  0.0700
                                           -0.0171  0.0812  0.0139 -0.0556  0.0203
                                            0.4116 -0.3065 -0.8452 -0.0811
   262. (0.00005) RY*( 7) C  19           s(  5.39%)p 0.88(  4.77%)d16.67( 89.84%)
   263. (0.00000) RY*( 8) C  19           s(  0.06%)p39.29(  2.40%)d99.99( 97.54%)
   264. (0.00000) RY*( 9) C  19           s(  0.01%)p99.99(  5.35%)d99.99( 94.64%)
   265. (0.00516) RY*( 1) C  20           s(  0.17%)p99.99( 92.34%)d43.57(  7.49%)
                                           -0.0000  0.0272  0.0313  0.0047  0.1730
                                            0.0276  0.8642 -0.0122 -0.3816  0.1095
                                            0.0433 -0.1429 -0.2009 -0.0150
   266. (0.00256) RY*( 2) C  20           s(  0.00%)p 1.00( 98.51%)d 0.02(  1.49%)
                                            0.0000  0.0002  0.0005  0.0330 -0.8701
                                           -0.0122  0.3261 -0.0136  0.3467  0.0914
                                           -0.0477 -0.0273  0.0518  0.0290
   267. (0.00093) RY*( 3) C  20           s( 94.77%)p 0.00(  0.11%)d 0.05(  5.11%)
                                            0.0000 -0.0037  0.9735 -0.0031 -0.0017
                                           -0.0187  0.0190  0.0068 -0.0187 -0.1141
                                           -0.1005  0.0580  0.1433 -0.0641
   268. (0.00074) RY*( 4) C  20           s(  0.01%)p 1.00( 90.74%)d 0.10(  9.25%)
                                            0.0000 -0.0002  0.0085  0.0026  0.4242
                                            0.0014  0.2718  0.0045  0.8085  0.1296
                                            0.0950  0.0919  0.0434 -0.2373
   269. (0.00065) RY*( 5) C  20           s(  0.02%)p99.99(  3.13%)d99.99( 96.85%)
                                            0.0000 -0.0001  0.0125  0.0051  0.0765
                                            0.0029  0.0522  0.0095  0.1503 -0.0916
                                           -0.5717  0.3941 -0.4833  0.4945
   270. (0.00014) RY*( 6) C  20           s(  0.01%)p 1.00(  1.54%)d64.02( 98.46%)
                                           -0.0000 -0.0002  0.0077 -0.0238  0.1064
                                            0.0087 -0.0402  0.0096 -0.0415  0.7309
                                           -0.4096 -0.1974  0.4310  0.2406
   271. (0.00005) RY*( 7) C  20           s(  5.05%)p 1.03(  5.19%)d17.76( 89.76%)
   272. (0.00000) RY*( 8) C  20           s(  0.02%)p99.99(  5.17%)d99.99( 94.81%)
   273. (0.00000) RY*( 9) C  20           s(  0.04%)p77.85(  3.34%)d99.99( 96.62%)
   274. (0.00542) RY*( 1) C  21           s(  0.08%)p99.99( 92.97%)d88.09(  6.95%)
                                           -0.0000  0.0280 -0.0021  0.0264  0.8300
                                            0.0077  0.1159 -0.0169 -0.4758  0.1049
                                           -0.1465  0.0007  0.1896  0.0331
   275. (0.00274) RY*( 2) C  21           s(  0.04%)p99.99( 98.46%)d40.13(  1.51%)
                                            0.0000  0.0024  0.0192  0.0122 -0.2508
                                           -0.0349  0.9387  0.0052 -0.1977 -0.0835
                                           -0.0139  0.0582  0.0658 -0.0131
   276. (0.00086) RY*( 3) C  21           s( 78.29%)p 0.13( 10.03%)d 0.15( 11.68%)
                                            0.0000 -0.0027  0.8848 -0.0151 -0.0926
                                           -0.0016 -0.1005  0.0093 -0.2851 -0.2131
                                            0.0752 -0.2467 -0.0637  0.0277
   277. (0.00079) RY*( 4) C  21           s( 16.21%)p 3.06( 49.62%)d 2.11( 34.17%)
                                            0.0000 -0.0015  0.4027 -0.0077  0.3325
                                           -0.0019  0.2079  0.0022  0.5851  0.1963
                                           -0.0856  0.3894 -0.2317 -0.3008
   278. (0.00061) RY*( 5) C  21           s(  0.02%)p99.99( 34.48%)d99.99( 65.50%)
                                            0.0000  0.0000  0.0155 -0.0052 -0.2612
                                           -0.0030 -0.1716 -0.0091 -0.4970  0.2213
                                           -0.3342  0.5942 -0.3713 -0.0584
   279. (0.00014) RY*( 6) C  21           s(  0.00%)p 1.00(  1.52%)d64.59( 98.48%)
                                           -0.0000 -0.0005  0.0017 -0.0073  0.0255
                                            0.0254 -0.1149 -0.0046  0.0261 -0.7263
                                           -0.0287  0.5068  0.4256 -0.1358
   280. (0.00005) RY*( 7) C  21           s(  5.39%)p 0.90(  4.84%)d16.65( 89.77%)
   281. (0.00000) RY*( 8) C  21           s(  0.03%)p99.99(  3.43%)d99.99( 96.54%)
   282. (0.00000) RY*( 9) C  21           s(  0.02%)p99.99(  4.72%)d99.99( 95.25%)
   283. (0.00594) RY*( 1) C  22           s(  0.54%)p99.99( 93.53%)d10.94(  5.93%)
                                            0.0000 -0.0227  0.0700 -0.0176 -0.5119
                                            0.0219  0.8185  0.0034  0.0493  0.2115
                                           -0.0360 -0.0942 -0.0034  0.0659
   284. (0.00268) RY*( 2) C  22           s(  7.20%)p12.55( 90.34%)d 0.34(  2.46%)
                                            0.0000  0.0173  0.2677 -0.0131  0.7183
                                           -0.0120  0.4566  0.0143 -0.4224 -0.0313
                                            0.0408 -0.0616 -0.1322 -0.0266
   285. (0.00111) RY*( 3) C  22           s( 63.01%)p 0.56( 35.32%)d 0.03(  1.67%)
                                            0.0000 -0.0060  0.7938  0.0009  0.0951
                                            0.0196 -0.0521 -0.0033  0.5840  0.0092
                                           -0.0315 -0.0644  0.1005 -0.0367
   286. (0.00089) RY*( 4) C  22           s( 25.44%)p 2.46( 62.52%)d 0.47( 12.03%)
                                            0.0000 -0.0043  0.5044 -0.0076 -0.3894
                                            0.0081 -0.2690 -0.0047 -0.6333 -0.0618
                                           -0.2092 -0.0522 -0.0773  0.2531
   287. (0.00064) RY*( 5) C  22           s(  2.51%)p 2.42(  6.07%)d36.43( 91.43%)
                                            0.0000 -0.0012  0.1584  0.0025 -0.1108
                                            0.0053 -0.0723  0.0082 -0.2075  0.4449
                                            0.1965  0.4069  0.0416 -0.7144
   288. (0.00012) RY*( 6) C  22           s(  0.43%)p 7.63(  3.28%)d99.99( 96.29%)
                                           -0.0000 -0.0035  0.0655  0.0169 -0.1587
                                            0.0139 -0.0275 -0.0140  0.0788 -0.2615
                                            0.5014 -0.1213 -0.7835 -0.1206
   289. (0.00004) RY*( 7) C  22           s(  0.64%)p 6.34(  4.07%)d99.99( 95.29%)
   290. (0.00001) RY*( 8) C  22           s(  0.28%)p 7.99(  2.22%)d99.99( 97.50%)
   291. (0.00001) RY*( 9) C  22           s(  0.04%)p70.42(  2.71%)d99.99( 97.25%)
   292. (0.00411) RY*( 1) N  23           s(  4.67%)p19.76( 92.20%)d 0.67(  3.13%)
                                           -0.0000 -0.0066  0.2159 -0.0166  0.6768
                                           -0.0005 -0.0325 -0.0091  0.6801  0.1041
                                           -0.0213  0.0990 -0.0028 -0.1012
   293. (0.00356) RY*( 2) N  23           s( 60.26%)p 0.62( 37.62%)d 0.04(  2.12%)
                                           -0.0000 -0.0126  0.7762  0.0037 -0.5228
                                           -0.0036 -0.1812  0.0052  0.2645 -0.0376
                                            0.0584 -0.0231 -0.1006 -0.0756
   294. (0.00147) RY*( 3) N  23           s(  0.09%)p99.99( 90.93%)d95.94(  8.98%)
                                            0.0000  0.0076  0.0296  0.0004 -0.1432
                                            0.0069  0.9290  0.0046  0.1604 -0.1120
                                            0.1703  0.1669 -0.1020 -0.0998
   295. (0.00064) RY*( 4) N  23           s( 31.78%)p 1.40( 44.65%)d 0.74( 23.57%)
                                            0.0000  0.0096  0.5637  0.0024  0.3798
                                           -0.0053  0.2308  0.0005 -0.4989 -0.0374
                                           -0.2147 -0.0149  0.3153  0.2977
   296. (0.00025) RY*( 5) N  23           s(  0.00%)p 1.00(  2.82%)d34.46( 97.18%)
                                            0.0000  0.0004  0.0054  0.0053  0.1336
                                           -0.0011 -0.0956 -0.0008 -0.0345 -0.9169
                                           -0.0051 -0.1046  0.0513 -0.3428
   297. (0.00018) RY*( 6) N  23           s(  0.67%)p17.52( 11.74%)d99.99( 87.59%)
                                           -0.0000  0.0017  0.0818  0.0077  0.1120
                                           -0.0150 -0.1859 -0.0144 -0.2642 -0.0432
                                            0.2871  0.8444 -0.2730 -0.0636
   298. (0.00007) RY*( 7) N  23           s(  2.29%)p 7.23( 16.59%)d35.36( 81.11%)
   299. (0.00002) RY*( 8) N  23           s(  0.24%)p 7.75(  1.87%)d99.99( 97.89%)
   300. (0.00001) RY*( 9) N  23           s(  0.06%)p29.15(  1.63%)d99.99( 98.32%)
   301. (0.01991) RY*( 1) C  24           s(  9.81%)p 9.12( 89.52%)d 0.07(  0.67%)
                                            0.0000  0.0391  0.3108 -0.0306  0.5268
                                            0.0272  0.0252  0.0478 -0.7830 -0.0487
                                           -0.0036  0.0608  0.0142  0.0194
   302. (0.00968) RY*( 2) C  24           s(  2.23%)p28.18( 62.85%)d15.65( 34.92%)
                                           -0.0000  0.0110  0.1489  0.0010  0.0804
                                           -0.0293  0.7841 -0.0199  0.0776  0.3547
                                            0.0140 -0.4714  0.0153 -0.0275
   303. (0.00487) RY*( 3) C  24           s(  0.01%)p 1.00( 17.55%)d 4.70( 82.44%)
                                           -0.0000 -0.0024  0.0085 -0.0569 -0.3439
                                            0.0147  0.0691 -0.0373 -0.2183  0.1601
                                            0.3324  0.0989 -0.3888  0.7262
   304. (0.00258) RY*( 4) C  24           s(  1.29%)p27.06( 34.78%)d49.75( 63.93%)
                                           -0.0000  0.0009  0.1134 -0.0140 -0.0116
                                           -0.0233 -0.5855  0.0093 -0.0637  0.4757
                                            0.1459 -0.5838 -0.1669 -0.1519
   305. (0.00194) RY*( 5) C  24           s(  0.01%)p99.99( 65.08%)d99.99( 34.91%)
                                            0.0000  0.0038  0.0114  0.0107  0.6613
                                           -0.0043 -0.0886  0.0090  0.4532  0.3880
                                            0.1778  0.3265 -0.0040  0.2455
   306. (0.00088) RY*( 6) C  24           s( 18.86%)p 0.20(  3.76%)d 4.10( 77.39%)
                                            0.0000  0.0084  0.4342 -0.0214 -0.1134
                                           -0.0011  0.1089  0.0344  0.1058 -0.0403
                                            0.4007  0.3110 -0.4952 -0.5193
   307. (0.00055) RY*( 7) C  24           s( 56.52%)p 0.19( 10.52%)d 0.58( 32.95%)
                                           -0.0000 -0.0117  0.7517  0.0066 -0.2804
                                           -0.0188 -0.1079 -0.0066  0.1205  0.1303
                                           -0.1344  0.1305  0.4933  0.1846
   308. (0.00028) RY*( 8) C  24           s(  9.38%)p 1.73( 16.27%)d 7.92( 74.35%)
                                           -0.0000  0.0002  0.3063 -0.0122  0.2577
                                           -0.0067 -0.0701 -0.0082  0.3018 -0.6527
                                            0.0569 -0.4381 -0.2104  0.2794
   309. (0.00002) RY*( 9) C  24           s(  2.08%)p 0.16(  0.34%)d46.99( 97.59%)
   310. (0.00221) RY*( 1) C  25           s(  4.85%)p19.25( 93.35%)d 0.37(  1.80%)
                                           -0.0000  0.0067  0.2201  0.0080  0.3947
                                           -0.0085 -0.6204 -0.0104 -0.6265 -0.0593
                                            0.0375  0.0840 -0.0741 -0.0225
   311. (0.00161) RY*( 2) C  25           s( 41.46%)p 1.33( 55.33%)d 0.08(  3.21%)
                                            0.0000  0.0064  0.6439  0.0066 -0.3928
                                            0.0112 -0.4729 -0.0050  0.4186 -0.0024
                                           -0.0938 -0.0522  0.1066  0.0957
   312. (0.00055) RY*( 3) C  25           s(  0.03%)p99.99( 72.68%)d99.99( 27.29%)
                                           -0.0000 -0.0005  0.0181 -0.0070 -0.6629
                                            0.0009  0.1007 -0.0044 -0.5264  0.2518
                                           -0.0394  0.2627  0.2811 -0.2448
   313. (0.00011) RY*( 4) C  25           s( 39.99%)p 1.01( 40.38%)d 0.49( 19.63%)
                                           -0.0000 -0.0099  0.6323 -0.0054  0.2147
                                           -0.0156  0.5721  0.0087 -0.1733 -0.2533
                                            0.0215  0.2530  0.1272  0.2270
   314. (0.00005) RY*( 5) C  25           s(  9.66%)p 0.31(  2.99%)d 9.04( 87.35%)
   315. (0.00003) RY*( 6) C  25           s(  2.48%)p 2.33(  5.77%)d37.02( 91.75%)
   316. (0.00001) RY*( 7) C  25           s(  0.14%)p98.48( 14.07%)d99.99( 85.79%)
   317. (0.00001) RY*( 8) C  25           s(  1.15%)p13.33( 15.35%)d72.49( 83.50%)
   318. (0.00000) RY*( 9) C  25           s(  0.25%)p 0.89(  0.23%)d99.99( 99.52%)
   319. (0.00202) RY*( 1) O  26           s(  2.72%)p35.17( 95.59%)d 0.62(  1.70%)
                                            0.0000 -0.0012  0.1649 -0.0037 -0.0166
                                           -0.0103 -0.9715  0.0021 -0.1082 -0.0781
                                            0.0070  0.1035  0.0007  0.0096
   320. (0.00065) RY*( 2) O  26           s(  0.05%)p99.99( 96.83%)d59.72(  3.12%)
                                           -0.0000  0.0003  0.0229  0.0100 -0.8113
                                           -0.0019  0.0779  0.0071 -0.5512  0.0626
                                            0.0735  0.0197 -0.0711  0.1282
   321. (0.00011) RY*( 3) O  26           s(  3.08%)p29.34( 90.39%)d 2.12(  6.53%)
                                           -0.0000 -0.0177  0.1746 -0.0146  0.5403
                                            0.0010  0.1212  0.0216 -0.7724 -0.0584
                                           -0.0722  0.0833  0.1697  0.1446
   322. (0.00008) RY*( 4) O  26           s( 91.30%)p 0.04(  4.02%)d 0.05(  4.68%)
   323. (0.00001) RY*( 5) O  26           s(  0.03%)p49.53(  1.46%)d99.99( 98.51%)
   324. (0.00001) RY*( 6) O  26           s(  0.46%)p 2.73(  1.26%)d99.99( 98.28%)
   325. (0.00001) RY*( 7) O  26           s(  0.03%)p75.05(  2.11%)d99.99( 97.87%)
   326. (0.00001) RY*( 8) O  26           s(  1.55%)p 2.76(  4.29%)d60.60( 94.16%)
   327. (0.00001) RY*( 9) O  26           s(  0.74%)p 5.98(  4.42%)d99.99( 94.85%)
   328. (0.00219) RY*( 1) H  27           s( 99.74%)p 0.00(  0.26%)
                                            0.0045  0.9987 -0.0060 -0.0499 -0.0061
   329. (0.00016) RY*( 2) H  27           s(  0.00%)p 1.00(100.00%)
                                            0.0003  0.0015 -0.2527 -0.0568  0.9659
   330. (0.00008) RY*( 3) H  27           s(  0.01%)p 1.00( 99.99%)
   331. (0.00006) RY*( 4) H  27           s(  0.35%)p99.99( 99.65%)
   332. (0.00150) RY*( 1) H  28           s( 99.24%)p 0.01(  0.76%)
                                            0.0046  0.9962  0.0666 -0.0543  0.0156
   333. (0.00016) RY*( 2) H  28           s(  0.00%)p 1.00(100.00%)
                                            0.0000  0.0004 -0.2726 -0.0494  0.9609
   334. (0.00008) RY*( 3) H  28           s(  0.00%)p 1.00(100.00%)
   335. (0.00006) RY*( 4) H  28           s(  0.86%)p99.99( 99.14%)
   336. (0.00150) RY*( 1) H  29           s( 99.24%)p 0.01(  0.76%)
                                            0.0046  0.9962  0.0802  0.0257  0.0237
   337. (0.00016) RY*( 2) H  29           s(  0.00%)p 1.00(100.00%)
                                            0.0000  0.0006 -0.2738 -0.0550  0.9602
   338. (0.00008) RY*( 3) H  29           s(  0.00%)p 1.00(100.00%)
   339. (0.00006) RY*( 4) H  29           s(  0.86%)p99.99( 99.14%)
   340. (0.00216) RY*( 1) H  30           s( 99.74%)p 0.00(  0.26%)
                                            0.0045  0.9987  0.0129  0.0495  0.0047
   341. (0.00016) RY*( 2) H  30           s(  0.00%)p 1.00(100.00%)
                                            0.0003  0.0016 -0.2532 -0.0574  0.9657
   342. (0.00008) RY*( 3) H  30           s(  0.01%)p 1.00( 99.99%)
   343. (0.00006) RY*( 4) H  30           s(  0.36%)p99.99( 99.64%)
   344. (0.00563) RY*( 1) H  31           s( 99.23%)p 0.01(  0.77%)
                                            0.0097  0.9961 -0.0235  0.0781  0.0320
   345. (0.00013) RY*( 2) H  31           s(  0.26%)p99.99( 99.74%)
                                           -0.0046  0.0506  0.7658 -0.5496  0.3301
   346. (0.00007) RY*( 3) H  31           s(  0.55%)p99.99( 99.45%)
   347. (0.00004) RY*( 4) H  31           s(  0.07%)p99.99( 99.93%)
   348. (0.00243) RY*( 1) H  32           s( 99.49%)p 0.01(  0.51%)
                                            0.0047  0.9974 -0.0636  0.0279 -0.0174
   349. (0.00018) RY*( 2) H  32           s(  0.01%)p 1.00( 99.99%)
                                           -0.0021  0.0071  0.3306 -0.0842 -0.9400
   350. (0.00013) RY*( 3) H  32           s(  0.00%)p 1.00(100.00%)
                                            0.0018  0.0041  0.4377  0.8961  0.0737
   351. (0.00004) RY*( 4) H  32           s(  0.59%)p99.99( 99.41%)
   352. (0.00265) RY*( 1) H  33           s( 99.52%)p 0.00(  0.48%)
                                            0.0050  0.9976  0.0518 -0.0194 -0.0417
   353. (0.00019) RY*( 2) H  33           s(  0.16%)p99.99( 99.84%)
                                           -0.0026  0.0397 -0.9051  0.2890 -0.3093
   354. (0.00014) RY*( 3) H  33           s(  0.00%)p 1.00(100.00%)
                                            0.0002  0.0063  0.2849  0.9566  0.0610
   355. (0.00004) RY*( 4) H  33           s(  0.40%)p99.99( 99.60%)
   356. (0.00378) RY*( 1) H  34           s( 99.50%)p 0.00(  0.50%)
                                            0.0067  0.9975  0.0646  0.0263 -0.0102
   357. (0.00022) RY*( 2) H  34           s(  0.24%)p99.99( 99.76%)
                                           -0.0109  0.0478 -0.7015 -0.3311 -0.6292
   358. (0.00009) RY*( 3) H  34           s(  0.01%)p99.99( 99.99%)
   359. (0.00009) RY*( 4) H  34           s(  0.34%)p99.99( 99.66%)
   360. (0.00176) RY*( 1) H  35           s( 99.42%)p 0.01(  0.58%)
                                            0.0043  0.9971  0.0443 -0.0612 -0.0107
   361. (0.00017) RY*( 2) H  35           s(  0.01%)p 1.00( 99.99%)
                                            0.0005  0.0071  0.4366  0.2817  0.8544
   362. (0.00009) RY*( 3) H  35           s(  0.00%)p 1.00(100.00%)
   363. (0.00007) RY*( 4) H  35           s(  0.66%)p99.99( 99.34%)
   364. (0.00163) RY*( 1) H  36           s( 99.22%)p 0.01(  0.78%)
                                            0.0046  0.9961 -0.0166 -0.0804  0.0326
   365. (0.00018) RY*( 2) H  36           s(  0.00%)p 1.00(100.00%)
                                            0.0001  0.0027  0.4458  0.2857  0.8483
   366. (0.00008) RY*( 3) H  36           s(  0.00%)p 1.00(100.00%)
   367. (0.00006) RY*( 4) H  36           s(  0.87%)p99.99( 99.13%)
   368. (0.00165) RY*( 1) H  37           s( 99.20%)p 0.01(  0.80%)
                                            0.0046  0.9960 -0.0767 -0.0181  0.0426
   369. (0.00018) RY*( 2) H  37           s(  0.00%)p 1.00(100.00%)
                                            0.0002  0.0033  0.4502  0.2769  0.8489
   370. (0.00009) RY*( 3) H  37           s(  0.00%)p 1.00(100.00%)
   371. (0.00006) RY*( 4) H  37           s(  0.89%)p99.99( 99.11%)
   372. (0.00170) RY*( 1) H  38           s( 99.26%)p 0.01(  0.74%)
                                            0.0045  0.9963 -0.0384  0.0759  0.0111
   373. (0.00019) RY*( 2) H  38           s(  0.02%)p99.99( 99.98%)
                                            0.0002  0.0129 -0.4636 -0.2813 -0.8401
   374. (0.00008) RY*( 3) H  38           s(  0.04%)p99.99( 99.96%)
   375. (0.00006) RY*( 4) H  38           s(  0.76%)p99.99( 99.24%)
   376. (0.00408) RY*( 1) H  39           s( 99.57%)p 0.00(  0.43%)
                                            0.0106  0.9978  0.0257 -0.0226 -0.0557
   377. (0.00060) RY*( 2) H  39           s(  0.02%)p99.99( 99.98%)
                                            0.0054  0.0129  0.8066  0.0343  0.5899
   378. (0.00020) RY*( 3) H  39           s(  0.14%)p99.99( 99.86%)
                                           -0.0071  0.0367 -0.1755  0.9666  0.1830
   379. (0.00005) RY*( 4) H  39           s(  0.48%)p99.99( 99.52%)
   380. (0.00164) RY*( 1) H  40           s( 98.39%)p 0.02(  1.61%)
                                            0.0040  0.9919  0.0462 -0.0018 -0.1183
   381. (0.00020) RY*( 2) H  40           s(  0.44%)p99.99( 99.56%)
                                            0.0029  0.0665 -0.9682  0.1640  0.1769
   382. (0.00016) RY*( 3) H  40           s(  0.05%)p99.99( 99.95%)
                                           -0.0014  0.0226  0.2082  0.9437  0.2561
   383. (0.00004) RY*( 4) H  40           s(  1.20%)p82.11( 98.80%)
   384. (0.00223) RY*( 1) H  41           s( 98.95%)p 0.01(  1.05%)
                                            0.0027  0.9948  0.0084  0.0996  0.0217
   385. (0.00013) RY*( 2) H  41           s(  0.07%)p99.99( 99.93%)
                                            0.0067  0.0250 -0.9861 -0.1544 -0.0561
   386. (0.00013) RY*( 3) H  41           s(  0.03%)p99.99( 99.97%)
                                            0.0075  0.0148  0.0022 -0.3518  0.9359
   387. (0.00004) RY*( 4) H  41           s(  1.03%)p95.78( 98.97%)
   388. (0.00183) RY*( 1) H  42           s( 98.86%)p 0.01(  1.14%)
                                            0.0035  0.9943  0.0890  0.0264 -0.0524
   389. (0.00021) RY*( 2) H  42           s(  0.33%)p99.99( 99.67%)
                                            0.0018  0.0572 -0.0554  0.0100  0.9968
   390. (0.00017) RY*( 3) H  42           s(  0.02%)p99.99( 99.98%)
                                            0.0032  0.0119  0.1694 -0.9853  0.0186
   391. (0.00005) RY*( 4) H  42           s(  0.88%)p99.99( 99.12%)
   392. (0.01926) BD*( 1) O   1 - C   2  
                ( 32.70%)   0.5719* O   1 s( 46.41%)p 1.15( 53.50%)d 0.00(  0.09%)
                                            0.0000 -0.6809  0.0221  0.2988  0.0077
                                           -0.1272 -0.0048  0.6551  0.0196  0.0030
                                           -0.0182  0.0093 -0.0016 -0.0209
                ( 67.30%)  -0.8203* C   2 s( 34.09%)p 1.93( 65.66%)d 0.01(  0.25%)
                                           -0.0000 -0.5820  0.0470 -0.3123 -0.0231
                                            0.2520  0.0181 -0.7002 -0.0668  0.0092
                                           -0.0326  0.0215 -0.0029 -0.0291
   393. (0.15914) BD*( 2) O   1 - C   2  
                ( 32.47%)   0.5698* O   1 s(  0.12%)p99.99( 99.72%)d 1.28(  0.16%)
                                            0.0000 -0.0352  0.0015 -0.3266 -0.0019
                                           -0.9410 -0.0069 -0.0705  0.0004  0.0103
                                            0.0130  0.0330  0.0140  0.0055
                ( 67.53%)  -0.8218* C   2 s(  0.04%)p99.99( 99.53%)d 9.99(  0.42%)
                                            0.0000 -0.0205  0.0017 -0.3651  0.0088
                                           -0.9162  0.0146 -0.1495 -0.0014 -0.0200
                                           -0.0243 -0.0499 -0.0254 -0.0112
   394. (0.15064) BD*( 1) C   2 - O   3  
                ( 71.38%)   0.8449* C   2 s( 24.23%)p 3.11( 75.43%)d 0.01(  0.34%)
                                           -0.0000  0.4922 -0.0015  0.5279  0.0039
                                           -0.1104 -0.0032 -0.6795 -0.0410 -0.0030
                                           -0.0478  0.0082  0.0132  0.0294
                ( 28.62%)  -0.5349* O   3 s( 31.79%)p 2.14( 68.14%)d 0.00(  0.07%)
                                            0.0001  0.5638 -0.0048 -0.4089 -0.0062
                                            0.0588 -0.0013  0.7147 -0.0012 -0.0004
                                           -0.0108  0.0012  0.0018  0.0231
   395. (0.06922) BD*( 1) C   2 - C  15  
                ( 50.69%)   0.7120* C   2 s( 41.53%)p 1.41( 58.41%)d 0.00(  0.06%)
                                           -0.0001 -0.6440 -0.0247  0.6975 -0.0286
                                           -0.2841  0.0018  0.1242 -0.0251  0.0131
                                           -0.0131  0.0044 -0.0097  0.0101
                ( 49.31%)  -0.7022* C  15 s( 24.97%)p 3.00( 74.96%)d 0.00(  0.07%)
                                           -0.0003 -0.4997 -0.0031 -0.7631 -0.0046
                                            0.3685 -0.0006 -0.1766 -0.0162  0.0155
                                           -0.0066  0.0029 -0.0151  0.0119
   396. (0.04074) BD*( 1) O   3 - N   4  
                ( 44.02%)   0.6635* O   3 s( 23.33%)p 3.28( 76.54%)d 0.01(  0.13%)
                                           -0.0000 -0.4825 -0.0235 -0.8469 -0.0206
                                            0.1813  0.0016 -0.1197  0.0215  0.0116
                                           -0.0190  0.0040 -0.0252  0.0109
                ( 55.98%)  -0.7482* N   4 s( 23.93%)p 3.17( 75.91%)d 0.01(  0.16%)
                                           -0.0001 -0.4879 -0.0354  0.8447 -0.0399
                                           -0.1654  0.0067  0.1259 -0.0262  0.0129
                                           -0.0044  0.0004 -0.0312  0.0212
   397. (0.10526) BD*( 1) N   4 - C   5  
                ( 35.42%)   0.5951* N   4 s( 37.54%)p 1.66( 62.43%)d 0.00(  0.03%)
                                           -0.0002 -0.6127  0.0042 -0.1945 -0.0174
                                            0.7620  0.0007 -0.0740 -0.0104  0.0078
                                           -0.0028  0.0058  0.0122  0.0086
                ( 64.58%)  -0.8036* C   5 s( 28.26%)p 2.53( 71.57%)d 0.01(  0.17%)
                                            0.0000 -0.5316 -0.0013  0.4046  0.0355
                                           -0.7330 -0.0009  0.1146  0.0183  0.0252
                                           -0.0026  0.0066  0.0255  0.0193
   398. (0.10450) BD*( 1) N   4 - C  12  
                ( 35.55%)   0.5963* N   4 s( 37.02%)p 1.70( 62.94%)d 0.00(  0.03%)
                                           -0.0002 -0.6084  0.0057 -0.4424 -0.0136
                                           -0.6232  0.0063 -0.2121 -0.0101 -0.0125
                                           -0.0076 -0.0087  0.0038  0.0063
                ( 64.45%)  -0.8028* C  12 s( 28.16%)p 2.54( 71.67%)d 0.01(  0.17%)
                                            0.0000 -0.5307 -0.0025  0.6120  0.0301
                                            0.5290 -0.0122  0.2468  0.0182 -0.0334
                                           -0.0123 -0.0137  0.0029  0.0155
   399. (0.07273) BD*( 1) C   5 - C   6  
                ( 52.23%)   0.7227* C   5 s( 37.65%)p 1.65( 62.29%)d 0.00(  0.06%)
                                           -0.0000  0.6132  0.0214  0.7592 -0.0196
                                            0.0073 -0.0307  0.2122 -0.0038  0.0093
                                            0.0095  0.0022  0.0190 -0.0085
                ( 47.77%)  -0.6912* C   6 s( 29.37%)p 2.40( 70.58%)d 0.00(  0.05%)
                                            0.0001  0.5419 -0.0022 -0.7810  0.0202
                                           -0.2042 -0.0215 -0.2310  0.0045  0.0033
                                            0.0106  0.0011  0.0168 -0.0095
   400. (0.01183) BD*( 1) C   5 - O  14  
                ( 65.91%)   0.8118* C   5 s( 33.62%)p 1.97( 66.17%)d 0.01(  0.22%)
                                           -0.0000  0.5785 -0.0382 -0.4242 -0.0367
                                           -0.6772 -0.0486 -0.1392 -0.0101  0.0357
                                            0.0071  0.0118 -0.0161 -0.0210
                ( 34.09%)  -0.5839* O  14 s( 44.58%)p 1.24( 55.33%)d 0.00(  0.09%)
                                           -0.0000  0.6673 -0.0236  0.3806  0.0099
                                            0.6319  0.0196  0.0931  0.0027  0.0226
                                            0.0027  0.0059 -0.0123 -0.0129
   401. (0.23097) BD*( 2) C   5 - O  14  
                ( 67.42%)   0.8211* C   5 s(  0.02%)p99.99( 99.64%)d22.45(  0.35%)
                                            0.0000  0.0123 -0.0022 -0.2777  0.0098
                                           -0.0124 -0.0035  0.9583 -0.0261  0.0138
                                           -0.0275 -0.0471  0.0090 -0.0156
                ( 32.58%)  -0.5708* O  14 s(  0.01%)p99.99( 99.84%)d14.74(  0.15%)
                                           -0.0000  0.0100 -0.0004 -0.2695 -0.0022
                                            0.0100  0.0003  0.9621  0.0088 -0.0087
                                            0.0173  0.0315 -0.0056  0.0090
   402. (0.02466) BD*( 1) C   6 - C   7  
                ( 48.46%)   0.6962* C   6 s( 37.76%)p 1.65( 62.21%)d 0.00(  0.03%)
                                            0.0001 -0.6144 -0.0082 -0.5390  0.0131
                                            0.5630  0.0219 -0.1179  0.0048  0.0145
                                           -0.0044  0.0028 -0.0009  0.0099
                ( 51.54%)  -0.7179* C   7 s( 35.08%)p 1.85( 64.87%)d 0.00(  0.05%)
                                           -0.0001 -0.5922 -0.0077  0.6088  0.0204
                                           -0.5064  0.0212  0.1442  0.0066  0.0179
                                           -0.0053  0.0038 -0.0007  0.0119
   403. (0.03100) BD*( 1) C   6 - C  11  
                ( 50.04%)   0.7074* C   6 s( 32.75%)p 2.05( 67.20%)d 0.00(  0.04%)
                                           -0.0001  0.5723  0.0013  0.1627  0.0014
                                            0.7988 -0.0040  0.0862  0.0006  0.0025
                                            0.0022  0.0026 -0.0159 -0.0131
                ( 49.96%)  -0.7069* C  11 s( 32.69%)p 2.06( 67.26%)d 0.00(  0.04%)
                                           -0.0001  0.5718  0.0013 -0.1075  0.0025
                                           -0.8093  0.0033 -0.0781  0.0013  0.0075
                                            0.0030  0.0045 -0.0139 -0.0127
   404. (0.42592) BD*( 2) C   6 - C  11  
                ( 50.12%)   0.7079* C   6 s(  0.00%)p 1.00( 99.97%)d 0.00(  0.03%)
                                           -0.0001  0.0035  0.0026 -0.2684 -0.0036
                                           -0.0516 -0.0005  0.9617  0.0123 -0.0048
                                            0.0025  0.0165 -0.0002  0.0028
                ( 49.88%)  -0.7063* C  11 s(  0.00%)p 1.00( 99.97%)d 0.00(  0.03%)
                                           -0.0001  0.0034  0.0023 -0.2694 -0.0033
                                           -0.0546 -0.0009  0.9612  0.0119  0.0050
                                           -0.0023 -0.0163 -0.0003 -0.0032
   405. (0.01545) BD*( 1) C   7 - C   8  
                ( 49.64%)   0.7046* C   7 s( 35.44%)p 1.82( 64.51%)d 0.00(  0.04%)
                                           -0.0000 -0.5952 -0.0118 -0.7324 -0.0198
                                           -0.2453  0.0365 -0.2166 -0.0036 -0.0126
                                           -0.0088 -0.0040 -0.0100  0.0095
                ( 50.36%)  -0.7096* C   8 s( 35.53%)p 1.81( 64.42%)d 0.00(  0.05%)
                                           -0.0001 -0.5961 -0.0064  0.7114 -0.0062
                                            0.2992  0.0396  0.2167  0.0004 -0.0099
                                           -0.0096 -0.0032 -0.0129  0.0094
   406. (0.01496) BD*( 1) C   7 - H  27  
                ( 37.55%)   0.6128* C   7 s( 29.39%)p 2.40( 70.58%)d 0.00(  0.03%)
                                           -0.0003  0.5419 -0.0150 -0.1391  0.0044
                                           -0.8242  0.0068 -0.0844  0.0019  0.0053
                                            0.0013  0.0031 -0.0130 -0.0093
                ( 62.45%)  -0.7902* H  27 s( 99.90%)p 0.00(  0.10%)
                                            0.9995 -0.0029  0.0060  0.0307  0.0031
   407. (0.01692) BD*( 1) C   8 - C   9  
                ( 50.00%)   0.7071* C   8 s( 35.86%)p 1.79( 64.10%)d 0.00(  0.04%)
                                            0.0000  0.5987  0.0088  0.1477  0.0384
                                            0.7814  0.0040  0.0836  0.0111  0.0038
                                            0.0011  0.0031 -0.0172 -0.0114
                ( 50.00%)  -0.7071* C   9 s( 35.86%)p 1.79( 64.10%)d 0.00(  0.04%)
                                            0.0000  0.5987  0.0088 -0.1170  0.0346
                                           -0.7872 -0.0183 -0.0773  0.0088  0.0075
                                            0.0017  0.0041 -0.0157 -0.0112
   408. (0.30163) BD*( 2) C   8 - C   9  
                ( 50.04%)   0.7074* C   8 s(  0.00%)p 1.00( 99.95%)d 0.00(  0.05%)
                                            0.0000  0.0004  0.0007 -0.2705  0.0025
                                           -0.0520  0.0006  0.9610 -0.0089 -0.0050
                                           -0.0076  0.0192  0.0033 -0.0021
                ( 49.96%)  -0.7068* C   9 s(  0.00%)p 1.00( 99.95%)d 0.00(  0.05%)
                                            0.0000  0.0004  0.0008 -0.2707  0.0025
                                           -0.0538  0.0004  0.9609 -0.0090  0.0049
                                           -0.0123 -0.0146  0.0031 -0.0081
   409. (0.01342) BD*( 1) C   8 - H  28  
                ( 38.20%)   0.6181* C   8 s( 28.51%)p 2.51( 71.46%)d 0.00(  0.03%)
                                            0.0003 -0.5338  0.0126 -0.6303  0.0064
                                            0.5435 -0.0049 -0.1478  0.0014  0.0141
                                           -0.0044  0.0032 -0.0020  0.0088
                ( 61.80%)  -0.7861* H  28 s( 99.91%)p 0.00(  0.09%)
                                           -0.9995  0.0020  0.0229 -0.0197  0.0055
   410. (0.01543) BD*( 1) C   9 - C  10  
                ( 50.37%)   0.7097* C   9 s( 35.53%)p 1.81( 64.43%)d 0.00(  0.05%)
                                            0.0001  0.5960  0.0065 -0.5682  0.0187
                                            0.5505  0.0348 -0.1295  0.0072 -0.0170
                                            0.0055 -0.0038  0.0027 -0.0108
                ( 49.63%)  -0.7045* C  10 s( 35.46%)p 1.82( 64.50%)d 0.00(  0.04%)
                                            0.0000  0.5954  0.0118  0.6053  0.0304
                                           -0.5073  0.0265  0.1395  0.0101 -0.0170
                                            0.0043 -0.0035 -0.0011 -0.0109
   411. (0.01342) BD*( 1) C   9 - H  29  
                ( 38.21%)   0.6181* C   9 s( 28.52%)p 2.51( 71.45%)d 0.00(  0.03%)
                                            0.0003 -0.5338  0.0127 -0.7673  0.0076
                                           -0.2689  0.0023 -0.2311  0.0021 -0.0084
                                           -0.0078 -0.0027 -0.0105  0.0077
                ( 61.79%)  -0.7861* H  29 s( 99.91%)p 0.00(  0.09%)
                                           -0.9995  0.0019  0.0279  0.0097  0.0085
   412. (0.02484) BD*( 1) C  10 - C  11  
                ( 51.56%)   0.7180* C  10 s( 35.07%)p 1.85( 64.88%)d 0.00(  0.05%)
                                            0.0001  0.5922  0.0076 -0.7352 -0.0121
                                           -0.2422  0.0276 -0.2207 -0.0017  0.0119
                                            0.0099  0.0038  0.0120 -0.0104
                ( 48.44%)  -0.6960* C  11 s( 37.79%)p 1.65( 62.17%)d 0.00(  0.03%)
                                           -0.0001  0.6147  0.0077  0.6878 -0.0053
                                            0.3230  0.0253  0.2089  0.0000  0.0094
                                            0.0080  0.0029  0.0098 -0.0088
   413. (0.01492) BD*( 1) C  10 - H  30  
                ( 37.59%)   0.6131* C  10 s( 29.37%)p 2.40( 70.60%)d 0.00(  0.03%)
                                            0.0003 -0.5418  0.0149 -0.1390 -0.0020
                                           -0.8243  0.0079 -0.0844 -0.0004 -0.0038
                                           -0.0011 -0.0027  0.0136  0.0094
                ( 62.41%)  -0.7900* H  30 s( 99.90%)p 0.00(  0.10%)
                                           -0.9995  0.0029  0.0044  0.0309  0.0033
   414. (0.07214) BD*( 1) C  11 - C  12  
                ( 47.85%)   0.6918* C  11 s( 29.39%)p 2.40( 70.56%)d 0.00(  0.05%)
                                           -0.0001 -0.5421  0.0017  0.6648 -0.0257
                                           -0.4869 -0.0131  0.1605 -0.0075  0.0145
                                           -0.0078  0.0037 -0.0101  0.0104
                ( 52.15%)  -0.7221* C  12 s( 37.94%)p 1.63( 62.00%)d 0.00(  0.06%)
                                            0.0000 -0.6156 -0.0202 -0.7100  0.0092
                                            0.2871 -0.0348 -0.1792 -0.0039  0.0199
                                           -0.0052  0.0044 -0.0082  0.0096
   415. (0.01187) BD*( 1) C  12 - O  13  
                ( 65.92%)   0.8119* C  12 s( 33.46%)p 1.98( 66.33%)d 0.01(  0.22%)
                                           -0.0000  0.5771 -0.0386 -0.1879 -0.0170
                                            0.7898  0.0596  0.0177  0.0015 -0.0197
                                           -0.0009  0.0014 -0.0350 -0.0231
                ( 34.08%)  -0.5838* O  13 s( 44.61%)p 1.24( 55.30%)d 0.00(  0.09%)
                                           -0.0000  0.6675 -0.0226  0.1682  0.0039
                                           -0.7221 -0.0220 -0.0526 -0.0017 -0.0109
                                           -0.0016  0.0030 -0.0236 -0.0136
   416. (0.23567) BD*( 2) C  12 - O  13  
                ( 67.65%)   0.8225* C  12 s(  0.01%)p99.99( 99.64%)d29.65(  0.35%)
                                            0.0000  0.0109 -0.0008 -0.2888  0.0126
                                           -0.0980  0.0057  0.9500 -0.0251 -0.0153
                                           -0.0149  0.0541  0.0112  0.0033
                ( 32.35%)  -0.5688* O  13 s(  0.01%)p99.99( 99.84%)d11.35(  0.15%)
                                           -0.0000  0.0114 -0.0000 -0.2851 -0.0023
                                           -0.1251 -0.0010  0.9494  0.0084  0.0097
                                            0.0083 -0.0352 -0.0070 -0.0036
   417. (0.03251) BD*( 1) C  15 - C  16  
                ( 48.83%)   0.6988* C  15 s( 29.05%)p 2.44( 70.92%)d 0.00(  0.04%)
                                           -0.0001 -0.5389 -0.0038  0.4379  0.0117
                                            0.4462 -0.0240  0.5635 -0.0106 -0.0073
                                           -0.0093 -0.0139  0.0028 -0.0048
                ( 51.17%)  -0.7153* C  16 s( 26.38%)p 2.79( 73.57%)d 0.00(  0.04%)
                                           -0.0004 -0.5136 -0.0018 -0.4690  0.0056
                                           -0.4613 -0.0257 -0.5498  0.0048 -0.0103
                                           -0.0137 -0.0119 -0.0015 -0.0033
   418. (0.03125) BD*( 1) C  15 - N  23  
                ( 61.54%)   0.7845* C  15 s( 22.04%)p 3.53( 77.82%)d 0.01(  0.14%)
                                           -0.0001  0.4689  0.0234  0.1571 -0.0013
                                            0.8090  0.0182 -0.3138 -0.0152  0.0155
                                           -0.0063 -0.0201 -0.0232 -0.0128
                ( 38.46%)  -0.6202* N  23 s( 34.32%)p 1.91( 65.64%)d 0.00(  0.03%)
                                           -0.0001  0.5859 -0.0009 -0.1372 -0.0016
                                           -0.7588 -0.0010  0.2485  0.0073  0.0016
                                           -0.0045 -0.0099 -0.0135 -0.0040
   419. (0.02278) BD*( 1) C  15 - H  31  
                ( 35.64%)   0.5970* C  15 s( 23.96%)p 3.17( 76.00%)d 0.00(  0.04%)
                                            0.0004 -0.4893  0.0132  0.4474 -0.0020
                                           -0.0917  0.0014 -0.7424  0.0146  0.0024
                                            0.0122 -0.0038 -0.0032 -0.0139
                ( 64.36%)  -0.8022* H  31 s( 99.89%)p 0.00(  0.11%)
                                           -0.9994  0.0082 -0.0160  0.0037  0.0280
   420. (0.02389) BD*( 1) C  16 - C  17  
                ( 49.99%)   0.7070* C  16 s( 29.04%)p 2.44( 70.92%)d 0.00(  0.05%)
                                           -0.0004 -0.5389 -0.0030  0.1622  0.0150
                                            0.7750  0.0070 -0.2855  0.0199 -0.0053
                                            0.0015  0.0133  0.0147  0.0054
                ( 50.01%)  -0.7072* C  17 s( 31.17%)p 2.21( 68.79%)d 0.00(  0.04%)
                                           -0.0001 -0.5582  0.0104 -0.1498  0.0149
                                           -0.7546  0.0217  0.3085  0.0077 -0.0058
                                            0.0036  0.0104  0.0133  0.0081
   421. (0.01200) BD*( 1) C  16 - H  32  
                ( 37.90%)   0.6156* C  16 s( 22.26%)p 3.49( 77.70%)d 0.00(  0.04%)
                                           -0.0002  0.4718  0.0013 -0.7540  0.0120
                                            0.4283 -0.0046 -0.1565 -0.0206 -0.0153
                                            0.0033 -0.0017  0.0077 -0.0094
                ( 62.10%)  -0.7880* H  32 s( 99.91%)p 0.00(  0.09%)
                                            0.9996 -0.0026  0.0242 -0.0144  0.0075
   422. (0.01415) BD*( 1) C  16 - H  33  
                ( 38.15%)   0.6177* C  16 s( 22.21%)p 3.50( 77.75%)d 0.00(  0.04%)
                                           -0.0002  0.4713 -0.0023  0.4287 -0.0235
                                           -0.0448  0.0064 -0.7688 -0.0086 -0.0013
                                           -0.0162  0.0016  0.0056  0.0109
                ( 61.85%)  -0.7865* H  33 s( 99.91%)p 0.00(  0.09%)
                                            0.9996 -0.0033 -0.0117  0.0016  0.0269
   423. (0.02719) BD*( 1) C  17 - C  18  
                ( 49.01%)   0.7000* C  17 s( 34.38%)p 1.91( 65.58%)d 0.00(  0.04%)
                                            0.0001 -0.5864 -0.0035 -0.5525 -0.0130
                                            0.5835  0.0001  0.0985  0.0136  0.0165
                                            0.0030 -0.0013  0.0010  0.0107
                ( 50.99%)  -0.7141* C  18 s( 35.55%)p 1.81( 64.41%)d 0.00(  0.04%)
                                           -0.0001 -0.5962 -0.0031  0.5209 -0.0071
                                           -0.6050 -0.0131 -0.0786  0.0161  0.0172
                                            0.0043 -0.0025  0.0016  0.0109
   424. (0.35119) BD*( 2) C  17 - C  18  
                ( 49.23%)   0.7016* C  17 s(  0.04%)p99.99( 99.92%)d 0.97(  0.04%)
                                            0.0001  0.0146  0.0132 -0.4510  0.0076
                                           -0.2686  0.0065 -0.8506  0.0010  0.0058
                                           -0.0071  0.0146 -0.0078 -0.0040
                ( 50.77%)  -0.7126* C  18 s(  0.00%)p 1.00( 99.95%)d 0.00(  0.04%)
                                            0.0000  0.0049  0.0047 -0.4485  0.0017
                                           -0.2810  0.0068 -0.8482  0.0018  0.0015
                                            0.0122 -0.0080  0.0099 -0.0115
   425. (0.02679) BD*( 1) C  17 - C  22  
                ( 49.09%)   0.7006* C  17 s( 34.37%)p 1.91( 65.59%)d 0.00(  0.04%)
                                            0.0001 -0.5862 -0.0077  0.6840  0.0166
                                            0.1287 -0.0132 -0.4135 -0.0017 -0.0044
                                            0.0158  0.0037 -0.0104  0.0023
                ( 50.91%)  -0.7135* C  22 s( 35.98%)p 1.78( 63.98%)d 0.00(  0.04%)
                                           -0.0001 -0.5998 -0.0028 -0.6654  0.0076
                                           -0.1676 -0.0218  0.4103  0.0070 -0.0042
                                            0.0163  0.0037 -0.0116  0.0038
   426. (0.01726) BD*( 1) C  18 - C  19  
                ( 49.67%)   0.7048* C  18 s( 35.49%)p 1.82( 64.46%)d 0.00(  0.04%)
                                           -0.0000 -0.5955 -0.0170  0.1199 -0.0325
                                            0.7303  0.0230 -0.3087  0.0072 -0.0063
                                            0.0041  0.0134  0.0130  0.0057
                ( 50.33%)  -0.7094* C  19 s( 35.80%)p 1.79( 64.16%)d 0.00(  0.04%)
                                           -0.0000 -0.5983 -0.0071 -0.1540 -0.0350
                                           -0.7141  0.0046  0.3261  0.0179 -0.0034
                                            0.0029  0.0129  0.0146  0.0068
   427. (0.01886) BD*( 1) C  18 - H  34  
                ( 37.86%)   0.6153* C  18 s( 28.89%)p 2.46( 71.08%)d 0.00(  0.03%)
                                            0.0003 -0.5373  0.0158 -0.7154  0.0045
                                           -0.1420  0.0162  0.4225 -0.0032 -0.0041
                                            0.0132  0.0029 -0.0098  0.0033
                ( 62.14%)  -0.7883* H  34 s( 99.90%)p 0.00(  0.10%)
                                           -0.9995  0.0047  0.0272  0.0032 -0.0143
   428. (0.01765) BD*( 1) C  19 - C  20  
                ( 50.02%)   0.7073* C  19 s( 35.68%)p 1.80( 64.27%)d 0.00(  0.04%)
                                            0.0000  0.5973  0.0094 -0.6662  0.0020
                                           -0.1692 -0.0391  0.4106  0.0123  0.0038
                                           -0.0160 -0.0032  0.0123 -0.0036
                ( 49.98%)  -0.7069* C  20 s( 35.78%)p 1.79( 64.18%)d 0.00(  0.04%)
                                            0.0000  0.5981  0.0077  0.6829  0.0204
                                            0.1134 -0.0342 -0.4012  0.0007  0.0058
                                           -0.0161 -0.0047  0.0109 -0.0031
   429. (0.32731) BD*( 2) C  19 - C  20  
                ( 50.54%)   0.7109* C  19 s(  0.00%)p 1.00( 99.95%)d 0.00(  0.05%)
                                           -0.0000  0.0004  0.0014  0.4482 -0.0041
                                            0.2891 -0.0032  0.8456 -0.0091 -0.0021
                                           -0.0126  0.0081 -0.0105  0.0108
                ( 49.46%)  -0.7033* C  20 s(  0.00%)p 1.00( 99.96%)d 0.00(  0.04%)
                                           -0.0000  0.0001  0.0008  0.4495 -0.0055
                                            0.2858 -0.0032  0.8460 -0.0105  0.0095
                                            0.0050  0.0083  0.0014 -0.0159
   430. (0.01415) BD*( 1) C  19 - H  35  
                ( 38.53%)   0.6207* C  19 s( 28.42%)p 2.52( 71.55%)d 0.00(  0.03%)
                                           -0.0003  0.5330 -0.0137  0.5745 -0.0047
                                           -0.6134  0.0072 -0.0950  0.0011 -0.0149
                                           -0.0032  0.0020 -0.0010 -0.0088
                ( 61.47%)  -0.7840* H  35 s( 99.91%)p 0.00(  0.09%)
                                            0.9995 -0.0021 -0.0211  0.0215  0.0031
   431. (0.01783) BD*( 1) C  20 - C  21  
                ( 50.08%)   0.7077* C  20 s( 35.66%)p 1.80( 64.30%)d 0.00(  0.04%)
                                            0.0000  0.5971  0.0086 -0.5560 -0.0301
                                            0.5669 -0.0155  0.1038  0.0213 -0.0175
                                           -0.0032  0.0015 -0.0029 -0.0109
                ( 49.92%)  -0.7065* C  21 s( 35.78%)p 1.79( 64.18%)d 0.00(  0.04%)
                                            0.0000  0.5981  0.0085  0.5195 -0.0152
                                           -0.6037 -0.0324 -0.0764  0.0190 -0.0173
                                           -0.0045  0.0025 -0.0005 -0.0105
   432. (0.01448) BD*( 1) C  20 - H  36  
                ( 38.76%)   0.6225* C  20 s( 28.47%)p 2.51( 71.50%)d 0.00(  0.03%)
                                           -0.0003  0.5334 -0.0134 -0.1437  0.0017
                                           -0.7633  0.0069  0.3342 -0.0030  0.0044
                                           -0.0028 -0.0110 -0.0118 -0.0053
                ( 61.24%)  -0.7826* H  36 s( 99.91%)p 0.00(  0.09%)
                                            0.9995 -0.0019  0.0050  0.0272 -0.0119
   433. (0.01690) BD*( 1) C  21 - C  22  
                ( 50.32%)   0.7094* C  21 s( 35.81%)p 1.79( 64.14%)d 0.00(  0.04%)
                                            0.0000  0.5984  0.0079  0.1142 -0.0324
                                            0.7299  0.0213 -0.3067  0.0100  0.0060
                                           -0.0043 -0.0135 -0.0131 -0.0061
                ( 49.68%)  -0.7048* C  22 s( 35.86%)p 1.79( 64.10%)d 0.00(  0.04%)
                                            0.0000  0.5986  0.0145 -0.1626 -0.0360
                                           -0.7145  0.0039  0.3201  0.0191  0.0040
                                           -0.0029 -0.0126 -0.0145 -0.0067
   434. (0.32991) BD*( 2) C  21 - C  22  
                ( 50.33%)   0.7094* C  21 s(  0.00%)p 1.00( 99.96%)d 0.00(  0.04%)
                                            0.0000  0.0018  0.0005  0.4515 -0.0043
                                            0.2833 -0.0028  0.8458 -0.0083  0.0094
                                            0.0055  0.0079  0.0020 -0.0160
                ( 49.67%)  -0.7048* C  22 s(  0.00%)p 1.00( 99.96%)d 0.00(  0.04%)
                                           -0.0000  0.0007 -0.0017  0.4521 -0.0043
                                            0.2774 -0.0034  0.8475 -0.0048 -0.0071
                                            0.0064 -0.0153  0.0080  0.0045
   435. (0.01418) BD*( 1) C  21 - H  37  
                ( 38.72%)   0.6223* C  21 s( 28.32%)p 2.53( 71.65%)d 0.00(  0.03%)
                                           -0.0003  0.5320 -0.0136 -0.7155  0.0073
                                           -0.1435  0.0012  0.4289 -0.0040  0.0039
                                           -0.0135 -0.0030  0.0102 -0.0028
                ( 61.28%)  -0.7828* H  37 s( 99.91%)p 0.00(  0.09%)
                                            0.9995 -0.0019  0.0254  0.0052 -0.0154
   436. (0.01490) BD*( 1) C  22 - H  38  
                ( 38.77%)   0.6226* C  22 s( 28.08%)p 2.56( 71.89%)d 0.00(  0.03%)
                                           -0.0004  0.5297 -0.0136 -0.5705 -0.0019
                                            0.6189 -0.0101  0.1013  0.0040 -0.0151
                                           -0.0032  0.0021 -0.0014 -0.0091
                ( 61.23%)  -0.7825* H  38 s( 99.91%)p 0.00(  0.09%)
                                            0.9995 -0.0020  0.0206 -0.0216 -0.0040
   437. (0.07994) BD*( 1) N  23 - C  24  
                ( 35.89%)   0.5991* N  23 s( 37.37%)p 1.67( 62.59%)d 0.00(  0.03%)
                                            0.0001 -0.6113 -0.0067  0.1924 -0.0007
                                           -0.6436  0.0151 -0.4177 -0.0020  0.0029
                                            0.0049 -0.0140  0.0097 -0.0011
                ( 64.11%)  -0.8007* C  24 s( 30.95%)p 2.23( 68.89%)d 0.01(  0.16%)
                                           -0.0001 -0.5564  0.0014 -0.1705 -0.0050
                                            0.6993  0.0174  0.4122  0.0232  0.0141
                                            0.0083 -0.0304  0.0199  0.0026
   438. (0.01939) BD*( 1) N  23 - H  39  
                ( 28.98%)   0.5383* N  23 s( 26.64%)p 2.75( 73.33%)d 0.00(  0.03%)
                                           -0.0003 -0.5162 -0.0009 -0.5751  0.0078
                                           -0.0891  0.0019  0.6278 -0.0176 -0.0024
                                            0.0158  0.0013 -0.0074 -0.0017
                ( 71.02%)  -0.8427* H  39 s( 99.79%)p 0.00(  0.21%)
                                           -0.9989  0.0081  0.0309  0.0043 -0.0334
   439. (0.05477) BD*( 1) C  24 - C  25  
                ( 51.31%)   0.7163* C  24 s( 36.75%)p 1.72( 63.19%)d 0.00(  0.05%)
                                           -0.0002  0.6060  0.0176  0.2858 -0.0148
                                            0.6978 -0.0082 -0.2499  0.0226  0.0141
                                           -0.0054 -0.0145 -0.0082 -0.0053
                ( 48.69%)  -0.6978* C  25 s( 28.19%)p 2.55( 71.76%)d 0.00(  0.05%)
                                            0.0005  0.5309  0.0050 -0.3377 -0.0061
                                           -0.7238 -0.0029  0.2821  0.0061  0.0128
                                           -0.0035 -0.0108 -0.0119 -0.0083
   440. (0.01537) BD*( 1) C  24 - O  26  
                ( 66.24%)   0.8139* C  24 s( 32.03%)p 2.11( 67.74%)d 0.01(  0.23%)
                                           -0.0001  0.5654 -0.0252 -0.4310 -0.0378
                                           -0.0674  0.0064  0.6950  0.0501  0.0046
                                           -0.0378 -0.0071  0.0125  0.0260
                ( 33.76%)  -0.5811* O  26 s( 44.09%)p 1.27( 55.82%)d 0.00(  0.08%)
                                           -0.0000  0.6636  0.0227  0.4730  0.0134
                                            0.0238  0.0014 -0.5774 -0.0186  0.0004
                                           -0.0236 -0.0012  0.0105  0.0134
   441. (0.25913) BD*( 2) C  24 - O  26  
                ( 69.27%)   0.8323* C  24 s(  0.08%)p99.99( 99.51%)d 5.31(  0.41%)
                                            0.0001 -0.0275  0.0037  0.8356 -0.0253
                                           -0.1290  0.0084  0.5282 -0.0217 -0.0004
                                            0.0234 -0.0095 -0.0320  0.0493
                ( 30.73%)  -0.5544* O  26 s(  0.13%)p99.99( 99.73%)d 1.08(  0.14%)
                                            0.0000 -0.0358 -0.0015  0.7885  0.0044
                                           -0.1260 -0.0010  0.5997  0.0049 -0.0017
                                           -0.0113  0.0046  0.0171 -0.0307
   442. (0.00606) BD*( 1) C  25 - H  40  
                ( 38.81%)   0.6230* C  25 s( 23.70%)p 3.22( 76.26%)d 0.00(  0.04%)
                                           -0.0001  0.4869 -0.0009 -0.1917  0.0028
                                            0.1174  0.0154 -0.8437  0.0008  0.0006
                                            0.0074 -0.0004  0.0016  0.0181
                ( 61.19%)  -0.7822* H  40 s( 99.92%)p 0.00(  0.08%)
                                            0.9996 -0.0011  0.0066 -0.0074  0.0272
   443. (0.00344) BD*( 1) C  25 - H  41  
                ( 37.93%)   0.6159* C  25 s( 24.57%)p 3.07( 75.39%)d 0.00(  0.03%)
                                            0.0000 -0.4957 -0.0021  0.3017 -0.0074
                                           -0.6791 -0.0015 -0.4490  0.0083  0.0093
                                            0.0062 -0.0134  0.0061  0.0006
                ( 62.07%)  -0.7878* H  41 s( 99.92%)p 0.00(  0.08%)
                                           -0.9996  0.0004 -0.0110  0.0212  0.0160
   444. (0.00589) BD*( 1) C  25 - H  42  
                ( 38.23%)   0.6183* C  25 s( 23.52%)p 3.25( 76.45%)d 0.00(  0.04%)
                                            0.0001 -0.4849  0.0021 -0.8704 -0.0004
                                            0.0198 -0.0148 -0.0795  0.0010  0.0054
                                           -0.0029  0.0013 -0.0162  0.0091
                ( 61.77%)  -0.7859* H  42 s( 99.91%)p 0.00(  0.09%)
                                           -0.9996  0.0011  0.0290  0.0018  0.0034


 NHO Directionality and "Bond Bending" (deviations from line of nuclear centers)

         [Thresholds for printing:  angular deviation  >  1.0 degree]
                                    hybrid p-character > 25.0%
                                    orbital occupancy  >  0.10e

                                Line of Centers        Hybrid 1              Hybrid 2
                                ---------------  -------------------   ------------------
                NBO               Theta   Phi    Theta   Phi    Dev    Theta   Phi    Dev
 ========================================================================================
     1. BD (   1) O   1 - C   2   152.3  148.1   153.7  156.7   4.1     29.3  321.2   3.7
     2. BD (   2) O   1 - C   2   152.3  148.1    86.0   70.9  87.6     81.2   68.4  86.9
     3. BD (   1) C   2 - O   3   148.5  351.0   143.0  347.9   5.8     30.4  172.1   1.2
     4. BD (   1) C   2 - C  15   102.6  155.0    97.8  157.1   5.3      --     --    --
     5. BD (   1) O   3 - N   4    81.6  348.3    83.7  348.1   2.0     96.9  168.8   1.5
     6. BD (   1) N   4 - C   5    83.7  290.8    83.9  285.5   5.3     98.8  120.9  10.4
     7. BD (   1) N   4 - C  12    73.7   48.8    73.8   53.5   4.5    107.8  218.8   9.7
     8. BD (   1) C   5 - C   6    74.4    8.7    74.3  358.2  10.1    105.9  196.5   7.5
     9. BD (   1) C   5 - O  14    98.6  238.7    99.9  237.6   1.7     82.8   59.1   1.4
    10. BD (   2) C   5 - O  14    98.6  238.7    16.1  183.4  89.3     15.6  177.8  89.2
    11. BD (   1) C   6 - C   7    80.6  317.2    81.8  312.0   5.3    100.7  142.4   5.2
    12. BD (   1) C   6 - C  11    84.2   80.4    83.9   78.3   2.1     95.4  262.6   2.2
    13. BD (   2) C   6 - C  11    84.2   80.4    15.9  190.9  89.9     16.0  191.5  89.9
    14. BD (   1) C   7 - C   8    74.3   21.1    74.2   15.5   5.4    105.5  205.7   4.4
    16. BD (   1) C   8 - C   9    84.2   80.4    83.3   76.7   3.8     94.8  264.2   3.8
    17. BD (   2) C   8 - C   9    84.2   80.4    16.0  190.9  89.9     16.0  191.2  89.9
    19. BD (   1) C   9 - C  10    99.6  137.5    98.7  133.2   4.4     79.4  322.9   5.4
    21. BD (   1) C  10 - C  11   105.6  201.5   106.0  196.0   5.3     74.7   27.0   5.4
    23. BD (   1) C  11 - C  12   101.7  149.8   100.7  142.0   7.8     76.2  340.2  10.3
    24. BD (   1) C  12 - O  13    87.3  103.1    88.7  103.6   1.5     94.1  283.0   1.4
    25. BD (   2) C  12 - O  13    87.3  103.1    17.5  198.5  89.1     18.1  203.7  89.2
    26. BD (   1) C  15 - C  16   130.2  225.7   131.9  223.2   2.5     51.0   46.4   1.3
    27. BD (   1) C  15 - N  23   109.1   78.6   111.4   79.3   2.4     71.7  259.6   1.2
    28. BD (   1) C  15 - H  31    30.3  169.3    32.0  168.5   1.7      --     --    --
    29. BD (   1) C  16 - C  17    69.4  258.4    71.7  257.2   2.5    113.0   79.6   2.6
    30. BD (   1) C  16 - H  32    99.6  149.6   101.7  150.3   2.2      --     --    --
    31. BD (   1) C  16 - H  33   150.2  354.2   152.4  354.6   2.1      --     --    --
    32. BD (   1) C  17 - C  18    96.3  312.2    97.9  314.1   2.5     85.6  129.7   3.0
    33. BD (   2) C  17 - C  18    96.3  312.2   148.8  210.6  90.6    148.2  211.5  89.8
    34. BD (   1) C  17 - C  22    59.2  192.3    59.7  189.4   2.6    121.4   16.1   3.3
    35. BD (   1) C  18 - C  19    66.7  259.3    68.3  263.4   4.1    115.1   75.1   4.3
    37. BD (   1) C  19 - C  20    59.5  191.8    58.7  197.4   4.8    119.5    6.4   4.8
    38. BD (   2) C  19 - C  20    59.5  191.8    32.3   32.8  90.0     32.2   32.5  90.0
    40. BD (   1) C  20 - C  21    83.5  132.5    81.2  136.7   4.8     94.0  308.4   4.8
    42. BD (   1) C  21 - C  22   113.1   79.2   111.4   83.8   4.6     65.3  254.4   4.6
    43. BD (   2) C  21 - C  22   113.1   79.2    32.2   32.1  89.9    148.1  211.5  90.3
    46. BD (   1) N  23 - C  24    57.1  106.4     --     --    --     120.5  283.8   3.2
    48. BD (   1) C  24 - C  25   110.3   65.2   107.1   68.5   4.5      --     --    --
    49. BD (   1) C  24 - O  26    35.4  185.3    32.4  187.4   3.3    140.7    3.0   4.1
    50. BD (   2) C  24 - O  26    35.4  185.3   121.7  171.5  87.1    127.0  170.9  87.6
    51. BD (   1) C  25 - H  40   165.4  148.8   164.7  144.9   1.2      --     --    --
    52. BD (   1) C  25 - H  41    57.8  115.2    59.3  113.4   2.1      --     --    --
    53. BD (   1) C  25 - H  42    84.9  358.2    84.8  359.7   1.5      --     --    --
    80. LP (   1) O   1             --     --     28.0  328.5   --       --     --    --
    81. LP (   2) O   1             --     --     63.2  162.9   --       --     --    --
    82. LP (   1) O   3             --     --    157.4  153.4   --       --     --    --
    83. LP (   2) O   3             --     --     94.0  257.4   --       --     --    --
    84. LP (   1) N   4             --     --    165.8   12.6   --       --     --    --
    85. LP*(   1) C   7             --     --     15.9  190.9   --       --     --    --
    86. LP (   1) C  10             --     --     15.9  191.4   --       --     --    --
    87. LP (   1) O  13             --     --     87.3  103.0   --       --     --    --
    88. LP (   2) O  13             --     --     72.1   12.0   --       --     --    --
    89. LP (   1) O  14             --     --     98.3  239.0   --       --     --    --
    90. LP (   2) O  14             --     --     76.4  327.0   --       --     --    --
    91. LP (   1) N  23             --     --    127.7  177.0   --       --     --    --
    92. LP (   1) O  26             --     --     35.0  180.8   --       --     --    --
    93. LP (   2) O  26             --     --     95.3  264.9   --       --     --    --
   393. BD*(   2) O   1 - C   2   152.3  148.1    86.0   70.9  87.6     81.2   68.4  86.9
   394. BD*(   1) C   2 - O   3   148.5  351.0   143.0  347.9   5.8     30.4  172.1   1.2
   397. BD*(   1) N   4 - C   5    83.7  290.8    83.9  285.5   5.3     98.8  120.9  10.4
   398. BD*(   1) N   4 - C  12    73.7   48.8    73.8   53.5   4.5    107.8  218.8   9.7
   401. BD*(   2) C   5 - O  14    98.6  238.7    16.1  183.4  89.3     15.6  177.8  89.2
   404. BD*(   2) C   6 - C  11    84.2   80.4    15.9  190.9  89.9     16.0  191.5  89.9
   408. BD*(   2) C   8 - C   9    84.2   80.4    16.0  190.9  89.9     16.0  191.2  89.9
   416. BD*(   2) C  12 - O  13    87.3  103.1    17.5  198.5  89.1     18.1  203.7  89.2
   424. BD*(   2) C  17 - C  18    96.3  312.2   148.8  210.6  90.6    148.2  211.5  89.8
   429. BD*(   2) C  19 - C  20    59.5  191.8    32.3   32.8  90.0     32.2   32.5  90.0
   434. BD*(   2) C  21 - C  22   113.1   79.2    32.2   32.1  89.9    148.1  211.5  90.3
   441. BD*(   2) C  24 - O  26    35.4  185.3   121.7  171.5  87.1    127.0  170.9  87.6


 Second Order Perturbation Theory Analysis of Fock Matrix in NBO Basis

     Threshold for printing:   0.50 kcal/mol
                                                                              E(2)  E(j)-E(i) F(i,j)
         Donor NBO (i)                     Acceptor NBO (j)                 kcal/mol   a.u.    a.u. 
 ===================================================================================================

 within unit  1
   1. BD (   1) O   1 - C   2        /103. RY*(   1) C   2                    2.29    1.73    0.057
   1. BD (   1) O   1 - C   2        /220. RY*(   1) C  15                    0.65    2.14    0.033
   1. BD (   1) O   1 - C   2        /395. BD*(   1) C   2 - C  15            2.31    1.52    0.054
   2. BD (   2) O   1 - C   2        /417. BD*(   1) C  15 - C  16            1.38    0.79    0.030
   2. BD (   2) O   1 - C   2        /418. BD*(   1) C  15 - N  23            2.02    0.77    0.035
   3. BD (   1) C   2 - O   3        /121. RY*(   1) N   4                    0.82    2.05    0.037
   3. BD (   1) C   2 - O   3        /123. RY*(   3) N   4                    1.16    2.00    0.043
   3. BD (   1) C   2 - O   3        /220. RY*(   1) C  15                    0.53    1.89    0.028
   3. BD (   1) C   2 - O   3        /221. RY*(   2) C  15                    0.64    1.63    0.029
   3. BD (   1) C   2 - O   3        /397. BD*(   1) N   4 - C   5            0.95    1.26    0.032
   3. BD (   1) C   2 - O   3        /398. BD*(   1) N   4 - C  12            0.70    1.26    0.027
   3. BD (   1) C   2 - O   3        /419. BD*(   1) C  15 - H  31            1.15    1.35    0.035
   4. BD (   1) C   2 - C  15        / 94. RY*(   1) O   1                    1.55    1.89    0.049
   4. BD (   1) C   2 - C  15        /112. RY*(   1) O   3                    1.14    1.89    0.042
   4. BD (   1) C   2 - C  15        /229. RY*(   1) C  16                    1.47    1.67    0.045
   4. BD (   1) C   2 - C  15        /292. RY*(   1) N  23                    0.58    1.59    0.027
   4. BD (   1) C   2 - C  15        /293. RY*(   2) N  23                    0.70    1.80    0.032
   4. BD (   1) C   2 - C  15        /392. BD*(   1) O   1 - C   2            1.98    1.28    0.045
   4. BD (   1) C   2 - C  15        /396. BD*(   1) O   3 - N   4            3.19    0.88    0.047
   4. BD (   1) C   2 - C  15        /417. BD*(   1) C  15 - C  16            1.32    1.03    0.033
   4. BD (   1) C   2 - C  15        /421. BD*(   1) C  16 - H  32            1.50    1.11    0.037
   4. BD (   1) C   2 - C  15        /437. BD*(   1) N  23 - C  24            1.22    1.12    0.033
   5. BD (   1) O   3 - N   4        /103. RY*(   1) C   2                    1.30    1.53    0.040
   5. BD (   1) O   3 - N   4        /130. RY*(   1) C   5                    0.70    1.48    0.029
   5. BD (   1) O   3 - N   4        /193. RY*(   1) C  12                    0.73    1.48    0.029
   5. BD (   1) O   3 - N   4        /220. RY*(   1) C  15                    0.54    1.94    0.029
   5. BD (   1) O   3 - N   4        /395. BD*(   1) C   2 - C  15            1.46    1.32    0.040
   5. BD (   1) O   3 - N   4        /399. BD*(   1) C   5 - C   6            0.96    1.35    0.033
   5. BD (   1) O   3 - N   4        /414. BD*(   1) C  11 - C  12            1.08    1.35    0.035
   6. BD (   1) N   4 - C   5        /113. RY*(   2) O   3                    0.72    2.03    0.034
   6. BD (   1) N   4 - C   5        /140. RY*(   2) C   6                    0.85    1.81    0.035
   6. BD (   1) N   4 - C   5        /194. RY*(   2) C  12                    0.89    2.00    0.038
   6. BD (   1) N   4 - C   5        /197. RY*(   5) C  12                    0.63    2.39    0.035
   6. BD (   1) N   4 - C   5        /211. RY*(   1) O  14                    0.64    2.06    0.033
   6. BD (   1) N   4 - C   5        /394. BD*(   1) C   2 - O   3            1.02    1.08    0.031
   6. BD (   1) N   4 - C   5        /398. BD*(   1) N   4 - C  12            1.37    1.19    0.037
   6. BD (   1) N   4 - C   5        /400. BD*(   1) C   5 - O  14            0.80    1.42    0.030
   6. BD (   1) N   4 - C   5        /402. BD*(   1) C   6 - C   7            2.98    1.38    0.057
   6. BD (   1) N   4 - C   5        /415. BD*(   1) C  12 - O  13            2.76    1.42    0.056
   7. BD (   1) N   4 - C  12        /113. RY*(   2) O   3                    0.70    2.03    0.034
   7. BD (   1) N   4 - C  12        /131. RY*(   2) C   5                    0.97    1.98    0.039
   7. BD (   1) N   4 - C  12        /134. RY*(   5) C   5                    0.68    2.34    0.036
   7. BD (   1) N   4 - C  12        /185. RY*(   2) C  11                    0.81    1.81    0.034
   7. BD (   1) N   4 - C  12        /202. RY*(   1) O  13                    0.60    2.03    0.031
   7. BD (   1) N   4 - C  12        /394. BD*(   1) C   2 - O   3            0.92    1.08    0.029
   7. BD (   1) N   4 - C  12        /397. BD*(   1) N   4 - C   5            1.38    1.19    0.037
   7. BD (   1) N   4 - C  12        /400. BD*(   1) C   5 - O  14            2.91    1.42    0.057
   7. BD (   1) N   4 - C  12        /412. BD*(   1) C  10 - C  11            3.04    1.38    0.058
   7. BD (   1) N   4 - C  12        /415. BD*(   1) C  12 - O  13            0.74    1.42    0.029
   8. BD (   1) C   5 - C   6        /148. RY*(   1) C   7                    1.02    1.77    0.038
   8. BD (   1) C   5 - C   6        /184. RY*(   1) C  11                    0.78    1.79    0.034
   8. BD (   1) C   5 - C   6        /211. RY*(   1) O  14                    1.33    1.92    0.046
   8. BD (   1) C   5 - C   6        /396. BD*(   1) O   3 - N   4            5.37    0.89    0.062
   8. BD (   1) C   5 - C   6        /400. BD*(   1) C   5 - O  14            2.12    1.27    0.047
   8. BD (   1) C   5 - C   6        /402. BD*(   1) C   6 - C   7            3.17    1.23    0.056
   8. BD (   1) C   5 - C   6        /403. BD*(   1) C   6 - C  11            2.26    1.21    0.047
   8. BD (   1) C   5 - C   6        /405. BD*(   1) C   7 - C   8            1.84    1.21    0.042
   8. BD (   1) C   5 - C   6        /412. BD*(   1) C  10 - C  11            4.07    1.23    0.063
   9. BD (   1) C   5 - O  14        /130. RY*(   1) C   5                    1.87    1.65    0.050
   9. BD (   1) C   5 - O  14        /397. BD*(   1) N   4 - C   5            0.76    1.48    0.031
   9. BD (   1) C   5 - O  14        /398. BD*(   1) N   4 - C  12            1.03    1.48    0.036
   9. BD (   1) C   5 - O  14        /399. BD*(   1) C   5 - C   6            2.44    1.52    0.055
   9. BD (   1) C   5 - O  14        /403. BD*(   1) C   6 - C  11            0.60    1.65    0.028
  10. BD (   2) C   5 - O  14        /404. BD*(   2) C   6 - C  11            4.03    0.41    0.041
  11. BD (   1) C   6 - C   7        /130. RY*(   1) C   5                    0.95    1.26    0.031
  11. BD (   1) C   6 - C   7        /157. RY*(   1) C   8                    1.04    1.87    0.040
  11. BD (   1) C   6 - C   7        /158. RY*(   2) C   8                    1.18    1.36    0.036
  11. BD (   1) C   6 - C   7        /397. BD*(   1) N   4 - C   5            0.70    1.09    0.025
  11. BD (   1) C   6 - C   7        /399. BD*(   1) C   5 - C   6            3.47    1.13    0.056
  11. BD (   1) C   6 - C   7        /403. BD*(   1) C   6 - C  11            5.83    1.25    0.076
  11. BD (   1) C   6 - C   7        /405. BD*(   1) C   7 - C   8            2.81    1.26    0.053
  11. BD (   1) C   6 - C   7        /406. BD*(   1) C   7 - H  27            1.58    1.17    0.038
  11. BD (   1) C   6 - C   7        /409. BD*(   1) C   8 - H  28            2.44    1.17    0.048
  11. BD (   1) C   6 - C   7        /414. BD*(   1) C  11 - C  12            2.18    1.13    0.045
  12. BD (   1) C   6 - C  11        /133. RY*(   4) C   5                    0.50    1.82    0.027
  12. BD (   1) C   6 - C  11        /148. RY*(   1) C   7                    1.14    1.79    0.041
  12. BD (   1) C   6 - C  11        /175. RY*(   1) C  10                    1.14    1.79    0.041
  12. BD (   1) C   6 - C  11        /196. RY*(   4) C  12                    0.52    1.77    0.027
  12. BD (   1) C   6 - C  11        /399. BD*(   1) C   5 - C   6            1.46    1.11    0.036
  12. BD (   1) C   6 - C  11        /400. BD*(   1) C   5 - O  14            4.11    1.30    0.066
  12. BD (   1) C   6 - C  11        /402. BD*(   1) C   6 - C   7            5.32    1.26    0.073
  12. BD (   1) C   6 - C  11        /406. BD*(   1) C   7 - H  27            2.66    1.15    0.050
  12. BD (   1) C   6 - C  11        /412. BD*(   1) C  10 - C  11            5.35    1.26    0.074
  12. BD (   1) C   6 - C  11        /413. BD*(   1) C  10 - H  30            2.66    1.15    0.050
  12. BD (   1) C   6 - C  11        /414. BD*(   1) C  11 - C  12            1.51    1.11    0.037
  12. BD (   1) C   6 - C  11        /415. BD*(   1) C  12 - O  13            4.34    1.29    0.067
  13. BD (   2) C   6 - C  11        / 85. LP*(   1) C   7                   51.73    0.15    0.093
  13. BD (   2) C   6 - C  11        / 86. LP (   1) C  10                   52.02    0.15    0.093
  13. BD (   2) C   6 - C  11        /150. RY*(   3) C   7                    2.29    0.99    0.047
  13. BD (   2) C   6 - C  11        /177. RY*(   3) C  10                    2.31    0.99    0.047
  13. BD (   2) C   6 - C  11        /195. RY*(   3) C  12                    0.52    1.94    0.031
  13. BD (   2) C   6 - C  11        /401. BD*(   2) C   5 - O  14           20.66    0.28    0.070
  13. BD (   2) C   6 - C  11        /416. BD*(   2) C  12 - O  13           21.45    0.28    0.071
  14. BD (   1) C   7 - C   8        /139. RY*(   1) C   6                    2.14    1.83    0.056
  14. BD (   1) C   7 - C   8        /166. RY*(   1) C   9                    0.77    1.86    0.034
  14. BD (   1) C   7 - C   8        /167. RY*(   2) C   9                    1.33    1.35    0.038
  14. BD (   1) C   7 - C   8        /399. BD*(   1) C   5 - C   6            5.01    1.11    0.068
  14. BD (   1) C   7 - C   8        /402. BD*(   1) C   6 - C   7            3.68    1.27    0.061
  14. BD (   1) C   7 - C   8        /406. BD*(   1) C   7 - H  27            1.38    1.15    0.036
  14. BD (   1) C   7 - C   8        /407. BD*(   1) C   8 - C   9            2.77    1.25    0.053
  14. BD (   1) C   7 - C   8        /409. BD*(   1) C   8 - H  28            1.23    1.15    0.034
  14. BD (   1) C   7 - C   8        /411. BD*(   1) C   9 - H  29            2.28    1.15    0.046
  15. BD (   1) C   7 - H  27        /139. RY*(   1) C   6                    0.76    1.66    0.032
  15. BD (   1) C   7 - H  27        /157. RY*(   1) C   8                    0.62    1.68    0.029
  15. BD (   1) C   7 - H  27        /402. BD*(   1) C   6 - C   7            1.22    1.09    0.033
  15. BD (   1) C   7 - H  27        /403. BD*(   1) C   6 - C  11            4.74    1.07    0.064
  15. BD (   1) C   7 - H  27        /405. BD*(   1) C   7 - C   8            0.90    1.07    0.028
  15. BD (   1) C   7 - H  27        /407. BD*(   1) C   8 - C   9            3.56    1.08    0.055
  16. BD (   1) C   8 - C   9        /149. RY*(   2) C   7                    1.80    1.37    0.045
  16. BD (   1) C   8 - C   9        /176. RY*(   2) C  10                    1.79    1.37    0.045
  16. BD (   1) C   8 - C   9        /405. BD*(   1) C   7 - C   8            2.84    1.25    0.053
  16. BD (   1) C   8 - C   9        /406. BD*(   1) C   7 - H  27            2.47    1.16    0.048
  16. BD (   1) C   8 - C   9        /409. BD*(   1) C   8 - H  28            1.32    1.16    0.035
  16. BD (   1) C   8 - C   9        /410. BD*(   1) C   9 - C  10            2.84    1.25    0.053
  16. BD (   1) C   8 - C   9        /411. BD*(   1) C   9 - H  29            1.32    1.16    0.035
  16. BD (   1) C   8 - C   9        /413. BD*(   1) C  10 - H  30            2.47    1.16    0.048
  17. BD (   2) C   8 - C   9        / 85. LP*(   1) C   7                   50.56    0.15    0.091
  17. BD (   2) C   8 - C   9        / 86. LP (   1) C  10                   50.82    0.14    0.091
  17. BD (   2) C   8 - C   9        /150. RY*(   3) C   7                    0.54    0.99    0.023
  17. BD (   2) C   8 - C   9        /152. RY*(   5) C   7                    0.85    2.02    0.041
  17. BD (   2) C   8 - C   9        /161. RY*(   5) C   8                    0.54    1.21    0.025
  17. BD (   2) C   8 - C   9        /170. RY*(   5) C   9                    0.55    1.24    0.026
  17. BD (   2) C   8 - C   9        /177. RY*(   3) C  10                    0.54    0.99    0.023
  17. BD (   2) C   8 - C   9        /179. RY*(   5) C  10                    0.85    2.02    0.041
  18. BD (   1) C   8 - H  28        /148. RY*(   1) C   7                    0.58    1.63    0.027
  18. BD (   1) C   8 - H  28        /166. RY*(   1) C   9                    0.66    1.68    0.030
  18. BD (   1) C   8 - H  28        /402. BD*(   1) C   6 - C   7            3.68    1.09    0.057
  18. BD (   1) C   8 - H  28        /405. BD*(   1) C   7 - C   8            0.71    1.07    0.025
  18. BD (   1) C   8 - H  28        /407. BD*(   1) C   8 - C   9            0.83    1.07    0.027
  18. BD (   1) C   8 - H  28        /410. BD*(   1) C   9 - C  10            4.02    1.07    0.059
  19. BD (   1) C   9 - C  10        /157. RY*(   1) C   8                    0.78    1.86    0.034
  19. BD (   1) C   9 - C  10        /158. RY*(   2) C   8                    1.32    1.35    0.038
  19. BD (   1) C   9 - C  10        /184. RY*(   1) C  11                    2.16    1.82    0.056
  19. BD (   1) C   9 - C  10        /407. BD*(   1) C   8 - C   9            2.77    1.25    0.053
  19. BD (   1) C   9 - C  10        /409. BD*(   1) C   8 - H  28            2.28    1.16    0.046
  19. BD (   1) C   9 - C  10        /411. BD*(   1) C   9 - H  29            1.23    1.15    0.034
  19. BD (   1) C   9 - C  10        /412. BD*(   1) C  10 - C  11            3.68    1.26    0.061
  19. BD (   1) C   9 - C  10        /413. BD*(   1) C  10 - H  30            1.38    1.15    0.036
  19. BD (   1) C   9 - C  10        /414. BD*(   1) C  11 - C  12            5.06    1.12    0.068
  20. BD (   1) C   9 - H  29        /157. RY*(   1) C   8                    0.66    1.68    0.030
  20. BD (   1) C   9 - H  29        /175. RY*(   1) C  10                    0.58    1.63    0.027
  20. BD (   1) C   9 - H  29        /405. BD*(   1) C   7 - C   8            4.02    1.07    0.059
  20. BD (   1) C   9 - H  29        /407. BD*(   1) C   8 - C   9            0.84    1.07    0.027
  20. BD (   1) C   9 - H  29        /410. BD*(   1) C   9 - C  10            0.71    1.07    0.025
  20. BD (   1) C   9 - H  29        /412. BD*(   1) C  10 - C  11            3.68    1.09    0.057
  21. BD (   1) C  10 - C  11        /166. RY*(   1) C   9                    1.04    1.87    0.040
  21. BD (   1) C  10 - C  11        /167. RY*(   2) C   9                    1.18    1.36    0.036
  21. BD (   1) C  10 - C  11        /193. RY*(   1) C  12                    0.93    1.26    0.031
  21. BD (   1) C  10 - C  11        /398. BD*(   1) N   4 - C  12            0.70    1.09    0.025
  21. BD (   1) C  10 - C  11        /399. BD*(   1) C   5 - C   6            2.18    1.13    0.045
  21. BD (   1) C  10 - C  11        /403. BD*(   1) C   6 - C  11            5.87    1.25    0.077
  21. BD (   1) C  10 - C  11        /410. BD*(   1) C   9 - C  10            2.81    1.26    0.053
  21. BD (   1) C  10 - C  11        /411. BD*(   1) C   9 - H  29            2.44    1.17    0.048
  21. BD (   1) C  10 - C  11        /413. BD*(   1) C  10 - H  30            1.57    1.17    0.038
  21. BD (   1) C  10 - C  11        /414. BD*(   1) C  11 - C  12            3.53    1.13    0.057
  22. BD (   1) C  10 - H  30        /166. RY*(   1) C   9                    0.62    1.68    0.029
  22. BD (   1) C  10 - H  30        /184. RY*(   1) C  11                    0.75    1.65    0.032
  22. BD (   1) C  10 - H  30        /403. BD*(   1) C   6 - C  11            4.74    1.07    0.064
  22. BD (   1) C  10 - H  30        /407. BD*(   1) C   8 - C   9            3.56    1.08    0.055
  22. BD (   1) C  10 - H  30        /410. BD*(   1) C   9 - C  10            0.90    1.07    0.028
  22. BD (   1) C  10 - H  30        /412. BD*(   1) C  10 - C  11            1.21    1.09    0.033
  23. BD (   1) C  11 - C  12        /139. RY*(   1) C   6                    0.79    1.80    0.034
  23. BD (   1) C  11 - C  12        /175. RY*(   1) C  10                    1.02    1.77    0.038
  23. BD (   1) C  11 - C  12        /202. RY*(   1) O  13                    1.36    1.88    0.046
  23. BD (   1) C  11 - C  12        /396. BD*(   1) O   3 - N   4            4.87    0.89    0.059
  23. BD (   1) C  11 - C  12        /402. BD*(   1) C   6 - C   7            4.09    1.24    0.064
  23. BD (   1) C  11 - C  12        /403. BD*(   1) C   6 - C  11            2.29    1.21    0.047
  23. BD (   1) C  11 - C  12        /410. BD*(   1) C   9 - C  10            1.82    1.21    0.042
  23. BD (   1) C  11 - C  12        /412. BD*(   1) C  10 - C  11            3.25    1.23    0.057
  23. BD (   1) C  11 - C  12        /415. BD*(   1) C  12 - O  13            2.13    1.27    0.047
  24. BD (   1) C  12 - O  13        /193. RY*(   1) C  12                    1.89    1.65    0.050
  24. BD (   1) C  12 - O  13        /397. BD*(   1) N   4 - C   5            1.08    1.48    0.037
  24. BD (   1) C  12 - O  13        /398. BD*(   1) N   4 - C  12            0.70    1.48    0.029
  24. BD (   1) C  12 - O  13        /403. BD*(   1) C   6 - C  11            0.59    1.65    0.028
  24. BD (   1) C  12 - O  13        /414. BD*(   1) C  11 - C  12            2.48    1.53    0.056
  25. BD (   2) C  12 - O  13        /404. BD*(   2) C   6 - C  11            3.96    0.41    0.040
  26. BD (   1) C  15 - C  16        /106. RY*(   4) C   2                    0.89    1.57    0.034
  26. BD (   1) C  15 - C  16        /239. RY*(   2) C  17                    1.66    1.39    0.043
  26. BD (   1) C  15 - C  16        /292. RY*(   1) N  23                    1.45    1.53    0.042
  26. BD (   1) C  15 - C  16        /392. BD*(   1) O   1 - C   2            2.74    1.22    0.052
  26. BD (   1) C  15 - C  16        /393. BD*(   2) O   1 - C   2            2.07    0.61    0.033
  26. BD (   1) C  15 - C  16        /395. BD*(   1) C   2 - C  15            0.82    0.98    0.026
  26. BD (   1) C  15 - C  16        /418. BD*(   1) C  15 - N  23            0.62    0.96    0.022
  26. BD (   1) C  15 - C  16        /419. BD*(   1) C  15 - H  31            1.08    1.06    0.030
  26. BD (   1) C  15 - C  16        /420. BD*(   1) C  16 - C  17            1.44    1.04    0.035
  26. BD (   1) C  15 - C  16        /421. BD*(   1) C  16 - H  32            0.57    1.05    0.022
  26. BD (   1) C  15 - C  16        /422. BD*(   1) C  16 - H  33            0.53    1.05    0.021
  26. BD (   1) C  15 - C  16        /424. BD*(   2) C  17 - C  18            2.54    0.65    0.040
  26. BD (   1) C  15 - C  16        /425. BD*(   1) C  17 - C  22            0.70    1.19    0.026
  26. BD (   1) C  15 - C  16        /437. BD*(   1) N  23 - C  24            1.45    1.07    0.035
  27. BD (   1) C  15 - N  23        /230. RY*(   2) C  16                    0.87    1.45    0.032
  27. BD (   1) C  15 - N  23        /301. RY*(   1) C  24                    2.29    1.31    0.049
  27. BD (   1) C  15 - N  23        /392. BD*(   1) O   1 - C   2            1.95    1.36    0.046
  27. BD (   1) C  15 - N  23        /393. BD*(   2) O   1 - C   2            2.51    0.75    0.040
  27. BD (   1) C  15 - N  23        /417. BD*(   1) C  15 - C  16            0.83    1.11    0.027
  27. BD (   1) C  15 - N  23        /420. BD*(   1) C  16 - C  17            1.45    1.17    0.037
  27. BD (   1) C  15 - N  23        /437. BD*(   1) N  23 - C  24            1.78    1.20    0.042
  27. BD (   1) C  15 - N  23        /438. BD*(   1) N  23 - H  39            0.57    1.17    0.023
  27. BD (   1) C  15 - N  23        /439. BD*(   1) C  24 - C  25            2.19    1.14    0.045
  28. BD (   1) C  15 - H  31        /229. RY*(   1) C  16                    0.51    1.51    0.025
  28. BD (   1) C  15 - H  31        /394. BD*(   1) C   2 - O   3            5.15    0.76    0.057
  28. BD (   1) C  15 - H  31        /417. BD*(   1) C  15 - C  16            0.84    0.87    0.024
  28. BD (   1) C  15 - H  31        /422. BD*(   1) C  16 - H  33            2.78    0.94    0.046
  28. BD (   1) C  15 - H  31        /438. BD*(   1) N  23 - H  39            4.20    0.93    0.056
  29. BD (   1) C  16 - C  17        /221. RY*(   2) C  15                    1.33    1.35    0.038
  29. BD (   1) C  16 - C  17        /247. RY*(   1) C  18                    1.41    1.81    0.045
  29. BD (   1) C  16 - C  17        /283. RY*(   1) C  22                    1.45    1.77    0.045
  29. BD (   1) C  16 - C  17        /417. BD*(   1) C  15 - C  16            1.22    0.98    0.031
  29. BD (   1) C  16 - C  17        /418. BD*(   1) C  15 - N  23            2.83    0.96    0.047
  29. BD (   1) C  16 - C  17        /421. BD*(   1) C  16 - H  32            0.86    1.05    0.027
  29. BD (   1) C  16 - C  17        /422. BD*(   1) C  16 - H  33            0.79    1.05    0.026
  29. BD (   1) C  16 - C  17        /423. BD*(   1) C  17 - C  18            2.95    1.19    0.053
  29. BD (   1) C  16 - C  17        /425. BD*(   1) C  17 - C  22            2.91    1.19    0.053
  29. BD (   1) C  16 - C  17        /426. BD*(   1) C  18 - C  19            2.53    1.20    0.049
  29. BD (   1) C  16 - C  17        /433. BD*(   1) C  21 - C  22            2.50    1.20    0.049
  30. BD (   1) C  16 - H  32        /395. BD*(   1) C   2 - C  15            4.07    0.86    0.053
  30. BD (   1) C  16 - H  32        /420. BD*(   1) C  16 - C  17            0.67    0.92    0.022
  30. BD (   1) C  16 - H  32        /423. BD*(   1) C  17 - C  18            3.71    1.07    0.056
  30. BD (   1) C  16 - H  32        /424. BD*(   2) C  17 - C  18            0.74    0.53    0.019
  31. BD (   1) C  16 - H  33        /223. RY*(   4) C  15                    0.56    1.47    0.026
  31. BD (   1) C  16 - H  33        /419. BD*(   1) C  15 - H  31            3.04    0.95    0.048
  31. BD (   1) C  16 - H  33        /420. BD*(   1) C  16 - C  17            0.59    0.92    0.021
  31. BD (   1) C  16 - H  33        /424. BD*(   2) C  17 - C  18            1.05    0.54    0.023
  31. BD (   1) C  16 - H  33        /425. BD*(   1) C  17 - C  22            3.23    1.07    0.053
  32. BD (   1) C  17 - C  18        /229. RY*(   1) C  16                    1.23    1.67    0.041
  32. BD (   1) C  17 - C  18        /256. RY*(   1) C  19                    1.10    1.85    0.040
  32. BD (   1) C  17 - C  18        /257. RY*(   2) C  19                    1.24    1.35    0.037
  32. BD (   1) C  17 - C  18        /283. RY*(   1) C  22                    0.70    1.83    0.032
  32. BD (   1) C  17 - C  18        /420. BD*(   1) C  16 - C  17            2.70    1.10    0.049
  32. BD (   1) C  17 - C  18        /421. BD*(   1) C  16 - H  32            0.90    1.11    0.028
  32. BD (   1) C  17 - C  18        /425. BD*(   1) C  17 - C  22            4.40    1.25    0.066
  32. BD (   1) C  17 - C  18        /426. BD*(   1) C  18 - C  19            3.49    1.26    0.059
  32. BD (   1) C  17 - C  18        /427. BD*(   1) C  18 - H  34            1.52    1.16    0.038
  32. BD (   1) C  17 - C  18        /430. BD*(   1) C  19 - H  35            2.29    1.15    0.046
  32. BD (   1) C  17 - C  18        /436. BD*(   1) C  22 - H  38            2.57    1.14    0.048
  33. BD (   2) C  17 - C  18        /232. RY*(   4) C  16                    0.54    1.13    0.024
  33. BD (   2) C  17 - C  18        /259. RY*(   4) C  19                    2.21    0.96    0.045
  33. BD (   2) C  17 - C  18        /285. RY*(   3) C  22                    0.53    0.87    0.021
  33. BD (   2) C  17 - C  18        /286. RY*(   4) C  22                    1.75    0.98    0.040
  33. BD (   2) C  17 - C  18        /393. BD*(   2) O   1 - C   2            1.09    0.24    0.015
  33. BD (   2) C  17 - C  18        /417. BD*(   1) C  15 - C  16            3.57    0.61    0.045
  33. BD (   2) C  17 - C  18        /418. BD*(   1) C  15 - N  23            0.58    0.59    0.018
  33. BD (   2) C  17 - C  18        /421. BD*(   1) C  16 - H  32            0.81    0.68    0.023
  33. BD (   2) C  17 - C  18        /422. BD*(   1) C  16 - H  33            0.74    0.68    0.022
  33. BD (   2) C  17 - C  18        /429. BD*(   2) C  19 - C  20           20.78    0.29    0.069
  33. BD (   2) C  17 - C  18        /434. BD*(   2) C  21 - C  22           20.34    0.28    0.068
  34. BD (   1) C  17 - C  22        /229. RY*(   1) C  16                    1.23    1.68    0.041
  34. BD (   1) C  17 - C  22        /247. RY*(   1) C  18                    0.71    1.87    0.033
  34. BD (   1) C  17 - C  22        /274. RY*(   1) C  21                    1.07    1.85    0.040
  34. BD (   1) C  17 - C  22        /275. RY*(   2) C  21                    1.26    1.34    0.037
  34. BD (   1) C  17 - C  22        /420. BD*(   1) C  16 - C  17            2.78    1.10    0.049
  34. BD (   1) C  17 - C  22        /422. BD*(   1) C  16 - H  33            0.80    1.11    0.027
  34. BD (   1) C  17 - C  22        /423. BD*(   1) C  17 - C  18            4.40    1.25    0.066
  34. BD (   1) C  17 - C  22        /427. BD*(   1) C  18 - H  34            2.59    1.16    0.049
  34. BD (   1) C  17 - C  22        /433. BD*(   1) C  21 - C  22            3.54    1.26    0.060
  34. BD (   1) C  17 - C  22        /435. BD*(   1) C  21 - H  37            2.35    1.15    0.047
  34. BD (   1) C  17 - C  22        /436. BD*(   1) C  22 - H  38            1.42    1.14    0.036
  35. BD (   1) C  18 - C  19        /238. RY*(   1) C  17                    1.08    1.84    0.040
  35. BD (   1) C  18 - C  19        /240. RY*(   3) C  17                    1.27    1.68    0.041
  35. BD (   1) C  18 - C  19        /265. RY*(   1) C  20                    0.82    1.86    0.035
  35. BD (   1) C  18 - C  19        /266. RY*(   2) C  20                    1.25    1.33    0.037
  35. BD (   1) C  18 - C  19        /420. BD*(   1) C  16 - C  17            3.80    1.10    0.058
  35. BD (   1) C  18 - C  19        /423. BD*(   1) C  17 - C  18            3.87    1.25    0.062
  35. BD (   1) C  18 - C  19        /427. BD*(   1) C  18 - H  34            1.65    1.16    0.039
  35. BD (   1) C  18 - C  19        /428. BD*(   1) C  19 - C  20            3.18    1.25    0.056
  35. BD (   1) C  18 - C  19        /430. BD*(   1) C  19 - H  35            1.36    1.15    0.035
  35. BD (   1) C  18 - C  19        /432. BD*(   1) C  20 - H  36            2.61    1.15    0.049
  36. BD (   1) C  18 - H  34        /238. RY*(   1) C  17                    1.03    1.67    0.037
  36. BD (   1) C  18 - H  34        /256. RY*(   1) C  19                    0.79    1.67    0.033
  36. BD (   1) C  18 - H  34        /423. BD*(   1) C  17 - C  18            1.23    1.07    0.032
  36. BD (   1) C  18 - H  34        /425. BD*(   1) C  17 - C  22            4.37    1.07    0.061
  36. BD (   1) C  18 - H  34        /426. BD*(   1) C  18 - C  19            1.15    1.09    0.032
  36. BD (   1) C  18 - H  34        /428. BD*(   1) C  19 - C  20            3.69    1.08    0.056
  37. BD (   1) C  19 - C  20        /247. RY*(   1) C  18                    0.69    1.87    0.032
  37. BD (   1) C  19 - C  20        /248. RY*(   2) C  18                    1.54    1.44    0.042
  37. BD (   1) C  19 - C  20        /274. RY*(   1) C  21                    0.79    1.85    0.034
  37. BD (   1) C  19 - C  20        /275. RY*(   2) C  21                    1.38    1.34    0.039
  37. BD (   1) C  19 - C  20        /426. BD*(   1) C  18 - C  19            3.19    1.26    0.057
  37. BD (   1) C  19 - C  20        /427. BD*(   1) C  18 - H  34            2.53    1.16    0.048
  37. BD (   1) C  19 - C  20        /430. BD*(   1) C  19 - H  35            1.39    1.15    0.036
  37. BD (   1) C  19 - C  20        /431. BD*(   1) C  20 - C  21            3.14    1.25    0.056
  37. BD (   1) C  19 - C  20        /432. BD*(   1) C  20 - H  36            1.40    1.15    0.036
  37. BD (   1) C  19 - C  20        /435. BD*(   1) C  21 - H  37            2.65    1.15    0.049
  38. BD (   2) C  19 - C  20        /249. RY*(   3) C  18                    0.57    0.92    0.022
  38. BD (   2) C  19 - C  20        /251. RY*(   5) C  18                    0.82    2.04    0.040
  38. BD (   2) C  19 - C  20        /259. RY*(   4) C  19                    0.50    0.96    0.022
  38. BD (   2) C  19 - C  20        /278. RY*(   5) C  21                    1.34    1.70    0.047
  38. BD (   2) C  19 - C  20        /424. BD*(   2) C  17 - C  18           20.60    0.29    0.069
  38. BD (   2) C  19 - C  20        /434. BD*(   2) C  21 - C  22           21.17    0.28    0.069
  39. BD (   1) C  19 - H  35        /247. RY*(   1) C  18                    0.63    1.69    0.029
  39. BD (   1) C  19 - H  35        /265. RY*(   1) C  20                    0.65    1.68    0.030
  39. BD (   1) C  19 - H  35        /423. BD*(   1) C  17 - C  18            4.02    1.08    0.059
  39. BD (   1) C  19 - H  35        /426. BD*(   1) C  18 - C  19            0.92    1.09    0.028
  39. BD (   1) C  19 - H  35        /428. BD*(   1) C  19 - C  20            0.83    1.08    0.027
  39. BD (   1) C  19 - H  35        /431. BD*(   1) C  20 - C  21            3.77    1.08    0.057
  40. BD (   1) C  20 - C  21        /256. RY*(   1) C  19                    0.79    1.85    0.034
  40. BD (   1) C  20 - C  21        /257. RY*(   2) C  19                    1.41    1.35    0.039
  40. BD (   1) C  20 - C  21        /283. RY*(   1) C  22                    0.62    1.83    0.030
  40. BD (   1) C  20 - C  21        /284. RY*(   2) C  22                    1.52    1.41    0.041
  40. BD (   1) C  20 - C  21        /428. BD*(   1) C  19 - C  20            3.13    1.26    0.056
  40. BD (   1) C  20 - C  21        /430. BD*(   1) C  19 - H  35            2.63    1.15    0.049
  40. BD (   1) C  20 - C  21        /432. BD*(   1) C  20 - H  36            1.38    1.15    0.036
  40. BD (   1) C  20 - C  21        /433. BD*(   1) C  21 - C  22            3.25    1.26    0.057
  40. BD (   1) C  20 - C  21        /435. BD*(   1) C  21 - H  37            1.39    1.15    0.036
  40. BD (   1) C  20 - C  21        /436. BD*(   1) C  22 - H  38            2.66    1.14    0.049
  41. BD (   1) C  20 - H  36        /256. RY*(   1) C  19                    0.71    1.68    0.031
  41. BD (   1) C  20 - H  36        /274. RY*(   1) C  21                    0.69    1.67    0.031
  41. BD (   1) C  20 - H  36        /426. BD*(   1) C  18 - C  19            3.75    1.09    0.057
  41. BD (   1) C  20 - H  36        /428. BD*(   1) C  19 - C  20            0.86    1.09    0.027
  41. BD (   1) C  20 - H  36        /431. BD*(   1) C  20 - C  21            0.84    1.08    0.027
  41. BD (   1) C  20 - H  36        /433. BD*(   1) C  21 - C  22            3.77    1.09    0.057
  42. BD (   1) C  21 - C  22        /238. RY*(   1) C  17                    1.26    1.84    0.043
  42. BD (   1) C  21 - C  22        /240. RY*(   3) C  17                    1.17    1.69    0.040
  42. BD (   1) C  21 - C  22        /265. RY*(   1) C  20                    0.87    1.86    0.036
  42. BD (   1) C  21 - C  22        /266. RY*(   2) C  20                    1.20    1.34    0.036
  42. BD (   1) C  21 - C  22        /420. BD*(   1) C  16 - C  17            3.74    1.10    0.057
  42. BD (   1) C  21 - C  22        /425. BD*(   1) C  17 - C  22            3.89    1.25    0.062
  42. BD (   1) C  21 - C  22        /431. BD*(   1) C  20 - C  21            3.20    1.26    0.057
  42. BD (   1) C  21 - C  22        /432. BD*(   1) C  20 - H  36            2.57    1.15    0.049
  42. BD (   1) C  21 - C  22        /435. BD*(   1) C  21 - H  37            1.38    1.15    0.036
  42. BD (   1) C  21 - C  22        /436. BD*(   1) C  22 - H  38            1.44    1.14    0.036
  43. BD (   2) C  21 - C  22        /239. RY*(   2) C  17                    0.63    1.02    0.025
  43. BD (   2) C  21 - C  22        /268. RY*(   4) C  20                    1.12    0.91    0.031
  43. BD (   2) C  21 - C  22        /269. RY*(   5) C  20                    0.62    2.14    0.036
  43. BD (   2) C  21 - C  22        /424. BD*(   2) C  17 - C  18           20.86    0.29    0.070
  43. BD (   2) C  21 - C  22        /429. BD*(   2) C  19 - C  20           19.94    0.29    0.068
  44. BD (   1) C  21 - H  37        /265. RY*(   1) C  20                    0.66    1.69    0.030
  44. BD (   1) C  21 - H  37        /283. RY*(   1) C  22                    0.62    1.66    0.029
  44. BD (   1) C  21 - H  37        /425. BD*(   1) C  17 - C  22            3.95    1.08    0.058
  44. BD (   1) C  21 - H  37        /428. BD*(   1) C  19 - C  20            3.71    1.09    0.057
  44. BD (   1) C  21 - H  37        /431. BD*(   1) C  20 - C  21            0.83    1.08    0.027
  44. BD (   1) C  21 - H  37        /433. BD*(   1) C  21 - C  22            0.88    1.09    0.028
  45. BD (   1) C  22 - H  38        /238. RY*(   1) C  17                    0.95    1.67    0.036
  45. BD (   1) C  22 - H  38        /274. RY*(   1) C  21                    0.69    1.68    0.030
  45. BD (   1) C  22 - H  38        /423. BD*(   1) C  17 - C  18            4.31    1.08    0.061
  45. BD (   1) C  22 - H  38        /425. BD*(   1) C  17 - C  22            1.08    1.08    0.031
  45. BD (   1) C  22 - H  38        /431. BD*(   1) C  20 - C  21            3.67    1.08    0.056
  45. BD (   1) C  22 - H  38        /433. BD*(   1) C  21 - C  22            0.92    1.09    0.028
  46. BD (   1) N  23 - C  24        /220. RY*(   1) C  15                    2.09    1.80    0.055
  46. BD (   1) N  23 - C  24        /310. RY*(   1) C  25                    0.89    1.46    0.032
  46. BD (   1) N  23 - C  24        /417. BD*(   1) C  15 - C  16            0.81    1.17    0.028
  46. BD (   1) N  23 - C  24        /418. BD*(   1) C  15 - N  23            2.28    1.16    0.046
  46. BD (   1) N  23 - C  24        /438. BD*(   1) N  23 - H  39            0.83    1.23    0.028
  46. BD (   1) N  23 - C  24        /440. BD*(   1) C  24 - O  26            0.65    1.43    0.027
  46. BD (   1) N  23 - C  24        /443. BD*(   1) C  25 - H  41            0.87    1.26    0.030
  47. BD (   1) N  23 - H  39        /220. RY*(   1) C  15                    0.80    1.64    0.032
  47. BD (   1) N  23 - H  39        /221. RY*(   2) C  15                    0.61    1.38    0.026
  47. BD (   1) N  23 - H  39        /302. RY*(   2) C  24                    0.54    1.92    0.029
  47. BD (   1) N  23 - H  39        /304. RY*(   4) C  24                    0.85    2.49    0.041
  47. BD (   1) N  23 - H  39        /419. BD*(   1) C  15 - H  31            1.58    1.11    0.037
  47. BD (   1) N  23 - H  39        /440. BD*(   1) C  24 - O  26            4.01    1.27    0.064
  48. BD (   1) C  24 - C  25        /293. RY*(   2) N  23                    0.97    1.77    0.037
  48. BD (   1) C  24 - C  25        /319. RY*(   1) O  26                    1.04    1.88    0.040
  48. BD (   1) C  24 - C  25        /418. BD*(   1) C  15 - N  23            4.18    0.98    0.057
  48. BD (   1) C  24 - C  25        /440. BD*(   1) C  24 - O  26            1.32    1.25    0.036
  48. BD (   1) C  24 - C  25        /442. BD*(   1) C  25 - H  40            0.52    1.06    0.021
  48. BD (   1) C  24 - C  25        /444. BD*(   1) C  25 - H  42            0.50    1.07    0.021
  49. BD (   1) C  24 - O  26        /301. RY*(   1) C  24                    1.83    1.62    0.049
  49. BD (   1) C  24 - O  26        /437. BD*(   1) N  23 - C  24            0.78    1.51    0.031
  49. BD (   1) C  24 - O  26        /438. BD*(   1) N  23 - H  39            1.43    1.48    0.041
  49. BD (   1) C  24 - O  26        /439. BD*(   1) C  24 - C  25            1.47    1.45    0.042
  50. BD (   2) C  24 - O  26        /292. RY*(   1) N  23                    0.51    1.29    0.023
  50. BD (   2) C  24 - O  26        /441. BD*(   2) C  24 - O  26            0.85    0.39    0.017
  50. BD (   2) C  24 - O  26        /442. BD*(   1) C  25 - H  40            1.26    0.80    0.028
  50. BD (   2) C  24 - O  26        /444. BD*(   1) C  25 - H  42            1.65    0.80    0.032
  51. BD (   1) C  25 - H  40        /440. BD*(   1) C  24 - O  26            3.14    1.12    0.053
  51. BD (   1) C  25 - H  40        /441. BD*(   2) C  24 - O  26            3.20    0.53    0.039
  52. BD (   1) C  25 - H  41        /437. BD*(   1) N  23 - C  24            4.76    0.95    0.061
  52. BD (   1) C  25 - H  41        /440. BD*(   1) C  24 - O  26            0.60    1.11    0.023
  53. BD (   1) C  25 - H  42        /440. BD*(   1) C  24 - O  26            1.72    1.12    0.039
  53. BD (   1) C  25 - H  42        /441. BD*(   2) C  24 - O  26            5.98    0.53    0.053
  54. CR (   1) O   1                /103. RY*(   1) C   2                    8.56   19.48    0.367
  54. CR (   1) O   1                /395. BD*(   1) C   2 - C  15            1.02   19.26    0.127
  55. CR (   1) C   2                /394. BD*(   1) C   2 - O   3            0.88   10.49    0.089
  55. CR (   1) C   2                /396. BD*(   1) O   3 - N   4            0.62   10.44    0.073
  56. CR (   1) O   3                /103. RY*(   1) C   2                    0.98   19.63    0.125
  56. CR (   1) O   3                /104. RY*(   2) C   2                    1.55   20.43    0.159
  56. CR (   1) O   3                /123. RY*(   3) N   4                    1.16   20.16    0.137
  56. CR (   1) O   3                /397. BD*(   1) N   4 - C   5            0.59   19.42    0.098
  56. CR (   1) O   3                /398. BD*(   1) N   4 - C  12            0.55   19.41    0.095
  57. CR (   1) N   4                /131. RY*(   2) C   5                    1.96   15.47    0.156
  57. CR (   1) N   4                /194. RY*(   2) C  12                    1.91   15.49    0.154
  57. CR (   1) N   4                /394. BD*(   1) C   2 - O   3            0.93   14.56    0.108
  57. CR (   1) N   4                /396. BD*(   1) O   3 - N   4            0.73   14.52    0.093
  57. CR (   1) N   4                /400. BD*(   1) C   5 - O  14            0.51   14.91    0.078
  58. CR (   1) C   5                /139. RY*(   1) C   6                    0.68   11.33    0.078
  58. CR (   1) C   5                /396. BD*(   1) O   3 - N   4            0.86   10.43    0.085
  58. CR (   1) C   5                /398. BD*(   1) N   4 - C  12            0.97   10.58    0.093
  58. CR (   1) C   5                /402. BD*(   1) C   6 - C   7            1.11   10.77    0.098
  58. CR (   1) C   5                /403. BD*(   1) C   6 - C  11            0.51   10.74    0.067
  59. CR (   1) C   6                /131. RY*(   2) C   5                    1.01   11.26    0.095
  59. CR (   1) C   6                /149. RY*(   2) C   7                    1.70   10.76    0.121
  59. CR (   1) C   6                /184. RY*(   1) C  11                    0.76   11.21    0.082
  59. CR (   1) C   6                /185. RY*(   2) C  11                    1.04   11.09    0.096
  59. CR (   1) C   6                /400. BD*(   1) C   5 - O  14            0.98   10.70    0.092
  59. CR (   1) C   6                /403. BD*(   1) C   6 - C  11            0.83   10.63    0.084
  59. CR (   1) C   6                /405. BD*(   1) C   7 - C   8            0.77   10.63    0.081
  59. CR (   1) C   6                /406. BD*(   1) C   7 - H  27            0.71   10.54    0.077
  59. CR (   1) C   6                /412. BD*(   1) C  10 - C  11            1.25   10.65    0.104
  59. CR (   1) C   6                /414. BD*(   1) C  11 - C  12            0.63   10.51    0.074
  60. CR (   1) C   7                /141. RY*(   3) C   6                    1.40   10.80    0.110
  60. CR (   1) C   7                /158. RY*(   2) C   8                    1.32   10.74    0.106
  60. CR (   1) C   7                /159. RY*(   3) C   8                    0.67   10.75    0.076
  60. CR (   1) C   7                /328. RY*(   1) H  27                    0.74   10.42    0.078
  60. CR (   1) C   7                /399. BD*(   1) C   5 - C   6            1.45   10.50    0.112
  60. CR (   1) C   7                /402. BD*(   1) C   6 - C   7            0.50   10.65    0.066
  60. CR (   1) C   7                /403. BD*(   1) C   6 - C  11            1.28   10.63    0.105
  60. CR (   1) C   7                /407. BD*(   1) C   8 - C   9            0.94   10.64    0.089
  60. CR (   1) C   7                /409. BD*(   1) C   8 - H  28            0.61   10.54    0.072
  61. CR (   1) C   8                /149. RY*(   2) C   7                    0.76   10.76    0.081
  61. CR (   1) C   8                /151. RY*(   4) C   7                    0.69   10.71    0.077
  61. CR (   1) C   8                /167. RY*(   2) C   9                    1.60   10.74    0.117
  61. CR (   1) C   8                /332. RY*(   1) H  28                    0.71   10.44    0.077
  61. CR (   1) C   8                /402. BD*(   1) C   6 - C   7            0.95   10.66    0.090
  61. CR (   1) C   8                /406. BD*(   1) C   7 - H  27            0.70   10.55    0.077
  61. CR (   1) C   8                /410. BD*(   1) C   9 - C  10            0.99   10.64    0.092
  61. CR (   1) C   8                /411. BD*(   1) C   9 - H  29            0.62   10.55    0.073
  62. CR (   1) C   9                /158. RY*(   2) C   8                    1.60   10.74    0.117
  62. CR (   1) C   9                /176. RY*(   2) C  10                    0.75   10.76    0.080
  62. CR (   1) C   9                /178. RY*(   4) C  10                    0.70   10.70    0.078
  62. CR (   1) C   9                /336. RY*(   1) H  29                    0.71   10.44    0.077
  62. CR (   1) C   9                /405. BD*(   1) C   7 - C   8            0.99   10.64    0.092
  62. CR (   1) C   9                /409. BD*(   1) C   8 - H  28            0.62   10.55    0.073
  62. CR (   1) C   9                /412. BD*(   1) C  10 - C  11            0.95   10.66    0.090
  62. CR (   1) C   9                /413. BD*(   1) C  10 - H  30            0.70   10.55    0.077
  63. CR (   1) C  10                /167. RY*(   2) C   9                    1.32   10.74    0.107
  63. CR (   1) C  10                /168. RY*(   3) C   9                    0.67   10.75    0.076
  63. CR (   1) C  10                /186. RY*(   3) C  11                    1.39   10.80    0.109
  63. CR (   1) C  10                /340. RY*(   1) H  30                    0.74   10.42    0.078
  63. CR (   1) C  10                /403. BD*(   1) C   6 - C  11            1.28   10.63    0.105
  63. CR (   1) C  10                /407. BD*(   1) C   8 - C   9            0.94   10.64    0.089
  63. CR (   1) C  10                /411. BD*(   1) C   9 - H  29            0.61   10.54    0.072
  63. CR (   1) C  10                /414. BD*(   1) C  11 - C  12            1.47   10.51    0.113
  64. CR (   1) C  11                /139. RY*(   1) C   6                    0.74   11.22    0.081
  64. CR (   1) C  11                /140. RY*(   2) C   6                    1.07   11.08    0.097
  64. CR (   1) C  11                /176. RY*(   2) C  10                    1.70   10.76    0.121
  64. CR (   1) C  11                /194. RY*(   2) C  12                    1.01   11.28    0.095
  64. CR (   1) C  11                /399. BD*(   1) C   5 - C   6            0.63   10.50    0.074
  64. CR (   1) C  11                /402. BD*(   1) C   6 - C   7            1.25   10.65    0.103
  64. CR (   1) C  11                /403. BD*(   1) C   6 - C  11            0.84   10.63    0.085
  64. CR (   1) C  11                /410. BD*(   1) C   9 - C  10            0.77   10.63    0.081
  64. CR (   1) C  11                /413. BD*(   1) C  10 - H  30            0.71   10.54    0.078
  64. CR (   1) C  11                /415. BD*(   1) C  12 - O  13            1.03   10.69    0.094
  65. CR (   1) C  12                /184. RY*(   1) C  11                    0.67   11.33    0.078
  65. CR (   1) C  12                /396. BD*(   1) O   3 - N   4            0.73   10.43    0.079
  65. CR (   1) C  12                /397. BD*(   1) N   4 - C   5            0.99   10.58    0.094
  65. CR (   1) C  12                /403. BD*(   1) C   6 - C  11            0.51   10.74    0.066
  65. CR (   1) C  12                /412. BD*(   1) C  10 - C  11            1.14   10.77    0.099
  66. CR (   1) O  13                /193. RY*(   1) C  12                    7.26   19.44    0.337
  66. CR (   1) O  13                /414. BD*(   1) C  11 - C  12            0.97   19.31    0.124
  67. CR (   1) O  14                /130. RY*(   1) C   5                    7.25   19.44    0.337
  67. CR (   1) O  14                /397. BD*(   1) N   4 - C   5            0.53   19.27    0.093
  67. CR (   1) O  14                /399. BD*(   1) C   5 - C   6            0.94   19.31    0.123
  68. CR (   1) C  15                /104. RY*(   2) C   2                    0.57   11.51    0.073
  68. CR (   1) C  15                /108. RY*(   6) C   2                    0.63   11.33    0.075
  68. CR (   1) C  15                /232. RY*(   4) C  16                    0.77   11.01    0.082
  68. CR (   1) C  15                /344. RY*(   1) H  31                    0.86   10.56    0.085
  68. CR (   1) C  15                /392. BD*(   1) O   1 - C   2            0.97   10.74    0.092
  68. CR (   1) C  15                /437. BD*(   1) N  23 - C  24            0.92   10.58    0.090
  68. CR (   1) C  15                /438. BD*(   1) N  23 - H  39            0.56   10.55    0.069
  69. CR (   1) C  16                /223. RY*(   4) C  15                    0.85   11.05    0.087
  69. CR (   1) C  16                /238. RY*(   1) C  17                    0.53   11.25    0.069
  69. CR (   1) C  16                /348. RY*(   1) H  32                    0.63   10.47    0.072
  69. CR (   1) C  16                /352. RY*(   1) H  33                    0.63   10.48    0.073
  69. CR (   1) C  16                /423. BD*(   1) C  17 - C  18            0.82   10.65    0.084
  69. CR (   1) C  16                /425. BD*(   1) C  17 - C  22            0.79   10.65    0.083
  70. CR (   1) C  17                /230. RY*(   2) C  16                    0.87   10.76    0.086
  70. CR (   1) C  17                /248. RY*(   2) C  18                    1.75   10.83    0.123
  70. CR (   1) C  17                /284. RY*(   2) C  22                    1.76   10.79    0.123
  70. CR (   1) C  17                /426. BD*(   1) C  18 - C  19            0.88   10.65    0.087
  70. CR (   1) C  17                /427. BD*(   1) C  18 - H  34            0.69   10.55    0.076
  70. CR (   1) C  17                /433. BD*(   1) C  21 - C  22            0.92   10.65    0.089
  70. CR (   1) C  17                /436. BD*(   1) C  22 - H  38            0.67   10.53    0.075
  71. CR (   1) C  18                /238. RY*(   1) C  17                    0.65   11.22    0.076
  71. CR (   1) C  18                /240. RY*(   3) C  17                    1.37   11.06    0.110
  71. CR (   1) C  18                /257. RY*(   2) C  19                    1.54   10.72    0.115
  71. CR (   1) C  18                /356. RY*(   1) H  34                    0.88   10.54    0.086
  71. CR (   1) C  18                /420. BD*(   1) C  16 - C  17            1.13   10.47    0.098
  71. CR (   1) C  18                /425. BD*(   1) C  17 - C  22            1.11   10.63    0.098
  71. CR (   1) C  18                /428. BD*(   1) C  19 - C  20            0.99   10.63    0.092
  71. CR (   1) C  18                /430. BD*(   1) C  19 - H  35            0.64   10.53    0.074
  72. CR (   1) C  19                /248. RY*(   2) C  18                    0.72   10.82    0.079
  72. CR (   1) C  19                /249. RY*(   3) C  18                    0.69   10.73    0.077
  72. CR (   1) C  19                /266. RY*(   2) C  20                    1.46   10.72    0.112
  72. CR (   1) C  19                /267. RY*(   3) C  20                    0.54   10.72    0.068
  72. CR (   1) C  19                /360. RY*(   1) H  35                    0.68   10.42    0.075
  72. CR (   1) C  19                /423. BD*(   1) C  17 - C  18            1.10   10.63    0.097
  72. CR (   1) C  19                /427. BD*(   1) C  18 - H  34            0.72   10.55    0.078
  72. CR (   1) C  19                /431. BD*(   1) C  20 - C  21            0.95   10.64    0.090
  72. CR (   1) C  19                /432. BD*(   1) C  20 - H  36            0.70   10.53    0.077
  73. CR (   1) C  20                /257. RY*(   2) C  19                    1.39   10.73    0.109
  73. CR (   1) C  20                /258. RY*(   3) C  19                    0.61   10.75    0.072
  73. CR (   1) C  20                /275. RY*(   2) C  21                    1.40   10.72    0.109
  73. CR (   1) C  20                /276. RY*(   3) C  21                    0.50   10.81    0.066
  73. CR (   1) C  20                /364. RY*(   1) H  36                    0.68   10.42    0.075
  73. CR (   1) C  20                /426. BD*(   1) C  18 - C  19            0.97   10.65    0.091
  73. CR (   1) C  20                /430. BD*(   1) C  19 - H  35            0.70   10.54    0.077
  73. CR (   1) C  20                /433. BD*(   1) C  21 - C  22            0.97   10.64    0.091
  73. CR (   1) C  20                /435. BD*(   1) C  21 - H  37            0.70   10.53    0.077
  74. CR (   1) C  21                /266. RY*(   2) C  20                    1.48   10.72    0.113
  74. CR (   1) C  21                /267. RY*(   3) C  20                    0.55   10.72    0.069
  74. CR (   1) C  21                /284. RY*(   2) C  22                    0.64   10.79    0.074
  74. CR (   1) C  21                /285. RY*(   3) C  22                    0.88   10.68    0.087
  74. CR (   1) C  21                /368. RY*(   1) H  37                    0.67   10.42    0.075
  74. CR (   1) C  21                /425. BD*(   1) C  17 - C  22            1.09   10.64    0.097
  74. CR (   1) C  21                /428. BD*(   1) C  19 - C  20            0.94   10.64    0.090
  74. CR (   1) C  21                /432. BD*(   1) C  20 - H  36            0.70   10.53    0.077
  74. CR (   1) C  21                /436. BD*(   1) C  22 - H  38            0.73   10.53    0.078
  75. CR (   1) C  22                /238. RY*(   1) C  17                    0.54   11.23    0.069
  75. CR (   1) C  22                /240. RY*(   3) C  17                    1.46   11.07    0.113
  75. CR (   1) C  22                /275. RY*(   2) C  21                    1.54   10.72    0.115
  75. CR (   1) C  22                /372. RY*(   1) H  38                    0.66   10.43    0.074
  75. CR (   1) C  22                /420. BD*(   1) C  16 - C  17            1.14   10.48    0.098
  75. CR (   1) C  22                /423. BD*(   1) C  17 - C  18            1.12   10.63    0.098
  75. CR (   1) C  22                /431. BD*(   1) C  20 - C  21            0.97   10.64    0.091
  75. CR (   1) C  22                /435. BD*(   1) C  21 - H  37            0.67   10.53    0.075
  76. CR (   1) N  23                /221. RY*(   2) C  15                    1.62   14.94    0.139
  76. CR (   1) N  23                /301. RY*(   1) C  24                    0.72   14.77    0.092
  76. CR (   1) N  23                /302. RY*(   2) C  24                    2.21   15.47    0.166
  76. CR (   1) N  23                /376. RY*(   1) H  39                    0.55   14.68    0.081
  77. CR (   1) C  24                /311. RY*(   2) C  25                    1.11   10.85    0.098
  77. CR (   1) C  24                /418. BD*(   1) C  15 - N  23            1.49   10.53    0.113
  77. CR (   1) C  24                /438. BD*(   1) N  23 - H  39            0.69   10.60    0.076
  78. CR (   1) C  25                /302. RY*(   2) C  24                    0.92   11.35    0.091
  78. CR (   1) C  25                /380. RY*(   1) H  40                    0.70   10.48    0.076
  78. CR (   1) C  25                /384. RY*(   1) H  41                    0.75   10.46    0.079
  78. CR (   1) C  25                /388. RY*(   1) H  42                    0.75   10.48    0.079
  78. CR (   1) C  25                /440. BD*(   1) C  24 - O  26            0.68   10.70    0.076
  79. CR (   1) O  26                /301. RY*(   1) C  24                    7.35   19.41    0.339
  79. CR (   1) O  26                /439. BD*(   1) C  24 - C  25            0.77   19.25    0.110
  80. LP (   1) O   1                /103. RY*(   1) C   2                   17.39    1.26    0.132
  80. LP (   1) O   1                /394. BD*(   1) C   2 - O   3            1.03    0.93    0.028
  80. LP (   1) O   1                /395. BD*(   1) C   2 - C  15            3.31    1.04    0.053
  81. LP (   2) O   1                /104. RY*(   2) C   2                    2.81    1.67    0.064
  81. LP (   2) O   1                /105. RY*(   3) C   2                    2.60    1.55    0.059
  81. LP (   2) O   1                /106. RY*(   4) C   2                    1.06    1.25    0.034
  81. LP (   2) O   1                /108. RY*(   6) C   2                    0.82    1.49    0.033
  81. LP (   2) O   1                /394. BD*(   1) C   2 - O   3           44.39    0.55    0.140
  81. LP (   2) O   1                /395. BD*(   1) C   2 - C  15           17.38    0.66    0.098
  82. LP (   1) O   3                /103. RY*(   1) C   2                    1.73    1.22    0.041
  82. LP (   1) O   3                /104. RY*(   2) C   2                    0.52    2.01    0.029
  82. LP (   1) O   3                /105. RY*(   3) C   2                    1.01    1.89    0.039
  82. LP (   1) O   3                /121. RY*(   1) N   4                    1.03    1.78    0.039
  82. LP (   1) O   3                /123. RY*(   3) N   4                    1.27    1.74    0.042
  82. LP (   1) O   3                /392. BD*(   1) O   1 - C   2            5.08    1.25    0.071
  82. LP (   1) O   3                /397. BD*(   1) N   4 - C   5            1.85    1.00    0.039
  82. LP (   1) O   3                /398. BD*(   1) N   4 - C  12            1.61    1.00    0.036
  83. LP (   2) O   3                /107. RY*(   5) C   2                    1.60    2.22    0.055
  83. LP (   2) O   3                /110. RY*(   8) C   2                    0.50    2.23    0.031
  83. LP (   2) O   3                /124. RY*(   4) N   4                    1.39    2.94    0.059
  83. LP (   2) O   3                /393. BD*(   2) O   1 - C   2           30.91    0.38    0.096
  83. LP (   2) O   3                /397. BD*(   1) N   4 - C   5            4.99    0.74    0.055
  83. LP (   2) O   3                /398. BD*(   1) N   4 - C  12            5.39    0.74    0.057
  84. LP (   1) N   4                /114. RY*(   3) O   3                    1.10    2.09    0.047
  84. LP (   1) N   4                /132. RY*(   3) C   5                    1.69    1.97    0.056
  84. LP (   1) N   4                /195. RY*(   3) C  12                    1.65    1.97    0.056
  84. LP (   1) N   4                /394. BD*(   1) C   2 - O   3            4.37    0.57    0.047
  84. LP (   1) N   4                /395. BD*(   1) C   2 - C  15            0.56    0.68    0.019
  84. LP (   1) N   4                /401. BD*(   2) C   5 - O  14           42.64    0.31    0.105
  84. LP (   1) N   4                /416. BD*(   2) C  12 - O  13           43.23    0.31    0.105
  85. LP*(   1) C   7                /143. RY*(   5) C   6                    1.88    1.66    0.072
  85. LP*(   1) C   7                /150. RY*(   3) C   7                    3.47    0.84    0.070
  85. LP*(   1) C   7                /161. RY*(   5) C   8                    2.90    1.06    0.072
  85. LP*(   1) C   7                /401. BD*(   2) C   5 - O  14            0.55    0.13    0.010
  85. LP*(   1) C   7                /404. BD*(   2) C   6 - C  11           77.77    0.14    0.113
  85. LP*(   1) C   7                /408. BD*(   2) C   8 - C   9           64.19    0.14    0.107
  86. LP (   1) C  10                /170. RY*(   5) C   9                    2.87    1.09    0.072
  86. LP (   1) C  10                /177. RY*(   3) C  10                    3.46    0.85    0.070
  86. LP (   1) C  10                /188. RY*(   5) C  11                    1.78    1.74    0.072
  86. LP (   1) C  10                /404. BD*(   2) C   6 - C  11           77.32    0.14    0.112
  86. LP (   1) C  10                /408. BD*(   2) C   8 - C   9           63.93    0.14    0.107
  86. LP (   1) C  10                /416. BD*(   2) C  12 - O  13            0.58    0.13    0.010
  87. LP (   1) O  13                /193. RY*(   1) C  12                   14.87    1.21    0.120
  87. LP (   1) O  13                /398. BD*(   1) N   4 - C  12            1.71    1.04    0.038
  87. LP (   1) O  13                /414. BD*(   1) C  11 - C  12            3.13    1.09    0.053
  88. LP (   2) O  13                /194. RY*(   2) C  12                    2.14    1.47    0.052
  88. LP (   2) O  13                /196. RY*(   4) C  12                    1.63    1.35    0.044
  88. LP (   2) O  13                /197. RY*(   5) C  12                    2.41    1.85    0.062
  88. LP (   2) O  13                /398. BD*(   1) N   4 - C  12           31.62    0.65    0.130
  88. LP (   2) O  13                /414. BD*(   1) C  11 - C  12           19.07    0.69    0.105
  89. LP (   1) O  14                /130. RY*(   1) C   5                   14.62    1.21    0.119
  89. LP (   1) O  14                /397. BD*(   1) N   4 - C   5            1.90    1.04    0.041
  89. LP (   1) O  14                /399. BD*(   1) C   5 - C   6            2.99    1.08    0.051
  90. LP (   2) O  14                /131. RY*(   2) C   5                    2.17    1.45    0.052
  90. LP (   2) O  14                /133. RY*(   4) C   5                    1.88    1.41    0.048
  90. LP (   2) O  14                /134. RY*(   5) C   5                    2.38    1.80    0.061
  90. LP (   2) O  14                /397. BD*(   1) N   4 - C   5           31.74    0.65    0.130
  90. LP (   2) O  14                /399. BD*(   1) C   5 - C   6           19.23    0.69    0.105
  90. LP (   2) O  14                /427. BD*(   1) C  18 - H  34            0.70    0.78    0.022
  91. LP (   1) N  23                /224. RY*(   5) C  15                    0.74    2.09    0.038
  91. LP (   1) N  23                /303. RY*(   3) C  24                    1.89    1.99    0.059
  91. LP (   1) N  23                /308. RY*(   8) C  24                    0.60    1.80    0.032
  91. LP (   1) N  23                /377. RY*(   2) H  39                    1.04    1.96    0.043
  91. LP (   1) N  23                /393. BD*(   2) O   1 - C   2            2.91    0.27    0.026
  91. LP (   1) N  23                /395. BD*(   1) C   2 - C  15            5.42    0.63    0.055
  91. LP (   1) N  23                /417. BD*(   1) C  15 - C  16            4.76    0.63    0.052
  91. LP (   1) N  23                /420. BD*(   1) C  16 - C  17            0.68    0.69    0.021
  91. LP (   1) N  23                /441. BD*(   2) C  24 - O  26           55.36    0.30    0.114
  92. LP (   1) O  26                /301. RY*(   1) C  24                   15.36    1.20    0.121
  92. LP (   1) O  26                /437. BD*(   1) N  23 - C  24            1.67    1.09    0.039
  92. LP (   1) O  26                /439. BD*(   1) C  24 - C  25            2.13    1.03    0.042
  93. LP (   2) O  26                /302. RY*(   2) C  24                    2.88    1.51    0.061
  93. LP (   2) O  26                /304. RY*(   4) C  24                    2.37    2.08    0.065
  93. LP (   2) O  26                /419. BD*(   1) C  15 - H  31            0.73    0.70    0.021
  93. LP (   2) O  26                /437. BD*(   1) N  23 - C  24           25.62    0.70    0.121
  93. LP (   2) O  26                /439. BD*(   1) C  24 - C  25           19.56    0.64    0.102
 393. BD*(   2) O   1 - C   2        / 95. RY*(   2) O   1                    1.12    1.12    0.112
 393. BD*(   2) O   1 - C   2        /107. RY*(   5) C   2                    1.03    1.85    0.137
 393. BD*(   2) O   1 - C   2        /417. BD*(   1) C  15 - C  16            0.74    0.36    0.047
 393. BD*(   2) O   1 - C   2        /418. BD*(   1) C  15 - N  23            1.06    0.35    0.056
 394. BD*(   1) C   2 - O   3        /104. RY*(   2) C   2                    2.75    1.13    0.176
 394. BD*(   1) C   2 - O   3        /112. RY*(   1) O   3                    0.64    0.97    0.080
 394. BD*(   1) C   2 - O   3        /116. RY*(   5) O   3                    0.65    2.62    0.135
 394. BD*(   1) C   2 - O   3        /392. BD*(   1) O   1 - C   2            0.66    0.36    0.047
 394. BD*(   1) C   2 - O   3        /418. BD*(   1) C  15 - N  23            0.61    0.10    0.023
 397. BD*(   1) N   4 - C   5        /122. RY*(   2) N   4                    0.66    0.83    0.090
 397. BD*(   1) N   4 - C   5        /125. RY*(   5) N   4                    1.02    1.01    0.125
 397. BD*(   1) N   4 - C   5        /131. RY*(   2) C   5                    2.52    0.80    0.166
 397. BD*(   1) N   4 - C   5        /400. BD*(   1) C   5 - O  14            0.77    0.23    0.049
 397. BD*(   1) N   4 - C   5        /402. BD*(   1) C   6 - C   7            0.66    0.19    0.039
 397. BD*(   1) N   4 - C   5        /403. BD*(   1) C   6 - C  11            1.95    0.16    0.061
 397. BD*(   1) N   4 - C   5        /414. BD*(   1) C  11 - C  12            5.00    0.04    0.043
 397. BD*(   1) N   4 - C   5        /415. BD*(   1) C  12 - O  13            0.75    0.23    0.048
 398. BD*(   1) N   4 - C  12        /122. RY*(   2) N   4                    0.58    0.83    0.084
 398. BD*(   1) N   4 - C  12        /125. RY*(   5) N   4                    1.08    1.01    0.129
 398. BD*(   1) N   4 - C  12        /194. RY*(   2) C  12                    2.39    0.81    0.164
 398. BD*(   1) N   4 - C  12        /399. BD*(   1) C   5 - C   6            5.44    0.04    0.044
 398. BD*(   1) N   4 - C  12        /400. BD*(   1) C   5 - O  14            0.74    0.23    0.049
 398. BD*(   1) N   4 - C  12        /403. BD*(   1) C   6 - C  11            1.98    0.16    0.062
 398. BD*(   1) N   4 - C  12        /412. BD*(   1) C  10 - C  11            0.68    0.19    0.040
 398. BD*(   1) N   4 - C  12        /415. BD*(   1) C  12 - O  13            0.66    0.23    0.045
 401. BD*(   2) C   5 - O  14        /132. RY*(   3) C   5                    1.21    1.66    0.117
 401. BD*(   2) C   5 - O  14        /136. RY*(   7) C   5                    0.75    1.50    0.088
 401. BD*(   2) C   5 - O  14        /212. RY*(   2) O  14                    1.60    1.11    0.110
 401. BD*(   2) C   5 - O  14        /404. BD*(   2) C   6 - C  11          206.41    0.01    0.072
 404. BD*(   2) C   6 - C  11        /142. RY*(   4) C   6                    2.32    0.98    0.092
 404. BD*(   2) C   6 - C  11        /150. RY*(   3) C   7                    0.94    0.70    0.050
 404. BD*(   2) C   6 - C  11        /177. RY*(   3) C  10                    0.94    0.70    0.050
 404. BD*(   2) C   6 - C  11        /187. RY*(   4) C  11                    2.50    0.90    0.092
 408. BD*(   2) C   8 - C   9        /160. RY*(   4) C   8                    0.97    1.57    0.090
 408. BD*(   2) C   8 - C   9        /161. RY*(   5) C   8                    0.54    0.92    0.051
 408. BD*(   2) C   8 - C   9        /169. RY*(   4) C   9                    1.01    1.55    0.091
 416. BD*(   2) C  12 - O  13        /195. RY*(   3) C  12                    1.20    1.66    0.115
 416. BD*(   2) C  12 - O  13        /199. RY*(   7) C  12                    0.72    1.53    0.086
 416. BD*(   2) C  12 - O  13        /203. RY*(   2) O  13                    1.64    1.10    0.110
 416. BD*(   2) C  12 - O  13        /404. BD*(   2) C   6 - C  11          164.44    0.01    0.072
 424. BD*(   2) C  17 - C  18        /239. RY*(   2) C  17                    0.70    0.73    0.048
 424. BD*(   2) C  17 - C  18        /249. RY*(   3) C  18                    1.24    0.63    0.060
 424. BD*(   2) C  17 - C  18        /250. RY*(   4) C  18                    2.16    0.76    0.086
 424. BD*(   2) C  17 - C  18        /259. RY*(   4) C  19                    0.71    0.67    0.047
 424. BD*(   2) C  17 - C  18        /286. RY*(   4) C  22                    0.58    0.69    0.042
 424. BD*(   2) C  17 - C  18        /417. BD*(   1) C  15 - C  16            1.86    0.32    0.050
 424. BD*(   2) C  17 - C  18        /422. BD*(   1) C  16 - H  33            0.73    0.39    0.035
 429. BD*(   2) C  19 - C  20        /259. RY*(   4) C  19                    1.60    0.67    0.072
 429. BD*(   2) C  19 - C  20        /260. RY*(   5) C  19                    0.67    1.80    0.077
 429. BD*(   2) C  19 - C  20        /268. RY*(   4) C  20                    3.12    0.63    0.097
 434. BD*(   2) C  21 - C  22        /276. RY*(   3) C  21                    0.54    0.71    0.043
 434. BD*(   2) C  21 - C  22        /277. RY*(   4) C  21                    1.90    0.99    0.095
 434. BD*(   2) C  21 - C  22        /285. RY*(   3) C  22                    0.78    0.58    0.047
 434. BD*(   2) C  21 - C  22        /286. RY*(   4) C  22                    0.87    0.69    0.054
 434. BD*(   2) C  21 - C  22        /287. RY*(   5) C  22                    0.67    1.79    0.076
 441. BD*(   2) C  24 - O  26        /303. RY*(   3) C  24                    1.47    1.70    0.123
 441. BD*(   2) C  24 - O  26        /305. RY*(   5) C  24                    0.90    0.99    0.074
 441. BD*(   2) C  24 - O  26        /308. RY*(   8) C  24                    0.64    1.51    0.077
 441. BD*(   2) C  24 - O  26        /320. RY*(   2) O  26                    1.67    1.09    0.105
 441. BD*(   2) C  24 - O  26        /442. BD*(   1) C  25 - H  40            0.84    0.40    0.045
 441. BD*(   2) C  24 - O  26        /444. BD*(   1) C  25 - H  42            1.17    0.41    0.053


 Natural Bond Orbitals (Summary):

                                                            Principal Delocalizations
           NBO                        Occupancy    Energy   (geminal,vicinal,remote)
 ====================================================================================
 Molecular unit  1  (C19H16N2O5)
     1. BD (   1) O   1 - C   2          1.99608    -1.15008  395(g),103(g),220(v)
     2. BD (   2) O   1 - C   2          1.98965    -0.42056  418(v),417(v)
     3. BD (   1) C   2 - O   3          1.98636    -0.89564  123(v),419(v),397(v),121(v)
                                                    398(v),221(v),220(v)
     4. BD (   1) C   2 - C  15          1.96582    -0.66702  396(v),392(g),94(v),421(v)
                                                    229(v),417(g),437(v),112(v)
                                                    293(v),292(v)
     5. BD (   1) O   3 - N   4          1.98930    -0.94748  395(v),103(v),414(v),399(v)
                                                    193(v),130(v),220(r)
     6. BD (   1) N   4 - C   5          1.98391    -0.82454  402(v),415(v),398(g),394(v)
                                                    194(v),140(v),400(g),113(v)
                                                    211(v),197(v)
     7. BD (   1) N   4 - C  12          1.98372    -0.82417  412(v),400(v),397(g),394(v)
                                                    131(v),185(v),415(g),113(v)
                                                    134(v),202(v)
     8. BD (   1) C   5 - C   6          1.96479    -0.67790  396(v),412(v),402(g),403(g)
                                                    400(g),405(v),211(v),148(v)
                                                    184(v)
     9. BD (   1) C   5 - O  14          1.99445    -1.11836  399(g),130(g),398(v),397(g)
                                                    403(v)
    10. BD (   2) C   5 - O  14          1.97284    -0.40934  404(v)
    11. BD (   1) C   6 - C   7          1.97201    -0.72577  403(g),399(g),405(g),409(v)
                                                    414(v),406(g),158(v),157(v)
                                                    130(v),397(v)
    12. BD (   1) C   6 - C  11          1.95783    -0.70351  412(g),402(g),415(v),400(v)
                                                    413(v),406(v),414(g),399(g)
                                                    148(v),175(v),196(v),133(v)
    13. BD (   2) C   6 - C  11          1.62593    -0.28612  86(v),85(v),416(v),401(v)
                                                    177(v),150(v),195(v)
    14. BD (   1) C   7 - C   8          1.97631    -0.71027  399(v),402(g),407(g),411(v)
                                                    139(v),406(g),167(v),409(g)
                                                    166(v)
    15. BD (   1) C   7 - H  27          1.97922    -0.53906  403(v),407(v),402(g),405(g)
                                                    139(v),157(v)
    16. BD (   1) C   8 - C   9          1.97888    -0.71469  410(g),405(g),413(v),406(v)
                                                    149(v),176(v),411(g),409(g)
    17. BD (   2) C   8 - C   9          1.64252    -0.28214  86(v),85(v),179(v),152(v)
                                                    170(g),161(g),150(v),177(v)
    18. BD (   1) C   8 - H  28          1.97981    -0.53702  410(v),402(v),407(g),405(g)
                                                    166(v),148(v)
    19. BD (   1) C   9 - C  10          1.97631    -0.71047  414(v),412(g),407(g),409(v)
                                                    184(v),413(g),158(v),411(g)
                                                    157(v)
    20. BD (   1) C   9 - H  29          1.97980    -0.53710  405(v),412(v),407(g),410(g)
                                                    157(v),175(v)
    21. BD (   1) C  10 - C  11          1.97204    -0.72601  403(g),414(g),410(g),411(v)
                                                    399(v),413(g),167(v),166(v)
                                                    193(v),398(v)
    22. BD (   1) C  10 - H  30          1.97929    -0.53967  403(v),407(v),412(g),410(g)
                                                    184(v),166(v)
    23. BD (   1) C  11 - C  12          1.96593    -0.68069  396(v),402(v),412(g),403(g)
                                                    415(g),410(v),202(v),175(v)
                                                    139(v)
    24. BD (   1) C  12 - O  13          1.99440    -1.11879  414(g),193(g),397(v),398(g)
                                                    403(v)
    25. BD (   2) C  12 - O  13          1.97347    -0.41113  404(v)
    26. BD (   1) C  15 - C  16          1.96033    -0.60836  424(v),392(v),393(v),239(v)
                                                    437(v),292(v),420(g),419(g)
                                                    106(v),395(g),425(v),418(g)
                                                    421(g),422(g)
    27. BD (   1) C  15 - N  23          1.97392    -0.74649  393(v),301(v),439(v),392(v)
                                                    437(g),420(v),230(v),417(g)
                                                    438(g)
    28. BD (   1) C  15 - H  31          1.96174    -0.50404  394(v),438(v),422(v),417(g)
                                                    229(v)
    29. BD (   1) C  16 - C  17          1.97034    -0.61283  423(g),425(g),418(v),426(v)
                                                    433(v),283(v),247(v),221(v)
                                                    417(g),421(g),422(g)
    30. BD (   1) C  16 - H  32          1.97365    -0.48859  395(v),423(v),424(v),420(g)
    31. BD (   1) C  16 - H  33          1.97613    -0.49166  425(v),419(v),424(v),420(g)
                                                    223(v)
    32. BD (   1) C  17 - C  18          1.96954    -0.66840  425(g),426(g),420(g),436(v)
                                                    430(v),427(g),257(v),229(v)
                                                    256(v),421(v),283(v)
    33. BD (   2) C  17 - C  18          1.65641    -0.24115  429(v),434(v),417(v),259(v)
                                                    286(v),393(r),421(v),422(v)
                                                    418(r),232(v),285(v)
    34. BD (   1) C  17 - C  22          1.97025    -0.66977  423(g),433(g),420(g),427(v)
                                                    435(v),436(g),275(v),229(v)
                                                    274(v),422(v),247(v)
    35. BD (   1) C  18 - C  19          1.97577    -0.66848  423(g),420(v),428(g),432(v)
                                                    427(g),430(g),240(v),266(v)
                                                    238(v),265(v)
    36. BD (   1) C  18 - H  34          1.97826    -0.49527  425(v),428(v),423(g),426(g)
                                                    238(v),256(v)
    37. BD (   1) C  19 - C  20          1.97770    -0.67117  426(g),431(g),435(v),427(v)
                                                    248(v),432(g),275(v),430(g)
                                                    274(v),247(v)
    38. BD (   2) C  19 - C  20          1.65911    -0.24044  434(v),424(v),278(v),251(v)
                                                    249(v),259(g)
    39. BD (   1) C  19 - H  35          1.97998    -0.49587  423(v),431(v),426(g),428(g)
                                                    265(v),247(v)
    40. BD (   1) C  20 - C  21          1.97728    -0.67165  433(g),428(g),436(v),430(v)
                                                    284(v),257(v),435(g),432(g)
                                                    256(v),283(v)
    41. BD (   1) C  20 - H  36          1.98042    -0.49965  433(v),426(v),428(g),431(g)
                                                    256(v),274(v)
    42. BD (   1) C  21 - C  22          1.97615    -0.67264  425(g),420(v),431(g),432(v)
                                                    436(g),435(g),238(v),266(v)
                                                    240(v),265(v)
    43. BD (   2) C  21 - C  22          1.66866    -0.24299  424(v),429(v),268(v),239(v)
                                                    269(v)
    44. BD (   1) C  21 - H  37          1.98019    -0.50004  425(v),428(v),433(g),431(g)
                                                    265(v),283(v)
    45. BD (   1) C  22 - H  38          1.98013    -0.50001  423(v),431(v),425(g),238(v)
                                                    433(g),274(v)
    46. BD (   1) N  23 - C  24          1.98775    -0.80732  418(g),220(v),310(v),443(v)
                                                    438(g),417(v),440(g)
    47. BD (   1) N  23 - H  39          1.98508    -0.64923  440(v),419(v),304(v),220(v)
                                                    221(v),302(v)
    48. BD (   1) C  24 - C  25          1.98173    -0.63432  418(v),440(g),319(v),293(v)
                                                    442(g),444(g)
    49. BD (   1) C  24 - O  26          1.99392    -1.05582  301(g),439(g),438(v),437(g)
    50. BD (   2) C  24 - O  26          1.98887    -0.36578  444(v),442(v),441(g),292(v)
    51. BD (   1) C  25 - H  40          1.97777    -0.50419  441(v),440(v)
    52. BD (   1) C  25 - H  41          1.98650    -0.49688  437(v),440(v)
    53. BD (   1) C  25 - H  42          1.97314    -0.49984  441(v),440(v)
    54. CR (   1) O   1                  1.99968   -18.89679  103(v),395(v)
    55. CR (   1) C   2                  1.99923   -10.23244  394(g),396(v)
    56. CR (   1) O   3                  1.99966   -19.05059  104(v),123(v),103(v),397(v)
                                                    398(v)
    57. CR (   1) N   4                  1.99897   -14.30923  131(v),194(v),394(v),396(g)
                                                    400(v)
    58. CR (   1) C   5                  1.99914   -10.21618  402(v),398(v),396(v),139(v)
                                                    403(v)
    59. CR (   1) C   6                  1.99874   -10.09873  149(v),412(v),185(v),131(v)
                                                    400(v),403(g),405(v),184(v)
                                                    406(v),414(v)
    60. CR (   1) C   7                  1.99889   -10.09989  399(v),141(v),158(v),403(v)
                                                    407(v),328(v),159(v),409(v)
                                                    402(g)
    61. CR (   1) C   8                  1.99897   -10.10316  167(v),410(v),402(v),149(v)
                                                    332(v),406(v),151(v),411(v)
    62. CR (   1) C   9                  1.99897   -10.10310  158(v),405(v),412(v),176(v)
                                                    336(v),413(v),178(v),409(v)
    63. CR (   1) C  10                  1.99890   -10.10037  414(v),186(v),167(v),403(v)
                                                    407(v),340(v),168(v),411(v)
                                                    412(g)
    64. CR (   1) C  11                  1.99874   -10.09865  176(v),402(v),140(v),415(v)
                                                    194(v),403(g),410(v),139(v)
                                                    413(v),399(v)
    65. CR (   1) C  12                  1.99915   -10.21657  412(v),397(v),396(v),184(v)
                                                    403(v)
    66. CR (   1) O  13                  1.99971   -18.90382  193(v),414(v),398(v)
    67. CR (   1) O  14                  1.99971   -18.90182  130(v),399(v),397(v)
    68. CR (   1) C  15                  1.99890   -10.12710  392(v),437(v),344(v),232(v)
                                                    108(v),104(v),438(v)
    69. CR (   1) C  16                  1.99906   -10.07445  223(v),423(v),425(v),352(v)
                                                    348(v),238(v)
    70. CR (   1) C  17                  1.99884   -10.05940  284(v),248(v),433(v),426(v)
                                                    230(v),427(v),436(v)
    71. CR (   1) C  18                  1.99887   -10.04753  257(v),240(v),420(v),425(v)
                                                    428(v),356(v),430(v),238(v)
    72. CR (   1) C  19                  1.99893   -10.05414  266(v),423(v),431(v),427(v)
                                                    248(v),432(v),249(v),360(v)
                                                    267(v)
    73. CR (   1) C  20                  1.99894   -10.05570  275(v),257(v),433(v),426(v)
                                                    435(v),430(v),364(v),258(v)
                                                    276(v)
    74. CR (   1) C  21                  1.99894   -10.05663  266(v),425(v),428(v),285(v)
                                                    436(v),432(v),368(v),284(v)
                                                    267(v)
    75. CR (   1) C  22                  1.99887   -10.05286  275(v),240(v),420(v),423(v)
                                                    431(v),435(v),372(v),238(v)
    76. CR (   1) N  23                  1.99917   -14.20573  302(v),221(v),301(v),376(v)
    77. CR (   1) C  24                  1.99925   -10.17494  418(v),311(v),438(v)
    78. CR (   1) C  25                  1.99919   -10.07994  302(v),388(v),384(v),380(v)
                                                    440(v)
    79. CR (   1) O  26                  1.99972   -18.85035  301(v),439(v)
    80. LP (   1) O   1                  1.97256    -0.67425  103(v),395(v),394(v)
    81. LP (   2) O   1                  1.81626    -0.29027  394(v),395(v),104(v),105(v)
                                                    106(v),108(v)
    82. LP (   1) O   3                  1.96619    -0.63107  392(v),397(v),103(v),398(v)
                                                    123(v),121(v),105(v),104(v)
    83. LP (   2) O   3                  1.84832    -0.37395  393(v),398(v),397(v),107(v)
                                                    124(v),110(v)
    84. LP (   1) N   4                  1.67053    -0.31487  416(v),401(v),394(v),132(v)
                                                    195(v),114(v),395(r)
    85. LP*(   1) C   7                  0.94979    -0.13698  404(v),408(v),86(r),150(g)
                                                    161(v),143(v)
    86. LP (   1) C  10                  0.95022    -0.13740  404(v),408(v),85(r),177(g)
                                                    170(v),188(v)
    87. LP (   1) O  13                  1.97588    -0.68045  193(v),414(v),398(v)
    88. LP (   2) O  13                  1.84763    -0.28817  398(v),414(v),197(v),194(v)
                                                    196(v)
    89. LP (   1) O  14                  1.97495    -0.67773  130(v),399(v),397(v)
    90. LP (   2) O  14                  1.84589    -0.28533  397(v),399(v),134(v),131(v)
                                                    133(v),427(r)
    91. LP (   1) N  23                  1.73154    -0.26706  441(v),395(v),417(v),393(r)
                                                    303(v),377(v),224(v),420(r)
                                                    308(v)
    92. LP (   1) O  26                  1.97386    -0.63578  301(v),439(v),437(v)
    93. LP (   2) O  26                  1.86210    -0.24298  437(v),439(v),302(v),304(v)
                                                    419(r)
    94. RY*(   1) O   1                  0.00293     1.21995   
    95. RY*(   2) O   1                  0.00042     1.12425   
    96. RY*(   3) O   1                  0.00017     1.58042   
    97. RY*(   4) O   1                  0.00007     1.42266   
    98. RY*(   5) O   1                  0.00001     2.69947   
    99. RY*(   6) O   1                  0.00001     2.86770   
   100. RY*(   7) O   1                  0.00000     2.83387   
   101. RY*(   8) O   1                  0.00001     2.67900   
   102. RY*(   9) O   1                  0.00001     2.97013   
   103. RY*(   1) C   2                  0.02441     0.58405   
   104. RY*(   2) C   2                  0.00943     1.38316   
   105. RY*(   3) C   2                  0.00502     1.25950   
   106. RY*(   4) C   2                  0.00433     0.96145   
   107. RY*(   5) C   2                  0.00343     1.85092   
   108. RY*(   6) C   2                  0.00174     1.20216   
   109. RY*(   7) C   2                  0.00096     2.03928   
   110. RY*(   8) C   2                  0.00042     1.86070   
   111. RY*(   9) C   2                  0.00008     2.17267   
   112. RY*(   1) O   3                  0.00462     1.22269   
   113. RY*(   2) O   3                  0.00375     1.20775   
   114. RY*(   3) O   3                  0.00153     1.77130   
   115. RY*(   4) O   3                  0.00087     1.46562   
   116. RY*(   5) O   3                  0.00013     2.87672   
   117. RY*(   6) O   3                  0.00011     2.75052   
   118. RY*(   7) O   3                  0.00005     2.70521   
   119. RY*(   8) O   3                  0.00002     2.67286   
   120. RY*(   9) O   3                  0.00002     2.73092   
   121. RY*(   1) N   4                  0.00399     1.15009   
   122. RY*(   2) N   4                  0.00331     1.19586   
   123. RY*(   3) N   4                  0.00199     1.10875   
   124. RY*(   4) N   4                  0.00148     2.56859   
   125. RY*(   5) N   4                  0.00113     1.37895   
   126. RY*(   6) N   4                  0.00052     2.12214   
   127. RY*(   7) N   4                  0.00046     2.68426   
   128. RY*(   8) N   4                  0.00024     2.25409   
   129. RY*(   9) N   4                  0.00005     2.55697   
   130. RY*(   1) C   5                  0.01827     0.53479   
   131. RY*(   2) C   5                  0.01132     1.15983   
   132. RY*(   3) C   5                  0.00458     1.65618   
   133. RY*(   4) C   5                  0.00408     1.12112   
   134. RY*(   5) C   5                  0.00270     1.51400   
   135. RY*(   6) C   5                  0.00107     1.38660   
   136. RY*(   7) C   5                  0.00049     1.49343   
   137. RY*(   8) C   5                  0.00036     2.01905   
   138. RY*(   9) C   5                  0.00003     2.11268   
   139. RY*(   1) C   6                  0.00601     1.11661   
   140. RY*(   2) C   6                  0.00371     0.98181   
   141. RY*(   3) C   6                  0.00217     0.70256   
   142. RY*(   4) C   6                  0.00105     0.98724   
   143. RY*(   5) C   6                  0.00078     1.52083   
   144. RY*(   6) C   6                  0.00027     1.90245   
   145. RY*(   7) C   6                  0.00024     2.34468   
   146. RY*(   8) C   6                  0.00016     2.23593   
   147. RY*(   9) C   6                  0.00002     2.17669   
   148. RY*(   1) C   7                  0.00637     1.09046   
   149. RY*(   2) C   7                  0.00297     0.66005   
   150. RY*(   3) C   7                  0.00096     0.70547   
   151. RY*(   4) C   7                  0.00087     0.60227   
   152. RY*(   5) C   7                  0.00046     1.74204   
   153. RY*(   6) C   7                  0.00010     2.34460   
   154. RY*(   7) C   7                  0.00006     2.32146   
   155. RY*(   8) C   7                  0.00001     1.86827   
   156. RY*(   9) C   7                  0.00001     2.19755   
   157. RY*(   1) C   8                  0.00532     1.14511   
   158. RY*(   2) C   8                  0.00256     0.63586   
   159. RY*(   3) C   8                  0.00091     0.65324   
   160. RY*(   4) C   8                  0.00065     1.57465   
   161. RY*(   5) C   8                  0.00060     0.92610   
   162. RY*(   6) C   8                  0.00015     2.34590   
   163. RY*(   7) C   8                  0.00005     2.21831   
   164. RY*(   8) C   8                  0.00000     1.84169   
   165. RY*(   9) C   8                  0.00000     2.14918   
   166. RY*(   1) C   9                  0.00531     1.14486   
   167. RY*(   2) C   9                  0.00256     0.63573   
   168. RY*(   3) C   9                  0.00090     0.65280   
   169. RY*(   4) C   9                  0.00064     1.54749   
   170. RY*(   5) C   9                  0.00060     0.95293   
   171. RY*(   6) C   9                  0.00015     2.34590   
   172. RY*(   7) C   9                  0.00005     2.21858   
   173. RY*(   8) C   9                  0.00000     1.89345   
   174. RY*(   9) C   9                  0.00000     2.09830   
   175. RY*(   1) C  10                  0.00634     1.09016   
   176. RY*(   2) C  10                  0.00296     0.65895   
   177. RY*(   3) C  10                  0.00096     0.70826   
   178. RY*(   4) C  10                  0.00088     0.59969   
   179. RY*(   5) C  10                  0.00046     1.74071   
   180. RY*(   6) C  10                  0.00010     2.34217   
   181. RY*(   7) C  10                  0.00006     2.32325   
   182. RY*(   8) C  10                  0.00001     1.87933   
   183. RY*(   9) C  10                  0.00001     2.18569   
   184. RY*(   1) C  11                  0.00604     1.11376   
   185. RY*(   2) C  11                  0.00363     0.98777   
   186. RY*(   3) C  11                  0.00217     0.70137   
   187. RY*(   4) C  11                  0.00108     0.90547   
   188. RY*(   5) C  11                  0.00079     1.60462   
   189. RY*(   6) C  11                  0.00027     1.87523   
   190. RY*(   7) C  11                  0.00024     2.37138   
   191. RY*(   8) C  11                  0.00016     2.23386   
   192. RY*(   9) C  11                  0.00003     2.17814   
   193. RY*(   1) C  12                  0.01852     0.53200   
   194. RY*(   2) C  12                  0.01094     1.17796   
   195. RY*(   3) C  12                  0.00461     1.65085   
   196. RY*(   4) C  12                  0.00410     1.06276   
   197. RY*(   5) C  12                  0.00267     1.56175   
   198. RY*(   6) C  12                  0.00104     1.44843   
   199. RY*(   7) C  12                  0.00048     1.51986   
   200. RY*(   8) C  12                  0.00037     1.93460   
   201. RY*(   9) C  12                  0.00003     2.10757   
   202. RY*(   1) O  13                  0.00246     1.20307   
   203. RY*(   2) O  13                  0.00071     1.08863   
   204. RY*(   3) O  13                  0.00026     1.60585   
   205. RY*(   4) O  13                  0.00009     1.03912   
   206. RY*(   5) O  13                  0.00001     3.01223   
   207. RY*(   6) O  13                  0.00002     3.29134   
   208. RY*(   7) O  13                  0.00000     2.83163   
   209. RY*(   8) O  13                  0.00001     2.68112   
   210. RY*(   9) O  13                  0.00000     2.66635   
   211. RY*(   1) O  14                  0.00248     1.23920   
   212. RY*(   2) O  14                  0.00069     1.10220   
   213. RY*(   3) O  14                  0.00026     1.59385   
   214. RY*(   4) O  14                  0.00011     1.09689   
   215. RY*(   5) O  14                  0.00002     3.37309   
   216. RY*(   6) O  14                  0.00001     2.68926   
   217. RY*(   7) O  14                  0.00000     2.76901   
   218. RY*(   8) O  14                  0.00001     2.94203   
   219. RY*(   9) O  14                  0.00000     2.71297   
   220. RY*(   1) C  15                  0.00896     0.99482   
   221. RY*(   2) C  15                  0.00476     0.73549   
   222. RY*(   3) C  15                  0.00243     1.13609   
   223. RY*(   4) C  15                  0.00186     0.98036   
   224. RY*(   5) C  15                  0.00107     1.82469   
   225. RY*(   6) C  15                  0.00062     2.13379   
   226. RY*(   7) C  15                  0.00023     2.07472   
   227. RY*(   8) C  15                  0.00021     2.16327   
   228. RY*(   9) C  15                  0.00009     2.24277   
   229. RY*(   1) C  16                  0.00823     1.00617   
   230. RY*(   2) C  16                  0.00298     0.69855   
   231. RY*(   3) C  16                  0.00129     1.05266   
   232. RY*(   4) C  16                  0.00067     0.88600   
   233. RY*(   5) C  16                  0.00026     1.98640   
   234. RY*(   6) C  16                  0.00021     1.92916   
   235. RY*(   7) C  16                  0.00012     2.16689   
   236. RY*(   8) C  16                  0.00003     2.36379   
   237. RY*(   9) C  16                  0.00002     2.21331   
   238. RY*(   1) C  17                  0.00564     1.17233   
   239. RY*(   2) C  17                  0.00389     0.77994   
   240. RY*(   3) C  17                  0.00319     1.01436   
   241. RY*(   4) C  17                  0.00101     0.80663   
   242. RY*(   5) C  17                  0.00073     1.92919   
   243. RY*(   6) C  17                  0.00032     2.36436   
   244. RY*(   7) C  17                  0.00020     1.87269   
   245. RY*(   8) C  17                  0.00014     2.20142   
   246. RY*(   9) C  17                  0.00002     2.20340   
   247. RY*(   1) C  18                  0.00583     1.19597   
   248. RY*(   2) C  18                  0.00289     0.76835   
   249. RY*(   3) C  18                  0.00118     0.67846   
   250. RY*(   4) C  18                  0.00094     0.80114   
   251. RY*(   5) C  18                  0.00062     1.79942   
   252. RY*(   6) C  18                  0.00012     2.37951   
   253. RY*(   7) C  18                  0.00006     2.40032   
   254. RY*(   8) C  18                  0.00002     2.13951   
   255. RY*(   9) C  18                  0.00002     2.03884   
   256. RY*(   1) C  19                  0.00561     1.17843   
   257. RY*(   2) C  19                  0.00280     0.67683   
   258. RY*(   3) C  19                  0.00083     0.69100   
   259. RY*(   4) C  19                  0.00073     0.72014   
   260. RY*(   5) C  19                  0.00066     1.84939   
   261. RY*(   6) C  19                  0.00013     2.40241   
   262. RY*(   7) C  19                  0.00005     2.27539   
   263. RY*(   8) C  19                  0.00000     2.18752   
   264. RY*(   9) C  19                  0.00000     1.92238   
   265. RY*(   1) C  20                  0.00516     1.18699   
   266. RY*(   2) C  20                  0.00256     0.66512   
   267. RY*(   3) C  20                  0.00093     0.66124   
   268. RY*(   4) C  20                  0.00074     0.67126   
   269. RY*(   5) C  20                  0.00065     1.90142   
   270. RY*(   6) C  20                  0.00014     2.40010   
   271. RY*(   7) C  20                  0.00005     2.25930   
   272. RY*(   8) C  20                  0.00000     1.95091   
   273. RY*(   9) C  20                  0.00000     2.14110   
   274. RY*(   1) C  21                  0.00542     1.17532   
   275. RY*(   2) C  21                  0.00274     0.66834   
   276. RY*(   3) C  21                  0.00086     0.75342   
   277. RY*(   4) C  21                  0.00079     1.03101   
   278. RY*(   5) C  21                  0.00061     1.46064   
   279. RY*(   6) C  21                  0.00014     2.39897   
   280. RY*(   7) C  21                  0.00005     2.27123   
   281. RY*(   8) C  21                  0.00000     2.09888   
   282. RY*(   9) C  21                  0.00000     1.99524   
   283. RY*(   1) C  22                  0.00594     1.15891   
   284. RY*(   2) C  22                  0.00268     0.73551   
   285. RY*(   3) C  22                  0.00111     0.62400   
   286. RY*(   4) C  22                  0.00089     0.73399   
   287. RY*(   5) C  22                  0.00064     1.83395   
   288. RY*(   6) C  22                  0.00012     2.36559   
   289. RY*(   7) C  22                  0.00004     2.37914   
   290. RY*(   8) C  22                  0.00001     2.02706   
   291. RY*(   9) C  22                  0.00001     2.11864   
   292. RY*(   1) N  23                  0.00411     0.92461   
   293. RY*(   2) N  23                  0.00356     1.13436   
   294. RY*(   3) N  23                  0.00147     1.35415   
   295. RY*(   4) N  23                  0.00064     1.70445   
   296. RY*(   5) N  23                  0.00025     2.36652   
   297. RY*(   6) N  23                  0.00018     2.48911   
   298. RY*(   7) N  23                  0.00007     2.39896   
   299. RY*(   8) N  23                  0.00002     2.62530   
   300. RY*(   9) N  23                  0.00001     2.39293   
   301. RY*(   1) C  24                  0.01991     0.56059   
   302. RY*(   2) C  24                  0.00968     1.26801   
   303. RY*(   3) C  24                  0.00487     1.72650   
   304. RY*(   4) C  24                  0.00258     1.83760   
   305. RY*(   5) C  24                  0.00194     1.01643   
   306. RY*(   6) C  24                  0.00088     1.94385   
   307. RY*(   7) C  24                  0.00055     1.07648   
   308. RY*(   8) C  24                  0.00028     1.53478   
   309. RY*(   9) C  24                  0.00002     2.10954   
   310. RY*(   1) C  25                  0.00221     0.64919   
   311. RY*(   2) C  25                  0.00161     0.67868   
   312. RY*(   3) C  25                  0.00055     1.01956   
   313. RY*(   4) C  25                  0.00011     0.96686   
   314. RY*(   5) C  25                  0.00005     2.10546   
   315. RY*(   6) C  25                  0.00003     2.05907   
   316. RY*(   7) C  25                  0.00001     2.08693   
   317. RY*(   8) C  25                  0.00001     1.96480   
   318. RY*(   9) C  25                  0.00000     2.22974   
   319. RY*(   1) O  26                  0.00202     1.24904   
   320. RY*(   2) O  26                  0.00065     1.11665   
   321. RY*(   3) O  26                  0.00011     1.22562   
   322. RY*(   4) O  26                  0.00008     1.51707   
   323. RY*(   5) O  26                  0.00001     2.76043   
   324. RY*(   6) O  26                  0.00001     3.17850   
   325. RY*(   7) O  26                  0.00001     2.85971   
   326. RY*(   8) O  26                  0.00001     2.69686   
   327. RY*(   9) O  26                  0.00001     2.93851   
   328. RY*(   1) H  27                  0.00219     0.32031   
   329. RY*(   2) H  27                  0.00016     1.63697   
   330. RY*(   3) H  27                  0.00008     1.98260   
   331. RY*(   4) H  27                  0.00006     2.32155   
   332. RY*(   1) H  28                  0.00150     0.33261   
   333. RY*(   2) H  28                  0.00016     1.62100   
   334. RY*(   3) H  28                  0.00008     1.94971   
   335. RY*(   4) H  28                  0.00006     2.30580   
   336. RY*(   1) H  29                  0.00150     0.33254   
   337. RY*(   2) H  29                  0.00016     1.62092   
   338. RY*(   3) H  29                  0.00008     1.94945   
   339. RY*(   4) H  29                  0.00006     2.30581   
   340. RY*(   1) H  30                  0.00216     0.31931   
   341. RY*(   2) H  30                  0.00016     1.63647   
   342. RY*(   3) H  30                  0.00008     1.98445   
   343. RY*(   4) H  30                  0.00006     2.31759   
   344. RY*(   1) H  31                  0.00563     0.42857   
   345. RY*(   2) H  31                  0.00013     1.85418   
   346. RY*(   3) H  31                  0.00007     2.03180   
   347. RY*(   4) H  31                  0.00004     2.22832   
   348. RY*(   1) H  32                  0.00243     0.39883   
   349. RY*(   2) H  32                  0.00018     1.85704   
   350. RY*(   3) H  32                  0.00013     1.84571   
   351. RY*(   4) H  32                  0.00004     2.32963   
   352. RY*(   1) H  33                  0.00265     0.40382   
   353. RY*(   2) H  33                  0.00019     1.87499   
   354. RY*(   3) H  33                  0.00014     1.86858   
   355. RY*(   4) H  33                  0.00004     2.33006   
   356. RY*(   1) H  34                  0.00378     0.49202   
   357. RY*(   2) H  34                  0.00022     1.76576   
   358. RY*(   3) H  34                  0.00009     2.03183   
   359. RY*(   4) H  34                  0.00009     2.33228   
   360. RY*(   1) H  35                  0.00176     0.36582   
   361. RY*(   2) H  35                  0.00017     1.66821   
   362. RY*(   3) H  35                  0.00009     1.98915   
   363. RY*(   4) H  35                  0.00007     2.35358   
   364. RY*(   1) H  36                  0.00163     0.36337   
   365. RY*(   2) H  36                  0.00018     1.65748   
   366. RY*(   3) H  36                  0.00008     1.97747   
   367. RY*(   4) H  36                  0.00006     2.33959   
   368. RY*(   1) H  37                  0.00165     0.36411   
   369. RY*(   2) H  37                  0.00018     1.65665   
   370. RY*(   3) H  37                  0.00009     1.97881   
   371. RY*(   4) H  37                  0.00006     2.33821   
   372. RY*(   1) H  38                  0.00170     0.37790   
   373. RY*(   2) H  38                  0.00019     1.66792   
   374. RY*(   3) H  38                  0.00008     2.00487   
   375. RY*(   4) H  38                  0.00006     2.34652   
   376. RY*(   1) H  39                  0.00408     0.47522   
   377. RY*(   2) H  39                  0.00060     1.69613   
   378. RY*(   3) H  39                  0.00020     1.91524   
   379. RY*(   4) H  39                  0.00005     2.36792   
   380. RY*(   1) H  40                  0.00164     0.39589   
   381. RY*(   2) H  40                  0.00020     1.78114   
   382. RY*(   3) H  40                  0.00016     1.73602   
   383. RY*(   4) H  40                  0.00004     2.28308   
   384. RY*(   1) H  41                  0.00223     0.38294   
   385. RY*(   2) H  41                  0.00013     1.78987   
   386. RY*(   3) H  41                  0.00013     1.78887   
   387. RY*(   4) H  41                  0.00004     2.28552   
   388. RY*(   1) H  42                  0.00183     0.40304   
   389. RY*(   2) H  42                  0.00021     1.78456   
   390. RY*(   3) H  42                  0.00017     1.75641   
   391. RY*(   4) H  42                  0.00005     2.30184   
   392. BD*(   1) O   1 - C   2          0.01926     0.61638   
   393. BD*(   2) O   1 - C   2          0.15914     0.00215  95(g),107(g),418(v),417(v)
   394. BD*(   1) C   2 - O   3          0.15064     0.25501  396(g),104(g),116(g),112(g)
                                                    392(g),418(v)
   395. BD*(   1) C   2 - C  15          0.06922     0.36759   
   396. BD*(   1) O   3 - N   4          0.04074     0.20991   
   397. BD*(   1) N   4 - C   5          0.10526     0.36481  398(g),414(v),131(g),403(v)
                                                    125(g),396(g),400(g),415(v)
                                                    122(g),402(v)
   398. BD*(   1) N   4 - C  12          0.10450     0.36407  397(g),399(v),194(g),403(v)
                                                    125(g),400(v),415(g),122(g)
                                                    412(v)
   399. BD*(   1) C   5 - C   6          0.07273     0.40378   
   400. BD*(   1) C   5 - O  14          0.01183     0.59645   
   401. BD*(   2) C   5 - O  14          0.23097    -0.00671  404(v),212(g),132(g),136(g)
   402. BD*(   1) C   6 - C   7          0.02466     0.55484   
   403. BD*(   1) C   6 - C  11          0.03100     0.52724   
   404. BD*(   2) C   6 - C  11          0.42592     0.00352  401(v),416(v),408(r),85(v)
                                                    86(v),187(g),142(g),177(v)
                                                    150(v)
   405. BD*(   1) C   7 - C   8          0.01545     0.53416   
   406. BD*(   1) C   7 - H  27          0.01496     0.44325   
   407. BD*(   1) C   8 - C   9          0.01692     0.53720   
   408. BD*(   2) C   8 - C   9          0.30163     0.00228  404(r),85(v),86(v),169(g)
                                                    160(g),161(g)
   409. BD*(   1) C   8 - H  28          0.01342     0.44461   
   410. BD*(   1) C   9 - C  10          0.01543     0.53407   
   411. BD*(   1) C   9 - H  29          0.01342     0.44453   
   412. BD*(   1) C  10 - C  11          0.02484     0.55404   
   413. BD*(   1) C  10 - H  30          0.01492     0.44246   
   414. BD*(   1) C  11 - C  12          0.07214     0.40645   
   415. BD*(   1) C  12 - O  13          0.01187     0.59146   
   416. BD*(   2) C  12 - O  13          0.23567    -0.00949  404(v),203(g),195(g),199(g)
   417. BD*(   1) C  15 - C  16          0.03251     0.36651   
   418. BD*(   1) C  15 - N  23          0.03125     0.35019   
   419. BD*(   1) C  15 - H  31          0.02278     0.45663   
   420. BD*(   1) C  16 - C  17          0.02389     0.42705   
   421. BD*(   1) C  16 - H  32          0.01200     0.44207   
   422. BD*(   1) C  16 - H  33          0.01415     0.43740   
   423. BD*(   1) C  17 - C  18          0.02719     0.57954   
   424. BD*(   2) C  17 - C  18          0.35119     0.04544  429(v),434(v),250(g),417(v)
                                                    249(g),259(v),422(v),239(g)
                                                    286(v)
   425. BD*(   1) C  17 - C  22          0.02679     0.57849   
   426. BD*(   1) C  18 - C  19          0.01726     0.58986   
   427. BD*(   1) C  18 - H  34          0.01886     0.49185   
   428. BD*(   1) C  19 - C  20          0.01765     0.58611   
   429. BD*(   2) C  19 - C  20          0.32731     0.04545  424(v),434(v),268(g),259(g)
                                                    260(g)
   430. BD*(   1) C  19 - H  35          0.01415     0.48166   
   431. BD*(   1) C  20 - C  21          0.01783     0.58354   
   432. BD*(   1) C  20 - H  36          0.01448     0.47726   
   433. BD*(   1) C  21 - C  22          0.01690     0.58665   
   434. BD*(   2) C  21 - C  22          0.32991     0.04315  424(v),429(v),277(g),286(g)
                                                    285(g),287(g),276(g)
   435. BD*(   1) C  21 - H  37          0.01418     0.47590   
   436. BD*(   1) C  22 - H  38          0.01490     0.46908   
   437. BD*(   1) N  23 - C  24          0.07994     0.45666   
   438. BD*(   1) N  23 - H  39          0.01939     0.42211   
   439. BD*(   1) C  24 - C  25          0.05477     0.39728   
   440. BD*(   1) C  24 - O  26          0.01537     0.61793   
   441. BD*(   2) C  24 - O  26          0.25913     0.02828  320(g),303(g),444(v),305(g)
                                                    442(v),308(g)
   442. BD*(   1) C  25 - H  40          0.00606     0.42953   
   443. BD*(   1) C  25 - H  41          0.00344     0.45247   
   444. BD*(   1) C  25 - H  42          0.00589     0.43434   
       -------------------------------
              Total Lewis  178.61443  ( 97.0731%)
        Valence non-Lewis    4.93547  (  2.6823%)
        Rydberg non-Lewis    0.45010  (  0.2446%)
       -------------------------------
            Total unit  1  184.00000  (100.0000%)
           Charge unit  1    0.00000
 Unable to Open any file for archive entry.
 1\1\GINC-COMPUTE-0-5\SP\RB3LYP\def2SVP\C19H16N2O5\ZAHRT2\15-Mar-2021\0
 \\# b3lyp empiricaldispersion=gd3bj pop=nbo def2svp\\O=C(ON1C(C(C=CC=C
 2)=C2C1=O)=O)[C@H](CC3=CC=CC=C3)NC(C)=O\\0,1\O,0,0.22629,-0.138586,1.3
 74264\C,0,0.694399,-0.430348,0.321489\O,0,-0.03398,-0.314657,-0.880952
 \N,0,-1.349896,-0.041361,-0.683616\C,0,-1.847745,1.268341,-0.528739\C,
 0,-3.270579,1.050775,-0.125789\C,0,-4.275644,1.980666,0.101058\C,0,-5.
 535818,1.493845,0.480969\C,0,-5.767827,0.119003,0.62197\C,0,-4.747332,
 -0.815243,0.387842\C,0,-3.502954,-0.325781,0.015075\C,0,-2.239943,-1.0
 5978,-0.288732\O,0,-1.968026,-2.232059,-0.232846\O,0,-1.229892,2.28494
 5,-0.707689\C,0,2.037176,-1.056802,-0.010148\C,0,2.858855,-0.213767,-1
 .005384\C,0,3.143454,1.171472,-0.474023\C,0,2.20719,2.205579,-0.627206
 \C,0,2.444411,3.46611,-0.073901\C,0,3.622513,3.713134,0.635247\C,0,4.5
 61758,2.689782,0.792753\C,0,4.320231,1.428081,0.244991\N,0,1.766456,-2
 .401501,-0.484516\C,0,2.09364,-3.512425,0.26375\C,0,1.496786,-4.804272
 ,-0.26137\O,0,2.795182,-3.447667,1.254212\H,0,-4.081886,3.049205,-0.00
 9616\H,0,-6.349576,2.196768,0.67261\H,0,-6.758888,-0.229166,0.921244\H
 ,0,-4.915382,-1.888301,0.496742\H,0,2.58128,-1.159718,0.937488\H,0,3.7
 94825,-0.762172,-1.188187\H,0,2.315106,-0.158604,-1.961014\H,0,1.27509
 5,2.029856,-1.167513\H,0,1.697958,4.254158,-0.197465\H,0,3.808769,4.69
 9887,1.066105\H,0,5.486035,2.87395,1.345893\H,0,5.055544,0.628949,0.37
 5257\H,0,1.077656,-2.498762,-1.222783\H,0,1.734992,-4.948574,-1.327046
 \H,0,1.891209,-5.643884,0.322706\H,0,0.399332,-4.769591,-0.162506\\Ver
 sion=ES64L-G16RevC.01\State=1-A\HF=-1218.4951043\RMSD=5.404e-09\Dipole
 =-2.0001258,0.2330824,-0.9620826\Quadrupole=14.9017669,-4.6965513,-10.
 2052156,0.0910946,-5.7050873,8.5306471\PG=C01 [X(C19H16N2O5)]\\@
 The archive entry for this job was punched.


 THE SCIENTIFIC THEORIST IS NOT TO BE ENVIED. FOR NATURE, OR MORE
 PRECISELY EXPERIMENT, IS AN INEXORABLE AND NOT VERY FRIENDLY JUDGE OF HIS
 WORK.  IT NEVER SAYS "YES" TO A THEORY. IN THE MOST FAVORABLE CASES
 IT SAYS "MAYBE", AND IN THE GREAT MAJORITY OF CASES SIMPLY "NO"...
 PROBABLY EVERY THEORY WILL SOME DAY EXPERIENCE ITS "NO" - MOST
 THEORIES, SOON AFTER CONCEPTION.  -- A.EINSTEIN, NOV 11, 1922.
 File lengths (MBytes):  RWF=    109 Int=      0 D2E=      0 Chk=     13 Scr=      1
 Normal termination of Gaussian 16
