# Supplementary material for: Machine-Learning-Guided Discovery of Electrochemical Reactions
Source: J Am Chem Soc. 2022 Dec 2;144(49):22599–610. doi: 10.1021/jacs.2c08997 (PMC9756344; doi:10.1021/jacs.2c08997)
Supplement: Supplementary file 4 — ja2c08997_si_004.zip [file ja2c08997_si_004.zip › Reactivity Prediction/Nlogs_notimes/39.log]

 Entering Gaussian System, Link 0=g16
 Input=39.com
 Output=39.log
 Initial command:
  
 Copyright (c) 1988-2019, Gaussian, Inc.  All Rights Reserved.
  
 This is part of the Gaussian(R) 16 program.  It is based on
 the Gaussian(R) 09 system (copyright 2009, Gaussian, Inc.),
 the Gaussian(R) 03 system (copyright 2003, Gaussian, Inc.),
 the Gaussian(R) 98 system (copyright 1998, Gaussian, Inc.),
 the Gaussian(R) 94 system (copyright 1995, Gaussian, Inc.),
 the Gaussian 92(TM) system (copyright 1992, Gaussian, Inc.),
 the Gaussian 90(TM) system (copyright 1990, Gaussian, Inc.),
 the Gaussian 88(TM) system (copyright 1988, Gaussian, Inc.),
 the Gaussian 86(TM) system (copyright 1986, Carnegie Mellon
 University), and the Gaussian 82(TM) system (copyright 1983,
 Carnegie Mellon University). Gaussian is a federally registered
 trademark of Gaussian, Inc.
  
 This software contains proprietary and confidential information,
 including trade secrets, belonging to Gaussian, Inc.
  
 This software is provided under written license and may be
 used, copied, transmitted, or stored only in accord with that
 written license.
  
 The following legend is applicable only to US Government
 contracts under FAR:
  
                    RESTRICTED RIGHTS LEGEND
  
 Use, reproduction and disclosure by the US Government is
 subject to restrictions as set forth in subparagraphs (a)
 and (c) of the Commercial Computer Software - Restricted
 Rights clause in FAR 52.227-19.
  
 Gaussian, Inc.
 340 Quinnipiac St., Bldg. 40, Wallingford CT 06492
  
  
 ---------------------------------------------------------------
 Warning -- This program may not be used in any manner that
 competes with the business of Gaussian, Inc. or will provide
 assistance to any competitor of Gaussian, Inc.  The licensee
 of this program is prohibited from giving any competitor of
 Gaussian, Inc. access to this program.  By using this program,
 the user acknowledges that Gaussian, Inc. is engaged in the
 business of creating and licensing software in the field of
 computational chemistry and represents and warrants to the
 licensee that it is not a competitor of Gaussian, Inc. and that
 it will not use this program in any manner prohibited above.
 ---------------------------------------------------------------
  

 Cite this work as:
 Gaussian 16, Revision C.01,
 M. J. Frisch, G. W. Trucks, H. B. Schlegel, G. E. Scuseria, 
 M. A. Robb, J. R. Cheeseman, G. Scalmani, V. Barone, 
 G. A. Petersson, H. Nakatsuji, X. Li, M. Caricato, A. V. Marenich, 
 J. Bloino, B. G. Janesko, R. Gomperts, B. Mennucci, H. P. Hratchian, 
 J. V. Ortiz, A. F. Izmaylov, J. L. Sonnenberg, D. Williams-Young, 
 F. Ding, F. Lipparini, F. Egidi, J. Goings, B. Peng, A. Petrone, 
 T. Henderson, D. Ranasinghe, V. G. Zakrzewski, J. Gao, N. Rega, 
 G. Zheng, W. Liang, M. Hada, M. Ehara, K. Toyota, R. Fukuda, 
 J. Hasegawa, M. Ishida, T. Nakajima, Y. Honda, O. Kitao, H. Nakai, 
 T. Vreven, K. Throssell, J. A. Montgomery, Jr., J. E. Peralta, 
 F. Ogliaro, M. J. Bearpark, J. J. Heyd, E. N. Brothers, K. N. Kudin, 
 V. N. Staroverov, T. A. Keith, R. Kobayashi, J. Normand, 
 K. Raghavachari, A. P. Rendell, J. C. Burant, S. S. Iyengar, 
 J. Tomasi, M. Cossi, J. M. Millam, M. Klene, C. Adamo, R. Cammi, 
 J. W. Ochterski, R. L. Martin, K. Morokuma, O. Farkas, 
 J. B. Foresman, and D. J. Fox, Gaussian, Inc., Wallingford CT, 2019.
 
 ******************************************
 Gaussian 16:  ES64L-G16RevC.01  3-Jul-2019
                13-Mar-2021 
 ******************************************
 %nprocshared=16
 Will use up to   16 processors via shared memory.
 %mem=7GB
 -----------------------------------------
 # b3lyp/def2svp geom=NewRedundant pop=NBO
 -----------------------------------------
 1/29=4000,38=1,172=1/1;
 2/12=2,17=6,18=5,40=1/2;
 3/5=43,7=101,11=2,25=1,30=1,74=-5/1,2,3;
 4//1;
 5/5=2,38=5/2;
 6/7=2,8=2,9=2,10=2,28=1,40=1/1,7;
 99/5=1,9=1/99;
 --
 39
 --
 Symbolic Z-matrix:
 Charge =  0 Multiplicity = 1
 C                     4.35468  -0.10138  -1.33719 
 H                     4.07648  -0.08701  -2.402 
 H                     5.02422  -0.95327  -1.14092 
 H                     4.89681   0.83236  -1.12348 
 C                     3.09521  -0.18277  -0.48469 
 H                     3.35384  -0.13244   0.5787 
 N                     2.41164  -1.45484  -0.73907 
 H                     2.27842  -1.65216  -1.72862 
 C                     2.07167   0.94224  -0.83965 
 O                     1.53151   1.54821   0.12339 
 O                     1.79565   1.04811  -2.05586 
 C                     1.62162  -2.24266   0.0397 
 O                     0.95265  -3.14501  -0.47053 
 C                     1.5753   -2.05646   1.53586 
 C                     1.30339  -1.94281   4.33246 
 C                     1.54457  -0.81493   2.19367 
 C                     1.44228  -3.23439   2.29232 
 C                     1.32251  -3.18054   3.6794 
 C                     1.40539  -0.76799   3.58566 
 H                     1.59425   0.12141   1.63051 
 H                     1.42702  -4.18935   1.76483 
 H                     1.23599  -4.1058    4.25454 
 H                     1.37564   0.20364   4.08559 
 H                     1.20274  -1.89722   5.41992 
 N                    -1.70546   0.8096   -0.82418 
 C                    -1.13115   1.81181  -1.84145 
 H                    -1.70401   1.64669  -2.76373 
 H                    -0.07981   1.52046  -2.01599 
 C                    -0.9556   -0.51527  -0.96963 
 H                    -1.50034  -1.2466   -0.36214 
 H                     0.01135  -0.33539  -0.49658 
 C                    -1.46706   1.31573   0.59281 
 H                    -2.01977   2.25616   0.68386 
 H                    -0.38786   1.53672   0.62114 
 C                    -1.86535   0.36208   1.70683 
 H                    -1.65989   0.87303   2.65939 
 H                    -1.26856  -0.5591    1.71529 
 H                    -2.93504   0.10066   1.70292 
 C                    -0.75808  -1.03817  -2.3794 
 H                    -1.69851  -1.15871  -2.9388 
 H                    -0.3064   -2.0352   -2.26289 
 H                    -0.05656  -0.41235  -2.9449 
 C                    -1.12082   3.27615  -1.4374 
 H                    -0.37571   3.4508   -0.65002 
 H                    -2.09413   3.68537  -1.1323 
 H                    -0.78517   3.83989  -2.32143 
 H                    -3.2149    0.0931   -2.08726 
 C                    -3.16648   0.5439   -1.08797 
 H                    -3.47491  -0.22825  -0.37149 
 C                    -4.09638   1.74186  -1.00864 
 H                    -3.86946   2.49939  -1.77062 
 H                    -4.08482   2.2226   -0.02021 
 H                    -5.12256   1.38811  -1.18977 
 
 Stoichiometry    C18H30N2O3
 Framework group  C1[X(C18H30N2O3)]
 Deg. of freedom   153
 Full point group                 C1      NOp   1
 Largest Abelian subgroup         C1      NOp   1
 Largest concise Abelian subgroup C1      NOp   1
                         Standard orientation:                         
 ---------------------------------------------------------------------
 Center     Atomic      Atomic             Coordinates (Angstroms)
 Number     Number       Type             X           Y           Z
 ---------------------------------------------------------------------
      1          6           0       -1.796908    3.824165   -0.563338
      2          1           0       -1.067311    4.365661    0.057858
      3          1           0       -2.814150    4.005729   -0.182847
      4          1           0       -1.723950    4.224893   -1.585861
      5          6           0       -1.463888    2.337993   -0.558113
      6          1           0       -2.143277    1.795356   -1.224587
      7          7           0       -1.617492    1.805311    0.799378
      8          1           0       -1.140337    2.358640    1.507926
      9          6           0        0.018181    2.066462   -0.969254
     10          8           0        0.221971    1.132245   -1.789088
     11          8           0        0.875506    2.730307   -0.344062
     12          6           0       -1.952308    0.572563    1.267888
     13          8           0       -1.774628    0.292897    2.456297
     14          6           0       -2.577658   -0.458053    0.361194
     15          6           0       -3.760370   -2.556577   -1.089730
     16          6           0       -2.185550   -0.710228   -0.964593
     17          6           0       -3.547449   -1.284423    0.956223
     18          6           0       -4.145245   -2.315132    0.234051
     19          6           0       -2.777242   -1.759185   -1.677905
     20          1           0       -1.397884   -0.118984   -1.440358
     21          1           0       -3.812993   -1.102910    1.998795
     22          1           0       -4.908908   -2.938501    0.705852
     23          1           0       -2.459126   -1.950298   -2.706087
     24          1           0       -4.222753   -3.368778   -1.656585
     25          7           0        2.373385   -0.618516    0.267027
     26          6           0        3.090911    0.665783   -0.185525
     27          1           0        3.836020    0.870022    0.594955
     28          1           0        2.335043    1.471562   -0.178546
     29          6           0        1.208832   -0.229917    1.178905
     30          1           0        0.834969   -1.162312    1.616498
     31          1           0        0.446269    0.154764    0.499457
     32          6           0        1.786683   -1.337306   -0.941269
     33          1           0        2.632714   -1.619086   -1.576101
     34          1           0        1.201349   -0.559859   -1.458259
     35          6           0        0.933936   -2.556084   -0.630569
     36          1           0        0.607557   -2.976910   -1.593390
     37          1           0        0.019763   -2.308523   -0.075754
     38          1           0        1.477679   -3.350948   -0.096606
     39          6           0        1.500873    0.786778    2.265616
     40          1           0        2.324037    0.490895    2.933989
     41          1           0        0.582217    0.844402    2.869289
     42          1           0        1.692067    1.781303    1.843782
     43          6           0        3.712510    0.657379   -1.571598
     44          1           0        2.930264    0.668726   -2.342071
     45          1           0        4.418687   -0.162498   -1.763942
     46          1           0        4.266645    1.603624   -1.669210
     47          1           0        3.582600   -0.935539    1.947639
     48          6           0        3.299583   -1.509584    1.056291
     49          1           0        2.694455   -2.358636    1.399257
     50          6           0        4.541757   -2.001729    0.334542
     51          1           0        5.214331   -1.181140    0.051308
     52          1           0        4.305097   -2.588781   -0.564131
     53          1           0        5.095003   -2.660460    1.020818
 ---------------------------------------------------------------------
 Rotational constants (GHZ):           0.3324472           0.1989489           0.1631185
 Standard basis: def2SVP (5D, 7F)
 There are   495 symmetry adapted cartesian basis functions of A   symmetry.
 There are   472 symmetry adapted basis functions of A   symmetry.
   472 basis functions,   785 primitive gaussians,   495 cartesian basis functions
    88 alpha electrons       88 beta electrons
       nuclear repulsion energy      2177.4253609097 Hartrees.
 NAtoms=   53 NActive=   53 NUniq=   53 SFac= 1.00D+00 NAtFMM=   60 NAOKFM=F Big=F
 Integral buffers will be    131072 words long.
 Raffenetti 2 integral format.
 Two-electron integral symmetry is turned on.
 One-electron integrals computed using PRISM.
   1 Symmetry operations used in ECPInt.
 ECPInt:  NShTT=   26106 NPrTT=   91340 LenC2=   23997 LenP2D=   58775.
 LDataN:  DoStor=T MaxTD1= 4 Len=   56
 NBasis=   472 RedAO= T EigKep=  2.82D-04  NBF=   472
 NBsUse=   472 1.00D-06 EigRej= -1.00D+00 NBFU=   472
 ExpMin= 1.22D-01 ExpMax= 2.27D+03 ExpMxC= 3.41D+02 IAcc=3 IRadAn=         5 AccDes= 0.00D+00
 Harris functional with IExCor=  402 and IRadAn=       5 diagonalized for initial guess.
 HarFok:  IExCor=  402 AccDes= 0.00D+00 IRadAn=         5 IDoV= 1 UseB2=F ITyADJ=14
 ICtDFT=  3500011 ScaDFX=  1.000000  1.000000  1.000000  1.000000
 FoFCou: FMM=F IPFlag=           0 FMFlag=      100000 FMFlg1=           0
         NFxFlg=           0 DoJE=T BraDBF=F KetDBF=T FulRan=T
         wScrn=  0.000000 ICntrl=       500 IOpCl=  0 I1Cent=   200000004 NGrid=           0
         NMat0=    1 NMatS0=      1 NMatT0=    0 NMatD0=    1 NMtDS0=    0 NMtDT0=    0
 Petite list used in FoFCou.
 Requested convergence on RMS density matrix=1.00D-08 within 128 cycles.
 Requested convergence on MAX density matrix=1.00D-06.
 Requested convergence on             energy=1.00D-06.
 No special actions if energy rises.
 Integral accuracy reduced to 1.0D-05 until final iterations.
 Initial convergence to 1.0D-05 achieved.  Increase integral accuracy.
 SCF Done:  E(RB3LYP) =  -1038.39900208     A.U. after   14 cycles
            NFock= 14  Conv=0.89D-08     -V/T= 2.0109

 **********************************************************************

            Population analysis using the SCF Density.

 **********************************************************************

 Orbital symmetries:
       Occupied  (A) (A) (A) (A) (A) (A) (A) (A) (A) (A) (A) (A)
                 (A) (A) (A) (A) (A) (A) (A) (A) (A) (A) (A) (A)
                 (A) (A) (A) (A) (A) (A) (A) (A) (A) (A) (A) (A)
                 (A) (A) (A) (A) (A) (A) (A) (A) (A) (A) (A) (A)
                 (A) (A) (A) (A) (A) (A) (A) (A) (A) (A) (A) (A)
                 (A) (A) (A) (A) (A) (A) (A) (A) (A) (A) (A) (A)
                 (A) (A) (A) (A) (A) (A) (A) (A) (A) (A) (A) (A)
                 (A) (A) (A) (A)
       Virtual   (A) (A) (A) (A) (A) (A) (A) (A) (A) (A) (A) (A)
                 (A) (A) (A) (A) (A) (A) (A) (A) (A) (A) (A) (A)
                 (A) (A) (A) (A) (A) (A) (A) (A) (A) (A) (A) (A)
                 (A) (A) (A) (A) (A) (A) (A) (A) (A) (A) (A) (A)
                 (A) (A) (A) (A) (A) (A) (A) (A) (A) (A) (A) (A)
                 (A) (A) (A) (A) (A) (A) (A) (A) (A) (A) (A) (A)
                 (A) (A) (A) (A) (A) (A) (A) (A) (A) (A) (A) (A)
                 (A) (A) (A) (A) (A) (A) (A) (A) (A) (A) (A) (A)
                 (A) (A) (A) (A) (A) (A) (A) (A) (A) (A) (A) (A)
                 (A) (A) (A) (A) (A) (A) (A) (A) (A) (A) (A) (A)
                 (A) (A) (A) (A) (A) (A) (A) (A) (A) (A) (A) (A)
                 (A) (A) (A) (A) (A) (A) (A) (A) (A) (A) (A) (A)
                 (A) (A) (A) (A) (A) (A) (A) (A) (A) (A) (A) (A)
                 (A) (A) (A) (A) (A) (A) (A) (A) (A) (A) (A) (A)
                 (A) (A) (A) (A) (A) (A) (A) (A) (A) (A) (A) (A)
                 (A) (A) (A) (A) (A) (A) (A) (A) (A) (A) (A) (A)
                 (A) (A) (A) (A) (A) (A) (A) (A) (A) (A) (A) (A)
                 (A) (A) (A) (A) (A) (A) (A) (A) (A) (A) (A) (A)
                 (A) (A) (A) (A) (A) (A) (A) (A) (A) (A) (A) (A)
                 (A) (A) (A) (A) (A) (A) (A) (A) (A) (A) (A) (A)
                 (A) (A) (A) (A) (A) (A) (A) (A) (A) (A) (A) (A)
                 (A) (A) (A) (A) (A) (A) (A) (A) (A) (A) (A) (A)
                 (A) (A) (A) (A) (A) (A) (A) (A) (A) (A) (A) (A)
                 (A) (A) (A) (A) (A) (A) (A) (A) (A) (A) (A) (A)
                 (A) (A) (A) (A) (A) (A) (A) (A) (A) (A) (A) (A)
                 (A) (A) (A) (A) (A) (A) (A) (A) (A) (A) (A) (A)
                 (A) (A) (A) (A) (A) (A) (A) (A) (A) (A) (A) (A)
                 (A) (A) (A) (A) (A) (A) (A) (A) (A) (A) (A) (A)
                 (A) (A) (A) (A) (A) (A) (A) (A) (A) (A) (A) (A)
                 (A) (A) (A) (A) (A) (A) (A) (A) (A) (A) (A) (A)
                 (A) (A) (A) (A) (A) (A) (A) (A) (A) (A) (A) (A)
                 (A) (A) (A) (A) (A) (A) (A) (A) (A) (A) (A) (A)
 The electronic state is 1-A.
 Alpha  occ. eigenvalues --  -19.08151 -19.05264 -19.04925 -14.45759 -14.33547
 Alpha  occ. eigenvalues --  -10.27306 -10.26885 -10.24394 -10.24189 -10.24045
 Alpha  occ. eigenvalues --  -10.23432 -10.22685 -10.20747 -10.19896 -10.19633
 Alpha  occ. eigenvalues --  -10.19001 -10.18992 -10.18900 -10.18621 -10.18546
 Alpha  occ. eigenvalues --  -10.18430 -10.17949 -10.16237  -1.01164  -1.00809
 Alpha  occ. eigenvalues --   -0.98968  -0.90125  -0.89250  -0.84209  -0.80625
 Alpha  occ. eigenvalues --   -0.78989  -0.78492  -0.74584  -0.74145  -0.73195
 Alpha  occ. eigenvalues --   -0.73001  -0.67985  -0.65683  -0.64934  -0.62571
 Alpha  occ. eigenvalues --   -0.61446  -0.59483  -0.58322  -0.56001  -0.53401
 Alpha  occ. eigenvalues --   -0.53293  -0.51703  -0.51440  -0.49980  -0.49232
 Alpha  occ. eigenvalues --   -0.47386  -0.47333  -0.45797  -0.45429  -0.44931
 Alpha  occ. eigenvalues --   -0.43838  -0.43408  -0.43207  -0.42527  -0.41864
 Alpha  occ. eigenvalues --   -0.41367  -0.41333  -0.40566  -0.40359  -0.40186
 Alpha  occ. eigenvalues --   -0.39847  -0.39501  -0.39270  -0.38943  -0.38424
 Alpha  occ. eigenvalues --   -0.37383  -0.36837  -0.36663  -0.36382  -0.36001
 Alpha  occ. eigenvalues --   -0.35754  -0.35537  -0.34897  -0.33822  -0.33502
 Alpha  occ. eigenvalues --   -0.32605  -0.26253  -0.25489  -0.25079  -0.23512
 Alpha  occ. eigenvalues --   -0.22714  -0.21040  -0.20135
 Alpha virt. eigenvalues --   -0.02552  -0.00465   0.02056   0.03996   0.04705
 Alpha virt. eigenvalues --    0.05109   0.06795   0.07073   0.07522   0.07756
 Alpha virt. eigenvalues --    0.08429   0.08572   0.09274   0.09585   0.09995
 Alpha virt. eigenvalues --    0.10499   0.11346   0.11572   0.12038   0.12367
 Alpha virt. eigenvalues --    0.13142   0.13397   0.13940   0.14015   0.14267
 Alpha virt. eigenvalues --    0.14929   0.15281   0.15776   0.16140   0.16403
 Alpha virt. eigenvalues --    0.16473   0.17343   0.18140   0.18617   0.18965
 Alpha virt. eigenvalues --    0.19940   0.20498   0.20954   0.21744   0.22725
 Alpha virt. eigenvalues --    0.22876   0.23493   0.25046   0.25878   0.26363
 Alpha virt. eigenvalues --    0.26891   0.28935   0.29816   0.30737   0.31916
 Alpha virt. eigenvalues --    0.32763   0.32990   0.35427   0.36013   0.36997
 Alpha virt. eigenvalues --    0.37809   0.38029   0.39031   0.39590   0.40595
 Alpha virt. eigenvalues --    0.41000   0.41455   0.42984   0.43205   0.43921
 Alpha virt. eigenvalues --    0.44459   0.45565   0.46381   0.46967   0.47611
 Alpha virt. eigenvalues --    0.48227   0.48403   0.48533   0.49582   0.50337
 Alpha virt. eigenvalues --    0.50682   0.51937   0.52533   0.53201   0.53875
 Alpha virt. eigenvalues --    0.54984   0.55781   0.56074   0.56696   0.57594
 Alpha virt. eigenvalues --    0.57858   0.58650   0.60176   0.60195   0.61255
 Alpha virt. eigenvalues --    0.61422   0.62037   0.62349   0.62973   0.63278
 Alpha virt. eigenvalues --    0.63657   0.64182   0.64435   0.64887   0.64954
 Alpha virt. eigenvalues --    0.65352   0.65824   0.66372   0.66436   0.66592
 Alpha virt. eigenvalues --    0.67097   0.67500   0.67710   0.67931   0.68068
 Alpha virt. eigenvalues --    0.68366   0.68498   0.68902   0.69217   0.69967
 Alpha virt. eigenvalues --    0.70180   0.70555   0.70955   0.71674   0.72048
 Alpha virt. eigenvalues --    0.72866   0.72919   0.73405   0.73523   0.74226
 Alpha virt. eigenvalues --    0.74487   0.75033   0.76140   0.76844   0.77302
 Alpha virt. eigenvalues --    0.78986   0.79704   0.81186   0.81557   0.82612
 Alpha virt. eigenvalues --    0.83042   0.83583   0.84041   0.85004   0.85083
 Alpha virt. eigenvalues --    0.87253   0.87476   0.88752   0.89227   0.90897
 Alpha virt. eigenvalues --    0.92257   0.94385   0.96341   0.96591   0.97639
 Alpha virt. eigenvalues --    0.99484   1.00684   1.01706   1.02456   1.03897
 Alpha virt. eigenvalues --    1.05955   1.06619   1.07722   1.08791   1.11049
 Alpha virt. eigenvalues --    1.12387   1.13390   1.15178   1.16073   1.17131
 Alpha virt. eigenvalues --    1.18417   1.19910   1.20937   1.22869   1.23068
 Alpha virt. eigenvalues --    1.25048   1.25244   1.26461   1.27039   1.28120
 Alpha virt. eigenvalues --    1.28325   1.28453   1.30403   1.30695   1.31470
 Alpha virt. eigenvalues --    1.32251   1.32418   1.33197   1.34254   1.35958
 Alpha virt. eigenvalues --    1.36553   1.37397   1.38178   1.39137   1.40932
 Alpha virt. eigenvalues --    1.42411   1.44424   1.45907   1.46922   1.48865
 Alpha virt. eigenvalues --    1.49151   1.50786   1.51237   1.52809   1.53516
 Alpha virt. eigenvalues --    1.54703   1.55152   1.56343   1.57939   1.58438
 Alpha virt. eigenvalues --    1.59986   1.61262   1.63304   1.65209   1.67133
 Alpha virt. eigenvalues --    1.67635   1.68759   1.69572   1.70388   1.71108
 Alpha virt. eigenvalues --    1.71617   1.72928   1.73635   1.73809   1.73869
 Alpha virt. eigenvalues --    1.74225   1.74644   1.75398   1.75905   1.76295
 Alpha virt. eigenvalues --    1.76721   1.76911   1.77421   1.78026   1.78678
 Alpha virt. eigenvalues --    1.78989   1.79479   1.79717   1.80559   1.80737
 Alpha virt. eigenvalues --    1.81164   1.81537   1.81698   1.82650   1.82784
 Alpha virt. eigenvalues --    1.83795   1.84413   1.84747   1.85832   1.86230
 Alpha virt. eigenvalues --    1.86552   1.86874   1.88540   1.89023   1.89826
 Alpha virt. eigenvalues --    1.91223   1.91265   1.92553   1.93371   1.93505
 Alpha virt. eigenvalues --    1.94069   1.94635   1.95007   1.95932   1.96723
 Alpha virt. eigenvalues --    1.97455   1.97628   1.98224   1.99443   1.99790
 Alpha virt. eigenvalues --    2.00275   2.01337   2.02760   2.03007   2.04608
 Alpha virt. eigenvalues --    2.05142   2.05537   2.05622   2.06977   2.07844
 Alpha virt. eigenvalues --    2.09295   2.09584   2.11546   2.12495   2.13135
 Alpha virt. eigenvalues --    2.14378   2.15317   2.15806   2.17469   2.18701
 Alpha virt. eigenvalues --    2.21023   2.22215   2.24220   2.24470   2.26765
 Alpha virt. eigenvalues --    2.28637   2.29090   2.29637   2.30685   2.31958
 Alpha virt. eigenvalues --    2.32476   2.33013   2.33536   2.34338   2.34859
 Alpha virt. eigenvalues --    2.36088   2.36483   2.37128   2.39008   2.39781
 Alpha virt. eigenvalues --    2.40578   2.41793   2.42205   2.43491   2.44334
 Alpha virt. eigenvalues --    2.45997   2.47031   2.49168   2.50467   2.51241
 Alpha virt. eigenvalues --    2.51782   2.52300   2.53815   2.55119   2.55986
 Alpha virt. eigenvalues --    2.57028   2.58809   2.59572   2.62021   2.62734
 Alpha virt. eigenvalues --    2.63754   2.65198   2.65432   2.66083   2.66655
 Alpha virt. eigenvalues --    2.69156   2.70270   2.71242   2.72342   2.73556
 Alpha virt. eigenvalues --    2.73693   2.73944   2.75254   2.75981   2.76997
 Alpha virt. eigenvalues --    2.79161   2.80555   2.81393   2.83480   2.85405
 Alpha virt. eigenvalues --    2.85897   2.87283   2.89369   2.89572   2.90760
 Alpha virt. eigenvalues --    2.91729   2.92529   2.93552   2.94290   2.94688
 Alpha virt. eigenvalues --    2.95202   2.95628   2.96154   2.96638   2.97686
 Alpha virt. eigenvalues --    2.99356   3.00747   3.01357   3.03588   3.05445
 Alpha virt. eigenvalues --    3.05805   3.07463   3.08238   3.11140   3.13675
 Alpha virt. eigenvalues --    3.15421   3.17464   3.18300   3.20908   3.22190
 Alpha virt. eigenvalues --    3.23563   3.31063   3.43015   3.44063   3.46786
 Alpha virt. eigenvalues --    3.65382   3.67369   3.68523   3.77702
          Condensed to atoms (all electrons):
 Mulliken charges:
               1
     1  C    0.054319
     2  H    0.015615
     3  H    0.002956
     4  H    0.010459
     5  C    0.070269
     6  H    0.003330
     7  N   -0.138940
     8  H    0.122431
     9  C    0.155905
    10  O   -0.375803
    11  O   -0.378869
    12  C    0.096687
    13  O   -0.290750
    14  C   -0.029806
    15  C    0.026412
    16  C   -0.024009
    17  C    0.005898
    18  C    0.016812
    19  C    0.009387
    20  H    0.005592
    21  H   -0.011115
    22  H   -0.018059
    23  H   -0.021291
    24  H   -0.019135
    25  N   -0.376671
    26  C    0.056745
    27  H    0.013085
    28  H    0.090184
    29  C    0.023604
    30  H    0.038541
    31  H    0.090420
    32  C    0.038131
    33  H    0.026122
    34  H    0.096532
    35  C    0.001830
    36  H    0.034968
    37  H    0.063657
    38  H    0.016212
    39  C    0.006488
    40  H    0.002095
    41  H    0.056171
    42  H    0.052721
    43  C    0.023196
    44  H    0.048924
    45  H    0.002132
    46  H    0.032756
    47  H    0.037530
    48  C    0.074388
    49  H    0.033859
    50  C    0.011252
    51  H    0.045483
    52  H    0.036757
    53  H    0.034591
 Sum of Mulliken charges =  -0.00000
 Mulliken charges with hydrogens summed into heavy atoms:
               1
     1  C    0.083348
     5  C    0.073600
     7  N   -0.016509
     9  C    0.155905
    10  O   -0.375803
    11  O   -0.378869
    12  C    0.096687
    13  O   -0.290750
    14  C   -0.029806
    15  C    0.007277
    16  C   -0.018418
    17  C   -0.005217
    18  C   -0.001247
    19  C   -0.011904
    25  N   -0.376671
    26  C    0.160014
    29  C    0.152564
    32  C    0.160785
    35  C    0.116667
    39  C    0.117476
    43  C    0.107008
    48  C    0.145777
    50  C    0.128084
 Electronic spatial extent (au):  <R**2>=           7553.6659
 Charge=             -0.0000 electrons
 Dipole moment (field-independent basis, Debye):
    X=              5.9783    Y=             -5.8195    Z=              0.5770  Tot=              8.3630
 Quadrupole moment (field-independent basis, Debye-Ang):
   XX=           -120.9718   YY=           -141.6726   ZZ=           -149.0886
   XY=             -9.2592   XZ=              8.3432   YZ=              3.9872
 Traceless Quadrupole moment (field-independent basis, Debye-Ang):
   XX=             16.2725   YY=             -4.4283   ZZ=            -11.8442
   XY=             -9.2592   XZ=              8.3432   YZ=              3.9872
 Octapole moment (field-independent basis, Debye-Ang**2):
  XXX=             96.5133  YYY=            -19.8419  ZZZ=            -11.3852  XYY=             -7.6144
  XXY=            -34.4292  XXZ=              8.6726  XZZ=             25.0516  YZZ=             -5.8962
  YYZ=              3.4823  XYZ=             -2.6760
 Hexadecapole moment (field-independent basis, Debye-Ang**3):
 XXXX=          -5512.4400 YYYY=          -3048.6790 ZZZZ=          -1499.4808 XXXY=             12.6623
 XXXZ=            -22.4331 YYYX=            -63.1346 YYYZ=             15.2620 ZZZX=             43.5969
 ZZZY=             15.0075 XXYY=          -1353.3273 XXZZ=          -1186.5228 YYZZ=           -697.7702
 XXYZ=            -30.1215 YYXZ=             19.4436 ZZXY=             -0.7213
 N-N= 2.177425360910D+03 E-N=-6.766961512741D+03  KE= 1.027194666330D+03
 ******************************Gaussian NBO Version 3.1******************************
             N A T U R A L   A T O M I C   O R B I T A L   A N D
          N A T U R A L   B O N D   O R B I T A L   A N A L Y S I S
 ******************************Gaussian NBO Version 3.1******************************
       /RESON  / : Allow strongly delocalized NBO set

 Analyzing the SCF density

 Job title: 39                                                              

 Storage needed:    677304 in NPA,    895375 in NBO ( 939509521 available)
 GSVD:  LWork=      137094 too small for GESVD, short by       32441 words or       32441 for optimal perf.


 NATURAL POPULATIONS:  Natural atomic orbital occupancies 
                                                          
   NAO  Atom  No  lang   Type(AO)    Occupancy      Energy
 ----------------------------------------------------------
     1    C    1  S      Cor( 1S)     1.99922     -10.04351
     2    C    1  S      Val( 2S)     1.08820      -0.21112
     3    C    1  S      Ryd( 3S)     0.00068       0.85796
     4    C    1  px     Val( 2p)     1.21672      -0.05383
     5    C    1  px     Ryd( 3p)     0.00328       0.65695
     6    C    1  py     Val( 2p)     1.08467      -0.05234
     7    C    1  py     Ryd( 3p)     0.00120       0.51732
     8    C    1  pz     Val( 2p)     1.23184      -0.05853
     9    C    1  pz     Ryd( 3p)     0.00234       0.64203
    10    C    1  dxy    Ryd( 3d)     0.00044       2.23225
    11    C    1  dxz    Ryd( 3d)     0.00040       2.31245
    12    C    1  dyz    Ryd( 3d)     0.00044       2.25308
    13    C    1  dx2y2  Ryd( 3d)     0.00066       2.35436
    14    C    1  dz2    Ryd( 3d)     0.00052       2.35403

    15    H    2  S      Val( 1S)     0.77249       0.09761
    16    H    2  S      Ryd( 2S)     0.00381       0.40598
    17    H    2  px     Ryd( 2p)     0.00050       2.06853
    18    H    2  py     Ryd( 2p)     0.00028       1.97129
    19    H    2  pz     Ryd( 2p)     0.00032       2.01825

    20    H    3  S      Val( 1S)     0.78482       0.08728
    21    H    3  S      Ryd( 2S)     0.00231       0.37228
    22    H    3  px     Ryd( 2p)     0.00062       2.30857
    23    H    3  py     Ryd( 2p)     0.00014       1.78672
    24    H    3  pz     Ryd( 2p)     0.00025       1.88852

    25    H    4  S      Val( 1S)     0.77495       0.08975
    26    H    4  S      Ryd( 2S)     0.00119       0.37839
    27    H    4  px     Ryd( 2p)     0.00021       1.83361
    28    H    4  py     Ryd( 2p)     0.00022       1.85032
    29    H    4  pz     Ryd( 2p)     0.00062       2.30833

    30    C    5  S      Cor( 1S)     1.99896     -10.07949
    31    C    5  S      Val( 2S)     0.96202      -0.16974
    32    C    5  S      Ryd( 3S)     0.00278       0.91490
    33    C    5  px     Val( 2p)     1.15895      -0.07782
    34    C    5  px     Ryd( 3p)     0.00318       0.70194
    35    C    5  py     Val( 2p)     1.07596      -0.06673
    36    C    5  py     Ryd( 3p)     0.00599       0.87582
    37    C    5  pz     Val( 2p)     0.90731      -0.03642
    38    C    5  pz     Ryd( 3p)     0.00497       0.69248
    39    C    5  dxy    Ryd( 3d)     0.00080       2.21265
    40    C    5  dxz    Ryd( 3d)     0.00107       2.20274
    41    C    5  dyz    Ryd( 3d)     0.00110       2.23184
    42    C    5  dx2y2  Ryd( 3d)     0.00095       2.30141
    43    C    5  dz2    Ryd( 3d)     0.00113       2.26935

    44    H    6  S      Val( 1S)     0.76501       0.10434
    45    H    6  S      Ryd( 2S)     0.00343       0.44812
    46    H    6  px     Ryd( 2p)     0.00033       2.07036
    47    H    6  py     Ryd( 2p)     0.00027       2.03110
    48    H    6  pz     Ryd( 2p)     0.00040       2.04993

    49    N    7  S      Cor( 1S)     1.99915     -14.18027
    50    N    7  S      Val( 2S)     1.25485      -0.48656
    51    N    7  S      Ryd( 3S)     0.00235       1.16065
    52    N    7  px     Val( 2p)     1.61608      -0.22937
    53    N    7  px     Ryd( 3p)     0.00415       1.02880
    54    N    7  py     Val( 2p)     1.40410      -0.23097
    55    N    7  py     Ryd( 3p)     0.00211       1.18361
    56    N    7  pz     Val( 2p)     1.35872      -0.21997
    57    N    7  pz     Ryd( 3p)     0.00244       1.32871
    58    N    7  dxy    Ryd( 3d)     0.00051       2.54428
    59    N    7  dxz    Ryd( 3d)     0.00056       2.55093
    60    N    7  dyz    Ryd( 3d)     0.00049       2.79451
    61    N    7  dx2y2  Ryd( 3d)     0.00046       2.56824
    62    N    7  dz2    Ryd( 3d)     0.00057       2.67767

    63    H    8  S      Val( 1S)     0.58922       0.11180
    64    H    8  S      Ryd( 2S)     0.00666       0.51786
    65    H    8  px     Ryd( 2p)     0.00068       1.87896
    66    H    8  py     Ryd( 2p)     0.00057       2.07195
    67    H    8  pz     Ryd( 2p)     0.00078       2.18569

    68    C    9  S      Cor( 1S)     1.99932     -10.13153
    69    C    9  S      Val( 2S)     0.72929      -0.05274
    70    C    9  S      Ryd( 3S)     0.00504       0.72629
    71    C    9  px     Val( 2p)     0.87594       0.02361
    72    C    9  px     Ryd( 3p)     0.01479       0.73606
    73    C    9  py     Val( 2p)     0.75246       0.02222
    74    C    9  py     Ryd( 3p)     0.01725       0.74185
    75    C    9  pz     Val( 2p)     0.75849       0.00759
    76    C    9  pz     Ryd( 3p)     0.01477       0.67233
    77    C    9  dxy    Ryd( 3d)     0.00298       2.23029
    78    C    9  dxz    Ryd( 3d)     0.00255       2.19047
    79    C    9  dyz    Ryd( 3d)     0.00222       2.37358
    80    C    9  dx2y2  Ryd( 3d)     0.00392       2.25913
    81    C    9  dz2    Ryd( 3d)     0.00411       2.08978

    82    O   10  S      Cor( 1S)     1.99972     -18.82199
    83    O   10  S      Val( 2S)     1.70544      -0.80268
    84    O   10  S      Ryd( 3S)     0.00133       1.58126
    85    O   10  px     Val( 2p)     1.87030      -0.20695
    86    O   10  px     Ryd( 3p)     0.00194       1.37528
    87    O   10  py     Val( 2p)     1.59889      -0.22707
    88    O   10  py     Ryd( 3p)     0.00103       1.39916
    89    O   10  pz     Val( 2p)     1.60872      -0.22429
    90    O   10  pz     Ryd( 3p)     0.00096       1.16151
    91    O   10  dxy    Ryd( 3d)     0.00054       2.91033
    92    O   10  dxz    Ryd( 3d)     0.00060       2.85466
    93    O   10  dyz    Ryd( 3d)     0.00090       3.26003
    94    O   10  dx2y2  Ryd( 3d)     0.00067       2.94264
    95    O   10  dz2    Ryd( 3d)     0.00120       2.87888

    96    O   11  S      Cor( 1S)     1.99973     -18.81287
    97    O   11  S      Val( 2S)     1.70560      -0.80027
    98    O   11  S      Ryd( 3S)     0.00121       1.61941
    99    O   11  px     Val( 2p)     1.73601      -0.22068
   100    O   11  px     Ryd( 3p)     0.00151       1.38711
   101    O   11  py     Val( 2p)     1.67048      -0.21328
   102    O   11  py     Ryd( 3p)     0.00108       1.17830
   103    O   11  pz     Val( 2p)     1.64806      -0.20957
   104    O   11  pz     Ryd( 3p)     0.00136       1.20971
   105    O   11  dxy    Ryd( 3d)     0.00099       3.09026
   106    O   11  dxz    Ryd( 3d)     0.00087       3.03246
   107    O   11  dyz    Ryd( 3d)     0.00056       2.97489
   108    O   11  dx2y2  Ryd( 3d)     0.00096       2.94050
   109    O   11  dz2    Ryd( 3d)     0.00079       2.86789

   110    C   12  S      Cor( 1S)     1.99909     -10.15382
   111    C   12  S      Val( 2S)     0.73876      -0.07161
   112    C   12  S      Ryd( 3S)     0.00500       0.65645
   113    C   12  px     Val( 2p)     0.83734      -0.08380
   114    C   12  px     Ryd( 3p)     0.00590       0.70902
   115    C   12  py     Val( 2p)     0.87192       0.00044
   116    C   12  py     Ryd( 3p)     0.00641       0.68090
   117    C   12  pz     Val( 2p)     0.80140       0.01258
   118    C   12  pz     Ryd( 3p)     0.01966       0.69939
   119    C   12  dxy    Ryd( 3d)     0.00158       2.10573
   120    C   12  dxz    Ryd( 3d)     0.00331       2.05217
   121    C   12  dyz    Ryd( 3d)     0.00385       2.33998
   122    C   12  dx2y2  Ryd( 3d)     0.00126       2.13379
   123    C   12  dz2    Ryd( 3d)     0.00233       2.38640

   124    O   13  S      Cor( 1S)     1.99974     -18.83568
   125    O   13  S      Val( 2S)     1.69136      -0.82201
   126    O   13  S      Ryd( 3S)     0.00077       1.55582
   127    O   13  px     Val( 2p)     1.56807      -0.21913
   128    O   13  px     Ryd( 3p)     0.00114       1.20242
   129    O   13  py     Val( 2p)     1.80877      -0.22773
   130    O   13  py     Ryd( 3p)     0.00200       1.21010
   131    O   13  pz     Val( 2p)     1.59638      -0.27291
   132    O   13  pz     Ryd( 3p)     0.00070       1.12359
   133    O   13  dxy    Ryd( 3d)     0.00013       2.73117
   134    O   13  dxz    Ryd( 3d)     0.00155       2.94095
   135    O   13  dyz    Ryd( 3d)     0.00132       3.03492
   136    O   13  dx2y2  Ryd( 3d)     0.00011       2.73208
   137    O   13  dz2    Ryd( 3d)     0.00146       3.36149

   138    C   14  S      Cor( 1S)     1.99878     -10.05602
   139    C   14  S      Val( 2S)     0.88393      -0.10926
   140    C   14  S      Ryd( 3S)     0.00278       0.59052
   141    C   14  px     Val( 2p)     1.06713      -0.07774
   142    C   14  px     Ryd( 3p)     0.00238       0.81063
   143    C   14  py     Val( 2p)     1.07828      -0.07927
   144    C   14  py     Ryd( 3p)     0.00463       0.92484
   145    C   14  pz     Val( 2p)     1.09813      -0.05724
   146    C   14  pz     Ryd( 3p)     0.00443       0.97688
   147    C   14  dxy    Ryd( 3d)     0.00052       2.24853
   148    C   14  dxz    Ryd( 3d)     0.00064       2.24818
   149    C   14  dyz    Ryd( 3d)     0.00081       2.25627
   150    C   14  dx2y2  Ryd( 3d)     0.00046       1.98058
   151    C   14  dz2    Ryd( 3d)     0.00063       2.32429

   152    C   15  S      Cor( 1S)     1.99893     -10.05753
   153    C   15  S      Val( 2S)     0.94647      -0.13558
   154    C   15  S      Ryd( 3S)     0.00129       0.56944
   155    C   15  px     Val( 2p)     1.05224      -0.07049
   156    C   15  px     Ryd( 3p)     0.00283       0.66897
   157    C   15  py     Val( 2p)     1.10541      -0.07052
   158    C   15  py     Ryd( 3p)     0.00395       0.82056
   159    C   15  pz     Val( 2p)     1.09555      -0.04641
   160    C   15  pz     Ryd( 3p)     0.00422       0.73629
   161    C   15  dxy    Ryd( 3d)     0.00049       2.26077
   162    C   15  dxz    Ryd( 3d)     0.00058       2.24096
   163    C   15  dyz    Ryd( 3d)     0.00066       2.26900
   164    C   15  dx2y2  Ryd( 3d)     0.00047       1.99409
   165    C   15  dz2    Ryd( 3d)     0.00061       2.27796

   166    C   16  S      Cor( 1S)     1.99889     -10.04371
   167    C   16  S      Val( 2S)     0.94344      -0.12260
   168    C   16  S      Ryd( 3S)     0.00207       0.67188
   169    C   16  px     Val( 2p)     1.11075      -0.07229
   170    C   16  px     Ryd( 3p)     0.00380       0.89643
   171    C   16  py     Val( 2p)     1.08494      -0.06620
   172    C   16  py     Ryd( 3p)     0.00376       0.87658
   173    C   16  pz     Val( 2p)     1.07879      -0.03784
   174    C   16  pz     Ryd( 3p)     0.00432       0.81965
   175    C   16  dxy    Ryd( 3d)     0.00051       2.30845
   176    C   16  dxz    Ryd( 3d)     0.00058       2.28450
   177    C   16  dyz    Ryd( 3d)     0.00057       2.30295
   178    C   16  dx2y2  Ryd( 3d)     0.00046       2.01227
   179    C   16  dz2    Ryd( 3d)     0.00062       2.32662

   180    C   17  S      Cor( 1S)     1.99892     -10.05028
   181    C   17  S      Val( 2S)     0.93791      -0.12234
   182    C   17  S      Ryd( 3S)     0.00173       0.57900
   183    C   17  px     Val( 2p)     1.02384      -0.06360
   184    C   17  px     Ryd( 3p)     0.00290       0.65129
   185    C   17  py     Val( 2p)     1.02507      -0.05572
   186    C   17  py     Ryd( 3p)     0.00276       0.67138
   187    C   17  pz     Val( 2p)     1.18041      -0.05449
   188    C   17  pz     Ryd( 3p)     0.00636       1.00753
   189    C   17  dxy    Ryd( 3d)     0.00049       2.29547
   190    C   17  dxz    Ryd( 3d)     0.00056       2.20159
   191    C   17  dyz    Ryd( 3d)     0.00056       2.26029
   192    C   17  dx2y2  Ryd( 3d)     0.00057       2.00601
   193    C   17  dz2    Ryd( 3d)     0.00060       2.36527

   194    C   18  S      Cor( 1S)     1.99893     -10.05474
   195    C   18  S      Val( 2S)     0.94306      -0.13157
   196    C   18  S      Ryd( 3S)     0.00122       0.57576
   197    C   18  px     Val( 2p)     1.09727      -0.07496
   198    C   18  px     Ryd( 3p)     0.00351       0.78886
   199    C   18  py     Val( 2p)     1.08423      -0.06433
   200    C   18  py     Ryd( 3p)     0.00348       0.73600
   201    C   18  pz     Val( 2p)     1.08713      -0.04355
   202    C   18  pz     Ryd( 3p)     0.00408       0.71478
   203    C   18  dxy    Ryd( 3d)     0.00052       2.27533
   204    C   18  dxz    Ryd( 3d)     0.00060       2.22096
   205    C   18  dyz    Ryd( 3d)     0.00060       2.28857
   206    C   18  dx2y2  Ryd( 3d)     0.00043       1.98381
   207    C   18  dz2    Ryd( 3d)     0.00062       2.29306

   208    C   19  S      Cor( 1S)     1.99892     -10.05363
   209    C   19  S      Val( 2S)     0.94184      -0.13078
   210    C   19  S      Ryd( 3S)     0.00124       0.59521
   211    C   19  px     Val( 2p)     1.04850      -0.06688
   212    C   19  px     Ryd( 3p)     0.00277       0.65318
   213    C   19  py     Val( 2p)     1.05055      -0.05763
   214    C   19  py     Ryd( 3p)     0.00285       0.63212
   215    C   19  pz     Val( 2p)     1.16889      -0.05557
   216    C   19  pz     Ryd( 3p)     0.00589       0.98018
   217    C   19  dxy    Ryd( 3d)     0.00049       2.30496
   218    C   19  dxz    Ryd( 3d)     0.00053       2.21643
   219    C   19  dyz    Ryd( 3d)     0.00056       2.24358
   220    C   19  dx2y2  Ryd( 3d)     0.00056       2.01698
   221    C   19  dz2    Ryd( 3d)     0.00062       2.31357

   222    H   20  S      Val( 1S)     0.73457       0.13150
   223    H   20  S      Ryd( 2S)     0.00699       0.59413
   224    H   20  px     Ryd( 2p)     0.00058       2.12275
   225    H   20  py     Ryd( 2p)     0.00037       2.05686
   226    H   20  pz     Ryd( 2p)     0.00027       2.07059

   227    H   21  S      Val( 1S)     0.75704       0.10212
   228    H   21  S      Ryd( 2S)     0.00288       0.35311
   229    H   21  px     Ryd( 2p)     0.00015       1.86798
   230    H   21  py     Ryd( 2p)     0.00013       1.89245
   231    H   21  pz     Ryd( 2p)     0.00080       2.34546

   232    H   22  S      Val( 1S)     0.77522       0.08450
   233    H   22  S      Ryd( 2S)     0.00164       0.32797
   234    H   22  px     Ryd( 2p)     0.00049       2.01529
   235    H   22  py     Ryd( 2p)     0.00035       1.98426
   236    H   22  pz     Ryd( 2p)     0.00023       2.02478

   237    H   23  S      Val( 1S)     0.77554       0.08581
   238    H   23  S      Ryd( 2S)     0.00174       0.33786
   239    H   23  px     Ryd( 2p)     0.00019       1.86616
   240    H   23  py     Ryd( 2p)     0.00014       1.87765
   241    H   23  pz     Ryd( 2p)     0.00074       2.30638

   242    H   24  S      Val( 1S)     0.77715       0.08133
   243    H   24  S      Ryd( 2S)     0.00165       0.32492
   244    H   24  px     Ryd( 2p)     0.00026       1.88969
   245    H   24  py     Ryd( 2p)     0.00052       2.07243
   246    H   24  pz     Ryd( 2p)     0.00029       2.05275

   247    N   25  S      Cor( 1S)     1.99931     -14.28896
   248    N   25  S      Val( 2S)     1.23273      -0.60873
   249    N   25  S      Ryd( 3S)     0.00045       1.36988
   250    N   25  px     Val( 2p)     1.37312      -0.32853
   251    N   25  px     Ryd( 3p)     0.00064       1.14158
   252    N   25  py     Val( 2p)     1.37559      -0.32819
   253    N   25  py     Ryd( 3p)     0.00053       1.15783
   254    N   25  pz     Val( 2p)     1.37684      -0.32903
   255    N   25  pz     Ryd( 3p)     0.00068       1.14865
   256    N   25  dxy    Ryd( 3d)     0.00102       2.51325
   257    N   25  dxz    Ryd( 3d)     0.00109       2.56672
   258    N   25  dyz    Ryd( 3d)     0.00094       2.48984
   259    N   25  dx2y2  Ryd( 3d)     0.00076       2.34878
   260    N   25  dz2    Ryd( 3d)     0.00070       2.34108

   261    C   26  S      Cor( 1S)     1.99907     -10.11652
   262    C   26  S      Val( 2S)     1.01509      -0.24061
   263    C   26  S      Ryd( 3S)     0.00273       0.94774
   264    C   26  px     Val( 2p)     1.16157      -0.10731
   265    C   26  px     Ryd( 3p)     0.00542       0.73421
   266    C   26  py     Val( 2p)     0.93155      -0.08939
   267    C   26  py     Ryd( 3p)     0.00304       0.65784
   268    C   26  pz     Val( 2p)     1.11081      -0.10566
   269    C   26  pz     Ryd( 3p)     0.00455       0.74376
   270    C   26  dxy    Ryd( 3d)     0.00105       2.36939
   271    C   26  dxz    Ryd( 3d)     0.00094       2.37337
   272    C   26  dyz    Ryd( 3d)     0.00062       2.07098
   273    C   26  dx2y2  Ryd( 3d)     0.00054       2.10191
   274    C   26  dz2    Ryd( 3d)     0.00080       2.27110

   275    H   27  S      Val( 1S)     0.78393       0.04434
   276    H   27  S      Ryd( 2S)     0.00193       0.38756
   277    H   27  px     Ryd( 2p)     0.00043       2.10988
   278    H   27  py     Ryd( 2p)     0.00020       1.84223
   279    H   27  pz     Ryd( 2p)     0.00039       2.11613

   280    H   28  S      Val( 1S)     0.69626       0.12343
   281    H   28  S      Ryd( 2S)     0.01109       0.62783
   282    H   28  px     Ryd( 2p)     0.00042       2.13374
   283    H   28  py     Ryd( 2p)     0.00057       2.18583
   284    H   28  pz     Ryd( 2p)     0.00014       1.90167

   285    C   29  S      Cor( 1S)     1.99912     -10.12462
   286    C   29  S      Val( 2S)     1.00171      -0.23766
   287    C   29  S      Ryd( 3S)     0.00251       0.96569
   288    C   29  px     Val( 2p)     0.94675      -0.09690
   289    C   29  px     Ryd( 3p)     0.00285       0.70195
   290    C   29  py     Val( 2p)     1.17986      -0.11702
   291    C   29  py     Ryd( 3p)     0.00466       0.77978
   292    C   29  pz     Val( 2p)     1.05754      -0.10162
   293    C   29  pz     Ryd( 3p)     0.00434       0.75526
   294    C   29  dxy    Ryd( 3d)     0.00066       2.21864
   295    C   29  dxz    Ryd( 3d)     0.00140       2.36599
   296    C   29  dyz    Ryd( 3d)     0.00080       2.36084
   297    C   29  dx2y2  Ryd( 3d)     0.00079       2.22971
   298    C   29  dz2    Ryd( 3d)     0.00052       2.09280

   299    H   30  S      Val( 1S)     0.76480       0.05624
   300    H   30  S      Ryd( 2S)     0.00280       0.42269
   301    H   30  px     Ryd( 2p)     0.00030       1.89529
   302    H   30  py     Ryd( 2p)     0.00050       2.24103
   303    H   30  pz     Ryd( 2p)     0.00024       2.00677

   304    H   31  S      Val( 1S)     0.74283       0.09334
   305    H   31  S      Ryd( 2S)     0.00452       0.80903
   306    H   31  px     Ryd( 2p)     0.00039       2.23006
   307    H   31  py     Ryd( 2p)     0.00025       1.99937
   308    H   31  pz     Ryd( 2p)     0.00034       2.11837

   309    C   32  S      Cor( 1S)     1.99909     -10.12254
   310    C   32  S      Val( 2S)     1.00997      -0.24474
   311    C   32  S      Ryd( 3S)     0.00268       0.96976
   312    C   32  px     Val( 2p)     1.16039      -0.11511
   313    C   32  px     Ryd( 3p)     0.00483       0.79667
   314    C   32  py     Val( 2p)     1.11645      -0.11312
   315    C   32  py     Ryd( 3p)     0.00462       0.76530
   316    C   32  pz     Val( 2p)     0.93183      -0.09628
   317    C   32  pz     Ryd( 3p)     0.00265       0.62696
   318    C   32  dxy    Ryd( 3d)     0.00085       2.34628
   319    C   32  dxz    Ryd( 3d)     0.00104       2.34784
   320    C   32  dyz    Ryd( 3d)     0.00102       2.24560
   321    C   32  dx2y2  Ryd( 3d)     0.00059       2.14880
   322    C   32  dz2    Ryd( 3d)     0.00056       2.10054

   323    H   33  S      Val( 1S)     0.77412       0.04660
   324    H   33  S      Ryd( 2S)     0.00205       0.43536
   325    H   33  px     Ryd( 2p)     0.00042       2.13769
   326    H   33  py     Ryd( 2p)     0.00019       1.90716
   327    H   33  pz     Ryd( 2p)     0.00040       1.99861

   328    H   34  S      Val( 1S)     0.70040       0.11400
   329    H   34  S      Ryd( 2S)     0.00569       0.59561
   330    H   34  px     Ryd( 2p)     0.00036       2.07849
   331    H   34  py     Ryd( 2p)     0.00052       2.16350
   332    H   34  pz     Ryd( 2p)     0.00029       1.96053

   333    C   35  S      Cor( 1S)     1.99922     -10.08848
   334    C   35  S      Val( 2S)     1.08431      -0.25523
   335    C   35  S      Ryd( 3S)     0.00043       0.86818
   336    C   35  px     Val( 2p)     1.18890      -0.09734
   337    C   35  px     Ryd( 3p)     0.00190       0.59125
   338    C   35  py     Val( 2p)     1.12979      -0.09570
   339    C   35  py     Ryd( 3p)     0.00197       0.56191
   340    C   35  pz     Val( 2p)     1.23966      -0.10578
   341    C   35  pz     Ryd( 3p)     0.00171       0.63544
   342    C   35  dxy    Ryd( 3d)     0.00065       2.31549
   343    C   35  dxz    Ryd( 3d)     0.00052       2.32590
   344    C   35  dyz    Ryd( 3d)     0.00045       2.28144
   345    C   35  dx2y2  Ryd( 3d)     0.00042       2.18181
   346    C   35  dz2    Ryd( 3d)     0.00040       2.22761

   347    H   36  S      Val( 1S)     0.75180       0.05937
   348    H   36  S      Ryd( 2S)     0.00109       0.36397
   349    H   36  px     Ryd( 2p)     0.00024       1.83461
   350    H   36  py     Ryd( 2p)     0.00026       1.86533
   351    H   36  pz     Ryd( 2p)     0.00054       2.21429

   352    H   37  S      Val( 1S)     0.76120       0.07103
   353    H   37  S      Ryd( 2S)     0.00186       0.52115
   354    H   37  px     Ryd( 2p)     0.00058       2.22613
   355    H   37  py     Ryd( 2p)     0.00015       1.77945
   356    H   37  pz     Ryd( 2p)     0.00029       1.94674

   357    H   38  S      Val( 1S)     0.79000       0.03971
   358    H   38  S      Ryd( 2S)     0.00138       0.38092
   359    H   38  px     Ryd( 2p)     0.00025       1.88334
   360    H   38  py     Ryd( 2p)     0.00047       2.08301
   361    H   38  pz     Ryd( 2p)     0.00031       1.91932

   362    C   39  S      Cor( 1S)     1.99920     -10.06963
   363    C   39  S      Val( 2S)     1.08604      -0.24083
   364    C   39  S      Ryd( 3S)     0.00047       0.90453
   365    C   39  px     Val( 2p)     1.24272      -0.08966
   366    C   39  px     Ryd( 3p)     0.00221       0.66123
   367    C   39  py     Val( 2p)     1.17389      -0.08303
   368    C   39  py     Ryd( 3p)     0.00191       0.56844
   369    C   39  pz     Val( 2p)     1.15181      -0.08252
   370    C   39  pz     Ryd( 3p)     0.00228       0.60876
   371    C   39  dxy    Ryd( 3d)     0.00023       2.13549
   372    C   39  dxz    Ryd( 3d)     0.00067       2.45927
   373    C   39  dyz    Ryd( 3d)     0.00066       2.31338
   374    C   39  dx2y2  Ryd( 3d)     0.00065       2.41047
   375    C   39  dz2    Ryd( 3d)     0.00023       2.11061

   376    H   40  S      Val( 1S)     0.79453       0.04884
   377    H   40  S      Ryd( 2S)     0.00121       0.39056
   378    H   40  px     Ryd( 2p)     0.00045       2.12675
   379    H   40  py     Ryd( 2p)     0.00018       1.79128
   380    H   40  pz     Ryd( 2p)     0.00042       2.02322

   381    H   41  S      Val( 1S)     0.73037       0.09451
   382    H   41  S      Ryd( 2S)     0.00357       0.44732
   383    H   41  px     Ryd( 2p)     0.00064       2.21540
   384    H   41  py     Ryd( 2p)     0.00015       1.78919
   385    H   41  pz     Ryd( 2p)     0.00034       1.99099

   386    H   42  S      Val( 1S)     0.75091       0.09119
   387    H   42  S      Ryd( 2S)     0.00268       0.45310
   388    H   42  px     Ryd( 2p)     0.00017       1.83136
   389    H   42  py     Ryd( 2p)     0.00064       2.30204
   390    H   42  pz     Ryd( 2p)     0.00028       1.86841

   391    C   43  S      Cor( 1S)     1.99922     -10.07724
   392    C   43  S      Val( 2S)     1.08754      -0.24678
   393    C   43  S      Ryd( 3S)     0.00043       0.90020
   394    C   43  px     Val( 2p)     1.21241      -0.08836
   395    C   43  px     Ryd( 3p)     0.00234       0.61833
   396    C   43  py     Val( 2p)     1.23155      -0.09389
   397    C   43  py     Ryd( 3p)     0.00248       0.69489
   398    C   43  pz     Val( 2p)     1.11451      -0.08658
   399    C   43  pz     Ryd( 3p)     0.00152       0.52411
   400    C   43  dxy    Ryd( 3d)     0.00069       2.43994
   401    C   43  dxz    Ryd( 3d)     0.00072       2.36668
   402    C   43  dyz    Ryd( 3d)     0.00015       2.06761
   403    C   43  dx2y2  Ryd( 3d)     0.00024       2.19189
   404    C   43  dz2    Ryd( 3d)     0.00069       2.30697

   405    H   44  S      Val( 1S)     0.75023       0.08725
   406    H   44  S      Ryd( 2S)     0.00414       0.42338
   407    H   44  px     Ryd( 2p)     0.00049       2.08648
   408    H   44  py     Ryd( 2p)     0.00018       1.80618
   409    H   44  pz     Ryd( 2p)     0.00039       2.08185

   410    H   45  S      Val( 1S)     0.79472       0.04770
   411    H   45  S      Ryd( 2S)     0.00139       0.41449
   412    H   45  px     Ryd( 2p)     0.00042       2.04705
   413    H   45  py     Ryd( 2p)     0.00045       2.11783
   414    H   45  pz     Ryd( 2p)     0.00018       1.76008

   415    H   46  S      Val( 1S)     0.75279       0.06850
   416    H   46  S      Ryd( 2S)     0.00115       0.35219
   417    H   46  px     Ryd( 2p)     0.00032       1.94557
   418    H   46  py     Ryd( 2p)     0.00058       2.21743
   419    H   46  pz     Ryd( 2p)     0.00017       1.76025

   420    H   47  S      Val( 1S)     0.76274       0.03426
   421    H   47  S      Ryd( 2S)     0.00203       0.38893
   422    H   47  px     Ryd( 2p)     0.00019       1.86005
   423    H   47  py     Ryd( 2p)     0.00027       1.91619
   424    H   47  pz     Ryd( 2p)     0.00057       2.15865

   425    C   48  S      Cor( 1S)     1.99915     -10.15046
   426    C   48  S      Val( 2S)     0.99912      -0.26452
   427    C   48  S      Ryd( 3S)     0.00226       0.91948
   428    C   48  px     Val( 2p)     1.02374      -0.12632
   429    C   48  px     Ryd( 3p)     0.00356       0.68236
   430    C   48  py     Val( 2p)     1.08905      -0.12936
   431    C   48  py     Ryd( 3p)     0.00372       0.68312
   432    C   48  pz     Val( 2p)     1.07770      -0.13118
   433    C   48  pz     Ryd( 3p)     0.00274       0.62291
   434    C   48  dxy    Ryd( 3d)     0.00124       2.29835
   435    C   48  dxz    Ryd( 3d)     0.00098       2.20209
   436    C   48  dyz    Ryd( 3d)     0.00103       2.29773
   437    C   48  dx2y2  Ryd( 3d)     0.00049       2.09132
   438    C   48  dz2    Ryd( 3d)     0.00053       2.12946

   439    H   49  S      Val( 1S)     0.76605       0.03236
   440    H   49  S      Ryd( 2S)     0.00200       0.38348
   441    H   49  px     Ryd( 2p)     0.00026       1.93635
   442    H   49  py     Ryd( 2p)     0.00053       2.14860
   443    H   49  pz     Ryd( 2p)     0.00024       1.85934

   444    C   50  S      Cor( 1S)     1.99924     -10.10825
   445    C   50  S      Val( 2S)     1.08651      -0.27658
   446    C   50  S      Ryd( 3S)     0.00042       0.83134
   447    C   50  px     Val( 2p)     1.12887      -0.11602
   448    C   50  px     Ryd( 3p)     0.00171       0.52088
   449    C   50  py     Val( 2p)     1.21858      -0.12018
   450    C   50  py     Ryd( 3p)     0.00194       0.58059
   451    C   50  pz     Val( 2p)     1.20393      -0.11964
   452    C   50  pz     Ryd( 3p)     0.00155       0.56638
   453    C   50  dxy    Ryd( 3d)     0.00066       2.33569
   454    C   50  dxz    Ryd( 3d)     0.00050       2.24417
   455    C   50  dyz    Ryd( 3d)     0.00069       2.38629
   456    C   50  dx2y2  Ryd( 3d)     0.00028       2.08627
   457    C   50  dz2    Ryd( 3d)     0.00031       2.15047

   458    H   51  S      Val( 1S)     0.77219       0.03796
   459    H   51  S      Ryd( 2S)     0.00138       0.38699
   460    H   51  px     Ryd( 2p)     0.00037       1.97824
   461    H   51  py     Ryd( 2p)     0.00042       2.06689
   462    H   51  pz     Ryd( 2p)     0.00022       1.78180

   463    H   52  S      Val( 1S)     0.77560       0.03344
   464    H   52  S      Ryd( 2S)     0.00114       0.37522
   465    H   52  px     Ryd( 2p)     0.00016       1.74523
   466    H   52  py     Ryd( 2p)     0.00034       1.93814
   467    H   52  pz     Ryd( 2p)     0.00053       2.15129

   468    H   53  S      Val( 1S)     0.75721       0.03789
   469    H   53  S      Ryd( 2S)     0.00107       0.32000
   470    H   53  px     Ryd( 2p)     0.00032       1.88610
   471    H   53  py     Ryd( 2p)     0.00038       1.96720
   472    H   53  pz     Ryd( 2p)     0.00034       1.95049

 WARNING:  1 low occupancy (<1.9990e) core orbital  found on  C    5
           1 low occupancy (<1.9990e) core orbital  found on  C   14
           1 low occupancy (<1.9990e) core orbital  found on  C   15
           1 low occupancy (<1.9990e) core orbital  found on  C   16
           1 low occupancy (<1.9990e) core orbital  found on  C   17
           1 low occupancy (<1.9990e) core orbital  found on  C   18
           1 low occupancy (<1.9990e) core orbital  found on  C   19


 Summary of Natural Population Analysis:                  
                                                          
                                       Natural Population 
                Natural  -----------------------------------------------
    Atom  No    Charge         Core      Valence    Rydberg      Total
 -----------------------------------------------------------------------
      C    1   -0.63062      1.99922     4.62143    0.00997     6.63062
      H    2    0.22261      0.00000     0.77249    0.00490     0.77739
      H    3    0.21185      0.00000     0.78482    0.00333     0.78815
      H    4    0.22280      0.00000     0.77495    0.00225     0.77720
      C    5   -0.12516      1.99896     4.10424    0.02197     6.12516
      H    6    0.23056      0.00000     0.76501    0.00443     0.76944
      N    7   -0.64653      1.99915     5.63376    0.01362     7.64653
      H    8    0.40208      0.00000     0.58922    0.00870     0.59792
      C    9    0.81688      1.99932     3.11618    0.06762     5.18312
      O   10   -0.79222      1.99972     6.78336    0.00915     8.79222
      O   11   -0.76919      1.99973     6.76014    0.00932     8.76919
      C   12    0.70218      1.99909     3.24942    0.04931     5.29782
      O   13   -0.67351      1.99974     6.66459    0.00918     8.67351
      C   14   -0.14355      1.99878     4.12748    0.01729     6.14355
      C   15   -0.21368      1.99893     4.19966    0.01509     6.21368
      C   16   -0.23349      1.99889     4.21792    0.01668     6.23349
      C   17   -0.18268      1.99892     4.16723    0.01653     6.18268
      C   18   -0.22568      1.99893     4.21168    0.01507     6.22568
      C   19   -0.22421      1.99892     4.20977    0.01551     6.22421
      H   20    0.25722      0.00000     0.73457    0.00821     0.74278
      H   21    0.23899      0.00000     0.75704    0.00397     0.76101
      H   22    0.22206      0.00000     0.77522    0.00271     0.77794
      H   23    0.22165      0.00000     0.77554    0.00282     0.77835
      H   24    0.22012      0.00000     0.77715    0.00273     0.77988
      N   25   -0.36440      1.99931     5.35828    0.00681     7.36440
      C   26   -0.23779      1.99907     4.21902    0.01970     6.23779
      H   27    0.21312      0.00000     0.78393    0.00295     0.78688
      H   28    0.29152      0.00000     0.69626    0.01222     0.70848
      C   29   -0.20351      1.99912     4.18586    0.01853     6.20351
      H   30    0.23136      0.00000     0.76480    0.00383     0.76864
      H   31    0.25167      0.00000     0.74283    0.00550     0.74833
      C   32   -0.23657      1.99909     4.21864    0.01884     6.23657
      H   33    0.22282      0.00000     0.77412    0.00306     0.77718
      H   34    0.29274      0.00000     0.70040    0.00687     0.70726
      C   35   -0.65035      1.99922     4.64267    0.00846     6.65035
      H   36    0.24607      0.00000     0.75180    0.00213     0.75393
      H   37    0.23591      0.00000     0.76120    0.00289     0.76409
      H   38    0.20757      0.00000     0.79000    0.00242     0.79243
      C   39   -0.66296      1.99920     4.65446    0.00930     6.66296
      H   40    0.20320      0.00000     0.79453    0.00227     0.79680
      H   41    0.26493      0.00000     0.73037    0.00470     0.73507
      H   42    0.24532      0.00000     0.75091    0.00377     0.75468
      C   43   -0.65450      1.99922     4.64600    0.00927     6.65450
      H   44    0.24457      0.00000     0.75023    0.00519     0.75543
      H   45    0.20284      0.00000     0.79472    0.00244     0.79716
      H   46    0.24499      0.00000     0.75279    0.00221     0.75501
      H   47    0.23420      0.00000     0.76274    0.00306     0.76580
      C   48   -0.20530      1.99915     4.18961    0.01654     6.20530
      H   49    0.23093      0.00000     0.76605    0.00303     0.76907
      C   50   -0.64518      1.99924     4.63789    0.00805     6.64518
      H   51    0.22542      0.00000     0.77219    0.00240     0.77458
      H   52    0.22223      0.00000     0.77560    0.00216     0.77777
      H   53    0.24068      0.00000     0.75721    0.00211     0.75932
 =======================================================================
   * Total *   -0.00000     45.98092   129.49799    0.52109   176.00000

                                 Natural Population      
 --------------------------------------------------------
   Core                      45.98092 ( 99.9585% of  46)
   Valence                  129.49799 ( 99.6138% of 130)
   Natural Minimal Basis    175.47891 ( 99.7039% of 176)
   Natural Rydberg Basis      0.52109 (  0.2961% of 176)
 --------------------------------------------------------

    Atom  No          Natural Electron Configuration
 ----------------------------------------------------------------------------
      C    1      [core]2S( 1.09)2p( 3.53)3p( 0.01)
      H    2            1S( 0.77)
      H    3            1S( 0.78)
      H    4            1S( 0.77)
      C    5      [core]2S( 0.96)2p( 3.14)3p( 0.01)3d( 0.01)
      H    6            1S( 0.77)
      N    7      [core]2S( 1.25)2p( 4.38)3p( 0.01)
      H    8            1S( 0.59)2S( 0.01)
      C    9      [core]2S( 0.73)2p( 2.39)3S( 0.01)3p( 0.05)3d( 0.02)
      O   10      [core]2S( 1.71)2p( 5.08)
      O   11      [core]2S( 1.71)2p( 5.05)
      C   12      [core]2S( 0.74)2p( 2.51)3p( 0.03)3d( 0.01)
      O   13      [core]2S( 1.69)2p( 4.97)
      C   14      [core]2S( 0.88)2p( 3.24)3p( 0.01)
      C   15      [core]2S( 0.95)2p( 3.25)3p( 0.01)
      C   16      [core]2S( 0.94)2p( 3.27)3p( 0.01)
      C   17      [core]2S( 0.94)2p( 3.23)3p( 0.01)
      C   18      [core]2S( 0.94)2p( 3.27)3p( 0.01)
      C   19      [core]2S( 0.94)2p( 3.27)3p( 0.01)
      H   20            1S( 0.73)2S( 0.01)
      H   21            1S( 0.76)
      H   22            1S( 0.78)
      H   23            1S( 0.78)
      H   24            1S( 0.78)
      N   25      [core]2S( 1.23)2p( 4.13)
      C   26      [core]2S( 1.02)2p( 3.20)3p( 0.01)
      H   27            1S( 0.78)
      H   28            1S( 0.70)2S( 0.01)
      C   29      [core]2S( 1.00)2p( 3.18)3p( 0.01)
      H   30            1S( 0.76)
      H   31            1S( 0.74)
      C   32      [core]2S( 1.01)2p( 3.21)3p( 0.01)
      H   33            1S( 0.77)
      H   34            1S( 0.70)2S( 0.01)
      C   35      [core]2S( 1.08)2p( 3.56)3p( 0.01)
      H   36            1S( 0.75)
      H   37            1S( 0.76)
      H   38            1S( 0.79)
      C   39      [core]2S( 1.09)2p( 3.57)3p( 0.01)
      H   40            1S( 0.79)
      H   41            1S( 0.73)
      H   42            1S( 0.75)
      C   43      [core]2S( 1.09)2p( 3.56)3p( 0.01)
      H   44            1S( 0.75)
      H   45            1S( 0.79)
      H   46            1S( 0.75)
      H   47            1S( 0.76)
      C   48      [core]2S( 1.00)2p( 3.19)3p( 0.01)
      H   49            1S( 0.77)
      C   50      [core]2S( 1.09)2p( 3.55)3p( 0.01)
      H   51            1S( 0.77)
      H   52            1S( 0.78)
      H   53            1S( 0.76)


 NATURAL BOND ORBITAL ANALYSIS:

                       Occupancies       Lewis Structure    Low   High
           Occ.    -------------------  -----------------   occ   occ
  Cycle   Thresh.   Lewis   Non-Lewis     CR  BD  3C  LP    (L)   (NL)   Dev
 =============================================================================
   1(1)    1.90   170.19960   5.80040     23  56   0   9    10      7    0.45
   2(2)    1.90   170.19960   5.80040     23  56   0   9    10      7    0.45
   3(1)    1.80   170.77232   5.22768     23  54   0  11     5      6    0.45
   4(2)    1.80   170.77232   5.22768     23  54   0  11     5      6    0.45
   5(1)    1.70   170.29492   5.70508     23  55   0  10     6      6    0.45
   6(2)    1.70   170.29492   5.70508     23  55   0  10     6      6    0.45
   7(1)    1.60   172.71324   3.28676     23  57   0   8     1      6    0.42
   8(2)    1.60   172.68939   3.31061     23  57   0   8     1      6    0.47
   9(3)    1.60   172.71324   3.28676     23  57   0   8     1      6    0.42
  10(1)    1.50   171.84254   4.15746     23  55   0  10     0      6    0.58
  11(2)    1.50   171.84254   4.15746     23  55   0  10     0      6    0.58
  12(1)    1.60   172.71324   3.28676     23  57   0   8     1      6    0.42
 -----------------------------------------------------------------------------

 Structure accepted: RESONANCE keyword permits strongly delocalized structure

 WARNING:  1 low occupancy (<1.9990e) core orbital  found on  C    5
           1 low occupancy (<1.9990e) core orbital  found on  C   14
           1 low occupancy (<1.9990e) core orbital  found on  C   15
           1 low occupancy (<1.9990e) core orbital  found on  C   16
           1 low occupancy (<1.9990e) core orbital  found on  C   17
           1 low occupancy (<1.9990e) core orbital  found on  C   18
           1 low occupancy (<1.9990e) core orbital  found on  C   19

 --------------------------------------------------------
   Core                     45.98092 ( 99.959% of  46)
   Valence Lewis           126.73232 ( 97.486% of 130)
  ==================       ============================
   Total Lewis             172.71324 ( 98.133% of 176)
  -----------------------------------------------------
   Valence non-Lewis         2.88664 (  1.640% of 176)
   Rydberg non-Lewis         0.40012 (  0.227% of 176)
  ==================       ============================
   Total non-Lewis           3.28676 (  1.867% of 176)
 --------------------------------------------------------


       (Occupancy)   Bond orbital/ Coefficients/ Hybrids
 ---------------------------------------------------------------------------------
     1. (1.98677) BD ( 1) C   1 - H   2  
                ( 61.43%)   0.7838* C   1 s( 23.53%)p 3.25( 76.43%)d 0.00(  0.04%)
                                           -0.0000  0.4851 -0.0030  0.5635 -0.0065
                                            0.4428  0.0142  0.5004 -0.0073  0.0113
                                            0.0133  0.0091  0.0041  0.0005
                ( 38.57%)   0.6211* H   2 s( 99.92%)p 0.00(  0.08%)
                                            0.9996 -0.0045 -0.0209 -0.0138 -0.0142
     2. (1.98743) BD ( 1) C   1 - H   3  
                ( 60.73%)   0.7793* C   1 s( 23.69%)p 3.22( 76.27%)d 0.00(  0.04%)
                                            0.0000 -0.4867 -0.0006  0.8056 -0.0035
                                           -0.1521 -0.0141 -0.3006  0.0040  0.0046
                                            0.0112 -0.0013 -0.0151  0.0060
                ( 39.27%)   0.6267* H   3 s( 99.92%)p 0.00(  0.08%)
                                           -0.9996  0.0021 -0.0260  0.0051  0.0096
     3. (1.98387) BD ( 1) C   1 - H   4  
                ( 61.07%)   0.7815* C   1 s( 23.21%)p 3.31( 76.75%)d 0.00(  0.04%)
                                           -0.0000  0.4817  0.0006  0.0498 -0.0058
                                            0.3259  0.0132 -0.8115  0.0066  0.0008
                                           -0.0026 -0.0108 -0.0013  0.0168
                ( 38.93%)   0.6240* H   4 s( 99.92%)p 0.00(  0.08%)
                                            0.9996 -0.0005 -0.0020 -0.0114  0.0258
     4. (1.97731) BD ( 1) C   1 - C   5  
                ( 48.93%)   0.6995* C   1 s( 29.53%)p 2.38( 70.43%)d 0.00(  0.04%)
                                           -0.0006 -0.5434 -0.0036 -0.1744  0.0097
                                            0.8208  0.0042 -0.0035  0.0018  0.0079
                                           -0.0005  0.0012  0.0167  0.0102
                ( 51.07%)   0.7146* C   5 s( 28.81%)p 2.47( 71.15%)d 0.00(  0.04%)
                                           -0.0000 -0.5364 -0.0169  0.1896  0.0179
                                           -0.8215  0.0092 -0.0125  0.0103  0.0076
                                            0.0005 -0.0040  0.0164  0.0097
     5. (1.96965) BD ( 1) C   5 - H   6  
                ( 61.80%)   0.7861* C   5 s( 24.33%)p 3.11( 75.62%)d 0.00(  0.04%)
                                           -0.0003  0.4931 -0.0118 -0.5434  0.0008
                                           -0.4390  0.0195 -0.5176  0.0002  0.0129
                                            0.0129  0.0100  0.0023 -0.0024
                ( 38.20%)   0.6180* H   6 s( 99.91%)p 0.00(  0.09%)
                                            0.9995 -0.0036  0.0174  0.0128  0.0210
     6. (1.97793) BD ( 1) C   5 - N   7  
                ( 36.54%)   0.6045* C   5 s( 20.61%)p 3.84( 79.23%)d 0.01(  0.16%)
                                           -0.0001  0.4536  0.0199 -0.1015 -0.0135
                                           -0.3320 -0.0033  0.8189  0.0311  0.0021
                                           -0.0058 -0.0238 -0.0049  0.0306
                ( 63.46%)   0.7966* N   7 s( 36.25%)p 1.76( 63.73%)d 0.00(  0.03%)
                                            0.0000  0.6020 -0.0017  0.0788  0.0022
                                            0.2554 -0.0022 -0.7522 -0.0083  0.0037
                                           -0.0045 -0.0059 -0.0032  0.0133
     7. (1.96824) BD ( 1) C   5 - C   9  
                ( 54.49%)   0.7382* C   5 s( 26.29%)p 2.80( 73.66%)d 0.00(  0.05%)
                                            0.0002  0.5127 -0.0084  0.8110 -0.0079
                                           -0.1440  0.0006 -0.2409 -0.0125 -0.0070
                                           -0.0070  0.0002  0.0166 -0.0092
                ( 45.51%)   0.6746* C   9 s( 35.09%)p 1.85( 64.84%)d 0.00(  0.07%)
                                            0.0003  0.5916  0.0295 -0.7690  0.0102
                                            0.1598 -0.0068  0.1771 -0.0046 -0.0076
                                           -0.0119 -0.0018  0.0199 -0.0093
     8. (1.97988) BD ( 1) N   7 - H   8  
                ( 71.01%)   0.8427* N   7 s( 23.33%)p 3.28( 76.64%)d 0.00(  0.03%)
                                            0.0003  0.4830 -0.0036  0.4061 -0.0035
                                            0.4945 -0.0140  0.5972 -0.0092  0.0086
                                            0.0125  0.0092  0.0013  0.0049
                ( 28.99%)   0.5384* H   8 s( 99.80%)p 0.00(  0.20%)
                                            0.9989 -0.0126 -0.0201 -0.0235 -0.0330
     9. (1.98815) BD ( 1) N   7 - C  12  
                ( 63.14%)   0.7946* N   7 s( 38.51%)p 1.60( 61.45%)d 0.00(  0.04%)
                                            0.0001 -0.6205 -0.0108  0.1972 -0.0050
                                            0.7226 -0.0056 -0.2308  0.0110 -0.0051
                                            0.0009  0.0089  0.0151  0.0056
                ( 36.86%)   0.6071* C  12 s( 31.86%)p 2.13( 67.99%)d 0.00(  0.15%)
                                            0.0000 -0.5644  0.0095 -0.2235 -0.0006
                                           -0.7446 -0.0395  0.2713 -0.0180 -0.0151
                                            0.0075  0.0226  0.0234  0.0113
    10. (1.99473) BD ( 1) C   9 - O  10  
                ( 32.57%)   0.5707* C   9 s( 32.45%)p 2.07( 67.28%)d 0.01(  0.27%)
                                            0.0001  0.5693 -0.0212  0.1936  0.0262
                                           -0.6078 -0.0385 -0.5108 -0.0535 -0.0121
                                           -0.0107  0.0401 -0.0287  0.0044
                ( 67.43%)   0.8212* O  10 s( 41.92%)p 1.38( 58.01%)d 0.00(  0.08%)
                                           -0.0000  0.6472  0.0182 -0.1163 -0.0004
                                            0.5295  0.0160  0.5345  0.0137 -0.0054
                                           -0.0053  0.0222 -0.0124  0.0070
    11. (1.99458) BD ( 1) C   9 - O  11  
                ( 32.73%)   0.5721* C   9 s( 31.37%)p 2.18( 68.37%)d 0.01(  0.26%)
                                           -0.0000  0.5597 -0.0185  0.6032  0.0579
                                            0.3407  0.0361  0.4459  0.0166  0.0296
                                            0.0350  0.0210  0.0101 -0.0008
                ( 67.27%)   0.8202* O  11 s( 42.07%)p 1.38( 57.85%)d 0.00(  0.08%)
                                           -0.0000  0.6484  0.0155 -0.5177 -0.0136
                                           -0.4641 -0.0120 -0.3076 -0.0131  0.0197
                                            0.0152  0.0114  0.0022 -0.0055
    12. (1.98273) BD ( 2) C   9 - O  11  
                ( 25.31%)   0.5031* C   9 s(  0.84%)p99.99( 98.73%)d 0.52(  0.44%)
                                            0.0001  0.0878 -0.0256  0.0481  0.0231
                                            0.6937 -0.0319 -0.7077  0.0353  0.0332
                                           -0.0274 -0.0005 -0.0228 -0.0448
                ( 74.69%)   0.8642* O  11 s(  0.24%)p99.99( 99.65%)d 0.42(  0.10%)
                                            0.0001  0.0491  0.0060 -0.0510  0.0029
                                            0.6350  0.0008 -0.7686 -0.0025 -0.0131
                                            0.0174  0.0040  0.0124  0.0196
    13. (1.99114) BD ( 1) C  12 - O  13  
                ( 34.16%)   0.5845* C  12 s( 30.79%)p 2.24( 68.98%)d 0.01(  0.23%)
                                           -0.0002  0.5540 -0.0303  0.0917  0.0164
                                           -0.1543 -0.0019  0.8085  0.0601 -0.0018
                                            0.0106 -0.0154 -0.0011  0.0440
                ( 65.84%)   0.8114* O  13 s( 42.83%)p 1.33( 57.09%)d 0.00(  0.08%)
                                           -0.0000  0.6542  0.0184 -0.1381 -0.0031
                                            0.1892  0.0073 -0.7181 -0.0200 -0.0029
                                            0.0072 -0.0121  0.0001  0.0252
    14. (1.98199) BD ( 2) C  12 - O  13  
                ( 28.81%)   0.5367* C  12 s(  0.06%)p99.99( 99.53%)d 6.95(  0.41%)
                                            0.0000  0.0211  0.0124  0.9115 -0.0456
                                           -0.3575  0.0073 -0.1854  0.0112 -0.0181
                                            0.0541 -0.0194  0.0031 -0.0224
                ( 71.19%)   0.8438* O  13 s(  0.04%)p99.99( 99.83%)d 2.75(  0.12%)
                                           -0.0000  0.0211 -0.0002  0.9005  0.0034
                                           -0.3553 -0.0022 -0.2474 -0.0031  0.0088
                                           -0.0294  0.0100 -0.0011  0.0137
    15. (1.97002) BD ( 1) C  12 - C  14  
                ( 47.76%)   0.6911* C  12 s( 36.98%)p 1.70( 62.97%)d 0.00(  0.05%)
                                            0.0001  0.6076  0.0252 -0.3242  0.0046
                                           -0.5394  0.0079 -0.4830  0.0184  0.0090
                                            0.0106  0.0175 -0.0036  0.0037
                ( 52.24%)   0.7228* C  14 s( 30.22%)p 2.31( 69.73%)d 0.00(  0.04%)
                                            0.0001  0.5498 -0.0029  0.3516 -0.0071
                                            0.6014 -0.0130  0.4603 -0.0047  0.0114
                                            0.0071  0.0154 -0.0047 -0.0001
    16. (1.96966) BD ( 1) C  14 - C  16  
                ( 51.09%)   0.7148* C  14 s( 35.92%)p 1.78( 64.04%)d 0.00(  0.04%)
                                           -0.0001  0.5994  0.0029  0.2222  0.0115
                                           -0.0937  0.0100 -0.7629 -0.0052  0.0006
                                           -0.0086  0.0058  0.0013  0.0162
                ( 48.91%)   0.6994* C  16 s( 34.36%)p 1.91( 65.59%)d 0.00(  0.05%)
                                            0.0000  0.5861  0.0087 -0.2312  0.0099
                                            0.1819  0.0163  0.7543  0.0111 -0.0004
                                           -0.0106  0.0067  0.0011  0.0173
    17. (1.64794) BD ( 2) C  14 - C  16  
                ( 52.30%)   0.7232* C  14 s(  0.00%)p 1.00( 99.97%)d 0.00(  0.02%)
                                           -0.0002 -0.0016 -0.0016  0.7167  0.0013
                                           -0.6361  0.0001  0.2855  0.0016 -0.0053
                                           -0.0091  0.0062 -0.0037 -0.0091
                ( 47.70%)   0.6906* C  16 s(  0.01%)p 1.00( 99.94%)d 0.00(  0.05%)
                                            0.0002  0.0082 -0.0033  0.6910 -0.0024
                                           -0.6281  0.0077  0.3568  0.0001  0.0041
                                            0.0080 -0.0130 -0.0119  0.0098
    18. (1.96772) BD ( 1) C  14 - C  17  
                ( 51.14%)   0.7151* C  14 s( 33.81%)p 1.96( 66.15%)d 0.00(  0.04%)
                                           -0.0001  0.5814  0.0074 -0.5593 -0.0074
                                           -0.4737  0.0070  0.3520  0.0153  0.0143
                                           -0.0111 -0.0071  0.0006 -0.0032
                ( 48.86%)   0.6990* C  17 s( 35.17%)p 1.84( 64.78%)d 0.00(  0.05%)
                                            0.0001  0.5930  0.0037  0.5605  0.0011
                                            0.4777  0.0127 -0.3240  0.0171  0.0152
                                           -0.0120 -0.0080  0.0024 -0.0030
    19. (1.97748) BD ( 1) C  15 - C  18  
                ( 50.03%)   0.7073* C  15 s( 35.64%)p 1.80( 64.31%)d 0.00(  0.04%)
                                            0.0000  0.5970  0.0082 -0.2433 -0.0282
                                            0.1175 -0.0273  0.7540  0.0085 -0.0003
                                           -0.0089  0.0073  0.0002  0.0175
                ( 49.97%)   0.7069* C  18 s( 35.60%)p 1.81( 64.35%)d 0.00(  0.04%)
                                            0.0000  0.5966  0.0094  0.1966 -0.0221
                                           -0.1573 -0.0314 -0.7606 -0.0131 -0.0002
                                           -0.0105  0.0053  0.0010  0.0174
    20. (1.97820) BD ( 1) C  15 - C  19  
                ( 50.04%)   0.7074* C  15 s( 35.89%)p 1.78( 64.06%)d 0.00(  0.04%)
                                           -0.0000 -0.5991 -0.0082 -0.5575 -0.0046
                                           -0.4429  0.0138  0.3633  0.0371 -0.0159
                                            0.0102  0.0073 -0.0025  0.0049
                ( 49.96%)   0.7068* C  19 s( 35.69%)p 1.80( 64.27%)d 0.00(  0.04%)
                                           -0.0001 -0.5973 -0.0113  0.5686  0.0126
                                            0.4697  0.0283 -0.3115  0.0274 -0.0148
                                            0.0117  0.0082 -0.0031  0.0035
    21. (1.66796) BD ( 2) C  15 - C  19  
                ( 49.39%)   0.7028* C  15 s(  0.00%)p 1.00( 99.95%)d 0.00(  0.04%)
                                            0.0000 -0.0014  0.0018 -0.7079  0.0091
                                            0.6266 -0.0073 -0.3249  0.0040 -0.0025
                                           -0.0054 -0.0044 -0.0199 -0.0004
                ( 50.61%)   0.7114* C  19 s(  0.00%)p 1.00( 99.96%)d 0.00(  0.04%)
                                            0.0000 -0.0014  0.0039 -0.7028  0.0094
                                            0.6287 -0.0071 -0.3321  0.0037 -0.0039
                                           -0.0080  0.0119  0.0108 -0.0095
    22. (1.98088) BD ( 1) C  15 - H  24  
                ( 61.18%)   0.7822* C  15 s( 28.37%)p 2.52( 71.60%)d 0.00(  0.03%)
                                            0.0003 -0.5325  0.0133  0.3571 -0.0029
                                            0.6295 -0.0062  0.4383 -0.0039 -0.0103
                                           -0.0061 -0.0119  0.0058  0.0013
                ( 38.82%)   0.6230* H  24 s( 99.91%)p 0.00(  0.09%)
                                           -0.9995  0.0020 -0.0129 -0.0223 -0.0157
    23. (1.97492) BD ( 1) C  16 - C  19  
                ( 50.20%)   0.7085* C  16 s( 35.16%)p 1.84( 64.80%)d 0.00(  0.04%)
                                            0.0001  0.5926  0.0185 -0.3353  0.0099
                                           -0.5990 -0.0019 -0.4185 -0.0384  0.0132
                                            0.0067  0.0127 -0.0070 -0.0034
                ( 49.80%)   0.7057* C  19 s( 35.94%)p 1.78( 64.02%)d 0.00(  0.04%)
                                            0.0001  0.5994  0.0049  0.3497  0.0235
                                            0.6006  0.0150  0.3947 -0.0248  0.0114
                                            0.0069  0.0147 -0.0067 -0.0000
    24. (1.97543) BD ( 1) C  16 - H  20  
                ( 63.89%)   0.7993* C  16 s( 30.48%)p 2.28( 69.49%)d 0.00(  0.03%)
                                           -0.0003  0.5517 -0.0202  0.5962 -0.0114
                                            0.4606 -0.0170 -0.3562 -0.0058  0.0120
                                           -0.0089 -0.0053  0.0034 -0.0033
                ( 36.11%)   0.6009* H  20 s( 99.89%)p 0.00(  0.11%)
                                            0.9994 -0.0115 -0.0241 -0.0177  0.0158
    25. (1.97683) BD ( 1) C  17 - C  18  
                ( 50.12%)   0.7079* C  17 s( 36.03%)p 1.77( 63.92%)d 0.00(  0.05%)
                                            0.0000  0.6001  0.0149 -0.3593 -0.0254
                                           -0.5928 -0.0163 -0.3963  0.0277  0.0116
                                            0.0076  0.0146 -0.0067 -0.0001
                ( 49.88%)   0.7063* C  18 s( 35.94%)p 1.78( 64.01%)d 0.00(  0.04%)
                                            0.0000  0.5995  0.0069  0.3257 -0.0174
                                            0.5875 -0.0014  0.4329  0.0351  0.0134
                                            0.0069  0.0132 -0.0064 -0.0025
    26. (1.66230) BD ( 2) C  17 - C  18  
                ( 48.36%)   0.6954* C  17 s(  0.00%)p 1.00( 99.95%)d 0.00(  0.05%)
                                           -0.0001  0.0004  0.0005  0.7129 -0.0031
                                           -0.6329  0.0033  0.3011  0.0008 -0.0064
                                           -0.0143  0.0082 -0.0090 -0.0099
                ( 51.64%)   0.7186* C  18 s(  0.00%)p 1.00( 99.96%)d 0.00(  0.04%)
                                           -0.0000  0.0011 -0.0011  0.7118 -0.0089
                                           -0.6275  0.0083  0.3146 -0.0044  0.0026
                                            0.0048  0.0045  0.0197 -0.0000
    27. (1.97875) BD ( 1) C  17 - H  21  
                ( 62.19%)   0.7886* C  17 s( 28.72%)p 2.48( 71.24%)d 0.00(  0.03%)
                                           -0.0003  0.5357 -0.0148 -0.2183 -0.0000
                                            0.1367 -0.0055  0.8038 -0.0065 -0.0003
                                           -0.0077  0.0054  0.0002  0.0149
                ( 37.81%)   0.6149* H  21 s( 99.90%)p 0.00(  0.10%)
                                            0.9995 -0.0035  0.0054 -0.0051 -0.0302
    28. (1.98015) BD ( 1) C  18 - H  22  
                ( 61.27%)   0.7827* C  18 s( 28.36%)p 2.52( 71.61%)d 0.00(  0.03%)
                                            0.0003 -0.5324  0.0136  0.5896 -0.0052
                                            0.4849 -0.0048 -0.3650  0.0029 -0.0128
                                            0.0094  0.0068 -0.0022  0.0033
                ( 38.73%)   0.6224* H  22 s( 99.91%)p 0.00(  0.09%)
                                           -0.9995  0.0020 -0.0211 -0.0170  0.0131
    29. (1.98016) BD ( 1) C  19 - H  23  
                ( 61.26%)   0.7827* C  19 s( 28.29%)p 2.53( 71.68%)d 0.00(  0.03%)
                                            0.0003 -0.5317  0.0134 -0.2433  0.0028
                                            0.1479 -0.0026  0.7973 -0.0060  0.0008
                                            0.0088 -0.0056 -0.0007 -0.0145
                ( 38.74%)   0.6224* H  23 s( 99.91%)p 0.00(  0.09%)
                                           -0.9995  0.0022  0.0084 -0.0048 -0.0285
    30. (1.97908) BD ( 1) N  25 - C  26  
                ( 67.83%)   0.8236* N  25 s( 25.14%)p 2.98( 74.83%)d 0.00(  0.03%)
                                            0.0001  0.5014 -0.0001  0.4186  0.0019
                                            0.7073  0.0014 -0.2697 -0.0027  0.0120
                                           -0.0046 -0.0071 -0.0057 -0.0060
                ( 32.17%)   0.5671* C  26 s( 18.96%)p 4.27( 80.87%)d 0.01(  0.18%)
                                            0.0001  0.4352  0.0138 -0.3981 -0.0167
                                           -0.7738 -0.0243  0.2247  0.0083  0.0271
                                           -0.0083 -0.0175 -0.0199 -0.0160
    31. (1.97850) BD ( 1) N  25 - C  29  
                ( 67.34%)   0.8206* N  25 s( 24.70%)p 3.05( 75.26%)d 0.00(  0.03%)
                                           -0.0000 -0.4970  0.0017  0.6479 -0.0018
                                           -0.2325 -0.0001 -0.5280 -0.0032  0.0050
                                            0.0145 -0.0047 -0.0077 -0.0023
                ( 32.66%)   0.5715* C  29 s( 19.40%)p 4.15( 80.42%)d 0.01(  0.17%)
                                           -0.0001 -0.4404 -0.0097 -0.7118 -0.0191
                                            0.2087  0.0027  0.5033  0.0190  0.0145
                                            0.0322 -0.0103 -0.0194 -0.0000
    32. (1.97990) BD ( 1) N  25 - C  32  
                ( 67.20%)   0.8197* N  25 s( 25.35%)p 2.94( 74.62%)d 0.00(  0.03%)
                                            0.0000  0.5035  0.0006 -0.3207 -0.0041
                                           -0.4261 -0.0036 -0.6795  0.0032  0.0062
                                            0.0086  0.0123 -0.0020  0.0061
                ( 32.80%)   0.5727* C  32 s( 19.11%)p 4.22( 80.72%)d 0.01(  0.17%)
                                            0.0001  0.4371  0.0077  0.3432  0.0155
                                            0.3830  0.0163  0.7360  0.0224  0.0124
                                            0.0232  0.0251 -0.0009  0.0200
    33. (1.98255) BD ( 1) N  25 - C  48  
                ( 65.55%)   0.8096* N  25 s( 24.81%)p 3.03( 75.15%)d 0.00(  0.04%)
                                            0.0000  0.4980  0.0053  0.5493 -0.0028
                                           -0.5134  0.0029  0.4315 -0.0027 -0.0126
                                            0.0106 -0.0101  0.0003 -0.0022
                ( 34.45%)   0.5869* C  48 s( 21.10%)p 3.73( 78.73%)d 0.01(  0.16%)
                                            0.0002  0.4594  0.0042 -0.5205 -0.0127
                                            0.5174  0.0158 -0.4982 -0.0118 -0.0247
                                            0.0233 -0.0222  0.0003 -0.0025
    34. (1.98231) BD ( 1) C  26 - H  27  
                ( 60.86%)   0.7801* C  26 s( 23.62%)p 3.23( 76.33%)d 0.00(  0.05%)
                                           -0.0002  0.4860 -0.0044  0.6012  0.0002
                                            0.1418  0.0232  0.6173 -0.0073  0.0011
                                            0.0188  0.0026  0.0090  0.0076
                ( 39.14%)   0.6256* H  27 s( 99.91%)p 0.00(  0.09%)
                                            0.9996 -0.0021 -0.0195 -0.0110 -0.0192
    35. (1.97596) BD ( 1) C  26 - H  28  
                ( 66.24%)   0.8139* C  26 s( 27.32%)p 2.66( 72.65%)d 0.00(  0.03%)
                                           -0.0001  0.5225 -0.0118 -0.5962  0.0304
                                            0.6077  0.0021  0.0296 -0.0015 -0.0160
                                           -0.0003  0.0010  0.0022 -0.0087
                ( 33.76%)   0.5810* H  28 s( 99.88%)p 0.00(  0.12%)
                                            0.9992  0.0188  0.0207 -0.0274  0.0026
    36. (1.99020) BD ( 1) C  26 - C  43  
                ( 51.21%)   0.7156* C  26 s( 30.12%)p 2.32( 69.84%)d 0.00(  0.04%)
                                            0.0001  0.5486  0.0147  0.3507  0.0128
                                           -0.0914  0.0153 -0.7528 -0.0039 -0.0025
                                           -0.0133  0.0056  0.0030  0.0148
                ( 48.79%)   0.6985* C  43 s( 28.78%)p 2.47( 71.17%)d 0.00(  0.05%)
                                            0.0003  0.5365  0.0040 -0.3368  0.0058
                                           -0.0514  0.0132  0.7715  0.0107  0.0019
                                           -0.0132 -0.0027  0.0022  0.0164
    37. (1.98115) BD ( 1) C  29 - H  30  
                ( 61.82%)   0.7863* C  29 s( 23.98%)p 3.17( 75.97%)d 0.00(  0.05%)
                                            0.0001 -0.4896  0.0057  0.2754  0.0183
                                            0.7499 -0.0152 -0.3478 -0.0070 -0.0090
                                            0.0027  0.0123  0.0142  0.0069
                ( 38.18%)   0.6179* H  30 s( 99.91%)p 0.00(  0.09%)
                                           -0.9995  0.0028 -0.0158 -0.0223  0.0128
    38. (1.97590) BD ( 1) C  29 - H  31  
                ( 62.94%)   0.7933* C  29 s( 25.84%)p 2.87( 74.12%)d 0.00(  0.04%)
                                           -0.0001  0.5082 -0.0082 -0.6017 -0.0023
                                            0.3049 -0.0085 -0.5344  0.0204 -0.0075
                                            0.0162 -0.0085  0.0052  0.0042
                ( 37.06%)   0.6088* H  31 s( 99.92%)p 0.00(  0.08%)
                                            0.9996 -0.0028  0.0199 -0.0112  0.0156
    39. (1.98939) BD ( 1) C  29 - C  39  
                ( 51.87%)   0.7202* C  29 s( 30.79%)p 2.25( 69.17%)d 0.00(  0.04%)
                                            0.0001  0.5547  0.0133  0.2298 -0.0164
                                            0.5479  0.0006  0.5816  0.0134  0.0077
                                            0.0082  0.0155 -0.0055  0.0041
                ( 48.13%)   0.6938* C  39 s( 28.08%)p 2.56( 71.87%)d 0.00(  0.05%)
                                            0.0003  0.5298  0.0071 -0.1115 -0.0118
                                           -0.5725 -0.0111 -0.6151 -0.0003  0.0027
                                            0.0028  0.0192 -0.0083  0.0057
    40. (1.98033) BD ( 1) C  32 - H  33  
                ( 61.32%)   0.7831* C  32 s( 23.99%)p 3.17( 75.96%)d 0.00(  0.05%)
                                           -0.0001  0.4898 -0.0040  0.6837 -0.0199
                                           -0.2280 -0.0012 -0.4894 -0.0151 -0.0083
                                           -0.0160  0.0040  0.0121 -0.0038
                ( 38.68%)   0.6219* H  33 s( 99.91%)p 0.00(  0.09%)
                                            0.9996 -0.0018 -0.0192  0.0070  0.0212
    41. (1.97523) BD ( 1) C  32 - H  34  
                ( 65.64%)   0.8102* C  32 s( 26.79%)p 2.73( 73.18%)d 0.00(  0.04%)
                                           -0.0001  0.5174 -0.0104 -0.4596  0.0099
                                            0.5979 -0.0236 -0.4027 -0.0123 -0.0131
                                            0.0058 -0.0108 -0.0050 -0.0056
                ( 34.36%)   0.5862* H  34 s( 99.88%)p 0.00(  0.12%)
                                            0.9993 -0.0118  0.0183 -0.0231  0.0184
    42. (1.98953) BD ( 1) C  32 - C  35  
                ( 51.03%)   0.7143* C  32 s( 30.12%)p 2.32( 69.84%)d 0.00(  0.05%)
                                           -0.0001 -0.5486 -0.0156  0.4495  0.0049
                                            0.6650  0.0121 -0.2313  0.0211 -0.0147
                                            0.0068  0.0099  0.0072  0.0068
                ( 48.97%)   0.6998* C  35 s( 29.06%)p 2.44( 70.90%)d 0.00(  0.05%)
                                           -0.0003 -0.5390 -0.0051 -0.4855 -0.0042
                                           -0.6752 -0.0025  0.1305  0.0156 -0.0178
                                            0.0027  0.0039  0.0052  0.0096
    43. (1.97523) BD ( 1) C  35 - H  36  
                ( 62.06%)   0.7878* C  35 s( 22.79%)p 3.39( 77.17%)d 0.00(  0.04%)
                                            0.0000 -0.4773 -0.0040  0.2566  0.0048
                                            0.3441  0.0070  0.7663 -0.0108 -0.0026
                                           -0.0077 -0.0105  0.0011 -0.0149
                ( 37.94%)   0.6159* H  36 s( 99.92%)p 0.00(  0.08%)
                                           -0.9996  0.0003 -0.0104 -0.0118 -0.0239
    44. (1.98666) BD ( 1) C  35 - H  37  
                ( 61.93%)   0.7869* C  35 s( 24.60%)p 3.06( 75.36%)d 0.00(  0.04%)
                                           -0.0000 -0.4959  0.0054  0.7103  0.0047
                                           -0.2031  0.0199 -0.4555  0.0060  0.0074
                                            0.0139 -0.0051 -0.0101  0.0016
                ( 38.07%)   0.6170* H  37 s( 99.92%)p 0.00(  0.08%)
                                           -0.9996  0.0010 -0.0252  0.0044  0.0123
    45. (1.98822) BD ( 1) C  35 - H  38  
                ( 60.50%)   0.7778* C  35 s( 23.51%)p 3.25( 76.45%)d 0.00(  0.04%)
                                           -0.0000 -0.4849  0.0023 -0.4396  0.0150
                                            0.6192  0.0158 -0.4329  0.0042  0.0132
                                           -0.0097  0.0112  0.0034  0.0030
                ( 39.50%)   0.6285* H  38 s( 99.92%)p 0.00(  0.08%)
                                           -0.9996  0.0014  0.0111 -0.0221  0.0125
    46. (1.98651) BD ( 1) C  39 - H  40  
                ( 60.25%)   0.7762* C  39 s( 23.51%)p 3.25( 76.44%)d 0.00(  0.04%)
                                           -0.0000  0.4849 -0.0021  0.6632 -0.0044
                                           -0.2371  0.0161  0.5176  0.0165 -0.0096
                                            0.0146 -0.0065  0.0083 -0.0001
                ( 39.75%)   0.6305* H  40 s( 99.92%)p 0.00(  0.08%)
                                            0.9996 -0.0012 -0.0192  0.0045 -0.0194
    47. (1.97124) BD ( 1) C  39 - H  41  
                ( 63.24%)   0.7953* C  39 s( 23.56%)p 3.24( 76.40%)d 0.00(  0.04%)
                                            0.0000 -0.4854 -0.0012  0.7190 -0.0136
                                           -0.0586 -0.0061 -0.4933 -0.0034 -0.0008
                                            0.0144  0.0008 -0.0131  0.0022
                ( 36.76%)   0.6063* H  41 s( 99.91%)p 0.00(  0.09%)
                                           -0.9995  0.0043 -0.0256  0.0021  0.0162
    48. (1.98607) BD ( 1) C  39 - H  42  
                ( 62.50%)   0.7906* C  39 s( 24.81%)p 3.03( 75.15%)d 0.00(  0.04%)
                                           -0.0000  0.4981 -0.0047  0.1731 -0.0026
                                            0.7822  0.0058 -0.3307  0.0181  0.0054
                                           -0.0031 -0.0130 -0.0117 -0.0043
                ( 37.50%)   0.6123* H  42 s( 99.91%)p 0.00(  0.09%)
                                            0.9995 -0.0033 -0.0022 -0.0277  0.0109
    49. (1.98604) BD ( 1) C  43 - H  44  
                ( 62.55%)   0.7909* C  43 s( 24.49%)p 3.08( 75.47%)d 0.00(  0.04%)
                                           -0.0000 -0.4949  0.0051  0.6148 -0.0138
                                            0.0132 -0.0099  0.6133  0.0087 -0.0007
                                           -0.0169  0.0001 -0.0087 -0.0030
                ( 37.45%)   0.6120* H  44 s( 99.91%)p 0.00(  0.09%)
                                           -0.9995  0.0048 -0.0213  0.0038 -0.0205
    50. (1.98961) BD ( 1) C  43 - H  45  
                ( 60.30%)   0.7766* C  43 s( 23.97%)p 3.17( 75.98%)d 0.00(  0.04%)
                                            0.0000  0.4896 -0.0038  0.5517  0.0110
                                           -0.6591  0.0101 -0.1432 -0.0194 -0.0168
                                           -0.0031  0.0029 -0.0029 -0.0104
                ( 39.70%)   0.6301* H  45 s( 99.92%)p 0.00(  0.08%)
                                            0.9996 -0.0014 -0.0187  0.0190  0.0076
    51. (1.97339) BD ( 1) C  43 - H  46  
                ( 61.98%)   0.7873* C  43 s( 22.70%)p 3.40( 77.26%)d 0.00(  0.04%)
                                           -0.0001  0.4764  0.0060  0.4509 -0.0018
                                            0.7496 -0.0080 -0.0840 -0.0125  0.0150
                                           -0.0001  0.0001 -0.0089 -0.0103
                ( 38.02%)   0.6166* H  46 s( 99.92%)p 0.00(  0.08%)
                                            0.9996 -0.0003 -0.0137 -0.0249  0.0048
    52. (1.98038) BD ( 1) H  47 - C  48  
                ( 38.09%)   0.6172* H  47 s( 99.91%)p 0.00(  0.09%)
                                            0.9995 -0.0028 -0.0088 -0.0130 -0.0258
                ( 61.91%)   0.7868* C  48 s( 24.18%)p 3.13( 75.77%)d 0.00(  0.05%)
                                           -0.0001  0.4917 -0.0057  0.2232  0.0007
                                            0.4647 -0.0231  0.7010  0.0037  0.0056
                                            0.0060  0.0172 -0.0052  0.0094
    53. (1.98126) BD ( 1) C  48 - H  49  
                ( 61.77%)   0.7860* C  48 s( 24.06%)p 3.15( 75.89%)d 0.00(  0.05%)
                                            0.0001 -0.4905  0.0065  0.4863 -0.0184
                                            0.6746 -0.0037 -0.2581 -0.0154 -0.0177
                                            0.0067  0.0070  0.0041  0.0079
                ( 38.23%)   0.6183* H  49 s( 99.91%)p 0.00(  0.09%)
                                           -0.9995  0.0029 -0.0140 -0.0238  0.0119
    54. (1.99038) BD ( 1) C  48 - C  50  
                ( 51.20%)   0.7155* C  48 s( 30.65%)p 2.26( 69.31%)d 0.00(  0.04%)
                                            0.0002  0.5534  0.0144  0.6642  0.0095
                                           -0.2438 -0.0119 -0.4382  0.0159 -0.0075
                                           -0.0157  0.0057  0.0097 -0.0008
                ( 48.80%)   0.6986* C  50 s( 29.03%)p 2.44( 70.92%)d 0.00(  0.05%)
                                            0.0003  0.5388  0.0081 -0.6974 -0.0038
                                            0.2874 -0.0042  0.3741  0.0147 -0.0110
                                           -0.0133  0.0053  0.0107 -0.0045
    55. (1.98731) BD ( 1) C  50 - H  51  
                ( 61.36%)   0.7833* C  50 s( 24.04%)p 3.16( 75.92%)d 0.00(  0.04%)
                                            0.0000  0.4903 -0.0044  0.5256  0.0137
                                            0.6557 -0.0144 -0.2294 -0.0018  0.0153
                                           -0.0043 -0.0067 -0.0048 -0.0084
                ( 38.64%)   0.6216* H  51 s( 99.92%)p 0.00(  0.08%)
                                            0.9996 -0.0011 -0.0189 -0.0194  0.0078
    56. (1.98700) BD ( 1) C  50 - H  52  
                ( 61.19%)   0.7822* C  50 s( 23.82%)p 3.20( 76.14%)d 0.00(  0.04%)
                                           -0.0000 -0.4880  0.0043  0.1962 -0.0194
                                            0.4584  0.0072  0.7158 -0.0004 -0.0046
                                           -0.0079 -0.0145  0.0037 -0.0093
                ( 38.81%)   0.6230* H  52 s( 99.92%)p 0.00(  0.08%)
                                           -0.9996  0.0012 -0.0034 -0.0159 -0.0229
    57. (1.97774) BD ( 1) C  50 - H  53  
                ( 61.83%)   0.7863* C  50 s( 23.07%)p 3.33( 76.89%)d 0.00(  0.04%)
                                           -0.0000  0.4803  0.0023  0.4448  0.0065
                                           -0.5259  0.0016  0.5424 -0.0132 -0.0090
                                            0.0106 -0.0138 -0.0026  0.0039
                ( 38.17%)   0.6178* H  53 s( 99.92%)p 0.00(  0.08%)
                                            0.9996 -0.0003 -0.0160  0.0175 -0.0163
    58. (1.99922) CR ( 1) C   1           s(100.00%)p 0.00(  0.00%)
                                            1.0000 -0.0003 -0.0000 -0.0001  0.0000
                                            0.0005  0.0000 -0.0000  0.0000  0.0000
                                           -0.0000  0.0000  0.0000  0.0000
    59. (1.99896) CR ( 1) C   5           s(100.00%)p 0.00(  0.00%)
                                            1.0000  0.0000 -0.0000 -0.0003  0.0000
                                           -0.0002  0.0000 -0.0001  0.0000  0.0000
                                            0.0000  0.0000 -0.0000  0.0000
    60. (1.99915) CR ( 1) N   7           s(100.00%)p 0.00(  0.00%)
                                            1.0000 -0.0001  0.0000 -0.0005 -0.0000
                                           -0.0001  0.0000 -0.0001  0.0000  0.0000
                                           -0.0000 -0.0000 -0.0000 -0.0000
    61. (1.99932) CR ( 1) C   9           s(100.00%)p 0.00(  0.00%)
                                            1.0000 -0.0002 -0.0000  0.0002 -0.0000
                                           -0.0001  0.0000  0.0001  0.0000  0.0000
                                            0.0000 -0.0000 -0.0000  0.0000
    62. (1.99971) CR ( 1) O  10           s(100.00%)p 0.00(  0.00%)
                                            1.0000 -0.0002  0.0000  0.0001 -0.0000
                                            0.0002  0.0000  0.0002  0.0000  0.0000
                                            0.0000  0.0000 -0.0000  0.0000
    63. (1.99973) CR ( 1) O  11           s(100.00%)p 0.00(  0.00%)
                                            1.0000 -0.0003  0.0000 -0.0001 -0.0000
                                           -0.0003 -0.0000 -0.0001 -0.0000  0.0000
                                            0.0000  0.0000 -0.0000 -0.0000
    64. (1.99909) CR ( 1) C  12           s(100.00%)p 0.00(  0.00%)
                                            1.0000  0.0001 -0.0000 -0.0000  0.0000
                                            0.0000 -0.0000  0.0002  0.0000 -0.0000
                                           -0.0000 -0.0000 -0.0000  0.0000
    65. (1.99974) CR ( 1) O  13           s(100.00%)p 0.00(  0.00%)
                                            1.0000 -0.0003  0.0000 -0.0000  0.0000
                                            0.0001  0.0000 -0.0003 -0.0000 -0.0000
                                            0.0000 -0.0000 -0.0000  0.0000
    66. (1.99877) CR ( 1) C  14           s(100.00%)p 0.00(  0.00%)
                                            1.0000  0.0001  0.0000  0.0001  0.0000
                                           -0.0002  0.0000 -0.0000  0.0000  0.0000
                                           -0.0000 -0.0000 -0.0000 -0.0000
    67. (1.99893) CR ( 1) C  15           s(100.00%)p 0.00(  0.00%)
                                            1.0000  0.0001 -0.0000 -0.0001  0.0000
                                           -0.0002  0.0000 -0.0001  0.0000  0.0000
                                            0.0000  0.0000 -0.0000 -0.0000
    68. (1.99889) CR ( 1) C  16           s(100.00%)p 0.00(  0.00%)
                                            1.0000  0.0001 -0.0000  0.0001 -0.0000
                                            0.0003 -0.0000 -0.0002 -0.0000  0.0000
                                           -0.0000 -0.0000  0.0000 -0.0000
    69. (1.99892) CR ( 1) C  17           s(100.00%)p 0.00(  0.00%)
                                            1.0000  0.0001 -0.0000 -0.0001  0.0000
                                           -0.0001 -0.0000  0.0003 -0.0000 -0.0000
                                           -0.0000  0.0000 -0.0000  0.0000
    70. (1.99893) CR ( 1) C  18           s(100.00%)p 0.00(  0.00%)
                                            1.0000  0.0001 -0.0000 -0.0002  0.0000
                                           -0.0002  0.0000  0.0001 -0.0000  0.0000
                                           -0.0000 -0.0000  0.0000 -0.0000
    71. (1.99892) CR ( 1) C  19           s(100.00%)p 0.00(  0.00%)
                                            1.0000  0.0001 -0.0000  0.0001 -0.0000
                                           -0.0001  0.0000 -0.0003  0.0000 -0.0000
                                           -0.0000  0.0000  0.0000  0.0000
    72. (1.99931) CR ( 1) N  25           s(100.00%)
                                            1.0000 -0.0001 -0.0000 -0.0000  0.0000
                                           -0.0000  0.0000  0.0000 -0.0000 -0.0000
                                           -0.0000 -0.0000  0.0000 -0.0000
    73. (1.99907) CR ( 1) C  26           s(100.00%)p 0.00(  0.00%)
                                            1.0000  0.0000 -0.0000  0.0000  0.0000
                                            0.0001  0.0000  0.0002 -0.0000 -0.0000
                                            0.0000  0.0000  0.0000 -0.0000
    74. (1.99912) CR ( 1) C  29           s(100.00%)p 0.00(  0.00%)
                                            1.0000 -0.0000 -0.0000 -0.0002 -0.0000
                                           -0.0001  0.0000 -0.0000  0.0000  0.0000
                                            0.0000 -0.0000 -0.0000 -0.0000
    75. (1.99909) CR ( 1) C  32           s(100.00%)p 0.00(  0.00%)
                                            1.0000  0.0000 -0.0000  0.0001 -0.0000
                                            0.0001 -0.0000 -0.0002 -0.0000 -0.0000
                                           -0.0000 -0.0000  0.0000 -0.0000
    76. (1.99922) CR ( 1) C  35           s(100.00%)p 0.00(  0.00%)
                                            1.0000 -0.0002 -0.0000 -0.0001 -0.0000
                                           -0.0002 -0.0000  0.0000  0.0000 -0.0000
                                            0.0000  0.0000  0.0000  0.0000
    77. (1.99920) CR ( 1) C  39           s(100.00%)p 0.00(  0.00%)
                                            1.0000 -0.0001 -0.0000 -0.0000  0.0000
                                            0.0002  0.0000  0.0002  0.0000 -0.0000
                                           -0.0000 -0.0000  0.0000 -0.0000
    78. (1.99922) CR ( 1) C  43           s(100.00%)p 0.00(  0.00%)
                                            1.0000 -0.0002 -0.0000  0.0001 -0.0000
                                            0.0001 -0.0000 -0.0002 -0.0000  0.0000
                                            0.0000  0.0000 -0.0000 -0.0000
    79. (1.99915) CR ( 1) C  48           s(100.00%)p 0.00(  0.00%)
                                            1.0000 -0.0000 -0.0000 -0.0000  0.0000
                                           -0.0001 -0.0000  0.0003  0.0000  0.0000
                                           -0.0000  0.0000 -0.0000  0.0000
    80. (1.99924) CR ( 1) C  50           s(100.00%)p 0.00(  0.00%)
                                            1.0000 -0.0002 -0.0000  0.0002  0.0000
                                           -0.0001  0.0000 -0.0001 -0.0000  0.0000
                                            0.0000 -0.0000 -0.0000  0.0000
    81. (1.67609) LP ( 1) N   7           s(  1.86%)p52.67( 98.12%)d 0.01(  0.02%)
                                           -0.0004  0.1364  0.0038 -0.8886 -0.0143
                                            0.4091  0.0051  0.1551  0.0016  0.0118
                                           -0.0026 -0.0015  0.0023  0.0043
    82. (1.95173) LP ( 1) O  10           s( 58.06%)p 0.72( 41.93%)d 0.00(  0.01%)
                                            0.0003  0.7619 -0.0096  0.0821  0.0000
                                           -0.4653 -0.0014 -0.4427 -0.0039  0.0009
                                            0.0016 -0.0092  0.0029 -0.0031
    83. (1.87821) LP ( 2) O  10           s(  0.02%)p99.99( 99.93%)d 3.00(  0.05%)
                                           -0.0001  0.0131 -0.0024  0.9894 -0.0092
                                            0.1096  0.0008  0.0909 -0.0001  0.0148
                                            0.0162  0.0030 -0.0057  0.0030
    84. (1.59556) LP ( 3) O  10           s(  0.03%)p99.99( 99.88%)d 3.44(  0.09%)
                                           -0.0000  0.0142  0.0076 -0.0122  0.0013
                                            0.6999 -0.0056 -0.7133  0.0019 -0.0040
                                            0.0040 -0.0006 -0.0143 -0.0257
    85. (1.96168) LP ( 1) O  11           s( 56.71%)p 0.76( 43.28%)d 0.00(  0.01%)
                                            0.0004  0.7530 -0.0078  0.3469  0.0046
                                            0.4184  0.0021  0.3707  0.0009 -0.0070
                                           -0.0051 -0.0073  0.0014  0.0010
    86. (1.86454) LP ( 2) O  11           s(  0.99%)p99.99( 98.96%)d 0.06(  0.06%)
                                           -0.0001  0.0992 -0.0030  0.7797 -0.0096
                                           -0.4531  0.0057 -0.4198  0.0034 -0.0035
                                           -0.0010  0.0114 -0.0192  0.0090
    87. (1.97219) LP ( 1) O  13           s( 57.07%)p 0.75( 42.91%)d 0.00(  0.01%)
                                            0.0005  0.7554 -0.0104  0.0802 -0.0006
                                           -0.1858  0.0002  0.6230  0.0009 -0.0000
                                           -0.0024  0.0057  0.0016 -0.0102
    88. (1.87243) LP ( 2) O  13           s(  0.07%)p99.99( 99.86%)d 0.96(  0.07%)
                                            0.0000  0.0268 -0.0014  0.4031 -0.0061
                                            0.8958 -0.0085  0.1829 -0.0017 -0.0005
                                           -0.0107 -0.0217 -0.0070 -0.0077
    89. (0.00367) RY*( 1) C   1           s(  3.80%)p24.19( 91.79%)d 1.16(  4.41%)
                                           -0.0000  0.0080  0.1946  0.0108  0.8952
                                           -0.0009 -0.0484 -0.0059 -0.3377 -0.1784
                                           -0.0585  0.0484  0.0790 -0.0174
    90. (0.00228) RY*( 2) C   1           s(  5.34%)p16.30( 87.05%)d 1.43(  7.61%)
                                           -0.0000  0.0077  0.2310  0.0052  0.2624
                                            0.0026 -0.1544  0.0128  0.8818 -0.1018
                                           -0.0025 -0.2462  0.0596  0.0403
    91. (0.00079) RY*( 3) C   1           s( 40.29%)p 1.30( 52.23%)d 0.19(  7.48%)
                                            0.0000  0.0091  0.6346 -0.0074 -0.1865
                                            0.0124 -0.6728  0.0004 -0.1862  0.2380
                                            0.0254  0.0369 -0.1103  0.0630
    92. (0.00020) RY*( 4) C   1           s( 42.72%)p 1.09( 46.47%)d 0.25( 10.80%)
                                           -0.0000 -0.0130  0.6535  0.0025 -0.0819
                                           -0.0128  0.6748 -0.0029  0.0494  0.1596
                                           -0.0300  0.2506  0.1341  0.0296
    93. (0.00007) RY*( 5) C   1           s(  0.62%)p12.51(  7.73%)d99.99( 91.66%)
    94. (0.00006) RY*( 6) C   1           s(  0.92%)p10.02(  9.21%)d97.77( 89.87%)
    95. (0.00001) RY*( 7) C   1           s(  3.75%)p 1.02(  3.83%)d24.63( 92.42%)
    96. (0.00001) RY*( 8) C   1           s(  1.39%)p 0.71(  0.98%)d70.22( 97.63%)
    97. (0.00001) RY*( 9) C   1           s(  1.22%)p 0.69(  0.83%)d80.57( 97.95%)
    98. (0.00386) RY*( 1) H   2           s( 99.14%)p 0.01(  0.86%)
                                            0.0065  0.9957  0.0920 -0.0018  0.0092
    99. (0.00021) RY*( 2) H   2           s(  0.37%)p99.99( 99.63%)
                                           -0.0021  0.0607 -0.7167  0.2428  0.6509
   100. (0.00016) RY*( 3) H   2           s(  0.09%)p99.99( 99.91%)
                                           -0.0026  0.0304 -0.2558  0.7770 -0.5743
   101. (0.00005) RY*( 4) H   2           s(  0.48%)p99.99( 99.52%)
   102. (0.00234) RY*( 1) H   3           s( 99.07%)p 0.01(  0.93%)
                                            0.0045  0.9953 -0.0676  0.0578  0.0380
   103. (0.00019) RY*( 2) H   3           s(  0.03%)p99.99( 99.97%)
                                           -0.0000  0.0172 -0.3587 -0.1067 -0.9272
   104. (0.00013) RY*( 3) H   3           s(  0.03%)p99.99( 99.97%)
                                            0.0075  0.0170 -0.3738 -0.8936  0.2478
   105. (0.00004) RY*( 4) H   3           s(  0.95%)p99.99( 99.05%)
   106. (0.00123) RY*( 1) H   4           s( 97.18%)p 0.03(  2.82%)
                                            0.0048  0.9858 -0.0065  0.1234 -0.1139
   107. (0.00022) RY*( 2) H   4           s(  0.00%)p 1.00(100.00%)
                                           -0.0005  0.0025  0.9649  0.1941  0.1771
   108. (0.00013) RY*( 3) H   4           s(  0.11%)p99.99( 99.89%)
                                            0.0064  0.0333  0.2611 -0.7785 -0.5697
   109. (0.00003) RY*( 4) H   4           s(  2.79%)p34.88( 97.21%)
   110. (0.00745) RY*( 1) C   5           s(  0.29%)p99.99( 98.20%)d 5.11(  1.50%)
                                            0.0000 -0.0017  0.0542 -0.0140 -0.2624
                                           -0.0251 -0.7881  0.0001 -0.5397 -0.0050
                                           -0.0463 -0.0918 -0.0110 -0.0657
   111. (0.00293) RY*( 2) C   5           s(  6.83%)p13.20( 90.13%)d 0.45(  3.04%)
                                           -0.0000 -0.0114  0.2610  0.0045 -0.4457
                                           -0.0025 -0.3359 -0.0380  0.7671 -0.0677
                                           -0.0989 -0.0751 -0.0493 -0.0894
   112. (0.00263) RY*( 3) C   5           s( 32.52%)p 1.98( 64.25%)d 0.10(  3.23%)
                                           -0.0000  0.0104  0.5702  0.0077  0.7344
                                           -0.0032 -0.2966 -0.0129  0.1221  0.0994
                                            0.1240  0.0140 -0.0824 -0.0090
   113. (0.00155) RY*( 4) C   5           s( 55.88%)p 0.62( 34.38%)d 0.17(  9.74%)
                                           -0.0000 -0.0135  0.7474 -0.0013 -0.3134
                                           -0.0129  0.3873 -0.0156 -0.3085 -0.2223
                                           -0.1343 -0.1511  0.0241  0.0811
   114. (0.00107) RY*( 5) C   5           s(  0.20%)p 4.03(  0.82%)d99.99( 98.98%)
                                           -0.0000  0.0026  0.0449 -0.0097  0.0783
                                            0.0064 -0.0422  0.0000  0.0104  0.2932
                                           -0.7889  0.3374  0.3837  0.1432
   115. (0.00060) RY*( 6) C   5           s(  0.39%)p 1.00(  0.40%)d99.99( 99.21%)
                                            0.0000  0.0030  0.0627 -0.0067 -0.0185
                                           -0.0145 -0.0458  0.0273 -0.0228 -0.5174
                                            0.1735  0.7532  0.1934 -0.2994
   116. (0.00031) RY*( 7) C   5           s(  1.52%)p 3.79(  5.78%)d60.82( 92.69%)
                                            0.0000 -0.0037  0.1234  0.0173 -0.2028
                                           -0.0126  0.0969  0.0102 -0.0820  0.5332
                                            0.0292  0.4500 -0.6439 -0.1574
   117. (0.00020) RY*( 8) C   5           s(  0.00%)p 1.00(  2.13%)d45.93( 97.87%)
                                            0.0000  0.0028  0.0045 -0.0098  0.0702
                                           -0.0077  0.1187  0.0231 -0.0399  0.1353
                                           -0.1594 -0.2663  0.1450 -0.9181
   118. (0.00016) RY*( 9) C   5           s(  2.32%)p 1.83(  4.25%)d40.34( 93.44%)
                                           -0.0000 -0.0040  0.1521  0.0040 -0.2046
                                            0.0135  0.0181  0.0079  0.0049  0.5288
                                            0.5251  0.0876  0.6077  0.0446
   119. (0.00346) RY*( 1) H   6           s( 99.57%)p 0.00(  0.43%)
                                            0.0039  0.9978  0.0022 -0.0615  0.0226
   120. (0.00014) RY*( 2) H   6           s(  0.28%)p99.99( 99.72%)
                                           -0.0086  0.0522 -0.3850  0.9020  0.1882
   121. (0.00010) RY*( 3) H   6           s(  0.14%)p99.99( 99.86%)
   122. (0.00004) RY*( 4) H   6           s(  0.11%)p99.99( 99.89%)
   123. (0.00430) RY*( 1) N   7           s(  3.60%)p25.99( 93.49%)d 0.81(  2.91%)
                                           -0.0000 -0.0046  0.1896 -0.0132  0.8831
                                            0.0085 -0.3920  0.0009 -0.0345 -0.0161
                                            0.1414 -0.0617 -0.0652 -0.0289
   124. (0.00267) RY*( 2) N   7           s( 70.45%)p 0.40( 28.21%)d 0.02(  1.34%)
                                           -0.0000  0.0026  0.8393  0.0091 -0.2239
                                            0.0025 -0.1631 -0.0013  0.4531  0.0066
                                           -0.0784 -0.0653  0.0136  0.0526
   125. (0.00239) RY*( 3) N   7           s(  3.63%)p24.38( 88.54%)d 2.16(  7.83%)
                                           -0.0000 -0.0148  0.1900 -0.0021 -0.3047
                                           -0.0009 -0.5104 -0.0026 -0.7294 -0.0566
                                           -0.0949 -0.2459 -0.0533 -0.0527
   126. (0.00085) RY*( 4) N   7           s( 15.12%)p 4.05( 61.25%)d 1.56( 23.63%)
                                           -0.0000 -0.0068  0.3888  0.0043  0.1789
                                            0.0055  0.6179  0.0051 -0.4456 -0.1321
                                            0.1090 -0.0218  0.1790  0.4176
   127. (0.00029) RY*( 5) N   7           s(  0.00%)p 1.00(  3.19%)d30.34( 96.81%)
                                            0.0000 -0.0011  0.0063  0.0068  0.1641
                                           -0.0029  0.0138  0.0054 -0.0686  0.5122
                                           -0.7468  0.0585  0.3793  0.0275
   128. (0.00015) RY*( 6) N   7           s(  1.33%)p13.70( 18.25%)d60.39( 80.42%)
                                           -0.0000 -0.0019  0.1154  0.0100  0.1019
                                            0.0224  0.4123  0.0028 -0.0390  0.0681
                                           -0.1716 -0.5159 -0.3747 -0.6030
   129. (0.00007) RY*( 7) N   7           s(  5.63%)p 1.07(  6.04%)d15.69( 88.33%)
   130. (0.00002) RY*( 8) N   7           s(  0.09%)p 4.71(  0.44%)d99.99( 99.47%)
   131. (0.00003) RY*( 9) N   7           s(  0.19%)p 3.42(  0.66%)d99.99( 99.15%)
   132. (0.00679) RY*( 1) H   8           s( 99.46%)p 0.01(  0.54%)
                                            0.0157  0.9972  0.0459  0.0476  0.0325
   133. (0.00051) RY*( 2) H   8           s(  0.03%)p99.99( 99.97%)
                                           -0.0041  0.0165 -0.8877  0.4518  0.0870
   134. (0.00026) RY*( 3) H   8           s(  0.05%)p99.99( 99.95%)
                                            0.0011  0.0232 -0.2790 -0.6795  0.6782
   135. (0.00004) RY*( 4) H   8           s(  0.66%)p99.99( 99.34%)
   136. (0.02758) RY*( 1) C   9           s(  0.29%)p99.99( 97.25%)d 8.33(  2.45%)
                                           -0.0000 -0.0016  0.0542  0.0306 -0.3038
                                            0.0617 -0.6976  0.0469 -0.6218 -0.1000
                                           -0.0827  0.0440 -0.0447  0.0613
   137. (0.01501) RY*( 2) C   9           s(  9.88%)p 7.30( 72.15%)d 1.82( 17.97%)
                                           -0.0000  0.0609  0.3084  0.0520 -0.7976
                                           -0.0006  0.1641 -0.0273  0.2346 -0.1689
                                           -0.1444 -0.1879  0.2894 -0.1058
   138. (0.00755) RY*( 3) C   9           s(  0.10%)p 8.83(  0.90%)d99.99( 99.00%)
                                           -0.0000  0.0010  0.0319 -0.0030  0.0358
                                            0.0365  0.0574 -0.0522 -0.0181 -0.1900
                                            0.2226  0.1397  0.4376  0.8327
   139. (0.00380) RY*( 4) C   9           s( 32.51%)p 0.70( 22.86%)d 1.37( 44.63%)
                                            0.0000  0.0020  0.5702  0.0004 -0.0701
                                           -0.0164 -0.2919  0.0028  0.3717  0.4178
                                            0.2383  0.2363 -0.3521  0.1874
   140. (0.00310) RY*( 5) C   9           s(  0.23%)p99.99( 51.74%)d99.99( 48.03%)
                                           -0.0000  0.0011  0.0481 -0.0123 -0.2623
                                            0.0449  0.5488 -0.0103 -0.3809 -0.1393
                                            0.0255  0.3617 -0.5534  0.1522
   141. (0.00264) RY*( 6) C   9           s(  0.53%)p44.48( 23.41%)d99.99( 76.07%)
                                           -0.0000 -0.0037  0.0724 -0.0145 -0.0905
                                           -0.0055  0.2238 -0.0392 -0.4172  0.5090
                                            0.5889 -0.1548  0.3018 -0.1995
   142. (0.00125) RY*( 7) C   9           s( 55.13%)p 0.46( 25.31%)d 0.35( 19.56%)
                                           -0.0000 -0.0183  0.7423  0.0291  0.4245
                                            0.0142  0.1191 -0.0229 -0.2391 -0.3585
                                           -0.0846 -0.0540  0.1460 -0.1889
   143. (0.00018) RY*( 8) C   9           s(  1.35%)p 5.21(  7.04%)d67.83( 91.61%)
                                           -0.0000  0.0000  0.1162  0.0092  0.0567
                                           -0.0084  0.1687  0.0066 -0.1963  0.5745
                                           -0.6963 -0.1400  0.0910  0.2709
   144. (0.00004) RY*( 9) C   9           s(  0.23%)p 0.56(  0.13%)d99.99( 99.64%)
   145. (0.00183) RY*( 1) O  10           s(  1.52%)p63.90( 97.00%)d 0.98(  1.48%)
                                           -0.0000  0.0003  0.1232 -0.0061 -0.9822
                                           -0.0008 -0.0414 -0.0009 -0.0602 -0.0553
                                           -0.0687 -0.0305  0.0663 -0.0412
   146. (0.00108) RY*( 2) O  10           s( 14.03%)p 6.05( 84.89%)d 0.08(  1.08%)
                                            0.0000  0.0000  0.3746  0.0022  0.0274
                                           -0.0095 -0.5920 -0.0015  0.7054 -0.0108
                                            0.0617 -0.0068  0.0641  0.0519
   147. (0.00068) RY*( 3) O  10           s( 76.08%)p 0.24( 18.27%)d 0.07(  5.64%)
                                            0.0000 -0.0048  0.8723  0.0024  0.0996
                                           -0.0155  0.3887 -0.0063 -0.1465  0.1314
                                            0.1055 -0.1007  0.0639 -0.1175
   148. (0.00032) RY*( 4) O  10           s(  3.36%)p26.19( 87.92%)d 2.60(  8.72%)
                                           -0.0000  0.0088  0.1830  0.0029  0.1049
                                            0.0021 -0.6775  0.0188 -0.6394 -0.1297
                                           -0.0624 -0.0550 -0.1243 -0.2193
   149. (0.00004) RY*( 5) O  10           s(  0.85%)p 4.41(  3.74%)d99.99( 95.41%)
   150. (0.00003) RY*( 6) O  10           s(  1.58%)p 0.67(  1.06%)d61.44( 97.35%)
   151. (0.00001) RY*( 7) O  10           s(  0.21%)p 7.00(  1.49%)d99.99( 98.30%)
   152. (0.00001) RY*( 8) O  10           s(  0.61%)p 1.59(  0.98%)d99.99( 98.41%)
   153. (0.00000) RY*( 9) O  10           s(  1.72%)p 2.85(  4.90%)d54.27( 93.38%)
   154. (0.00204) RY*( 1) O  11           s( 14.22%)p 5.94( 84.49%)d 0.09(  1.30%)
                                           -0.0000  0.0004  0.3770 -0.0019 -0.6751
                                            0.0070  0.2708  0.0043  0.5619 -0.0309
                                           -0.0298 -0.0424  0.0782 -0.0568
   155. (0.00104) RY*( 2) O  11           s(  0.07%)p99.99( 98.01%)d28.07(  1.92%)
                                            0.0000 -0.0015  0.0261 -0.0018 -0.1707
                                           -0.0017  0.7717  0.0057 -0.5961 -0.0154
                                            0.0211 -0.0012  0.0883  0.1037
   156. (0.00065) RY*( 3) O  11           s( 76.36%)p 0.23( 17.32%)d 0.08(  6.32%)
                                           -0.0000 -0.0044  0.8738  0.0114  0.1313
                                            0.0028 -0.2385  0.0093 -0.3144 -0.1935
                                           -0.1308  0.0266 -0.0834  0.0321
   157. (0.00019) RY*( 4) O  11           s(  2.35%)p34.95( 82.19%)d 6.58( 15.46%)
                                            0.0000  0.0106  0.1530 -0.0064  0.6672
                                           -0.0211  0.4486 -0.0078  0.4182 -0.2624
                                            0.0557 -0.1404  0.2226 -0.1157
   158. (0.00002) RY*( 5) O  11           s(  3.93%)p 0.14(  0.56%)d24.29( 95.51%)
   159. (0.00001) RY*( 6) O  11           s(  2.93%)p 1.80(  5.28%)d31.30( 91.79%)
   160. (0.00000) RY*( 7) O  11           s(  0.09%)p30.12(  2.83%)d99.99( 97.08%)
   161. (0.00001) RY*( 8) O  11           s(  0.01%)p 1.00(  6.78%)d13.76( 93.21%)
   162. (0.00001) RY*( 9) O  11           s(  0.03%)p87.06(  2.81%)d99.99( 97.15%)
   163. (0.01856) RY*( 1) C  12           s( 10.94%)p 8.11( 88.75%)d 0.03(  0.31%)
                                            0.0000  0.0493  0.3271  0.0096 -0.0611
                                           -0.0054  0.1631  0.0444 -0.9247 -0.0275
                                           -0.0189 -0.0125  0.0043  0.0421
   164. (0.00957) RY*( 2) C  12           s(  0.10%)p99.99( 66.53%)d99.99( 33.36%)
                                            0.0000  0.0309 -0.0091 -0.0047 -0.4379
                                            0.0405 -0.6799 -0.0001 -0.0985 -0.0002
                                            0.2855  0.4578  0.1656  0.1230
   165. (0.00616) RY*( 3) C  12           s(  0.27%)p99.99( 31.54%)d99.99( 68.19%)
                                            0.0000 -0.0055  0.0517 -0.0725 -0.4948
                                            0.0150  0.2400  0.0227  0.0833 -0.3861
                                            0.5663 -0.3169 -0.1566 -0.2954
   166. (0.00332) RY*( 4) C  12           s(  3.75%)p12.85( 48.26%)d12.78( 47.98%)
                                            0.0000 -0.0010  0.1938 -0.0087 -0.6787
                                           -0.0124  0.0735  0.0158  0.1270  0.4161
                                           -0.4932 -0.2289  0.1013 -0.0284
   167. (0.00235) RY*( 5) C  12           s( 38.58%)p 0.63( 24.19%)d 0.96( 37.23%)
                                            0.0000 -0.0176  0.6209  0.0032  0.0490
                                            0.0219  0.4047  0.0268  0.2729  0.1441
                                            0.2103  0.5352  0.1444 -0.0006
   168. (0.00112) RY*( 6) C  12           s( 34.55%)p 0.74( 25.52%)d 1.16( 39.93%)
                                            0.0000  0.0097  0.5877  0.0087  0.1546
                                            0.0054 -0.4664  0.0166  0.1156 -0.2258
                                           -0.2297 -0.1295 -0.4549 -0.2682
   169. (0.00079) RY*( 7) C  12           s( 11.71%)p 0.46(  5.35%)d 7.08( 82.93%)
                                           -0.0000 -0.0102  0.3421 -0.0071  0.1192
                                            0.0217 -0.1547 -0.0280  0.1185 -0.1375
                                            0.1618 -0.5058  0.4776  0.5480
   170. (0.00029) RY*( 8) C  12           s(  0.26%)p39.71( 10.33%)d99.99( 89.41%)
                                            0.0000  0.0117  0.0496 -0.0105  0.2369
                                            0.0010 -0.2020  0.0205 -0.0764  0.5365
                                            0.3106 -0.2432  0.3255 -0.5872
   171. (0.00004) RY*( 9) C  12           s(  0.13%)p 0.46(  0.06%)d99.99( 99.80%)
   172. (0.00205) RY*( 1) O  13           s(  0.03%)p99.99( 98.11%)d69.65(  1.86%)
                                           -0.0000 -0.0018  0.0162  0.0042  0.3702
                                            0.0049  0.9100  0.0037  0.1263 -0.0135
                                           -0.0603 -0.1155 -0.0203 -0.0320
   173. (0.00101) RY*( 2) O  13           s(  0.01%)p 1.00( 96.67%)d 0.03(  3.32%)
                                           -0.0000  0.0011  0.0098 -0.0085  0.8970
                                            0.0060 -0.3330  0.0029 -0.2262  0.0943
                                           -0.1365  0.0466  0.0236  0.0538
   174. (0.00013) RY*( 3) O  13           s( 97.68%)p 0.01(  0.67%)d 0.02(  1.65%)
                                           -0.0000 -0.0039  0.9883  0.0026 -0.0341
                                           -0.0048  0.0003  0.0174 -0.0723  0.0339
                                           -0.0524  0.0091 -0.0044 -0.1116
   175. (0.00010) RY*( 4) O  13           s(  0.30%)p99.99( 93.98%)d19.04(  5.72%)
   176. (0.00003) RY*( 5) O  13           s(  1.55%)p 1.67(  2.58%)d62.06( 95.88%)
   177. (0.00001) RY*( 6) O  13           s(  0.08%)p31.21(  2.46%)d99.99( 97.46%)
   178. (0.00001) RY*( 7) O  13           s(  0.08%)p26.85(  2.15%)d99.99( 97.77%)
   179. (0.00001) RY*( 8) O  13           s(  0.26%)p 8.29(  2.17%)d99.99( 97.57%)
   180. (0.00001) RY*( 9) O  13           s(  0.00%)p 1.00(  1.51%)d65.22( 98.49%)
   181. (0.00583) RY*( 1) C  14           s(  1.61%)p56.87( 91.79%)d 4.09(  6.60%)
                                            0.0000  0.0014  0.1270 -0.0076 -0.4601
                                           -0.0172 -0.7672 -0.0152 -0.3421  0.0676
                                            0.1481  0.1676 -0.0787 -0.0720
   182. (0.00435) RY*( 2) C  14           s(  7.72%)p11.88( 91.67%)d 0.08(  0.61%)
                                           -0.0000  0.0007  0.2778 -0.0051  0.0986
                                           -0.0027  0.3829  0.0114 -0.8719  0.0343
                                            0.0016 -0.0212 -0.0302 -0.0599
   183. (0.00259) RY*( 3) C  14           s( 85.30%)p 0.15( 12.45%)d 0.03(  2.25%)
                                           -0.0000 -0.0062  0.9236  0.0094 -0.1486
                                            0.0071  0.0928  0.0005  0.3060 -0.0326
                                            0.0069  0.0188  0.0145  0.1443
   184. (0.00118) RY*( 4) C  14           s(  3.86%)p23.75( 91.65%)d 1.16(  4.49%)
                                           -0.0000  0.0019  0.1964 -0.0033  0.8389
                                           -0.0039 -0.4595  0.0069 -0.0391  0.1085
                                            0.1069 -0.1399  0.0418  0.0188
   185. (0.00070) RY*( 5) C  14           s(  0.47%)p 2.91(  1.37%)d99.99( 98.16%)
                                           -0.0000 -0.0008  0.0686 -0.0079  0.1090
                                            0.0059 -0.0400 -0.0027  0.0099 -0.1514
                                           -0.4013  0.5505  0.5301 -0.4622
   186. (0.00029) RY*( 6) C  14           s(  0.07%)p48.29(  3.43%)d99.99( 96.49%)
                                            0.0000 -0.0001  0.0267  0.0141 -0.1555
                                            0.0007  0.0735 -0.0113  0.0666  0.5725
                                            0.2854 -0.4035  0.4825 -0.4002
   187. (0.00021) RY*( 7) C  14           s(  0.01%)p 1.00(  6.64%)d14.07( 93.36%)
                                            0.0000  0.0005  0.0072 -0.0075  0.1247
                                           -0.0093  0.1860 -0.0081  0.1264  0.1098
                                            0.6325  0.5285 -0.3529 -0.3430
   188. (0.00016) RY*( 8) C  14           s(  0.74%)p 1.14(  0.84%)d99.99( 98.42%)
                                            0.0000 -0.0030  0.0860  0.0028  0.0071
                                            0.0123 -0.0359 -0.0116  0.0824  0.2327
                                           -0.5046 -0.1968 -0.5934 -0.5334
   189. (0.00003) RY*( 9) C  14           s(  0.26%)p 1.03(  0.27%)d99.99( 99.48%)
   190. (0.00525) RY*( 1) C  15           s(  0.19%)p99.99( 92.35%)d39.22(  7.46%)
                                            0.0000  0.0273  0.0340  0.0130  0.3999
                                            0.0226  0.7211  0.0163  0.4926  0.0765
                                            0.1679  0.1655 -0.0897 -0.0717
   191. (0.00265) RY*( 2) C  15           s(  0.08%)p99.99( 98.46%)d18.72(  1.46%)
                                           -0.0000 -0.0001  0.0279 -0.0214  0.5652
                                           -0.0094  0.2218  0.0298 -0.7839 -0.0623
                                            0.0030  0.0558 -0.0058  0.0869
   192. (0.00099) RY*( 3) C  15           s( 95.08%)p 0.00(  0.47%)d 0.05(  4.45%)
                                            0.0000 -0.0039  0.9751 -0.0066 -0.0487
                                           -0.0156  0.0422 -0.0109  0.0129  0.0236
                                           -0.1610 -0.0892  0.0333  0.0945
   193. (0.00072) RY*( 4) C  15           s(  0.33%)p99.99( 70.75%)d87.36( 28.91%)
                                            0.0000  0.0002  0.0575  0.0006  0.5944
                                           -0.0018 -0.5226 -0.0007  0.2849 -0.0379
                                           -0.0931  0.2652  0.4332 -0.1452
   194. (0.00067) RY*( 5) C  15           s(  0.01%)p99.99( 22.90%)d99.99( 77.08%)
                                            0.0000  0.0003  0.0108  0.0091  0.3395
                                           -0.0082 -0.2963  0.0037  0.1606  0.2021
                                            0.3834 -0.5103 -0.3750  0.4266
   195. (0.00014) RY*( 6) C  15           s(  0.00%)p 1.00(  1.51%)d65.41( 98.49%)
                                           -0.0000  0.0000  0.0065 -0.0155  0.0727
                                           -0.0063  0.0257  0.0212 -0.0916  0.5121
                                           -0.0438 -0.4704  0.0786 -0.7023
   196. (0.00005) RY*( 7) C  15           s(  4.32%)p 1.22(  5.26%)d20.91( 90.42%)
   197. (0.00000) RY*( 8) C  15           s(  0.00%)p 1.00(  6.03%)d15.59( 93.97%)
   198. (0.00000) RY*( 9) C  15           s(  0.07%)p35.81(  2.34%)d99.99( 97.59%)
   199. (0.00558) RY*( 1) C  16           s(  0.13%)p99.99( 94.55%)d39.95(  5.31%)
                                           -0.0000  0.0088  0.0354 -0.0189 -0.7158
                                           -0.0188 -0.5835  0.0112  0.3030  0.1040
                                           -0.0955 -0.1467  0.0540 -0.0936
   200. (0.00290) RY*( 2) C  16           s(  1.53%)p63.30( 96.99%)d 0.96(  1.48%)
                                           -0.0000  0.0164  0.1227  0.0004 -0.0046
                                           -0.0118  0.4674 -0.0317  0.8662  0.0690
                                            0.0611  0.0212 -0.0357 -0.0675
   201. (0.00159) RY*( 3) C  16           s( 18.80%)p 4.22( 79.24%)d 0.10(  1.97%)
                                            0.0000 -0.0007  0.4336  0.0100  0.6118
                                            0.0027 -0.5912 -0.0015  0.2617  0.0295
                                            0.0682 -0.0772 -0.0189  0.0884
   202. (0.00095) RY*( 4) C  16           s( 74.95%)p 0.28( 20.88%)d 0.06(  4.17%)
                                            0.0000 -0.0081  0.8657  0.0201 -0.2958
                                            0.0205  0.2419 -0.0028 -0.2489  0.0162
                                            0.0953  0.0595  0.0888  0.1448
   203. (0.00066) RY*( 5) C  16           s(  3.20%)p 0.05(  0.17%)d30.22( 96.63%)
                                            0.0000 -0.0015  0.1788  0.0120  0.0204
                                           -0.0035 -0.0334  0.0027  0.0028 -0.3364
                                           -0.6054  0.3674 -0.4011 -0.4368
   204. (0.00013) RY*( 6) C  16           s(  0.41%)p 4.96(  2.04%)d99.99( 97.55%)
                                            0.0000 -0.0012  0.0641  0.0007  0.0366
                                            0.0140 -0.0063  0.0229 -0.1353  0.4097
                                            0.4538 -0.0150 -0.1944 -0.7508
   205. (0.00009) RY*( 7) C  16           s(  0.91%)p 4.42(  4.04%)d99.99( 95.05%)
   206. (0.00005) RY*( 8) C  16           s(  0.03%)p36.60(  1.08%)d99.99( 98.89%)
   207. (0.00002) RY*( 9) C  16           s(  0.04%)p32.31(  1.18%)d99.99( 98.78%)
   208. (0.00645) RY*( 1) C  17           s(  0.98%)p96.44( 94.35%)d 4.78(  4.67%)
                                            0.0000 -0.0196  0.0970 -0.0085 -0.0018
                                            0.0062  0.3535  0.0253  0.9043  0.0982
                                            0.0627 -0.0221 -0.0411 -0.1760
   209. (0.00340) RY*( 2) C  17           s(  5.27%)p17.59( 92.71%)d 0.38(  2.02%)
                                           -0.0000  0.0177  0.2289 -0.0127  0.7635
                                           -0.0185  0.5447 -0.0079 -0.2166 -0.0358
                                            0.0181  0.1070 -0.0351  0.0771
   210. (0.00112) RY*( 3) C  17           s( 70.35%)p 0.39( 27.09%)d 0.04(  2.56%)
                                            0.0000 -0.0067  0.8387  0.0051  0.1404
                                            0.0118 -0.4925  0.0169  0.0908  0.0876
                                           -0.0701  0.0153  0.0963 -0.0590
   211. (0.00097) RY*( 4) C  17           s( 21.15%)p 3.16( 66.73%)d 0.57( 12.12%)
                                            0.0000 -0.0016  0.4599 -0.0039 -0.5773
                                            0.0069  0.5065  0.0099 -0.2783  0.0747
                                            0.0641 -0.0952 -0.3201  0.0000
   212. (0.00063) RY*( 5) C  17           s(  0.44%)p17.83(  7.79%)d99.99( 91.77%)
                                            0.0000 -0.0000  0.0661  0.0078 -0.1746
                                           -0.0066  0.2030  0.0063 -0.0782  0.1912
                                            0.3328  0.1685  0.8601  0.0475
   213. (0.00014) RY*( 6) C  17           s(  0.01%)p99.99(  2.24%)d99.99( 97.75%)
                                           -0.0000 -0.0027  0.0119  0.0164 -0.0393
                                            0.0202 -0.1337  0.0015  0.0478 -0.1460
                                            0.5597  0.7367 -0.3059  0.0813
   214. (0.00006) RY*( 7) C  17           s(  1.58%)p 2.78(  4.40%)d59.50( 94.02%)
   215. (0.00001) RY*( 8) C  17           s(  0.01%)p99.99(  3.52%)d99.99( 96.47%)
   216. (0.00001) RY*( 9) C  17           s(  0.28%)p 4.53(  1.27%)d99.99( 98.45%)
   217. (0.00537) RY*( 1) C  18           s(  0.08%)p99.99( 92.77%)d91.48(  7.15%)
                                           -0.0000  0.0279 -0.0017  0.0214  0.6733
                                            0.0182  0.5521 -0.0138 -0.4105  0.1221
                                           -0.1114 -0.1709  0.0548 -0.1096
   218. (0.00263) RY*( 2) C  18           s(  0.01%)p 1.00( 98.59%)d 0.01(  1.40%)
                                           -0.0000  0.0008  0.0096 -0.0023  0.1016
                                           -0.0195  0.5055 -0.0319  0.8477 -0.0488
                                           -0.0704 -0.0285  0.0275  0.0716
   219. (0.00092) RY*( 3) C  18           s( 94.54%)p 0.00(  0.37%)d 0.05(  5.09%)
                                            0.0000 -0.0029  0.9723 -0.0124  0.0456
                                           -0.0103  0.0177  0.0112 -0.0305 -0.0085
                                            0.0315  0.1627 -0.0384  0.1479
   220. (0.00071) RY*( 4) C  18           s(  0.00%)p 1.00( 71.77%)d 0.39( 28.23%)
                                           -0.0000 -0.0004  0.0034 -0.0087 -0.5988
                                            0.0071  0.5442 -0.0045 -0.2508  0.1627
                                            0.3188 -0.2675  0.0209  0.2867
   221. (0.00062) RY*( 5) C  18           s(  0.02%)p99.99( 22.22%)d99.99( 77.76%)
                                           -0.0000 -0.0002  0.0150  0.0035 -0.3315
                                           -0.0035  0.3018  0.0015 -0.1453 -0.2726
                                           -0.5324  0.2589 -0.4644 -0.3704
   222. (0.00014) RY*( 6) C  18           s(  0.07%)p22.13(  1.44%)d99.99( 98.49%)
                                           -0.0000 -0.0003  0.0255 -0.0029  0.0116
                                           -0.0146  0.0632 -0.0224  0.0980  0.4226
                                            0.5549  0.2612 -0.2529 -0.6051
   223. (0.00005) RY*( 7) C  18           s(  5.33%)p 0.93(  4.93%)d16.85( 89.75%)
   224. (0.00000) RY*( 8) C  18           s(  0.00%)p 1.00(  6.04%)d15.54( 93.95%)
   225. (0.00000) RY*( 9) C  18           s(  0.05%)p41.96(  1.94%)d99.99( 98.02%)
   226. (0.00575) RY*( 1) C  19           s(  0.08%)p99.99( 93.03%)d85.71(  6.89%)
                                           -0.0000  0.0277  0.0063 -0.0089 -0.2889
                                            0.0059  0.1655  0.0282  0.9047 -0.1192
                                           -0.0879  0.0498  0.0187  0.2102
   227. (0.00262) RY*( 2) C  19           s(  0.12%)p99.99( 98.40%)d12.29(  1.48%)
                                            0.0000  0.0035  0.0345 -0.0234  0.6731
                                           -0.0283  0.7230  0.0005  0.0830  0.0156
                                           -0.0738 -0.0889  0.0341 -0.0069
   228. (0.00093) RY*( 3) C  19           s( 79.57%)p 0.20( 15.88%)d 0.06(  4.55%)
                                            0.0000 -0.0024  0.8920  0.0133  0.2345
                                           -0.0022 -0.2782 -0.0146  0.1611  0.1487
                                            0.0388 -0.0455 -0.1305 -0.0528
   229. (0.00079) RY*( 4) C  19           s( 16.05%)p 4.61( 74.01%)d 0.62(  9.95%)
                                            0.0000 -0.0030  0.4006 -0.0001 -0.5915
                                            0.0008  0.5644 -0.0080 -0.2675  0.0607
                                           -0.0499  0.1602  0.2055 -0.1593
   230. (0.00063) RY*( 5) C  19           s(  0.00%)p 1.00(  5.52%)d17.12( 94.48%)
                                            0.0000  0.0004  0.0069  0.0084  0.1596
                                           -0.0069 -0.1528  0.0037  0.0790  0.1364
                                            0.2702  0.1822  0.9031  0.0661
   231. (0.00014) RY*( 6) C  19           s(  0.01%)p 1.00(  1.54%)d63.98( 98.46%)
                                           -0.0000 -0.0006  0.0077  0.0174 -0.0817
                                            0.0205 -0.0892  0.0014 -0.0051  0.1082
                                           -0.6014 -0.7133  0.3123 -0.0693
   232. (0.00005) RY*( 7) C  19           s(  4.05%)p 1.14(  4.63%)d22.53( 91.32%)
   233. (0.00001) RY*( 8) C  19           s(  0.11%)p31.12(  3.52%)d99.99( 96.36%)
   234. (0.00001) RY*( 9) C  19           s(  0.09%)p38.25(  3.56%)d99.99( 96.35%)
   235. (0.00712) RY*( 1) H  20           s( 99.39%)p 0.01(  0.61%)
                                            0.0140  0.9969  0.0632  0.0414 -0.0196
   236. (0.00018) RY*( 2) H  20           s(  0.02%)p99.99( 99.98%)
                                           -0.0012  0.0133 -0.7149  0.6347 -0.2931
   237. (0.00012) RY*( 3) H  20           s(  0.64%)p99.99( 99.36%)
                                           -0.0290  0.0744 -0.6704 -0.7363  0.0443
   238. (0.00008) RY*( 4) H  20           s(  0.07%)p99.99( 99.93%)
   239. (0.00291) RY*( 1) H  21           s( 99.38%)p 0.01(  0.62%)
                                            0.0055  0.9969  0.0281  0.0315  0.0663
   240. (0.00016) RY*( 2) H  21           s(  0.06%)p99.99( 99.94%)
                                           -0.0024  0.0242 -0.7557  0.5736 -0.3151
   241. (0.00009) RY*( 3) H  21           s(  0.30%)p99.99( 99.70%)
   242. (0.00007) RY*( 4) H  21           s(  0.35%)p99.99( 99.65%)
   243. (0.00165) RY*( 1) H  22           s( 99.18%)p 0.01(  0.82%)
                                            0.0047  0.9959 -0.0599 -0.0577  0.0362
   244. (0.00018) RY*( 2) H  22           s(  0.00%)p 1.00(100.00%)
                                            0.0002  0.0050 -0.7120  0.6289 -0.3122
   245. (0.00009) RY*( 3) H  22           s(  0.00%)p 1.00(100.00%)
   246. (0.00006) RY*( 4) H  22           s(  0.91%)p99.99( 99.09%)
   247. (0.00176) RY*( 1) H  23           s( 99.27%)p 0.01(  0.73%)
                                            0.0047  0.9963  0.0360 -0.0230 -0.0740
   248. (0.00018) RY*( 2) H  23           s(  0.02%)p99.99( 99.98%)
                                            0.0006  0.0153 -0.7130  0.6169 -0.3331
   249. (0.00009) RY*( 3) H  23           s(  0.00%)p 1.00(100.00%)
   250. (0.00006) RY*( 4) H  23           s(  0.80%)p99.99( 99.20%)
   251. (0.00167) RY*( 1) H  24           s( 99.22%)p 0.01(  0.78%)
                                            0.0046  0.9961 -0.0356 -0.0682 -0.0433
   252. (0.00018) RY*( 2) H  24           s(  0.00%)p 1.00(100.00%)
                                            0.0001  0.0043 -0.6910  0.6381 -0.3396
   253. (0.00009) RY*( 3) H  24           s(  0.00%)p 1.00(100.00%)
   254. (0.00006) RY*( 4) H  24           s(  0.87%)p99.99( 99.13%)
   255. (0.00100) RY*( 1) N  25           s(  3.65%)p15.45( 56.32%)d10.98( 40.04%)
                                           -0.0000 -0.0016  0.1909  0.0058 -0.5435
                                           -0.0004  0.2667 -0.0032  0.4433  0.1054
                                           -0.1751  0.0725  0.5541 -0.2152
   256. (0.00079) RY*( 2) N  25           s(  0.54%)p77.74( 41.90%)d99.99( 57.57%)
                                            0.0000  0.0000  0.0734 -0.0052  0.1268
                                           -0.0064  0.5704  0.0025 -0.2783  0.1623
                                           -0.0433  0.2733 -0.2774 -0.6291
   257. (0.00067) RY*( 3) N  25           s(  1.29%)p26.17( 33.64%)d50.62( 65.07%)
                                           -0.0000  0.0001  0.1134 -0.0097  0.2560
                                            0.0020 -0.0382 -0.0101  0.5188 -0.4673
                                            0.0854 -0.4461 -0.1811 -0.4396
   258. (0.00067) RY*( 4) N  25           s(  3.50%)p 1.65(  5.78%)d25.93( 90.72%)
                                           -0.0000 -0.0003  0.1871 -0.0094  0.0866
                                            0.0140  0.0591  0.0016 -0.2157 -0.0556
                                            0.8505 -0.0274  0.4165 -0.0803
   259. (0.00060) RY*( 5) N  25           s(  4.32%)p 4.87( 21.05%)d17.26( 74.63%)
                                           -0.0000 -0.0005  0.2079  0.0034 -0.3783
                                            0.0117 -0.1164 -0.0068 -0.2316 -0.7467
                                           -0.0320  0.4139 -0.1275 -0.0097
   260. (0.00045) RY*( 6) N  25           s( 18.34%)p 1.68( 30.76%)d 2.78( 50.91%)
                                            0.0000 -0.0013  0.4282 -0.0143 -0.3433
                                           -0.0019  0.1801 -0.0051 -0.3963  0.0433
                                           -0.1017 -0.6766 -0.1611  0.1148
   261. (0.00038) RY*( 7) N  25           s( 56.34%)p 0.23( 13.03%)d 0.54( 30.64%)
                                            0.0000 -0.0015  0.7506  0.0028  0.1486
                                            0.0029 -0.0830  0.0094  0.3181  0.2587
                                            0.0997  0.3015 -0.2977  0.2236
   262. (0.00030) RY*( 8) N  25           s(  1.41%)p38.28( 53.90%)d31.74( 44.69%)
                                           -0.0000  0.0004  0.1187  0.0055  0.4735
                                           -0.0000  0.5608 -0.0113 -0.0121 -0.3354
                                           -0.2503  0.0046  0.3100  0.4190
   263. (0.00021) RY*( 9) N  25           s( 10.62%)p 4.12( 43.76%)d 4.29( 45.61%)
                                            0.0000  0.0002  0.3259  0.0031  0.3289
                                           -0.0081 -0.4808 -0.0059 -0.3135  0.0423
                                           -0.3903 -0.0041  0.4274 -0.3454
   264. (0.00570) RY*( 1) C  26           s(  1.95%)p48.68( 95.11%)d 1.51(  2.94%)
                                            0.0000 -0.0059  0.1396  0.0194  0.6165
                                           -0.0050 -0.2642  0.0101  0.7076 -0.1135
                                           -0.0892 -0.0818 -0.0312 -0.0299
   265. (0.00360) RY*( 2) C  26           s(  9.42%)p 9.16( 86.30%)d 0.45(  4.28%)
                                            0.0000  0.0097  0.3068 -0.0061 -0.7054
                                            0.0314  0.0998 -0.0034  0.5953  0.0778
                                           -0.0878 -0.0653  0.1210  0.1007
   266. (0.00303) RY*( 3) C  26           s( 52.05%)p 0.91( 47.52%)d 0.01(  0.43%)
                                            0.0000  0.0021  0.7214  0.0119 -0.0546
                                            0.0271 -0.6081  0.0050 -0.3187  0.0059
                                            0.0176  0.0277 -0.0150 -0.0544
   267. (0.00095) RY*( 4) C  26           s( 21.69%)p 2.02( 43.89%)d 1.59( 34.41%)
                                            0.0000 -0.0154  0.4655 -0.0079  0.2637
                                            0.0038  0.5917  0.0099 -0.1381  0.2909
                                           -0.3154 -0.3530  0.0824 -0.1691
   268. (0.00051) RY*( 5) C  26           s(  9.54%)p 1.58( 15.06%)d 7.91( 75.41%)
                                            0.0000 -0.0040  0.3088 -0.0248  0.1244
                                           -0.0353  0.3647  0.0143 -0.0022 -0.4551
                                            0.0682  0.6764  0.2613  0.1285
   269. (0.00040) RY*( 6) C  26           s(  3.90%)p 1.09(  4.24%)d23.53( 91.86%)
                                           -0.0000 -0.0047  0.1975 -0.0175  0.0913
                                           -0.0049  0.1834 -0.0033 -0.0056 -0.0497
                                            0.5856 -0.2965 -0.3131  0.6224
   270. (0.00010) RY*( 7) C  26           s(  1.11%)p 3.89(  4.33%)d84.98( 94.56%)
                                           -0.0000 -0.0007  0.1055  0.0064 -0.0121
                                            0.0109  0.1412 -0.0164  0.1509  0.3051
                                            0.5370  0.2820 -0.3567 -0.5978
   271. (0.00005) RY*( 8) C  26           s(  0.31%)p 8.68(  2.70%)d99.99( 96.98%)
   272. (0.00003) RY*( 9) C  26           s(  0.01%)p 1.00(  1.17%)d84.17( 98.82%)
   273. (0.00196) RY*( 1) H  27           s( 98.84%)p 0.01(  1.16%)
                                            0.0036  0.9942  0.0225 -0.0584  0.0879
   274. (0.00017) RY*( 2) H  27           s(  0.17%)p99.99( 99.83%)
                                           -0.0046  0.0415 -0.7500  0.6428  0.1501
   275. (0.00010) RY*( 3) H  27           s(  0.93%)p99.99( 99.07%)
   276. (0.00003) RY*( 4) H  27           s(  0.14%)p99.99( 99.86%)
   277. (0.01138) RY*( 1) H  28           s( 99.57%)p 0.00(  0.43%)
                                           -0.0210  0.9976  0.0363 -0.0542 -0.0030
   278. (0.00017) RY*( 2) H  28           s(  0.27%)p99.99( 99.73%)
                                            0.0256  0.0450 -0.7639  0.3369 -0.5479
   279. (0.00012) RY*( 3) H  28           s(  0.18%)p99.99( 99.82%)
                                            0.0166  0.0394 -0.4085  0.3998  0.8194
   280. (0.00007) RY*( 4) H  28           s(  0.09%)p99.99( 99.91%)
   281. (0.00494) RY*( 1) C  29           s(  6.13%)p14.56( 89.28%)d 0.75(  4.59%)
                                            0.0000 -0.0007  0.2476 -0.0011  0.2128
                                           -0.0203 -0.8764  0.0142  0.2806 -0.1630
                                            0.1088  0.0656  0.0486  0.0289
   282. (0.00392) RY*( 2) C  29           s(  3.50%)p26.11( 91.36%)d 1.47(  5.14%)
                                            0.0000  0.0071  0.1869 -0.0225 -0.2968
                                            0.0047 -0.3008  0.0006 -0.8570  0.0196
                                           -0.0750  0.1180 -0.1264  0.1245
   283. (0.00229) RY*( 3) C  29           s( 58.60%)p 0.68( 40.00%)d 0.02(  1.40%)
                                            0.0000  0.0031  0.7655 -0.0268  0.5444
                                            0.0021  0.2949  0.0091 -0.1257  0.0031
                                           -0.0963 -0.0518  0.0395  0.0216
   284. (0.00153) RY*( 4) C  29           s( 26.77%)p 2.47( 66.01%)d 0.27(  7.22%)
                                            0.0000 -0.0162  0.5172  0.0065 -0.7110
                                           -0.0076  0.1122 -0.0225  0.3759 -0.1161
                                           -0.1158  0.1219 -0.0572  0.1647
   285. (0.00063) RY*( 5) C  29           s(  4.03%)p 0.61(  2.45%)d23.21( 93.52%)
                                            0.0000  0.0015  0.2007  0.0314 -0.1488
                                           -0.0072 -0.0260 -0.0251  0.0025  0.5246
                                            0.7065 -0.2742 -0.1537 -0.2491
   286. (0.00041) RY*( 6) C  29           s(  0.26%)p 0.54(  0.14%)d99.99( 99.60%)
                                           -0.0000 -0.0004  0.0511 -0.0037 -0.0143
                                            0.0111 -0.0264 -0.0074  0.0179 -0.1718
                                           -0.2360  0.1214 -0.5080 -0.7987
   287. (0.00013) RY*( 7) C  29           s(  0.42%)p13.01(  5.52%)d99.99( 94.06%)
                                           -0.0000 -0.0007  0.0651 -0.0046 -0.1843
                                            0.0138 -0.1337  0.0127 -0.0547  0.0755
                                           -0.3689 -0.6440  0.5254 -0.3285
   288. (0.00006) RY*( 8) C  29           s(  0.27%)p 8.92(  2.40%)d99.99( 97.33%)
   289. (0.00002) RY*( 9) C  29           s(  0.00%)p 1.00(  3.16%)d30.66( 96.84%)
   290. (0.00281) RY*( 1) H  30           s( 99.59%)p 0.00(  0.41%)
                                            0.0031  0.9979  0.0153 -0.0472 -0.0407
   291. (0.00017) RY*( 2) H  30           s(  0.00%)p 1.00(100.00%)
                                           -0.0030  0.0061 -0.7565  0.3559 -0.5486
   292. (0.00011) RY*( 3) H  30           s(  0.40%)p99.99( 99.60%)
                                           -0.0104  0.0624 -0.0261  0.8198  0.5686
   293. (0.00003) RY*( 4) H  30           s(  0.10%)p99.99( 99.90%)
   294. (0.00454) RY*( 1) H  31           s( 99.72%)p 0.00(  0.28%)
                                            0.0025  0.9986  0.0127 -0.0426 -0.0288
   295. (0.00018) RY*( 2) H  31           s(  0.02%)p99.99( 99.98%)
                                           -0.0105  0.0116 -0.3576 -0.4046  0.8415
   296. (0.00013) RY*( 3) H  31           s(  0.27%)p99.99( 99.73%)
                                            0.0081  0.0516 -0.1718  0.9133  0.3655
   297. (0.00008) RY*( 4) H  31           s(  0.06%)p99.99( 99.94%)
   298. (0.00488) RY*( 1) C  32           s(  2.53%)p36.65( 92.56%)d 1.95(  4.92%)
                                            0.0000 -0.0062  0.1588  0.0228  0.8557
                                           -0.0166 -0.4377 -0.0079 -0.0282 -0.0135
                                            0.1803 -0.1157 -0.0389 -0.0401
   299. (0.00386) RY*( 2) C  32           s( 10.74%)p 7.95( 85.35%)d 0.36(  3.92%)
                                            0.0000  0.0064  0.3276 -0.0105  0.3670
                                            0.0015  0.8358 -0.0254 -0.1393  0.1300
                                           -0.0109  0.0594 -0.0317 -0.1327
   300. (0.00271) RY*( 3) C  32           s( 56.83%)p 0.74( 41.79%)d 0.02(  1.38%)
                                            0.0000  0.0050  0.7539 -0.0077 -0.1558
                                            0.0001 -0.1073 -0.0217  0.6177 -0.0663
                                           -0.0390  0.0523  0.0255  0.0669
   301. (0.00097) RY*( 4) C  32           s( 19.08%)p 2.57( 49.14%)d 1.67( 31.78%)
                                            0.0000 -0.0165  0.4365  0.0078 -0.2485
                                            0.0171 -0.2547  0.0006 -0.6037  0.2541
                                            0.2814  0.3705 -0.0941 -0.1671
   302. (0.00047) RY*( 5) C  32           s(  9.12%)p 1.93( 17.59%)d 8.03( 73.28%)
                                            0.0000 -0.0060  0.3020  0.0193 -0.1020
                                            0.0280 -0.0824  0.0376 -0.3951 -0.2245
                                           -0.5011 -0.6463 -0.0062 -0.1165
   303. (0.00036) RY*( 6) C  32           s(  0.07%)p 3.12(  0.23%)d99.99( 99.69%)
                                           -0.0000 -0.0007  0.0273 -0.0089  0.0134
                                            0.0062 -0.0319  0.0015 -0.0317  0.3144
                                            0.0020 -0.0824  0.9439 -0.0179
   304. (0.00010) RY*( 7) C  32           s(  1.47%)p 5.55(  8.14%)d61.66( 90.39%)
                                           -0.0000 -0.0025  0.1211 -0.0108  0.0268
                                           -0.0118  0.0974 -0.0030 -0.2664 -0.5510
                                            0.1934  0.1124  0.1969  0.7151
   305. (0.00005) RY*( 8) C  32           s(  0.08%)p55.91(  4.50%)d99.99( 95.41%)
   306. (0.00003) RY*( 9) C  32           s(  0.08%)p13.05(  1.00%)d99.99( 98.92%)
   307. (0.00206) RY*( 1) H  33           s( 99.28%)p 0.01(  0.72%)
                                            0.0027  0.9964  0.0723  0.0434  0.0111
   308. (0.00018) RY*( 2) H  33           s(  0.01%)p 1.00( 99.99%)
                                            0.0062 -0.0050  0.4774 -0.7833  0.3980
   309. (0.00010) RY*( 3) H  33           s(  0.73%)p99.99( 99.27%)
                                           -0.0114  0.0847 -0.8398 -0.5343 -0.0429
   310. (0.00003) RY*( 4) H  33           s(  0.07%)p99.99( 99.93%)
   311. (0.00586) RY*( 1) H  34           s( 98.81%)p 0.01(  1.19%)
                                            0.0150  0.9939 -0.0179  0.1039 -0.0283
   312. (0.00018) RY*( 2) H  34           s(  0.61%)p99.99( 99.39%)
                                           -0.0237  0.0746  0.7413 -0.6361 -0.1994
   313. (0.00010) RY*( 3) H  34           s(  0.64%)p99.99( 99.36%)
                                           -0.0135  0.0791 -0.5410 -0.7421  0.3874
   314. (0.00005) RY*( 4) H  34           s(  0.06%)p99.99( 99.94%)
   315. (0.00232) RY*( 1) C  35           s(  0.41%)p99.99( 86.72%)d31.62( 12.88%)
                                           -0.0000  0.0011  0.0638  0.0111  0.7906
                                           -0.0065 -0.4283  0.0035  0.2418  0.1113
                                           -0.0909  0.1132  0.3084  0.0148
   316. (0.00162) RY*( 2) C  35           s(  9.11%)p 9.36( 85.20%)d 0.63(  5.69%)
                                           -0.0000  0.0171  0.3013 -0.0015  0.0725
                                            0.0048  0.5396  0.0195  0.7451 -0.0126
                                            0.1600  0.1532 -0.0878 -0.0022
   317. (0.00068) RY*( 3) C  35           s( 12.47%)p 6.80( 84.78%)d 0.22(  2.75%)
                                            0.0000  0.0108  0.3529 -0.0113  0.4364
                                           -0.0206  0.5877  0.0032 -0.5581 -0.0012
                                           -0.1059 -0.1065  0.0697  0.0100
   318. (0.00019) RY*( 4) C  35           s( 50.56%)p 0.32( 16.09%)d 0.66( 33.35%)
                                           -0.0000 -0.0075  0.7110  0.0026 -0.2677
                                            0.0046 -0.2760 -0.0060  0.1142 -0.1145
                                           -0.3635 -0.3998  0.1430  0.0890
   319. (0.00005) RY*( 5) C  35           s(  6.03%)p 2.00( 12.05%)d13.58( 81.92%)
   320. (0.00002) RY*( 6) C  35           s( 10.60%)p 0.54(  5.74%)d 7.90( 83.67%)
   321. (0.00001) RY*( 7) C  35           s(  5.47%)p 0.86(  4.73%)d16.41( 89.80%)
   322. (0.00001) RY*( 8) C  35           s(  5.37%)p 0.82(  4.38%)d16.79( 90.24%)
   323. (0.00001) RY*( 9) C  35           s(  0.03%)p12.53(  0.43%)d99.99( 99.54%)
   324. (0.00112) RY*( 1) H  36           s( 96.72%)p 0.03(  3.28%)
                                            0.0050  0.9835 -0.0867 -0.1240 -0.0994
   325. (0.00020) RY*( 2) H  36           s(  0.03%)p99.99( 99.97%)
                                            0.0010  0.0179 -0.7096  0.7002 -0.0767
   326. (0.00015) RY*( 3) H  36           s(  0.16%)p99.99( 99.84%)
                                            0.0050  0.0398  0.5486  0.4801 -0.6834
   327. (0.00003) RY*( 4) H  36           s(  3.16%)p30.60( 96.84%)
   328. (0.00186) RY*( 1) H  37           s( 99.75%)p 0.00(  0.25%)
                                            0.0022  0.9987 -0.0353 -0.0211  0.0283
   329. (0.00020) RY*( 2) H  37           s(  0.01%)p 1.00( 99.99%)
                                            0.0016  0.0097 -0.4764  0.0818 -0.8754
   330. (0.00014) RY*( 3) H  37           s(  0.02%)p99.99( 99.98%)
                                            0.0116  0.0078 -0.1954  0.9608  0.1962
   331. (0.00006) RY*( 4) H  37           s(  0.30%)p99.99( 99.70%)
   332. (0.00140) RY*( 1) H  38           s( 98.57%)p 0.01(  1.43%)
                                            0.0046  0.9928  0.0224 -0.1049  0.0528
   333. (0.00021) RY*( 2) H  38           s(  0.00%)p 1.00(100.00%)
                                           -0.0018  0.0025 -0.0064 -0.4322 -0.9018
   334. (0.00015) RY*( 3) H  38           s(  0.00%)p 1.00(100.00%)
                                            0.0060  0.0005  0.9814  0.1701 -0.0885
   335. (0.00004) RY*( 4) H  38           s(  1.50%)p65.56( 98.50%)
   336. (0.00291) RY*( 1) C  39           s(  0.24%)p99.99( 92.63%)d29.89(  7.13%)
                                            0.0000  0.0037  0.0487 -0.0066 -0.5314
                                            0.0082  0.5911 -0.0030 -0.5426 -0.0029
                                            0.1254 -0.0083  0.1560  0.1766
   337. (0.00167) RY*( 2) C  39           s(  9.57%)p 8.92( 85.40%)d 0.53(  5.04%)
                                           -0.0000  0.0128  0.3091  0.0186  0.7000
                                            0.0045  0.0219 -0.0078 -0.6025 -0.1143
                                           -0.1317 -0.0036  0.0874  0.1110
   338. (0.00084) RY*( 3) C  39           s( 15.02%)p 5.35( 80.34%)d 0.31(  4.64%)
                                            0.0000  0.0107  0.3874  0.0077 -0.4389
                                            0.0124 -0.6828  0.0222 -0.3791  0.0663
                                           -0.0669  0.0113 -0.1263 -0.1464
   339. (0.00019) RY*( 4) C  39           s( 46.99%)p 0.34( 16.09%)d 0.79( 36.92%)
                                           -0.0000 -0.0073  0.6854 -0.0059  0.0773
                                           -0.0057  0.3111 -0.0012  0.2410  0.4119
                                            0.2555 -0.1238 -0.1367 -0.3166
   340. (0.00010) RY*( 5) C  39           s(  0.57%)p16.32(  9.37%)d99.99( 90.06%)
   341. (0.00001) RY*( 6) C  39           s( 16.58%)p 0.43(  7.11%)d 4.60( 76.32%)
   342. (0.00002) RY*( 7) C  39           s(  0.02%)p40.08(  0.78%)d99.99( 99.20%)
   343. (0.00002) RY*( 8) C  39           s(  9.95%)p 0.72(  7.15%)d 8.34( 82.90%)
   344. (0.00000) RY*( 9) C  39           s(  1.10%)p 1.15(  1.26%)d88.47( 97.63%)
   345. (0.00124) RY*( 1) H  40           s( 98.10%)p 0.02(  1.90%)
                                            0.0049  0.9904  0.0933  0.0182  0.0999
   346. (0.00021) RY*( 2) H  40           s(  0.02%)p99.99( 99.98%)
                                           -0.0009  0.0130 -0.7326 -0.3007  0.6105
   347. (0.00016) RY*( 3) H  40           s(  0.01%)p99.99( 99.99%)
                                            0.0062  0.0090  0.2592 -0.9527 -0.1584
   348. (0.00004) RY*( 4) H  40           s(  1.95%)p50.29( 98.05%)
   349. (0.00363) RY*( 1) H  41           s( 98.66%)p 0.01(  1.34%)
                                            0.0075  0.9933 -0.1143  0.0121  0.0136
   350. (0.00021) RY*( 2) H  41           s(  0.44%)p99.99( 99.56%)
                                           -0.0048  0.0665  0.6688  0.0301  0.7398
   351. (0.00016) RY*( 3) H  41           s(  0.02%)p99.99( 99.98%)
                                           -0.0065  0.0140  0.1967  0.9558 -0.2180
   352. (0.00005) RY*( 4) H  41           s(  0.96%)p99.99( 99.04%)
   353. (0.00272) RY*( 1) H  42           s( 98.91%)p 0.01(  1.09%)
                                            0.0061  0.9945 -0.0290  0.0838 -0.0548
   354. (0.00019) RY*( 2) H  42           s(  0.45%)p99.99( 99.55%)
                                           -0.0095  0.0665  0.5011 -0.0524  0.8612
   355. (0.00016) RY*( 3) H  42           s(  0.01%)p 1.00( 99.99%)
                                            0.0046  0.0058  0.8568 -0.1028 -0.5052
   356. (0.00004) RY*( 4) H  42           s(  0.72%)p99.99( 99.28%)
   357. (0.00296) RY*( 1) C  43           s(  0.16%)p99.99( 89.88%)d61.72(  9.96%)
                                            0.0000 -0.0007  0.0402 -0.0047 -0.6846
                                            0.0059  0.6365 -0.0048 -0.1577 -0.1122
                                           -0.2052  0.1373  0.0654 -0.1477
   358. (0.00153) RY*( 2) C  43           s(  9.19%)p 9.17( 84.28%)d 0.71(  6.53%)
                                           -0.0000  0.0181  0.3026 -0.0121 -0.6104
                                           -0.0199 -0.6842 -0.0039  0.0384  0.1175
                                           -0.0912 -0.1292 -0.0030 -0.1626
   359. (0.00080) RY*( 3) C  43           s(  9.76%)p 8.67( 84.62%)d 0.58(  5.62%)
                                            0.0000  0.0106  0.3123  0.0176 -0.0832
                                           -0.0042  0.2180 -0.0184  0.8894  0.0582
                                            0.1411 -0.0283 -0.0459  0.1733
   360. (0.00019) RY*( 4) C  43           s( 51.52%)p 0.19(  9.84%)d 0.75( 38.64%)
                                           -0.0000 -0.0060  0.7178 -0.0022  0.1106
                                            0.0017 -0.0093  0.0043 -0.2934 -0.2006
                                            0.2256  0.4901 -0.0479  0.2295
   361. (0.00005) RY*( 5) C  43           s(  0.20%)p67.85( 13.44%)d99.99( 86.36%)
   362. (0.00002) RY*( 6) C  43           s( 17.08%)p 0.59( 10.07%)d 4.27( 72.85%)
   363. (0.00002) RY*( 7) C  43           s(  3.11%)p 1.51(  4.68%)d29.69( 92.22%)
   364. (0.00000) RY*( 8) C  43           s(  2.03%)p 0.60(  1.22%)d47.65( 96.75%)
   365. (0.00000) RY*( 9) C  43           s(  7.00%)p 0.30(  2.10%)d12.99( 90.90%)
   366. (0.00417) RY*( 1) H  44           s( 99.52%)p 0.00(  0.48%)
                                            0.0067  0.9976 -0.0646  0.0134 -0.0214
   367. (0.00017) RY*( 2) H  44           s(  0.00%)p 1.00(100.00%)
                                            0.0005  0.0012 -0.1778 -0.9837 -0.0250
   368. (0.00015) RY*( 3) H  44           s(  0.22%)p99.99( 99.78%)
                                           -0.0078  0.0458  0.8460 -0.1399 -0.5124
   369. (0.00004) RY*( 4) H  44           s(  0.35%)p99.99( 99.65%)
   370. (0.00141) RY*( 1) H  45           s( 98.91%)p 0.01(  1.09%)
                                            0.0041  0.9945  0.0647 -0.0517 -0.0635
   371. (0.00022) RY*( 2) H  45           s(  0.00%)p 1.00(100.00%)
                                            0.0001  0.0026  0.7383  0.6036  0.3009
   372. (0.00016) RY*( 3) H  45           s(  0.02%)p99.99( 99.98%)
                                            0.0070  0.0141  0.1302 -0.5653  0.8144
   373. (0.00005) RY*( 4) H  45           s(  1.14%)p86.70( 98.86%)
   374. (0.00119) RY*( 1) H  46           s( 96.52%)p 0.04(  3.48%)
                                            0.0049  0.9824  0.1189  0.0985 -0.1049
   375. (0.00021) RY*( 2) H  46           s(  0.12%)p99.99( 99.88%)
                                            0.0014  0.0349 -0.8520  0.4913 -0.1773
   376. (0.00015) RY*( 3) H  46           s(  0.36%)p99.99( 99.64%)
                                            0.0051  0.0594  0.0220  0.3685  0.9274
   377. (0.00003) RY*( 4) H  46           s(  3.09%)p31.36( 96.91%)
   378. (0.00205) RY*( 1) H  47           s( 98.86%)p 0.01(  1.14%)
                                            0.0041  0.9943 -0.0741  0.0646  0.0423
   379. (0.00016) RY*( 2) H  47           s(  0.06%)p99.99( 99.94%)
                                            0.0054  0.0241  0.6828  0.6408 -0.3500
   380. (0.00011) RY*( 3) H  47           s(  1.10%)p89.51( 98.90%)
                                           -0.0145  0.1041  0.5221 -0.7617 -0.3691
   381. (0.00003) RY*( 4) H  47           s(  0.07%)p99.99( 99.93%)
   382. (0.00441) RY*( 1) C  48           s(  2.51%)p36.23( 91.11%)d 2.53(  6.37%)
                                            0.0000  0.0027  0.1586 -0.0144 -0.5765
                                           -0.0245 -0.6810 -0.0060 -0.3378 -0.0445
                                            0.1192  0.1710  0.0603  0.1211
   383. (0.00350) RY*( 2) C  48           s( 16.82%)p 4.45( 74.86%)d 0.49(  8.32%)
                                           -0.0000  0.0003  0.4101  0.0005 -0.6166
                                           -0.0031  0.3688  0.0188  0.4817 -0.1535
                                           -0.0627  0.0671  0.1090 -0.1983
   384. (0.00202) RY*( 3) C  48           s( 55.17%)p 0.77( 42.66%)d 0.04(  2.17%)
                                           -0.0000  0.0055  0.7428  0.0071  0.1706
                                           -0.0053  0.2748  0.0163 -0.5671  0.0837
                                            0.0034 -0.0924 -0.0781  0.0008
   385. (0.00097) RY*( 4) C  48           s( 16.49%)p 3.51( 57.85%)d 1.56( 25.65%)
                                            0.0000 -0.0168  0.4058 -0.0149  0.4586
                                            0.0065 -0.4725  0.0033  0.3804 -0.3453
                                            0.2050 -0.0128  0.0847 -0.2965
   386. (0.00047) RY*( 5) C  48           s(  6.01%)p 2.39( 14.39%)d13.25( 79.60%)
                                            0.0000 -0.0038  0.2451 -0.0306  0.1487
                                            0.0304 -0.2112 -0.0235  0.2734  0.5469
                                           -0.5757  0.3034  0.1224  0.2418
   387. (0.00039) RY*( 6) C  48           s(  0.07%)p 2.28(  0.15%)d99.99( 99.78%)
                                            0.0000 -0.0002  0.0259 -0.0089  0.0237
                                           -0.0039  0.0056 -0.0057  0.0284 -0.4058
                                           -0.2601  0.3727 -0.7764  0.1546
   388. (0.00008) RY*( 7) C  48           s(  2.23%)p 5.08( 11.35%)d38.67( 86.41%)
   389. (0.00005) RY*( 8) C  48           s(  0.46%)p11.04(  5.06%)d99.99( 94.49%)
   390. (0.00001) RY*( 9) C  48           s(  0.23%)p12.28(  2.86%)d99.99( 96.90%)
   391. (0.00202) RY*( 1) H  49           s( 99.42%)p 0.01(  0.58%)
                                            0.0039  0.9971 -0.0753  0.0064  0.0097
   392. (0.00019) RY*( 2) H  49           s(  0.01%)p99.99( 99.99%)
                                            0.0076 -0.0066 -0.2373 -0.5750 -0.7829
   393. (0.00009) RY*( 3) H  49           s(  0.59%)p99.99( 99.41%)
   394. (0.00003) RY*( 4) H  49           s(  0.07%)p99.99( 99.93%)
   395. (0.00197) RY*( 1) C  50           s(  0.82%)p99.99( 84.94%)d17.46( 14.25%)
                                           -0.0000  0.0057  0.0901  0.0036  0.2720
                                            0.0138  0.8799 -0.0021  0.0313 -0.2180
                                            0.0815  0.1942 -0.2029  0.0972
   396. (0.00180) RY*( 2) C  50           s(  6.51%)p13.26( 86.28%)d 1.11(  7.22%)
                                           -0.0000  0.0132  0.2547 -0.0072 -0.5853
                                            0.0054  0.2331 -0.0171 -0.6822 -0.0217
                                            0.1219 -0.1548  0.0816 -0.1620
   397. (0.00062) RY*( 3) C  50           s( 14.13%)p 6.00( 84.73%)d 0.08(  1.14%)
                                            0.0000  0.0110  0.3757  0.0201 -0.6124
                                           -0.0088  0.1291 -0.0108  0.6746  0.0561
                                           -0.0571  0.0332 -0.0119  0.0612
   398. (0.00018) RY*( 4) C  50           s( 48.98%)p 0.28( 13.59%)d 0.76( 37.43%)
                                            0.0000 -0.0067  0.6999 -0.0018  0.3041
                                           -0.0023 -0.0824  0.0066 -0.1912  0.4080
                                           -0.3245  0.0673 -0.0233  0.3121
   399. (0.00001) RY*( 5) C  50           s( 23.99%)p 0.42( 10.14%)d 2.75( 65.87%)
   400. (0.00002) RY*( 6) C  50           s(  4.64%)p 0.72(  3.35%)d19.84( 92.01%)
   401. (0.00001) RY*( 7) C  50           s(  0.22%)p31.59(  6.93%)d99.99( 92.85%)
   402. (0.00001) RY*( 8) C  50           s(  0.06%)p77.78(  4.51%)d99.99( 95.43%)
   403. (0.00001) RY*( 9) C  50           s(  0.69%)p 8.26(  5.68%)d99.99( 93.64%)
   404. (0.00139) RY*( 1) H  51           s( 98.81%)p 0.01(  1.19%)
                                            0.0041  0.9940  0.0792  0.0557 -0.0502
   405. (0.00020) RY*( 2) H  51           s(  0.04%)p99.99( 99.96%)
                                           -0.0027  0.0201  0.4620 -0.2480  0.8513
   406. (0.00013) RY*( 3) H  51           s(  0.01%)p 1.00( 99.99%)
                                            0.0059  0.0043 -0.3591  0.8255  0.4353
   407. (0.00004) RY*( 4) H  51           s(  1.22%)p80.77( 98.78%)
   408. (0.00116) RY*( 1) H  52           s( 97.97%)p 0.02(  2.03%)
                                            0.0050  0.9898  0.0247 -0.0650 -0.1242
   409. (0.00020) RY*( 2) H  52           s(  0.03%)p99.99( 99.97%)
                                           -0.0021  0.0181  0.2278 -0.7716  0.5936
   410. (0.00014) RY*( 3) H  52           s(  0.01%)p99.99( 99.99%)
                                            0.0070  0.0090 -0.9632 -0.2677  0.0213
   411. (0.00003) RY*( 4) H  52           s(  2.06%)p47.59( 97.94%)
   412. (0.00110) RY*( 1) H  53           s( 96.66%)p 0.03(  3.34%)
                                            0.0052  0.9832  0.1362 -0.1100  0.0522
   413. (0.00019) RY*( 2) H  53           s(  0.00%)p 1.00(100.00%)
                                            0.0001  0.0018  0.4771  0.7894  0.3863
   414. (0.00015) RY*( 3) H  53           s(  0.09%)p99.99( 99.91%)
                                            0.0052  0.0295 -0.5713 -0.0552  0.8183
   415. (0.00003) RY*( 4) H  53           s(  3.33%)p29.02( 96.67%)
   416. (0.01102) BD*( 1) C   1 - H   2  
                ( 38.57%)   0.6211* C   1 s( 23.53%)p 3.25( 76.43%)d 0.00(  0.04%)
                                            0.0000 -0.4851  0.0030 -0.5635  0.0065
                                           -0.4428 -0.0142 -0.5004  0.0073 -0.0113
                                           -0.0133 -0.0091 -0.0041 -0.0005
                ( 61.43%)  -0.7838* H   2 s( 99.92%)p 0.00(  0.08%)
                                           -0.9996  0.0045  0.0209  0.0138  0.0142
   417. (0.00818) BD*( 1) C   1 - H   3  
                ( 39.27%)   0.6267* C   1 s( 23.69%)p 3.22( 76.27%)d 0.00(  0.04%)
                                           -0.0000  0.4867  0.0006 -0.8056  0.0035
                                            0.1521  0.0141  0.3006 -0.0040 -0.0046
                                           -0.0112  0.0013  0.0151 -0.0060
                ( 60.73%)  -0.7793* H   3 s( 99.92%)p 0.00(  0.08%)
                                            0.9996 -0.0021  0.0260 -0.0051 -0.0096
   418. (0.00528) BD*( 1) C   1 - H   4  
                ( 38.93%)   0.6240* C   1 s( 23.21%)p 3.31( 76.75%)d 0.00(  0.04%)
                                            0.0000 -0.4817 -0.0006 -0.0498  0.0058
                                           -0.3259 -0.0132  0.8115 -0.0066 -0.0008
                                            0.0026  0.0108  0.0013 -0.0168
                ( 61.07%)  -0.7815* H   4 s( 99.92%)p 0.00(  0.08%)
                                           -0.9996  0.0005  0.0020  0.0114 -0.0258
   419. (0.01635) BD*( 1) C   1 - C   5  
                ( 51.07%)   0.7146* C   1 s( 29.53%)p 2.38( 70.43%)d 0.00(  0.04%)
                                           -0.0006 -0.5434 -0.0036 -0.1744  0.0097
                                            0.8208  0.0042 -0.0035  0.0018  0.0079
                                           -0.0005  0.0012  0.0167  0.0102
                ( 48.93%)  -0.6995* C   5 s( 28.81%)p 2.47( 71.15%)d 0.00(  0.04%)
                                           -0.0000 -0.5364 -0.0169  0.1896  0.0179
                                           -0.8215  0.0092 -0.0125  0.0103  0.0076
                                            0.0005 -0.0040  0.0164  0.0097
   420. (0.02159) BD*( 1) C   5 - H   6  
                ( 38.20%)   0.6180* C   5 s( 24.33%)p 3.11( 75.62%)d 0.00(  0.04%)
                                            0.0003 -0.4931  0.0118  0.5434 -0.0008
                                            0.4390 -0.0195  0.5176 -0.0002 -0.0129
                                           -0.0129 -0.0100 -0.0023  0.0024
                ( 61.80%)  -0.7861* H   6 s( 99.91%)p 0.00(  0.09%)
                                           -0.9995  0.0036 -0.0174 -0.0128 -0.0210
   421. (0.03642) BD*( 1) C   5 - N   7  
                ( 63.46%)   0.7966* C   5 s( 20.61%)p 3.84( 79.23%)d 0.01(  0.16%)
                                           -0.0001  0.4536  0.0199 -0.1015 -0.0135
                                           -0.3320 -0.0033  0.8189  0.0311  0.0021
                                           -0.0058 -0.0238 -0.0049  0.0306
                ( 36.54%)  -0.6045* N   7 s( 36.25%)p 1.76( 63.73%)d 0.00(  0.03%)
                                            0.0000  0.6020 -0.0017  0.0788  0.0022
                                            0.2554 -0.0022 -0.7522 -0.0083  0.0037
                                           -0.0045 -0.0059 -0.0032  0.0133
   422. (0.10462) BD*( 1) C   5 - C   9  
                ( 45.51%)   0.6746* C   5 s( 26.29%)p 2.80( 73.66%)d 0.00(  0.05%)
                                           -0.0002 -0.5127  0.0084 -0.8110  0.0079
                                            0.1440 -0.0006  0.2409  0.0125  0.0070
                                            0.0070 -0.0002 -0.0166  0.0092
                ( 54.49%)  -0.7382* C   9 s( 35.09%)p 1.85( 64.84%)d 0.00(  0.07%)
                                           -0.0003 -0.5916 -0.0295  0.7690 -0.0102
                                           -0.1598  0.0068 -0.1771  0.0046  0.0076
                                            0.0119  0.0018 -0.0199  0.0093
   423. (0.02295) BD*( 1) N   7 - H   8  
                ( 28.99%)   0.5384* N   7 s( 23.33%)p 3.28( 76.64%)d 0.00(  0.03%)
                                           -0.0003 -0.4830  0.0036 -0.4061  0.0035
                                           -0.4945  0.0140 -0.5972  0.0092 -0.0086
                                           -0.0125 -0.0092 -0.0013 -0.0049
                ( 71.01%)  -0.8427* H   8 s( 99.80%)p 0.00(  0.20%)
                                           -0.9989  0.0126  0.0201  0.0235  0.0330
   424. (0.06590) BD*( 1) N   7 - C  12  
                ( 36.86%)   0.6071* N   7 s( 38.51%)p 1.60( 61.45%)d 0.00(  0.04%)
                                           -0.0001  0.6205  0.0108 -0.1972  0.0050
                                           -0.7226  0.0056  0.2308 -0.0110  0.0051
                                           -0.0009 -0.0089 -0.0151 -0.0056
                ( 63.14%)  -0.7946* C  12 s( 31.86%)p 2.13( 67.99%)d 0.00(  0.15%)
                                           -0.0000  0.5644 -0.0095  0.2235  0.0006
                                            0.7446  0.0395 -0.2713  0.0180  0.0151
                                           -0.0075 -0.0226 -0.0234 -0.0113
   425. (0.05521) BD*( 1) C   9 - O  10  
                ( 67.43%)   0.8212* C   9 s( 32.45%)p 2.07( 67.28%)d 0.01(  0.27%)
                                            0.0001  0.5693 -0.0212  0.1936  0.0262
                                           -0.6078 -0.0385 -0.5108 -0.0535 -0.0121
                                           -0.0107  0.0401 -0.0287  0.0044
                ( 32.57%)  -0.5707* O  10 s( 41.92%)p 1.38( 58.01%)d 0.00(  0.08%)
                                           -0.0000  0.6472  0.0182 -0.1163 -0.0004
                                            0.5295  0.0160  0.5345  0.0137 -0.0054
                                           -0.0053  0.0222 -0.0124  0.0070
   426. (0.05432) BD*( 1) C   9 - O  11  
                ( 67.27%)   0.8202* C   9 s( 31.37%)p 2.18( 68.37%)d 0.01(  0.26%)
                                           -0.0000  0.5597 -0.0185  0.6032  0.0579
                                            0.3407  0.0361  0.4459  0.0166  0.0296
                                            0.0350  0.0210  0.0101 -0.0008
                ( 32.73%)  -0.5721* O  11 s( 42.07%)p 1.38( 57.85%)d 0.00(  0.08%)
                                           -0.0000  0.6484  0.0155 -0.5177 -0.0136
                                           -0.4641 -0.0120 -0.3076 -0.0131  0.0197
                                            0.0152  0.0114  0.0022 -0.0055
   427. (0.39058) BD*( 2) C   9 - O  11  
                ( 74.69%)   0.8642* C   9 s(  0.84%)p99.99( 98.73%)d 0.52(  0.44%)
                                            0.0001  0.0878 -0.0256  0.0481  0.0231
                                            0.6937 -0.0319 -0.7077  0.0353  0.0332
                                           -0.0274 -0.0005 -0.0228 -0.0448
                ( 25.31%)  -0.5031* O  11 s(  0.24%)p99.99( 99.65%)d 0.42(  0.10%)
                                            0.0001  0.0491  0.0060 -0.0510  0.0029
                                            0.6350  0.0008 -0.7686 -0.0025 -0.0131
                                            0.0174  0.0040  0.0124  0.0196
   428. (0.01263) BD*( 1) C  12 - O  13  
                ( 65.84%)   0.8114* C  12 s( 30.79%)p 2.24( 68.98%)d 0.01(  0.23%)
                                           -0.0002  0.5540 -0.0303  0.0917  0.0164
                                           -0.1543 -0.0019  0.8085  0.0601 -0.0018
                                            0.0106 -0.0154 -0.0011  0.0440
                ( 34.16%)  -0.5845* O  13 s( 42.83%)p 1.33( 57.09%)d 0.00(  0.08%)
                                           -0.0000  0.6542  0.0184 -0.1381 -0.0031
                                            0.1892  0.0073 -0.7181 -0.0200 -0.0029
                                            0.0072 -0.0121  0.0001  0.0252
   429. (0.34550) BD*( 2) C  12 - O  13  
                ( 71.19%)   0.8438* C  12 s(  0.06%)p99.99( 99.53%)d 6.95(  0.41%)
                                            0.0000  0.0211  0.0124  0.9115 -0.0456
                                           -0.3575  0.0073 -0.1854  0.0112 -0.0181
                                            0.0541 -0.0194  0.0031 -0.0224
                ( 28.81%)  -0.5367* O  13 s(  0.04%)p99.99( 99.83%)d 2.75(  0.12%)
                                           -0.0000  0.0211 -0.0002  0.9005  0.0034
                                           -0.3553 -0.0022 -0.2474 -0.0031  0.0088
                                           -0.0294  0.0100 -0.0011  0.0137
   430. (0.06828) BD*( 1) C  12 - C  14  
                ( 52.24%)   0.7228* C  12 s( 36.98%)p 1.70( 62.97%)d 0.00(  0.05%)
                                            0.0001  0.6076  0.0252 -0.3242  0.0046
                                           -0.5394  0.0079 -0.4830  0.0184  0.0090
                                            0.0106  0.0175 -0.0036  0.0037
                ( 47.76%)  -0.6911* C  14 s( 30.22%)p 2.31( 69.73%)d 0.00(  0.04%)
                                            0.0001  0.5498 -0.0029  0.3516 -0.0071
                                            0.6014 -0.0130  0.4603 -0.0047  0.0114
                                            0.0071  0.0154 -0.0047 -0.0001
   431. (0.02725) BD*( 1) C  14 - C  16  
                ( 48.91%)   0.6994* C  14 s( 35.92%)p 1.78( 64.04%)d 0.00(  0.04%)
                                            0.0001 -0.5994 -0.0029 -0.2222 -0.0115
                                            0.0937 -0.0100  0.7629  0.0052 -0.0006
                                            0.0086 -0.0058 -0.0013 -0.0162
                ( 51.09%)  -0.7148* C  16 s( 34.36%)p 1.91( 65.59%)d 0.00(  0.05%)
                                           -0.0000 -0.5861 -0.0087  0.2312 -0.0099
                                           -0.1819 -0.0163 -0.7543 -0.0111  0.0004
                                            0.0106 -0.0067 -0.0011 -0.0173
   432. (0.35190) BD*( 2) C  14 - C  16  
                ( 47.70%)   0.6906* C  14 s(  0.00%)p 1.00( 99.97%)d 0.00(  0.02%)
                                            0.0002  0.0016  0.0016 -0.7167 -0.0013
                                            0.6361 -0.0001 -0.2855 -0.0016  0.0053
                                            0.0091 -0.0062  0.0037  0.0091
                ( 52.30%)  -0.7232* C  16 s(  0.01%)p 1.00( 99.94%)d 0.00(  0.05%)
                                           -0.0002 -0.0082  0.0033 -0.6910  0.0024
                                            0.6281 -0.0077 -0.3568 -0.0001 -0.0041
                                           -0.0080  0.0130  0.0119 -0.0098
   433. (0.02480) BD*( 1) C  14 - C  17  
                ( 48.86%)   0.6990* C  14 s( 33.81%)p 1.96( 66.15%)d 0.00(  0.04%)
                                            0.0001 -0.5814 -0.0074  0.5593  0.0074
                                            0.4737 -0.0070 -0.3520 -0.0153 -0.0143
                                            0.0111  0.0071 -0.0006  0.0032
                ( 51.14%)  -0.7151* C  17 s( 35.17%)p 1.84( 64.78%)d 0.00(  0.05%)
                                           -0.0001 -0.5930 -0.0037 -0.5605 -0.0011
                                           -0.4777 -0.0127  0.3240 -0.0171 -0.0152
                                            0.0120  0.0080 -0.0024  0.0030
   434. (0.01837) BD*( 1) C  15 - C  18  
                ( 49.97%)   0.7069* C  15 s( 35.64%)p 1.80( 64.31%)d 0.00(  0.04%)
                                           -0.0000 -0.5970 -0.0082  0.2433  0.0282
                                           -0.1175  0.0273 -0.7540 -0.0085  0.0003
                                            0.0089 -0.0073 -0.0002 -0.0175
                ( 50.03%)  -0.7073* C  18 s( 35.60%)p 1.81( 64.35%)d 0.00(  0.04%)
                                           -0.0000 -0.5966 -0.0094 -0.1966  0.0221
                                            0.1573  0.0314  0.7606  0.0131  0.0002
                                            0.0105 -0.0053 -0.0010 -0.0174
   435. (0.01802) BD*( 1) C  15 - C  19  
                ( 49.96%)   0.7068* C  15 s( 35.89%)p 1.78( 64.06%)d 0.00(  0.04%)
                                            0.0000  0.5991  0.0082  0.5575  0.0046
                                            0.4429 -0.0138 -0.3633 -0.0371  0.0159
                                           -0.0102 -0.0073  0.0025 -0.0049
                ( 50.04%)  -0.7074* C  19 s( 35.69%)p 1.80( 64.27%)d 0.00(  0.04%)
                                            0.0001  0.5973  0.0113 -0.5686 -0.0126
                                           -0.4697 -0.0283  0.3115 -0.0274  0.0148
                                           -0.0117 -0.0082  0.0031 -0.0035
   436. (0.32664) BD*( 2) C  15 - C  19  
                ( 50.61%)   0.7114* C  15 s(  0.00%)p 1.00( 99.95%)d 0.00(  0.04%)
                                            0.0000 -0.0014  0.0018 -0.7079  0.0091
                                            0.6266 -0.0073 -0.3249  0.0040 -0.0025
                                           -0.0054 -0.0044 -0.0199 -0.0004
                ( 49.39%)  -0.7028* C  19 s(  0.00%)p 1.00( 99.96%)d 0.00(  0.04%)
                                            0.0000 -0.0014  0.0039 -0.7028  0.0094
                                            0.6287 -0.0071 -0.3321  0.0037 -0.0039
                                           -0.0080  0.0119  0.0108 -0.0095
   437. (0.01470) BD*( 1) C  15 - H  24  
                ( 38.82%)   0.6230* C  15 s( 28.37%)p 2.52( 71.60%)d 0.00(  0.03%)
                                           -0.0003  0.5325 -0.0133 -0.3571  0.0029
                                           -0.6295  0.0062 -0.4383  0.0039  0.0103
                                            0.0061  0.0119 -0.0058 -0.0013
                ( 61.18%)  -0.7822* H  24 s( 99.91%)p 0.00(  0.09%)
                                            0.9995 -0.0020  0.0129  0.0223  0.0157
   438. (0.01867) BD*( 1) C  16 - C  19  
                ( 49.80%)   0.7057* C  16 s( 35.16%)p 1.84( 64.80%)d 0.00(  0.04%)
                                           -0.0001 -0.5926 -0.0185  0.3353 -0.0099
                                            0.5990  0.0019  0.4185  0.0384 -0.0132
                                           -0.0067 -0.0127  0.0070  0.0034
                ( 50.20%)  -0.7085* C  19 s( 35.94%)p 1.78( 64.02%)d 0.00(  0.04%)
                                           -0.0001 -0.5994 -0.0049 -0.3497 -0.0235
                                           -0.6006 -0.0150 -0.3947  0.0248 -0.0114
                                           -0.0069 -0.0147  0.0067  0.0000
   439. (0.03449) BD*( 1) C  16 - H  20  
                ( 36.11%)   0.6009* C  16 s( 30.48%)p 2.28( 69.49%)d 0.00(  0.03%)
                                            0.0003 -0.5517  0.0202 -0.5962  0.0114
                                           -0.4606  0.0170  0.3562  0.0058 -0.0120
                                            0.0089  0.0053 -0.0034  0.0033
                ( 63.89%)  -0.7993* H  20 s( 99.89%)p 0.00(  0.11%)
                                           -0.9994  0.0115  0.0241  0.0177 -0.0158
   440. (0.01711) BD*( 1) C  17 - C  18  
                ( 49.88%)   0.7063* C  17 s( 36.03%)p 1.77( 63.92%)d 0.00(  0.05%)
                                           -0.0000 -0.6001 -0.0149  0.3593  0.0254
                                            0.5928  0.0163  0.3963 -0.0277 -0.0116
                                           -0.0076 -0.0146  0.0067  0.0001
                ( 50.12%)  -0.7079* C  18 s( 35.94%)p 1.78( 64.01%)d 0.00(  0.04%)
                                           -0.0000 -0.5995 -0.0069 -0.3257  0.0174
                                           -0.5875  0.0014 -0.4329 -0.0351 -0.0134
                                           -0.0069 -0.0132  0.0064  0.0025
   441. (0.30402) BD*( 2) C  17 - C  18  
                ( 51.64%)   0.7186* C  17 s(  0.00%)p 1.00( 99.95%)d 0.00(  0.05%)
                                           -0.0001  0.0004  0.0005  0.7129 -0.0031
                                           -0.6329  0.0033  0.3011  0.0008 -0.0064
                                           -0.0143  0.0082 -0.0090 -0.0099
                ( 48.36%)  -0.6954* C  18 s(  0.00%)p 1.00( 99.96%)d 0.00(  0.04%)
                                           -0.0000  0.0011 -0.0011  0.7118 -0.0089
                                           -0.6275  0.0083  0.3146 -0.0044  0.0026
                                            0.0048  0.0045  0.0197 -0.0000
   442. (0.01561) BD*( 1) C  17 - H  21  
                ( 37.81%)   0.6149* C  17 s( 28.72%)p 2.48( 71.24%)d 0.00(  0.03%)
                                            0.0003 -0.5357  0.0148  0.2183  0.0000
                                           -0.1367  0.0055 -0.8038  0.0065  0.0003
                                            0.0077 -0.0054 -0.0002 -0.0149
                ( 62.19%)  -0.7886* H  21 s( 99.90%)p 0.00(  0.10%)
                                           -0.9995  0.0035 -0.0054  0.0051  0.0302
   443. (0.01465) BD*( 1) C  18 - H  22  
                ( 38.73%)   0.6224* C  18 s( 28.36%)p 2.52( 71.61%)d 0.00(  0.03%)
                                           -0.0003  0.5324 -0.0136 -0.5896  0.0052
                                           -0.4849  0.0048  0.3650 -0.0029  0.0128
                                           -0.0094 -0.0068  0.0022 -0.0033
                ( 61.27%)  -0.7827* H  22 s( 99.91%)p 0.00(  0.09%)
                                            0.9995 -0.0020  0.0211  0.0170 -0.0131
   444. (0.01483) BD*( 1) C  19 - H  23  
                ( 38.74%)   0.6224* C  19 s( 28.29%)p 2.53( 71.68%)d 0.00(  0.03%)
                                           -0.0003  0.5317 -0.0134  0.2433 -0.0028
                                           -0.1479  0.0026 -0.7973  0.0060 -0.0008
                                           -0.0088  0.0056  0.0007  0.0145
                ( 61.26%)  -0.7827* H  23 s( 99.91%)p 0.00(  0.09%)
                                            0.9995 -0.0022 -0.0084  0.0048  0.0285
   445. (0.04276) BD*( 1) N  25 - C  26  
                ( 32.17%)   0.5671* N  25 s( 25.14%)p 2.98( 74.83%)d 0.00(  0.03%)
                                           -0.0001 -0.5014  0.0001 -0.4186 -0.0019
                                           -0.7073 -0.0014  0.2697  0.0027 -0.0120
                                            0.0046  0.0071  0.0057  0.0060
                ( 67.83%)  -0.8236* C  26 s( 18.96%)p 4.27( 80.87%)d 0.01(  0.18%)
                                           -0.0001 -0.4352 -0.0138  0.3981  0.0167
                                            0.7738  0.0243 -0.2247 -0.0083 -0.0271
                                            0.0083  0.0175  0.0199  0.0160
   446. (0.04206) BD*( 1) N  25 - C  29  
                ( 32.66%)   0.5715* N  25 s( 24.70%)p 3.05( 75.26%)d 0.00(  0.03%)
                                            0.0000  0.4970 -0.0017 -0.6479  0.0018
                                            0.2325  0.0001  0.5280  0.0032 -0.0050
                                           -0.0145  0.0047  0.0077  0.0023
                ( 67.34%)  -0.8206* C  29 s( 19.40%)p 4.15( 80.42%)d 0.01(  0.17%)
                                            0.0001  0.4404  0.0097  0.7118  0.0191
                                           -0.2087 -0.0027 -0.5033 -0.0190 -0.0145
                                           -0.0322  0.0103  0.0194  0.0000
   447. (0.04085) BD*( 1) N  25 - C  32  
                ( 32.80%)   0.5727* N  25 s( 25.35%)p 2.94( 74.62%)d 0.00(  0.03%)
                                           -0.0000 -0.5035 -0.0006  0.3207  0.0041
                                            0.4261  0.0036  0.6795 -0.0032 -0.0062
                                           -0.0086 -0.0123  0.0020 -0.0061
                ( 67.20%)  -0.8197* C  32 s( 19.11%)p 4.22( 80.72%)d 0.01(  0.17%)
                                           -0.0001 -0.4371 -0.0077 -0.3432 -0.0155
                                           -0.3830 -0.0163 -0.7360 -0.0224 -0.0124
                                           -0.0232 -0.0251  0.0009 -0.0200
   448. (0.04130) BD*( 1) N  25 - C  48  
                ( 34.45%)   0.5869* N  25 s( 24.81%)p 3.03( 75.15%)d 0.00(  0.04%)
                                           -0.0000 -0.4980 -0.0053 -0.5493  0.0028
                                            0.5134 -0.0029 -0.4315  0.0027  0.0126
                                           -0.0106  0.0101 -0.0003  0.0022
                ( 65.55%)  -0.8096* C  48 s( 21.10%)p 3.73( 78.73%)d 0.01(  0.16%)
                                           -0.0002 -0.4594 -0.0042  0.5205  0.0127
                                           -0.5174 -0.0158  0.4982  0.0118  0.0247
                                           -0.0233  0.0222 -0.0003  0.0025
   449. (0.01427) BD*( 1) C  26 - H  27  
                ( 39.14%)   0.6256* C  26 s( 23.62%)p 3.23( 76.33%)d 0.00(  0.05%)
                                            0.0002 -0.4860  0.0044 -0.6012 -0.0002
                                           -0.1418 -0.0232 -0.6173  0.0073 -0.0011
                                           -0.0188 -0.0026 -0.0090 -0.0076
                ( 60.86%)  -0.7801* H  27 s( 99.91%)p 0.00(  0.09%)
                                           -0.9996  0.0021  0.0195  0.0110  0.0192
   450. (0.04473) BD*( 1) C  26 - H  28  
                ( 33.76%)   0.5810* C  26 s( 27.32%)p 2.66( 72.65%)d 0.00(  0.03%)
                                            0.0001 -0.5225  0.0118  0.5962 -0.0304
                                           -0.6077 -0.0021 -0.0296  0.0015  0.0160
                                            0.0003 -0.0010 -0.0022  0.0087
                ( 66.24%)  -0.8139* H  28 s( 99.88%)p 0.00(  0.12%)
                                           -0.9992 -0.0188 -0.0207  0.0274 -0.0026
   451. (0.00748) BD*( 1) C  26 - C  43  
                ( 48.79%)   0.6985* C  26 s( 30.12%)p 2.32( 69.84%)d 0.00(  0.04%)
                                           -0.0001 -0.5486 -0.0147 -0.3507 -0.0128
                                            0.0914 -0.0153  0.7528  0.0039  0.0025
                                            0.0133 -0.0056 -0.0030 -0.0148
                ( 51.21%)  -0.7156* C  43 s( 28.78%)p 2.47( 71.17%)d 0.00(  0.05%)
                                           -0.0003 -0.5365 -0.0040  0.3368 -0.0058
                                            0.0514 -0.0132 -0.7715 -0.0107 -0.0019
                                            0.0132  0.0027 -0.0022 -0.0164
   452. (0.01471) BD*( 1) C  29 - H  30  
                ( 38.18%)   0.6179* C  29 s( 23.98%)p 3.17( 75.97%)d 0.00(  0.05%)
                                           -0.0001  0.4896 -0.0057 -0.2754 -0.0183
                                           -0.7499  0.0152  0.3478  0.0070  0.0090
                                           -0.0027 -0.0123 -0.0142 -0.0069
                ( 61.82%)  -0.7863* H  30 s( 99.91%)p 0.00(  0.09%)
                                            0.9995 -0.0028  0.0158  0.0223 -0.0128
   453. (0.01755) BD*( 1) C  29 - H  31  
                ( 37.06%)   0.6088* C  29 s( 25.84%)p 2.87( 74.12%)d 0.00(  0.04%)
                                            0.0001 -0.5082  0.0082  0.6017  0.0023
                                           -0.3049  0.0085  0.5344 -0.0204  0.0075
                                           -0.0162  0.0085 -0.0052 -0.0042
                ( 62.94%)  -0.7933* H  31 s( 99.92%)p 0.00(  0.08%)
                                           -0.9996  0.0028 -0.0199  0.0112 -0.0156
   454. (0.00776) BD*( 1) C  29 - C  39  
                ( 48.13%)   0.6938* C  29 s( 30.79%)p 2.25( 69.17%)d 0.00(  0.04%)
                                           -0.0001 -0.5547 -0.0133 -0.2298  0.0164
                                           -0.5479 -0.0006 -0.5816 -0.0134 -0.0077
                                           -0.0082 -0.0155  0.0055 -0.0041
                ( 51.87%)  -0.7202* C  39 s( 28.08%)p 2.56( 71.87%)d 0.00(  0.05%)
                                           -0.0003 -0.5298 -0.0071  0.1115  0.0118
                                            0.5725  0.0111  0.6151  0.0003 -0.0027
                                           -0.0028 -0.0192  0.0083 -0.0057
   455. (0.01431) BD*( 1) C  32 - H  33  
                ( 38.68%)   0.6219* C  32 s( 23.99%)p 3.17( 75.96%)d 0.00(  0.05%)
                                            0.0001 -0.4898  0.0040 -0.6837  0.0199
                                            0.2280  0.0012  0.4894  0.0151  0.0083
                                            0.0160 -0.0040 -0.0121  0.0038
                ( 61.32%)  -0.7831* H  33 s( 99.91%)p 0.00(  0.09%)
                                           -0.9996  0.0018  0.0192 -0.0070 -0.0212
   456. (0.03398) BD*( 1) C  32 - H  34  
                ( 34.36%)   0.5862* C  32 s( 26.79%)p 2.73( 73.18%)d 0.00(  0.04%)
                                            0.0001 -0.5174  0.0104  0.4596 -0.0099
                                           -0.5979  0.0236  0.4027  0.0123  0.0131
                                           -0.0058  0.0108  0.0050  0.0056
                ( 65.64%)  -0.8102* H  34 s( 99.88%)p 0.00(  0.12%)
                                           -0.9993  0.0118 -0.0183  0.0231 -0.0184
   457. (0.00807) BD*( 1) C  32 - C  35  
                ( 48.97%)   0.6998* C  32 s( 30.12%)p 2.32( 69.84%)d 0.00(  0.05%)
                                            0.0001  0.5486  0.0156 -0.4495 -0.0049
                                           -0.6650 -0.0121  0.2313 -0.0211  0.0147
                                           -0.0068 -0.0099 -0.0072 -0.0068
                ( 51.03%)  -0.7143* C  35 s( 29.06%)p 2.44( 70.90%)d 0.00(  0.05%)
                                            0.0003  0.5390  0.0051  0.4855  0.0042
                                            0.6752  0.0025 -0.1305 -0.0156  0.0178
                                           -0.0027 -0.0039 -0.0052 -0.0096
   458. (0.00491) BD*( 1) C  35 - H  36  
                ( 37.94%)   0.6159* C  35 s( 22.79%)p 3.39( 77.17%)d 0.00(  0.04%)
                                           -0.0000  0.4773  0.0040 -0.2566 -0.0048
                                           -0.3441 -0.0070 -0.7663  0.0108  0.0026
                                            0.0077  0.0105 -0.0011  0.0149
                ( 62.06%)  -0.7878* H  36 s( 99.92%)p 0.00(  0.08%)
                                            0.9996 -0.0003  0.0104  0.0118  0.0239
   459. (0.00881) BD*( 1) C  35 - H  37  
                ( 38.07%)   0.6170* C  35 s( 24.60%)p 3.06( 75.36%)d 0.00(  0.04%)
                                            0.0000  0.4959 -0.0054 -0.7103 -0.0047
                                            0.2031 -0.0199  0.4555 -0.0060 -0.0074
                                           -0.0139  0.0051  0.0101 -0.0016
                ( 61.93%)  -0.7869* H  37 s( 99.92%)p 0.00(  0.08%)
                                            0.9996 -0.0010  0.0252 -0.0044 -0.0123
   460. (0.00886) BD*( 1) C  35 - H  38  
                ( 39.50%)   0.6285* C  35 s( 23.51%)p 3.25( 76.45%)d 0.00(  0.04%)
                                            0.0000  0.4849 -0.0023  0.4396 -0.0150
                                           -0.6192 -0.0158  0.4329 -0.0042 -0.0132
                                            0.0097 -0.0112 -0.0034 -0.0030
                ( 60.50%)  -0.7778* H  38 s( 99.92%)p 0.00(  0.08%)
                                            0.9996 -0.0014 -0.0111  0.0221 -0.0125
   461. (0.00911) BD*( 1) C  39 - H  40  
                ( 39.75%)   0.6305* C  39 s( 23.51%)p 3.25( 76.44%)d 0.00(  0.04%)
                                            0.0000 -0.4849  0.0021 -0.6632  0.0044
                                            0.2371 -0.0161 -0.5176 -0.0165  0.0096
                                           -0.0146  0.0065 -0.0083  0.0001
                ( 60.25%)  -0.7762* H  40 s( 99.92%)p 0.00(  0.08%)
                                           -0.9996  0.0012  0.0192 -0.0045  0.0194
   462. (0.01025) BD*( 1) C  39 - H  41  
                ( 36.76%)   0.6063* C  39 s( 23.56%)p 3.24( 76.40%)d 0.00(  0.04%)
                                           -0.0000  0.4854  0.0012 -0.7190  0.0136
                                            0.0586  0.0061  0.4933  0.0034  0.0008
                                           -0.0144 -0.0008  0.0131 -0.0022
                ( 63.24%)  -0.7953* H  41 s( 99.91%)p 0.00(  0.09%)
                                            0.9995 -0.0043  0.0256 -0.0021 -0.0162
   463. (0.01102) BD*( 1) C  39 - H  42  
                ( 37.50%)   0.6123* C  39 s( 24.81%)p 3.03( 75.15%)d 0.00(  0.04%)
                                            0.0000 -0.4981  0.0047 -0.1731  0.0026
                                           -0.7822 -0.0058  0.3307 -0.0181 -0.0054
                                            0.0031  0.0130  0.0117  0.0043
                ( 62.50%)  -0.7906* H  42 s( 99.91%)p 0.00(  0.09%)
                                           -0.9995  0.0033  0.0022  0.0277 -0.0109
   464. (0.01130) BD*( 1) C  43 - H  44  
                ( 37.45%)   0.6120* C  43 s( 24.49%)p 3.08( 75.47%)d 0.00(  0.04%)
                                            0.0000  0.4949 -0.0051 -0.6148  0.0138
                                           -0.0132  0.0099 -0.6133 -0.0087  0.0007
                                            0.0169 -0.0001  0.0087  0.0030
                ( 62.55%)  -0.7909* H  44 s( 99.91%)p 0.00(  0.09%)
                                            0.9995 -0.0048  0.0213 -0.0038  0.0205
   465. (0.00915) BD*( 1) C  43 - H  45  
                ( 39.70%)   0.6301* C  43 s( 23.97%)p 3.17( 75.98%)d 0.00(  0.04%)
                                           -0.0000 -0.4896  0.0038 -0.5517 -0.0110
                                            0.6591 -0.0101  0.1432  0.0194  0.0168
                                            0.0031 -0.0029  0.0029  0.0104
                ( 60.30%)  -0.7766* H  45 s( 99.92%)p 0.00(  0.08%)
                                           -0.9996  0.0014  0.0187 -0.0190 -0.0076
   466. (0.00499) BD*( 1) C  43 - H  46  
                ( 38.02%)   0.6166* C  43 s( 22.70%)p 3.40( 77.26%)d 0.00(  0.04%)
                                            0.0001 -0.4764 -0.0060 -0.4509  0.0018
                                           -0.7496  0.0080  0.0840  0.0125 -0.0150
                                            0.0001 -0.0001  0.0089  0.0103
                ( 61.98%)  -0.7873* H  46 s( 99.92%)p 0.00(  0.08%)
                                           -0.9996  0.0003  0.0137  0.0249 -0.0048
   467. (0.01465) BD*( 1) H  47 - C  48  
                ( 61.91%)   0.7868* H  47 s( 99.91%)p 0.00(  0.09%)
                                            0.9995 -0.0028 -0.0088 -0.0130 -0.0258
                ( 38.09%)  -0.6172* C  48 s( 24.18%)p 3.13( 75.77%)d 0.00(  0.05%)
                                           -0.0001  0.4917 -0.0057  0.2232  0.0007
                                            0.4647 -0.0231  0.7010  0.0037  0.0056
                                            0.0060  0.0172 -0.0052  0.0094
   468. (0.01521) BD*( 1) C  48 - H  49  
                ( 38.23%)   0.6183* C  48 s( 24.06%)p 3.15( 75.89%)d 0.00(  0.05%)
                                           -0.0001  0.4905 -0.0065 -0.4863  0.0184
                                           -0.6746  0.0037  0.2581  0.0154  0.0177
                                           -0.0067 -0.0070 -0.0041 -0.0079
                ( 61.77%)  -0.7860* H  49 s( 99.91%)p 0.00(  0.09%)
                                            0.9995 -0.0029  0.0140  0.0238 -0.0119
   469. (0.00780) BD*( 1) C  48 - C  50  
                ( 48.80%)   0.6986* C  48 s( 30.65%)p 2.26( 69.31%)d 0.00(  0.04%)
                                           -0.0002 -0.5534 -0.0144 -0.6642 -0.0095
                                            0.2438  0.0119  0.4382 -0.0159  0.0075
                                            0.0157 -0.0057 -0.0097  0.0008
                ( 51.20%)  -0.7155* C  50 s( 29.03%)p 2.44( 70.92%)d 0.00(  0.05%)
                                           -0.0003 -0.5388 -0.0081  0.6974  0.0038
                                           -0.2874  0.0042 -0.3741 -0.0147  0.0110
                                            0.0133 -0.0053 -0.0107  0.0045
   470. (0.00796) BD*( 1) C  50 - H  51  
                ( 38.64%)   0.6216* C  50 s( 24.04%)p 3.16( 75.92%)d 0.00(  0.04%)
                                           -0.0000 -0.4903  0.0044 -0.5256 -0.0137
                                           -0.6557  0.0144  0.2294  0.0018 -0.0153
                                            0.0043  0.0067  0.0048  0.0084
                ( 61.36%)  -0.7833* H  51 s( 99.92%)p 0.00(  0.08%)
                                           -0.9996  0.0011  0.0189  0.0194 -0.0078
   471. (0.00821) BD*( 1) C  50 - H  52  
                ( 38.81%)   0.6230* C  50 s( 23.82%)p 3.20( 76.14%)d 0.00(  0.04%)
                                            0.0000  0.4880 -0.0043 -0.1962  0.0194
                                           -0.4584 -0.0072 -0.7158  0.0004  0.0046
                                            0.0079  0.0145 -0.0037  0.0093
                ( 61.19%)  -0.7822* H  52 s( 99.92%)p 0.00(  0.08%)
                                            0.9996 -0.0012  0.0034  0.0159  0.0229
   472. (0.00469) BD*( 1) C  50 - H  53  
                ( 38.17%)   0.6178* C  50 s( 23.07%)p 3.33( 76.89%)d 0.00(  0.04%)
                                            0.0000 -0.4803 -0.0023 -0.4448 -0.0065
                                            0.5259 -0.0016 -0.5424  0.0132  0.0090
                                           -0.0106  0.0138  0.0026 -0.0039
                ( 61.83%)  -0.7863* H  53 s( 99.92%)p 0.00(  0.08%)
                                           -0.9996  0.0003  0.0160 -0.0175  0.0163


 NHO Directionality and "Bond Bending" (deviations from line of nuclear centers)

         [Thresholds for printing:  angular deviation  >  1.0 degree]
                                    hybrid p-character > 25.0%
                                    orbital occupancy  >  0.10e

                                Line of Centers        Hybrid 1              Hybrid 2
                                ---------------  -------------------   ------------------
                NBO               Theta   Phi    Theta   Phi    Dev    Theta   Phi    Dev
 ========================================================================================
     1. BD (   1) C   1 - H   2    55.6   36.6    55.6   39.4   2.3      --     --    --
     2. BD (   1) C   1 - H   3    69.8  169.9    70.1  168.3   1.5      --     --    --
     3. BD (   1) C   1 - H   4   158.3   79.7   157.0   82.6   1.7      --     --    --
     4. BD (   1) C   1 - C   5    89.8  282.6    89.9  281.3   1.3     89.8  104.3   1.7
     6. BD (   1) C   5 - N   7    22.2  253.9    22.6  251.1   1.2    160.7   72.2   3.0
     7. BD (   1) C   5 - C   9   105.3  349.6   107.3  349.9   2.0     77.4  168.6   2.9
     8. BD (   1) N   7 - H   8    45.9   49.2    46.8   50.0   1.1      --     --    --
     9. BD (   1) N   7 - C  12    69.9  254.8    73.5  255.0   3.6    107.3   74.1   3.0
    10. BD (   1) C   9 - O  10   130.6  282.3   129.6  288.8   5.1     45.5  102.1   3.9
    11. BD (   1) C   9 - O  11    60.0   37.8    58.7   29.7   7.1    114.2  221.9   6.8
    12. BD (   2) C   9 - O  11    60.0   37.8   135.3   83.9  86.1    140.4   94.3  85.4
    13. BD (   1) C  12 - O  13    15.6  302.4    12.3  304.7   3.3    161.8  125.7   2.7
    14. BD (   2) C  12 - O  13    15.6  302.4   100.6  338.0  87.8    104.5  338.4  88.3
    15. BD (   1) C  12 - C  14   126.9  238.8     --     --    --      56.2   59.6   3.3
    16. BD (   1) C  14 - C  16   160.6  327.3   162.1  340.3   4.4     21.2  138.2   3.7
    17. BD (   2) C  14 - C  16   160.6  327.3   106.7  138.5  92.5     68.9  318.0  88.1
    18. BD (   1) C  14 - C  17    65.0  220.4    63.4  219.5   1.8    112.4   41.1   2.7
    19. BD (   1) C  15 - C  18    18.9  147.9    20.6  161.6   4.9    161.6  312.8   4.9
    20. BD (   1) C  15 - C  19   114.9   39.0   119.5   37.4   4.8     69.6  220.6   4.8
    21. BD (   2) C  15 - C  19   114.9   39.0   109.0  138.5  90.2    109.4  138.1  90.3
    23. BD (   1) C  16 - C  19   120.6  240.6   123.8  241.6   3.2     62.8   58.8   3.8
    25. BD (   1) C  17 - C  18   121.2  239.9   117.1  237.7   4.5     54.7   62.3   4.5
    26. BD (   2) C  17 - C  18   121.2  239.9    72.4  318.4  89.7    108.3  138.6  90.2
    27. BD (   1) C  17 - H  21    17.1  145.6    17.7  149.0   1.2      --     --    --
    30. BD (   1) N  25 - C  26   107.1   60.8   108.3   59.3   1.9     75.5  242.5   3.1
    31. BD (   1) N  25 - C  29    53.4  161.5    52.3  160.2   1.6    124.5  343.9   2.8
    32. BD (   1) N  25 - C  32   142.5  230.8   141.5  232.9   1.7     35.3   48.1   2.7
    33. BD (   1) N  25 - C  48    58.4  316.1    60.2  316.9   1.9    124.1  135.0   2.7
    35. BD (   1) C  26 - H  28    89.6  133.2    88.1  132.9   1.6      --     --    --
    36. BD (   1) C  26 - C  43   155.8  359.2   153.9  348.2   5.1     23.1  186.6   3.1
    38. BD (   1) C  29 - H  31   128.5  153.2   127.4  153.9   1.2      --     --    --
    39. BD (   1) C  29 - C  39    44.2   74.0    44.7   68.7   3.7    135.9  258.1   2.9
    41. BD (   1) C  32 - H  34   118.0  127.0   119.6  128.1   1.9      --     --    --
    42. BD (   1) C  32 - C  35    78.2  235.0    75.6  236.1   2.9     99.9   54.1   2.1
    43. BD (   1) C  35 - H  36   151.1  232.2   149.9  233.3   1.3      --     --    --
    44. BD (   1) C  35 - H  37    59.6  164.8    58.7  165.6   1.2      --     --    --
    47. BD (   1) C  39 - H  41    56.7  176.4    55.0  174.8   2.2      --     --    --
    48. BD (   1) C  39 - H  42   112.6   79.1   111.2   77.8   1.9      --     --    --
    49. BD (   1) C  43 - H  44   134.6  179.2   136.0  180.3   1.6      --     --    --
    51. BD (   1) C  43 - H  46    95.1   59.6    96.4   58.8   1.5      --     --    --
    54. BD (   1) C  48 - C  50   118.4  338.4   120.4  339.2   2.1     62.8  158.0   1.2
    57. BD (   1) C  50 - H  53    51.4  310.0    52.6  310.7   1.3      --     --    --
    81. LP (   1) N   7             --     --     81.0  155.4   --       --     --    --
    82. LP (   1) O  10             --     --    133.3  280.0   --       --     --    --
    83. LP (   2) O  10             --     --     84.7    6.4   --       --     --    --
    84. LP (   3) O  10             --     --    135.7   90.9   --       --     --    --
    85. LP (   1) O  11             --     --     55.9   50.1   --       --     --    --
    86. LP (   2) O  11             --     --    115.1  329.8   --       --     --    --
    87. LP (   1) O  13             --     --     17.9  293.2   --       --     --    --
    88. LP (   2) O  13             --     --     79.4   65.9   --       --     --    --
   422. BD*(   1) C   5 - C   9   105.3  349.6   107.3  349.9   2.0     77.4  168.6   2.9
   427. BD*(   2) C   9 - O  11    60.0   37.8   135.3   83.9  86.1    140.4   94.3  85.4
   429. BD*(   2) C  12 - O  13    15.6  302.4   100.6  338.0  87.8    104.5  338.4  88.3
   432. BD*(   2) C  14 - C  16   160.6  327.3   106.7  138.5  92.5     68.9  318.0  88.1
   436. BD*(   2) C  15 - C  19   114.9   39.0   109.0  138.5  90.2    109.4  138.1  90.3
   441. BD*(   2) C  17 - C  18   121.2  239.9    72.4  318.4  89.7    108.3  138.6  90.2


 Second Order Perturbation Theory Analysis of Fock Matrix in NBO Basis

     Threshold for printing:   0.50 kcal/mol
    (Intermolecular threshold: 0.05 kcal/mol)
                                                                              E(2)  E(j)-E(i) F(i,j)
         Donor NBO (i)                     Acceptor NBO (j)                 kcal/mol   a.u.    a.u. 
 ===================================================================================================

 within unit  1
   1. BD (   1) C   1 - H   2        /113. RY*(   4) C   5                    0.53    1.49    0.025
   1. BD (   1) C   1 - H   2        /420. BD*(   1) C   5 - H   6            3.38    0.95    0.051
   2. BD (   1) C   1 - H   3        /422. BD*(   1) C   5 - C   9            3.16    0.86    0.048
   3. BD (   1) C   1 - H   4        /421. BD*(   1) C   5 - N   7            4.63    0.83    0.056
   4. BD (   1) C   1 - C   5        /123. RY*(   1) N   7                    0.78    1.59    0.032
   4. BD (   1) C   1 - C   5        /125. RY*(   3) N   7                    0.51    2.03    0.029
   4. BD (   1) C   1 - C   5        /136. RY*(   1) C   9                    0.53    1.34    0.024
   4. BD (   1) C   1 - C   5        /416. BD*(   1) C   1 - H   2            0.54    1.06    0.021
   4. BD (   1) C   1 - C   5        /417. BD*(   1) C   1 - H   3            0.56    1.05    0.022
   4. BD (   1) C   1 - C   5        /418. BD*(   1) C   1 - H   4            0.54    1.05    0.021
   4. BD (   1) C   1 - C   5        /420. BD*(   1) C   5 - H   6            1.10    1.07    0.031
   4. BD (   1) C   1 - C   5        /421. BD*(   1) C   5 - N   7            0.56    0.95    0.021
   4. BD (   1) C   1 - C   5        /422. BD*(   1) C   5 - C   9            0.96    0.98    0.028
   4. BD (   1) C   1 - C   5        /424. BD*(   1) N   7 - C  12            2.90    1.09    0.051
   4. BD (   1) C   1 - C   5        /425. BD*(   1) C   9 - O  10            1.92    1.18    0.043
   4. BD (   1) C   1 - C   5        /427. BD*(   2) C   9 - O  11            0.83    0.64    0.023
   5. BD (   1) C   5 - H   6        /416. BD*(   1) C   1 - H   2            2.87    0.95    0.047
   5. BD (   1) C   5 - H   6        /419. BD*(   1) C   1 - C   5            0.62    0.89    0.021
   5. BD (   1) C   5 - H   6        /423. BD*(   1) N   7 - H   8            3.52    0.91    0.051
   5. BD (   1) C   5 - H   6        /426. BD*(   1) C   9 - O  11            3.22    1.08    0.053
   6. BD (   1) C   5 - N   7        / 90. RY*(   2) C   1                    0.59    1.47    0.026
   6. BD (   1) C   5 - N   7        /164. RY*(   2) C  12                    0.72    1.99    0.034
   6. BD (   1) C   5 - N   7        /167. RY*(   5) C  12                    0.84    2.10    0.038
   6. BD (   1) C   5 - N   7        /418. BD*(   1) C   1 - H   4            1.29    1.18    0.035
   6. BD (   1) C   5 - N   7        /419. BD*(   1) C   1 - C   5            0.51    1.13    0.021
   6. BD (   1) C   5 - N   7        /423. BD*(   1) N   7 - H   8            0.57    1.15    0.023
   6. BD (   1) C   5 - N   7        /424. BD*(   1) N   7 - C  12            2.00    1.22    0.045
   6. BD (   1) C   5 - N   7        /427. BD*(   2) C   9 - O  11            2.30    0.77    0.042
   6. BD (   1) C   5 - N   7        /428. BD*(   1) C  12 - O  13            2.42    1.31    0.050
   7. BD (   1) C   5 - C   9        / 89. RY*(   1) C   1                    1.24    1.33    0.036
   7. BD (   1) C   5 - C   9        /123. RY*(   1) N   7                    1.19    1.57    0.039
   7. BD (   1) C   5 - C   9        /145. RY*(   1) O  10                    1.24    1.95    0.044
   7. BD (   1) C   5 - C   9        /154. RY*(   1) O  11                    1.33    1.92    0.045
   7. BD (   1) C   5 - C   9        /417. BD*(   1) C   1 - H   3            2.26    1.03    0.043
   7. BD (   1) C   5 - C   9        /419. BD*(   1) C   1 - C   5            1.35    0.98    0.033
   7. BD (   1) C   5 - C   9        /420. BD*(   1) C   5 - H   6            0.73    1.05    0.025
   7. BD (   1) C   5 - C   9        /424. BD*(   1) N   7 - C  12            0.94    1.07    0.029
   8. BD (   1) N   7 - H   8        /110. RY*(   1) C   5                    0.55    1.56    0.026
   8. BD (   1) N   7 - H   8        /111. RY*(   2) C   5                    1.12    1.28    0.034
   8. BD (   1) N   7 - H   8        /163. RY*(   1) C  12                    0.97    1.24    0.031
   8. BD (   1) N   7 - H   8        /420. BD*(   1) C   5 - H   6            1.94    1.09    0.041
   8. BD (   1) N   7 - H   8        /424. BD*(   1) N   7 - C  12            0.57    1.11    0.023
   8. BD (   1) N   7 - H   8        /428. BD*(   1) C  12 - O  13            1.23    1.20    0.034
   8. BD (   1) N   7 - H   8        /430. BD*(   1) C  12 - C  14            5.25    1.04    0.067
   9. BD (   1) N   7 - C  12        /110. RY*(   1) C   5                    1.75    1.77    0.050
   9. BD (   1) N   7 - C  12        /182. RY*(   2) C  14                    0.92    1.71    0.035
   9. BD (   1) N   7 - C  12        /419. BD*(   1) C   1 - C   5            0.53    1.23    0.023
   9. BD (   1) N   7 - C  12        /421. BD*(   1) C   5 - N   7            2.46    1.18    0.048
   9. BD (   1) N   7 - C  12        /423. BD*(   1) N   7 - H   8            0.94    1.25    0.031
   9. BD (   1) N   7 - C  12        /428. BD*(   1) C  12 - O  13            0.72    1.41    0.028
   9. BD (   1) N   7 - C  12        /430. BD*(   1) C  12 - C  14            0.98    1.25    0.032
   9. BD (   1) N   7 - C  12        /433. BD*(   1) C  14 - C  17            1.04    1.38    0.034
  10. BD (   1) C   9 - O  10        /110. RY*(   1) C   5                    0.90    1.92    0.037
  10. BD (   1) C   9 - O  10        /136. RY*(   1) C   9                    1.16    1.71    0.040
  10. BD (   1) C   9 - O  10        /137. RY*(   2) C   9                    0.54    1.94    0.029
  10. BD (   1) C   9 - O  10        /419. BD*(   1) C   1 - C   5            0.64    1.38    0.027
  10. BD (   1) C   9 - O  10        /422. BD*(   1) C   5 - C   9            0.58    1.35    0.026
  10. BD (   1) C   9 - O  10        /426. BD*(   1) C   9 - O  11            0.61    1.56    0.028
  11. BD (   1) C   9 - O  11        /110. RY*(   1) C   5                    0.80    1.92    0.035
  11. BD (   1) C   9 - O  11        /136. RY*(   1) C   9                    1.15    1.71    0.040
  11. BD (   1) C   9 - O  11        /420. BD*(   1) C   5 - H   6            0.73    1.44    0.029
  11. BD (   1) C   9 - O  11        /422. BD*(   1) C   5 - C   9            0.70    1.35    0.028
  11. BD (   1) C   9 - O  11        /425. BD*(   1) C   9 - O  10            0.55    1.55    0.027
  12. BD (   2) C   9 - O  11        /146. RY*(   2) O  10                    0.53    1.62    0.026
  12. BD (   2) C   9 - O  11        /421. BD*(   1) C   5 - N   7            1.67    0.68    0.030
  12. BD (   2) C   9 - O  11        /427. BD*(   2) C   9 - O  11            2.14    0.37    0.028
  13. BD (   1) C  12 - O  13        /163. RY*(   1) C  12                    1.62    1.65    0.046
  13. BD (   1) C  12 - O  13        /182. RY*(   2) C  14                    0.59    1.91    0.030
  13. BD (   1) C  12 - O  13        /421. BD*(   1) C   5 - N   7            2.35    1.38    0.051
  13. BD (   1) C  12 - O  13        /424. BD*(   1) N   7 - C  12            1.03    1.52    0.036
  13. BD (   1) C  12 - O  13        /430. BD*(   1) C  12 - C  14            1.65    1.45    0.044
  13. BD (   1) C  12 - O  13        /431. BD*(   1) C  14 - C  16            1.43    1.59    0.043
  14. BD (   2) C  12 - O  13        /429. BD*(   2) C  12 - O  13            1.29    0.38    0.021
  14. BD (   2) C  12 - O  13        /431. BD*(   1) C  14 - C  16            0.52    0.92    0.020
  14. BD (   2) C  12 - O  13        /432. BD*(   2) C  14 - C  16            3.00    0.39    0.033
  15. BD (   1) C  12 - C  14        /125. RY*(   3) N   7                    1.10    2.07    0.043
  15. BD (   1) C  12 - C  14        /172. RY*(   1) O  13                    1.10    1.88    0.041
  15. BD (   1) C  12 - C  14        /199. RY*(   1) C  16                    1.01    1.87    0.039
  15. BD (   1) C  12 - C  14        /208. RY*(   1) C  17                    1.40    1.76    0.045
  15. BD (   1) C  12 - C  14        /423. BD*(   1) N   7 - H   8            2.70    1.06    0.048
  15. BD (   1) C  12 - C  14        /424. BD*(   1) N   7 - C  12            0.87    1.14    0.028
  15. BD (   1) C  12 - C  14        /428. BD*(   1) C  12 - O  13            1.18    1.23    0.034
  15. BD (   1) C  12 - C  14        /431. BD*(   1) C  14 - C  16            3.13    1.21    0.055
  15. BD (   1) C  12 - C  14        /433. BD*(   1) C  14 - C  17            2.40    1.20    0.048
  15. BD (   1) C  12 - C  14        /438. BD*(   1) C  16 - C  19            2.35    1.21    0.048
  15. BD (   1) C  12 - C  14        /440. BD*(   1) C  17 - C  18            2.82    1.22    0.053
  16. BD (   1) C  14 - C  16        /208. RY*(   1) C  17                    0.83    1.80    0.035
  16. BD (   1) C  14 - C  16        /226. RY*(   1) C  19                    0.92    1.85    0.037
  16. BD (   1) C  14 - C  16        /227. RY*(   2) C  19                    1.21    1.35    0.036
  16. BD (   1) C  14 - C  16        /428. BD*(   1) C  12 - O  13            1.27    1.27    0.036
  16. BD (   1) C  14 - C  16        /430. BD*(   1) C  12 - C  14            2.51    1.11    0.048
  16. BD (   1) C  14 - C  16        /433. BD*(   1) C  14 - C  17            4.85    1.24    0.069
  16. BD (   1) C  14 - C  16        /438. BD*(   1) C  16 - C  19            3.22    1.26    0.057
  16. BD (   1) C  14 - C  16        /439. BD*(   1) C  16 - H  20            1.84    1.19    0.042
  16. BD (   1) C  14 - C  16        /442. BD*(   1) C  17 - H  21            2.36    1.16    0.047
  16. BD (   1) C  14 - C  16        /444. BD*(   1) C  19 - H  23            2.34    1.14    0.046
  17. BD (   2) C  14 - C  16        /211. RY*(   4) C  17                    1.72    0.98    0.040
  17. BD (   2) C  14 - C  16        /229. RY*(   4) C  19                    0.74    0.94    0.026
  17. BD (   2) C  14 - C  16        /230. RY*(   5) C  19                    0.68    2.12    0.037
  17. BD (   2) C  14 - C  16        /424. BD*(   1) N   7 - C  12            1.20    0.75    0.029
  17. BD (   2) C  14 - C  16        /428. BD*(   1) C  12 - O  13            1.23    0.84    0.032
  17. BD (   2) C  14 - C  16        /429. BD*(   2) C  12 - O  13           14.28    0.27    0.056
  17. BD (   2) C  14 - C  16        /436. BD*(   2) C  15 - C  19           19.54    0.28    0.067
  17. BD (   2) C  14 - C  16        /441. BD*(   2) C  17 - C  18           20.64    0.29    0.069
  18. BD (   1) C  14 - C  17        /163. RY*(   1) C  12                    1.43    1.30    0.039
  18. BD (   1) C  14 - C  17        /199. RY*(   1) C  16                    0.78    1.90    0.035
  18. BD (   1) C  14 - C  17        /217. RY*(   1) C  18                    0.95    1.84    0.038
  18. BD (   1) C  14 - C  17        /218. RY*(   2) C  18                    1.32    1.33    0.038
  18. BD (   1) C  14 - C  17        /424. BD*(   1) N   7 - C  12            2.33    1.17    0.047
  18. BD (   1) C  14 - C  17        /429. BD*(   2) C  12 - O  13            0.62    0.69    0.020
  18. BD (   1) C  14 - C  17        /430. BD*(   1) C  12 - C  14            2.50    1.10    0.047
  18. BD (   1) C  14 - C  17        /431. BD*(   1) C  14 - C  16            4.67    1.24    0.068
  18. BD (   1) C  14 - C  17        /439. BD*(   1) C  16 - H  20            2.71    1.18    0.050
  18. BD (   1) C  14 - C  17        /440. BD*(   1) C  17 - C  18            3.19    1.26    0.057
  18. BD (   1) C  14 - C  17        /442. BD*(   1) C  17 - H  21            1.42    1.15    0.036
  18. BD (   1) C  14 - C  17        /443. BD*(   1) C  18 - H  22            2.53    1.14    0.048
  19. BD (   1) C  15 - C  18        /209. RY*(   2) C  17                    1.83    1.42    0.046
  19. BD (   1) C  15 - C  18        /226. RY*(   1) C  19                    0.87    1.85    0.036
  19. BD (   1) C  15 - C  18        /227. RY*(   2) C  19                    1.30    1.35    0.038
  19. BD (   1) C  15 - C  18        /435. BD*(   1) C  15 - C  19            3.18    1.26    0.057
  19. BD (   1) C  15 - C  18        /437. BD*(   1) C  15 - H  24            1.36    1.15    0.035
  19. BD (   1) C  15 - C  18        /440. BD*(   1) C  17 - C  18            3.25    1.27    0.057
  19. BD (   1) C  15 - C  18        /442. BD*(   1) C  17 - H  21            2.61    1.16    0.049
  19. BD (   1) C  15 - C  18        /443. BD*(   1) C  18 - H  22            1.37    1.15    0.036
  19. BD (   1) C  15 - C  18        /444. BD*(   1) C  19 - H  23            2.69    1.15    0.050
  20. BD (   1) C  15 - C  19        /199. RY*(   1) C  16                    0.91    1.91    0.037
  20. BD (   1) C  15 - C  19        /200. RY*(   2) C  16                    1.46    1.49    0.042
  20. BD (   1) C  15 - C  19        /217. RY*(   1) C  18                    0.88    1.85    0.036
  20. BD (   1) C  15 - C  19        /218. RY*(   2) C  18                    1.23    1.34    0.036
  20. BD (   1) C  15 - C  19        /434. BD*(   1) C  15 - C  18            3.16    1.25    0.056
  20. BD (   1) C  15 - C  19        /437. BD*(   1) C  15 - H  24            1.42    1.15    0.036
  20. BD (   1) C  15 - C  19        /438. BD*(   1) C  16 - C  19            3.21    1.26    0.057
  20. BD (   1) C  15 - C  19        /439. BD*(   1) C  16 - H  20            2.34    1.19    0.047
  20. BD (   1) C  15 - C  19        /443. BD*(   1) C  18 - H  22            2.64    1.15    0.049
  20. BD (   1) C  15 - C  19        /444. BD*(   1) C  19 - H  23            1.39    1.15    0.036
  21. BD (   2) C  15 - C  19        /201. RY*(   3) C  16                    0.94    0.96    0.029
  21. BD (   2) C  15 - C  19        /202. RY*(   4) C  16                    0.52    0.96    0.022
  21. BD (   2) C  15 - C  19        /220. RY*(   4) C  18                    1.91    1.18    0.046
  21. BD (   2) C  15 - C  19        /432. BD*(   2) C  14 - C  16           21.02    0.29    0.070
  21. BD (   2) C  15 - C  19        /441. BD*(   2) C  17 - C  18           18.82    0.29    0.067
  22. BD (   1) C  15 - H  24        /217. RY*(   1) C  18                    0.68    1.68    0.030
  22. BD (   1) C  15 - H  24        /226. RY*(   1) C  19                    0.69    1.68    0.030
  22. BD (   1) C  15 - H  24        /434. BD*(   1) C  15 - C  18            0.80    1.08    0.026
  22. BD (   1) C  15 - H  24        /435. BD*(   1) C  15 - C  19            0.87    1.09    0.028
  22. BD (   1) C  15 - H  24        /438. BD*(   1) C  16 - C  19            3.80    1.09    0.057
  22. BD (   1) C  15 - H  24        /440. BD*(   1) C  17 - C  18            3.69    1.10    0.057
  23. BD (   1) C  16 - C  19        /181. RY*(   1) C  14                    1.45    1.88    0.047
  23. BD (   1) C  16 - C  19        /190. RY*(   1) C  15                    0.83    1.85    0.035
  23. BD (   1) C  16 - C  19        /191. RY*(   2) C  15                    1.29    1.33    0.037
  23. BD (   1) C  16 - C  19        /430. BD*(   1) C  12 - C  14            4.02    1.11    0.060
  23. BD (   1) C  16 - C  19        /431. BD*(   1) C  14 - C  16            3.75    1.25    0.061
  23. BD (   1) C  16 - C  19        /435. BD*(   1) C  15 - C  19            3.32    1.25    0.058
  23. BD (   1) C  16 - C  19        /437. BD*(   1) C  15 - H  24            2.62    1.14    0.049
  23. BD (   1) C  16 - C  19        /439. BD*(   1) C  16 - H  20            1.96    1.19    0.043
  23. BD (   1) C  16 - C  19        /444. BD*(   1) C  19 - H  23            1.32    1.14    0.035
  24. BD (   1) C  16 - H  20        /181. RY*(   1) C  14                    1.00    1.70    0.037
  24. BD (   1) C  16 - H  20        /226. RY*(   1) C  19                    0.92    1.67    0.035
  24. BD (   1) C  16 - H  20        /431. BD*(   1) C  14 - C  16            1.60    1.07    0.037
  24. BD (   1) C  16 - H  20        /433. BD*(   1) C  14 - C  17            4.41    1.06    0.061
  24. BD (   1) C  16 - H  20        /435. BD*(   1) C  15 - C  19            3.78    1.08    0.057
  24. BD (   1) C  16 - H  20        /438. BD*(   1) C  16 - C  19            1.52    1.08    0.036
  25. BD (   1) C  17 - C  18        /181. RY*(   1) C  14                    0.91    1.88    0.037
  25. BD (   1) C  17 - C  18        /182. RY*(   2) C  14                    1.04    1.57    0.036
  25. BD (   1) C  17 - C  18        /190. RY*(   1) C  15                    0.85    1.86    0.036
  25. BD (   1) C  17 - C  18        /191. RY*(   2) C  15                    1.22    1.34    0.036
  25. BD (   1) C  17 - C  18        /430. BD*(   1) C  12 - C  14            2.98    1.12    0.052
  25. BD (   1) C  17 - C  18        /433. BD*(   1) C  14 - C  17            3.67    1.25    0.060
  25. BD (   1) C  17 - C  18        /434. BD*(   1) C  15 - C  18            3.24    1.25    0.057
  25. BD (   1) C  17 - C  18        /437. BD*(   1) C  15 - H  24            2.60    1.15    0.049
  25. BD (   1) C  17 - C  18        /442. BD*(   1) C  17 - H  21            1.52    1.16    0.038
  25. BD (   1) C  17 - C  18        /443. BD*(   1) C  18 - H  22            1.42    1.15    0.036
  26. BD (   2) C  17 - C  18        /184. RY*(   4) C  14                    0.76    1.02    0.027
  26. BD (   2) C  17 - C  18        /194. RY*(   5) C  15                    1.13    1.86    0.045
  26. BD (   2) C  17 - C  18        /220. RY*(   4) C  18                    0.54    1.18    0.025
  26. BD (   2) C  17 - C  18        /432. BD*(   2) C  14 - C  16           18.97    0.29    0.066
  26. BD (   2) C  17 - C  18        /436. BD*(   2) C  15 - C  19           21.49    0.28    0.070
  27. BD (   1) C  17 - H  21        /181. RY*(   1) C  14                    0.94    1.70    0.036
  27. BD (   1) C  17 - H  21        /217. RY*(   1) C  18                    0.64    1.67    0.029
  27. BD (   1) C  17 - H  21        /431. BD*(   1) C  14 - C  16            4.37    1.07    0.061
  27. BD (   1) C  17 - H  21        /433. BD*(   1) C  14 - C  17            1.02    1.06    0.029
  27. BD (   1) C  17 - H  21        /434. BD*(   1) C  15 - C  18            3.81    1.07    0.057
  27. BD (   1) C  17 - H  21        /440. BD*(   1) C  17 - C  18            1.02    1.09    0.030
  28. BD (   1) C  18 - H  22        /190. RY*(   1) C  15                    0.66    1.68    0.030
  28. BD (   1) C  18 - H  22        /208. RY*(   1) C  17                    0.63    1.63    0.029
  28. BD (   1) C  18 - H  22        /433. BD*(   1) C  14 - C  17            3.97    1.07    0.058
  28. BD (   1) C  18 - H  22        /434. BD*(   1) C  15 - C  18            0.80    1.08    0.026
  28. BD (   1) C  18 - H  22        /435. BD*(   1) C  15 - C  19            3.69    1.09    0.057
  28. BD (   1) C  18 - H  22        /440. BD*(   1) C  17 - C  18            0.96    1.09    0.029
  29. BD (   1) C  19 - H  23        /190. RY*(   1) C  15                    0.67    1.68    0.030
  29. BD (   1) C  19 - H  23        /199. RY*(   1) C  16                    0.68    1.74    0.031
  29. BD (   1) C  19 - H  23        /431. BD*(   1) C  14 - C  16            4.08    1.08    0.059
  29. BD (   1) C  19 - H  23        /434. BD*(   1) C  15 - C  18            3.78    1.08    0.057
  29. BD (   1) C  19 - H  23        /435. BD*(   1) C  15 - C  19            0.82    1.08    0.027
  29. BD (   1) C  19 - H  23        /438. BD*(   1) C  16 - C  19            0.97    1.09    0.029
  58. CR (   1) C   1                / 98. RY*(   1) H   2                    0.72   10.48    0.077
  58. CR (   1) C   1                /102. RY*(   1) H   3                    0.62   10.45    0.072
  58. CR (   1) C   1                /106. RY*(   1) H   4                    0.65   10.51    0.074
  58. CR (   1) C   1                /113. RY*(   4) C   5                    0.86   11.07    0.087
  59. CR (   1) C   5                / 91. RY*(   3) C   1                    0.95   10.87    0.091
  59. CR (   1) C   5                /119. RY*(   1) H   6                    0.73   10.54    0.079
  59. CR (   1) C   5                /137. RY*(   2) C   9                    1.21   11.06    0.104
  59. CR (   1) C   5                /142. RY*(   7) C   9                    0.50   11.22    0.067
  59. CR (   1) C   5                /424. BD*(   1) N   7 - C  12            1.21   10.59    0.103
  60. CR (   1) N   7                /111. RY*(   2) C   5                    2.03   14.86    0.155
  60. CR (   1) N   7                /132. RY*(   1) H   8                    0.53   14.72    0.079
  60. CR (   1) N   7                /164. RY*(   2) C  12                    2.22   15.46    0.166
  60. CR (   1) N   7                /168. RY*(   6) C  12                    1.04   15.39    0.113
  60. CR (   1) N   7                /430. BD*(   1) C  12 - C  14            0.69   14.62    0.091
  61. CR (   1) C   9                /112. RY*(   3) C   5                    0.95   10.98    0.091
  62. CR (   1) O  10                /136. RY*(   1) C   9                    4.41   19.58    0.264
  62. CR (   1) O  10                /137. RY*(   2) C   9                    2.06   19.80    0.181
  62. CR (   1) O  10                /422. BD*(   1) C   5 - C   9            0.56   19.22    0.095
  62. CR (   1) O  10                /426. BD*(   1) C   9 - O  11            0.60   19.43    0.097
  63. CR (   1) O  11                /136. RY*(   1) C   9                    5.08   19.57    0.283
  63. CR (   1) O  11                /137. RY*(   2) C   9                    1.62   19.80    0.160
  63. CR (   1) O  11                /422. BD*(   1) C   5 - C   9            0.55   19.21    0.094
  63. CR (   1) O  11                /425. BD*(   1) C   9 - O  10            0.56   19.41    0.095
  64. CR (   1) C  12                /181. RY*(   1) C  14                    0.64   11.36    0.076
  64. CR (   1) C  12                /183. RY*(   3) C  14                    0.52   10.81    0.067
  64. CR (   1) C  12                /421. BD*(   1) C   5 - N   7            1.79   10.52    0.123
  64. CR (   1) C  12                /423. BD*(   1) N   7 - H   8            0.53   10.59    0.067
  64. CR (   1) C  12                /431. BD*(   1) C  14 - C  16            1.01   10.73    0.093
  64. CR (   1) C  12                /433. BD*(   1) C  14 - C  17            0.60   10.73    0.072
  65. CR (   1) O  13                /163. RY*(   1) C  12                    6.54   19.48    0.320
  65. CR (   1) O  13                /430. BD*(   1) C  12 - C  14            0.72   19.28    0.107
  66. CR (   1) C  14                /164. RY*(   2) C  12                    1.09   11.34    0.100
  66. CR (   1) C  14                /200. RY*(   2) C  16                    1.59   10.87    0.118
  66. CR (   1) C  14                /209. RY*(   2) C  17                    1.70   10.81    0.121
  66. CR (   1) C  14                /424. BD*(   1) N   7 - C  12            0.55   10.57    0.069
  66. CR (   1) C  14                /433. BD*(   1) C  14 - C  17            0.53   10.63    0.068
  66. CR (   1) C  14                /438. BD*(   1) C  16 - C  19            0.84   10.64    0.085
  66. CR (   1) C  14                /439. BD*(   1) C  16 - H  20            0.75   10.57    0.080
  66. CR (   1) C  14                /440. BD*(   1) C  17 - C  18            0.92   10.65    0.089
  66. CR (   1) C  14                /442. BD*(   1) C  17 - H  21            0.62   10.54    0.072
  67. CR (   1) C  15                /218. RY*(   2) C  18                    1.46   10.72    0.112
  67. CR (   1) C  15                /219. RY*(   3) C  18                    0.60   10.73    0.072
  67. CR (   1) C  15                /227. RY*(   2) C  19                    1.42   10.74    0.110
  67. CR (   1) C  15                /228. RY*(   3) C  19                    0.57   10.73    0.070
  67. CR (   1) C  15                /251. RY*(   1) H  24                    0.68   10.42    0.075
  67. CR (   1) C  15                /438. BD*(   1) C  16 - C  19            0.99   10.65    0.092
  67. CR (   1) C  15                /440. BD*(   1) C  17 - C  18            0.95   10.65    0.090
  67. CR (   1) C  15                /443. BD*(   1) C  18 - H  22            0.70   10.53    0.077
  67. CR (   1) C  15                /444. BD*(   1) C  19 - H  23            0.71   10.54    0.077
  68. CR (   1) C  16                /182. RY*(   2) C  14                    1.47   10.94    0.113
  68. CR (   1) C  16                /227. RY*(   2) C  19                    1.49   10.72    0.113
  68. CR (   1) C  16                /235. RY*(   1) H  20                    1.29   10.67    0.105
  68. CR (   1) C  16                /430. BD*(   1) C  12 - C  14            1.16   10.49    0.100
  68. CR (   1) C  16                /433. BD*(   1) C  14 - C  17            1.09   10.62    0.097
  68. CR (   1) C  16                /435. BD*(   1) C  15 - C  19            1.02   10.63    0.093
  68. CR (   1) C  16                /444. BD*(   1) C  19 - H  23            0.63   10.52    0.073
  69. CR (   1) C  17                /181. RY*(   1) C  14                    0.63   11.26    0.075
  69. CR (   1) C  17                /183. RY*(   3) C  14                    0.79   10.71    0.082
  69. CR (   1) C  17                /218. RY*(   2) C  18                    1.47   10.72    0.112
  69. CR (   1) C  17                /219. RY*(   3) C  18                    0.51   10.72    0.066
  69. CR (   1) C  17                /239. RY*(   1) H  21                    0.74   10.43    0.079
  69. CR (   1) C  17                /430. BD*(   1) C  12 - C  14            0.90   10.49    0.088
  69. CR (   1) C  17                /431. BD*(   1) C  14 - C  16            1.18   10.63    0.101
  69. CR (   1) C  17                /434. BD*(   1) C  15 - C  18            0.99   10.63    0.092
  69. CR (   1) C  17                /443. BD*(   1) C  18 - H  22            0.69   10.53    0.076
  70. CR (   1) C  18                /191. RY*(   2) C  15                    1.43   10.72    0.110
  70. CR (   1) C  18                /192. RY*(   3) C  15                    0.59   10.70    0.071
  70. CR (   1) C  18                /209. RY*(   2) C  17                    0.60   10.81    0.072
  70. CR (   1) C  18                /210. RY*(   3) C  17                    0.96   10.69    0.090
  70. CR (   1) C  18                /243. RY*(   1) H  22                    0.67   10.42    0.075
  70. CR (   1) C  18                /433. BD*(   1) C  14 - C  17            1.07   10.63    0.096
  70. CR (   1) C  18                /435. BD*(   1) C  15 - C  19            0.94   10.64    0.090
  70. CR (   1) C  18                /437. BD*(   1) C  15 - H  24            0.70   10.53    0.077
  70. CR (   1) C  18                /442. BD*(   1) C  17 - H  21            0.73   10.54    0.078
  71. CR (   1) C  19                /191. RY*(   2) C  15                    1.53   10.72    0.114
  71. CR (   1) C  19                /200. RY*(   2) C  16                    1.04   10.87    0.095
  71. CR (   1) C  19                /202. RY*(   4) C  16                    0.57   10.77    0.070
  71. CR (   1) C  19                /247. RY*(   1) H  23                    0.66   10.42    0.074
  71. CR (   1) C  19                /431. BD*(   1) C  14 - C  16            1.08   10.63    0.096
  71. CR (   1) C  19                /434. BD*(   1) C  15 - C  18            0.96   10.63    0.090
  71. CR (   1) C  19                /437. BD*(   1) C  15 - H  24            0.71   10.53    0.078
  71. CR (   1) C  19                /439. BD*(   1) C  16 - H  20            0.74   10.57    0.079
  81. LP (   1) N   7                /114. RY*(   5) C   5                    0.77    2.31    0.041
  81. LP (   1) N   7                /133. RY*(   2) H   8                    0.87    1.97    0.040
  81. LP (   1) N   7                /165. RY*(   3) C  12                    2.32    1.83    0.063
  81. LP (   1) N   7                /418. BD*(   1) C   1 - H   4            0.51    0.71    0.018
  81. LP (   1) N   7                /419. BD*(   1) C   1 - C   5            2.10    0.66    0.036
  81. LP (   1) N   7                /420. BD*(   1) C   5 - H   6            0.58    0.73    0.020
  81. LP (   1) N   7                /422. BD*(   1) C   5 - C   9            6.04    0.63    0.059
  81. LP (   1) N   7                /427. BD*(   2) C   9 - O  11            2.40    0.30    0.024
  81. LP (   1) N   7                /429. BD*(   2) C  12 - O  13           67.90    0.27    0.122
  82. LP (   1) O  10                /136. RY*(   1) C   9                    8.48    1.36    0.096
  82. LP (   1) O  10                /137. RY*(   2) C   9                    2.76    1.59    0.060
  82. LP (   1) O  10                /422. BD*(   1) C   5 - C   9            1.82    1.00    0.039
  82. LP (   1) O  10                /426. BD*(   1) C   9 - O  11            2.19    1.21    0.046
  82. LP (   1) O  10                /439. BD*(   1) C  16 - H  20            2.40    1.13    0.047
  83. LP (   2) O  10                /137. RY*(   2) C   9                    1.03    1.19    0.032
  83. LP (   2) O  10                /139. RY*(   4) C   9                    1.48    1.58    0.045
  83. LP (   2) O  10                /141. RY*(   6) C   9                    0.99    2.21    0.043
  83. LP (   2) O  10                /142. RY*(   7) C   9                    0.90    1.35    0.032
  83. LP (   2) O  10                /422. BD*(   1) C   5 - C   9           16.93    0.60    0.090
  83. LP (   2) O  10                /426. BD*(   1) C   9 - O  11           17.96    0.81    0.110
  83. LP (   2) O  10                /439. BD*(   1) C  16 - H  20            3.75    0.72    0.048
  84. LP (   3) O  10                /138. RY*(   3) C   9                    3.69    2.24    0.091
  84. LP (   3) O  10                /143. RY*(   8) C   9                    0.63    2.07    0.036
  84. LP (   3) O  10                /425. BD*(   1) C   9 - O  10            0.88    0.80    0.026
  84. LP (   3) O  10                /426. BD*(   1) C   9 - O  11            0.52    0.80    0.020
  84. LP (   3) O  10                /427. BD*(   2) C   9 - O  11          102.92    0.26    0.146
  84. LP (   3) O  10                /439. BD*(   1) C  16 - H  20            1.04    0.72    0.027
  85. LP (   1) O  11                /136. RY*(   1) C   9                   10.24    1.35    0.105
  85. LP (   1) O  11                /137. RY*(   2) C   9                    1.76    1.58    0.047
  85. LP (   1) O  11                /422. BD*(   1) C   5 - C   9            0.97    0.99    0.028
  85. LP (   1) O  11                /425. BD*(   1) C   9 - O  10            3.56    1.19    0.058
  86. LP (   2) O  11                /137. RY*(   2) C   9                    1.53    1.19    0.039
  86. LP (   2) O  11                /139. RY*(   4) C   9                    0.81    1.58    0.033
  86. LP (   2) O  11                /140. RY*(   5) C   9                    1.67    1.79    0.051
  86. LP (   2) O  11                /141. RY*(   6) C   9                    0.54    2.21    0.032
  86. LP (   2) O  11                /420. BD*(   1) C   5 - H   6            0.87    0.70    0.023
  86. LP (   2) O  11                /422. BD*(   1) C   5 - C   9           18.64    0.60    0.095
  86. LP (   2) O  11                /425. BD*(   1) C   9 - O  10           16.75    0.80    0.106
  87. LP (   1) O  13                /163. RY*(   1) C  12                   13.35    1.27    0.116
  87. LP (   1) O  13                /424. BD*(   1) N   7 - C  12            1.62    1.14    0.039
  87. LP (   1) O  13                /430. BD*(   1) C  12 - C  14            1.75    1.07    0.039
  88. LP (   2) O  13                /164. RY*(   2) C  12                    2.74    1.51    0.059
  88. LP (   2) O  13                /166. RY*(   4) C  12                    0.58    1.62    0.028
  88. LP (   2) O  13                /167. RY*(   5) C  12                    1.39    1.62    0.044
  88. LP (   2) O  13                /168. RY*(   6) C  12                    0.55    1.44    0.026
  88. LP (   2) O  13                /421. BD*(   1) C   5 - N   7            0.54    0.60    0.016
  88. LP (   2) O  13                /424. BD*(   1) N   7 - C  12           21.28    0.74    0.114
  88. LP (   2) O  13                /430. BD*(   1) C  12 - C  14           18.03    0.67    0.100
 422. BD*(   1) C   5 - C   9        /112. RY*(   3) C   5                    0.93    0.46    0.079
 422. BD*(   1) C   5 - C   9        /137. RY*(   2) C   9                    0.56    0.59    0.066
 422. BD*(   1) C   5 - C   9        /139. RY*(   4) C   9                    1.22    0.98    0.133
 422. BD*(   1) C   5 - C   9        /142. RY*(   7) C   9                    0.64    0.75    0.085
 422. BD*(   1) C   5 - C   9        /416. BD*(   1) C   1 - H   2            0.93    0.08    0.031
 422. BD*(   1) C   5 - C   9        /417. BD*(   1) C   1 - H   3            1.07    0.07    0.033
 427. BD*(   2) C   9 - O  11        /138. RY*(   3) C   9                    2.54    1.98    0.142
 427. BD*(   2) C   9 - O  11        /143. RY*(   8) C   9                    0.63    1.81    0.068
 427. BD*(   2) C   9 - O  11        /146. RY*(   2) O  10                    0.53    1.25    0.052
 427. BD*(   2) C   9 - O  11        /155. RY*(   2) O  11                    1.27    1.18    0.078
 427. BD*(   2) C   9 - O  11        /419. BD*(   1) C   1 - C   5            1.22    0.36    0.042
 427. BD*(   2) C   9 - O  11        /421. BD*(   1) C   5 - N   7            3.03    0.31    0.059
 427. BD*(   2) C   9 - O  11        /426. BD*(   1) C   9 - O  11            1.34    0.55    0.051
 429. BD*(   2) C  12 - O  13        /165. RY*(   3) C  12                    1.37    1.56    0.098
 429. BD*(   2) C  12 - O  13        /166. RY*(   4) C  12                    1.91    1.36    0.109
 429. BD*(   2) C  12 - O  13        /170. RY*(   8) C  12                    0.62    1.90    0.074
 429. BD*(   2) C  12 - O  13        /173. RY*(   2) O  13                    1.91    1.16    0.101
 429. BD*(   2) C  12 - O  13        /431. BD*(   1) C  14 - C  16            0.52    0.55    0.035
 429. BD*(   2) C  12 - O  13        /432. BD*(   2) C  14 - C  16          105.32    0.02    0.060
 429. BD*(   2) C  12 - O  13        /433. BD*(   1) C  14 - C  17            0.53    0.54    0.035
 432. BD*(   2) C  14 - C  16        /184. RY*(   4) C  14                    0.68    0.73    0.047
 432. BD*(   2) C  14 - C  16        /201. RY*(   3) C  16                    2.55    0.66    0.087
 432. BD*(   2) C  14 - C  16        /211. RY*(   4) C  17                    0.53    0.69    0.041
 432. BD*(   2) C  14 - C  16        /424. BD*(   1) N   7 - C  12            0.74    0.46    0.036
 432. BD*(   2) C  14 - C  16        /428. BD*(   1) C  12 - O  13            0.53    0.56    0.036
 436. BD*(   2) C  15 - C  19        /193. RY*(   4) C  15                    2.46    0.90    0.104
 436. BD*(   2) C  15 - C  19        /220. RY*(   4) C  18                    0.60    0.90    0.051
 436. BD*(   2) C  15 - C  19        /228. RY*(   3) C  19                    0.57    0.63    0.042
 436. BD*(   2) C  15 - C  19        /229. RY*(   4) C  19                    2.55    0.66    0.090
 441. BD*(   2) C  17 - C  18        /211. RY*(   4) C  17                    0.90    0.69    0.057
 441. BD*(   2) C  17 - C  18        /212. RY*(   5) C  17                    0.69    1.79    0.081
 441. BD*(   2) C  17 - C  18        /220. RY*(   4) C  18                    0.57    0.89    0.051
 441. BD*(   2) C  17 - C  18        /221. RY*(   5) C  18                    1.02    1.58    0.092

 from unit  1 to unit  2
   7. BD (   1) C   5 - C   9        /264. RY*(   1) C  26                    0.08    1.45    0.009
   7. BD (   1) C   5 - C   9        /277. RY*(   1) H  28                    0.40    1.21    0.020
   7. BD (   1) C   5 - C   9        /294. RY*(   1) H  31                    0.10    1.37    0.010
   7. BD (   1) C   5 - C   9        /311. RY*(   1) H  34                    0.08    1.20    0.009
   7. BD (   1) C   5 - C   9        /450. BD*(   1) C  26 - H  28            0.20    1.05    0.013
   7. BD (   1) C   5 - C   9        /453. BD*(   1) C  29 - H  31            0.11    1.04    0.010
   7. BD (   1) C   5 - C   9        /456. BD*(   1) C  32 - H  34            0.08    1.04    0.008
   9. BD (   1) N   7 - C  12        /294. RY*(   1) H  31                    0.30    1.62    0.020
   9. BD (   1) N   7 - C  12        /453. BD*(   1) C  29 - H  31            0.07    1.29    0.008
  10. BD (   1) C   9 - O  10        /277. RY*(   1) H  28                    0.12    1.60    0.012
  10. BD (   1) C   9 - O  10        /294. RY*(   1) H  31                    0.30    1.76    0.021
  10. BD (   1) C   9 - O  10        /450. BD*(   1) C  26 - H  28            0.10    1.44    0.011
  10. BD (   1) C   9 - O  10        /453. BD*(   1) C  29 - H  31            0.21    1.43    0.016
  10. BD (   1) C   9 - O  10        /456. BD*(   1) C  32 - H  34            0.22    1.43    0.016
  11. BD (   1) C   9 - O  11        /277. RY*(   1) H  28                    0.06    1.60    0.009
  11. BD (   1) C   9 - O  11        /294. RY*(   1) H  31                    0.09    1.76    0.011
  11. BD (   1) C   9 - O  11        /450. BD*(   1) C  26 - H  28            0.47    1.44    0.023
  11. BD (   1) C   9 - O  11        /453. BD*(   1) C  29 - H  31            0.16    1.43    0.014
  12. BD (   2) C   9 - O  11        /277. RY*(   1) H  28                    0.11    0.96    0.009
  12. BD (   2) C   9 - O  11        /294. RY*(   1) H  31                    0.14    1.12    0.011
  12. BD (   2) C   9 - O  11        /336. RY*(   1) C  39                    0.05    1.09    0.007
  12. BD (   2) C   9 - O  11        /450. BD*(   1) C  26 - H  28            1.30    0.80    0.029
  12. BD (   2) C   9 - O  11        /452. BD*(   1) C  29 - H  30            0.08    0.75    0.007
  12. BD (   2) C   9 - O  11        /453. BD*(   1) C  29 - H  31            0.32    0.79    0.014
  12. BD (   2) C   9 - O  11        /461. BD*(   1) C  39 - H  40            0.09    0.74    0.007
  12. BD (   2) C   9 - O  11        /463. BD*(   1) C  39 - H  42            0.43    0.78    0.016
  13. BD (   1) C  12 - O  13        /284. RY*(   4) C  29                    0.10    1.87    0.012
  14. BD (   2) C  12 - O  13        /294. RY*(   1) H  31                    0.09    1.15    0.009
  14. BD (   2) C  12 - O  13        /446. BD*(   1) N  25 - C  29            0.39    0.57    0.013
  14. BD (   2) C  12 - O  13        /453. BD*(   1) C  29 - H  31            0.07    0.82    0.007
  14. BD (   2) C  12 - O  13        /462. BD*(   1) C  39 - H  41            0.46    0.81    0.017
  15. BD (   1) C  12 - C  14        /294. RY*(   1) H  31                    0.18    1.43    0.014
  15. BD (   1) C  12 - C  14        /349. RY*(   1) H  41                    0.08    1.12    0.008
  15. BD (   1) C  12 - C  14        /453. BD*(   1) C  29 - H  31            0.06    1.10    0.008
  16. BD (   1) C  14 - C  16        /294. RY*(   1) H  31                    0.09    1.47    0.011
  16. BD (   1) C  14 - C  16        /328. RY*(   1) H  37                    0.10    1.20    0.010
  17. BD (   2) C  14 - C  16        /328. RY*(   1) H  37                    0.12    0.77    0.009
  17. BD (   2) C  14 - C  16        /453. BD*(   1) C  29 - H  31            0.12    0.72    0.009
  17. BD (   2) C  14 - C  16        /459. BD*(   1) C  35 - H  37            0.47    0.69    0.018
  23. BD (   1) C  16 - C  19        /328. RY*(   1) H  37                    0.07    1.20    0.008
  24. BD (   1) C  16 - H  20        /294. RY*(   1) H  31                    0.06    1.30    0.008
  24. BD (   1) C  16 - H  20        /311. RY*(   1) H  34                    0.17    1.13    0.012
  24. BD (   1) C  16 - H  20        /453. BD*(   1) C  29 - H  31            0.08    0.97    0.008
  24. BD (   1) C  16 - H  20        /456. BD*(   1) C  32 - H  34            0.07    0.97    0.007
  61. CR (   1) C   9                /450. BD*(   1) C  26 - H  28            0.07   10.62    0.025
  62. CR (   1) O  10                /311. RY*(   1) H  34                    0.09   19.46    0.037
  62. CR (   1) O  10                /456. BD*(   1) C  32 - H  34            0.22   19.30    0.058
  63. CR (   1) O  11                /277. RY*(   1) H  28                    0.11   19.46    0.042
  63. CR (   1) O  11                /450. BD*(   1) C  26 - H  28            0.27   19.30    0.066
  81. LP (   1) N   7                /336. RY*(   1) C  39                    0.05    1.01    0.007
  81. LP (   1) N   7                /453. BD*(   1) C  29 - H  31            0.20    0.72    0.012
  82. LP (   1) O  10                /311. RY*(   1) H  34                    0.17    1.24    0.013
  82. LP (   1) O  10                /456. BD*(   1) C  32 - H  34            5.54    1.08    0.069
  82. LP (   1) O  10                /464. BD*(   1) C  43 - H  44            0.11    1.07    0.010
  83. LP (   2) O  10                /264. RY*(   1) C  26                    0.11    1.09    0.010
  83. LP (   2) O  10                /266. RY*(   3) C  26                    0.06    0.99    0.007
  83. LP (   2) O  10                /366. RY*(   1) H  44                    0.13    0.65    0.008
  83. LP (   2) O  10                /449. BD*(   1) C  26 - H  27            0.10    0.63    0.007
  83. LP (   2) O  10                /456. BD*(   1) C  32 - H  34            1.41    0.68    0.028
  83. LP (   2) O  10                /464. BD*(   1) C  43 - H  44            0.29    0.66    0.013
  84. LP (   3) O  10                /453. BD*(   1) C  29 - H  31            0.34    0.68    0.015
  84. LP (   3) O  10                /455. BD*(   1) C  32 - H  33            0.07    0.63    0.006
  84. LP (   3) O  10                /456. BD*(   1) C  32 - H  34            2.95    0.68    0.044
  85. LP (   1) O  11                /277. RY*(   1) H  28                    0.29    1.24    0.017
  85. LP (   1) O  11                /353. RY*(   1) H  42                    0.08    1.09    0.009
  85. LP (   1) O  11                /450. BD*(   1) C  26 - H  28            3.49    1.08    0.055
  85. LP (   1) O  11                /463. BD*(   1) C  39 - H  42            0.48    1.06    0.020
  86. LP (   2) O  11                /357. RY*(   1) C  43                    0.07    1.01    0.008
  86. LP (   2) O  11                /450. BD*(   1) C  26 - H  28            7.18    0.69    0.064
  87. LP (   1) O  13                /349. RY*(   1) H  41                    0.10    1.12    0.010
  87. LP (   1) O  13                /462. BD*(   1) C  39 - H  41            0.48    1.09    0.020
  88. LP (   2) O  13                /462. BD*(   1) C  39 - H  41            0.63    0.69    0.019
 422. BD*(   1) C   5 - C   9        /277. RY*(   1) H  28                    0.06    0.25    0.014
 422. BD*(   1) C   5 - C   9        /450. BD*(   1) C  26 - H  28            0.36    0.09    0.019
 427. BD*(   2) C   9 - O  11        /277. RY*(   1) H  28                    0.06    0.59    0.012
 427. BD*(   2) C   9 - O  11        /294. RY*(   1) H  31                    0.18    0.75    0.023
 427. BD*(   2) C   9 - O  11        /311. RY*(   1) H  34                    0.07    0.58    0.013
 427. BD*(   2) C   9 - O  11        /353. RY*(   1) H  42                    0.10    0.43    0.013
 427. BD*(   2) C   9 - O  11        /450. BD*(   1) C  26 - H  28            0.20    0.43    0.018
 427. BD*(   2) C   9 - O  11        /453. BD*(   1) C  29 - H  31            0.59    0.42    0.031
 427. BD*(   2) C   9 - O  11        /463. BD*(   1) C  39 - H  42            0.10    0.41    0.013
 429. BD*(   2) C  12 - O  13        /284. RY*(   4) C  29                    0.08    0.82    0.018
 429. BD*(   2) C  12 - O  13        /294. RY*(   1) H  31                    0.06    0.77    0.015
 429. BD*(   2) C  12 - O  13        /349. RY*(   1) H  41                    0.05    0.46    0.011
 429. BD*(   2) C  12 - O  13        /446. BD*(   1) N  25 - C  29            0.09    0.19    0.008
 429. BD*(   2) C  12 - O  13        /453. BD*(   1) C  29 - H  31            0.34    0.45    0.026

 from unit  2 to unit  1
  34. BD (   1) C  26 - H  27        /137. RY*(   2) C   9                    0.05    1.50    0.008
  35. BD (   1) C  26 - H  28        /137. RY*(   2) C   9                    0.19    1.48    0.015
  35. BD (   1) C  26 - H  28        /155. RY*(   2) O  11                    0.05    1.73    0.009
  35. BD (   1) C  26 - H  28        /156. RY*(   3) O  11                    0.06    2.29    0.010
  35. BD (   1) C  26 - H  28        /157. RY*(   4) O  11                    0.14    1.94    0.015
  35. BD (   1) C  26 - H  28        /422. BD*(   1) C   5 - C   9            0.05    0.89    0.006
  35. BD (   1) C  26 - H  28        /426. BD*(   1) C   9 - O  11            0.07    1.10    0.008
  35. BD (   1) C  26 - H  28        /427. BD*(   2) C   9 - O  11            0.06    0.56    0.006
  38. BD (   1) C  29 - H  31        /140. RY*(   5) C   9                    0.11    2.11    0.014
  38. BD (   1) C  29 - H  31        /142. RY*(   7) C   9                    0.06    1.66    0.009
  38. BD (   1) C  29 - H  31        /165. RY*(   3) C  12                    0.09    2.11    0.012
  38. BD (   1) C  29 - H  31        /166. RY*(   4) C  12                    0.16    1.92    0.016
  38. BD (   1) C  29 - H  31        /167. RY*(   5) C  12                    0.05    1.92    0.009
  38. BD (   1) C  29 - H  31        /425. BD*(   1) C   9 - O  10            0.08    1.12    0.009
  38. BD (   1) C  29 - H  31        /427. BD*(   2) C   9 - O  11            0.53    0.58    0.017
  38. BD (   1) C  29 - H  31        /429. BD*(   2) C  12 - O  13            0.62    0.55    0.018
  41. BD (   1) C  32 - H  34        /146. RY*(   2) O  10                    0.14    1.82    0.014
  41. BD (   1) C  32 - H  34        /148. RY*(   4) O  10                    0.19    1.92    0.017
  41. BD (   1) C  32 - H  34        /235. RY*(   1) H  20                    0.13    1.13    0.011
  41. BD (   1) C  32 - H  34        /425. BD*(   1) C   9 - O  10            0.05    1.11    0.007
  42. BD (   1) C  32 - C  35        /201. RY*(   3) C  16                    0.06    1.35    0.008
  42. BD (   1) C  32 - C  35        /235. RY*(   1) H  20                    0.06    1.26    0.008
  43. BD (   1) C  35 - H  36        /201. RY*(   3) C  16                    0.06    1.21    0.007
  44. BD (   1) C  35 - H  37        /201. RY*(   3) C  16                    0.18    1.22    0.013
  44. BD (   1) C  35 - H  37        /432. BD*(   2) C  14 - C  16            0.08    0.56    0.007
  47. BD (   1) C  39 - H  41        /423. BD*(   1) N   7 - H   8            0.06    0.92    0.006

 within unit  2
  30. BD (   1) N  25 - C  26        /281. RY*(   1) C  29                    0.88    1.64    0.034
  30. BD (   1) N  25 - C  26        /299. RY*(   2) C  32                    0.60    1.58    0.028
  30. BD (   1) N  25 - C  26        /382. RY*(   1) C  48                    0.81    1.62    0.033
  30. BD (   1) N  25 - C  26        /446. BD*(   1) N  25 - C  29            1.32    0.93    0.031
  30. BD (   1) N  25 - C  26        /447. BD*(   1) N  25 - C  32            1.39    0.93    0.032
  30. BD (   1) N  25 - C  26        /448. BD*(   1) N  25 - C  48            1.17    0.93    0.030
  30. BD (   1) N  25 - C  26        /452. BD*(   1) C  29 - H  30            1.01    1.14    0.030
  30. BD (   1) N  25 - C  26        /457. BD*(   1) C  32 - C  35            1.82    1.08    0.040
  30. BD (   1) N  25 - C  26        /466. BD*(   1) C  43 - H  46            0.82    1.14    0.027
  30. BD (   1) N  25 - C  26        /468. BD*(   1) C  48 - H  49            1.19    1.11    0.033
  31. BD (   1) N  25 - C  29        /265. RY*(   2) C  26                    0.71    1.54    0.030
  31. BD (   1) N  25 - C  29        /298. RY*(   1) C  32                    0.98    1.65    0.036
  31. BD (   1) N  25 - C  29        /383. RY*(   2) C  48                    0.89    1.59    0.034
  31. BD (   1) N  25 - C  29        /445. BD*(   1) N  25 - C  26            1.46    0.93    0.033
  31. BD (   1) N  25 - C  29        /447. BD*(   1) N  25 - C  32            1.32    0.94    0.032
  31. BD (   1) N  25 - C  29        /448. BD*(   1) N  25 - C  48            1.42    0.94    0.033
  31. BD (   1) N  25 - C  29        /451. BD*(   1) C  26 - C  43            1.45    1.09    0.036
  31. BD (   1) N  25 - C  29        /455. BD*(   1) C  32 - H  33            1.15    1.14    0.032
  31. BD (   1) N  25 - C  29        /462. BD*(   1) C  39 - H  41            0.72    1.17    0.026
  31. BD (   1) N  25 - C  29        /469. BD*(   1) C  48 - C  50            2.31    1.07    0.044
  32. BD (   1) N  25 - C  32        /264. RY*(   1) C  26                    0.86    1.60    0.033
  32. BD (   1) N  25 - C  32        /282. RY*(   2) C  29                    0.80    1.58    0.032
  32. BD (   1) N  25 - C  32        /382. RY*(   1) C  48                    0.84    1.64    0.033
  32. BD (   1) N  25 - C  32        /445. BD*(   1) N  25 - C  26            1.15    0.93    0.029
  32. BD (   1) N  25 - C  32        /446. BD*(   1) N  25 - C  29            1.54    0.94    0.034
  32. BD (   1) N  25 - C  32        /448. BD*(   1) N  25 - C  48            1.25    0.94    0.031
  32. BD (   1) N  25 - C  32        /449. BD*(   1) C  26 - H  27            0.64    1.14    0.024
  32. BD (   1) N  25 - C  32        /454. BD*(   1) C  29 - C  39            1.80    1.10    0.040
  32. BD (   1) N  25 - C  32        /458. BD*(   1) C  35 - H  36            0.85    1.14    0.028
  32. BD (   1) N  25 - C  32        /467. BD*(   1) H  47 - C  48            1.13    1.13    0.032
  33. BD (   1) N  25 - C  48        /264. RY*(   1) C  26                    1.15    1.62    0.039
  33. BD (   1) N  25 - C  48        /281. RY*(   1) C  29                    1.06    1.67    0.038
  33. BD (   1) N  25 - C  48        /282. RY*(   2) C  29                    0.73    1.60    0.031
  33. BD (   1) N  25 - C  48        /298. RY*(   1) C  32                    0.92    1.67    0.035
  33. BD (   1) N  25 - C  48        /445. BD*(   1) N  25 - C  26            1.20    0.95    0.030
  33. BD (   1) N  25 - C  48        /446. BD*(   1) N  25 - C  29            1.24    0.96    0.031
  33. BD (   1) N  25 - C  48        /447. BD*(   1) N  25 - C  32            1.23    0.96    0.031
  33. BD (   1) N  25 - C  48        /450. BD*(   1) C  26 - H  28            0.53    1.22    0.023
  33. BD (   1) N  25 - C  48        /453. BD*(   1) C  29 - H  31            0.76    1.21    0.027
  33. BD (   1) N  25 - C  48        /456. BD*(   1) C  32 - H  34            0.75    1.21    0.027
  33. BD (   1) N  25 - C  48        /472. BD*(   1) C  50 - H  53            0.92    1.15    0.029
  34. BD (   1) C  26 - H  27        /357. RY*(   1) C  43                    0.51    1.32    0.023
  34. BD (   1) C  26 - H  27        /447. BD*(   1) N  25 - C  32            2.28    0.75    0.037
  34. BD (   1) C  26 - H  27        /450. BD*(   1) C  26 - H  28            0.54    1.01    0.021
  34. BD (   1) C  26 - H  27        /464. BD*(   1) C  43 - H  44            2.66    0.98    0.046
  34. BD (   1) C  26 - H  27        /468. BD*(   1) C  48 - H  49            0.51    0.93    0.019
  35. BD (   1) C  26 - H  28        /357. RY*(   1) C  43                    0.95    1.30    0.032
  35. BD (   1) C  26 - H  28        /448. BD*(   1) N  25 - C  48            2.26    0.73    0.036
  35. BD (   1) C  26 - H  28        /449. BD*(   1) C  26 - H  27            0.66    0.93    0.022
  35. BD (   1) C  26 - H  28        /451. BD*(   1) C  26 - C  43            1.22    0.89    0.029
  35. BD (   1) C  26 - H  28        /452. BD*(   1) C  29 - H  30            0.51    0.93    0.020
  35. BD (   1) C  26 - H  28        /465. BD*(   1) C  43 - H  45            3.70    0.93    0.053
  36. BD (   1) C  26 - C  43        /299. RY*(   2) C  32                    0.66    1.50    0.028
  36. BD (   1) C  26 - C  43        /446. BD*(   1) N  25 - C  29            1.22    0.85    0.029
  36. BD (   1) C  26 - C  43        /449. BD*(   1) C  26 - H  27            0.79    1.06    0.026
  36. BD (   1) C  26 - C  43        /450. BD*(   1) C  26 - H  28            1.32    1.11    0.035
  36. BD (   1) C  26 - C  43        /464. BD*(   1) C  43 - H  44            0.53    1.09    0.021
  36. BD (   1) C  26 - C  43        /465. BD*(   1) C  43 - H  45            0.53    1.06    0.021
  36. BD (   1) C  26 - C  43        /466. BD*(   1) C  43 - H  46            0.57    1.07    0.022
  37. BD (   1) C  29 - H  30        /336. RY*(   1) C  39                    0.59    1.30    0.025
  37. BD (   1) C  29 - H  30        /445. BD*(   1) N  25 - C  26            2.52    0.74    0.039
  37. BD (   1) C  29 - H  30        /453. BD*(   1) C  29 - H  31            0.52    1.00    0.020
  37. BD (   1) C  29 - H  30        /454. BD*(   1) C  29 - C  39            0.53    0.91    0.020
  37. BD (   1) C  29 - H  30        /463. BD*(   1) C  39 - H  42            2.79    0.99    0.047
  38. BD (   1) C  29 - H  31        /336. RY*(   1) C  39                    0.81    1.30    0.029
  38. BD (   1) C  29 - H  31        /448. BD*(   1) N  25 - C  48            2.57    0.75    0.039
  38. BD (   1) C  29 - H  31        /452. BD*(   1) C  29 - H  30            0.52    0.96    0.020
  38. BD (   1) C  29 - H  31        /454. BD*(   1) C  29 - C  39            1.04    0.91    0.028
  38. BD (   1) C  29 - H  31        /461. BD*(   1) C  39 - H  40            3.18    0.95    0.049
  39. BD (   1) C  29 - C  39        /265. RY*(   2) C  26                    0.50    1.46    0.024
  39. BD (   1) C  29 - C  39        /447. BD*(   1) N  25 - C  32            1.39    0.86    0.031
  39. BD (   1) C  29 - C  39        /452. BD*(   1) C  29 - H  30            0.96    1.07    0.029
  39. BD (   1) C  29 - C  39        /453. BD*(   1) C  29 - H  31            1.45    1.11    0.036
  39. BD (   1) C  29 - C  39        /461. BD*(   1) C  39 - H  40            0.52    1.06    0.021
  39. BD (   1) C  29 - C  39        /462. BD*(   1) C  39 - H  41            0.66    1.09    0.024
  39. BD (   1) C  29 - C  39        /463. BD*(   1) C  39 - H  42            0.54    1.09    0.022
  40. BD (   1) C  32 - H  33        /446. BD*(   1) N  25 - C  29            2.60    0.75    0.040
  40. BD (   1) C  32 - H  33        /456. BD*(   1) C  32 - H  34            0.52    1.01    0.021
  40. BD (   1) C  32 - H  33        /459. BD*(   1) C  35 - H  37            3.04    0.98    0.049
  41. BD (   1) C  32 - H  34        /315. RY*(   1) C  35                    0.88    1.37    0.031
  41. BD (   1) C  32 - H  34        /448. BD*(   1) N  25 - C  48            3.41    0.74    0.045
  41. BD (   1) C  32 - H  34        /455. BD*(   1) C  32 - H  33            0.69    0.94    0.023
  41. BD (   1) C  32 - H  34        /457. BD*(   1) C  32 - C  35            0.96    0.89    0.026
  41. BD (   1) C  32 - H  34        /460. BD*(   1) C  35 - H  38            3.27    0.93    0.049
  42. BD (   1) C  32 - C  35        /445. BD*(   1) N  25 - C  26            1.63    0.86    0.034
  42. BD (   1) C  32 - C  35        /455. BD*(   1) C  32 - H  33            0.86    1.07    0.027
  42. BD (   1) C  32 - C  35        /456. BD*(   1) C  32 - H  34            1.17    1.12    0.032
  42. BD (   1) C  32 - C  35        /458. BD*(   1) C  35 - H  36            0.58    1.07    0.022
  42. BD (   1) C  32 - C  35        /459. BD*(   1) C  35 - H  37            0.61    1.09    0.023
  42. BD (   1) C  32 - C  35        /460. BD*(   1) C  35 - H  38            0.54    1.06    0.021
  43. BD (   1) C  35 - H  36        /447. BD*(   1) N  25 - C  32            7.04    0.73    0.064
  43. BD (   1) C  35 - H  36        /457. BD*(   1) C  32 - C  35            0.58    0.88    0.020
  44. BD (   1) C  35 - H  37        /455. BD*(   1) C  32 - H  33            2.94    0.94    0.047
  45. BD (   1) C  35 - H  38        /456. BD*(   1) C  32 - H  34            2.53    0.99    0.045
  46. BD (   1) C  39 - H  40        /453. BD*(   1) C  29 - H  31            2.67    0.98    0.046
  47. BD (   1) C  39 - H  41        /446. BD*(   1) N  25 - C  29            7.67    0.71    0.066
  47. BD (   1) C  39 - H  41        /454. BD*(   1) C  29 - C  39            0.68    0.87    0.022
  48. BD (   1) C  39 - H  42        /452. BD*(   1) C  29 - H  30            3.10    0.93    0.048
  49. BD (   1) C  43 - H  44        /449. BD*(   1) C  26 - H  27            3.42    0.92    0.050
  50. BD (   1) C  43 - H  45        /264. RY*(   1) C  26                    0.64    1.39    0.027
  50. BD (   1) C  43 - H  45        /450. BD*(   1) C  26 - H  28            1.82    0.99    0.038
  51. BD (   1) C  43 - H  46        /445. BD*(   1) N  25 - C  26            7.52    0.71    0.066
  51. BD (   1) C  43 - H  46        /451. BD*(   1) C  26 - C  43            0.58    0.88    0.020
  52. BD (   1) H  47 - C  48        /447. BD*(   1) N  25 - C  32            3.00    0.77    0.043
  52. BD (   1) H  47 - C  48        /471. BD*(   1) C  50 - H  52            3.20    0.96    0.050
  53. BD (   1) C  48 - H  49        /395. RY*(   1) C  50                    0.75    1.36    0.029
  53. BD (   1) C  48 - H  49        /445. BD*(   1) N  25 - C  26            2.83    0.76    0.042
  53. BD (   1) C  48 - H  49        /470. BD*(   1) C  50 - H  51            3.10    0.96    0.049
  54. BD (   1) C  48 - C  50        /446. BD*(   1) N  25 - C  29            1.51    0.89    0.033
  54. BD (   1) C  48 - C  50        /467. BD*(   1) H  47 - C  48            0.85    1.07    0.027
  54. BD (   1) C  48 - C  50        /468. BD*(   1) C  48 - H  49            0.82    1.07    0.026
  54. BD (   1) C  48 - C  50        /470. BD*(   1) C  50 - H  51            0.57    1.08    0.022
  54. BD (   1) C  48 - C  50        /471. BD*(   1) C  50 - H  52            0.55    1.07    0.022
  54. BD (   1) C  48 - C  50        /472. BD*(   1) C  50 - H  53            0.56    1.07    0.022
  55. BD (   1) C  50 - H  51        /468. BD*(   1) C  48 - H  49            3.03    0.94    0.048
  56. BD (   1) C  50 - H  52        /467. BD*(   1) H  47 - C  48            2.97    0.94    0.047
  57. BD (   1) C  50 - H  53        /448. BD*(   1) N  25 - C  48            6.47    0.75    0.063
  72. CR (   1) N  25                /266. RY*(   3) C  26                    0.72   15.08    0.093
  72. CR (   1) N  25                /283. RY*(   3) C  29                    0.75   15.15    0.095
  72. CR (   1) N  25                /300. RY*(   3) C  32                    0.60   15.15    0.085
  72. CR (   1) N  25                /384. RY*(   3) C  48                    0.58   15.11    0.083
  73. CR (   1) C  26                /273. RY*(   1) H  27                    0.61   10.54    0.072
  73. CR (   1) C  26                /277. RY*(   1) H  28                    1.71   10.76    0.122
  73. CR (   1) C  26                /359. RY*(   3) C  43                    1.17   10.76    0.100
  74. CR (   1) C  29                /290. RY*(   1) H  30                    0.69   10.56    0.076
  74. CR (   1) C  29                /294. RY*(   1) H  31                    1.13   10.93    0.099
  74. CR (   1) C  29                /338. RY*(   3) C  39                    1.18   10.78    0.101
  75. CR (   1) C  32                /307. RY*(   1) H  33                    0.70   10.58    0.077
  75. CR (   1) C  32                /311. RY*(   1) H  34                    1.52   10.76    0.114
  75. CR (   1) C  32                /317. RY*(   3) C  35                    1.18   10.73    0.101
  75. CR (   1) C  32                /448. BD*(   1) N  25 - C  48            0.54   10.35    0.067
  76. CR (   1) C  35                /299. RY*(   2) C  32                    0.74   10.96    0.081
  76. CR (   1) C  35                /324. RY*(   1) H  36                    0.70   10.55    0.077
  76. CR (   1) C  35                /328. RY*(   1) H  37                    0.83   10.62    0.084
  76. CR (   1) C  35                /332. RY*(   1) H  38                    0.66   10.52    0.074
  77. CR (   1) C  39                /282. RY*(   2) C  29                    0.81   10.93    0.084
  77. CR (   1) C  39                /345. RY*(   1) H  40                    0.66   10.52    0.074
  77. CR (   1) C  39                /349. RY*(   1) H  41                    0.93   10.56    0.088
  77. CR (   1) C  39                /353. RY*(   1) H  42                    0.87   10.56    0.086
  78. CR (   1) C  43                /265. RY*(   2) C  26                    0.67   10.91    0.076
  78. CR (   1) C  43                /366. RY*(   1) H  44                    0.81   10.52    0.083
  78. CR (   1) C  43                /370. RY*(   1) H  45                    0.66   10.53    0.075
  78. CR (   1) C  43                /374. RY*(   1) H  46                    0.68   10.53    0.075
  79. CR (   1) C  48                /378. RY*(   1) H  47                    0.75   10.57    0.079
  79. CR (   1) C  48                /391. RY*(   1) H  49                    0.71   10.55    0.078
  79. CR (   1) C  48                /397. RY*(   3) C  50                    1.31   10.69    0.106
  79. CR (   1) C  48                /445. BD*(   1) N  25 - C  26            0.51   10.37    0.065
  79. CR (   1) C  48                /447. BD*(   1) N  25 - C  32            0.52   10.38    0.066
  80. CR (   1) C  50                /383. RY*(   2) C  48                    0.51   10.99    0.067
  80. CR (   1) C  50                /404. RY*(   1) H  51                    0.74   10.54    0.079
  80. CR (   1) C  50                /408. RY*(   1) H  52                    0.72   10.55    0.078
  80. CR (   1) C  50                /412. RY*(   1) H  53                    0.70   10.53    0.077


 Natural Bond Orbitals (Summary):

                                                            Principal Delocalizations
           NBO                        Occupancy    Energy   (geminal,vicinal,remote)
 ====================================================================================
 Molecular unit  1  (C10H10NO3)
     1. BD (   1) C   1 - H   2          1.98677    -0.46216  420(v),113(v)
     2. BD (   1) C   1 - H   3          1.98743    -0.46712  422(v)
     3. BD (   1) C   1 - H   4          1.98387    -0.46502  421(v)
     4. BD (   1) C   1 - C   5          1.97731    -0.58348  424(v),425(v),420(g),427(v)
                                                    422(g),123(v),421(g),417(g)
                                                    418(g),416(g),136(v),125(v)
     5. BD (   1) C   5 - H   6          1.96965    -0.47389  423(v),426(v),416(v),419(g)
     6. BD (   1) C   5 - N   7          1.97793    -0.70889  427(v),428(v),424(g),418(v)
                                                    167(v),164(v),90(v),423(g)
                                                    419(g)
     7. BD (   1) C   5 - C   9          1.96824    -0.56309  417(v),419(g),154(v),145(v)
                                                    89(v),123(v),424(v),420(g)
                                                    277(r),450(r),453(r),294(r)
                                                    311(r),264(r),456(r)
     8. BD (   1) N   7 - H   8          1.97988    -0.59985  430(v),420(v),428(v),111(v)
                                                    163(v),424(g),110(v)
     9. BD (   1) N   7 - C  12          1.98815    -0.80903  421(g),110(v),433(v),430(g)
                                                    423(g),182(v),428(g),419(v)
                                                    294(r),453(r)
    10. BD (   1) C   9 - O  10          1.99473    -0.95436  136(g),110(v),419(v),426(g)
                                                    422(g),137(g),294(r),456(r)
                                                    453(r),277(r),450(r)
    11. BD (   1) C   9 - O  11          1.99458    -0.95662  136(g),110(v),420(v),422(g)
                                                    425(g),450(r),453(r),294(r)
                                                    277(r)
    12. BD (   2) C   9 - O  11          1.98273    -0.31263  427(g),421(v),450(r),146(v)
                                                    463(r),453(r),294(r),277(r)
                                                    461(r),452(r),336(r)
    13. BD (   1) C  12 - O  13          1.99114    -1.01188  421(v),430(g),163(g),431(v)
                                                    424(g),182(v),284(r)
    14. BD (   2) C  12 - O  13          1.98199    -0.34324  432(v),429(g),431(v),462(r)
                                                    446(r),294(r),453(r)
    15. BD (   1) C  12 - C  14          1.97002    -0.62586  431(g),440(v),423(v),433(g)
                                                    438(v),208(v),428(g),125(v)
                                                    172(v),199(v),424(g),294(r)
                                                    349(r),453(r)
    16. BD (   1) C  14 - C  16          1.96966    -0.66737  433(g),438(g),430(g),442(v)
                                                    444(v),439(g),428(v),227(v)
                                                    226(v),208(v),328(r),294(r)
    17. BD (   2) C  14 - C  16          1.64794    -0.23890  441(v),436(v),429(v),211(v)
                                                    428(v),424(v),229(v),230(v)
                                                    459(r),328(r),453(r)
    18. BD (   1) C  14 - C  17          1.96772    -0.66026  431(g),440(g),439(v),443(v)
                                                    430(g),424(v),163(v),442(g)
                                                    218(v),217(v),199(v),429(v)
    19. BD (   1) C  15 - C  18          1.97748    -0.67126  440(g),435(g),444(v),442(v)
                                                    209(v),443(g),437(g),227(v)
                                                    226(v)
    20. BD (   1) C  15 - C  19          1.97820    -0.67359  438(g),434(g),443(v),439(v)
                                                    200(v),437(g),444(g),218(v)
                                                    199(v),217(v)
    21. BD (   2) C  15 - C  19          1.66796    -0.24332  432(v),441(v),220(v),201(v)
                                                    202(v)
    22. BD (   1) C  15 - H  24          1.98088    -0.50197  438(v),440(v),435(g),434(g)
                                                    226(v),217(v)
    23. BD (   1) C  16 - C  19          1.97492    -0.66633  430(v),431(g),435(g),437(v)
                                                    439(g),181(v),444(g),191(v)
                                                    190(v),328(r)
    24. BD (   1) C  16 - H  20          1.97543    -0.48971  433(v),435(v),431(g),438(g)
                                                    181(v),226(v),311(r),453(r)
                                                    456(r),294(r)
    25. BD (   1) C  17 - C  18          1.97683    -0.67349  433(g),434(g),430(v),437(v)
                                                    442(g),443(g),191(v),182(v)
                                                    181(v),190(v)
    26. BD (   2) C  17 - C  18          1.66230    -0.24119  436(v),432(v),194(v),184(v)
                                                    220(g)
    27. BD (   1) C  17 - H  21          1.97875    -0.49079  431(v),434(v),440(g),433(g)
                                                    181(v),217(v)
    28. BD (   1) C  18 - H  22          1.98015    -0.49900  433(v),435(v),440(g),434(g)
                                                    190(v),208(v)
    29. BD (   1) C  19 - H  23          1.98016    -0.49709  431(v),434(v),438(g),435(g)
                                                    199(v),190(v)
    58. CR (   1) C   1                  1.99922   -10.04305  113(v),98(v),106(v),102(v)
    59. CR (   1) C   5                  1.99896   -10.07954  424(v),137(v),91(v),119(v)
                                                    142(v)
    60. CR (   1) N   7                  1.99915   -14.18039  164(v),111(v),168(v),430(v)
                                                    132(v)
    61. CR (   1) C   9                  1.99932   -10.13131  112(v),450(r)
    62. CR (   1) O  10                  1.99971   -18.82293  136(v),137(v),426(v),422(v)
                                                    456(r),311(r)
    63. CR (   1) O  11                  1.99973   -18.81402  136(v),137(v),422(v),425(v)
                                                    450(r),277(r)
    64. CR (   1) C  12                  1.99909   -10.15388  421(v),431(v),181(v),433(v)
                                                    423(v),183(v)
    65. CR (   1) O  13                  1.99974   -18.83699  163(v),430(v),424(v)
    66. CR (   1) C  14                  1.99877   -10.05615  209(v),200(v),164(v),440(v)
                                                    438(v),439(v),442(v),424(v)
                                                    433(g)
    67. CR (   1) C  15                  1.99893   -10.05772  218(v),227(v),438(v),440(v)
                                                    444(v),443(v),251(v),219(v)
                                                    228(v)
    68. CR (   1) C  16                  1.99889   -10.04387  227(v),182(v),235(v),430(v)
                                                    433(v),435(v),444(v)
    69. CR (   1) C  17                  1.99892   -10.05039  218(v),431(v),434(v),430(v)
                                                    183(v),239(v),443(v),181(v)
                                                    219(v)
    70. CR (   1) C  18                  1.99893   -10.05492  191(v),433(v),210(v),435(v)
                                                    442(v),437(v),243(v),209(v)
                                                    192(v)
    71. CR (   1) C  19                  1.99892   -10.05379  191(v),431(v),200(v),434(v)
                                                    439(v),437(v),247(v),202(v)
    81. LP (   1) N   7                  1.67609    -0.23884  429(v),422(v),165(v),427(r)
                                                    419(v),133(v),114(v),420(v)
                                                    418(r),453(r),336(r)
    82. LP (   1) O  10                  1.95173    -0.60705  136(v),456(r),137(v),439(r)
                                                    426(v),422(v),311(r),464(r)
    83. LP (   2) O  10                  1.87821    -0.20605  426(v),422(v),439(r),139(v)
                                                    456(r),137(v),141(v),142(v)
                                                    464(r),366(r),264(r),449(r)
                                                    266(r)
    84. LP (   3) O  10                  1.59556    -0.19964  427(v),138(v),456(r),439(r)
                                                    425(g),143(v),426(v),453(r)
                                                    455(r)
    85. LP (   1) O  11                  1.96168    -0.59542  136(v),425(v),450(r),137(v)
                                                    422(v),463(r),277(r),353(r)
    86. LP (   2) O  11                  1.86454    -0.20733  422(v),425(v),450(r),140(v)
                                                    137(v),420(r),139(v),141(v)
                                                    357(r)
    87. LP (   1) O  13                  1.97219    -0.62666  163(v),430(v),424(v),462(r)
                                                    349(r)
    88. LP (   2) O  13                  1.87243    -0.22813  424(v),430(v),164(v),167(v)
                                                    462(r),166(v),168(v),421(r)
    89. RY*(   1) C   1                  0.00367     0.76615   
    90. RY*(   2) C   1                  0.00228     0.76443   
    91. RY*(   3) C   1                  0.00079     0.78669   
    92. RY*(   4) C   1                  0.00020     0.84647   
    93. RY*(   5) C   1                  0.00007     2.18414   
    94. RY*(   6) C   1                  0.00006     2.21021   
    95. RY*(   7) C   1                  0.00001     2.25315   
    96. RY*(   8) C   1                  0.00001     2.16202   
    97. RY*(   9) C   1                  0.00001     2.19241   
    98. RY*(   1) H   2                  0.00386     0.43235   
    99. RY*(   2) H   2                  0.00021     1.81338   
   100. RY*(   3) H   2                  0.00016     1.83235   
   101. RY*(   4) H   2                  0.00005     2.37716   
   102. RY*(   1) H   3                  0.00234     0.40916   
   103. RY*(   2) H   3                  0.00019     1.81948   
   104. RY*(   3) H   3                  0.00013     1.81701   
   105. RY*(   4) H   3                  0.00004     2.30252   
   106. RY*(   1) H   4                  0.00123     0.46623   
   107. RY*(   2) H   4                  0.00022     1.83106   
   108. RY*(   3) H   4                  0.00013     1.80489   
   109. RY*(   4) H   4                  0.00003     2.26119   
   110. RY*(   1) C   5                  0.00745     0.96474   
   111. RY*(   2) C   5                  0.00293     0.68440   
   112. RY*(   3) C   5                  0.00263     0.85140   
   113. RY*(   4) C   5                  0.00155     1.02312   
   114. RY*(   5) C   5                  0.00107     2.07099   
   115. RY*(   6) C   5                  0.00060     2.20804   
   116. RY*(   7) C   5                  0.00031     2.11471   
   117. RY*(   8) C   5                  0.00020     2.17516   
   118. RY*(   9) C   5                  0.00016     2.28937   
   119. RY*(   1) H   6                  0.00346     0.45697   
   120. RY*(   2) H   6                  0.00014     1.94775   
   121. RY*(   3) H   6                  0.00010     1.90261   
   122. RY*(   4) H   6                  0.00004     2.28312   
   123. RY*(   1) N   7                  0.00430     1.00203   
   124. RY*(   2) N   7                  0.00267     1.21156   
   125. RY*(   3) N   7                  0.00239     1.44218   
   126. RY*(   4) N   7                  0.00085     1.73414   
   127. RY*(   5) N   7                  0.00029     2.38205   
   128. RY*(   6) N   7                  0.00015     2.44884   
   129. RY*(   7) N   7                  0.00007     2.61486   
   130. RY*(   8) N   7                  0.00002     2.41930   
   131. RY*(   9) N   7                  0.00003     2.57511   
   132. RY*(   1) H   8                  0.00679     0.54073   
   133. RY*(   2) H   8                  0.00051     1.72935   
   134. RY*(   3) H   8                  0.00026     1.96488   
   135. RY*(   4) H   8                  0.00004     2.39808   
   136. RY*(   1) C   9                  0.02758     0.75471   
   137. RY*(   2) C   9                  0.01501     0.98101   
   138. RY*(   3) C   9                  0.00755     2.04076   
   139. RY*(   4) C   9                  0.00380     1.37734   
   140. RY*(   5) C   9                  0.00310     1.58424   
   141. RY*(   6) C   9                  0.00264     2.00082   
   142. RY*(   7) C   9                  0.00125     1.14036   
   143. RY*(   8) C   9                  0.00018     1.87156   
   144. RY*(   9) C   9                  0.00004     2.21495   
   145. RY*(   1) O  10                  0.00183     1.38687   
   146. RY*(   2) O  10                  0.00108     1.30888   
   147. RY*(   3) O  10                  0.00068     1.69898   
   148. RY*(   4) O  10                  0.00032     1.40602   
   149. RY*(   5) O  10                  0.00004     2.87367   
   150. RY*(   6) O  10                  0.00003     3.23740   
   151. RY*(   7) O  10                  0.00001     2.86523   
   152. RY*(   8) O  10                  0.00001     2.79883   
   153. RY*(   9) O  10                  0.00000     2.78146   
   154. RY*(   1) O  11                  0.00204     1.35192   
   155. RY*(   2) O  11                  0.00104     1.23339   
   156. RY*(   3) O  11                  0.00065     1.79225   
   157. RY*(   4) O  11                  0.00019     1.43837   
   158. RY*(   5) O  11                  0.00002     3.22988   
   159. RY*(   6) O  11                  0.00001     2.76418   
   160. RY*(   7) O  11                  0.00000     2.81984   
   161. RY*(   8) O  11                  0.00001     2.83040   
   162. RY*(   9) O  11                  0.00001     2.83348   
   163. RY*(   1) C  12                  0.01856     0.63866   
   164. RY*(   2) C  12                  0.00957     1.27927   
   165. RY*(   3) C  12                  0.00616     1.58849   
   166. RY*(   4) C  12                  0.00332     1.39521   
   167. RY*(   5) C  12                  0.00235     1.39465   
   168. RY*(   6) C  12                  0.00112     1.21315   
   169. RY*(   7) C  12                  0.00079     2.07202   
   170. RY*(   8) C  12                  0.00029     1.93501   
   171. RY*(   9) C  12                  0.00004     2.20811   
   172. RY*(   1) O  13                  0.00205     1.25554   
   173. RY*(   2) O  13                  0.00101     1.19178   
   174. RY*(   3) O  13                  0.00013     1.63723   
   175. RY*(   4) O  13                  0.00010     1.18786   
   176. RY*(   5) O  13                  0.00003     3.22472   
   177. RY*(   6) O  13                  0.00001     2.87813   
   178. RY*(   7) O  13                  0.00001     2.95460   
   179. RY*(   8) O  13                  0.00001     2.79165   
   180. RY*(   9) O  13                  0.00001     2.76339   
   181. RY*(   1) C  14                  0.00583     1.21090   
   182. RY*(   2) C  14                  0.00435     0.89805   
   183. RY*(   3) C  14                  0.00259     0.65862   
   184. RY*(   4) C  14                  0.00118     0.77559   
   185. RY*(   5) C  14                  0.00070     1.92502   
   186. RY*(   6) C  14                  0.00029     2.21016   
   187. RY*(   7) C  14                  0.00021     2.29051   
   188. RY*(   8) C  14                  0.00016     2.16179   
   189. RY*(   9) C  14                  0.00003     2.22024   
   190. RY*(   1) C  15                  0.00525     1.18506   
   191. RY*(   2) C  15                  0.00265     0.66166   
   192. RY*(   3) C  15                  0.00099     0.64768   
   193. RY*(   4) C  15                  0.00072     0.94522   
   194. RY*(   5) C  15                  0.00067     1.62225   
   195. RY*(   6) C  15                  0.00014     2.39888   
   196. RY*(   7) C  15                  0.00005     2.26928   
   197. RY*(   8) C  15                  0.00000     1.86027   
   198. RY*(   9) C  15                  0.00000     2.23206   
   199. RY*(   1) C  16                  0.00558     1.23966   
   200. RY*(   2) C  16                  0.00290     0.81790   
   201. RY*(   3) C  16                  0.00159     0.71214   
   202. RY*(   4) C  16                  0.00095     0.71687   
   203. RY*(   5) C  16                  0.00066     1.92005   
   204. RY*(   6) C  16                  0.00013     2.43546   
   205. RY*(   7) C  16                  0.00009     2.35195   
   206. RY*(   8) C  16                  0.00005     1.99627   
   207. RY*(   9) C  16                  0.00002     2.29149   
   208. RY*(   1) C  17                  0.00645     1.12968   
   209. RY*(   2) C  17                  0.00340     0.75109   
   210. RY*(   3) C  17                  0.00112     0.63189   
   211. RY*(   4) C  17                  0.00097     0.74114   
   212. RY*(   5) C  17                  0.00063     1.83847   
   213. RY*(   6) C  17                  0.00014     2.40150   
   214. RY*(   7) C  17                  0.00006     2.37118   
   215. RY*(   8) C  17                  0.00001     2.01119   
   216. RY*(   9) C  17                  0.00001     2.14677   
   217. RY*(   1) C  18                  0.00537     1.18029   
   218. RY*(   2) C  18                  0.00263     0.66672   
   219. RY*(   3) C  18                  0.00092     0.67186   
   220. RY*(   4) C  18                  0.00071     0.94004   
   221. RY*(   5) C  18                  0.00062     1.63237   
   222. RY*(   6) C  18                  0.00014     2.40079   
   223. RY*(   7) C  18                  0.00005     2.27115   
   224. RY*(   8) C  18                  0.00000     1.85754   
   225. RY*(   9) C  18                  0.00000     2.24091   
   226. RY*(   1) C  19                  0.00575     1.17995   
   227. RY*(   2) C  19                  0.00262     0.67853   
   228. RY*(   3) C  19                  0.00093     0.67230   
   229. RY*(   4) C  19                  0.00079     0.69950   
   230. RY*(   5) C  19                  0.00063     1.88178   
   231. RY*(   6) C  19                  0.00014     2.40422   
   232. RY*(   7) C  19                  0.00005     2.29679   
   233. RY*(   8) C  19                  0.00001     2.02012   
   234. RY*(   9) C  19                  0.00001     2.10764   
   235. RY*(   1) H  20                  0.00712     0.62134   
   236. RY*(   2) H  20                  0.00018     1.74056   
   237. RY*(   3) H  20                  0.00012     2.37056   
   238. RY*(   4) H  20                  0.00008     2.09862   
   239. RY*(   1) H  21                  0.00291     0.37613   
   240. RY*(   2) H  21                  0.00016     1.68462   
   241. RY*(   3) H  21                  0.00009     2.02429   
   242. RY*(   4) H  21                  0.00007     2.36440   
   243. RY*(   1) H  22                  0.00165     0.36514   
   244. RY*(   2) H  22                  0.00018     1.65726   
   245. RY*(   3) H  22                  0.00009     1.98300   
   246. RY*(   4) H  22                  0.00006     2.33803   
   247. RY*(   1) H  23                  0.00176     0.37093   
   248. RY*(   2) H  23                  0.00018     1.66706   
   249. RY*(   3) H  23                  0.00009     1.99408   
   250. RY*(   4) H  23                  0.00006     2.34710   
   251. RY*(   1) H  24                  0.00167     0.36067   
   252. RY*(   2) H  24                  0.00018     1.65556   
   253. RY*(   3) H  24                  0.00009     1.97806   
   254. RY*(   4) H  24                  0.00006     2.33664   
   416. BD*(   1) C   1 - H   2          0.01102     0.47165   
   417. BD*(   1) C   1 - H   3          0.00818     0.46666   
   418. BD*(   1) C   1 - H   4          0.00528     0.46631   
   419. BD*(   1) C   1 - C   5          0.01635     0.42094   
   420. BD*(   1) C   5 - H   6          0.02159     0.48798   
   421. BD*(   1) C   5 - N   7          0.03642     0.36824   
   422. BD*(   1) C   5 - C   9          0.10462     0.39430  139(g),417(v),112(g),416(v)
                                                    421(g),142(g),450(r),277(r)
   423. BD*(   1) N   7 - H   8          0.02295     0.43866   
   424. BD*(   1) N   7 - C  12          0.06590     0.51022   
   425. BD*(   1) C   9 - O  10          0.05521     0.59726   
   426. BD*(   1) C   9 - O  11          0.05432     0.60354   
   427. BD*(   2) C   9 - O  11          0.39058     0.05832  421(v),138(g),155(g),419(v)
                                                    426(g),143(g),453(r),146(v)
                                                    450(r),294(r),353(r),463(r)
                                                    311(r),277(r)
   428. BD*(   1) C  12 - O  13          0.01263     0.60406   
   429. BD*(   2) C  12 - O  13          0.34550     0.03225  432(v),173(g),166(g),165(g)
                                                    170(g),453(r),284(r),446(r)
                                                    294(r),349(r)
   430. BD*(   1) C  12 - C  14          0.06828     0.44210   
   431. BD*(   1) C  14 - C  16          0.02725     0.58106   
   432. BD*(   2) C  14 - C  16          0.35190     0.04740  441(v),436(v),429(v),201(g)
                                                    184(g),424(v),211(v),428(v)
   433. BD*(   1) C  14 - C  17          0.02480     0.57309   
   434. BD*(   1) C  15 - C  18          0.01837     0.58086   
   435. BD*(   1) C  15 - C  19          0.01802     0.58680   
   436. BD*(   2) C  15 - C  19          0.32664     0.04312  432(v),441(v),229(g),193(g)
                                                    220(v),228(g)
   437. BD*(   1) C  15 - H  24          0.01470     0.47421   
   438. BD*(   1) C  16 - C  19          0.01867     0.58876   
   439. BD*(   1) C  16 - H  20          0.03449     0.51884   
   440. BD*(   1) C  17 - C  18          0.01711     0.59493   
   441. BD*(   2) C  17 - C  18          0.30402     0.04768  432(v),436(v),221(g),211(g)
                                                    212(g),220(g)
   442. BD*(   1) C  17 - H  21          0.01561     0.48878   
   443. BD*(   1) C  18 - H  22          0.01465     0.47656   
   444. BD*(   1) C  19 - H  23          0.01483     0.47749   
       -------------------------------
              Total Lewis   99.21354  ( 97.3717%)
        Valence non-Lewis    2.41989  (  2.3750%)
        Rydberg non-Lewis    0.25809  (  0.2533%)
       -------------------------------
            Total unit  1  101.89153  (100.0000%)
           Charge unit  1   -0.89153

 Molecular unit  2  (C8H20N)
    30. BD (   1) N  25 - C  26          1.97908    -0.70208  457(v),447(g),446(g),468(v)
                                                    448(g),452(v),281(v),466(v)
                                                    382(v),299(v)
    31. BD (   1) N  25 - C  29          1.97850    -0.70815  469(v),445(g),451(v),448(g)
                                                    447(g),455(v),298(v),383(v)
                                                    462(v),265(v)
    32. BD (   1) N  25 - C  32          1.97990    -0.71450  454(v),446(g),448(g),445(g)
                                                    467(v),264(v),458(v),382(v)
                                                    282(v),449(v)
    33. BD (   1) N  25 - C  48          1.98255    -0.73543  446(g),447(g),445(g),264(v)
                                                    281(v),472(v),298(v),453(v)
                                                    456(v),282(v),450(v)
    34. BD (   1) C  26 - H  27          1.98231    -0.52002  464(v),447(v),450(g),357(v)
                                                    468(r),137(r)
    35. BD (   1) C  26 - H  28          1.97596    -0.50041  465(v),448(v),451(g),357(v)
                                                    449(g),452(r),137(r),157(r)
                                                    427(r),426(r),156(r),155(r)
                                                    422(r)
    36. BD (   1) C  26 - C  43          1.99020    -0.62854  450(g),446(v),449(g),299(r)
                                                    466(g),465(g),464(g)
    37. BD (   1) C  29 - H  30          1.98115    -0.52333  463(v),445(v),336(v),454(g)
                                                    453(g)
    38. BD (   1) C  29 - H  31          1.97590    -0.52215  461(v),448(v),454(g),336(v)
                                                    429(r),427(r),452(g),166(r)
                                                    140(r),165(r),425(r),142(r)
                                                    167(r)
    39. BD (   1) C  29 - C  39          1.98939    -0.63082  453(g),447(v),452(g),462(g)
                                                    463(g),461(g),265(r)
    40. BD (   1) C  32 - H  33          1.98033    -0.52777  459(v),446(v),456(g)
    41. BD (   1) C  32 - H  34          1.97523    -0.51140  448(v),460(v),457(g),315(v)
                                                    455(g),148(r),146(r),235(r)
                                                    425(r)
    42. BD (   1) C  32 - C  35          1.98953    -0.63919  445(v),456(g),455(g),459(g)
                                                    458(g),460(g),235(r),201(r)
    43. BD (   1) C  35 - H  36          1.97523    -0.50250  447(v),457(g),201(r)
    44. BD (   1) C  35 - H  37          1.98666    -0.50914  455(v),201(r),432(r)
    45. BD (   1) C  35 - H  38          1.98822    -0.51489  456(v)
    46. BD (   1) C  39 - H  40          1.98651    -0.50213  453(v)
    47. BD (   1) C  39 - H  41          1.97124    -0.48326  446(v),454(g),423(r)
    48. BD (   1) C  39 - H  42          1.98607    -0.49108  452(v),427(r)
    49. BD (   1) C  43 - H  44          1.98604    -0.49270  449(v)
    50. BD (   1) C  43 - H  45          1.98961    -0.50899  450(v),264(v)
    51. BD (   1) C  43 - H  46          1.97339    -0.49185  445(v),451(g)
    52. BD (   1) H  47 - C  48          1.98038    -0.54542  471(v),447(v)
    53. BD (   1) C  48 - H  49          1.98126    -0.54587  470(v),445(v),395(v)
    54. BD (   1) C  48 - C  50          1.99038    -0.66204  446(v),467(g),468(g),470(g)
                                                    472(g),471(g)
    55. BD (   1) C  50 - H  51          1.98731    -0.52988  468(v)
    56. BD (   1) C  50 - H  52          1.98700    -0.53051  467(v)
    57. BD (   1) C  50 - H  53          1.97774    -0.52393  448(v)
    72. CR (   1) N  25                  1.99931   -14.28916  283(v),266(v),300(v),384(v)
    73. CR (   1) C  26                  1.99907   -10.11656  277(v),359(v),273(v)
    74. CR (   1) C  29                  1.99912   -10.12457  338(v),294(v),290(v),448(v)
    75. CR (   1) C  32                  1.99909   -10.12259  311(v),317(v),307(v),448(v)
    76. CR (   1) C  35                  1.99922   -10.08822  328(v),299(v),324(v),332(v)
    77. CR (   1) C  39                  1.99920   -10.06943  349(v),353(v),282(v),345(v)
    78. CR (   1) C  43                  1.99922   -10.07701  366(v),374(v),265(v),370(v)
    79. CR (   1) C  48                  1.99915   -10.15041  397(v),378(v),391(v),447(v)
                                                    445(v)
    80. CR (   1) C  50                  1.99924   -10.10798  404(v),408(v),412(v),383(v)
   255. RY*(   1) N  25                  0.00100     1.69987   
   256. RY*(   2) N  25                  0.00079     1.91099   
   257. RY*(   3) N  25                  0.00067     2.20484   
   258. RY*(   4) N  25                  0.00067     2.35825   
   259. RY*(   5) N  25                  0.00060     2.12817   
   260. RY*(   6) N  25                  0.00045     1.78126   
   261. RY*(   7) N  25                  0.00038     1.65961   
   262. RY*(   8) N  25                  0.00030     1.64921   
   263. RY*(   9) N  25                  0.00021     1.67797   
   264. RY*(   1) C  26                  0.00570     0.88197   
   265. RY*(   2) C  26                  0.00360     0.83323   
   266. RY*(   3) C  26                  0.00303     0.78607   
   267. RY*(   4) C  26                  0.00095     1.24367   
   268. RY*(   5) C  26                  0.00051     1.83193   
   269. RY*(   6) C  26                  0.00040     2.02963   
   270. RY*(   7) C  26                  0.00010     2.14048   
   271. RY*(   8) C  26                  0.00005     2.25437   
   272. RY*(   9) C  26                  0.00003     2.24390   
   273. RY*(   1) H  27                  0.00196     0.41968   
   274. RY*(   2) H  27                  0.00017     1.89933   
   275. RY*(   3) H  27                  0.00010     1.88221   
   276. RY*(   4) H  27                  0.00003     2.24655   
   277. RY*(   1) H  28                  0.01138     0.64348   
   278. RY*(   2) H  28                  0.00017     2.22323   
   279. RY*(   3) H  28                  0.00012     2.07311   
   280. RY*(   4) H  28                  0.00007     1.89320   
   281. RY*(   1) C  29                  0.00494     0.93835   
   282. RY*(   2) C  29                  0.00392     0.86070   
   283. RY*(   3) C  29                  0.00229     0.86060   
   284. RY*(   4) C  29                  0.00153     0.85462   
   285. RY*(   5) C  29                  0.00063     2.17361   
   286. RY*(   6) C  29                  0.00041     2.14177   
   287. RY*(   7) C  29                  0.00013     2.15604   
   288. RY*(   8) C  29                  0.00006     2.20900   
   289. RY*(   9) C  29                  0.00002     2.25152   
   290. RY*(   1) H  30                  0.00281     0.43155   
   291. RY*(   2) H  30                  0.00017     1.89609   
   292. RY*(   3) H  30                  0.00011     1.99730   
   293. RY*(   4) H  30                  0.00003     2.23243   
   294. RY*(   1) H  31                  0.00454     0.80722   
   295. RY*(   2) H  31                  0.00018     1.98744   
   296. RY*(   3) H  31                  0.00013     1.93339   
   297. RY*(   4) H  31                  0.00008     2.42220   
   298. RY*(   1) C  32                  0.00488     0.93915   
   299. RY*(   2) C  32                  0.00386     0.87448   
   300. RY*(   3) C  32                  0.00271     0.86362   
   301. RY*(   4) C  32                  0.00097     1.16727   
   302. RY*(   5) C  32                  0.00047     1.82051   
   303. RY*(   6) C  32                  0.00036     2.10962   
   304. RY*(   7) C  32                  0.00010     2.08381   
   305. RY*(   8) C  32                  0.00005     2.28099   
   306. RY*(   9) C  32                  0.00003     2.18231   
   307. RY*(   1) H  33                  0.00206     0.45443   
   308. RY*(   2) H  33                  0.00018     1.93206   
   309. RY*(   3) H  33                  0.00010     1.91919   
   310. RY*(   4) H  33                  0.00003     2.16520   
   311. RY*(   1) H  34                  0.00586     0.63552   
   312. RY*(   2) H  34                  0.00018     2.19132   
   313. RY*(   3) H  34                  0.00010     1.98846   
   314. RY*(   4) H  34                  0.00005     1.96951   
   315. RY*(   1) C  35                  0.00232     0.86101   
   316. RY*(   2) C  35                  0.00162     0.75462   
   317. RY*(   3) C  35                  0.00068     0.60939   
   318. RY*(   4) C  35                  0.00019     1.27482   
   319. RY*(   5) C  35                  0.00005     2.02588   
   320. RY*(   6) C  35                  0.00002     2.04187   
   321. RY*(   7) C  35                  0.00001     1.99968   
   322. RY*(   8) C  35                  0.00001     2.14848   
   323. RY*(   9) C  35                  0.00001     2.25811   
   324. RY*(   1) H  36                  0.00112     0.45881   
   325. RY*(   2) H  36                  0.00020     1.80647   
   326. RY*(   3) H  36                  0.00015     1.77374   
   327. RY*(   4) H  36                  0.00003     2.23193   
   328. RY*(   1) H  37                  0.00186     0.53045   
   329. RY*(   2) H  37                  0.00020     1.79051   
   330. RY*(   3) H  37                  0.00014     1.89183   
   331. RY*(   4) H  37                  0.00006     2.25381   
   332. RY*(   1) H  38                  0.00140     0.43196   
   333. RY*(   2) H  38                  0.00021     1.79834   
   334. RY*(   3) H  38                  0.00015     1.79573   
   335. RY*(   4) H  38                  0.00004     2.23324   
   336. RY*(   1) C  39                  0.00291     0.77576   
   337. RY*(   2) C  39                  0.00167     0.78240   
   338. RY*(   3) C  39                  0.00084     0.65886   
   339. RY*(   4) C  39                  0.00019     1.31643   
   340. RY*(   5) C  39                  0.00010     2.19050   
   341. RY*(   6) C  39                  0.00001     1.87578   
   342. RY*(   7) C  39                  0.00002     2.29496   
   343. RY*(   8) C  39                  0.00002     1.94221   
   344. RY*(   9) C  39                  0.00000     2.31920   
   345. RY*(   1) H  40                  0.00124     0.45432   
   346. RY*(   2) H  40                  0.00021     1.82996   
   347. RY*(   3) H  40                  0.00016     1.81669   
   348. RY*(   4) H  40                  0.00004     2.22359   
   349. RY*(   1) H  41                  0.00363     0.49312   
   350. RY*(   2) H  41                  0.00021     1.80316   
   351. RY*(   3) H  41                  0.00016     1.81786   
   352. RY*(   4) H  41                  0.00005     2.31960   
   353. RY*(   1) H  42                  0.00272     0.49004   
   354. RY*(   2) H  42                  0.00019     1.82541   
   355. RY*(   3) H  42                  0.00016     1.84292   
   356. RY*(   4) H  42                  0.00004     2.28817   
   357. RY*(   1) C  43                  0.00296     0.80285   
   358. RY*(   2) C  43                  0.00153     0.85224   
   359. RY*(   3) C  43                  0.00080     0.64635   
   360. RY*(   4) C  43                  0.00019     1.34941   
   361. RY*(   5) C  43                  0.00005     2.11618   
   362. RY*(   6) C  43                  0.00002     1.92212   
   363. RY*(   7) C  43                  0.00002     2.20181   
   364. RY*(   8) C  43                  0.00000     2.17347   
   365. RY*(   9) C  43                  0.00000     2.03119   
   366. RY*(   1) H  44                  0.00417     0.44248   
   367. RY*(   2) H  44                  0.00017     1.81775   
   368. RY*(   3) H  44                  0.00015     1.79909   
   369. RY*(   4) H  44                  0.00004     2.32947   
   370. RY*(   1) H  45                  0.00141     0.45303   
   371. RY*(   2) H  45                  0.00022     1.80710   
   372. RY*(   3) H  45                  0.00016     1.82072   
   373. RY*(   4) H  45                  0.00005     2.25129   
   374. RY*(   1) H  46                  0.00119     0.45019   
   375. RY*(   2) H  46                  0.00021     1.79897   
   376. RY*(   3) H  46                  0.00015     1.78330   
   377. RY*(   4) H  46                  0.00003     2.23557   
   378. RY*(   1) H  47                  0.00205     0.41573   
   379. RY*(   2) H  47                  0.00016     1.85588   
   380. RY*(   3) H  47                  0.00011     1.91863   
   381. RY*(   4) H  47                  0.00003     2.12493   
   382. RY*(   1) C  48                  0.00441     0.92101   
   383. RY*(   2) C  48                  0.00350     0.87902   
   384. RY*(   3) C  48                  0.00202     0.81738   
   385. RY*(   4) C  48                  0.00097     1.01303   
   386. RY*(   5) C  48                  0.00047     1.86977   
   387. RY*(   6) C  48                  0.00039     2.05985   
   388. RY*(   7) C  48                  0.00008     2.02145   
   389. RY*(   8) C  48                  0.00005     2.19787   
   390. RY*(   9) C  48                  0.00001     2.12241   
   391. RY*(   1) H  49                  0.00202     0.39992   
   392. RY*(   2) H  49                  0.00019     1.88448   
   393. RY*(   3) H  49                  0.00009     1.89710   
   394. RY*(   4) H  49                  0.00003     2.13769   
   395. RY*(   1) C  50                  0.00197     0.81879   
   396. RY*(   2) C  50                  0.00180     0.77195   
   397. RY*(   3) C  50                  0.00062     0.53698   
   398. RY*(   4) C  50                  0.00018     1.30433   
   399. RY*(   5) C  50                  0.00001     1.71708   
   400. RY*(   6) C  50                  0.00002     2.13569   
   401. RY*(   7) C  50                  0.00001     2.22548   
   402. RY*(   8) C  50                  0.00001     2.04427   
   403. RY*(   9) C  50                  0.00001     2.13128   
   404. RY*(   1) H  51                  0.00139     0.43033   
   405. RY*(   2) H  51                  0.00020     1.76712   
   406. RY*(   3) H  51                  0.00013     1.75824   
   407. RY*(   4) H  51                  0.00004     2.25094   
   408. RY*(   1) H  52                  0.00116     0.44002   
   409. RY*(   2) H  52                  0.00020     1.77791   
   410. RY*(   3) H  52                  0.00014     1.77848   
   411. RY*(   4) H  52                  0.00003     2.20617   
   412. RY*(   1) H  53                  0.00110     0.42052   
   413. RY*(   2) H  53                  0.00019     1.75922   
   414. RY*(   3) H  53                  0.00015     1.74131   
   415. RY*(   4) H  53                  0.00003     2.19536   
   445. BD*(   1) N  25 - C  26          0.04276     0.21840   
   446. BD*(   1) N  25 - C  29          0.04206     0.22304   
   447. BD*(   1) N  25 - C  32          0.04085     0.22779   
   448. BD*(   1) N  25 - C  48          0.04130     0.22755   
   449. BD*(   1) C  26 - H  27          0.01427     0.42713   
   450. BD*(   1) C  26 - H  28          0.04473     0.48586   
   451. BD*(   1) C  26 - C  43          0.00748     0.38603   
   452. BD*(   1) C  29 - H  30          0.01471     0.43441   
   453. BD*(   1) C  29 - H  31          0.01755     0.47838   
   454. BD*(   1) C  29 - C  39          0.00776     0.38975   
   455. BD*(   1) C  32 - H  33          0.01431     0.42964   
   456. BD*(   1) C  32 - H  34          0.03398     0.47763   
   457. BD*(   1) C  32 - C  35          0.00807     0.38016   
   458. BD*(   1) C  35 - H  36          0.00491     0.43023   
   459. BD*(   1) C  35 - H  37          0.00881     0.44791   
   460. BD*(   1) C  35 - H  38          0.00886     0.41959   
   461. BD*(   1) C  39 - H  40          0.00911     0.43040   
   462. BD*(   1) C  39 - H  41          0.01025     0.46276   
   463. BD*(   1) C  39 - H  42          0.01102     0.46353   
   464. BD*(   1) C  43 - H  44          0.01130     0.45842   
   465. BD*(   1) C  43 - H  45          0.00915     0.43157   
   466. BD*(   1) C  43 - H  46          0.00499     0.43978   
   467. BD*(   1) H  47 - C  48          0.01465     0.41244   
   468. BD*(   1) C  48 - H  49          0.01521     0.41061   
   469. BD*(   1) C  48 - C  50          0.00780     0.35979   
   470. BD*(   1) C  50 - H  51          0.00796     0.41539   
   471. BD*(   1) C  50 - H  52          0.00821     0.41049   
   472. BD*(   1) C  50 - H  53          0.00469     0.41113   
       -------------------------------
              Total Lewis   73.49970  ( 99.1785%)
        Valence non-Lewis    0.46675  (  0.6298%)
        Rydberg non-Lewis    0.14202  (  0.1916%)
       -------------------------------
            Total unit  2   74.10847  (100.0000%)
           Charge unit  2    0.89153
 Unable to Open any file for archive entry.
 1\1\GINC-COMPUTE-0-10\SP\RB3LYP\def2SVP\C18H30N2O3\ZAHRT2\13-Mar-2021\
 0\\# b3lyp/def2svp geom=NewRedundant pop=NBO\\39\\0,1\C,0,4.3546750974
 ,-0.10138468,-1.337193242\H,0,4.0764753248,-0.0870131267,-2.4019993737
 \H,0,5.0242174823,-0.953270927,-1.1409208186\H,0,4.8968064044,0.832360
 2292,-1.1234796383\C,0,3.0952121817,-0.1827708751,-0.484687768\H,0,3.3
 53835135,-0.1324353093,0.5786990757\N,0,2.4116436626,-1.454836597,-0.7
 3906928\H,0,2.2784155359,-1.6521641358,-1.7286158277\C,0,2.0716666018,
 0.942241658,-0.839646872\O,0,1.5315052308,1.5482147576,0.1233912568\O,
 0,1.7956536811,1.0481079855,-2.0558593762\C,0,1.6216213805,-2.24265652
 97,0.039696185\O,0,0.9526509534,-3.1450135263,-0.4705303142\C,0,1.5752
 952279,-2.0564613115,1.535861298\C,0,1.3033871343,-1.9428132937,4.3324
 558155\C,0,1.5445744705,-0.8149287976,2.193665199\C,0,1.4422807777,-3.
 2343926552,2.2923177339\C,0,1.3225119276,-3.1805447706,3.6794043318\C,
 0,1.4053918822,-0.7679883706,3.5856593558\H,0,1.5942520745,0.121405494
 5,1.6305061458\H,0,1.4270209449,-4.1893513348,1.7648330512\H,0,1.23598
 94861,-4.1057990283,4.254542782\H,0,1.3756374524,0.2036391417,4.085594
 5974\H,0,1.2027360393,-1.8972159696,5.4199228505\N,0,-1.7054558357,0.8
 096016828,-0.8241790883\C,0,-1.1311533588,1.8118081479,-1.8414460216\H
 ,0,-1.7040139353,1.6466859418,-2.7637338519\H,0,-0.079813979,1.5204581
 403,-2.015985893\C,0,-0.9556039348,-0.5152684033,-0.9696274262\H,0,-1.
 500337733,-1.2465964099,-0.3621362922\H,0,0.0113489953,-0.3353947819,-
 0.4965751866\C,0,-1.4670610954,1.3157317149,0.5928092437\H,0,-2.019768
 9708,2.256159033,0.6838632327\H,0,-0.3878585129,1.5367242365,0.6211417
 686\C,0,-1.8653503717,0.3620804245,1.7068325879\H,0,-1.6598873034,0.87
 30302407,2.6593855061\H,0,-1.2685553267,-0.5591040868,1.7152928028\H,0
 ,-2.9350354425,0.1006625727,1.7029218081\C,0,-0.7580829714,-1.03817030
 78,-2.3793995787\H,0,-1.698513314,-1.1587070911,-2.93880064\H,0,-0.306
 395561,-2.0352032823,-2.2628917046\H,0,-0.0565630337,-0.4123485888,-2.
 9449044573\C,0,-1.1208180554,3.2761499158,-1.437403958\H,0,-0.37571391
 32,3.4508044801,-0.6500151116\H,0,-2.0941283016,3.6853703234,-1.132302
 2865\H,0,-0.785172647,3.8398919322,-2.3214347206\H,0,-3.2149006735,0.0
 931010098,-2.0872560655\C,0,-3.1664811874,0.5438987368,-1.0879745363\H
 ,0,-3.4749141619,-0.2282488478,-0.3714896494\C,0,-4.0963848426,1.74186
 08386,-1.0086447438\H,0,-3.8694637154,2.4993887442,-1.7706166982\H,0,-
 4.0848155241,2.2225963901,-0.0202067491\H,0,-5.1225613822,1.3881122659
 ,-1.1897674585\\Version=ES64L-G16RevC.01\State=1-A\HF=-1038.3990021\RM
 SD=8.879e-09\Dipole=-3.19357,0.7461983,0.2647461\Quadrupole=10.0197435
 ,-9.7782136,-0.2415298,-8.624006,6.1520883,-1.3317297\PG=C01 [X(C18H30
 N2O3)]\\@
 The archive entry for this job was punched.


 ALL SCIENCE IS EITHER PHYSICS, OR STAMP COLLECTING.
   --ERNEST RUTHERFORD, 1871-1937.
 File lengths (MBytes):  RWF=    123 Int=      0 D2E=      0 Chk=     14 Scr=      1
 Normal termination of Gaussian 16
