# Supplementary material for: Machine-Learning-Guided Discovery of Electrochemical Reactions
Source: J Am Chem Soc. 2022 Dec 2;144(49):22599–610. doi: 10.1021/jacs.2c08997 (PMC9756344; doi:10.1021/jacs.2c08997)
Supplement: Supplementary file 4 — ja2c08997_si_004.zip [file ja2c08997_si_004.zip › Reactivity Prediction/Nlogs_notimes/98.log]

 Entering Gaussian System, Link 0=g16
 Input=98.com
 Output=98.log
 Initial command:
  
 Copyright (c) 1988-2019, Gaussian, Inc.  All Rights Reserved.
  
 This is part of the Gaussian(R) 16 program.  It is based on
 the Gaussian(R) 09 system (copyright 2009, Gaussian, Inc.),
 the Gaussian(R) 03 system (copyright 2003, Gaussian, Inc.),
 the Gaussian(R) 98 system (copyright 1998, Gaussian, Inc.),
 the Gaussian(R) 94 system (copyright 1995, Gaussian, Inc.),
 the Gaussian 92(TM) system (copyright 1992, Gaussian, Inc.),
 the Gaussian 90(TM) system (copyright 1990, Gaussian, Inc.),
 the Gaussian 88(TM) system (copyright 1988, Gaussian, Inc.),
 the Gaussian 86(TM) system (copyright 1986, Carnegie Mellon
 University), and the Gaussian 82(TM) system (copyright 1983,
 Carnegie Mellon University). Gaussian is a federally registered
 trademark of Gaussian, Inc.
  
 This software contains proprietary and confidential information,
 including trade secrets, belonging to Gaussian, Inc.
  
 This software is provided under written license and may be
 used, copied, transmitted, or stored only in accord with that
 written license.
  
 The following legend is applicable only to US Government
 contracts under FAR:
  
                    RESTRICTED RIGHTS LEGEND
  
 Use, reproduction and disclosure by the US Government is
 subject to restrictions as set forth in subparagraphs (a)
 and (c) of the Commercial Computer Software - Restricted
 Rights clause in FAR 52.227-19.
  
 Gaussian, Inc.
 340 Quinnipiac St., Bldg. 40, Wallingford CT 06492
  
  
 ---------------------------------------------------------------
 Warning -- This program may not be used in any manner that
 competes with the business of Gaussian, Inc. or will provide
 assistance to any competitor of Gaussian, Inc.  The licensee
 of this program is prohibited from giving any competitor of
 Gaussian, Inc. access to this program.  By using this program,
 the user acknowledges that Gaussian, Inc. is engaged in the
 business of creating and licensing software in the field of
 computational chemistry and represents and warrants to the
 licensee that it is not a competitor of Gaussian, Inc. and that
 it will not use this program in any manner prohibited above.
 ---------------------------------------------------------------
  

 Cite this work as:
 Gaussian 16, Revision C.01,
 M. J. Frisch, G. W. Trucks, H. B. Schlegel, G. E. Scuseria, 
 M. A. Robb, J. R. Cheeseman, G. Scalmani, V. Barone, 
 G. A. Petersson, H. Nakatsuji, X. Li, M. Caricato, A. V. Marenich, 
 J. Bloino, B. G. Janesko, R. Gomperts, B. Mennucci, H. P. Hratchian, 
 J. V. Ortiz, A. F. Izmaylov, J. L. Sonnenberg, D. Williams-Young, 
 F. Ding, F. Lipparini, F. Egidi, J. Goings, B. Peng, A. Petrone, 
 T. Henderson, D. Ranasinghe, V. G. Zakrzewski, J. Gao, N. Rega, 
 G. Zheng, W. Liang, M. Hada, M. Ehara, K. Toyota, R. Fukuda, 
 J. Hasegawa, M. Ishida, T. Nakajima, Y. Honda, O. Kitao, H. Nakai, 
 T. Vreven, K. Throssell, J. A. Montgomery, Jr., J. E. Peralta, 
 F. Ogliaro, M. J. Bearpark, J. J. Heyd, E. N. Brothers, K. N. Kudin, 
 V. N. Staroverov, T. A. Keith, R. Kobayashi, J. Normand, 
 K. Raghavachari, A. P. Rendell, J. C. Burant, S. S. Iyengar, 
 J. Tomasi, M. Cossi, J. M. Millam, M. Klene, C. Adamo, R. Cammi, 
 J. W. Ochterski, R. L. Martin, K. Morokuma, O. Farkas, 
 J. B. Foresman, and D. J. Fox, Gaussian, Inc., Wallingford CT, 2019.
 
 ******************************************
 Gaussian 16:  ES64L-G16RevC.01  3-Jul-2019
                13-Mar-2021 
 ******************************************
 %nprocshared=16
 Will use up to   16 processors via shared memory.
 %mem=7GB
 -----------------------------------------
 # b3lyp/def2svp geom=NewRedundant pop=NBO
 -----------------------------------------
 1/29=4000,38=1,172=1/1;
 2/12=2,17=6,18=5,40=1/2;
 3/5=43,7=101,11=2,25=1,30=1,74=-5/1,2,3;
 4//1;
 5/5=2,38=5/2;
 6/7=2,8=2,9=2,10=2,28=1,40=1/1,7;
 99/5=1,9=1/99;
 --
 98
 --
 Symbolic Z-matrix:
 Charge =  0 Multiplicity = 1
 C                     1.10777  -2.84704  -1.8959 
 C                     0.2937   -1.719    -1.35654 
 C                    -1.00642  -1.73719  -0.91119 
 C                    -1.32772  -0.41972  -0.4122 
 C                    -0.18311   0.38924  -0.59348 
 N                     0.82338  -0.4273   -1.15591 
 C                     2.1018   -0.02735  -1.59281 
 C                     2.81745   0.98298  -0.75922 
 C                     3.73326   1.83675  -1.39174 
 C                     4.47678   2.7524   -0.65168 
 C                     4.32224   2.79049   0.73864 
 Cl                    5.25353   3.92842   1.67412 
 C                     3.43704   1.9256    1.39036 
 C                     2.68345   1.02824   0.63689 
 O                     2.61569  -0.5222   -2.57454 
 C                    -0.22262   1.75912  -0.30235 
 C                    -1.39481   2.28378   0.2293 
 C                    -2.52833   1.47177   0.46541 
 O                    -3.59921   2.10808   1.00999 
 C                    -4.76536   1.36364   1.2665 
 C                    -2.50617   0.11447   0.13758 
 C                    -1.93441  -2.91933  -0.89758 
 C                    -1.89907  -3.61201   0.45046 
 O                    -2.77457  -3.06496   1.32115 
 O                    -1.1605   -4.51559   0.74973 
 H                     1.30441  -2.73381  -2.97219 
 H                     0.58884  -3.79592  -1.70853 
 H                     2.09039  -2.90114  -1.40308 
 H                     3.85282   1.77118  -2.47454 
 H                     5.1788    3.43114  -1.13743 
 H                     3.34407   1.96198   2.4763 
 H                     1.98766   0.3549    1.13917 
 H                     0.62878   2.41262  -0.48235 
 H                    -1.46685   3.34332   0.47952 
 H                    -5.49439   2.05892   1.70364 
 H                    -5.19      0.93319   0.34117 
 H                    -4.57887   0.54127   1.98108 
 H                    -3.36236  -0.53493   0.30978 
 H                    -1.63987  -3.65777  -1.65365 
 H                    -2.96221  -2.58992  -1.11177 
 H                    -2.64501  -3.51833   2.17229 
 
                          Input orientation:                          
 ---------------------------------------------------------------------
 Center     Atomic      Atomic             Coordinates (Angstroms)
 Number     Number       Type             X           Y           Z
 ---------------------------------------------------------------------
      1          6           0        1.107773   -2.847039   -1.895902
      2          6           0        0.293704   -1.719002   -1.356543
      3          6           0       -1.006415   -1.737190   -0.911193
      4          6           0       -1.327716   -0.419720   -0.412198
      5          6           0       -0.183112    0.389239   -0.593477
      6          7           0        0.823381   -0.427300   -1.155912
      7          6           0        2.101800   -0.027347   -1.592811
      8          6           0        2.817449    0.982979   -0.759219
      9          6           0        3.733258    1.836748   -1.391740
     10          6           0        4.476780    2.752405   -0.651675
     11          6           0        4.322236    2.790494    0.738637
     12         17           0        5.253534    3.928425    1.674120
     13          6           0        3.437036    1.925599    1.390363
     14          6           0        2.683447    1.028241    0.636889
     15          8           0        2.615686   -0.522199   -2.574544
     16          6           0       -0.222617    1.759121   -0.302354
     17          6           0       -1.394814    2.283784    0.229297
     18          6           0       -2.528334    1.471768    0.465411
     19          8           0       -3.599206    2.108084    1.009989
     20          6           0       -4.765362    1.363637    1.266502
     21          6           0       -2.506169    0.114474    0.137581
     22          6           0       -1.934410   -2.919331   -0.897584
     23          6           0       -1.899068   -3.612014    0.450461
     24          8           0       -2.774567   -3.064958    1.321146
     25          8           0       -1.160500   -4.515594    0.749728
     26          1           0        1.304411   -2.733805   -2.972190
     27          1           0        0.588844   -3.795917   -1.708532
     28          1           0        2.090393   -2.901144   -1.403082
     29          1           0        3.852819    1.771179   -2.474540
     30          1           0        5.178799    3.431140   -1.137428
     31          1           0        3.344067    1.961980    2.476304
     32          1           0        1.987657    0.354900    1.139173
     33          1           0        0.628778    2.412620   -0.482353
     34          1           0       -1.466850    3.343316    0.479522
     35          1           0       -5.494393    2.058917    1.703637
     36          1           0       -5.190000    0.933190    0.341173
     37          1           0       -4.578874    0.541267    1.981081
     38          1           0       -3.362356   -0.534932    0.309785
     39          1           0       -1.639868   -3.657773   -1.653646
     40          1           0       -2.962211   -2.589917   -1.111773
     41          1           0       -2.645011   -3.518326    2.172287
 ---------------------------------------------------------------------
                    Distance matrix (angstroms):
                    1          2          3          4          5
     1  C    0.000000
     2  C    1.492006   0.000000
     3  C    2.582868   1.374401   0.000000
     4  C    3.744978   2.282307   1.444976   0.000000
     5  C    3.719703   2.292227   2.302275   1.413293   0.000000
     6  N    2.546291   1.410428   2.263593   2.276047   1.412833
     7  C    3.005098   2.487314   3.612363   3.648203   2.528446
     8  C    4.345581   3.745235   4.695141   4.389805   3.063228
     9  C    5.393071   4.947235   5.955540   5.627132   4.250937
    10  C    6.652223   6.163477   7.091491   6.619056   5.225183
    11  C    7.003952   6.399564   7.184455   6.599384   5.276241
    12  Cl   8.708576   8.104213   8.830062   8.159164   6.872042
    13  C    6.245244   5.541584   6.201406   5.608263   4.404713
    14  C    4.890355   4.151143   4.864078   4.391652   3.184225
    15  O    2.852935   2.882268   4.166840   4.498518   3.548044
    16  C    5.052330   3.670864   3.634448   2.445539   1.401032
    17  C    6.091368   4.624747   4.197595   2.779380   2.394678
    18  C    6.119573   4.632973   3.809027   2.406119   2.791627
    19  O    7.426513   5.949942   5.019924   3.684030   4.146713
    20  C    7.888239   6.478980   5.337337   4.220878   5.040436
    21  C    5.095703   3.665151   2.603430   1.405835   2.450823
    22  C    3.202615   2.572144   1.502936   2.617580   3.755816
    23  C    3.889949   3.414236   2.483123   3.355795   4.477090
    24  O    5.046727   4.289045   3.142081   3.477807   4.723653
    25  O    3.863742   3.791044   3.240668   4.260776   5.178501
    26  H    1.099947   2.159089   3.252825   4.340120   4.198143
    27  H    1.097618   2.127106   2.723777   4.092968   4.399408
    28  H    1.100609   2.151213   3.344692   4.338524   4.080552
    29  H    5.403520   5.108677   6.193937   5.990930   4.662284
    30  H    7.520909   7.101840   8.063479   7.595382   6.188630
    31  H    6.873417   6.127403   6.639706   5.986777   4.933363
    32  H    4.498698   3.660485   4.188712   3.741456   2.777678
    33  H    5.467318   4.236365   4.480924   3.443101   2.183022
    34  H    7.112793   5.665488   5.287497   3.869750   3.394979
    35  H    8.978512   7.559064   6.433483   5.289763   6.022812
    36  H    7.678319   6.323557   5.118763   4.161150   5.122341
    37  H    7.671347   6.323810   5.130212   4.149856   5.096487
    38  H    5.494811   4.188729   2.913189   2.162011   3.431846
    39  H    2.874979   2.754233   2.154330   3.481898   4.429943
    40  H    4.152799   3.379259   2.143015   2.805483   4.106993
    41  H    5.575319   4.932165   3.919859   4.244548   5.383257
                    6          7          8          9         10
     6  N    0.000000
     7  C    1.408970   0.000000
     8  C    2.474380   1.492578   0.000000
     9  C    3.694443   2.485344   1.402752   0.000000
    10  C    4.869507   3.775353   2.428130   1.392461   0.000000
    11  C    5.117177   4.278577   2.788381   2.407288   1.399394
    12  Cl   6.826982   6.021163   4.531148   4.010717   2.719503
    13  C    4.341756   3.807385   2.427575   2.799239   2.436102
    14  C    2.965229   2.534590   1.403254   2.423040   2.801639
    15  O    2.287767   1.213572   2.366786   2.865768   4.228963
    16  C    2.569651   3.203071   3.170666   4.103868   4.815908
    17  C    3.766852   4.570308   4.518010   5.396733   5.955782
    18  C    4.179611   5.284106   5.506000   6.541388   7.208297
    19  O    5.538825   6.620884   6.750512   7.720554   8.270298
    20  C    6.348984   7.567591   7.857956   8.917210   9.540717
    21  C    3.612831   4.924201   5.468040   6.650977   7.506209
    22  C    3.725904   5.013771   6.150392   7.415318   8.563434
    23  C    4.487156   5.747325   6.694984   8.050206   9.075900
    24  O    5.102773   6.441831   7.210018   8.587099   9.503461
    25  O    4.927616   6.022828   6.952359   8.299820   9.304121
    26  H    2.974932   3.140610   4.582686   5.411754   6.748868
    27  H    3.421693   4.062579   5.357772   6.458686   7.688532
    28  H    2.790397   2.880076   4.003696   5.014655   6.182400
    29  H    3.968574   2.660490   2.153039   1.091352   2.162167
    30  H    5.818725   4.651498   3.422355   2.167106   1.090627
    31  H    5.025486   4.696632   3.421166   3.889591   3.419366
    32  H    2.689757   2.760956   2.164931   3.412992   3.892416
    33  H    2.925183   3.058815   2.628842   3.285789   3.866684
    34  H    4.705035   5.328340   5.045879   5.728219   6.079106
    35  H    7.366992   8.539392   8.735561   9.735516  10.269017
    36  H    6.344521   7.604819   8.082857   9.134765   9.886452
    37  H    6.321646   7.597857   7.899996   9.063428   9.686351
    38  H    4.436243   5.808142   6.452659   7.672535   8.554709
    39  H    4.092834   5.213806   6.496479   7.689527   8.916709
    40  H    4.359997   5.695821   6.803995   8.031379   9.170097
    41  H    5.714989   6.992504   7.661197   9.058776   9.900340
                   11         12         13         14         15
    11  C    0.000000
    12  Cl   1.742794   0.000000
    13  C    1.398703   2.718730   0.000000
    14  C    2.408634   4.011516   1.393151   0.000000
    15  O    4.986324   6.694583   4.731471   3.566758   0.000000
    16  C    4.775257   6.212935   4.035600   3.140314   4.292229
    17  C    5.762017   6.999492   4.982283   4.286576   5.640849
    18  C    6.981691   8.249462   6.053688   5.233430   6.299062
    19  O    7.955411   9.062324   7.048879   6.385687   7.641476
    20  C    9.214066  10.350004   8.222560   7.482892   8.531699
    21  C    7.358632   8.781809   6.338085   5.293051   5.830470
    22  C    8.626989  10.255338   7.586862   6.265982   5.409419
    23  C    8.931953  10.464955   7.747424   6.524275   6.251449
    24  O    9.219016  10.652812   7.968342   6.856559   7.120173
    25  O    9.134519  10.644050   7.939567   6.747056   6.423206
    26  H    7.307215   9.031560   6.729785   5.392604   2.601685
    27  H    7.956612   9.636760   7.102894   5.758547   3.946555
    28  H    6.477873   8.131276   5.737093   4.466908   2.703264
    29  H    3.403507   4.881300   3.890269   3.405933   2.607697
    30  H    2.159571   2.856166   3.419081   3.892160   4.925824
    31  H    2.159337   2.855953   1.090521   2.166041   5.675628
    32  H    3.397471   4.870544   2.151951   1.090780   3.867224
    33  H    3.908356   5.323196   3.410362   2.718617   4.115608
    34  H    5.821192   6.850765   5.185331   4.754925   6.398174
    35  H    9.891038  10.909348   8.937916   8.311276   9.525670
    36  H    9.700010  10.946031   8.747081   7.879572   8.458623
    37  H    9.264580  10.404004   8.155988   7.401709   8.581747
    38  H    8.384231   9.798802   7.311197   6.253179   6.637508
    39  H    9.102189  10.776985   8.137259   6.774683   5.365595
    40  H    9.243161  10.851196   8.221979   6.929816   6.126018
    41  H    9.507844  10.866890   8.199941   7.170857   7.693122
                   16         17         18         19         20
    16  C    0.000000
    17  C    1.389954   0.000000
    18  C    2.447114   1.414209   0.000000
    19  O    3.639420   2.345143   1.359496   0.000000
    20  C    4.822267   3.644594   2.378599   1.407097   0.000000
    21  C    2.848336   2.439145   1.396499   2.435222   2.817592
    22  C    5.017214   5.351021   4.635973   5.628968   5.571478
    23  C    5.676822   5.921454   5.122601   5.993585   5.799885
    24  O    5.693851   5.630710   4.623289   5.247591   4.855791
    25  O    6.431061   6.823290   6.148195   7.063153   6.915738
    26  H    5.444834   6.535407   6.647848   7.959089   8.461542
    27  H    5.787422   6.682279   6.495486   7.732228   8.008705
    28  H    5.317865   6.457152   6.629198   7.955301   8.503906
    29  H    4.618193   5.925466   7.032217   8.233354   9.403964
    30  H    5.715618   6.811516   8.112221   9.133195  10.437423
    31  H    4.525851   5.254483   6.226483   7.097920   8.220978
    32  H    2.989171   3.998697   4.700588   5.856909   6.829132
    33  H    1.088271   2.148946   3.427946   4.493959   5.766767
    34  H    2.160815   1.091059   2.151659   2.520741   3.926659
    35  H    5.648496   4.362430   3.267331   2.018737   1.098174
    36  H    5.076533   4.029896   2.718449   2.087658   1.105366
    37  H    5.066973   4.030304   2.714369   2.087507   1.105303
    38  H    3.936414   3.438439   2.178682   2.744434   2.547214
    39  H    5.759976   6.237598   5.620673   6.646733   6.596252
    40  H    5.203332   5.292275   4.378704   5.194117   4.953598
    41  H    6.312154   6.245213   5.275232   5.823909   5.399064
                   21         22         23         24         25
    21  C    0.000000
    22  C    3.256140   0.000000
    23  C    3.788559   1.516010   0.000000
    24  O    3.403183   2.376939   1.350504   0.000000
    25  O    4.860357   2.420874   1.204782   2.244120   0.000000
    26  H    5.683651   3.850762   4.769493   5.931312   4.806582
    27  H    5.317744   2.791567   3.299208   4.585388   3.101803
    28  H    5.709289   4.056464   4.456092   5.578180   4.220112
    29  H    7.071391   7.614439   8.403487   9.039784   8.663301
    30  H    8.466679   9.538540  10.110569  10.559352  10.339181
    31  H    6.565681   7.941828   7.916054   8.002636   8.076581
    32  H    4.610365   5.500143   5.596192   5.865776   5.812424
    33  H    3.936201   5.930602   6.599724   6.696210   7.260832
    34  H    3.409183   6.429290   6.968807   6.594272   7.869518
    35  H    3.893953   6.650021   6.830539   5.813591   7.932008
    36  H    2.813307   5.193775   5.612580   4.772824   6.789184
    37  H    2.806555   5.220693   5.174350   4.086061   6.226824
    38  H    1.088319   3.030203   3.410196   2.787361   4.570272
    39  H    4.264835   1.097124   2.120506   3.238574   2.596509
    40  H    3.013734   1.100348   2.148379   2.485955   3.227937
    41  H    4.166118   3.207469   1.878801   0.973020   2.285167
                   26         27         28         29         30
    26  H    0.000000
    27  H    1.799152   0.000000
    28  H    1.762915   1.774421   0.000000
    29  H    5.199704   6.498682   5.107326   0.000000
    30  H    7.508914   8.580455   7.050294   2.510291   0.000000
    31  H    7.476409   7.632660   6.345969   4.980571   4.310885
    32  H    5.187507   5.224499   4.132244   4.306227   4.982926
    33  H    5.756862   6.328589   5.587500   3.843787   4.708418
    34  H    7.518352   7.744812   7.429096   6.284662   6.840094
    35  H    9.542394   9.106467   9.580339  10.242574  11.129765
    36  H    8.161042   7.743435   8.411223   9.508051  10.767451
    37  H    8.359069   7.689585   8.232975   9.615544  10.643714
    38  H    6.114337   5.506324   6.185899   8.070276   9.527616
    39  H    3.355749   2.233663   3.814461   7.766401   9.849537
    40  H    4.656814   3.797440   5.070555   8.204933  10.125702
    41  H    6.532920   5.059212   5.965587   9.580901  10.975486
                   31         32         33         34         35
    31  H    0.000000
    32  H    2.492083   0.000000
    33  H    4.040981   2.951290   0.000000
    34  H    5.388891   4.615126   2.486575   0.000000
    35  H    8.872699   7.694372   6.511289   4.401050   0.000000
    36  H    8.857059   7.244997   6.060122   4.437307   1.793384
    37  H    8.064531   6.622905   6.057236   4.448691   1.793993
    38  H    7.476930   5.486559   5.024409   4.320018   3.635444
    39  H    8.571914   6.087718   6.585464   7.320900   7.668719
    40  H    8.565233   6.183842   6.190052   6.322308   5.995843
    41  H    8.123746   6.126240   7.276051   7.164890   6.280465
                   36         37         38         39         40
    36  H    0.000000
    37  H    1.793426   0.000000
    38  H    2.344493   2.330526   0.000000
    39  H    6.136748   6.283385   4.071138   0.000000
    40  H    4.414338   4.688673   2.530594   1.783966   0.000000
    41  H    5.444808   4.500742   3.589448   3.958222   3.427478
                   41
    41  H    0.000000
 Stoichiometry    C19H16ClNO4
 Framework group  C1[X(C19H16ClNO4)]
 Deg. of freedom   117
 Full point group                 C1      NOp   1
 Largest Abelian subgroup         C1      NOp   1
 Largest concise Abelian subgroup C1      NOp   1
                         Standard orientation:                         
 ---------------------------------------------------------------------
 Center     Atomic      Atomic             Coordinates (Angstroms)
 Number     Number       Type             X           Y           Z
 ---------------------------------------------------------------------
      1          6           0       -1.210151   -3.406481   -0.503389
      2          6           0       -1.263196   -1.916426   -0.558207
      3          6           0       -2.351775   -1.091756   -0.403633
      4          6           0       -1.889660    0.276099   -0.461754
      5          6           0       -0.493223    0.239382   -0.676259
      6          7           0       -0.109308   -1.119849   -0.710887
      7          6           0        1.170008   -1.638491   -0.992952
      8          6           0        2.339392   -0.900573   -0.430987
      9          6           0        3.559076   -0.965484   -1.120821
     10          6           0        4.698015   -0.351159   -0.606652
     11          6           0        4.619495    0.307892    0.625334
     12         17           0        6.041350    1.073885    1.280250
     13          6           0        3.419764    0.356334    1.342739
     14          6           0        2.282113   -0.244204    0.807973
     15          8           0        1.308412   -2.667421   -1.621366
     16          6           0        0.228934    1.421370   -0.886692
     17          6           0       -0.453920    2.629805   -0.813426
     18          6           0       -1.841566    2.680285   -0.545327
     19          8           0       -2.378285    3.927544   -0.478186
     20          6           0       -3.755868    4.054345   -0.221071
     21          6           0       -2.572147    1.502187   -0.376371
     22          6           0       -3.774546   -1.516883   -0.171671
     23          6           0       -4.094564   -1.529506    1.310124
     24          8           0       -4.509508   -0.320607    1.746294
     25          8           0       -3.963897   -2.477138    2.042530
     26          1           0       -1.006886   -3.846859   -1.490624
     27          1           0       -2.159238   -3.792807   -0.110005
     28          1           0       -0.406601   -3.752725    0.164267
     29          1           0        3.599929   -1.505784   -2.068163
     30          1           0        5.646222   -0.382728   -1.144588
     31          1           0        3.385279    0.862044    2.308298
     32          1           0        1.342426   -0.205131    1.360478
     33          1           0        1.294978    1.415700   -1.105443
     34          1           0        0.070450    3.575067   -0.961497
     35          1           0       -3.976536    5.129989   -0.204290
     36          1           0       -4.366616    3.574844   -1.007773
     37          1           0       -4.033947    3.614523    0.754082
     38          1           0       -3.640133    1.510333   -0.167138
     39          1           0       -3.948044   -2.530727   -0.553377
     40          1           0       -4.459383   -0.826850   -0.687052
     41          1           0       -4.630555   -0.395415    2.708853
 ---------------------------------------------------------------------
 Rotational constants (GHZ):           0.2881935           0.1172284           0.0953179
 Standard basis: def2SVP (5D, 7F)
 There are   459 symmetry adapted cartesian basis functions of A   symmetry.
 There are   434 symmetry adapted basis functions of A   symmetry.
   434 basis functions,   749 primitive gaussians,   459 cartesian basis functions
    93 alpha electrons       93 beta electrons
       nuclear repulsion energy      2232.8606214621 Hartrees.
 NAtoms=   41 NActive=   41 NUniq=   41 SFac= 1.00D+00 NAtFMM=   60 NAOKFM=F Big=F
 Integral buffers will be    131072 words long.
 Raffenetti 2 integral format.
 Two-electron integral symmetry is turned on.
 One-electron integrals computed using PRISM.
   1 Symmetry operations used in ECPInt.
 ECPInt:  NShTT=   20100 NPrTT=   75074 LenC2=   17422 LenP2D=   43788.
 LDataN:  DoStor=T MaxTD1= 4 Len=   56
 NBasis=   434 RedAO= T EigKep=  2.19D-04  NBF=   434
 NBsUse=   434 1.00D-06 EigRej= -1.00D+00 NBFU=   434
 ExpMin= 1.22D-01 ExpMax= 1.04D+04 ExpMxC= 1.57D+03 IAcc=3 IRadAn=         5 AccDes= 0.00D+00
 Harris functional with IExCor=  402 and IRadAn=       5 diagonalized for initial guess.
 HarFok:  IExCor=  402 AccDes= 0.00D+00 IRadAn=         5 IDoV= 1 UseB2=F ITyADJ=14
 ICtDFT=  3500011 ScaDFX=  1.000000  1.000000  1.000000  1.000000
 FoFCou: FMM=F IPFlag=           0 FMFlag=      100000 FMFlg1=           0
         NFxFlg=           0 DoJE=T BraDBF=F KetDBF=T FulRan=T
         wScrn=  0.000000 ICntrl=       500 IOpCl=  0 I1Cent=   200000004 NGrid=           0
         NMat0=    1 NMatS0=      1 NMatT0=    0 NMatD0=    1 NMtDS0=    0 NMtDT0=    0
 Petite list used in FoFCou.
 Requested convergence on RMS density matrix=1.00D-08 within 128 cycles.
 Requested convergence on MAX density matrix=1.00D-06.
 Requested convergence on             energy=1.00D-06.
 No special actions if energy rises.
 Integral accuracy reduced to 1.0D-05 until final iterations.
 Initial convergence to 1.0D-05 achieved.  Increase integral accuracy.
 SCF Done:  E(RB3LYP) =  -1548.61158882     A.U. after   15 cycles
            NFock= 15  Conv=0.84D-08     -V/T= 2.0077

 **********************************************************************

            Population analysis using the SCF Density.

 **********************************************************************

 Orbital symmetries:
       Occupied  (A) (A) (A) (A) (A) (A) (A) (A) (A) (A) (A) (A)
                 (A) (A) (A) (A) (A) (A) (A) (A) (A) (A) (A) (A)
                 (A) (A) (A) (A) (A) (A) (A) (A) (A) (A) (A) (A)
                 (A) (A) (A) (A) (A) (A) (A) (A) (A) (A) (A) (A)
                 (A) (A) (A) (A) (A) (A) (A) (A) (A) (A) (A) (A)
                 (A) (A) (A) (A) (A) (A) (A) (A) (A) (A) (A) (A)
                 (A) (A) (A) (A) (A) (A) (A) (A) (A) (A) (A) (A)
                 (A) (A) (A) (A) (A) (A) (A) (A) (A)
       Virtual   (A) (A) (A) (A) (A) (A) (A) (A) (A) (A) (A) (A)
                 (A) (A) (A) (A) (A) (A) (A) (A) (A) (A) (A) (A)
                 (A) (A) (A) (A) (A) (A) (A) (A) (A) (A) (A) (A)
                 (A) (A) (A) (A) (A) (A) (A) (A) (A) (A) (A) (A)
                 (A) (A) (A) (A) (A) (A) (A) (A) (A) (A) (A) (A)
                 (A) (A) (A) (A) (A) (A) (A) (A) (A) (A) (A) (A)
                 (A) (A) (A) (A) (A) (A) (A) (A) (A) (A) (A) (A)
                 (A) (A) (A) (A) (A) (A) (A) (A) (A) (A) (A) (A)
                 (A) (A) (A) (A) (A) (A) (A) (A) (A) (A) (A) (A)
                 (A) (A) (A) (A) (A) (A) (A) (A) (A) (A) (A) (A)
                 (A) (A) (A) (A) (A) (A) (A) (A) (A) (A) (A) (A)
                 (A) (A) (A) (A) (A) (A) (A) (A) (A) (A) (A) (A)
                 (A) (A) (A) (A) (A) (A) (A) (A) (A) (A) (A) (A)
                 (A) (A) (A) (A) (A) (A) (A) (A) (A) (A) (A) (A)
                 (A) (A) (A) (A) (A) (A) (A) (A) (A) (A) (A) (A)
                 (A) (A) (A) (A) (A) (A) (A) (A) (A) (A) (A) (A)
                 (A) (A) (A) (A) (A) (A) (A) (A) (A) (A) (A) (A)
                 (A) (A) (A) (A) (A) (A) (A) (A) (A) (A) (A) (A)
                 (A) (A) (A) (A) (A) (A) (A) (A) (A) (A) (A) (A)
                 (A) (A) (A) (A) (A) (A) (A) (A) (A) (A) (A) (A)
                 (A) (A) (A) (A) (A) (A) (A) (A) (A) (A) (A) (A)
                 (A) (A) (A) (A) (A) (A) (A) (A) (A) (A) (A) (A)
                 (A) (A) (A) (A) (A) (A) (A) (A) (A) (A) (A) (A)
                 (A) (A) (A) (A) (A) (A) (A) (A) (A) (A) (A) (A)
                 (A) (A) (A) (A) (A) (A) (A) (A) (A) (A) (A) (A)
                 (A) (A) (A) (A) (A) (A) (A) (A) (A) (A) (A) (A)
                 (A) (A) (A) (A) (A) (A) (A) (A) (A) (A) (A) (A)
                 (A) (A) (A) (A) (A) (A) (A) (A) (A) (A) (A) (A)
                 (A) (A) (A) (A) (A)
 The electronic state is 1-A.
 Alpha  occ. eigenvalues -- -101.51559 -19.18906 -19.16292 -19.13264 -19.12878
 Alpha  occ. eigenvalues --  -14.38909 -10.32277 -10.31441 -10.26461 -10.24725
 Alpha  occ. eigenvalues --  -10.24600 -10.23429 -10.22557 -10.22055 -10.21866
 Alpha  occ. eigenvalues --  -10.21813 -10.21750 -10.21722 -10.21211 -10.19927
 Alpha  occ. eigenvalues --  -10.19585 -10.19489 -10.19231 -10.18855 -10.18750
 Alpha  occ. eigenvalues --   -9.47057  -7.23959  -7.22968  -7.22915  -1.10328
 Alpha  occ. eigenvalues --   -1.05896  -1.05861  -1.01091  -0.97769  -0.90220
 Alpha  occ. eigenvalues --   -0.85338  -0.84552  -0.81996  -0.76945  -0.76573
 Alpha  occ. eigenvalues --   -0.76214  -0.74665  -0.73875  -0.71363  -0.67146
 Alpha  occ. eigenvalues --   -0.65141  -0.63409  -0.62171  -0.60993  -0.59894
 Alpha  occ. eigenvalues --   -0.57931  -0.55641  -0.54669  -0.52702  -0.50147
 Alpha  occ. eigenvalues --   -0.49969  -0.49471  -0.48881  -0.48549  -0.48000
 Alpha  occ. eigenvalues --   -0.47204  -0.46752  -0.46229  -0.45394  -0.44983
 Alpha  occ. eigenvalues --   -0.44652  -0.44130  -0.42916  -0.41918  -0.41821
 Alpha  occ. eigenvalues --   -0.41190  -0.40574  -0.40398  -0.40104  -0.39757
 Alpha  occ. eigenvalues --   -0.39008  -0.38484  -0.37867  -0.37558  -0.36298
 Alpha  occ. eigenvalues --   -0.36009  -0.34231  -0.33090  -0.32843  -0.32104
 Alpha  occ. eigenvalues --   -0.30471  -0.29834  -0.28778  -0.28087  -0.27540
 Alpha  occ. eigenvalues --   -0.26141  -0.21770  -0.21430
 Alpha virt. eigenvalues --   -0.07092  -0.03783  -0.02563  -0.00069   0.00207
 Alpha virt. eigenvalues --    0.02895   0.03253   0.04289   0.06101   0.06787
 Alpha virt. eigenvalues --    0.07631   0.08271   0.08911   0.09304   0.09797
 Alpha virt. eigenvalues --    0.11425   0.11953   0.12341   0.12612   0.12908
 Alpha virt. eigenvalues --    0.13326   0.13734   0.13941   0.14114   0.15038
 Alpha virt. eigenvalues --    0.15771   0.16611   0.17529   0.19437   0.20144
 Alpha virt. eigenvalues --    0.22410   0.22539   0.24457   0.25335   0.25598
 Alpha virt. eigenvalues --    0.26086   0.26632   0.27448   0.27748   0.29356
 Alpha virt. eigenvalues --    0.29970   0.30705   0.31309   0.31992   0.32378
 Alpha virt. eigenvalues --    0.33541   0.34421   0.35826   0.36823   0.37776
 Alpha virt. eigenvalues --    0.38154   0.38943   0.39497   0.40163   0.40482
 Alpha virt. eigenvalues --    0.42592   0.43294   0.43413   0.44037   0.44291
 Alpha virt. eigenvalues --    0.45237   0.45464   0.45891   0.46583   0.47011
 Alpha virt. eigenvalues --    0.47479   0.47673   0.48343   0.49407   0.50050
 Alpha virt. eigenvalues --    0.50595   0.51613   0.52004   0.52779   0.53712
 Alpha virt. eigenvalues --    0.53989   0.54218   0.55368   0.56146   0.56956
 Alpha virt. eigenvalues --    0.57791   0.58459   0.59141   0.60494   0.60677
 Alpha virt. eigenvalues --    0.61240   0.61595   0.62009   0.62514   0.63370
 Alpha virt. eigenvalues --    0.63854   0.64267   0.64396   0.64834   0.65053
 Alpha virt. eigenvalues --    0.65300   0.65760   0.66117   0.66673   0.67119
 Alpha virt. eigenvalues --    0.67269   0.67882   0.68327   0.68702   0.68842
 Alpha virt. eigenvalues --    0.69643   0.70118   0.70478   0.71625   0.71853
 Alpha virt. eigenvalues --    0.72848   0.73169   0.73898   0.74294   0.75284
 Alpha virt. eigenvalues --    0.76212   0.76951   0.77375   0.78242   0.78497
 Alpha virt. eigenvalues --    0.79116   0.80812   0.81245   0.81889   0.83027
 Alpha virt. eigenvalues --    0.83746   0.84598   0.85448   0.86382   0.87626
 Alpha virt. eigenvalues --    0.89153   0.91193   0.91791   0.92954   0.94056
 Alpha virt. eigenvalues --    0.94907   0.96585   0.96851   0.98572   0.99674
 Alpha virt. eigenvalues --    1.01519   1.02030   1.02340   1.03302   1.05894
 Alpha virt. eigenvalues --    1.06667   1.07147   1.07978   1.09947   1.10923
 Alpha virt. eigenvalues --    1.12397   1.12581   1.14755   1.15942   1.17378
 Alpha virt. eigenvalues --    1.18716   1.20198   1.21142   1.21692   1.22211
 Alpha virt. eigenvalues --    1.23028   1.23483   1.23782   1.24908   1.25261
 Alpha virt. eigenvalues --    1.25560   1.26071   1.27487   1.28347   1.29414
 Alpha virt. eigenvalues --    1.31239   1.31475   1.32353   1.33355   1.34789
 Alpha virt. eigenvalues --    1.35625   1.37405   1.38521   1.39459   1.43931
 Alpha virt. eigenvalues --    1.45747   1.46479   1.48071   1.49682   1.50652
 Alpha virt. eigenvalues --    1.51255   1.51527   1.52677   1.53851   1.54259
 Alpha virt. eigenvalues --    1.56526   1.59204   1.60365   1.61212   1.63632
 Alpha virt. eigenvalues --    1.65000   1.66424   1.67595   1.68425   1.68750
 Alpha virt. eigenvalues --    1.69671   1.70320   1.71108   1.72203   1.72472
 Alpha virt. eigenvalues --    1.72946   1.73427   1.73882   1.74673   1.74922
 Alpha virt. eigenvalues --    1.75415   1.75970   1.76465   1.77345   1.77759
 Alpha virt. eigenvalues --    1.77975   1.80215   1.80371   1.80853   1.81437
 Alpha virt. eigenvalues --    1.82275   1.83440   1.85073   1.85608   1.86003
 Alpha virt. eigenvalues --    1.86846   1.87269   1.88066   1.89382   1.90021
 Alpha virt. eigenvalues --    1.90611   1.91729   1.92530   1.93076   1.94312
 Alpha virt. eigenvalues --    1.95110   1.95722   1.96789   1.97832   1.98858
 Alpha virt. eigenvalues --    2.00746   2.02441   2.02758   2.05087   2.05859
 Alpha virt. eigenvalues --    2.07671   2.08293   2.10405   2.10987   2.12370
 Alpha virt. eigenvalues --    2.12772   2.14294   2.14611   2.15265   2.16885
 Alpha virt. eigenvalues --    2.17849   2.19300   2.19752   2.19975   2.21417
 Alpha virt. eigenvalues --    2.22658   2.24816   2.25401   2.26142   2.27408
 Alpha virt. eigenvalues --    2.27753   2.29149   2.30372   2.31267   2.32632
 Alpha virt. eigenvalues --    2.33165   2.33195   2.35366   2.38182   2.39440
 Alpha virt. eigenvalues --    2.40251   2.42106   2.44150   2.46656   2.46939
 Alpha virt. eigenvalues --    2.48003   2.49643   2.51371   2.54056   2.54871
 Alpha virt. eigenvalues --    2.59502   2.60158   2.61432   2.61955   2.62357
 Alpha virt. eigenvalues --    2.63307   2.63946   2.64876   2.66183   2.67125
 Alpha virt. eigenvalues --    2.67751   2.69085   2.70028   2.70505   2.72761
 Alpha virt. eigenvalues --    2.73461   2.75968   2.77117   2.78895   2.79980
 Alpha virt. eigenvalues --    2.80923   2.82997   2.83852   2.85290   2.86047
 Alpha virt. eigenvalues --    2.88309   2.88615   2.89568   2.91546   2.91739
 Alpha virt. eigenvalues --    2.91941   2.94381   2.95089   2.98495   3.01341
 Alpha virt. eigenvalues --    3.05052   3.07896   3.08153   3.09998   3.12599
 Alpha virt. eigenvalues --    3.14402   3.14861   3.19061   3.21290   3.21633
 Alpha virt. eigenvalues --    3.23020   3.34412   3.42075   3.45655   3.49461
 Alpha virt. eigenvalues --    3.50710   3.58588   3.64041   3.64425   3.70034
 Alpha virt. eigenvalues --    3.75481
          Condensed to atoms (all electrons):
               1          2          3          4          5          6
     1  C    4.474972   0.442854  -0.075653   0.014502   0.006553  -0.061753
     2  C    0.442854   5.078278   0.420180   0.002332  -0.136427   0.355646
     3  C   -0.075653   0.420180   5.378639   0.244278  -0.039547  -0.078547
     4  C    0.014502   0.002332   0.244278   5.385841   0.157628  -0.077503
     5  C    0.006553  -0.136427  -0.039547   0.157628   5.432861   0.337041
     6  N   -0.061753   0.355646  -0.078547  -0.077503   0.337041   6.739383
     7  C   -0.005099  -0.027482   0.006312   0.005341  -0.037373   0.278468
     8  C    0.001541   0.005253  -0.001782   0.002230   0.005625  -0.146892
     9  C   -0.000068  -0.000163   0.000016  -0.000004  -0.000079   0.008401
    10  C   -0.000000   0.000008   0.000000  -0.000001  -0.000088  -0.000124
    11  C    0.000000  -0.000000   0.000000   0.000001  -0.000007  -0.000059
    12  Cl   0.000000  -0.000000   0.000000   0.000000   0.000000  -0.000000
    13  C   -0.000000   0.000017  -0.000008  -0.000084  -0.000244   0.000909
    14  C   -0.000123   0.000366   0.000011  -0.000855  -0.003090   0.001225
    15  O    0.004046  -0.004319  -0.000405  -0.000034   0.000298  -0.093935
    16  C   -0.000309   0.004777   0.025320   0.070228   0.171419  -0.079007
    17  C    0.000005  -0.000531  -0.001346  -0.146180   0.158985   0.005601
    18  C    0.000005   0.000552   0.016950   0.150427  -0.196227  -0.000058
    19  O   -0.000000   0.000002  -0.000097   0.004296   0.000045   0.000000
    20  C   -0.000000  -0.000001  -0.000026   0.002044   0.000099  -0.000000
    21  C   -0.000363   0.020790  -0.129530   0.240150   0.037365   0.008814
    22  C   -0.003510  -0.107932   0.449660  -0.087470   0.022373   0.005036
    23  C   -0.001295   0.001371  -0.037637   0.000491  -0.000161   0.000047
    24  O   -0.000034   0.000803  -0.004709   0.002841  -0.000174   0.000003
    25  O   -0.002304   0.002815  -0.005153  -0.000180   0.000011  -0.000003
    26  H    0.354403   0.000220   0.001715  -0.000345  -0.000146  -0.002744
    27  H    0.351202   0.014702  -0.029888   0.000400  -0.000260   0.004445
    28  H    0.356795   0.000145   0.008433  -0.000534   0.000154  -0.004017
    29  H   -0.000006  -0.000008   0.000001   0.000001  -0.000071   0.001047
    30  H   -0.000000  -0.000000  -0.000000   0.000000   0.000001   0.000002
    31  H   -0.000000  -0.000001   0.000000  -0.000003   0.000019   0.000005
    32  H   -0.000121  -0.000201   0.000013  -0.000081   0.001408   0.005274
    33  H   -0.000001  -0.000178  -0.000619   0.018534  -0.088654  -0.008731
    34  H   -0.000000   0.000003   0.000032  -0.002655   0.017310  -0.000105
    35  H   -0.000000   0.000000  -0.000002  -0.000064   0.000005  -0.000000
    36  H    0.000000   0.000001   0.000062   0.000716  -0.000104   0.000000
    37  H    0.000000  -0.000002   0.000035   0.000778  -0.000017   0.000000
    38  H    0.000005  -0.000941  -0.029519  -0.053263   0.021226  -0.000104
    39  H    0.005015  -0.017931   0.010924   0.014302  -0.000659   0.000118
    40  H   -0.000380   0.013456   0.009178  -0.023592  -0.000635  -0.000055
    41  H    0.000018  -0.000145  -0.000331  -0.000331   0.000010   0.000000
               7          8          9         10         11         12
     1  C   -0.005099   0.001541  -0.000068  -0.000000   0.000000   0.000000
     2  C   -0.027482   0.005253  -0.000163   0.000008  -0.000000  -0.000000
     3  C    0.006312  -0.001782   0.000016   0.000000   0.000000   0.000000
     4  C    0.005341   0.002230  -0.000004  -0.000001   0.000001   0.000000
     5  C   -0.037373   0.005625  -0.000079  -0.000088  -0.000007   0.000000
     6  N    0.278468  -0.146892   0.008401  -0.000124  -0.000059  -0.000000
     7  C    4.789894   0.179231  -0.048943   0.013123   0.000337   0.000006
     8  C    0.179231   5.811869   0.190355   0.111820  -0.189418   0.000682
     9  C   -0.048943   0.190355   5.114424   0.229863   0.136700   0.003692
    10  C    0.013123   0.111820   0.229863   5.107063   0.221401  -0.055464
    11  C    0.000337  -0.189418   0.136700   0.221401   5.303196   0.235497
    12  Cl   0.000006   0.000682   0.003692  -0.055464   0.235497  16.949955
    13  C    0.009782   0.103339  -0.132359   0.093923   0.234821  -0.055533
    14  C   -0.073930   0.208034   0.073674  -0.143593   0.129596   0.004103
    15  O    0.756654  -0.119587   0.010967   0.000701  -0.000035  -0.000000
    16  C   -0.007333  -0.002975  -0.000733  -0.000071   0.000021  -0.000000
    17  C    0.000157  -0.000477   0.000023  -0.000001  -0.000019   0.000000
    18  C    0.000010  -0.000012  -0.000001   0.000000   0.000000  -0.000000
    19  O   -0.000000   0.000000  -0.000000  -0.000000   0.000000   0.000000
    20  C    0.000000   0.000000   0.000000   0.000000   0.000000  -0.000000
    21  C    0.000030  -0.000019  -0.000001   0.000000  -0.000000  -0.000000
    22  C   -0.000079   0.000006  -0.000000   0.000000   0.000000   0.000000
    23  C   -0.000006  -0.000001   0.000000   0.000000  -0.000000  -0.000000
    24  O    0.000000   0.000000  -0.000000  -0.000000   0.000000   0.000000
    25  O   -0.000000  -0.000000   0.000000  -0.000000  -0.000000   0.000000
    26  H    0.001677   0.000512   0.000005  -0.000000   0.000000   0.000000
    27  H    0.000387   0.000110  -0.000001  -0.000000   0.000000  -0.000000
    28  H    0.004077  -0.001098   0.000049  -0.000001  -0.000000  -0.000000
    29  H   -0.012702  -0.082685   0.454822  -0.073578   0.015602  -0.000127
    30  H   -0.000339   0.016310  -0.067673   0.442775  -0.080114   0.001282
    31  H   -0.000232   0.016915  -0.002234   0.015658  -0.081500   0.001308
    32  H   -0.017205  -0.074501   0.014759  -0.001829   0.015476  -0.000136
    33  H   -0.000352  -0.002623   0.001199   0.000563   0.000586  -0.000004
    34  H   -0.000009   0.000011   0.000002  -0.000001  -0.000001   0.000000
    35  H    0.000000  -0.000000   0.000000   0.000000  -0.000000   0.000000
    36  H   -0.000000   0.000000  -0.000000  -0.000000   0.000000   0.000000
    37  H    0.000000  -0.000000   0.000000   0.000000  -0.000000  -0.000000
    38  H    0.000005  -0.000000   0.000000   0.000000  -0.000000  -0.000000
    39  H   -0.000005   0.000001  -0.000000   0.000000  -0.000000   0.000000
    40  H    0.000009   0.000001  -0.000000  -0.000000   0.000000  -0.000000
    41  H    0.000000  -0.000000   0.000000   0.000000  -0.000000   0.000000
              13         14         15         16         17         18
     1  C   -0.000000  -0.000123   0.004046  -0.000309   0.000005   0.000005
     2  C    0.000017   0.000366  -0.004319   0.004777  -0.000531   0.000552
     3  C   -0.000008   0.000011  -0.000405   0.025320  -0.001346   0.016950
     4  C   -0.000084  -0.000855  -0.000034   0.070228  -0.146180   0.150427
     5  C   -0.000244  -0.003090   0.000298   0.171419   0.158985  -0.196227
     6  N    0.000909   0.001225  -0.093935  -0.079007   0.005601  -0.000058
     7  C    0.009782  -0.073930   0.756654  -0.007333   0.000157   0.000010
     8  C    0.103339   0.208034  -0.119587  -0.002975  -0.000477  -0.000012
     9  C   -0.132359   0.073674   0.010967  -0.000733   0.000023  -0.000001
    10  C    0.093923  -0.143593   0.000701  -0.000071  -0.000001   0.000000
    11  C    0.234821   0.129596  -0.000035   0.000021  -0.000019   0.000000
    12  Cl  -0.055533   0.004103  -0.000000  -0.000000   0.000000  -0.000000
    13  C    5.051254   0.273937  -0.000023  -0.001843   0.000037  -0.000010
    14  C    0.273937   5.118915  -0.000426   0.000302  -0.000230  -0.000015
    15  O   -0.000023  -0.000426   7.624096   0.000196   0.000002  -0.000000
    16  C   -0.001843   0.000302   0.000196   5.228869   0.236564   0.142578
    17  C    0.000037  -0.000230   0.000002   0.236564   5.204262   0.227336
    18  C   -0.000010  -0.000015  -0.000000   0.142578   0.227336   5.077312
    19  O   -0.000000   0.000000   0.000000   0.004067  -0.072900   0.397252
    20  C   -0.000000  -0.000000   0.000000  -0.000317   0.007077  -0.056625
    21  C    0.000007  -0.000021   0.000002  -0.132916   0.049383   0.162562
    22  C    0.000000   0.000001  -0.000002  -0.000442   0.000105  -0.001263
    23  C    0.000000   0.000000  -0.000000  -0.000027   0.000000   0.000040
    24  O   -0.000000   0.000000   0.000000  -0.000008   0.000010  -0.000053
    25  O    0.000000  -0.000000  -0.000000   0.000000   0.000000   0.000000
    26  H   -0.000000  -0.000006   0.008574   0.000019  -0.000001  -0.000000
    27  H   -0.000000  -0.000009   0.000799   0.000011  -0.000001   0.000001
    28  H    0.000003   0.000059  -0.000687  -0.000006  -0.000000  -0.000000
    29  H   -0.001856   0.015262   0.010566   0.000016   0.000005  -0.000000
    30  H    0.015481  -0.002106  -0.000006  -0.000003  -0.000000   0.000000
    31  H    0.442567  -0.066618   0.000002   0.000063   0.000014  -0.000001
    32  H   -0.059495   0.443286  -0.000075   0.001203  -0.000699   0.000134
    33  H   -0.003589   0.001935  -0.000027   0.462724  -0.080588   0.017358
    34  H    0.000015   0.000029  -0.000000  -0.076766   0.430513  -0.074340
    35  H    0.000000   0.000000  -0.000000   0.000009  -0.000167   0.005155
    36  H   -0.000000  -0.000000  -0.000000   0.000047  -0.000221  -0.006664
    37  H    0.000000   0.000000   0.000000   0.000014  -0.000288  -0.007660
    38  H   -0.000000   0.000000  -0.000000  -0.003081   0.014788  -0.098398
    39  H   -0.000000  -0.000000  -0.000001  -0.000000   0.000002   0.000001
    40  H   -0.000000  -0.000000  -0.000000   0.000019  -0.000024   0.000617
    41  H    0.000000   0.000000   0.000000   0.000001  -0.000001  -0.000011
              19         20         21         22         23         24
     1  C   -0.000000  -0.000000  -0.000363  -0.003510  -0.001295  -0.000034
     2  C    0.000002  -0.000001   0.020790  -0.107932   0.001371   0.000803
     3  C   -0.000097  -0.000026  -0.129530   0.449660  -0.037637  -0.004709
     4  C    0.004296   0.002044   0.240150  -0.087470   0.000491   0.002841
     5  C    0.000045   0.000099   0.037365   0.022373  -0.000161  -0.000174
     6  N    0.000000  -0.000000   0.008814   0.005036   0.000047   0.000003
     7  C   -0.000000   0.000000   0.000030  -0.000079  -0.000006   0.000000
     8  C    0.000000   0.000000  -0.000019   0.000006  -0.000001   0.000000
     9  C   -0.000000   0.000000  -0.000001  -0.000000   0.000000  -0.000000
    10  C   -0.000000   0.000000   0.000000   0.000000   0.000000  -0.000000
    11  C    0.000000   0.000000  -0.000000   0.000000  -0.000000   0.000000
    12  Cl   0.000000  -0.000000  -0.000000   0.000000  -0.000000   0.000000
    13  C   -0.000000  -0.000000   0.000007   0.000000   0.000000  -0.000000
    14  C    0.000000  -0.000000  -0.000021   0.000001   0.000000   0.000000
    15  O    0.000000   0.000000   0.000002  -0.000002  -0.000000   0.000000
    16  C    0.004067  -0.000317  -0.132916  -0.000442  -0.000027  -0.000008
    17  C   -0.072900   0.007077   0.049383   0.000105   0.000000   0.000010
    18  C    0.397252  -0.056625   0.162562  -0.001263   0.000040  -0.000053
    19  O    7.835626   0.322858  -0.083834  -0.000002   0.000000   0.000000
    20  C    0.322858   4.360750  -0.000131   0.000014  -0.000009  -0.000074
    21  C   -0.083834  -0.000131   5.534186  -0.019037   0.001237  -0.000881
    22  C   -0.000002   0.000014  -0.019037   4.845223   0.289456  -0.122077
    23  C    0.000000  -0.000009   0.001237   0.289456   4.553655   0.384125
    24  O    0.000000  -0.000074  -0.000881  -0.122077   0.384125   7.687644
    25  O   -0.000000  -0.000000  -0.000002  -0.087902   0.710439  -0.082224
    26  H    0.000000   0.000000   0.000020   0.000177  -0.000011   0.000001
    27  H   -0.000000   0.000000  -0.000008  -0.000583   0.002177   0.000131
    28  H    0.000000   0.000000   0.000014   0.000644   0.000062  -0.000001
    29  H   -0.000000   0.000000   0.000000   0.000000   0.000000   0.000000
    30  H    0.000000  -0.000000  -0.000000  -0.000000   0.000000   0.000000
    31  H    0.000000   0.000000   0.000000   0.000000  -0.000000  -0.000000
    32  H    0.000000  -0.000000  -0.000099  -0.000012   0.000004   0.000000
    33  H   -0.000067   0.000010  -0.002905   0.000009  -0.000000  -0.000000
    34  H    0.002911  -0.000405   0.021276   0.000000   0.000000   0.000000
    35  H   -0.024770   0.390131   0.000300   0.000000  -0.000000  -0.000000
    36  H   -0.030524   0.388270   0.007852  -0.000005  -0.000007  -0.000022
    37  H   -0.030227   0.388774   0.007930   0.000023   0.000020   0.000205
    38  H   -0.008313   0.009338   0.440207   0.005999   0.000396   0.013057
    39  H   -0.000000   0.000000   0.000309   0.322108  -0.001910   0.003838
    40  H    0.000002  -0.000016   0.008214   0.301306  -0.003223   0.004217
    41  H   -0.000000  -0.000002   0.000433   0.016721  -0.009418   0.296476
              25         26         27         28         29         30
     1  C   -0.002304   0.354403   0.351202   0.356795  -0.000006  -0.000000
     2  C    0.002815   0.000220   0.014702   0.000145  -0.000008  -0.000000
     3  C   -0.005153   0.001715  -0.029888   0.008433   0.000001  -0.000000
     4  C   -0.000180  -0.000345   0.000400  -0.000534   0.000001   0.000000
     5  C    0.000011  -0.000146  -0.000260   0.000154  -0.000071   0.000001
     6  N   -0.000003  -0.002744   0.004445  -0.004017   0.001047   0.000002
     7  C   -0.000000   0.001677   0.000387   0.004077  -0.012702  -0.000339
     8  C   -0.000000   0.000512   0.000110  -0.001098  -0.082685   0.016310
     9  C    0.000000   0.000005  -0.000001   0.000049   0.454822  -0.067673
    10  C   -0.000000  -0.000000  -0.000000  -0.000001  -0.073578   0.442775
    11  C   -0.000000   0.000000   0.000000  -0.000000   0.015602  -0.080114
    12  Cl   0.000000   0.000000  -0.000000  -0.000000  -0.000127   0.001282
    13  C    0.000000  -0.000000  -0.000000   0.000003  -0.001856   0.015481
    14  C   -0.000000  -0.000006  -0.000009   0.000059   0.015262  -0.002106
    15  O   -0.000000   0.008574   0.000799  -0.000687   0.010566  -0.000006
    16  C    0.000000   0.000019   0.000011  -0.000006   0.000016  -0.000003
    17  C    0.000000  -0.000001  -0.000001  -0.000000   0.000005  -0.000000
    18  C    0.000000  -0.000000   0.000001  -0.000000  -0.000000   0.000000
    19  O   -0.000000   0.000000  -0.000000   0.000000  -0.000000   0.000000
    20  C   -0.000000   0.000000   0.000000   0.000000   0.000000  -0.000000
    21  C   -0.000002   0.000020  -0.000008   0.000014   0.000000  -0.000000
    22  C   -0.087902   0.000177  -0.000583   0.000644   0.000000  -0.000000
    23  C    0.710439  -0.000011   0.002177   0.000062   0.000000   0.000000
    24  O   -0.082224   0.000001   0.000131  -0.000001   0.000000   0.000000
    25  O    7.659078   0.000030   0.008452  -0.000020   0.000000   0.000000
    26  H    0.000030   0.631377  -0.016222  -0.020421  -0.000002  -0.000000
    27  H    0.008452  -0.016222   0.666130  -0.020832  -0.000000  -0.000000
    28  H   -0.000020  -0.020421  -0.020832   0.653382   0.000009   0.000000
    29  H    0.000000  -0.000002  -0.000000   0.000009   0.682183  -0.012632
    30  H    0.000000  -0.000000  -0.000000   0.000000  -0.012632   0.695449
    31  H   -0.000000  -0.000000  -0.000000   0.000000   0.000034  -0.000302
    32  H    0.000000   0.000004  -0.000004   0.000040  -0.000224   0.000034
    33  H   -0.000000  -0.000001  -0.000000   0.000001   0.000131   0.000000
    34  H   -0.000000   0.000000   0.000000  -0.000000   0.000000  -0.000000
    35  H   -0.000000   0.000000  -0.000000   0.000000   0.000000   0.000000
    36  H   -0.000000  -0.000000   0.000000   0.000000  -0.000000  -0.000000
    37  H    0.000000   0.000000  -0.000000  -0.000000  -0.000000   0.000000
    38  H    0.000080   0.000000  -0.000009   0.000000   0.000000  -0.000000
    39  H   -0.000532   0.000351   0.002960  -0.000408  -0.000000  -0.000000
    40  H    0.003654   0.000101   0.000578  -0.000046  -0.000000   0.000000
    41  H    0.010442  -0.000001  -0.000041   0.000001   0.000000   0.000000
              31         32         33         34         35         36
     1  C   -0.000000  -0.000121  -0.000001  -0.000000  -0.000000   0.000000
     2  C   -0.000001  -0.000201  -0.000178   0.000003   0.000000   0.000001
     3  C    0.000000   0.000013  -0.000619   0.000032  -0.000002   0.000062
     4  C   -0.000003  -0.000081   0.018534  -0.002655  -0.000064   0.000716
     5  C    0.000019   0.001408  -0.088654   0.017310   0.000005  -0.000104
     6  N    0.000005   0.005274  -0.008731  -0.000105  -0.000000   0.000000
     7  C   -0.000232  -0.017205  -0.000352  -0.000009   0.000000  -0.000000
     8  C    0.016915  -0.074501  -0.002623   0.000011  -0.000000   0.000000
     9  C   -0.002234   0.014759   0.001199   0.000002   0.000000  -0.000000
    10  C    0.015658  -0.001829   0.000563  -0.000001   0.000000  -0.000000
    11  C   -0.081500   0.015476   0.000586  -0.000001  -0.000000   0.000000
    12  Cl   0.001308  -0.000136  -0.000004   0.000000   0.000000   0.000000
    13  C    0.442567  -0.059495  -0.003589   0.000015   0.000000  -0.000000
    14  C   -0.066618   0.443286   0.001935   0.000029   0.000000  -0.000000
    15  O    0.000002  -0.000075  -0.000027  -0.000000  -0.000000  -0.000000
    16  C    0.000063   0.001203   0.462724  -0.076766   0.000009   0.000047
    17  C    0.000014  -0.000699  -0.080588   0.430513  -0.000167  -0.000221
    18  C   -0.000001   0.000134   0.017358  -0.074340   0.005155  -0.006664
    19  O    0.000000   0.000000  -0.000067   0.002911  -0.024770  -0.030524
    20  C    0.000000  -0.000000   0.000010  -0.000405   0.390131   0.388270
    21  C    0.000000  -0.000099  -0.002905   0.021276   0.000300   0.007852
    22  C    0.000000  -0.000012   0.000009   0.000000   0.000000  -0.000005
    23  C   -0.000000   0.000004  -0.000000   0.000000  -0.000000  -0.000007
    24  O   -0.000000   0.000000  -0.000000   0.000000  -0.000000  -0.000022
    25  O   -0.000000   0.000000  -0.000000  -0.000000  -0.000000  -0.000000
    26  H   -0.000000   0.000004  -0.000001   0.000000   0.000000  -0.000000
    27  H   -0.000000  -0.000004  -0.000000   0.000000  -0.000000   0.000000
    28  H    0.000000   0.000040   0.000001  -0.000000   0.000000   0.000000
    29  H    0.000034  -0.000224   0.000131   0.000000   0.000000  -0.000000
    30  H   -0.000302   0.000034   0.000000  -0.000000   0.000000  -0.000000
    31  H    0.696545  -0.013408  -0.000042   0.000001   0.000000   0.000000
    32  H   -0.013408   0.678064  -0.000397  -0.000015  -0.000000   0.000000
    33  H   -0.000042  -0.000397   0.717757  -0.015205  -0.000000  -0.000001
    34  H    0.000001  -0.000015  -0.015205   0.717859  -0.000150   0.000101
    35  H    0.000000  -0.000000  -0.000000  -0.000150   0.652480  -0.026736
    36  H    0.000000   0.000000  -0.000001   0.000101  -0.026736   0.700098
    37  H   -0.000000  -0.000000  -0.000000   0.000111  -0.026594  -0.049484
    38  H    0.000000  -0.000003   0.000010  -0.000220  -0.000518   0.001298
    39  H    0.000000   0.000000  -0.000000   0.000000   0.000000  -0.000000
    40  H    0.000000  -0.000000   0.000001  -0.000000   0.000001   0.000064
    41  H   -0.000000   0.000000  -0.000000  -0.000000   0.000000  -0.000003
              37         38         39         40         41
     1  C    0.000000   0.000005   0.005015  -0.000380   0.000018
     2  C   -0.000002  -0.000941  -0.017931   0.013456  -0.000145
     3  C    0.000035  -0.029519   0.010924   0.009178  -0.000331
     4  C    0.000778  -0.053263   0.014302  -0.023592  -0.000331
     5  C   -0.000017   0.021226  -0.000659  -0.000635   0.000010
     6  N    0.000000  -0.000104   0.000118  -0.000055   0.000000
     7  C    0.000000   0.000005  -0.000005   0.000009   0.000000
     8  C   -0.000000  -0.000000   0.000001   0.000001  -0.000000
     9  C    0.000000   0.000000  -0.000000  -0.000000   0.000000
    10  C    0.000000   0.000000   0.000000  -0.000000   0.000000
    11  C   -0.000000  -0.000000  -0.000000   0.000000  -0.000000
    12  Cl  -0.000000  -0.000000   0.000000  -0.000000   0.000000
    13  C    0.000000  -0.000000  -0.000000  -0.000000   0.000000
    14  C    0.000000   0.000000  -0.000000  -0.000000   0.000000
    15  O    0.000000  -0.000000  -0.000001  -0.000000   0.000000
    16  C    0.000014  -0.003081  -0.000000   0.000019   0.000001
    17  C   -0.000288   0.014788   0.000002  -0.000024  -0.000001
    18  C   -0.007660  -0.098398   0.000001   0.000617  -0.000011
    19  O   -0.030227  -0.008313  -0.000000   0.000002  -0.000000
    20  C    0.388774   0.009338   0.000000  -0.000016  -0.000002
    21  C    0.007930   0.440207   0.000309   0.008214   0.000433
    22  C    0.000023   0.005999   0.322108   0.301306   0.016721
    23  C    0.000020   0.000396  -0.001910  -0.003223  -0.009418
    24  O    0.000205   0.013057   0.003838   0.004217   0.296476
    25  O    0.000000   0.000080  -0.000532   0.003654   0.010442
    26  H    0.000000   0.000000   0.000351   0.000101  -0.000001
    27  H   -0.000000  -0.000009   0.002960   0.000578  -0.000041
    28  H   -0.000000   0.000000  -0.000408  -0.000046   0.000001
    29  H   -0.000000   0.000000  -0.000000  -0.000000   0.000000
    30  H    0.000000  -0.000000  -0.000000   0.000000   0.000000
    31  H   -0.000000   0.000000   0.000000   0.000000  -0.000000
    32  H   -0.000000  -0.000003   0.000000  -0.000000   0.000000
    33  H   -0.000000   0.000010  -0.000000   0.000001  -0.000000
    34  H    0.000111  -0.000220   0.000000  -0.000000  -0.000000
    35  H   -0.026594  -0.000518   0.000000   0.000001   0.000000
    36  H   -0.049484   0.001298  -0.000000   0.000064  -0.000003
    37  H    0.697988   0.001091  -0.000000  -0.000074   0.000043
    38  H    0.001091   0.730398   0.000062   0.001115  -0.000454
    39  H   -0.000000   0.000062   0.671015  -0.026074  -0.000614
    40  H   -0.000074   0.001115  -0.026074   0.694144  -0.000916
    41  H    0.000043  -0.000454  -0.000614  -0.000916   0.508663
 Mulliken charges:
               1
     1  C    0.139101
     2  C   -0.068307
     3  C   -0.136960
     4  C    0.075819
     5  C    0.133527
     6  N   -0.197831
     7  C    0.185590
     8  C   -0.031771
     9  C    0.013308
    10  C    0.037855
    11  C    0.057921
    12  Cl  -0.085259
    13  C    0.028953
    14  C    0.020290
    15  O   -0.197338
    16  C   -0.042630
    17  C   -0.031196
    18  C    0.243049
    19  O   -0.316325
    20  C    0.188244
    21  C   -0.171334
    22  C    0.171454
    23  C    0.110181
    24  O   -0.183093
    25  O   -0.216681
    26  H    0.040713
    27  H    0.015373
    28  H    0.024201
    29  H    0.004212
    30  H   -0.008162
    31  H   -0.008789
    32  H    0.008803
    33  H   -0.016833
    34  H   -0.020302
    35  H    0.030923
    36  H    0.015262
    37  H    0.017335
    38  H   -0.044252
    39  H    0.017131
    40  H    0.018361
    41  H    0.179458
 Sum of Mulliken charges =  -0.00000
 Mulliken charges with hydrogens summed into heavy atoms:
               1
     1  C    0.219388
     2  C   -0.068307
     3  C   -0.136960
     4  C    0.075819
     5  C    0.133527
     6  N   -0.197831
     7  C    0.185590
     8  C   -0.031771
     9  C    0.017520
    10  C    0.029694
    11  C    0.057921
    12  Cl  -0.085259
    13  C    0.020163
    14  C    0.029093
    15  O   -0.197338
    16  C   -0.059464
    17  C   -0.051497
    18  C    0.243049
    19  O   -0.316325
    20  C    0.251764
    21  C   -0.215586
    22  C    0.206946
    23  C    0.110181
    24  O   -0.003636
    25  O   -0.216681
 Electronic spatial extent (au):  <R**2>=          11010.2687
 Charge=             -0.0000 electrons
 Dipole moment (field-independent basis, Debye):
    X=             -1.4992    Y=              2.0564    Z=              0.6681  Tot=              2.6311
 Quadrupole moment (field-independent basis, Debye-Ang):
   XX=           -135.9620   YY=           -158.4434   ZZ=           -149.7978
   XY=             -7.4336   XZ=             -2.5906   YZ=              4.1852
 Traceless Quadrupole moment (field-independent basis, Debye-Ang):
   XX=             12.1057   YY=            -10.3757   ZZ=             -1.7301
   XY=             -7.4336   XZ=             -2.5906   YZ=              4.1852
 Octapole moment (field-independent basis, Debye-Ang**2):
  XXX=            -90.7269  YYY=             32.6032  ZZZ=             40.0292  XYY=            -25.9316
  XXY=             44.3857  XXZ=            -14.5942  XZZ=             -7.5368  YZZ=             18.0337
  YYZ=             -0.3240  XYZ=            -26.4695
 Hexadecapole moment (field-independent basis, Debye-Ang**3):
 XXXX=          -9278.1637 YYYY=          -3631.8342 ZZZZ=           -999.5957 XXXY=           -235.6544
 XXXZ=           -226.7445 YYYX=            -99.1487 YYYZ=             33.1576 ZZZX=           -111.5841
 ZZZY=             33.5217 XXYY=          -2162.7136 XXZZ=          -1674.0701 YYZZ=           -853.7203
 XXYZ=            107.0521 YYXZ=             83.0734 ZZXY=            -26.4996
 N-N= 2.232860621462D+03 E-N=-8.091680689654D+03  KE= 1.536821651473D+03
 ******************************Gaussian NBO Version 3.1******************************
             N A T U R A L   A T O M I C   O R B I T A L   A N D
          N A T U R A L   B O N D   O R B I T A L   A N A L Y S I S
 ******************************Gaussian NBO Version 3.1******************************
       /RESON  / : Allow strongly delocalized NBO set

 Analyzing the SCF density

 Job title: 98                                                              

 Storage needed:    570586 in NPA,    756425 in NBO ( 939515281 available)


 NATURAL POPULATIONS:  Natural atomic orbital occupancies 
                                                          
   NAO  Atom  No  lang   Type(AO)    Occupancy      Energy
 ----------------------------------------------------------
     1    C    1  S      Cor( 1S)     1.99920     -10.07038
     2    C    1  S      Val( 2S)     1.08232      -0.23264
     3    C    1  S      Ryd( 3S)     0.00055       0.92459
     4    C    1  px     Val( 2p)     1.24448      -0.08516
     5    C    1  px     Ryd( 3p)     0.00294       0.64701
     6    C    1  py     Val( 2p)     1.08746      -0.07238
     7    C    1  py     Ryd( 3p)     0.00129       0.48249
     8    C    1  pz     Val( 2p)     1.24094      -0.08479
     9    C    1  pz     Ryd( 3p)     0.00118       0.61002
    10    C    1  dxy    Ryd( 3d)     0.00026       2.28169
    11    C    1  dxz    Ryd( 3d)     0.00053       2.36091
    12    C    1  dyz    Ryd( 3d)     0.00052       2.18789
    13    C    1  dx2y2  Ryd( 3d)     0.00073       2.34805
    14    C    1  dz2    Ryd( 3d)     0.00047       2.28778

    15    C    2  S      Cor( 1S)     1.99881     -10.10423
    16    C    2  S      Val( 2S)     0.81372      -0.10899
    17    C    2  S      Ryd( 3S)     0.00255       0.52815
    18    C    2  px     Val( 2p)     0.89847      -0.03039
    19    C    2  px     Ryd( 3p)     0.00482       0.76320
    20    C    2  py     Val( 2p)     1.02988      -0.05731
    21    C    2  py     Ryd( 3p)     0.00625       1.03514
    22    C    2  pz     Val( 2p)     1.00142      -0.11405
    23    C    2  pz     Ryd( 3p)     0.00344       0.60849
    24    C    2  dxy    Ryd( 3d)     0.00146       2.46891
    25    C    2  dxz    Ryd( 3d)     0.00111       1.94617
    26    C    2  dyz    Ryd( 3d)     0.00101       1.94787
    27    C    2  dx2y2  Ryd( 3d)     0.00092       2.37373
    28    C    2  dz2    Ryd( 3d)     0.00057       2.16436

    29    C    3  S      Cor( 1S)     1.99871     -10.05918
    30    C    3  S      Val( 2S)     0.83233      -0.09295
    31    C    3  S      Ryd( 3S)     0.00159       0.65570
    32    C    3  px     Val( 2p)     1.07361      -0.06842
    33    C    3  px     Ryd( 3p)     0.00457       1.09902
    34    C    3  py     Val( 2p)     1.06758      -0.05146
    35    C    3  py     Ryd( 3p)     0.00414       0.88772
    36    C    3  pz     Val( 2p)     1.10010      -0.10463
    37    C    3  pz     Ryd( 3p)     0.00382       0.68542
    38    C    3  dxy    Ryd( 3d)     0.00089       2.45742
    39    C    3  dxz    Ryd( 3d)     0.00083       1.98972
    40    C    3  dyz    Ryd( 3d)     0.00058       1.92729
    41    C    3  dx2y2  Ryd( 3d)     0.00072       2.39391
    42    C    3  dz2    Ryd( 3d)     0.00045       2.21550

    43    C    4  S      Cor( 1S)     1.99882     -10.05301
    44    C    4  S      Val( 2S)     0.83092      -0.07830
    45    C    4  S      Ryd( 3S)     0.00208       0.61629
    46    C    4  px     Val( 2p)     1.08087      -0.05798
    47    C    4  px     Ryd( 3p)     0.00626       1.03906
    48    C    4  py     Val( 2p)     1.10243      -0.05657
    49    C    4  py     Ryd( 3p)     0.00464       1.15369
    50    C    4  pz     Val( 2p)     1.02695      -0.09733
    51    C    4  pz     Ryd( 3p)     0.00140       0.65862
    52    C    4  dxy    Ryd( 3d)     0.00063       2.39927
    53    C    4  dxz    Ryd( 3d)     0.00056       1.95136
    54    C    4  dyz    Ryd( 3d)     0.00093       1.95313
    55    C    4  dx2y2  Ryd( 3d)     0.00091       2.53971
    56    C    4  dz2    Ryd( 3d)     0.00046       2.21259

    57    C    5  S      Cor( 1S)     1.99879     -10.09317
    58    C    5  S      Val( 2S)     0.79105      -0.08609
    59    C    5  S      Ryd( 3S)     0.00300       0.61763
    60    C    5  px     Val( 2p)     1.06031      -0.06516
    61    C    5  px     Ryd( 3p)     0.00572       0.97261
    62    C    5  py     Val( 2p)     0.90158      -0.02483
    63    C    5  py     Ryd( 3p)     0.00403       0.99937
    64    C    5  pz     Val( 2p)     1.07466      -0.11615
    65    C    5  pz     Ryd( 3p)     0.00218       0.64394
    66    C    5  dxy    Ryd( 3d)     0.00105       2.37846
    67    C    5  dxz    Ryd( 3d)     0.00066       1.94018
    68    C    5  dyz    Ryd( 3d)     0.00114       1.97515
    69    C    5  dx2y2  Ryd( 3d)     0.00116       2.52180
    70    C    5  dz2    Ryd( 3d)     0.00058       2.18645

    71    N    6  S      Cor( 1S)     1.99896     -14.22143
    72    N    6  S      Val( 2S)     1.17596      -0.48517
    73    N    6  S      Ryd( 3S)     0.00115       1.21368
    74    N    6  px     Val( 2p)     1.36705      -0.28901
    75    N    6  px     Ryd( 3p)     0.00165       1.47818
    76    N    6  py     Val( 2p)     1.33811      -0.27220
    77    N    6  py     Ryd( 3p)     0.00149       1.38577
    78    N    6  pz     Val( 2p)     1.59205      -0.26817
    79    N    6  pz     Ryd( 3p)     0.00217       0.98298
    80    N    6  dxy    Ryd( 3d)     0.00076       2.77409
    81    N    6  dxz    Ryd( 3d)     0.00048       2.34067
    82    N    6  dyz    Ryd( 3d)     0.00062       2.29448
    83    N    6  dx2y2  Ryd( 3d)     0.00083       2.74610
    84    N    6  dz2    Ryd( 3d)     0.00048       2.55741

    85    C    7  S      Cor( 1S)     1.99914     -10.19587
    86    C    7  S      Val( 2S)     0.73566      -0.11461
    87    C    7  S      Ryd( 3S)     0.00529       0.50790
    88    C    7  px     Val( 2p)     0.87596      -0.02557
    89    C    7  px     Ryd( 3p)     0.00717       0.78660
    90    C    7  py     Val( 2p)     0.79762      -0.04583
    91    C    7  py     Ryd( 3p)     0.01569       0.65466
    92    C    7  pz     Val( 2p)     0.80001      -0.10301
    93    C    7  pz     Ryd( 3p)     0.00918       0.57658
    94    C    7  dxy    Ryd( 3d)     0.00359       2.25384
    95    C    7  dxz    Ryd( 3d)     0.00216       2.03109
    96    C    7  dyz    Ryd( 3d)     0.00184       2.19547
    97    C    7  dx2y2  Ryd( 3d)     0.00216       2.29636
    98    C    7  dz2    Ryd( 3d)     0.00220       2.02298

    99    C    8  S      Cor( 1S)     1.99879     -10.08431
   100    C    8  S      Val( 2S)     0.88112      -0.13692
   101    C    8  S      Ryd( 3S)     0.00313       0.60588
   102    C    8  px     Val( 2p)     1.10556      -0.09832
   103    C    8  px     Ryd( 3p)     0.00537       1.02141
   104    C    8  py     Val( 2p)     1.06564      -0.11784
   105    C    8  py     Ryd( 3p)     0.00347       0.77878
   106    C    8  pz     Val( 2p)     1.09707      -0.09803
   107    C    8  pz     Ryd( 3p)     0.00326       0.87948
   108    C    8  dxy    Ryd( 3d)     0.00062       2.08989
   109    C    8  dxz    Ryd( 3d)     0.00072       2.27506
   110    C    8  dyz    Ryd( 3d)     0.00052       2.19083
   111    C    8  dx2y2  Ryd( 3d)     0.00052       2.18715
   112    C    8  dz2    Ryd( 3d)     0.00063       2.16690

   113    C    9  S      Cor( 1S)     1.99891     -10.08415
   114    C    9  S      Val( 2S)     0.93591      -0.15146
   115    C    9  S      Ryd( 3S)     0.00143       0.57091
   116    C    9  px     Val( 2p)     1.05082      -0.06005
   117    C    9  px     Ryd( 3p)     0.00360       0.66553
   118    C    9  py     Val( 2p)     1.01186      -0.10998
   119    C    9  py     Ryd( 3p)     0.00274       0.68494
   120    C    9  pz     Val( 2p)     1.14704      -0.09272
   121    C    9  pz     Ryd( 3p)     0.00533       0.89733
   122    C    9  dxy    Ryd( 3d)     0.00059       2.10594
   123    C    9  dxz    Ryd( 3d)     0.00067       2.29086
   124    C    9  dyz    Ryd( 3d)     0.00046       2.19761
   125    C    9  dx2y2  Ryd( 3d)     0.00057       2.21096
   126    C    9  dz2    Ryd( 3d)     0.00053       2.17387

   127    C   10  S      Cor( 1S)     1.99880     -10.08251
   128    C   10  S      Val( 2S)     0.94077      -0.16011
   129    C   10  S      Ryd( 3S)     0.00145       0.54209
   130    C   10  px     Val( 2p)     1.17141      -0.08422
   131    C   10  px     Ryd( 3p)     0.00647       0.91632
   132    C   10  py     Val( 2p)     1.02177      -0.11212
   133    C   10  py     Ryd( 3p)     0.00203       0.56174
   134    C   10  pz     Val( 2p)     1.08446      -0.09035
   135    C   10  pz     Ryd( 3p)     0.00385       0.68325
   136    C   10  dxy    Ryd( 3d)     0.00049       2.07801
   137    C   10  dxz    Ryd( 3d)     0.00056       2.32697
   138    C   10  dyz    Ryd( 3d)     0.00048       2.16632
   139    C   10  dx2y2  Ryd( 3d)     0.00057       2.19192
   140    C   10  dz2    Ryd( 3d)     0.00060       2.14663

   141    C   11  S      Cor( 1S)     1.99860     -10.14507
   142    C   11  S      Val( 2S)     0.91038      -0.21150
   143    C   11  S      Ryd( 3S)     0.00134       0.52750
   144    C   11  px     Val( 2p)     0.97836      -0.14846
   145    C   11  px     Ryd( 3p)     0.00762       0.83553
   146    C   11  py     Val( 2p)     1.02739      -0.15585
   147    C   11  py     Ryd( 3p)     0.00340       0.64337
   148    C   11  pz     Val( 2p)     1.07148      -0.12444
   149    C   11  pz     Ryd( 3p)     0.00584       0.71625
   150    C   11  dxy    Ryd( 3d)     0.00170       1.91901
   151    C   11  dxz    Ryd( 3d)     0.00165       2.18434
   152    C   11  dyz    Ryd( 3d)     0.00082       2.09790
   153    C   11  dx2y2  Ryd( 3d)     0.00123       2.04514
   154    C   11  dz2    Ryd( 3d)     0.00110       2.08632

   155   Cl   12  S      Cor( 1S)     2.00000    -100.60049
   156   Cl   12  S      Cor( 2S)     1.99971     -10.05946
   157   Cl   12  S      Val( 3S)     1.82005      -0.99700
   158   Cl   12  S      Ryd( 4S)     0.00183       0.66366
   159   Cl   12  px     Cor( 2p)     1.99992      -7.22964
   160   Cl   12  px     Val( 3p)     1.50757      -0.29786
   161   Cl   12  px     Ryd( 4p)     0.00126       0.94548
   162   Cl   12  py     Cor( 2p)     1.99997      -7.22593
   163   Cl   12  py     Val( 3p)     1.79509      -0.31585
   164   Cl   12  py     Ryd( 4p)     0.00097       0.91642
   165   Cl   12  pz     Cor( 2p)     1.99998      -7.22521
   166   Cl   12  pz     Val( 3p)     1.86068      -0.31887
   167   Cl   12  pz     Ryd( 4p)     0.00100       0.92550
   168   Cl   12  dxy    Ryd( 3d)     0.00332       0.95505
   169   Cl   12  dxz    Ryd( 3d)     0.00271       0.98185
   170   Cl   12  dyz    Ryd( 3d)     0.00082       0.87167
   171   Cl   12  dx2y2  Ryd( 3d)     0.00238       0.94649
   172   Cl   12  dz2    Ryd( 3d)     0.00120       0.89471

   173    C   13  S      Cor( 1S)     1.99879     -10.08222
   174    C   13  S      Val( 2S)     0.93891      -0.15947
   175    C   13  S      Ryd( 3S)     0.00146       0.54547
   176    C   13  px     Val( 2p)     1.06461      -0.07347
   177    C   13  px     Ryd( 3p)     0.00441       0.61662
   178    C   13  py     Val( 2p)     1.04938      -0.11596
   179    C   13  py     Ryd( 3p)     0.00262       0.64853
   180    C   13  pz     Val( 2p)     1.16329      -0.09769
   181    C   13  pz     Ryd( 3p)     0.00556       0.90024
   182    C   13  dxy    Ryd( 3d)     0.00051       2.08237
   183    C   13  dxz    Ryd( 3d)     0.00067       2.29177
   184    C   13  dyz    Ryd( 3d)     0.00048       2.16095
   185    C   13  dx2y2  Ryd( 3d)     0.00051       2.20313
   186    C   13  dz2    Ryd( 3d)     0.00051       2.18198

   187    C   14  S      Cor( 1S)     1.99891     -10.08605
   188    C   14  S      Val( 2S)     0.93481      -0.15496
   189    C   14  S      Ryd( 3S)     0.00159       0.62950
   190    C   14  px     Val( 2p)     1.16566      -0.08548
   191    C   14  px     Ryd( 3p)     0.00501       0.96298
   192    C   14  py     Val( 2p)     0.98291      -0.11005
   193    C   14  py     Ryd( 3p)     0.00185       0.60855
   194    C   14  pz     Val( 2p)     1.08150      -0.08056
   195    C   14  pz     Ryd( 3p)     0.00385       0.73959
   196    C   14  dxy    Ryd( 3d)     0.00050       2.08036
   197    C   14  dxz    Ryd( 3d)     0.00066       2.36624
   198    C   14  dyz    Ryd( 3d)     0.00047       2.18223
   199    C   14  dx2y2  Ryd( 3d)     0.00060       2.19863
   200    C   14  dz2    Ryd( 3d)     0.00062       2.17025

   201    O   15  S      Cor( 1S)     1.99973     -18.87906
   202    O   15  S      Val( 2S)     1.68668      -0.86610
   203    O   15  S      Ryd( 3S)     0.00099       1.49451
   204    O   15  px     Val( 2p)     1.85867      -0.26987
   205    O   15  px     Ryd( 3p)     0.00246       1.22517
   206    O   15  py     Val( 2p)     1.56254      -0.30594
   207    O   15  py     Ryd( 3p)     0.00078       1.08105
   208    O   15  pz     Val( 2p)     1.44972      -0.27354
   209    O   15  pz     Ryd( 3p)     0.00066       1.09069
   210    O   15  dxy    Ryd( 3d)     0.00110       2.90585
   211    O   15  dxz    Ryd( 3d)     0.00046       2.74216
   212    O   15  dyz    Ryd( 3d)     0.00124       3.16649
   213    O   15  dx2y2  Ryd( 3d)     0.00103       3.01752
   214    O   15  dz2    Ryd( 3d)     0.00115       2.79175

   215    C   16  S      Cor( 1S)     1.99890     -10.06432
   216    C   16  S      Val( 2S)     0.92725      -0.13051
   217    C   16  S      Ryd( 3S)     0.00137       0.59319
   218    C   16  px     Val( 2p)     1.19695      -0.06798
   219    C   16  px     Ryd( 3p)     0.00517       1.04667
   220    C   16  py     Val( 2p)     1.07167      -0.04726
   221    C   16  py     Ryd( 3p)     0.00367       0.71866
   222    C   16  pz     Val( 2p)     1.02600      -0.10736
   223    C   16  pz     Ryd( 3p)     0.00113       0.62186
   224    C   16  dxy    Ryd( 3d)     0.00068       2.44731
   225    C   16  dxz    Ryd( 3d)     0.00042       1.98880
   226    C   16  dyz    Ryd( 3d)     0.00076       1.96826
   227    C   16  dx2y2  Ryd( 3d)     0.00068       2.50418
   228    C   16  dz2    Ryd( 3d)     0.00041       2.20747

   229    C   17  S      Cor( 1S)     1.99893     -10.05706
   230    C   17  S      Val( 2S)     0.93867      -0.13436
   231    C   17  S      Ryd( 3S)     0.00131       0.57881
   232    C   17  px     Val( 2p)     1.08679      -0.04865
   233    C   17  px     Ryd( 3p)     0.00436       0.72660
   234    C   17  py     Val( 2p)     1.16301      -0.05242
   235    C   17  py     Ryd( 3p)     0.00619       0.95878
   236    C   17  pz     Val( 2p)     1.05331      -0.10273
   237    C   17  pz     Ryd( 3p)     0.00179       0.57773
   238    C   17  dxy    Ryd( 3d)     0.00053       2.48554
   239    C   17  dxz    Ryd( 3d)     0.00048       1.98358
   240    C   17  dyz    Ryd( 3d)     0.00048       1.95566
   241    C   17  dx2y2  Ryd( 3d)     0.00076       2.42960
   242    C   17  dz2    Ryd( 3d)     0.00041       2.20042

   243    C   18  S      Cor( 1S)     1.99864     -10.12541
   244    C   18  S      Val( 2S)     0.80135      -0.09985
   245    C   18  S      Ryd( 3S)     0.00183       0.62198
   246    C   18  px     Val( 2p)     1.03200      -0.05772
   247    C   18  px     Ryd( 3p)     0.00411       0.88356
   248    C   18  py     Val( 2p)     0.81406      -0.01446
   249    C   18  py     Ryd( 3p)     0.00989       0.83887
   250    C   18  pz     Val( 2p)     0.99963      -0.11115
   251    C   18  pz     Ryd( 3p)     0.00111       0.59938
   252    C   18  dxy    Ryd( 3d)     0.00169       2.37311
   253    C   18  dxz    Ryd( 3d)     0.00090       1.94223
   254    C   18  dyz    Ryd( 3d)     0.00206       1.93972
   255    C   18  dx2y2  Ryd( 3d)     0.00181       2.44162
   256    C   18  dz2    Ryd( 3d)     0.00074       2.15552

   257    O   19  S      Cor( 1S)     1.99963     -18.96275
   258    O   19  S      Val( 2S)     1.57009      -0.83315
   259    O   19  S      Ryd( 3S)     0.00058       1.59661
   260    O   19  px     Val( 2p)     1.50688      -0.31323
   261    O   19  px     Ryd( 3p)     0.00120       1.48063
   262    O   19  py     Val( 2p)     1.62978      -0.32831
   263    O   19  py     Ryd( 3p)     0.00191       1.18293
   264    O   19  pz     Val( 2p)     1.82796      -0.30929
   265    O   19  pz     Ryd( 3p)     0.00202       1.10890
   266    O   19  dxy    Ryd( 3d)     0.00097       2.97511
   267    O   19  dxz    Ryd( 3d)     0.00046       2.74934
   268    O   19  dyz    Ryd( 3d)     0.00090       2.70950
   269    O   19  dx2y2  Ryd( 3d)     0.00133       3.15595
   270    O   19  dz2    Ryd( 3d)     0.00063       2.89624

   271    C   20  S      Cor( 1S)     1.99925     -10.14704
   272    C   20  S      Val( 2S)     1.08081      -0.25346
   273    C   20  S      Ryd( 3S)     0.00171       0.78113
   274    C   20  px     Val( 2p)     0.75140      -0.06173
   275    C   20  px     Ryd( 3p)     0.00312       0.48193
   276    C   20  py     Val( 2p)     1.21363      -0.10053
   277    C   20  py     Ryd( 3p)     0.00321       0.72230
   278    C   20  pz     Val( 2p)     1.18645      -0.09332
   279    C   20  pz     Ryd( 3p)     0.00044       0.53268
   280    C   20  dxy    Ryd( 3d)     0.00107       2.14646
   281    C   20  dxz    Ryd( 3d)     0.00162       2.19319
   282    C   20  dyz    Ryd( 3d)     0.00042       2.20883
   283    C   20  dx2y2  Ryd( 3d)     0.00183       2.34177
   284    C   20  dz2    Ryd( 3d)     0.00094       2.29001

   285    C   21  S      Cor( 1S)     1.99888     -10.05359
   286    C   21  S      Val( 2S)     0.92225      -0.12182
   287    C   21  S      Ryd( 3S)     0.00158       0.57066
   288    C   21  px     Val( 2p)     1.20292      -0.06694
   289    C   21  px     Ryd( 3p)     0.00458       1.02342
   290    C   21  py     Val( 2p)     1.07735      -0.04439
   291    C   21  py     Ryd( 3p)     0.00289       0.78173
   292    C   21  pz     Val( 2p)     1.09166      -0.10794
   293    C   21  pz     Ryd( 3p)     0.00190       0.60120
   294    C   21  dxy    Ryd( 3d)     0.00066       2.46757
   295    C   21  dxz    Ryd( 3d)     0.00041       1.98538
   296    C   21  dyz    Ryd( 3d)     0.00057       1.96537
   297    C   21  dx2y2  Ryd( 3d)     0.00057       2.52264
   298    C   21  dz2    Ryd( 3d)     0.00043       2.20767

   299    C   22  S      Cor( 1S)     1.99902     -10.08660
   300    C   22  S      Val( 2S)     1.02873      -0.22357
   301    C   22  S      Ryd( 3S)     0.00160       0.92563
   302    C   22  px     Val( 2p)     1.12699      -0.09205
   303    C   22  px     Ryd( 3p)     0.00189       0.55714
   304    C   22  py     Val( 2p)     1.24997      -0.10595
   305    C   22  py     Ryd( 3p)     0.00739       0.88486
   306    C   22  pz     Val( 2p)     1.11711      -0.11406
   307    C   22  pz     Ryd( 3p)     0.00194       0.56662
   308    C   22  dxy    Ryd( 3d)     0.00055       2.29506
   309    C   22  dxz    Ryd( 3d)     0.00065       2.09705
   310    C   22  dyz    Ryd( 3d)     0.00031       2.24950
   311    C   22  dx2y2  Ryd( 3d)     0.00064       2.32274
   312    C   22  dz2    Ryd( 3d)     0.00091       2.26065

   313    C   23  S      Cor( 1S)     1.99934     -10.21759
   314    C   23  S      Val( 2S)     0.75067      -0.14233
   315    C   23  S      Ryd( 3S)     0.00490       0.55632
   316    C   23  px     Val( 2p)     0.75458      -0.12488
   317    C   23  px     Ryd( 3p)     0.00393       0.54128
   318    C   23  py     Val( 2p)     0.67965       0.00011
   319    C   23  py     Ryd( 3p)     0.01967       0.58387
   320    C   23  pz     Val( 2p)     0.89163      -0.04795
   321    C   23  pz     Ryd( 3p)     0.01274       0.59397
   322    C   23  dxy    Ryd( 3d)     0.00374       2.00206
   323    C   23  dxz    Ryd( 3d)     0.00169       1.94956
   324    C   23  dyz    Ryd( 3d)     0.00321       2.33169
   325    C   23  dx2y2  Ryd( 3d)     0.00276       2.13058
   326    C   23  dz2    Ryd( 3d)     0.00387       2.22234

   327    O   24  S      Cor( 1S)     1.99969     -18.99732
   328    O   24  S      Val( 2S)     1.67976      -0.90990
   329    O   24  S      Ryd( 3S)     0.00196       1.43656
   330    O   24  px     Val( 2p)     1.78841      -0.34239
   331    O   24  px     Ryd( 3p)     0.00109       1.00189
   332    O   24  py     Val( 2p)     1.68438      -0.36500
   333    O   24  py     Ryd( 3p)     0.00116       1.08311
   334    O   24  pz     Val( 2p)     1.54831      -0.33112
   335    O   24  pz     Ryd( 3p)     0.00188       1.24916
   336    O   24  dxy    Ryd( 3d)     0.00113       2.80484
   337    O   24  dxz    Ryd( 3d)     0.00024       2.77900
   338    O   24  dyz    Ryd( 3d)     0.00092       2.93598
   339    O   24  dx2y2  Ryd( 3d)     0.00098       2.89943
   340    O   24  dz2    Ryd( 3d)     0.00109       3.29138

   341    O   25  S      Cor( 1S)     1.99971     -18.87500
   342    O   25  S      Val( 2S)     1.69374      -0.87114
   343    O   25  S      Ryd( 3S)     0.00132       1.45583
   344    O   25  px     Val( 2p)     1.48001      -0.25570
   345    O   25  px     Ryd( 3p)     0.00079       1.08702
   346    O   25  py     Val( 2p)     1.67676      -0.30561
   347    O   25  py     Ryd( 3p)     0.00135       1.06823
   348    O   25  pz     Val( 2p)     1.74714      -0.28966
   349    O   25  pz     Ryd( 3p)     0.00203       1.11241
   350    O   25  dxy    Ryd( 3d)     0.00125       2.81941
   351    O   25  dxz    Ryd( 3d)     0.00076       2.74094
   352    O   25  dyz    Ryd( 3d)     0.00122       3.23084
   353    O   25  dx2y2  Ryd( 3d)     0.00091       2.94991
   354    O   25  dz2    Ryd( 3d)     0.00113       2.86771

   355    H   26  S      Val( 1S)     0.74901       0.08061
   356    H   26  S      Ryd( 2S)     0.00213       0.37261
   357    H   26  px     Ryd( 2p)     0.00026       1.85669
   358    H   26  py     Ryd( 2p)     0.00023       1.85458
   359    H   26  pz     Ryd( 2p)     0.00060       2.26047

   360    H   27  S      Val( 1S)     0.76388       0.07468
   361    H   27  S      Ryd( 2S)     0.00245       0.41405
   362    H   27  px     Ryd( 2p)     0.00054       2.23902
   363    H   27  py     Ryd( 2p)     0.00024       1.85269
   364    H   27  pz     Ryd( 2p)     0.00027       1.85200

   365    H   28  S      Val( 1S)     0.75738       0.06906
   366    H   28  S      Ryd( 2S)     0.00131       0.37884
   367    H   28  px     Ryd( 2p)     0.00046       2.11392
   368    H   28  py     Ryd( 2p)     0.00022       1.83291
   369    H   28  pz     Ryd( 2p)     0.00040       2.04405

   370    H   29  S      Val( 1S)     0.75026       0.07484
   371    H   29  S      Ryd( 2S)     0.00248       0.32640
   372    H   29  px     Ryd( 2p)     0.00010       1.96949
   373    H   29  py     Ryd( 2p)     0.00036       1.84961
   374    H   29  pz     Ryd( 2p)     0.00064       2.20348

   375    H   30  S      Val( 1S)     0.75375       0.06608
   376    H   30  S      Ryd( 2S)     0.00218       0.31027
   377    H   30  px     Ryd( 2p)     0.00067       2.25046
   378    H   30  py     Ryd( 2p)     0.00015       1.73203
   379    H   30  pz     Ryd( 2p)     0.00027       1.98911

   380    H   31  S      Val( 1S)     0.75337       0.06571
   381    H   31  S      Ryd( 2S)     0.00219       0.31073
   382    H   31  px     Ryd( 2p)     0.00010       1.95755
   383    H   31  py     Ryd( 2p)     0.00031       1.81598
   384    H   31  pz     Ryd( 2p)     0.00068       2.21252

   385    H   32  S      Val( 1S)     0.75308       0.06935
   386    H   32  S      Ryd( 2S)     0.00169       0.36158
   387    H   32  px     Ryd( 2p)     0.00066       2.27075
   388    H   32  py     Ryd( 2p)     0.00014       1.75787
   389    H   32  pz     Ryd( 2p)     0.00028       2.01765

   390    H   33  S      Val( 1S)     0.76032       0.07909
   391    H   33  S      Ryd( 2S)     0.00205       0.39701
   392    H   33  px     Ryd( 2p)     0.00079       2.38066
   393    H   33  py     Ryd( 2p)     0.00010       2.03764
   394    H   33  pz     Ryd( 2p)     0.00022       1.71181

   395    H   34  S      Val( 1S)     0.76191       0.08416
   396    H   34  S      Ryd( 2S)     0.00219       0.33110
   397    H   34  px     Ryd( 2p)     0.00023       2.09540
   398    H   34  py     Ryd( 2p)     0.00064       2.29979
   399    H   34  pz     Ryd( 2p)     0.00019       1.69124

   400    H   35  S      Val( 1S)     0.79096       0.05608
   401    H   35  S      Ryd( 2S)     0.00075       0.31086
   402    H   35  px     Ryd( 2p)     0.00007       1.70550
   403    H   35  py     Ryd( 2p)     0.00076       2.33663
   404    H   35  pz     Ryd( 2p)     0.00022       1.72191

   405    H   36  S      Val( 1S)     0.81432       0.03615
   406    H   36  S      Ryd( 2S)     0.00266       0.36048
   407    H   36  px     Ryd( 2p)     0.00027       1.89406
   408    H   36  py     Ryd( 2p)     0.00031       1.87966
   409    H   36  pz     Ryd( 2p)     0.00053       2.03855

   410    H   37  S      Val( 1S)     0.81371       0.03678
   411    H   37  S      Ryd( 2S)     0.00274       0.36208
   412    H   37  px     Ryd( 2p)     0.00014       1.72826
   413    H   37  py     Ryd( 2p)     0.00030       1.86283
   414    H   37  pz     Ryd( 2p)     0.00067       2.22124

   415    H   38  S      Val( 1S)     0.76200       0.07718
   416    H   38  S      Ryd( 2S)     0.00197       0.44190
   417    H   38  px     Ryd( 2p)     0.00074       2.40340
   418    H   38  py     Ryd( 2p)     0.00008       2.06262
   419    H   38  pz     Ryd( 2p)     0.00027       1.70468

   420    H   39  S      Val( 1S)     0.74464       0.06634
   421    H   39  S      Ryd( 2S)     0.00191       0.38047
   422    H   39  px     Ryd( 2p)     0.00017       1.82720
   423    H   39  py     Ryd( 2p)     0.00061       2.30293
   424    H   39  pz     Ryd( 2p)     0.00025       1.89372

   425    H   40  S      Val( 1S)     0.74957       0.05994
   426    H   40  S      Ryd( 2S)     0.00283       0.37218
   427    H   40  px     Ryd( 2p)     0.00038       2.02564
   428    H   40  py     Ryd( 2p)     0.00033       2.04660
   429    H   40  pz     Ryd( 2p)     0.00031       1.95952

   430    H   41  S      Val( 1S)     0.50976       0.06653
   431    H   41  S      Ryd( 2S)     0.00380       0.37412
   432    H   41  px     Ryd( 2p)     0.00117       1.62015
   433    H   41  py     Ryd( 2p)     0.00091       1.78556
   434    H   41  pz     Ryd( 2p)     0.00228       2.40431

 WARNING:  1 low occupancy (<1.9990e) core orbital  found on  C    2
           1 low occupancy (<1.9990e) core orbital  found on  C    3
           1 low occupancy (<1.9990e) core orbital  found on  C    4
           1 low occupancy (<1.9990e) core orbital  found on  C    5
           1 low occupancy (<1.9990e) core orbital  found on  N    6
           1 low occupancy (<1.9990e) core orbital  found on  C    8
           1 low occupancy (<1.9990e) core orbital  found on  C    9
           1 low occupancy (<1.9990e) core orbital  found on  C   10
           1 low occupancy (<1.9990e) core orbital  found on  C   11
           1 low occupancy (<1.9990e) core orbital  found on  C   13
           1 low occupancy (<1.9990e) core orbital  found on  C   14
           1 low occupancy (<1.9990e) core orbital  found on  C   16
           1 low occupancy (<1.9990e) core orbital  found on  C   17
           1 low occupancy (<1.9990e) core orbital  found on  C   18
           1 low occupancy (<1.9990e) core orbital  found on  C   21


 Summary of Natural Population Analysis:                  
                                                          
                                       Natural Population 
                Natural  -----------------------------------------------
    Atom  No    Charge         Core      Valence    Rydberg      Total
 -----------------------------------------------------------------------
      C    1   -0.66287      1.99920     4.65520    0.00847     6.66287
      C    2    0.23557      1.99881     3.74349    0.02213     5.76443
      C    3   -0.08991      1.99871     4.07362    0.01759     6.08991
      C    4   -0.05786      1.99882     4.04117    0.01787     6.05786
      C    5    0.15409      1.99879     3.82759    0.01953     5.84591
      N    6   -0.48174      1.99896     5.47317    0.00962     7.48174
      C    7    0.74234      1.99914     3.20925    0.04927     5.25766
      C    8   -0.16641      1.99879     4.14939    0.01823     6.16641
      C    9   -0.16045      1.99891     4.14563    0.01592     6.16045
      C   10   -0.23373      1.99880     4.21841    0.01651     6.23373
      C   11   -0.01092      1.99860     3.98761    0.02471     6.01092
     Cl   12    0.00151      9.99958     6.98341    0.01550    16.99849
      C   13   -0.23173      1.99879     4.21620    0.01674     6.23173
      C   14   -0.17894      1.99891     4.16488    0.01514     6.17894
      O   15   -0.56721      1.99973     6.55761    0.00987     8.56721
      C   16   -0.23507      1.99890     4.22187    0.01430     6.23507
      C   17   -0.25702      1.99893     4.24178    0.01632     6.25702
      C   18    0.33017      1.99864     3.64704    0.02415     5.66983
      O   19   -0.54434      1.99963     6.53471    0.01000     8.54434
      C   20   -0.24591      1.99925     4.23229    0.01436     6.24591
      C   21   -0.30666      1.99888     4.29418    0.01360     6.30666
      C   22   -0.53769      1.99902     4.52280    0.01588     6.53769
      C   23    0.86762      1.99934     3.07653    0.05651     5.13238
      O   24   -0.71101      1.99969     6.70087    0.01045     8.71101
      O   25   -0.60811      1.99971     6.59765    0.01076     8.60811
      H   26    0.24778      0.00000     0.74901    0.00322     0.75222
      H   27    0.23263      0.00000     0.76388    0.00349     0.76737
      H   28    0.24024      0.00000     0.75738    0.00238     0.75976
      H   29    0.24617      0.00000     0.75026    0.00357     0.75383
      H   30    0.24299      0.00000     0.75375    0.00326     0.75701
      H   31    0.24335      0.00000     0.75337    0.00328     0.75665
      H   32    0.24414      0.00000     0.75308    0.00278     0.75586
      H   33    0.23653      0.00000     0.76032    0.00315     0.76347
      H   34    0.23483      0.00000     0.76191    0.00325     0.76517
      H   35    0.20724      0.00000     0.79096    0.00179     0.79276
      H   36    0.18190      0.00000     0.81432    0.00378     0.81810
      H   37    0.18244      0.00000     0.81371    0.00385     0.81756
      H   38    0.23495      0.00000     0.76200    0.00305     0.76505
      H   39    0.25242      0.00000     0.74464    0.00294     0.74758
      H   40    0.24657      0.00000     0.74957    0.00386     0.75343
      H   41    0.48208      0.00000     0.50976    0.00816     0.51792
 =======================================================================
   * Total *   -0.00000     57.97652   127.50425    0.51923   186.00000

                                 Natural Population      
 --------------------------------------------------------
   Core                      57.97652 ( 99.9595% of  58)
   Valence                  127.50425 ( 99.6127% of 128)
   Natural Minimal Basis    185.48077 ( 99.7208% of 186)
   Natural Rydberg Basis      0.51923 (  0.2792% of 186)
 --------------------------------------------------------

    Atom  No          Natural Electron Configuration
 ----------------------------------------------------------------------------
      C    1      [core]2S( 1.08)2p( 3.57)3p( 0.01)
      C    2      [core]2S( 0.81)2p( 2.93)3p( 0.01)3d( 0.01)
      C    3      [core]2S( 0.83)2p( 3.24)3p( 0.01)
      C    4      [core]2S( 0.83)2p( 3.21)3p( 0.01)
      C    5      [core]2S( 0.79)2p( 3.04)3p( 0.01)
      N    6      [core]2S( 1.18)2p( 4.30)3p( 0.01)
      C    7      [core]2S( 0.74)2p( 2.47)3S( 0.01)3p( 0.03)3d( 0.01)
      C    8      [core]2S( 0.88)2p( 3.27)3p( 0.01)
      C    9      [core]2S( 0.94)2p( 3.21)3p( 0.01)
      C   10      [core]2S( 0.94)2p( 3.28)3p( 0.01)
      C   11      [core]2S( 0.91)2p( 3.08)3p( 0.02)3d( 0.01)
     Cl   12      [core]3S( 1.82)3p( 5.16)3d( 0.01)
      C   13      [core]2S( 0.94)2p( 3.28)3p( 0.01)
      C   14      [core]2S( 0.93)2p( 3.23)3p( 0.01)
      O   15      [core]2S( 1.69)2p( 4.87)
      C   16      [core]2S( 0.93)2p( 3.29)3p( 0.01)
      C   17      [core]2S( 0.94)2p( 3.30)3p( 0.01)
      C   18      [core]2S( 0.80)2p( 2.85)3p( 0.02)3d( 0.01)
      O   19      [core]2S( 1.57)2p( 4.96)3p( 0.01)
      C   20      [core]2S( 1.08)2p( 3.15)3p( 0.01)3d( 0.01)
      C   21      [core]2S( 0.92)2p( 3.37)3p( 0.01)
      C   22      [core]2S( 1.03)2p( 3.49)3p( 0.01)
      C   23      [core]2S( 0.75)2p( 2.33)3p( 0.04)3d( 0.02)
      O   24      [core]2S( 1.68)2p( 5.02)
      O   25      [core]2S( 1.69)2p( 4.90)3d( 0.01)
      H   26            1S( 0.75)
      H   27            1S( 0.76)
      H   28            1S( 0.76)
      H   29            1S( 0.75)
      H   30            1S( 0.75)
      H   31            1S( 0.75)
      H   32            1S( 0.75)
      H   33            1S( 0.76)
      H   34            1S( 0.76)
      H   35            1S( 0.79)
      H   36            1S( 0.81)
      H   37            1S( 0.81)
      H   38            1S( 0.76)
      H   39            1S( 0.74)
      H   40            1S( 0.75)
      H   41            1S( 0.51)


 NATURAL BOND ORBITAL ANALYSIS:

                       Occupancies       Lewis Structure    Low   High
           Occ.    -------------------  -----------------   occ   occ
  Cycle   Thresh.   Lewis   Non-Lewis     CR  BD  3C  LP    (L)   (NL)   Dev
 =============================================================================
   1(1)    1.90   176.50083   9.49917     29  49   0  15    15     13    0.57
   2(2)    1.90   176.50083   9.49917     29  49   0  15    15     13    0.57
   3(1)    1.80   177.84579   8.15421     29  46   0  18     7     10    0.48
   4(2)    1.80   177.84579   8.15421     29  46   0  18     7     10    0.48
   5(1)    1.70   178.72304   7.27696     29  48   0  16     5     10    0.72
   6(2)    1.70   179.28071   6.71929     29  49   0  15     4     10    0.45
   7(3)    1.70   179.28071   6.71929     29  49   0  15     4     10    0.45
   8(1)    1.60   181.53744   4.46256     29  52   0  12     0     10    0.44
   9(2)    1.60   181.53195   4.46805     29  52   0  12     0     10    0.45
  10(3)    1.60   180.95320   5.04680     29  51   0  13     1     10    0.39
  11(4)    1.60   181.53744   4.46256     29  52   0  12     0     10    0.44
  12(5)    1.60   180.95320   5.04680     29  51   0  13     1     10    0.39
  13(6)    1.60   181.53744   4.46256     29  52   0  12     0     10    0.44
  14(7)    1.60   180.95320   5.04680     29  51   0  13     1     10    0.39
  15(8)    1.60   181.53744   4.46256     29  52   0  12     0     10    0.44
  16(9)    1.60   180.95320   5.04680     29  51   0  13     1     10    0.39
  17(1)    1.50   180.14532   5.85468     29  51   0  13     1     12    0.97
  18(2)    1.50   181.53744   4.46256     29  52   0  12     0     10    0.44
  19(3)    1.50   181.53195   4.46805     29  52   0  12     0     10    0.45
  20(4)    1.50   180.95320   5.04680     29  51   0  13     1     10    0.39
  21(5)    1.50   181.53744   4.46256     29  52   0  12     0     10    0.44
  22(6)    1.50   180.95320   5.04680     29  51   0  13     1     10    0.39
  23(7)    1.50   181.53744   4.46256     29  52   0  12     0     10    0.44
  24(8)    1.50   180.95320   5.04680     29  51   0  13     1     10    0.39
  25(9)    1.50   181.53744   4.46256     29  52   0  12     0     10    0.44
  26(1)    1.60   181.53744   4.46256     29  52   0  12     0     10    0.44
 -----------------------------------------------------------------------------

 Structure accepted: RESONANCE keyword permits strongly delocalized structure

 WARNING:  1 low occupancy (<1.9990e) core orbital  found on  C    2
           1 low occupancy (<1.9990e) core orbital  found on  C    3
           1 low occupancy (<1.9990e) core orbital  found on  C    4
           1 low occupancy (<1.9990e) core orbital  found on  C    5
           1 low occupancy (<1.9990e) core orbital  found on  N    6
           1 low occupancy (<1.9990e) core orbital  found on  C    8
           1 low occupancy (<1.9990e) core orbital  found on  C    9
           1 low occupancy (<1.9990e) core orbital  found on  C   10
           1 low occupancy (<1.9990e) core orbital  found on  C   11
           1 low occupancy (<1.9990e) core orbital  found on  C   13
           1 low occupancy (<1.9990e) core orbital  found on  C   14
           1 low occupancy (<1.9990e) core orbital  found on  C   16
           1 low occupancy (<1.9990e) core orbital  found on  C   17
           1 low occupancy (<1.9990e) core orbital  found on  C   18
           1 low occupancy (<1.9990e) core orbital  found on  C   21

 --------------------------------------------------------
   Core                     57.97654 ( 99.960% of  58)
   Valence Lewis           123.56091 ( 96.532% of 128)
  ==================       ============================
   Total Lewis             181.53744 ( 97.601% of 186)
  -----------------------------------------------------
   Valence non-Lewis         4.07373 (  2.190% of 186)
   Rydberg non-Lewis         0.38882 (  0.209% of 186)
  ==================       ============================
   Total non-Lewis           4.46256 (  2.399% of 186)
 --------------------------------------------------------


       (Occupancy)   Bond orbital/ Coefficients/ Hybrids
 ---------------------------------------------------------------------------------
     1. (1.98180) BD ( 1) C   1 - C   2  
                ( 48.62%)   0.6973* C   1 s( 29.24%)p 2.42( 70.70%)d 0.00(  0.05%)
                                            0.0004  0.5407  0.0052 -0.0132 -0.0029
                                            0.8397  0.0072 -0.0413  0.0012 -0.0003
                                            0.0002 -0.0015 -0.0196 -0.0114
                ( 51.38%)   0.7168* C   2 s( 36.10%)p 1.77( 63.87%)d 0.00(  0.03%)
                                           -0.0002  0.6008  0.0010  0.0533  0.0014
                                           -0.7972  0.0100  0.0152 -0.0002 -0.0038
                                           -0.0002 -0.0013 -0.0145 -0.0103
     2. (1.97358) BD ( 1) C   1 - H  26  
                ( 62.39%)   0.7899* C   1 s( 23.66%)p 3.23( 76.31%)d 0.00(  0.04%)
                                            0.0000 -0.4864  0.0017 -0.1463  0.0010
                                            0.3493  0.0117  0.7871 -0.0058  0.0023
                                            0.0057 -0.0095  0.0006 -0.0151
                ( 37.61%)   0.6133* H  26 s( 99.92%)p 0.00(  0.08%)
                                           -0.9996  0.0031  0.0067 -0.0123 -0.0255
     3. (1.98064) BD ( 1) C   1 - H  27  
                ( 61.66%)   0.7852* C   1 s( 23.99%)p 3.17( 75.97%)d 0.00(  0.04%)
                                            0.0001 -0.4898  0.0003  0.7560 -0.0110
                                            0.3122  0.0129 -0.3008 -0.0001 -0.0084
                                            0.0110  0.0036 -0.0125  0.0057
                ( 38.34%)   0.6192* H  27 s( 99.92%)p 0.00(  0.08%)
                                           -0.9996  0.0017 -0.0233 -0.0118  0.0118
     4. (1.97525) BD ( 1) C   1 - H  28  
                ( 61.88%)   0.7867* C   1 s( 23.09%)p 3.33( 76.88%)d 0.00(  0.04%)
                                           -0.0000  0.4805 -0.0021  0.6374 -0.0084
                                           -0.2727 -0.0147  0.5365 -0.0012 -0.0056
                                            0.0158 -0.0043  0.0089  0.0016
                ( 38.12%)   0.6174* H  28 s( 99.92%)p 0.00(  0.08%)
                                            0.9996 -0.0015 -0.0199  0.0116 -0.0172
     5. (1.96545) BD ( 1) C   2 - C   3  
                ( 49.71%)   0.7051* C   2 s( 38.39%)p 1.60( 61.57%)d 0.00(  0.04%)
                                           -0.0000 -0.6196  0.0008  0.6530  0.0021
                                           -0.4249  0.0239 -0.0904  0.0028  0.0171
                                            0.0030 -0.0028 -0.0017  0.0110
                ( 50.29%)   0.7092* C   3 s( 34.97%)p 1.86( 64.99%)d 0.00(  0.05%)
                                           -0.0000 -0.5913 -0.0090 -0.5903  0.0081
                                            0.5415  0.0223  0.0873  0.0010  0.0158
                                            0.0035 -0.0017 -0.0068  0.0120
     6. (1.83021) BD ( 2) C   2 - C   3  
                ( 46.80%)   0.6841* C   2 s(  0.01%)p 1.00( 99.91%)d 0.00(  0.08%)
                                           -0.0001 -0.0077 -0.0024  0.1443  0.0025
                                            0.0226 -0.0005  0.9888  0.0008  0.0030
                                           -0.0169  0.0214 -0.0030  0.0051
                ( 53.20%)   0.7294* C   3 s(  0.01%)p99.99( 99.93%)d 5.53(  0.06%)
                                            0.0002 -0.0090 -0.0055  0.1536  0.0052
                                           -0.0018 -0.0011  0.9878 -0.0035 -0.0009
                                            0.0219 -0.0096  0.0038 -0.0048
     7. (1.97317) BD ( 1) C   2 - N   6  
                ( 35.60%)   0.5967* C   2 s( 25.41%)p 2.93( 74.44%)d 0.01(  0.15%)
                                           -0.0002  0.5041  0.0055  0.7402  0.0327
                                            0.4271 -0.0077 -0.1139 -0.0009  0.0298
                                           -0.0067 -0.0042  0.0122 -0.0206
                ( 64.40%)   0.8025* N   6 s( 33.06%)p 2.02( 66.91%)d 0.00(  0.03%)
                                            0.0001  0.5750 -0.0008 -0.6283 -0.0104
                                           -0.5166  0.0075  0.0854 -0.0014  0.0120
                                           -0.0019 -0.0011  0.0043 -0.0112
     8. (1.95823) BD ( 1) C   3 - C   4  
                ( 49.53%)   0.7038* C   3 s( 31.88%)p 2.14( 68.08%)d 0.00(  0.04%)
                                           -0.0001  0.5646 -0.0023  0.1713 -0.0211
                                            0.8066  0.0029 -0.0200  0.0007  0.0106
                                           -0.0014 -0.0000 -0.0127 -0.0129
                ( 50.47%)   0.7104* C   4 s( 32.89%)p 2.04( 67.07%)d 0.00(  0.04%)
                                            0.0000  0.5735 -0.0041 -0.3548 -0.0162
                                           -0.7350  0.0280  0.0597  0.0002  0.0085
                                           -0.0014 -0.0012 -0.0128 -0.0123
     9. (1.95923) BD ( 1) C   3 - C  22  
                ( 49.75%)   0.7053* C   3 s( 33.07%)p 2.02( 66.89%)d 0.00(  0.03%)
                                            0.0002  0.5751 -0.0053 -0.7731  0.0085
                                           -0.2351  0.0010  0.1249 -0.0166  0.0085
                                           -0.0065 -0.0018  0.0116 -0.0099
                ( 50.25%)   0.7089* C  22 s( 28.92%)p 2.46( 71.03%)d 0.00(  0.04%)
                                            0.0001  0.5378  0.0020  0.7982 -0.0048
                                            0.2355 -0.0016 -0.1320 -0.0175  0.0104
                                           -0.0006 -0.0001  0.0148 -0.0092
    10. (1.95512) BD ( 1) C   4 - C   5  
                ( 50.12%)   0.7079* C   4 s( 30.70%)p 2.26( 69.26%)d 0.00(  0.05%)
                                           -0.0000  0.5540 -0.0004  0.8236 -0.0041
                                            0.0256  0.0075 -0.1160  0.0023 -0.0028
                                           -0.0058  0.0005  0.0165 -0.0130
                ( 49.88%)   0.7063* C   5 s( 34.21%)p 1.92( 65.75%)d 0.00(  0.04%)
                                           -0.0001  0.5849 -0.0058 -0.7974  0.0144
                                            0.0465  0.0014  0.1389 -0.0002  0.0017
                                           -0.0059 -0.0004  0.0161 -0.0120
    11. (1.62485) BD ( 2) C   4 - C   5  
                ( 47.90%)   0.6921* C   4 s(  0.00%)p 1.00( 99.96%)d 0.00(  0.04%)
                                           -0.0001 -0.0004 -0.0041  0.1392  0.0012
                                            0.0130  0.0013  0.9898  0.0169  0.0011
                                            0.0180  0.0012  0.0027 -0.0051
                ( 52.10%)   0.7218* C   5 s(  0.00%)p 1.00( 99.97%)d 0.00(  0.03%)
                                            0.0002  0.0040 -0.0056  0.1766 -0.0041
                                            0.0409  0.0006  0.9833  0.0058  0.0010
                                           -0.0152  0.0034 -0.0022  0.0032
    12. (1.96565) BD ( 1) C   4 - C  21  
                ( 51.21%)   0.7156* C   4 s( 36.29%)p 1.75( 63.67%)d 0.00(  0.04%)
                                            0.0000  0.6024  0.0063 -0.4192 -0.0195
                                            0.6768 -0.0085  0.0503  0.0036 -0.0120
                                           -0.0013  0.0013 -0.0091 -0.0113
                ( 48.79%)   0.6985* C  21 s( 35.52%)p 1.81( 64.43%)d 0.00(  0.05%)
                                           -0.0000  0.5960  0.0079  0.3651 -0.0198
                                           -0.7129 -0.0106 -0.0469  0.0047 -0.0151
                                           -0.0024  0.0019 -0.0073 -0.0130
    13. (1.97483) BD ( 1) C   5 - N   6  
                ( 36.38%)   0.6031* C   5 s( 26.56%)p 2.76( 73.31%)d 0.01(  0.14%)
                                           -0.0001  0.5153  0.0080  0.3271  0.0240
                                           -0.7903 -0.0091 -0.0278 -0.0057 -0.0183
                                           -0.0010  0.0011 -0.0249 -0.0202
                ( 63.62%)   0.7976* N   6 s( 33.27%)p 2.00( 66.70%)d 0.00(  0.03%)
                                            0.0002  0.5768  0.0027 -0.1332 -0.0116
                                            0.8056 -0.0014  0.0087  0.0030 -0.0059
                                           -0.0016  0.0001 -0.0122 -0.0112
    14. (1.97168) BD ( 1) C   5 - C  16  
                ( 51.29%)   0.7162* C   5 s( 39.07%)p 1.56( 60.90%)d 0.00(  0.03%)
                                           -0.0001  0.6250  0.0042  0.4746  0.0139
                                            0.6087 -0.0156 -0.1130 -0.0067  0.0135
                                           -0.0033 -0.0041 -0.0050 -0.0103
                ( 48.71%)   0.6979* C  16 s( 34.52%)p 1.90( 65.43%)d 0.00(  0.05%)
                                            0.0001  0.5875  0.0065 -0.3685  0.0176
                                           -0.7093 -0.0174  0.1215 -0.0060  0.0149
                                           -0.0039 -0.0053 -0.0090 -0.0122
    15. (1.98415) BD ( 1) N   6 - C   7  
                ( 64.95%)   0.8059* N   6 s( 33.46%)p 1.99( 66.51%)d 0.00(  0.03%)
                                            0.0000  0.5785  0.0048  0.7451  0.0053
                                           -0.2892  0.0011 -0.1619  0.0024 -0.0094
                                           -0.0063  0.0014  0.0097 -0.0089
                ( 35.05%)   0.5921* C   7 s( 30.21%)p 2.30( 69.62%)d 0.01(  0.17%)
                                           -0.0000  0.5496  0.0037 -0.7761 -0.0171
                                            0.2752  0.0028  0.1333 -0.0084 -0.0242
                                           -0.0143  0.0046  0.0236 -0.0170
    16. (1.97139) BD ( 1) C   7 - C   8  
                ( 47.88%)   0.6919* C   7 s( 38.01%)p 1.63( 61.93%)d 0.00(  0.05%)
                                            0.0001  0.6163  0.0162  0.6226 -0.0113
                                            0.3894 -0.0277  0.2812 -0.0069  0.0170
                                            0.0124  0.0068  0.0025 -0.0064
                ( 52.12%)   0.7219* C   8 s( 30.37%)p 2.29( 69.59%)d 0.00(  0.04%)
                                            0.0001  0.5511 -0.0031 -0.6733  0.0158
                                           -0.3748 -0.0019 -0.3190  0.0002  0.0140
                                            0.0101  0.0066  0.0089 -0.0046
    17. (1.99333) BD ( 1) C   7 - O  15  
                ( 33.77%)   0.5811* C   7 s( 31.10%)p 2.21( 68.67%)d 0.01(  0.23%)
                                           -0.0001  0.5567 -0.0325  0.0796 -0.0000
                                           -0.6314 -0.0560 -0.5267 -0.0341 -0.0055
                                           -0.0058  0.0397 -0.0262  0.0008
                ( 66.23%)   0.8138* O  15 s( 43.84%)p 1.28( 56.07%)d 0.00(  0.09%)
                                           -0.0000  0.6618 -0.0197 -0.0787 -0.0041
                                            0.6897  0.0184  0.2800  0.0095 -0.0054
                                           -0.0033  0.0193 -0.0206 -0.0050
    18. (1.97539) BD ( 2) C   7 - O  15  
                ( 33.05%)   0.5749* C   7 s(  0.38%)p99.99( 99.26%)d 0.93(  0.35%)
                                           -0.0000  0.0616 -0.0047 -0.0366  0.0128
                                           -0.6075  0.0136  0.7882 -0.0264  0.0010
                                            0.0071 -0.0228 -0.0302 -0.0453
                ( 66.95%)   0.8182* O  15 s(  0.53%)p99.99( 99.33%)d 0.27(  0.14%)
                                           -0.0000  0.0724 -0.0028 -0.0876  0.0017
                                           -0.4407 -0.0017  0.8896  0.0079 -0.0007
                                           -0.0058  0.0192  0.0147  0.0284
    19. (1.96798) BD ( 1) C   8 - C   9  
                ( 51.24%)   0.7158* C   8 s( 34.47%)p 1.90( 65.49%)d 0.00(  0.04%)
                                           -0.0001  0.5870  0.0080  0.6987 -0.0013
                                           -0.0474 -0.0082 -0.4051 -0.0172 -0.0011
                                           -0.0132  0.0026  0.0136 -0.0016
                ( 48.76%)   0.6983* C   9 s( 35.30%)p 1.83( 64.65%)d 0.00(  0.05%)
                                            0.0001  0.5941  0.0038 -0.7057 -0.0101
                                            0.0209 -0.0119  0.3842 -0.0169 -0.0013
                                           -0.0158  0.0029  0.0140 -0.0013
    20. (1.96897) BD ( 1) C   8 - C  14  
                ( 51.03%)   0.7143* C   8 s( 35.11%)p 1.85( 64.85%)d 0.00(  0.04%)
                                           -0.0001  0.5925  0.0022 -0.0692 -0.0108
                                            0.4065 -0.0079  0.6915  0.0117  0.0007
                                           -0.0026  0.0150 -0.0024  0.0116
                ( 48.97%)   0.6998* C  14 s( 35.30%)p 1.83( 64.66%)d 0.00(  0.05%)
                                            0.0001  0.5941  0.0017 -0.0013 -0.0178
                                           -0.3500 -0.0119 -0.7236  0.0032  0.0002
                                           -0.0023  0.0151 -0.0018  0.0149
    21. (1.63841) BD ( 2) C   8 - C  14  
                ( 53.75%)   0.7331* C   8 s(  0.03%)p99.99( 99.95%)d 0.67(  0.02%)
                                            0.0002 -0.0077 -0.0159 -0.2298  0.0049
                                            0.8316 -0.0016 -0.5051 -0.0026  0.0008
                                           -0.0040  0.0077 -0.0071 -0.0090
                ( 46.25%)   0.6801* C  14 s(  0.05%)p99.99( 99.90%)d 1.00(  0.05%)
                                           -0.0002 -0.0195 -0.0102 -0.2371  0.0031
                                            0.8678  0.0019 -0.4355  0.0036  0.0115
                                           -0.0008 -0.0124  0.0031  0.0138
    22. (1.97037) BD ( 1) C   9 - C  10  
                ( 49.82%)   0.7058* C   9 s( 35.85%)p 1.79( 64.10%)d 0.00(  0.05%)
                                            0.0001  0.5986  0.0130  0.6649  0.0259
                                            0.3482 -0.0106  0.2756 -0.0298  0.0134
                                            0.0112  0.0081  0.0080 -0.0050
                ( 50.18%)   0.7084* C  10 s( 36.15%)p 1.76( 63.80%)d 0.00(  0.04%)
                                           -0.0001  0.6012  0.0074 -0.6398  0.0158
                                           -0.3569 -0.0155 -0.3156 -0.0357  0.0129
                                            0.0086  0.0060  0.0110 -0.0067
    23. (1.65567) BD ( 2) C   9 - C  10  
                ( 47.89%)   0.6920* C   9 s(  0.00%)p 1.00( 99.94%)d 0.00(  0.05%)
                                            0.0000 -0.0005 -0.0043 -0.2392  0.0015
                                            0.8413 -0.0023 -0.4842  0.0018  0.0059
                                           -0.0088  0.0073 -0.0137 -0.0138
                ( 52.11%)   0.7219* C  10 s(  0.00%)p 1.00( 99.95%)d 0.00(  0.05%)
                                            0.0000 -0.0005 -0.0015 -0.2383  0.0032
                                            0.8466 -0.0083 -0.4752  0.0041 -0.0175
                                            0.0095  0.0052  0.0084 -0.0028
    24. (1.97721) BD ( 1) C   9 - H  29  
                ( 62.48%)   0.7904* C   9 s( 28.75%)p 2.48( 71.22%)d 0.00(  0.03%)
                                            0.0003 -0.5360  0.0134 -0.0384 -0.0056
                                            0.4121 -0.0032  0.7354 -0.0062 -0.0000
                                            0.0011 -0.0131  0.0022 -0.0111
                ( 37.52%)   0.6125* H  29 s( 99.90%)p 0.00(  0.10%)
                                           -0.9995  0.0032  0.0007 -0.0169 -0.0264
    25. (1.97836) BD ( 1) C  10 - C  11  
                ( 49.09%)   0.7006* C  10 s( 34.91%)p 1.86( 65.04%)d 0.00(  0.05%)
                                            0.0000  0.5907  0.0137 -0.0104  0.0355
                                            0.3923  0.0128  0.7035  0.0051 -0.0008
                                           -0.0032  0.0161 -0.0026  0.0139
                ( 50.91%)   0.7135* C  11 s( 38.92%)p 1.57( 61.05%)d 0.00(  0.04%)
                                           -0.0000  0.6238  0.0003  0.0998  0.0290
                                           -0.3489  0.0049 -0.6913 -0.0060 -0.0002
                                           -0.0029  0.0146 -0.0016  0.0127
    26. (1.97673) BD ( 1) C  10 - H  30  
                ( 62.28%)   0.7892* C  10 s( 28.84%)p 2.47( 71.13%)d 0.00(  0.03%)
                                           -0.0003  0.5368 -0.0155  0.7296 -0.0098
                                           -0.0311 -0.0029 -0.4218  0.0001  0.0004
                                           -0.0118  0.0015  0.0118 -0.0023
                ( 37.72%)   0.6142* H  30 s( 99.90%)p 0.00(  0.10%)
                                            0.9995 -0.0023 -0.0271  0.0008  0.0149
    27. (1.98871) BD ( 1) C  11 -Cl  12  
                ( 44.53%)   0.6673* C  11 s( 21.99%)p 3.54( 77.74%)d 0.01(  0.26%)
                                           -0.0002  0.4690  0.0007  0.7196 -0.0034
                                            0.3867 -0.0018  0.3317 -0.0017  0.0319
                                            0.0276  0.0142  0.0207 -0.0150
                ( 55.47%)   0.7448*Cl  12 s( 19.74%)p 4.04( 79.76%)d 0.03(  0.50%)
                                           -0.0000  0.0001  0.4427 -0.0375  0.0001
                                           -0.7281 -0.0277  0.0000 -0.3923 -0.0149
                                            0.0000 -0.3353 -0.0128  0.0438  0.0379
                                            0.0198  0.0286 -0.0206
    28. (1.97826) BD ( 1) C  11 - C  13  
                ( 50.87%)   0.7132* C  11 s( 38.94%)p 1.57( 61.03%)d 0.00(  0.04%)
                                           -0.0000  0.6240 -0.0000 -0.6415  0.0097
                                            0.0596  0.0155  0.4408  0.0236 -0.0004
                                           -0.0147  0.0028  0.0127 -0.0008
                ( 49.13%)   0.7009* C  13 s( 34.92%)p 1.86( 65.03%)d 0.00(  0.05%)
                                            0.0000  0.5908  0.0136  0.7068  0.0241
                                           -0.0068  0.0191 -0.3864  0.0229 -0.0007
                                           -0.0165  0.0023  0.0138 -0.0010
    29. (1.66018) BD ( 2) C  11 - C  13  
                ( 51.68%)   0.7189* C  11 s(  0.00%)p 1.00( 99.98%)d 0.00(  0.02%)
                                            0.0000 -0.0012 -0.0011 -0.2420  0.0001
                                            0.8512  0.0007 -0.4656 -0.0004 -0.0122
                                            0.0056  0.0049  0.0048 -0.0038
                ( 48.32%)   0.6951* C  13 s(  0.00%)p 1.00( 99.95%)d 0.00(  0.05%)
                                           -0.0001 -0.0012 -0.0019 -0.2422  0.0002
                                            0.8540 -0.0003 -0.4599  0.0013  0.0102
                                           -0.0002 -0.0126  0.0036  0.0145
    30. (1.96961) BD ( 1) C  13 - C  14  
                ( 50.03%)   0.7073* C  13 s( 36.17%)p 1.76( 63.79%)d 0.00(  0.04%)
                                           -0.0001  0.6013  0.0080 -0.6623 -0.0271
                                           -0.3407  0.0080 -0.2853  0.0311  0.0128
                                            0.0113  0.0085  0.0081 -0.0035
                ( 49.97%)   0.7069* C  14 s( 35.90%)p 1.78( 64.06%)d 0.00(  0.04%)
                                            0.0001  0.5990  0.0149  0.6426 -0.0136
                                            0.3503  0.0152  0.3213  0.0352  0.0128
                                            0.0097  0.0061  0.0105 -0.0065
    31. (1.97652) BD ( 1) C  13 - H  31  
                ( 62.29%)   0.7892* C  13 s( 28.82%)p 2.47( 71.15%)d 0.00(  0.03%)
                                           -0.0003  0.5366 -0.0157 -0.0362 -0.0047
                                            0.3922 -0.0053  0.7459 -0.0075  0.0006
                                           -0.0005  0.0127 -0.0019  0.0110
                ( 37.71%)   0.6141* H  31 s( 99.90%)p 0.00(  0.10%)
                                            0.9995 -0.0022  0.0005 -0.0145 -0.0273
    32. (1.97720) BD ( 1) C  14 - H  32  
                ( 62.32%)   0.7894* C  14 s( 28.68%)p 2.49( 71.29%)d 0.00(  0.03%)
                                            0.0003 -0.5354  0.0135  0.7275 -0.0122
                                           -0.0274 -0.0011 -0.4273 -0.0078  0.0002
                                            0.0129 -0.0016 -0.0117  0.0015
                ( 37.68%)   0.6138* H  32 s( 99.90%)p 0.00(  0.10%)
                                           -0.9995  0.0021 -0.0267  0.0016  0.0155
    33. (1.96954) BD ( 1) C  16 - C  17  
                ( 50.58%)   0.7112* C  16 s( 36.31%)p 1.75( 63.65%)d 0.00(  0.04%)
                                           -0.0000  0.6024  0.0134 -0.3769  0.0283
                                            0.7011  0.0264  0.0363 -0.0057 -0.0155
                                           -0.0021  0.0017 -0.0058 -0.0116
                ( 49.42%)   0.7030* C  17 s( 36.64%)p 1.73( 63.32%)d 0.00(  0.04%)
                                            0.0000  0.6052  0.0100  0.4027  0.0377
                                           -0.6835  0.0113 -0.0481 -0.0085 -0.0129
                                           -0.0012  0.0009 -0.0109 -0.0118
    34. (1.74126) BD ( 2) C  16 - C  17  
                ( 48.88%)   0.6992* C  16 s(  0.00%)p 1.00( 99.95%)d 0.00(  0.05%)
                                            0.0001 -0.0019 -0.0026  0.2029 -0.0044
                                            0.0602  0.0020  0.9770 -0.0084  0.0015
                                           -0.0176  0.0130 -0.0039  0.0056
                ( 51.12%)   0.7149* C  17 s(  0.00%)p 1.00( 99.95%)d 0.00(  0.05%)
                                            0.0000  0.0006 -0.0008  0.1966 -0.0012
                                            0.0476  0.0002  0.9790 -0.0106 -0.0042
                                            0.0003 -0.0213  0.0013  0.0019
    35. (1.97666) BD ( 1) C  16 - H  33  
                ( 61.96%)   0.7871* C  16 s( 29.10%)p 2.44( 70.87%)d 0.00(  0.03%)
                                           -0.0002  0.5392 -0.0165  0.8243 -0.0076
                                           -0.0114  0.0137 -0.1696 -0.0045 -0.0009
                                           -0.0062  0.0001  0.0138 -0.0091
                ( 38.04%)   0.6168* H  33 s( 99.91%)p 0.00(  0.09%)
                                            0.9995 -0.0013 -0.0297 -0.0012  0.0061
    36. (1.97069) BD ( 1) C  17 - C  18  
                ( 49.55%)   0.7039* C  17 s( 34.72%)p 1.88( 65.23%)d 0.00(  0.05%)
                                            0.0002  0.5892  0.0091 -0.7904 -0.0103
                                            0.0451  0.0327  0.1562  0.0005 -0.0007
                                           -0.0076 -0.0002  0.0169 -0.0113
                ( 50.45%)   0.7103* C  18 s( 36.51%)p 1.74( 63.45%)d 0.00(  0.04%)
                                           -0.0003  0.6042  0.0030  0.7812 -0.0138
                                            0.0001  0.0442 -0.1484  0.0010  0.0009
                                           -0.0067 -0.0002  0.0162 -0.0100
    37. (1.97581) BD ( 1) C  17 - H  34  
                ( 61.79%)   0.7861* C  17 s( 28.55%)p 2.50( 71.42%)d 0.00(  0.03%)
                                           -0.0003  0.5341 -0.0149  0.4157  0.0007
                                            0.7261 -0.0056 -0.1191  0.0001  0.0111
                                           -0.0022 -0.0033 -0.0078 -0.0095
                ( 38.21%)   0.6181* H  34 s( 99.91%)p 0.00(  0.09%)
                                            0.9995 -0.0020 -0.0138 -0.0265  0.0041
    38. (1.99070) BD ( 1) C  18 - O  19  
                ( 31.81%)   0.5640* C  18 s( 24.36%)p 3.09( 75.37%)d 0.01(  0.27%)
                                           -0.0001  0.4934  0.0135 -0.3745  0.0083
                                            0.7805  0.0418  0.0481 -0.0025 -0.0342
                                           -0.0024  0.0044 -0.0284 -0.0269
                ( 68.19%)   0.8258* O  19 s( 35.21%)p 1.84( 64.73%)d 0.00(  0.07%)
                                            0.0000  0.5933  0.0013  0.3135  0.0074
                                           -0.7398 -0.0052 -0.0397 -0.0013 -0.0068
                                           -0.0003  0.0001 -0.0207 -0.0135
    39. (1.97540) BD ( 1) C  18 - C  21  
                ( 49.61%)   0.7043* C  18 s( 38.78%)p 1.58( 61.18%)d 0.00(  0.04%)
                                            0.0000 -0.6227  0.0092  0.4607  0.0091
                                            0.6217 -0.0095 -0.1130 -0.0013 -0.0154
                                            0.0031  0.0038  0.0052  0.0105
                ( 50.39%)   0.7099* C  21 s( 35.09%)p 1.85( 64.86%)d 0.00(  0.05%)
                                           -0.0000 -0.5923 -0.0103 -0.3887  0.0179
                                           -0.7000 -0.0205  0.0825 -0.0020 -0.0151
                                            0.0027  0.0034  0.0079  0.0120
    40. (1.70836) BD ( 2) C  18 - C  21  
                ( 46.57%)   0.6824* C  18 s(  0.00%)p 1.00( 99.95%)d 0.00(  0.05%)
                                           -0.0000 -0.0044  0.0001  0.1898 -0.0013
                                            0.0333 -0.0004  0.9810 -0.0056 -0.0042
                                           -0.0046 -0.0216 -0.0002  0.0026
                ( 53.43%)   0.7310* C  21 s(  0.00%)p 1.00( 99.95%)d 0.00(  0.05%)
                                           -0.0000 -0.0067  0.0010  0.1798 -0.0030
                                            0.0218 -0.0025  0.9832 -0.0063  0.0026
                                            0.0175  0.0110  0.0031 -0.0062
    41. (1.99310) BD ( 1) O  19 - C  20  
                ( 68.73%)   0.8290* O  19 s( 30.06%)p 2.32( 69.88%)d 0.00(  0.06%)
                                           -0.0001 -0.5482 -0.0045  0.8173  0.0034
                                           -0.0846 -0.0218 -0.1519 -0.0000 -0.0086
                                            0.0080  0.0017 -0.0188  0.0119
                ( 31.27%)   0.5592* C  20 s( 21.95%)p 3.54( 77.74%)d 0.01(  0.31%)
                                           -0.0001 -0.4679 -0.0238 -0.8579 -0.0464
                                            0.1138 -0.0283  0.1594  0.0095  0.0120
                                            0.0170 -0.0022 -0.0442  0.0256
    42. (1.99057) BD ( 1) C  20 - H  35  
                ( 60.49%)   0.7778* C  20 s( 25.76%)p 2.88( 74.19%)d 0.00(  0.05%)
                                           -0.0001  0.5074  0.0151 -0.1621  0.0075
                                            0.8457 -0.0153  0.0112 -0.0011 -0.0056
                                            0.0009  0.0003 -0.0194 -0.0089
                ( 39.51%)   0.6285* H  35 s( 99.91%)p 0.00(  0.09%)
                                            0.9996 -0.0009  0.0061 -0.0286 -0.0005
    43. (1.99516) BD ( 1) C  20 - H  36  
                ( 59.79%)   0.7732* C  20 s( 26.14%)p 2.82( 73.81%)d 0.00(  0.05%)
                                            0.0001  0.5111 -0.0132 -0.4449 -0.0137
                                           -0.3829  0.0175 -0.6269  0.0019  0.0090
                                            0.0149  0.0116 -0.0013  0.0066
                ( 40.21%)   0.6341* H  36 s( 99.92%)p 0.00(  0.08%)
                                            0.9996 -0.0056  0.0168  0.0110  0.0211
    44. (1.99513) BD ( 1) C  20 - H  37  
                ( 59.82%)   0.7734* C  20 s( 26.17%)p 2.82( 73.78%)d 0.00(  0.05%)
                                            0.0001  0.5114 -0.0134 -0.1827 -0.0137
                                           -0.3512  0.0174  0.7620  0.0023  0.0038
                                           -0.0067 -0.0133 -0.0050  0.0149
                ( 40.18%)   0.6339* H  37 s( 99.92%)p 0.00(  0.08%)
                                            0.9996 -0.0055  0.0078  0.0101 -0.0262
    45. (1.97433) BD ( 1) C  21 - H  38  
                ( 61.86%)   0.7865* C  21 s( 29.31%)p 2.41( 70.66%)d 0.00(  0.03%)
                                            0.0003 -0.5412  0.0130  0.8260  0.0011
                                           -0.0193  0.0063 -0.1543 -0.0021  0.0009
                                            0.0057  0.0000 -0.0131  0.0096
                ( 38.14%)   0.6176* H  38 s( 99.91%)p 0.00(  0.09%)
                                           -0.9996  0.0016 -0.0289 -0.0001  0.0072
    46. (1.96871) BD ( 1) C  22 - C  23  
                ( 52.22%)   0.7226* C  22 s( 25.37%)p 2.94( 74.57%)d 0.00(  0.05%)
                                            0.0003  0.5037  0.0046 -0.2000 -0.0196
                                           -0.0004 -0.0071  0.8397  0.0114  0.0004
                                           -0.0067  0.0016  0.0016  0.0219
                ( 47.78%)   0.6912* C  23 s( 39.81%)p 1.51( 60.14%)d 0.00(  0.06%)
                                            0.0001  0.6300  0.0331  0.1491 -0.0158
                                           -0.0280 -0.0095 -0.7601  0.0161  0.0023
                                           -0.0058 -0.0048  0.0038  0.0218
    47. (1.97035) BD ( 1) C  22 - H  39  
                ( 62.52%)   0.7907* C  22 s( 22.92%)p 3.36( 77.05%)d 0.00(  0.04%)
                                            0.0002 -0.4787  0.0001  0.1382  0.0140
                                            0.8052 -0.0140  0.3203  0.0105 -0.0042
                                           -0.0009 -0.0081  0.0150  0.0076
                ( 37.48%)   0.6122* H  39 s( 99.91%)p 0.00(  0.09%)
                                           -0.9996  0.0014 -0.0070 -0.0258 -0.0120
    48. (1.96907) BD ( 1) C  22 - H  40  
                ( 62.37%)   0.7898* C  22 s( 22.72%)p 3.40( 77.24%)d 0.00(  0.04%)
                                            0.0002 -0.4767  0.0008  0.5505  0.0031
                                           -0.5433  0.0210  0.4167  0.0096  0.0147
                                           -0.0069  0.0089  0.0017  0.0055
                ( 37.63%)   0.6134* H  40 s( 99.91%)p 0.00(  0.09%)
                                           -0.9996  0.0038 -0.0191  0.0155 -0.0167
    49. (1.99532) BD ( 1) C  23 - O  24  
                ( 30.09%)   0.5485* C  23 s( 26.76%)p 2.72( 72.89%)d 0.01(  0.35%)
                                           -0.0000  0.5170 -0.0177 -0.2664 -0.0158
                                            0.7310  0.0423  0.3480  0.0221 -0.0270
                                           -0.0105  0.0335 -0.0337 -0.0198
                ( 69.91%)   0.8361* O  24 s( 36.72%)p 1.72( 63.21%)d 0.00(  0.07%)
                                           -0.0001  0.6060 -0.0003  0.2441  0.0004
                                           -0.7104 -0.0014 -0.2605 -0.0039 -0.0128
                                           -0.0018  0.0046 -0.0187 -0.0110
    50. (1.99650) BD ( 1) C  23 - O  25  
                ( 33.08%)   0.5751* C  23 s( 33.27%)p 2.00( 66.49%)d 0.01(  0.25%)
                                            0.0001  0.5757 -0.0353  0.0618  0.0062
                                           -0.6272 -0.0498  0.5126  0.0495 -0.0048
                                            0.0056 -0.0430 -0.0236  0.0051
                ( 66.92%)   0.8181* O  25 s( 44.43%)p 1.25( 55.48%)d 0.00(  0.09%)
                                           -0.0000  0.6661 -0.0240 -0.0982 -0.0035
                                            0.5828  0.0186 -0.4527 -0.0130 -0.0044
                                            0.0044 -0.0245 -0.0148  0.0000
    51. (1.99269) BD ( 2) C  23 - O  25  
                ( 30.72%)   0.5543* C  23 s(  0.01%)p 1.00( 99.55%)d 0.00(  0.44%)
                                            0.0000  0.0082  0.0036  0.9471 -0.0338
                                            0.2517 -0.0121  0.1842 -0.0013 -0.0471
                                            0.0405  0.0022  0.0190  0.0131
                ( 69.28%)   0.8323* O  25 s(  0.01%)p99.99( 99.84%)d 9.80(  0.15%)
                                           -0.0000  0.0122  0.0002  0.9470  0.0049
                                            0.2731  0.0018  0.1641  0.0009  0.0276
                                           -0.0223 -0.0011 -0.0125 -0.0068
    52. (1.98599) BD ( 1) O  24 - H  41  
                ( 74.77%)   0.8647* O  24 s( 20.64%)p 3.84( 79.29%)d 0.00(  0.08%)
                                            0.0002  0.4541  0.0133 -0.1338 -0.0088
                                            0.0182  0.0213  0.8795  0.0249  0.0013
                                           -0.0018 -0.0154 -0.0016  0.0234
                ( 25.23%)   0.5023* H  41 s( 99.55%)p 0.00(  0.45%)
                                            0.9977 -0.0118  0.0090  0.0028 -0.0663
    53. (1.99920) CR ( 1) C   1           s(100.00%)p 0.00(  0.00%)
                                            1.0000 -0.0001 -0.0000 -0.0001  0.0000
                                           -0.0004 -0.0000  0.0000 -0.0000  0.0000
                                           -0.0000  0.0000  0.0000  0.0000
    54. (1.99881) CR ( 1) C   2           s(100.00%)p 0.00(  0.00%)
                                            1.0000  0.0002  0.0000  0.0002  0.0000
                                           -0.0000  0.0000  0.0001 -0.0000  0.0000
                                           -0.0000  0.0000 -0.0000 -0.0000
    55. (1.99870) CR ( 1) C   3           s(100.00%)p 0.00(  0.00%)
                                            1.0000 -0.0001  0.0000  0.0001 -0.0000
                                            0.0002  0.0000 -0.0002  0.0000  0.0000
                                           -0.0000  0.0000 -0.0000  0.0000
    56. (1.99882) CR ( 1) C   4           s(100.00%)
                                            1.0000 -0.0000 -0.0000  0.0001  0.0000
                                           -0.0000 -0.0000  0.0001  0.0000  0.0000
                                            0.0000  0.0000  0.0000  0.0000
    57. (1.99879) CR ( 1) C   5           s(100.00%)p 0.00(  0.00%)
                                            1.0000  0.0002  0.0000 -0.0000  0.0000
                                           -0.0000 -0.0000 -0.0002 -0.0000 -0.0000
                                            0.0000 -0.0000 -0.0000 -0.0000
    58. (1.99896) CR ( 1) N   6           s(100.00%)p 0.00(  0.00%)
                                            1.0000 -0.0002 -0.0000  0.0001  0.0000
                                           -0.0001 -0.0000  0.0000 -0.0000 -0.0000
                                            0.0000  0.0000  0.0000  0.0000
    59. (1.99914) CR ( 1) C   7           s(100.00%)p 0.00(  0.00%)
                                            1.0000  0.0000 -0.0000 -0.0000  0.0000
                                           -0.0001 -0.0000 -0.0001 -0.0000 -0.0000
                                           -0.0000  0.0000 -0.0000 -0.0000
    60. (1.99879) CR ( 1) C   8           s(100.00%)p 0.00(  0.00%)
                                            1.0000  0.0001  0.0000  0.0002 -0.0000
                                           -0.0001 -0.0000  0.0002 -0.0000 -0.0000
                                           -0.0000  0.0000  0.0000  0.0000
    61. (1.99891) CR ( 1) C   9           s(100.00%)p 0.00(  0.00%)
                                            1.0000  0.0000 -0.0000  0.0000  0.0000
                                           -0.0002  0.0000 -0.0003  0.0000 -0.0000
                                            0.0000  0.0000 -0.0000  0.0000
    62. (1.99881) CR ( 1) C  10           s(100.00%)p 0.00(  0.00%)
                                            1.0000  0.0002 -0.0000  0.0002 -0.0000
                                           -0.0001 -0.0000 -0.0002 -0.0000  0.0000
                                           -0.0000  0.0000  0.0000 -0.0000
    63. (1.99860) CR ( 1) C  11           s(100.00%)p 0.00(  0.00%)
                                            1.0000  0.0001  0.0000  0.0001  0.0000
                                            0.0000  0.0000  0.0001  0.0000  0.0000
                                            0.0000  0.0000  0.0000 -0.0000
    64. (2.00000) CR ( 1)Cl  12           s(100.00%)
                                            1.0000 -0.0000  0.0000 -0.0000 -0.0000
                                           -0.0000 -0.0000 -0.0000 -0.0000 -0.0000
                                           -0.0000 -0.0000 -0.0000  0.0000  0.0000
                                            0.0000  0.0000 -0.0000
    65. (1.99971) CR ( 2)Cl  12           s(100.00%)p 0.00(  0.00%)
                                           -0.0000  1.0000  0.0002  0.0000 -0.0000
                                            0.0002  0.0000 -0.0000  0.0001  0.0000
                                           -0.0000  0.0001  0.0000 -0.0000 -0.0000
                                           -0.0000 -0.0000  0.0000
    66. (1.99992) CR ( 3)Cl  12           s(  0.00%)p 1.00(100.00%)
                                           -0.0000 -0.0000  0.0001  0.0000  1.0000
                                            0.0001  0.0000 -0.0000  0.0001  0.0000
                                           -0.0000  0.0001  0.0000 -0.0000 -0.0000
                                           -0.0000 -0.0000  0.0000
    67. (1.99997) CR ( 4)Cl  12           s(  0.00%)p 1.00(100.00%)
                                           -0.0000 -0.0000  0.0001  0.0000 -0.0000
                                            0.0001  0.0000  1.0000  0.0001  0.0000
                                           -0.0000 -0.0000  0.0000 -0.0000 -0.0000
                                           -0.0000 -0.0000  0.0000
    68. (1.99998) CR ( 5)Cl  12           s(  0.00%)p 1.00(100.00%)
                                           -0.0000 -0.0000  0.0001  0.0000 -0.0000
                                            0.0001  0.0000 -0.0000 -0.0000  0.0000
                                            1.0000 -0.0000  0.0000 -0.0000 -0.0000
                                           -0.0000 -0.0000  0.0000
    69. (1.99880) CR ( 1) C  13           s(100.00%)p 0.00(  0.00%)
                                            1.0000  0.0002 -0.0000 -0.0001 -0.0000
                                            0.0001 -0.0000  0.0002  0.0000  0.0000
                                            0.0000  0.0000  0.0000  0.0000
    70. (1.99892) CR ( 1) C  14           s(100.00%)p 0.00(  0.00%)
                                            1.0000  0.0000 -0.0000 -0.0004  0.0000
                                            0.0002  0.0000  0.0001 -0.0000  0.0000
                                           -0.0000 -0.0000  0.0000  0.0000
    71. (1.99973) CR ( 1) O  15           s(100.00%)p 0.00(  0.00%)
                                            1.0000 -0.0003 -0.0000 -0.0001  0.0000
                                            0.0003  0.0000  0.0002  0.0000 -0.0000
                                           -0.0000  0.0000 -0.0000 -0.0000
    72. (1.99891) CR ( 1) C  16           s(100.00%)p 0.00(  0.00%)
                                            1.0000  0.0001 -0.0000  0.0002 -0.0000
                                            0.0001  0.0000 -0.0001 -0.0000 -0.0000
                                            0.0000 -0.0000  0.0000 -0.0000
    73. (1.99893) CR ( 1) C  17           s(100.00%)p 0.00(  0.00%)
                                            1.0000  0.0000 -0.0000  0.0003  0.0000
                                            0.0002 -0.0000 -0.0001  0.0000  0.0000
                                            0.0000 -0.0000 -0.0000 -0.0000
    74. (1.99864) CR ( 1) C  18           s(100.00%)p 0.00(  0.00%)
                                            1.0000  0.0002  0.0000  0.0002 -0.0000
                                            0.0001  0.0000 -0.0000  0.0000 -0.0000
                                           -0.0000  0.0000  0.0000 -0.0000
    75. (1.99963) CR ( 1) O  19           s(100.00%)p 0.00(  0.00%)
                                            1.0000 -0.0002  0.0000 -0.0001  0.0000
                                           -0.0001  0.0000  0.0000 -0.0000  0.0000
                                            0.0000 -0.0000 -0.0000 -0.0000
    76. (1.99925) CR ( 1) C  20           s(100.00%)p 0.00(  0.00%)
                                            1.0000 -0.0001  0.0000 -0.0001 -0.0000
                                            0.0002 -0.0000  0.0000  0.0000  0.0000
                                            0.0000 -0.0000 -0.0000  0.0000
    77. (1.99888) CR ( 1) C  21           s(100.00%)p 0.00(  0.00%)
                                            1.0000  0.0002 -0.0000 -0.0002 -0.0000
                                           -0.0000 -0.0000  0.0001  0.0000 -0.0000
                                           -0.0000  0.0000  0.0000 -0.0000
    78. (1.99902) CR ( 1) C  22           s(100.00%)p 0.00(  0.00%)
                                            1.0000 -0.0000 -0.0000 -0.0002  0.0000
                                           -0.0001  0.0000 -0.0004 -0.0000 -0.0000
                                            0.0000 -0.0000 -0.0000 -0.0000
    79. (1.99934) CR ( 1) C  23           s(100.00%)
                                            1.0000 -0.0001 -0.0000 -0.0001  0.0000
                                            0.0001  0.0000  0.0001 -0.0000  0.0000
                                           -0.0000  0.0000 -0.0000 -0.0000
    80. (1.99969) CR ( 1) O  24           s(100.00%)p 0.00(  0.00%)
                                            1.0000 -0.0002 -0.0000  0.0001  0.0000
                                           -0.0002 -0.0000 -0.0001 -0.0000 -0.0000
                                            0.0000  0.0000 -0.0000 -0.0000
    81. (1.99970) CR ( 1) O  25           s(100.00%)p 0.00(  0.00%)
                                            1.0000 -0.0004 -0.0000 -0.0001  0.0000
                                            0.0004 -0.0000 -0.0002 -0.0000 -0.0000
                                            0.0000 -0.0000 -0.0000 -0.0000
    82. (1.60047) LP ( 1) N   6           s(  0.16%)p99.99( 99.84%)d 0.01(  0.00%)
                                           -0.0000  0.0402 -0.0015  0.1785  0.0009
                                           -0.0099 -0.0004  0.9830 -0.0058 -0.0020
                                           -0.0004  0.0001 -0.0015 -0.0013
    83. (1.99173) LP ( 1)Cl  12           s( 80.36%)p 0.24( 19.63%)d 0.00(  0.01%)
                                           -0.0000 -0.0003  0.8964  0.0101 -0.0002
                                            0.3611  0.0050 -0.0001  0.1953  0.0027
                                           -0.0001  0.1665  0.0023 -0.0074 -0.0066
                                           -0.0032 -0.0047  0.0036
    84. (1.97176) LP ( 2)Cl  12           s(  0.00%)p 1.00( 99.97%)d 0.00(  0.03%)
                                           -0.0000  0.0000  0.0003 -0.0000  0.0001
                                            0.5249 -0.0052 -0.0000 -0.2900  0.0029
                                           -0.0001 -0.8000  0.0079  0.0001  0.0074
                                            0.0074 -0.0090  0.0085
    85. (1.91334) LP ( 3)Cl  12           s(  0.00%)p 1.00( 99.96%)d 0.00(  0.04%)
                                           -0.0000 -0.0000  0.0004 -0.0001 -0.0000
                                            0.2429 -0.0024  0.0001 -0.8497  0.0082
                                           -0.0000  0.4673 -0.0045  0.0122 -0.0099
                                            0.0024 -0.0118 -0.0063
    86. (1.97558) LP ( 1) O  15           s( 55.65%)p 0.80( 44.33%)d 0.00(  0.02%)
                                            0.0005  0.7459  0.0116  0.0745  0.0001
                                           -0.5701  0.0007 -0.3357  0.0002  0.0024
                                            0.0009 -0.0103  0.0071  0.0025
    87. (1.86708) LP ( 2) O  15           s(  0.00%)p 1.00( 99.92%)d 0.00(  0.08%)
                                            0.0000  0.0029 -0.0026  0.9897 -0.0128
                                            0.0588 -0.0017  0.1264  0.0002  0.0233
                                            0.0142  0.0038 -0.0048  0.0032
    88. (1.96030) LP ( 1) O  19           s( 34.72%)p 1.88( 65.25%)d 0.00(  0.04%)
                                            0.0002  0.5892 -0.0029  0.4447 -0.0037
                                            0.6663 -0.0063 -0.1030  0.0009 -0.0163
                                            0.0017  0.0037  0.0072  0.0077
    89. (1.83916) LP ( 2) O  19           s(  0.00%)p 1.00( 99.95%)d 0.00(  0.05%)
                                            0.0000  0.0010 -0.0000  0.1859 -0.0004
                                            0.0268 -0.0001  0.9819 -0.0023 -0.0041
                                           -0.0102 -0.0201 -0.0015  0.0045
    90. (1.97534) LP ( 1) O  24           s( 42.62%)p 1.35( 57.34%)d 0.00(  0.04%)
                                            0.0002  0.6529 -0.0030 -0.1286  0.0010
                                            0.6481 -0.0073 -0.3698  0.0052  0.0035
                                           -0.0041  0.0150  0.0098  0.0050
    91. (1.81735) LP ( 2) O  24           s(  0.00%)p 1.00( 99.93%)d 0.00(  0.07%)
                                           -0.0000  0.0033  0.0011 -0.9514  0.0127
                                           -0.2724  0.0039 -0.1409  0.0010  0.0212
                                           -0.0099  0.0009 -0.0115 -0.0022
    92. (1.97339) LP ( 1) O  25           s( 55.59%)p 0.80( 44.39%)d 0.00(  0.02%)
                                            0.0006  0.7455  0.0141  0.0743  0.0001
                                           -0.5297  0.0004  0.3973 -0.0004  0.0026
                                           -0.0011  0.0102  0.0078 -0.0006
    93. (1.84196) LP ( 2) O  25           s(  0.00%)p 1.00( 99.91%)d 0.00(  0.09%)
                                           -0.0001  0.0049  0.0006 -0.2942  0.0047
                                            0.5509 -0.0072  0.7803 -0.0101 -0.0087
                                            0.0025  0.0090 -0.0120 -0.0238
    94. (0.00296) RY*( 1) C   1           s(  1.40%)p69.04( 96.51%)d 1.50(  2.10%)
                                           -0.0000  0.0031  0.1182  0.0143  0.9383
                                            0.0004  0.1135 -0.0015 -0.2676  0.1373
                                            0.0184 -0.0391  0.0064  0.0142
    95. (0.00139) RY*( 2) C   1           s(  0.20%)p99.99( 73.42%)d99.99( 26.38%)
                                            0.0000  0.0027  0.0448 -0.0051 -0.2492
                                           -0.0026  0.0263 -0.0113 -0.8193 -0.1056
                                            0.1026 -0.4880  0.0539 -0.0328
    96. (0.00102) RY*( 3) C   1           s( 41.51%)p 1.32( 54.94%)d 0.09(  3.55%)
                                            0.0000  0.0104  0.6442 -0.0014 -0.1311
                                           -0.0170  0.7280  0.0038  0.0433 -0.1411
                                            0.0032  0.1248  0.0055 -0.0031
    97. (0.00014) RY*( 4) C   1           s( 39.91%)p 0.99( 39.47%)d 0.52( 20.62%)
                                           -0.0000 -0.0096  0.6316  0.0030 -0.0070
                                            0.0152 -0.6184 -0.0012 -0.1098 -0.1191
                                           -0.1846  0.2361  0.3189 -0.0222
    98. (0.00009) RY*( 5) C   1           s(  0.89%)p 7.65(  6.84%)d99.99( 92.27%)
    99. (0.00003) RY*( 6) C   1           s(  1.58%)p12.92( 20.45%)d49.29( 77.97%)
   100. (0.00001) RY*( 7) C   1           s(  2.89%)p 1.23(  3.56%)d32.34( 93.55%)
   101. (0.00001) RY*( 8) C   1           s( 11.58%)p 0.41(  4.80%)d 7.22( 83.62%)
   102. (0.00001) RY*( 9) C   1           s(  0.06%)p 3.11(  0.17%)d99.99( 99.77%)
   103. (0.00632) RY*( 1) C   2           s(  6.80%)p12.61( 85.77%)d 1.09(  7.43%)
                                            0.0000  0.0114  0.2606 -0.0068 -0.1093
                                            0.0251  0.9158  0.0019  0.0798  0.0128
                                            0.0106 -0.0232 -0.2677 -0.0423
   104. (0.00507) RY*( 2) C   2           s(  8.67%)p10.29( 89.20%)d 0.25(  2.13%)
                                           -0.0000 -0.0141  0.2941 -0.0178  0.7780
                                           -0.0080  0.0434 -0.0003 -0.5334 -0.1036
                                           -0.0726  0.0468 -0.0553  0.0048
   105. (0.00302) RY*( 3) C   2           s(  5.22%)p16.31( 85.10%)d 1.86(  9.68%)
                                           -0.0000 -0.0075  0.2283 -0.0109  0.4802
                                           -0.0061 -0.0603  0.0085  0.7852 -0.0899
                                            0.2359 -0.1479  0.0818 -0.0670
   106. (0.00197) RY*( 4) C   2           s( 76.45%)p 0.24( 18.68%)d 0.06(  4.87%)
                                           -0.0000 -0.0031  0.8744  0.0005 -0.3300
                                           -0.0060 -0.2726  0.0034 -0.0591  0.1739
                                           -0.0694 -0.0794  0.0576 -0.0637
   107. (0.00110) RY*( 5) C   2           s(  0.11%)p58.54(  6.31%)d99.99( 93.59%)
                                            0.0000  0.0014  0.0328  0.0087 -0.0985
                                            0.0033  0.0032  0.0130 -0.2304 -0.0815
                                            0.9243  0.1621  0.0663 -0.2105
   108. (0.00059) RY*( 6) C   2           s(  0.46%)p 8.00(  3.72%)d99.99( 95.82%)
                                           -0.0000 -0.0010  0.0681 -0.0067  0.0556
                                           -0.0030 -0.0246 -0.0221  0.1815  0.1987
                                           -0.0978  0.9514 -0.0622 -0.0094
   109. (0.00053) RY*( 7) C   2           s(  1.67%)p 2.26(  3.77%)d56.70( 94.56%)
                                            0.0000  0.0065  0.1290  0.0378 -0.1701
                                            0.0109 -0.0753 -0.0084  0.0382 -0.9329
                                           -0.0828  0.1705 -0.1363  0.1441
   110. (0.00016) RY*( 8) C   2           s(  0.14%)p54.88(  7.59%)d99.99( 92.27%)
                                           -0.0000  0.0049  0.0369 -0.0049 -0.0215
                                           -0.0099  0.2715  0.0007 -0.0396 -0.1254
                                           -0.1072  0.0899  0.9420  0.0067
   111. (0.00002) RY*( 9) C   2           s(  0.58%)p 0.15(  0.09%)d99.99( 99.34%)
   112. (0.00494) RY*( 1) C   3           s(  4.05%)p21.87( 88.57%)d 1.82(  7.38%)
                                            0.0000  0.0017  0.2012  0.0168  0.8107
                                            0.0165 -0.1280 -0.0101 -0.4597  0.1947
                                            0.0654 -0.0403  0.1576 -0.0718
   113. (0.00371) RY*( 2) C   3           s(  2.37%)p39.16( 92.77%)d 2.05(  4.86%)
                                           -0.0000 -0.0009  0.1539 -0.0139  0.1737
                                            0.0082 -0.7557  0.0075  0.5711  0.1211
                                           -0.1465  0.0264 -0.1013  0.0393
   114. (0.00346) RY*( 3) C   3           s(  3.86%)p23.39( 90.19%)d 1.55(  5.96%)
                                           -0.0000  0.0164  0.1957  0.0074  0.3837
                                           -0.0026  0.6150  0.0049  0.6134  0.0220
                                           -0.1845  0.0279  0.1460  0.0545
   115. (0.00116) RY*( 4) C   3           s( 85.51%)p 0.11(  9.68%)d 0.06(  4.82%)
                                            0.0000 -0.0062  0.9247 -0.0109 -0.2902
                                            0.0013  0.0207  0.0054 -0.1094 -0.0473
                                            0.0147 -0.2047 -0.0160 -0.0596
   116. (0.00056) RY*( 5) C   3           s(  3.47%)p 0.33(  1.13%)d27.51( 95.40%)
                                           -0.0000 -0.0023  0.1862 -0.0003 -0.0661
                                           -0.0032  0.0305  0.0106 -0.0769  0.1607
                                            0.0033  0.9600 -0.0694 -0.0424
   117. (0.00030) RY*( 6) C   3           s(  0.11%)p37.86(  4.24%)d99.99( 95.64%)
                                            0.0000  0.0000  0.0335 -0.0124  0.0723
                                            0.0203 -0.1424 -0.0091  0.1276 -0.6933
                                            0.4299  0.1581  0.4979 -0.1346
   118. (0.00023) RY*( 7) C   3           s(  0.00%)p 1.00(  5.91%)d15.92( 94.09%)
                                            0.0000 -0.0037  0.0045  0.0035 -0.0216
                                            0.0146 -0.0936  0.0172 -0.2221 -0.3482
                                           -0.8035  0.0776  0.2943  0.2852
   119. (0.00009) RY*( 8) C   3           s(  0.22%)p34.48(  7.57%)d99.99( 92.22%)
   120. (0.00002) RY*( 9) C   3           s(  0.48%)p 0.14(  0.07%)d99.99( 99.45%)
   121. (0.00655) RY*( 1) C   4           s(  5.45%)p16.71( 91.00%)d 0.65(  3.55%)
                                            0.0000  0.0166  0.2328 -0.0045  0.9016
                                            0.0066  0.2301  0.0040 -0.2099 -0.0140
                                            0.0036 -0.0098 -0.1846 -0.0338
   122. (0.00394) RY*( 2) C   4           s(  0.06%)p99.99( 92.60%)d99.99(  7.34%)
                                            0.0000  0.0183 -0.0171 -0.0023  0.2385
                                           -0.0278 -0.9317  0.0015  0.0188 -0.2663
                                            0.0027  0.0451 -0.0197 -0.0083
   123. (0.00181) RY*( 3) C   4           s( 90.37%)p 0.10(  8.67%)d 0.01(  0.96%)
                                            0.0000 -0.0072  0.9506  0.0038 -0.1886
                                           -0.0094 -0.0487  0.0012  0.2207 -0.0382
                                           -0.0707  0.0160 -0.0256 -0.0472
   124. (0.00119) RY*( 4) C   4           s(  0.82%)p52.57( 43.35%)d67.71( 55.83%)
                                           -0.0000 -0.0002  0.0908  0.0040 -0.1535
                                           -0.0001 -0.0532  0.0153 -0.6378  0.1117
                                           -0.2641  0.6848 -0.0400  0.0747
   125. (0.00072) RY*( 5) C   4           s(  1.28%)p35.04( 44.96%)d41.89( 53.75%)
                                            0.0000 -0.0008  0.1133  0.0027 -0.1632
                                           -0.0017 -0.0543  0.0154 -0.6479 -0.1343
                                           -0.1580 -0.7001  0.0518  0.0409
   126. (0.00063) RY*( 6) C   4           s(  1.20%)p 7.12(  8.51%)d75.54( 90.29%)
                                            0.0000 -0.0006  0.1093 -0.0011 -0.0673
                                           -0.0011 -0.0291 -0.0127 -0.2821  0.0347
                                            0.9008  0.0831  0.1490 -0.2474
   127. (0.00016) RY*( 7) C   4           s(  0.08%)p43.84(  3.56%)d99.99( 96.36%)
                                            0.0000  0.0019  0.0284 -0.0223  0.1483
                                           -0.0051  0.1136  0.0029  0.0146 -0.3139
                                           -0.1470  0.1055  0.9107 -0.0532
   128. (0.00010) RY*( 8) C   4           s(  0.31%)p23.67(  7.28%)d99.99( 92.42%)
   129. (0.00002) RY*( 9) C   4           s(  0.55%)p 0.20(  0.11%)d99.99( 99.34%)
   130. (0.00543) RY*( 1) C   5           s(  6.22%)p14.21( 88.35%)d 0.87(  5.43%)
                                            0.0000  0.0255  0.2480 -0.0038 -0.9249
                                           -0.0063  0.0403 -0.0024  0.1626  0.0917
                                            0.0289 -0.0253 -0.2014 -0.0620
   131. (0.00441) RY*( 2) C   5           s( 11.94%)p 6.54( 78.08%)d 0.84(  9.98%)
                                           -0.0000 -0.0150  0.3453 -0.0109  0.0603
                                           -0.0080 -0.8812  0.0042 -0.0199  0.2990
                                           -0.0499  0.0289  0.0832 -0.0114
   132. (0.00254) RY*( 3) C   5           s( 78.27%)p 0.24( 18.70%)d 0.04(  3.04%)
                                            0.0000 -0.0075  0.8847 -0.0057  0.2723
                                            0.0118  0.3162  0.0049  0.1125 -0.1335
                                           -0.0598  0.0487 -0.0722 -0.0372
   133. (0.00220) RY*( 4) C   5           s(  1.34%)p64.37( 86.11%)d 9.38( 12.55%)
                                            0.0000 -0.0020  0.1156 -0.0029 -0.1322
                                            0.0008  0.0764  0.0054 -0.9153  0.0247
                                            0.0338  0.3494  0.0104 -0.0399
   134. (0.00105) RY*( 5) C   5           s(  1.30%)p 6.07(  7.92%)d69.61( 90.77%)
                                           -0.0000 -0.0028  0.1142 -0.0003 -0.0143
                                            0.0001 -0.0279  0.0128 -0.2794 -0.1123
                                            0.4499 -0.8188  0.1187 -0.0908
   135. (0.00076) RY*( 6) C   5           s(  0.00%)p 1.00(  4.26%)d22.47( 95.74%)
                                            0.0000  0.0006  0.0044 -0.0025 -0.0597
                                           -0.0026 -0.0089 -0.0109 -0.1970 -0.0975
                                           -0.8285 -0.4161 -0.0798  0.2862
   136. (0.00023) RY*( 7) C   5           s(  0.37%)p24.46(  9.14%)d99.99( 90.48%)
                                           -0.0000  0.0113  0.0601  0.0213 -0.0726
                                           -0.0268  0.2885 -0.0037  0.0413  0.5809
                                           -0.1075 -0.0501  0.7427  0.0418
   137. (0.00018) RY*( 8) C   5           s(  0.16%)p45.05(  7.24%)d99.99( 92.60%)
                                           -0.0000  0.0059  0.0396  0.0123 -0.1924
                                            0.0047 -0.1768 -0.0026  0.0628 -0.7218
                                           -0.0709  0.1494  0.6110 -0.0665
   138. (0.00002) RY*( 9) C   5           s(  0.56%)p 0.50(  0.28%)d99.99( 99.17%)
   139. (0.00303) RY*( 1) N   6           s( 12.30%)p 7.04( 86.62%)d 0.09(  1.07%)
                                            0.0000 -0.0026  0.3507  0.0040 -0.4268
                                           -0.0021 -0.4476 -0.0038 -0.6955  0.0848
                                           -0.0261  0.0287  0.0382 -0.0245
   140. (0.00132) RY*( 2) N   6           s(  0.71%)p99.99( 72.28%)d38.04( 27.01%)
                                            0.0000 -0.0062  0.0840  0.0149 -0.7202
                                           -0.0091  0.0611  0.0009  0.4474  0.2673
                                            0.1352 -0.0316 -0.4229  0.0219
   141. (0.00126) RY*( 3) N   6           s(  5.23%)p15.64( 81.76%)d 2.49( 13.01%)
                                           -0.0000  0.0023  0.2286 -0.0072  0.1324
                                           -0.0008 -0.7332  0.0046  0.5122 -0.0286
                                            0.1950 -0.0159  0.2987 -0.0423
   142. (0.00098) RY*( 4) N   6           s( 71.18%)p 0.17( 12.11%)d 0.23( 16.71%)
                                           -0.0000 -0.0052  0.8437 -0.0083  0.0957
                                           -0.0036  0.3118  0.0027  0.1209 -0.3790
                                           -0.1005  0.0593 -0.0989 -0.0068
   143. (0.00067) RY*( 5) N   6           s(  0.00%)p 1.00(  0.84%)d99.99( 99.16%)
                                           -0.0000 -0.0008  0.0068 -0.0007 -0.0646
                                            0.0002 -0.0497  0.0005  0.0414 -0.0802
                                           -0.3918 -0.9047  0.0452  0.1057
   144. (0.00038) RY*( 6) N   6           s(  0.65%)p 3.94(  2.56%)d99.99( 96.79%)
                                            0.0000  0.0005  0.0806  0.0005 -0.0073
                                            0.0067 -0.0296  0.0021  0.1569  0.4037
                                           -0.7593  0.3442  0.1907  0.2710
   145. (0.00019) RY*( 7) N   6           s(  2.26%)p13.41( 30.24%)d29.94( 67.51%)
                                           -0.0000  0.0120  0.1497  0.0021  0.4979
                                           -0.0049 -0.2103 -0.0016 -0.1009  0.3843
                                            0.0837 -0.1005 -0.6646  0.2619
   146. (0.00013) RY*( 8) N   6           s(  7.51%)p 1.46( 10.94%)d10.86( 81.55%)
                                            0.0000 -0.0037  0.2740  0.0079  0.1081
                                            0.0129  0.3105  0.0008 -0.0327  0.6775
                                            0.2716 -0.2149  0.3972 -0.2806
   147. (0.00004) RY*( 9) N   6           s(  0.21%)p12.96(  2.70%)d99.99( 97.09%)
   148. (0.01911) RY*( 1) C   7           s( 12.03%)p 7.28( 87.53%)d 0.04(  0.44%)
                                            0.0000  0.0502  0.3432  0.0192 -0.1474
                                           -0.0432  0.7513 -0.0269  0.5349 -0.0653
                                           -0.0064 -0.0016 -0.0101  0.0044
   149. (0.00938) RY*( 2) C   7           s(  0.59%)p99.99( 76.32%)d39.13( 23.09%)
                                            0.0000  0.0226  0.0734 -0.0147  0.7763
                                            0.0188  0.3208 -0.0239 -0.2377  0.3850
                                            0.2446 -0.0021 -0.1477 -0.0322
   150. (0.00541) RY*( 3) C   7           s(  0.00%)p 1.00( 47.32%)d 1.11( 52.68%)
                                           -0.0000  0.0036  0.0047 -0.0326  0.0394
                                           -0.0212 -0.3625  0.0365  0.5809  0.5120
                                            0.1856  0.2665  0.0340  0.3975
   151. (0.00358) RY*( 4) C   7           s(  4.76%)p 3.73( 17.78%)d16.27( 77.46%)
                                           -0.0000  0.0016  0.2182  0.0150  0.4175
                                           -0.0167 -0.0423  0.0323 -0.0129 -0.3561
                                           -0.5411  0.2800  0.3005  0.4315
   152. (0.00222) RY*( 5) C   7           s( 80.18%)p 0.16( 12.62%)d 0.09(  7.20%)
                                            0.0000 -0.0109  0.8953 -0.0127 -0.0995
                                           -0.0206 -0.2938 -0.0196 -0.1704  0.1406
                                            0.0687 -0.1574  0.0699 -0.1336
   153. (0.00127) RY*( 6) C   7           s(  0.38%)p47.04( 17.93%)d99.99( 81.69%)
                                           -0.0000 -0.0138  0.0602 -0.0101 -0.2841
                                            0.0229  0.1402  0.0108 -0.2795  0.3802
                                           -0.4855  0.3424 -0.5527  0.1179
   154. (0.00065) RY*( 7) C   7           s(  0.27%)p99.99( 38.33%)d99.99( 61.40%)
                                           -0.0000 -0.0021  0.0519 -0.0038  0.3240
                                            0.0274 -0.2985 -0.0088  0.4340 -0.2659
                                           -0.2194 -0.0988 -0.5866 -0.3759
   155. (0.00037) RY*( 8) C   7           s(  1.92%)p 1.38(  2.65%)d49.65( 95.43%)
                                           -0.0000 -0.0095  0.1383 -0.0102 -0.0598
                                            0.0135 -0.0099  0.0182 -0.1489 -0.4710
                                            0.5589  0.3145 -0.4187  0.3819
   156. (0.00003) RY*( 9) C   7           s(  0.16%)p 0.24(  0.04%)d99.99( 99.80%)
   157. (0.00539) RY*( 1) C   8           s(  1.09%)p84.53( 92.54%)d 5.81(  6.37%)
                                            0.0000  0.0014  0.1046  0.0172  0.8797
                                            0.0096  0.3166  0.0103  0.2254  0.1357
                                            0.1832 -0.0040  0.0697 -0.0825
   158. (0.00488) RY*( 2) C   8           s(  2.21%)p43.85( 96.97%)d 0.37(  0.82%)
                                            0.0000  0.0090  0.1484  0.0025 -0.4175
                                            0.0006  0.6707 -0.0152  0.5876 -0.0109
                                            0.0044 -0.0514  0.0632 -0.0378
   159. (0.00277) RY*( 3) C   8           s( 91.26%)p 0.09(  7.82%)d 0.01(  0.92%)
                                           -0.0000 -0.0050  0.9553 -0.0140 -0.0405
                                            0.0105  0.0175 -0.0042 -0.2756 -0.0052
                                            0.0042  0.0614 -0.0644  0.0345
   160. (0.00143) RY*( 4) C   8           s(  4.99%)p18.61( 92.90%)d 0.42(  2.11%)
                                           -0.0000 -0.0058  0.2234  0.0036  0.0300
                                           -0.0020 -0.6559 -0.0113  0.7055  0.0546
                                           -0.0911 -0.0330  0.0057 -0.0931
   161. (0.00071) RY*( 5) C   8           s(  0.05%)p 1.12(  0.06%)d99.99( 99.89%)
                                           -0.0000 -0.0006  0.0224 -0.0022 -0.0105
                                            0.0096 -0.0170 -0.0051 -0.0062  0.4836
                                           -0.0566 -0.5436  0.1579  0.6644
   162. (0.00031) RY*( 6) C   8           s(  0.02%)p99.99(  2.57%)d99.99( 97.41%)
                                            0.0000  0.0004  0.0149 -0.0070  0.0040
                                            0.0024  0.0632  0.0164 -0.1462  0.3660
                                           -0.5714 -0.3281  0.1500 -0.6193
   163. (0.00022) RY*( 7) C   8           s(  0.02%)p99.99(  5.72%)d99.99( 94.26%)
                                           -0.0000 -0.0006  0.0144 -0.0142  0.2129
                                           -0.0056  0.0879 -0.0032  0.0623 -0.5299
                                           -0.7307  0.0431  0.0630  0.3495
   164. (0.00017) RY*( 8) C   8           s(  0.29%)p 4.57(  1.31%)d99.99( 98.41%)
                                           -0.0000 -0.0043  0.0533 -0.0076 -0.0337
                                            0.0120 -0.0853  0.0060 -0.0665 -0.3562
                                            0.2446 -0.2150  0.8602 -0.1056
   165. (0.00004) RY*( 9) C   8           s(  0.08%)p 2.83(  0.23%)d99.99( 99.68%)
   166. (0.00632) RY*( 1) C   9           s(  1.25%)p75.34( 94.03%)d 3.78(  4.72%)
                                            0.0000 -0.0224  0.1095  0.0000 -0.2417
                                           -0.0133 -0.5435 -0.0259 -0.7653  0.0380
                                            0.0121 -0.1067  0.1197 -0.1410
   167. (0.00326) RY*( 2) C   9           s(  5.99%)p15.38( 92.07%)d 0.33(  1.95%)
                                           -0.0000  0.0172  0.2440  0.0200 -0.8532
                                            0.0087 -0.1686  0.0023  0.4048  0.0517
                                            0.0959  0.0678 -0.0285  0.0467
   168. (0.00106) RY*( 3) C   9           s(  1.09%)p60.72( 66.14%)d30.08( 32.77%)
                                            0.0000 -0.0031  0.1043 -0.0018  0.3234
                                           -0.0074 -0.6534  0.0028  0.3604  0.4113
                                           -0.2924 -0.1450 -0.1930  0.1212
   169. (0.00082) RY*( 4) C   9           s( 89.09%)p 0.08(  7.32%)d 0.04(  3.59%)
                                            0.0000 -0.0057  0.9439 -0.0106  0.2184
                                           -0.0065  0.1578 -0.0171 -0.0135 -0.0598
                                           -0.0222  0.0227  0.1629 -0.0689
   170. (0.00056) RY*( 5) C   9           s(  0.30%)p95.88( 28.74%)d99.99( 70.96%)
                                            0.0000  0.0010  0.0547  0.0028 -0.1861
                                           -0.0115  0.4397  0.0032 -0.2434  0.6470
                                           -0.3459 -0.0493 -0.3812 -0.1537
   171. (0.00013) RY*( 6) C   9           s(  0.26%)p 9.81(  2.57%)d99.99( 97.17%)
                                            0.0000 -0.0031  0.0511 -0.0259  0.1485
                                           -0.0054 -0.0440  0.0016 -0.0322  0.3967
                                            0.8582  0.1706 -0.2208 -0.0054
   172. (0.00006) RY*( 7) C   9           s(  1.73%)p 2.35(  4.05%)d54.60( 94.22%)
   173. (0.00001) RY*( 8) C   9           s(  0.38%)p 2.67(  1.02%)d99.99( 98.60%)
   174. (0.00001) RY*( 9) C   9           s(  0.01%)p99.99(  4.14%)d99.99( 95.85%)
   175. (0.00582) RY*( 1) C  10           s(  0.08%)p99.99( 95.84%)d52.73(  4.08%)
                                            0.0000  0.0277  0.0022 -0.0245 -0.9348
                                            0.0067 -0.1189  0.0221  0.2631 -0.0374
                                           -0.1491 -0.0601  0.1038 -0.0526
   176. (0.00317) RY*( 2) C  10           s(  0.02%)p99.99( 98.31%)d77.31(  1.67%)
                                            0.0000  0.0117  0.0088 -0.0198  0.1818
                                           -0.0176  0.5340 -0.0226  0.8147  0.0272
                                           -0.0309 -0.0410  0.0832 -0.0798
   177. (0.00102) RY*( 3) C  10           s( 95.78%)p 0.00(  0.23%)d 0.04(  3.99%)
                                           -0.0000 -0.0046  0.9787  0.0174 -0.0263
                                           -0.0023 -0.0208 -0.0149  0.0249  0.0699
                                            0.1458  0.0930 -0.0115  0.0708
   178. (0.00097) RY*( 4) C  10           s(  0.13%)p99.99( 81.01%)d99.99( 18.87%)
                                           -0.0000 -0.0004  0.0354 -0.0012 -0.2235
                                            0.0089  0.7504 -0.0049 -0.4438  0.0200
                                           -0.1145  0.2114 -0.2117 -0.2927
   179. (0.00049) RY*( 5) C  10           s(  0.07%)p99.99( 15.84%)d99.99( 84.10%)
                                            0.0000 -0.0002  0.0257 -0.0015  0.0958
                                            0.0062 -0.3346 -0.0042  0.1928  0.3466
                                           -0.3909  0.2721 -0.5254 -0.4669
   180. (0.00015) RY*( 6) C  10           s(  0.11%)p13.86(  1.58%)d99.99( 98.30%)
                                           -0.0000 -0.0023  0.0337  0.0100  0.0359
                                            0.0138 -0.0521  0.0193 -0.1056  0.3394
                                            0.2487 -0.4037  0.4325 -0.6752
   181. (0.00006) RY*( 7) C  10           s(  3.79%)p 0.93(  3.51%)d24.44( 92.70%)
   182. (0.00002) RY*( 8) C  10           s(  0.04%)p50.04(  2.12%)d99.99( 97.84%)
   183. (0.00002) RY*( 9) C  10           s(  0.07%)p21.94(  1.64%)d99.99( 98.29%)
   184. (0.00790) RY*( 1) C  11           s(  0.12%)p99.99( 95.64%)d34.31(  4.24%)
                                            0.0000  0.0239  0.0257 -0.0235 -0.7987
                                           -0.0123 -0.4255 -0.0109 -0.3696  0.1149
                                            0.1410  0.0102  0.0474 -0.0833
   185. (0.00664) RY*( 2) C  11           s(  0.00%)p 1.00( 96.10%)d 0.04(  3.90%)
                                           -0.0000  0.0002 -0.0002  0.0152 -0.5125
                                           -0.0083  0.2786 -0.0235  0.7873  0.0018
                                           -0.0907 -0.0916  0.1083 -0.1031
   186. (0.00282) RY*( 3) C  11           s(  0.00%)p 1.00( 60.28%)d 0.66( 39.71%)
                                            0.0000 -0.0000  0.0057 -0.0020  0.1888
                                            0.0069 -0.6633 -0.0036  0.3566  0.3996
                                           -0.2960  0.0412 -0.3546 -0.1497
   187. (0.00146) RY*( 4) C  11           s( 85.27%)p 0.01(  0.99%)d 0.16( 13.74%)
                                           -0.0000 -0.0111  0.9233 -0.0133  0.0781
                                           -0.0061  0.0494 -0.0062  0.0339  0.2239
                                            0.2022  0.1093  0.1438 -0.1174
   188. (0.00083) RY*( 5) C  11           s(  0.00%)p 1.00(  0.15%)d99.99( 99.85%)
                                           -0.0000  0.0008  0.0013  0.0040  0.0040
                                           -0.0083 -0.0342  0.0054  0.0145 -0.5076
                                           -0.0016  0.5425 -0.1523 -0.6506
   189. (0.00066) RY*( 6) C  11           s(  0.15%)p25.69(  3.92%)d99.99( 95.93%)
                                           -0.0000  0.0016  0.0390  0.0098  0.0877
                                           -0.0017 -0.0622 -0.0089 -0.1658 -0.0441
                                           -0.5129 -0.4559  0.5191 -0.4658
   190. (0.00064) RY*( 7) C  11           s( 12.95%)p 0.27(  3.52%)d 6.45( 83.52%)
                                           -0.0000  0.0168  0.3595  0.0309 -0.1603
                                            0.0180 -0.0723  0.0154 -0.0528 -0.4849
                                           -0.5866  0.0072 -0.2411  0.4448
   191. (0.00006) RY*( 8) C  11           s(  0.00%)p 1.00( 39.57%)d 1.53( 60.43%)
   192. (0.00002) RY*( 9) C  11           s(  1.66%)p 0.01(  0.02%)d59.36( 98.32%)
   193. (0.00275) RY*( 1)Cl  12           s(  0.00%)p 1.00( 24.33%)d 3.11( 75.67%)
                                           -0.0000 -0.0000  0.0000  0.0030  0.0000
                                           -0.0034  0.1232  0.0000  0.0113 -0.4187
                                            0.0000 -0.0062  0.2293  0.5118 -0.4071
                                            0.1018 -0.5002 -0.2618
   194. (0.00169) RY*( 2)Cl  12           s(  0.00%)p 1.00( 44.75%)d 1.23( 55.25%)
                                           -0.0000  0.0000  0.0000  0.0011 -0.0000
                                            0.0027 -0.3496 -0.0000 -0.0015  0.1918
                                           -0.0000 -0.0044  0.5371 -0.0018 -0.3416
                                           -0.3415  0.4097 -0.3889
   195. (0.00031) RY*( 3)Cl  12           s( 41.25%)p 1.11( 45.98%)d 0.31( 12.77%)
                                            0.0000  0.0000  0.0166  0.6420 -0.0000
                                           -0.0524  0.5524 -0.0000 -0.0285  0.2958
                                           -0.0000 -0.0242  0.2511 -0.1751  0.0003
                                           -0.2304 -0.2088 -0.0192
   196. (0.00015) RY*( 4)Cl  12           s(  7.87%)p 0.04(  0.29%)d11.67( 91.84%)
                                           -0.0000 -0.0000 -0.0171  0.2800  0.0000
                                            0.0435  0.0024  0.0000  0.0235  0.0059
                                            0.0000  0.0201  0.0033  0.5621  0.6175
                                            0.1280  0.2826 -0.3535
   197. (0.00003) RY*( 5)Cl  12           s(  0.00%)p 1.00(  0.01%)d99.99( 99.98%)
   198. (0.00001) RY*( 6)Cl  12           s( 18.12%)p 3.60( 65.22%)d 0.92( 16.66%)
   199. (0.00001) RY*( 7)Cl  12           s(  3.11%)p 8.41( 26.12%)d22.79( 70.78%)
   200. (0.00001) RY*( 8)Cl  12           s( 18.46%)p 2.12( 39.06%)d 2.30( 42.48%)
   201. (0.00001) RY*( 9)Cl  12           s( 11.10%)p 4.95( 54.91%)d 3.06( 33.98%)
   202. (0.00594) RY*( 1) C  13           s(  0.08%)p99.99( 95.86%)d50.73(  4.06%)
                                           -0.0000  0.0283  0.0012  0.0090 -0.2128
                                           -0.0126 -0.5092 -0.0303 -0.8080 -0.0341
                                            0.0176  0.1046 -0.0982  0.1363
   203. (0.00330) RY*( 2) C  13           s(  0.12%)p99.99( 98.27%)d13.22(  1.61%)
                                           -0.0000 -0.0109  0.0332  0.0328 -0.9338
                                            0.0107 -0.1292  0.0027  0.3046 -0.0336
                                           -0.0797 -0.0630  0.0471 -0.0496
   204. (0.00106) RY*( 3) C  13           s( 21.95%)p 2.86( 62.86%)d 0.69( 15.19%)
                                            0.0000 -0.0026  0.4685 -0.0043  0.2291
                                            0.0096 -0.6736  0.0075  0.3496 -0.2637
                                            0.1438  0.1182  0.1651 -0.1431
   205. (0.00099) RY*( 4) C  13           s( 74.27%)p 0.28( 21.10%)d 0.06(  4.64%)
                                            0.0000 -0.0037  0.8618 -0.0046 -0.0944
                                            0.0078  0.3763  0.0178 -0.2451  0.1807
                                           -0.0323 -0.0736  0.0781 -0.0340
   206. (0.00051) RY*( 5) C  13           s(  0.37%)p36.84( 13.54%)d99.99( 86.09%)
                                            0.0000 -0.0007  0.0606  0.0014  0.0957
                                           -0.0047 -0.3133  0.0045  0.1674  0.7102
                                           -0.4075 -0.0821 -0.4265 -0.0428
   207. (0.00015) RY*( 6) C  13           s(  0.01%)p99.99(  1.59%)d99.99( 98.40%)
                                           -0.0000 -0.0017  0.0105  0.0250 -0.0908
                                            0.0050  0.0236 -0.0036  0.0800  0.3324
                                            0.8603  0.1889 -0.3118  0.0215
   208. (0.00006) RY*( 7) C  13           s(  3.18%)p 1.03(  3.27%)d29.39( 93.54%)
   209. (0.00002) RY*( 8) C  13           s(  0.08%)p14.29(  1.17%)d99.99( 98.75%)
   210. (0.00002) RY*( 9) C  13           s(  0.03%)p88.46(  2.43%)d99.99( 97.54%)
   211. (0.00545) RY*( 1) C  14           s(  0.35%)p99.99( 93.78%)d16.91(  5.87%)
                                            0.0000 -0.0219  0.0547 -0.0273 -0.8713
                                           -0.0014 -0.0303  0.0088  0.4205  0.0460
                                            0.1891  0.0668 -0.1161  0.0540
   212. (0.00272) RY*( 2) C  14           s(  6.46%)p14.20( 91.68%)d 0.29(  1.86%)
                                            0.0000  0.0164  0.2536  0.0032 -0.3319
                                            0.0182 -0.4907  0.0157 -0.7519  0.0640
                                            0.0356 -0.0022  0.0451 -0.1058
   213. (0.00125) RY*( 3) C  14           s( 15.21%)p 5.12( 77.92%)d 0.45(  6.86%)
                                            0.0000  0.0040  0.3900 -0.0117 -0.1677
                                           -0.0049  0.7997 -0.0036 -0.3338 -0.0226
                                            0.0570 -0.1376  0.1151  0.1808
   214. (0.00101) RY*( 4) C  14           s( 56.77%)p 0.15(  8.72%)d 0.61( 34.51%)
                                            0.0000 -0.0069  0.7534 -0.0185  0.1731
                                            0.0064 -0.0499 -0.0078  0.2330  0.1331
                                           -0.2044  0.2990 -0.3283 -0.2974
   215. (0.00061) RY*( 5) C  14           s( 19.90%)p 0.91( 18.14%)d 3.11( 61.96%)
                                            0.0000 -0.0065  0.4461 -0.0071  0.1732
                                           -0.0037 -0.3094  0.0027  0.2357 -0.2556
                                            0.3615 -0.1690  0.4448  0.4440
   216. (0.00014) RY*( 6) C  14           s(  0.22%)p11.02(  2.46%)d99.99( 97.31%)
                                           -0.0000 -0.0036  0.0471 -0.0096 -0.0079
                                           -0.0132  0.0509 -0.0203  0.1459  0.3042
                                            0.1836 -0.3901  0.4749 -0.6850
   217. (0.00009) RY*( 7) C  14           s(  0.23%)p11.42(  2.64%)d99.99( 97.13%)
   218. (0.00002) RY*( 8) C  14           s(  0.12%)p25.86(  3.05%)d99.99( 96.83%)
   219. (0.00002) RY*( 9) C  14           s(  0.81%)p 2.08(  1.70%)d99.99( 97.49%)
   220. (0.00223) RY*( 1) O  15           s(  1.38%)p70.51( 96.96%)d 1.21(  1.67%)
                                            0.0000  0.0016  0.1173  0.0089  0.9769
                                            0.0050  0.0468  0.0007  0.1135  0.0988
                                            0.0709  0.0326 -0.0259  0.0120
   221. (0.00077) RY*( 2) O  15           s(  0.20%)p99.99( 96.43%)d16.79(  3.37%)
                                            0.0000 -0.0017  0.0447  0.0031  0.0645
                                           -0.0073  0.6051  0.0119 -0.7706 -0.0701
                                            0.0129 -0.0893 -0.0534 -0.1332
   222. (0.00019) RY*( 3) O  15           s( 95.46%)p 0.02(  1.95%)d 0.03(  2.59%)
                                            0.0000  0.0019  0.9770  0.0004 -0.1221
                                            0.0150  0.0281  0.0074  0.0595 -0.0651
                                           -0.0439  0.1031 -0.0831  0.0468
   223. (0.00012) RY*( 4) O  15           s(  1.02%)p92.33( 94.43%)d 4.44(  4.54%)
                                            0.0000  0.0160  0.0999 -0.0053  0.0831
                                            0.0155 -0.7750  0.0149 -0.5799  0.1319
                                            0.0361 -0.1237  0.0498 -0.0946
   224. (0.00001) RY*( 5) O  15           s(  0.21%)p16.90(  3.54%)d99.99( 96.25%)
   225. (0.00001) RY*( 6) O  15           s(  0.09%)p 7.88(  0.75%)d99.99( 99.16%)
   226. (0.00001) RY*( 7) O  15           s(  0.84%)p 3.37(  2.82%)d99.99( 96.34%)
   227. (0.00002) RY*( 8) O  15           s(  0.71%)p 0.91(  0.64%)d99.99( 98.64%)
   228. (0.00000) RY*( 9) O  15           s(  0.07%)p41.59(  2.81%)d99.99( 97.12%)
   229. (0.00469) RY*( 1) C  16           s(  0.12%)p99.99( 93.52%)d54.02(  6.36%)
                                            0.0000 -0.0218  0.0265  0.0287  0.9553
                                           -0.0034 -0.0861 -0.0019 -0.1198  0.0175
                                            0.0623 -0.0274 -0.2409  0.0251
   230. (0.00270) RY*( 2) C  16           s(  2.58%)p37.03( 95.72%)d 0.65(  1.69%)
                                            0.0000  0.0148  0.1601  0.0098 -0.0719
                                            0.0268 -0.9647 -0.0005  0.1433 -0.1229
                                            0.0067  0.0378 -0.0078 -0.0170
   231. (0.00114) RY*( 3) C  16           s(  0.08%)p99.99( 52.20%)d99.99( 47.73%)
                                           -0.0000  0.0029  0.0275  0.0040  0.0984
                                           -0.0034  0.0942  0.0133  0.7094 -0.1572
                                           -0.0710 -0.6599  0.0616  0.0907
   232. (0.00082) RY*( 4) C  16           s( 66.73%)p 0.23( 15.05%)d 0.27( 18.22%)
                                           -0.0000 -0.0028  0.8169  0.0170  0.0260
                                           -0.0080  0.1799 -0.0039  0.3422  0.1639
                                           -0.0275  0.3787 -0.0840 -0.0643
   233. (0.00060) RY*( 5) C  16           s( 27.33%)p 1.19( 32.44%)d 1.47( 40.24%)
                                            0.0000 -0.0049  0.5227  0.0122 -0.1260
                                            0.0015 -0.0053  0.0041 -0.5553 -0.0236
                                            0.1393 -0.6143 -0.0617 -0.0342
   234. (0.00012) RY*( 6) C  16           s(  2.01%)p 1.79(  3.60%)d47.00( 94.39%)
                                           -0.0000 -0.0032  0.1417 -0.0029  0.1413
                                           -0.0229  0.0990  0.0067 -0.0752 -0.7457
                                            0.2026  0.1745  0.5608  0.0428
   235. (0.00007) RY*( 7) C  16           s(  0.08%)p41.12(  3.16%)d99.99( 96.76%)
   236. (0.00003) RY*( 8) C  16           s(  1.08%)p 3.04(  3.29%)d88.56( 95.63%)
   237. (0.00001) RY*( 9) C  16           s(  0.08%)p14.85(  1.13%)d99.99( 98.80%)
   238. (0.00579) RY*( 1) C  17           s(  0.26%)p99.99( 95.51%)d16.04(  4.22%)
                                           -0.0000  0.0263  0.0441 -0.0173 -0.2687
                                           -0.0189 -0.9356  0.0052  0.0826  0.1661
                                            0.0021 -0.0369 -0.1120 -0.0271
   239. (0.00303) RY*( 2) C  17           s(  0.83%)p99.99( 97.39%)d 2.15(  1.78%)
                                            0.0000  0.0088  0.0906  0.0279 -0.9133
                                           -0.0195  0.2998 -0.0033  0.2208 -0.0160
                                            0.0033 -0.0057 -0.1288 -0.0300
   240. (0.00143) RY*( 3) C  17           s(  0.20%)p99.99( 97.44%)d11.93(  2.36%)
                                            0.0000 -0.0004  0.0445  0.0003 -0.2332
                                           -0.0001 -0.0155 -0.0080 -0.9590  0.0245
                                            0.0892  0.1145  0.0093 -0.0429
   241. (0.00085) RY*( 4) C  17           s( 96.90%)p 0.01(  0.96%)d 0.02(  2.14%)
                                            0.0000 -0.0062  0.9843  0.0091  0.0926
                                            0.0205 -0.0032 -0.0023  0.0236 -0.0874
                                            0.0058 -0.0156  0.0946 -0.0673
   242. (0.00064) RY*( 5) C  17           s(  0.26%)p 0.25(  0.06%)d99.99( 99.68%)
                                            0.0000 -0.0006  0.0509  0.0027  0.0117
                                            0.0018  0.0010  0.0113 -0.0193  0.0644
                                           -0.7870  0.5398 -0.1813  0.2215
   243. (0.00014) RY*( 6) C  17           s(  0.69%)p 4.26(  2.92%)d99.99( 96.40%)
                                           -0.0000 -0.0016  0.0828 -0.0224  0.1522
                                            0.0090  0.0667  0.0041 -0.0310 -0.0124
                                            0.2374 -0.0320 -0.9442  0.1222
   244. (0.00003) RY*( 7) C  17           s(  0.01%)p99.99(  2.36%)d99.99( 97.63%)
   245. (0.00004) RY*( 8) C  17           s(  0.85%)p 2.65(  2.26%)d99.99( 96.89%)
   246. (0.00001) RY*( 9) C  17           s(  0.10%)p12.17(  1.17%)d99.99( 98.74%)
   247. (0.00721) RY*( 1) C  18           s(  0.88%)p99.99( 94.95%)d 4.72(  4.16%)
                                           -0.0000 -0.0491  0.0801 -0.0188  0.0889
                                           -0.0238  0.9684  0.0044 -0.0535  0.0177
                                           -0.0316  0.0039  0.1991  0.0262
   248. (0.00453) RY*( 2) C  18           s(  0.84%)p99.99( 85.55%)d16.30( 13.62%)
                                           -0.0000 -0.0064  0.0912 -0.0189 -0.9087
                                            0.0160  0.0084  0.0027  0.1703 -0.0329
                                           -0.0534  0.0144  0.3604  0.0460
   249. (0.00241) RY*( 3) C  18           s(  0.02%)p55.63(  1.03%)d99.99( 98.96%)
                                            0.0000 -0.0000  0.0136 -0.0035  0.0246
                                           -0.0009  0.0022 -0.0187  0.0963 -0.1710
                                            0.2649 -0.9389  0.0800 -0.0462
   250. (0.00203) RY*( 4) C  18           s( 72.12%)p 0.05(  3.72%)d 0.33( 24.16%)
                                            0.0000  0.0001  0.8492  0.0014  0.1544
                                           -0.0281 -0.1089  0.0009 -0.0262 -0.4436
                                           -0.0542  0.0966  0.1509 -0.0987
   251. (0.00093) RY*( 5) C  18           s(  0.08%)p99.99( 84.14%)d99.99( 15.77%)
                                            0.0000  0.0003  0.0288 -0.0022 -0.1743
                                            0.0012 -0.0334 -0.0111 -0.8999 -0.0001
                                           -0.3155 -0.1974 -0.0747  0.1168
   252. (0.00084) RY*( 6) C  18           s(  0.03%)p99.99( 14.48%)d99.99( 85.50%)
                                            0.0000  0.0000  0.0160  0.0014 -0.0741
                                            0.0007 -0.0125  0.0071 -0.3729  0.0890
                                            0.8335  0.2059  0.1468 -0.2973
   253. (0.00060) RY*( 7) C  18           s( 23.65%)p 0.03(  0.65%)d 3.20( 75.70%)
                                           -0.0000  0.0033  0.4863 -0.0024 -0.0286
                                            0.0216 -0.0179  0.0002  0.0701  0.8432
                                           -0.0146 -0.1555 -0.1452 -0.0219
   254. (0.00021) RY*( 8) C  18           s(  1.40%)p11.06( 15.49%)d59.33( 83.10%)
                                            0.0000 -0.0251  0.1157  0.0185 -0.3235
                                           -0.0300  0.2115 -0.0026  0.0658 -0.2256
                                            0.1315  0.0109 -0.8647 -0.1229
   255. (0.00002) RY*( 9) C  18           s(  1.33%)p 0.03(  0.04%)d73.94( 98.63%)
   256. (0.00265) RY*( 1) O  19           s( 17.13%)p 4.32( 73.99%)d 0.52(  8.89%)
                                            0.0000 -0.0075  0.4138  0.0122  0.5691
                                            0.0019  0.6336 -0.0023 -0.1197 -0.2658
                                           -0.0317  0.0504  0.1088 -0.0532
   257. (0.00209) RY*( 2) O  19           s(  0.00%)p 1.00( 97.14%)d 0.03(  2.86%)
                                           -0.0000  0.0001  0.0001 -0.0003  0.1783
                                           -0.0001  0.0237 -0.0016  0.9690 -0.0259
                                           -0.0938 -0.1322 -0.0153  0.0380
   258. (0.00036) RY*( 3) O  19           s(  0.64%)p99.88( 63.81%)d55.64( 35.55%)
                                            0.0000 -0.0056  0.0797 -0.0008 -0.6434
                                            0.0038  0.4610  0.0001  0.1077 -0.3575
                                            0.0534  0.0491 -0.4513 -0.1369
   259. (0.00025) RY*( 4) O  19           s(  0.00%)p 0.00(  0.01%)d 1.00( 99.99%)
                                           -0.0000  0.0000  0.0052 -0.0003 -0.0012
                                           -0.0002 -0.0001 -0.0022  0.0094 -0.0795
                                            0.7749 -0.5551  0.1706 -0.2362
   260. (0.00011) RY*( 5) O  19           s( 81.16%)p 0.21( 16.71%)d 0.03(  2.12%)
                                           -0.0000  0.0020  0.9009 -0.0037 -0.1549
                                            0.0039 -0.3764  0.0007  0.0376  0.1127
                                            0.0143 -0.0187 -0.0885  0.0112
   261. (0.00008) RY*( 6) O  19           s(  0.99%)p32.06( 31.84%)d67.63( 67.17%)
   262. (0.00000) RY*( 7) O  19           s(  0.00%)p 1.00(  2.82%)d34.49( 97.18%)
   263. (0.00001) RY*( 8) O  19           s(  0.01%)p 1.00( 11.79%)d 7.48( 88.20%)
   264. (0.00001) RY*( 9) O  19           s(  0.08%)p25.42(  2.09%)d99.99( 97.82%)
   265. (0.00291) RY*( 1) C  20           s( 25.23%)p 2.02( 50.85%)d 0.95( 23.92%)
                                            0.0000  0.0010  0.5023 -0.0349  0.5485
                                           -0.0360 -0.4433  0.0076 -0.0925 -0.4608
                                            0.0225  0.0819 -0.1309 -0.0504
   266. (0.00166) RY*( 2) C  20           s(  0.21%)p99.99( 98.64%)d 5.55(  1.15%)
                                            0.0000 -0.0269  0.0367 -0.0480  0.5797
                                            0.0170  0.7943  0.0088 -0.1295 -0.0308
                                           -0.0232  0.0075  0.0976 -0.0207
   267. (0.00146) RY*( 3) C  20           s(  0.00%)p 1.00(  3.17%)d30.58( 96.83%)
                                            0.0000  0.0001  0.0006  0.0029  0.0313
                                            0.0004  0.0031  0.0150  0.1745  0.0165
                                            0.9149 -0.0570  0.1817 -0.3079
   268. (0.00040) RY*( 4) C  20           s(  6.79%)p 2.46( 16.71%)d11.27( 76.51%)
                                            0.0000 -0.0004  0.2605 -0.0226  0.3065
                                           -0.0041 -0.2583  0.0045 -0.0767  0.8010
                                           -0.0892 -0.1412  0.3077 -0.0289
   269. (0.00031) RY*( 5) C  20           s(  0.01%)p 1.00( 93.65%)d 0.07(  6.35%)
                                           -0.0000  0.0001  0.0083 -0.0018  0.1870
                                           -0.0002  0.0182 -0.0062  0.9493 -0.0162
                                           -0.1715 -0.1705 -0.0211  0.0654
   270. (0.00004) RY*( 6) C  20           s( 34.72%)p 0.44( 15.20%)d 1.44( 50.08%)
   271. (0.00000) RY*( 7) C  20           s(  0.19%)p17.57(  3.27%)d99.99( 96.54%)
   272. (0.00000) RY*( 8) C  20           s( 30.16%)p 0.62( 18.70%)d 1.70( 51.13%)
   273. (0.00000) RY*( 9) C  20           s(  2.67%)p 0.11(  0.30%)d36.36( 97.03%)
   274. (0.00438) RY*( 1) C  21           s(  0.13%)p99.99( 94.88%)d37.13(  4.98%)
                                            0.0000  0.0215  0.0297  0.0146  0.9498
                                           -0.0045  0.1808  0.0001 -0.1174 -0.0497
                                           -0.0421  0.0063  0.2119 -0.0253
   275. (0.00240) RY*( 2) C  21           s(  4.06%)p23.13( 93.98%)d 0.48(  1.96%)
                                            0.0000  0.0058  0.2015  0.0069  0.1603
                                            0.0169 -0.9456 -0.0049 -0.1401  0.1360
                                           -0.0206  0.0225  0.0082 -0.0088
   276. (0.00181) RY*( 3) C  21           s(  0.21%)p99.99( 94.30%)d26.29(  5.49%)
                                            0.0000 -0.0015  0.0457  0.0023  0.1415
                                            0.0038 -0.1169  0.0063  0.9536 -0.0168
                                            0.0929 -0.2136  0.0066 -0.0179
   277. (0.00119) RY*( 4) C  21           s( 95.13%)p 0.04(  4.13%)d 0.01(  0.74%)
                                           -0.0000 -0.0058  0.9753 -0.0211 -0.0555
                                           -0.0045  0.1935  0.0032 -0.0168 -0.0445
                                            0.0107 -0.0019 -0.0708 -0.0180
   278. (0.00057) RY*( 5) C  21           s(  0.01%)p 1.00(  4.46%)d21.43( 95.54%)
                                           -0.0000 -0.0008  0.0084 -0.0019  0.0220
                                            0.0004  0.0175 -0.0110  0.2090  0.1427
                                            0.0628  0.9618  0.0093 -0.0763
   279. (0.00008) RY*( 6) C  21           s(  0.03%)p72.24(  2.20%)d99.99( 97.77%)
   280. (0.00007) RY*( 7) C  21           s(  0.44%)p 9.90(  4.35%)d99.99( 95.21%)
   281. (0.00003) RY*( 8) C  21           s(  0.00%)p 1.00(  1.25%)d78.93( 98.75%)
   282. (0.00001) RY*( 9) C  21           s(  0.05%)p10.49(  0.55%)d99.99( 99.39%)
   283. (0.00721) RY*( 1) C  22           s(  0.17%)p99.99( 98.59%)d 7.12(  1.24%)
                                           -0.0000  0.0017  0.0417 -0.0089 -0.2697
                                            0.0265  0.9552 -0.0012 -0.0028  0.0781
                                           -0.0094  0.0333 -0.0704 -0.0120
   284. (0.00219) RY*( 2) C  22           s( 59.04%)p 0.67( 39.82%)d 0.02(  1.14%)
                                            0.0000  0.0077  0.7683  0.0060  0.0841
                                           -0.0009 -0.0067 -0.0124  0.6252 -0.0256
                                            0.0490 -0.0695 -0.0448 -0.0393
   285. (0.00124) RY*( 3) C  22           s( 15.95%)p 2.36( 37.60%)d 2.91( 46.45%)
                                            0.0000 -0.0167  0.3991 -0.0022 -0.4537
                                           -0.0000 -0.1467 -0.0080 -0.3855  0.0338
                                           -0.6459 -0.1565  0.0249  0.1449
   286. (0.00091) RY*( 4) C  22           s( 10.27%)p 8.39( 86.22%)d 0.34(  3.50%)
                                           -0.0000  0.0102  0.3203 -0.0081  0.7711
                                           -0.0012  0.2024  0.0129 -0.4758 -0.0689
                                           -0.1116  0.0893 -0.0334  0.0936
   287. (0.00022) RY*( 5) C  22           s(  7.01%)p 2.49( 17.47%)d10.77( 75.51%)
                                           -0.0000 -0.0102  0.2646 -0.0064 -0.1996
                                           -0.0025 -0.0545  0.0254 -0.3623 -0.1859
                                            0.3340  0.0863  0.1164 -0.7668
   288. (0.00015) RY*( 6) C  22           s(  0.14%)p17.00(  2.41%)d99.99( 97.44%)
                                           -0.0000 -0.0013  0.0377 -0.0041  0.0536
                                            0.0068 -0.0695  0.0089 -0.1277  0.7135
                                            0.1552 -0.3972 -0.5071 -0.1625
   289. (0.00007) RY*( 7) C  22           s(  0.98%)p 6.92(  6.77%)d94.37( 92.25%)
   290. (0.00007) RY*( 8) C  22           s(  0.04%)p39.62(  1.51%)d99.99( 98.46%)
   291. (0.00002) RY*( 9) C  22           s(  6.45%)p 1.51(  9.72%)d13.00( 83.83%)
   292. (0.02432) RY*( 1) C  23           s(  4.62%)p20.40( 94.34%)d 0.22(  1.04%)
                                            0.0000  0.0349  0.2122  0.0166 -0.1568
                                           -0.0687  0.8245  0.0253 -0.4830 -0.0235
                                           -0.0191  0.0918 -0.0134 -0.0292
   293. (0.01219) RY*( 2) C  23           s(  4.62%)p11.89( 54.97%)d 8.74( 40.41%)
                                            0.0000  0.0378  0.2117 -0.0183  0.1768
                                            0.0387 -0.3393  0.0401 -0.6323  0.2103
                                           -0.0290 -0.2180  0.2875  0.4783
   294. (0.00451) RY*( 3) C  23           s(  0.84%)p 1.66(  1.39%)d99.99( 97.76%)
                                            0.0000 -0.0017  0.0917 -0.0596 -0.0885
                                           -0.0171 -0.0461 -0.0069 -0.0090 -0.8537
                                            0.2362 -0.0906  0.4283  0.0383
   295. (0.00319) RY*( 4) C  23           s( 30.35%)p 1.00( 30.26%)d 1.30( 39.39%)
                                            0.0000 -0.0027  0.5509 -0.0220 -0.3721
                                           -0.0040 -0.3468  0.0105 -0.2080 -0.0150
                                            0.3127 -0.0018 -0.4106 -0.3568
   296. (0.00277) RY*( 5) C  23           s(  1.67%)p33.81( 56.44%)d25.10( 41.89%)
                                           -0.0000  0.0152  0.1283  0.0336  0.7321
                                            0.0124  0.0075 -0.0078 -0.1642 -0.1596
                                           -0.1926 -0.2426 -0.0888 -0.5382
   297. (0.00146) RY*( 6) C  23           s(  1.10%)p 7.35(  8.11%)d82.26( 90.78%)
                                            0.0000  0.0158  0.1039  0.0119  0.1249
                                           -0.0391 -0.2042  0.0139 -0.1482 -0.1272
                                           -0.2952  0.8927  0.0801 -0.0351
   298. (0.00035) RY*( 7) C  23           s( 56.59%)p 0.57( 32.39%)d 0.19( 11.02%)
                                            0.0000 -0.0115  0.7522  0.0014  0.1679
                                            0.0043  0.1558  0.0381  0.5196  0.1044
                                           -0.1222 -0.0187  0.1518  0.2469
   299. (0.00012) RY*( 8) C  23           s(  0.25%)p86.90( 22.08%)d99.99( 77.66%)
                                            0.0000  0.0028  0.0503  0.0076 -0.4578
                                            0.0048 -0.1035  0.0143 -0.0149  0.0917
                                           -0.6432 -0.2191  0.4092 -0.3729
   300. (0.00003) RY*( 9) C  23           s(  0.10%)p 9.51(  0.95%)d99.99( 98.95%)
   301. (0.00228) RY*( 1) O  24           s( 70.30%)p 0.40( 28.04%)d 0.02(  1.66%)
                                            0.0000  0.0025  0.8384  0.0022  0.1562
                                            0.0028  0.0654 -0.0022 -0.5017  0.0207
                                           -0.0338  0.0138  0.0509  0.1109
   302. (0.00078) RY*( 2) O  24           s(  5.60%)p15.70( 87.99%)d 1.14(  6.41%)
                                            0.0000 -0.0006  0.2367 -0.0064 -0.7867
                                           -0.0021 -0.5071 -0.0016  0.0610  0.1908
                                            0.0735 -0.0713 -0.1183 -0.0565
   303. (0.00061) RY*( 3) O  24           s( 10.60%)p 7.01( 74.33%)d 1.42( 15.07%)
                                            0.0000 -0.0016  0.3256  0.0027  0.4633
                                            0.0003 -0.4521 -0.0039  0.5694 -0.0761
                                            0.1153 -0.3034  0.0277 -0.1969
   304. (0.00012) RY*( 4) O  24           s(  9.99%)p 7.54( 75.39%)d 1.46( 14.62%)
                                            0.0000 -0.0128  0.3159  0.0079 -0.2493
                                           -0.0110  0.5582 -0.0364  0.6154  0.1104
                                           -0.0002  0.0826  0.2030  0.2932
   305. (0.00002) RY*( 5) O  24           s(  1.00%)p 9.84(  9.88%)d88.68( 89.11%)
   306. (0.00001) RY*( 6) O  24           s(  0.00%)p 1.00(  0.52%)d99.99( 99.48%)
   307. (0.00000) RY*( 7) O  24           s(  0.16%)p44.63(  7.30%)d99.99( 92.53%)
   308. (0.00001) RY*( 8) O  24           s(  0.60%)p11.86(  7.11%)d99.99( 92.29%)
   309. (0.00001) RY*( 9) O  24           s(  1.75%)p 5.52(  9.67%)d50.54( 88.58%)
   310. (0.00270) RY*( 1) O  25           s(  1.54%)p63.69( 97.79%)d 0.44(  0.68%)
                                            0.0000  0.0013  0.1239  0.0025  0.3709
                                           -0.0026 -0.5167 -0.0111 -0.7571  0.0170
                                           -0.0097 -0.0159  0.0237  0.0747
   311. (0.00047) RY*( 2) O  25           s(  0.46%)p99.99( 97.14%)d 5.15(  2.39%)
                                            0.0000  0.0009  0.0682  0.0089 -0.9049
                                            0.0044 -0.3335  0.0004 -0.2032 -0.1261
                                           -0.0031 -0.0282  0.0844  0.0091
   312. (0.00019) RY*( 3) O  25           s( 84.16%)p 0.13( 10.73%)d 0.06(  5.11%)
                                           -0.0000  0.0078  0.9173 -0.0052  0.0563
                                            0.0217 -0.1479 -0.0124  0.2857  0.0750
                                            0.0700 -0.2004  0.0121  0.0155
   313. (0.00007) RY*( 4) O  25           s(  2.59%)p27.28( 70.68%)d10.32( 26.73%)
   314. (0.00001) RY*( 5) O  25           s( 10.46%)p 1.69( 17.72%)d 6.86( 71.81%)
   315. (0.00000) RY*( 6) O  25           s(  0.68%)p 0.95(  0.65%)d99.99( 98.67%)
   316. (0.00000) RY*( 7) O  25           s(  0.05%)p49.88(  2.62%)d99.99( 97.32%)
   317. (0.00001) RY*( 8) O  25           s(  0.00%)p 1.00(  2.07%)d47.37( 97.93%)
   318. (0.00001) RY*( 9) O  25           s(  0.02%)p55.46(  0.97%)d99.99( 99.01%)
   319. (0.00216) RY*( 1) H  26           s( 98.88%)p 0.01(  1.12%)
                                            0.0056  0.9944  0.0562 -0.0734 -0.0515
   320. (0.00023) RY*( 2) H  26           s(  0.15%)p99.99( 99.85%)
                                           -0.0018  0.0381 -0.9806 -0.1638 -0.1005
   321. (0.00016) RY*( 3) H  26           s(  0.07%)p99.99( 99.93%)
                                            0.0071  0.0251 -0.0582  0.7548 -0.6529
   322. (0.00004) RY*( 4) H  26           s(  0.99%)p99.93( 99.01%)
   323. (0.00246) RY*( 1) H  27           s( 99.51%)p 0.00(  0.49%)
                                            0.0036  0.9976 -0.0619 -0.0284  0.0147
   324. (0.00019) RY*( 2) H  27           s(  0.02%)p99.99( 99.98%)
                                           -0.0007  0.0149  0.5870 -0.3875  0.7106
   325. (0.00016) RY*( 3) H  27           s(  0.00%)p 1.00(100.00%)
                                            0.0033 -0.0012 -0.2260  0.7646  0.6036
   326. (0.00005) RY*( 4) H  27           s(  0.54%)p99.99( 99.46%)
   327. (0.00134) RY*( 1) H  28           s( 97.38%)p 0.03(  2.62%)
                                            0.0056  0.9868  0.0911 -0.1236  0.0512
   328. (0.00023) RY*( 2) H  28           s(  0.04%)p99.99( 99.96%)
                                            0.0007  0.0210 -0.6237  0.0309  0.7808
   329. (0.00015) RY*( 3) H  28           s(  0.14%)p99.99( 99.86%)
                                            0.0066  0.0367  0.4853  0.7981  0.3551
   330. (0.00003) RY*( 4) H  28           s(  2.52%)p38.70( 97.48%)
   331. (0.00250) RY*( 1) H  29           s( 99.39%)p 0.01(  0.61%)
                                            0.0052  0.9969 -0.0396 -0.0536 -0.0406
   332. (0.00016) RY*( 2) H  29           s(  0.03%)p99.99( 99.97%)
                                           -0.0013  0.0185 -0.1727  0.8493 -0.4985
   333. (0.00009) RY*( 3) H  29           s(  0.28%)p99.99( 99.72%)
   334. (0.00007) RY*( 4) H  29           s(  0.39%)p99.99( 99.61%)
   335. (0.00219) RY*( 1) H  30           s( 99.47%)p 0.01(  0.53%)
                                            0.0045  0.9974  0.0586 -0.0072 -0.0421
   336. (0.00017) RY*( 2) H  30           s(  0.00%)p 1.00(100.00%)
                                           -0.0002  0.0004  0.2327 -0.8477  0.4767
   337. (0.00010) RY*( 3) H  30           s(  0.01%)p 1.00( 99.99%)
   338. (0.00006) RY*( 4) H  30           s(  0.61%)p99.99( 99.39%)
   339. (0.00220) RY*( 1) H  31           s( 99.47%)p 0.01(  0.53%)
                                            0.0045  0.9974 -0.0119  0.0321  0.0640
   340. (0.00017) RY*( 2) H  31           s(  0.00%)p 1.00(100.00%)
                                           -0.0001  0.0011  0.2199 -0.8620  0.4567
   341. (0.00010) RY*( 3) H  31           s(  0.01%)p 1.00( 99.99%)
   342. (0.00006) RY*( 4) H  31           s(  0.61%)p99.99( 99.39%)
   343. (0.00170) RY*( 1) H  32           s( 99.46%)p 0.01(  0.54%)
                                            0.0038  0.9973 -0.0615 -0.0390  0.0086
   344. (0.00017) RY*( 2) H  32           s(  0.02%)p99.99( 99.98%)
                                            0.0040  0.0117 -0.3789  0.7921 -0.4784
   345. (0.00009) RY*( 3) H  32           s(  0.43%)p99.99( 99.57%)
   346. (0.00007) RY*( 4) H  32           s(  0.19%)p99.99( 99.81%)
   347. (0.00206) RY*( 1) H  33           s( 99.78%)p 0.00(  0.22%)
                                            0.0025  0.9989  0.0356 -0.0019 -0.0305
   348. (0.00020) RY*( 2) H  33           s(  0.03%)p99.99( 99.97%)
                                            0.0032  0.0182  0.3040 -0.0029  0.9525
   349. (0.00011) RY*( 3) H  33           s(  0.09%)p99.99( 99.91%)
                                           -0.0152  0.0249 -0.5117  0.8426  0.1655
   350. (0.00006) RY*( 4) H  33           s(  0.19%)p99.99( 99.81%)
   351. (0.00220) RY*( 1) H  34           s( 99.39%)p 0.01(  0.61%)
                                            0.0044  0.9969  0.0312  0.0716 -0.0055
   352. (0.00018) RY*( 2) H  34           s(  0.00%)p 1.00(100.00%)
                                           -0.0001  0.0045 -0.1818 -0.0597 -0.9815
   353. (0.00009) RY*( 3) H  34           s(  0.06%)p99.99( 99.94%)
   354. (0.00005) RY*( 4) H  34           s(  0.65%)p99.99( 99.35%)
   355. (0.00076) RY*( 1) H  35           s( 97.77%)p 0.02(  2.23%)
                                            0.0052  0.9888 -0.0086  0.1492  0.0007
   356. (0.00022) RY*( 2) H  35           s(  0.00%)p 1.00(100.00%)
                                            0.0000  0.0024 -0.1836 -0.0219 -0.9827
   357. (0.00010) RY*( 3) H  35           s(  1.41%)p70.05( 98.59%)
                                           -0.0195  0.1170 -0.5640 -0.8078  0.1237
   358. (0.00001) RY*( 4) H  35           s(  0.91%)p99.99( 99.09%)
   359. (0.00272) RY*( 1) H  36           s( 99.00%)p 0.01(  1.00%)
                                            0.0068  0.9950 -0.0887 -0.0342  0.0311
   360. (0.00022) RY*( 2) H  36           s(  0.20%)p99.99( 99.80%)
                                            0.0002  0.0443 -0.0056  0.8889 -0.4559
   361. (0.00014) RY*( 3) H  36           s(  0.25%)p99.99( 99.75%)
                                            0.0150  0.0477  0.4122 -0.4150 -0.8095
   362. (0.00003) RY*( 4) H  36           s(  0.64%)p99.99( 99.36%)
   363. (0.00279) RY*( 1) H  37           s( 99.12%)p 0.01(  0.88%)
                                            0.0066  0.9956 -0.0884 -0.0304  0.0038
   364. (0.00022) RY*( 2) H  37           s(  0.17%)p99.99( 99.83%)
                                           -0.0002  0.0407  0.1622  0.9089  0.3820
   365. (0.00014) RY*( 3) H  37           s(  0.24%)p99.99( 99.76%)
                                            0.0149  0.0466  0.6840 -0.3841  0.6183
   366. (0.00003) RY*( 4) H  37           s(  0.56%)p99.99( 99.44%)
   367. (0.00198) RY*( 1) H  38           s( 99.60%)p 0.00(  0.40%)
                                            0.0035  0.9980 -0.0634  0.0032 -0.0031
   368. (0.00023) RY*( 2) H  38           s(  0.02%)p99.99( 99.98%)
                                            0.0023  0.0139  0.1680 -0.0321  0.9852
   369. (0.00008) RY*( 3) H  38           s(  0.01%)p99.99( 99.99%)
   370. (0.00006) RY*( 4) H  38           s(  0.46%)p99.99( 99.54%)
   371. (0.00193) RY*( 1) H  39           s( 99.28%)p 0.01(  0.72%)
                                            0.0037  0.9964  0.0045 -0.0828 -0.0193
   372. (0.00017) RY*( 2) H  39           s(  0.08%)p99.99( 99.92%)
                                           -0.0022  0.0290 -0.2175  0.5283 -0.8202
   373. (0.00014) RY*( 3) H  39           s(  0.07%)p99.99( 99.93%)
                                           -0.0028  0.0268 -0.9117  0.1886  0.3641
   374. (0.00004) RY*( 4) H  39           s(  0.65%)p99.99( 99.35%)
   375. (0.00285) RY*( 1) H  40           s( 99.73%)p 0.00(  0.27%)
                                            0.0052  0.9986 -0.0368  0.0354 -0.0111
   376. (0.00015) RY*( 2) H  40           s(  0.01%)p99.99( 99.99%)
                                           -0.0028  0.0105 -0.5257 -0.8503 -0.0236
   377. (0.00015) RY*( 3) H  40           s(  0.05%)p99.99( 99.95%)
                                           -0.0026  0.0231  0.5520 -0.3196 -0.7698
   378. (0.00004) RY*( 4) H  40           s(  0.29%)p99.99( 99.71%)
   379. (0.00402) RY*( 1) H  41           s( 95.86%)p 0.04(  4.14%)
                                            0.0193  0.9789 -0.0571  0.1580  0.1150
   380. (0.00117) RY*( 2) H  41           s(  0.00%)p 1.00(100.00%)
                                            0.0005  0.0015 -0.9569 -0.2578 -0.1340
   381. (0.00080) RY*( 3) H  41           s(  2.67%)p36.45( 97.33%)
                                            0.0052  0.1633  0.2510 -0.9531  0.0430
   382. (0.00004) RY*( 4) H  41           s(  1.92%)p51.00( 98.08%)
   383. (0.01722) BD*( 1) C   1 - C   2  
                ( 51.38%)   0.7168* C   1 s( 29.24%)p 2.42( 70.70%)d 0.00(  0.05%)
                                            0.0004  0.5407  0.0052 -0.0132 -0.0029
                                            0.8397  0.0072 -0.0413  0.0012 -0.0003
                                            0.0002 -0.0015 -0.0196 -0.0114
                ( 48.62%)  -0.6973* C   2 s( 36.10%)p 1.77( 63.87%)d 0.00(  0.03%)
                                           -0.0002  0.6008  0.0010  0.0533  0.0014
                                           -0.7972  0.0100  0.0152 -0.0002 -0.0038
                                           -0.0002 -0.0013 -0.0145 -0.0103
   384. (0.01186) BD*( 1) C   1 - H  26  
                ( 37.61%)   0.6133* C   1 s( 23.66%)p 3.23( 76.31%)d 0.00(  0.04%)
                                           -0.0000  0.4864 -0.0017  0.1463 -0.0010
                                           -0.3493 -0.0117 -0.7871  0.0058 -0.0023
                                           -0.0057  0.0095 -0.0006  0.0151
                ( 62.39%)  -0.7899* H  26 s( 99.92%)p 0.00(  0.08%)
                                            0.9996 -0.0031 -0.0067  0.0123  0.0255
   385. (0.00818) BD*( 1) C   1 - H  27  
                ( 38.34%)   0.6192* C   1 s( 23.99%)p 3.17( 75.97%)d 0.00(  0.04%)
                                           -0.0001  0.4898 -0.0003 -0.7560  0.0110
                                           -0.3122 -0.0129  0.3008  0.0001  0.0084
                                           -0.0110 -0.0036  0.0125 -0.0057
                ( 61.66%)  -0.7852* H  27 s( 99.92%)p 0.00(  0.08%)
                                            0.9996 -0.0017  0.0233  0.0118 -0.0118
   386. (0.00823) BD*( 1) C   1 - H  28  
                ( 38.12%)   0.6174* C   1 s( 23.09%)p 3.33( 76.88%)d 0.00(  0.04%)
                                            0.0000 -0.4805  0.0021 -0.6374  0.0084
                                            0.2727  0.0147 -0.5365  0.0012  0.0056
                                           -0.0158  0.0043 -0.0089 -0.0016
                ( 61.88%)  -0.7867* H  28 s( 99.92%)p 0.00(  0.08%)
                                           -0.9996  0.0015  0.0199 -0.0116  0.0172
   387. (0.02696) BD*( 1) C   2 - C   3  
                ( 50.29%)   0.7092* C   2 s( 38.39%)p 1.60( 61.57%)d 0.00(  0.04%)
                                           -0.0000 -0.6196  0.0008  0.6530  0.0021
                                           -0.4249  0.0239 -0.0904  0.0028  0.0171
                                            0.0030 -0.0028 -0.0017  0.0110
                ( 49.71%)  -0.7051* C   3 s( 34.97%)p 1.86( 64.99%)d 0.00(  0.05%)
                                           -0.0000 -0.5913 -0.0090 -0.5903  0.0081
                                            0.5415  0.0223  0.0873  0.0010  0.0158
                                            0.0035 -0.0017 -0.0068  0.0120
   388. (0.27428) BD*( 2) C   2 - C   3  
                ( 53.20%)   0.7294* C   2 s(  0.01%)p 1.00( 99.91%)d 0.00(  0.08%)
                                           -0.0001 -0.0077 -0.0024  0.1443  0.0025
                                            0.0226 -0.0005  0.9888  0.0008  0.0030
                                           -0.0169  0.0214 -0.0030  0.0051
                ( 46.80%)  -0.6841* C   3 s(  0.01%)p99.99( 99.93%)d 5.53(  0.06%)
                                            0.0002 -0.0090 -0.0055  0.1536  0.0052
                                           -0.0018 -0.0011  0.9878 -0.0035 -0.0009
                                            0.0219 -0.0096  0.0038 -0.0048
   389. (0.03831) BD*( 1) C   2 - N   6  
                ( 64.40%)   0.8025* C   2 s( 25.41%)p 2.93( 74.44%)d 0.01(  0.15%)
                                           -0.0002  0.5041  0.0055  0.7402  0.0327
                                            0.4271 -0.0077 -0.1139 -0.0009  0.0298
                                           -0.0067 -0.0042  0.0122 -0.0206
                ( 35.60%)  -0.5967* N   6 s( 33.06%)p 2.02( 66.91%)d 0.00(  0.03%)
                                            0.0001  0.5750 -0.0008 -0.6283 -0.0104
                                           -0.5166  0.0075  0.0854 -0.0014  0.0120
                                           -0.0019 -0.0011  0.0043 -0.0112
   390. (0.03208) BD*( 1) C   3 - C   4  
                ( 50.47%)   0.7104* C   3 s( 31.88%)p 2.14( 68.08%)d 0.00(  0.04%)
                                           -0.0001  0.5646 -0.0023  0.1713 -0.0211
                                            0.8066  0.0029 -0.0200  0.0007  0.0106
                                           -0.0014 -0.0000 -0.0127 -0.0129
                ( 49.53%)  -0.7038* C   4 s( 32.89%)p 2.04( 67.07%)d 0.00(  0.04%)
                                            0.0000  0.5735 -0.0041 -0.3548 -0.0162
                                           -0.7350  0.0280  0.0597  0.0002  0.0085
                                           -0.0014 -0.0012 -0.0128 -0.0123
   391. (0.02420) BD*( 1) C   3 - C  22  
                ( 50.25%)   0.7089* C   3 s( 33.07%)p 2.02( 66.89%)d 0.00(  0.03%)
                                            0.0002  0.5751 -0.0053 -0.7731  0.0085
                                           -0.2351  0.0010  0.1249 -0.0166  0.0085
                                           -0.0065 -0.0018  0.0116 -0.0099
                ( 49.75%)  -0.7053* C  22 s( 28.92%)p 2.46( 71.03%)d 0.00(  0.04%)
                                            0.0001  0.5378  0.0020  0.7982 -0.0048
                                            0.2355 -0.0016 -0.1320 -0.0175  0.0104
                                           -0.0006 -0.0001  0.0148 -0.0092
   392. (0.02995) BD*( 1) C   4 - C   5  
                ( 49.88%)   0.7063* C   4 s( 30.70%)p 2.26( 69.26%)d 0.00(  0.05%)
                                            0.0000 -0.5540  0.0004 -0.8236  0.0041
                                           -0.0256 -0.0075  0.1160 -0.0023  0.0028
                                            0.0058 -0.0005 -0.0165  0.0130
                ( 50.12%)  -0.7079* C   5 s( 34.21%)p 1.92( 65.75%)d 0.00(  0.04%)
                                            0.0001 -0.5849  0.0058  0.7974 -0.0144
                                           -0.0465 -0.0014 -0.1389  0.0002 -0.0017
                                            0.0059  0.0004 -0.0161  0.0120
   393. (0.47619) BD*( 2) C   4 - C   5  
                ( 52.10%)   0.7218* C   4 s(  0.00%)p 1.00( 99.96%)d 0.00(  0.04%)
                                           -0.0001 -0.0004 -0.0041  0.1392  0.0012
                                            0.0130  0.0013  0.9898  0.0169  0.0011
                                            0.0180  0.0012  0.0027 -0.0051
                ( 47.90%)  -0.6921* C   5 s(  0.00%)p 1.00( 99.97%)d 0.00(  0.03%)
                                            0.0002  0.0040 -0.0056  0.1766 -0.0041
                                            0.0409  0.0006  0.9833  0.0058  0.0010
                                           -0.0152  0.0034 -0.0022  0.0032
   394. (0.02456) BD*( 1) C   4 - C  21  
                ( 48.79%)   0.6985* C   4 s( 36.29%)p 1.75( 63.67%)d 0.00(  0.04%)
                                           -0.0000 -0.6024 -0.0063  0.4192  0.0195
                                           -0.6768  0.0085 -0.0503 -0.0036  0.0120
                                            0.0013 -0.0013  0.0091  0.0113
                ( 51.21%)  -0.7156* C  21 s( 35.52%)p 1.81( 64.43%)d 0.00(  0.05%)
                                            0.0000 -0.5960 -0.0079 -0.3651  0.0198
                                            0.7129  0.0106  0.0469 -0.0047  0.0151
                                            0.0024 -0.0019  0.0073  0.0130
   395. (0.03717) BD*( 1) C   5 - N   6  
                ( 63.62%)   0.7976* C   5 s( 26.56%)p 2.76( 73.31%)d 0.01(  0.14%)
                                           -0.0001  0.5153  0.0080  0.3271  0.0240
                                           -0.7903 -0.0091 -0.0278 -0.0057 -0.0183
                                           -0.0010  0.0011 -0.0249 -0.0202
                ( 36.38%)  -0.6031* N   6 s( 33.27%)p 2.00( 66.70%)d 0.00(  0.03%)
                                            0.0002  0.5768  0.0027 -0.1332 -0.0116
                                            0.8056 -0.0014  0.0087  0.0030 -0.0059
                                           -0.0016  0.0001 -0.0122 -0.0112
   396. (0.02468) BD*( 1) C   5 - C  16  
                ( 48.71%)   0.6979* C   5 s( 39.07%)p 1.56( 60.90%)d 0.00(  0.03%)
                                            0.0001 -0.6250 -0.0042 -0.4746 -0.0139
                                           -0.6087  0.0156  0.1130  0.0067 -0.0135
                                            0.0033  0.0041  0.0050  0.0103
                ( 51.29%)  -0.7162* C  16 s( 34.52%)p 1.90( 65.43%)d 0.00(  0.05%)
                                           -0.0001 -0.5875 -0.0065  0.3685 -0.0176
                                            0.7093  0.0174 -0.1215  0.0060 -0.0149
                                            0.0039  0.0053  0.0090  0.0122
   397. (0.08954) BD*( 1) N   6 - C   7  
                ( 35.05%)   0.5921* N   6 s( 33.46%)p 1.99( 66.51%)d 0.00(  0.03%)
                                           -0.0000 -0.5785 -0.0048 -0.7451 -0.0053
                                            0.2892 -0.0011  0.1619 -0.0024  0.0094
                                            0.0063 -0.0014 -0.0097  0.0089
                ( 64.95%)  -0.8059* C   7 s( 30.21%)p 2.30( 69.62%)d 0.01(  0.17%)
                                            0.0000 -0.5496 -0.0037  0.7761  0.0171
                                           -0.2752 -0.0028 -0.1333  0.0084  0.0242
                                            0.0143 -0.0046 -0.0236  0.0170
   398. (0.06506) BD*( 1) C   7 - C   8  
                ( 52.12%)   0.7219* C   7 s( 38.01%)p 1.63( 61.93%)d 0.00(  0.05%)
                                            0.0001  0.6163  0.0162  0.6226 -0.0113
                                            0.3894 -0.0277  0.2812 -0.0069  0.0170
                                            0.0124  0.0068  0.0025 -0.0064
                ( 47.88%)  -0.6919* C   8 s( 30.37%)p 2.29( 69.59%)d 0.00(  0.04%)
                                            0.0001  0.5511 -0.0031 -0.6733  0.0158
                                           -0.3748 -0.0019 -0.3190  0.0002  0.0140
                                            0.0101  0.0066  0.0089 -0.0046
   399. (0.02012) BD*( 1) C   7 - O  15  
                ( 66.23%)   0.8138* C   7 s( 31.10%)p 2.21( 68.67%)d 0.01(  0.23%)
                                           -0.0001  0.5567 -0.0325  0.0796 -0.0000
                                           -0.6314 -0.0560 -0.5267 -0.0341 -0.0055
                                           -0.0058  0.0397 -0.0262  0.0008
                ( 33.77%)  -0.5811* O  15 s( 43.84%)p 1.28( 56.07%)d 0.00(  0.09%)
                                           -0.0000  0.6618 -0.0197 -0.0787 -0.0041
                                            0.6897  0.0184  0.2800  0.0095 -0.0054
                                           -0.0033  0.0193 -0.0206 -0.0050
   400. (0.21766) BD*( 2) C   7 - O  15  
                ( 66.95%)   0.8182* C   7 s(  0.38%)p99.99( 99.26%)d 0.93(  0.35%)
                                           -0.0000  0.0616 -0.0047 -0.0366  0.0128
                                           -0.6075  0.0136  0.7882 -0.0264  0.0010
                                            0.0071 -0.0228 -0.0302 -0.0453
                ( 33.05%)  -0.5749* O  15 s(  0.53%)p99.99( 99.33%)d 0.27(  0.14%)
                                           -0.0000  0.0724 -0.0028 -0.0876  0.0017
                                           -0.4407 -0.0017  0.8896  0.0079 -0.0007
                                           -0.0058  0.0192  0.0147  0.0284
   401. (0.02501) BD*( 1) C   8 - C   9  
                ( 48.76%)   0.6983* C   8 s( 34.47%)p 1.90( 65.49%)d 0.00(  0.04%)
                                            0.0001 -0.5870 -0.0080 -0.6987  0.0013
                                            0.0474  0.0082  0.4051  0.0172  0.0011
                                            0.0132 -0.0026 -0.0136  0.0016
                ( 51.24%)  -0.7158* C   9 s( 35.30%)p 1.83( 64.65%)d 0.00(  0.05%)
                                           -0.0001 -0.5941 -0.0038  0.7057  0.0101
                                           -0.0209  0.0119 -0.3842  0.0169  0.0013
                                            0.0158 -0.0029 -0.0140  0.0013
   402. (0.02653) BD*( 1) C   8 - C  14  
                ( 48.97%)   0.6998* C   8 s( 35.11%)p 1.85( 64.85%)d 0.00(  0.04%)
                                            0.0001 -0.5925 -0.0022  0.0692  0.0108
                                           -0.4065  0.0079 -0.6915 -0.0117 -0.0007
                                            0.0026 -0.0150  0.0024 -0.0116
                ( 51.03%)  -0.7143* C  14 s( 35.30%)p 1.83( 64.66%)d 0.00(  0.05%)
                                           -0.0001 -0.5941 -0.0017  0.0013  0.0178
                                            0.3500  0.0119  0.7236 -0.0032 -0.0002
                                            0.0023 -0.0151  0.0018 -0.0149
   403. (0.37664) BD*( 2) C   8 - C  14  
                ( 46.25%)   0.6801* C   8 s(  0.03%)p99.99( 99.95%)d 0.67(  0.02%)
                                           -0.0002  0.0077  0.0159  0.2298 -0.0049
                                           -0.8316  0.0016  0.5051  0.0026 -0.0008
                                            0.0040 -0.0077  0.0071  0.0090
                ( 53.75%)  -0.7331* C  14 s(  0.05%)p99.99( 99.90%)d 1.00(  0.05%)
                                            0.0002  0.0195  0.0102  0.2371 -0.0031
                                           -0.8678 -0.0019  0.4355 -0.0036 -0.0115
                                            0.0008  0.0124 -0.0031 -0.0138
   404. (0.01697) BD*( 1) C   9 - C  10  
                ( 50.18%)   0.7084* C   9 s( 35.85%)p 1.79( 64.10%)d 0.00(  0.05%)
                                            0.0001  0.5986  0.0130  0.6649  0.0259
                                            0.3482 -0.0106  0.2756 -0.0298  0.0134
                                            0.0112  0.0081  0.0080 -0.0050
                ( 49.82%)  -0.7058* C  10 s( 36.15%)p 1.76( 63.80%)d 0.00(  0.04%)
                                           -0.0001  0.6012  0.0074 -0.6398  0.0158
                                           -0.3569 -0.0155 -0.3156 -0.0357  0.0129
                                            0.0086  0.0060  0.0110 -0.0067
   405. (0.29352) BD*( 2) C   9 - C  10  
                ( 52.11%)   0.7219* C   9 s(  0.00%)p 1.00( 99.94%)d 0.00(  0.05%)
                                            0.0000 -0.0005 -0.0043 -0.2392  0.0015
                                            0.8413 -0.0023 -0.4842  0.0018  0.0059
                                           -0.0088  0.0073 -0.0137 -0.0138
                ( 47.89%)  -0.6920* C  10 s(  0.00%)p 1.00( 99.95%)d 0.00(  0.05%)
                                            0.0000 -0.0005 -0.0015 -0.2383  0.0032
                                            0.8466 -0.0083 -0.4752  0.0041 -0.0175
                                            0.0095  0.0052  0.0084 -0.0028
   406. (0.01467) BD*( 1) C   9 - H  29  
                ( 37.52%)   0.6125* C   9 s( 28.75%)p 2.48( 71.22%)d 0.00(  0.03%)
                                           -0.0003  0.5360 -0.0134  0.0384  0.0056
                                           -0.4121  0.0032 -0.7354  0.0062  0.0000
                                           -0.0011  0.0131 -0.0022  0.0111
                ( 62.48%)  -0.7904* H  29 s( 99.90%)p 0.00(  0.10%)
                                            0.9995 -0.0032 -0.0007  0.0169  0.0264
   407. (0.02967) BD*( 1) C  10 - C  11  
                ( 50.91%)   0.7135* C  10 s( 34.91%)p 1.86( 65.04%)d 0.00(  0.05%)
                                            0.0000  0.5907  0.0137 -0.0104  0.0355
                                            0.3923  0.0128  0.7035  0.0051 -0.0008
                                           -0.0032  0.0161 -0.0026  0.0139
                ( 49.09%)  -0.7006* C  11 s( 38.92%)p 1.57( 61.05%)d 0.00(  0.04%)
                                           -0.0000  0.6238  0.0003  0.0998  0.0290
                                           -0.3489  0.0049 -0.6913 -0.0060 -0.0002
                                           -0.0029  0.0146 -0.0016  0.0127
   408. (0.01423) BD*( 1) C  10 - H  30  
                ( 37.72%)   0.6142* C  10 s( 28.84%)p 2.47( 71.13%)d 0.00(  0.03%)
                                            0.0003 -0.5368  0.0155 -0.7296  0.0098
                                            0.0311  0.0029  0.4218 -0.0001 -0.0004
                                            0.0118 -0.0015 -0.0118  0.0023
                ( 62.28%)  -0.7892* H  30 s( 99.90%)p 0.00(  0.10%)
                                           -0.9995  0.0023  0.0271 -0.0008 -0.0149
   409. (0.03130) BD*( 1) C  11 -Cl  12  
                ( 55.47%)   0.7448* C  11 s( 21.99%)p 3.54( 77.74%)d 0.01(  0.26%)
                                           -0.0002  0.4690  0.0007  0.7196 -0.0034
                                            0.3867 -0.0018  0.3317 -0.0017  0.0319
                                            0.0276  0.0142  0.0207 -0.0150
                ( 44.53%)  -0.6673*Cl  12 s( 19.74%)p 4.04( 79.76%)d 0.03(  0.50%)
                                           -0.0000  0.0001  0.4427 -0.0375  0.0001
                                           -0.7281 -0.0277  0.0000 -0.3923 -0.0149
                                            0.0000 -0.3353 -0.0128  0.0438  0.0379
                                            0.0198  0.0286 -0.0206
   410. (0.02952) BD*( 1) C  11 - C  13  
                ( 49.13%)   0.7009* C  11 s( 38.94%)p 1.57( 61.03%)d 0.00(  0.04%)
                                            0.0000 -0.6240  0.0000  0.6415 -0.0097
                                           -0.0596 -0.0155 -0.4408 -0.0236  0.0004
                                            0.0147 -0.0028 -0.0127  0.0008
                ( 50.87%)  -0.7132* C  13 s( 34.92%)p 1.86( 65.03%)d 0.00(  0.05%)
                                           -0.0000 -0.5908 -0.0136 -0.7068 -0.0241
                                            0.0068 -0.0191  0.3864 -0.0229  0.0007
                                            0.0165 -0.0023 -0.0138  0.0010
   411. (0.38862) BD*( 2) C  11 - C  13  
                ( 48.32%)   0.6951* C  11 s(  0.00%)p 1.00( 99.98%)d 0.00(  0.02%)
                                           -0.0000  0.0012  0.0011  0.2420 -0.0001
                                           -0.8512 -0.0007  0.4656  0.0004  0.0122
                                           -0.0056 -0.0049 -0.0048  0.0038
                ( 51.68%)  -0.7189* C  13 s(  0.00%)p 1.00( 99.95%)d 0.00(  0.05%)
                                            0.0001  0.0012  0.0019  0.2422 -0.0002
                                           -0.8540  0.0003  0.4599 -0.0013 -0.0102
                                            0.0002  0.0126 -0.0036 -0.0145
   412. (0.01789) BD*( 1) C  13 - C  14  
                ( 49.97%)   0.7069* C  13 s( 36.17%)p 1.76( 63.79%)d 0.00(  0.04%)
                                            0.0001 -0.6013 -0.0080  0.6623  0.0271
                                            0.3407 -0.0080  0.2853 -0.0311 -0.0128
                                           -0.0113 -0.0085 -0.0081  0.0035
                ( 50.03%)  -0.7073* C  14 s( 35.90%)p 1.78( 64.06%)d 0.00(  0.04%)
                                           -0.0001 -0.5990 -0.0149 -0.6426  0.0136
                                           -0.3503 -0.0152 -0.3213 -0.0352 -0.0128
                                           -0.0097 -0.0061 -0.0105  0.0065
   413. (0.01410) BD*( 1) C  13 - H  31  
                ( 37.71%)   0.6141* C  13 s( 28.82%)p 2.47( 71.15%)d 0.00(  0.03%)
                                            0.0003 -0.5366  0.0157  0.0362  0.0047
                                           -0.3922  0.0053 -0.7459  0.0075 -0.0006
                                            0.0005 -0.0127  0.0019 -0.0110
                ( 62.29%)  -0.7892* H  31 s( 99.90%)p 0.00(  0.10%)
                                           -0.9995  0.0022 -0.0005  0.0145  0.0273
   414. (0.01419) BD*( 1) C  14 - H  32  
                ( 37.68%)   0.6138* C  14 s( 28.68%)p 2.49( 71.29%)d 0.00(  0.03%)
                                           -0.0003  0.5354 -0.0135 -0.7275  0.0122
                                            0.0274  0.0011  0.4273  0.0078 -0.0002
                                           -0.0129  0.0016  0.0117 -0.0015
                ( 62.32%)  -0.7894* H  32 s( 99.90%)p 0.00(  0.10%)
                                            0.9995 -0.0021  0.0267 -0.0016 -0.0155
   415. (0.01393) BD*( 1) C  16 - C  17  
                ( 49.42%)   0.7030* C  16 s( 36.31%)p 1.75( 63.65%)d 0.00(  0.04%)
                                            0.0000 -0.6024 -0.0134  0.3769 -0.0283
                                           -0.7011 -0.0264 -0.0363  0.0057  0.0155
                                            0.0021 -0.0017  0.0058  0.0116
                ( 50.58%)  -0.7112* C  17 s( 36.64%)p 1.73( 63.32%)d 0.00(  0.04%)
                                           -0.0000 -0.6052 -0.0100 -0.4027 -0.0377
                                            0.6835 -0.0113  0.0481  0.0085  0.0129
                                            0.0012 -0.0009  0.0109  0.0118
   416. (0.32931) BD*( 2) C  16 - C  17  
                ( 51.12%)   0.7149* C  16 s(  0.00%)p 1.00( 99.95%)d 0.00(  0.05%)
                                            0.0001 -0.0019 -0.0026  0.2029 -0.0044
                                            0.0602  0.0020  0.9770 -0.0084  0.0015
                                           -0.0176  0.0130 -0.0039  0.0056
                ( 48.88%)  -0.6992* C  17 s(  0.00%)p 1.00( 99.95%)d 0.00(  0.05%)
                                            0.0000  0.0006 -0.0008  0.1966 -0.0012
                                            0.0476  0.0002  0.9790 -0.0106 -0.0042
                                            0.0003 -0.0213  0.0013  0.0019
   417. (0.01468) BD*( 1) C  16 - H  33  
                ( 38.04%)   0.6168* C  16 s( 29.10%)p 2.44( 70.87%)d 0.00(  0.03%)
                                            0.0002 -0.5392  0.0165 -0.8243  0.0076
                                            0.0114 -0.0137  0.1696  0.0045  0.0009
                                            0.0062 -0.0001 -0.0138  0.0091
                ( 61.96%)  -0.7871* H  33 s( 99.91%)p 0.00(  0.09%)
                                           -0.9995  0.0013  0.0297  0.0012 -0.0061
   418. (0.02507) BD*( 1) C  17 - C  18  
                ( 50.45%)   0.7103* C  17 s( 34.72%)p 1.88( 65.23%)d 0.00(  0.05%)
                                            0.0002  0.5892  0.0091 -0.7904 -0.0103
                                            0.0451  0.0327  0.1562  0.0005 -0.0007
                                           -0.0076 -0.0002  0.0169 -0.0113
                ( 49.55%)  -0.7039* C  18 s( 36.51%)p 1.74( 63.45%)d 0.00(  0.04%)
                                           -0.0003  0.6042  0.0030  0.7812 -0.0138
                                            0.0001  0.0442 -0.1484  0.0010  0.0009
                                           -0.0067 -0.0002  0.0162 -0.0100
   419. (0.01249) BD*( 1) C  17 - H  34  
                ( 38.21%)   0.6181* C  17 s( 28.55%)p 2.50( 71.42%)d 0.00(  0.03%)
                                            0.0003 -0.5341  0.0149 -0.4157 -0.0007
                                           -0.7261  0.0056  0.1191 -0.0001 -0.0111
                                            0.0022  0.0033  0.0078  0.0095
                ( 61.79%)  -0.7861* H  34 s( 99.91%)p 0.00(  0.09%)
                                           -0.9995  0.0020  0.0138  0.0265 -0.0041
   420. (0.03074) BD*( 1) C  18 - O  19  
                ( 68.19%)   0.8258* C  18 s( 24.36%)p 3.09( 75.37%)d 0.01(  0.27%)
                                           -0.0001  0.4934  0.0135 -0.3745  0.0083
                                            0.7805  0.0418  0.0481 -0.0025 -0.0342
                                           -0.0024  0.0044 -0.0284 -0.0269
                ( 31.81%)  -0.5640* O  19 s( 35.21%)p 1.84( 64.73%)d 0.00(  0.07%)
                                            0.0000  0.5933  0.0013  0.3135  0.0074
                                           -0.7398 -0.0052 -0.0397 -0.0013 -0.0068
                                           -0.0003  0.0001 -0.0207 -0.0135
   421. (0.02908) BD*( 1) C  18 - C  21  
                ( 50.39%)   0.7099* C  18 s( 38.78%)p 1.58( 61.18%)d 0.00(  0.04%)
                                            0.0000 -0.6227  0.0092  0.4607  0.0091
                                            0.6217 -0.0095 -0.1130 -0.0013 -0.0154
                                            0.0031  0.0038  0.0052  0.0105
                ( 49.61%)  -0.7043* C  21 s( 35.09%)p 1.85( 64.86%)d 0.00(  0.05%)
                                           -0.0000 -0.5923 -0.0103 -0.3887  0.0179
                                           -0.7000 -0.0205  0.0825 -0.0020 -0.0151
                                            0.0027  0.0034  0.0079  0.0120
   422. (0.37690) BD*( 2) C  18 - C  21  
                ( 53.43%)   0.7310* C  18 s(  0.00%)p 1.00( 99.95%)d 0.00(  0.05%)
                                           -0.0000 -0.0044  0.0001  0.1898 -0.0013
                                            0.0333 -0.0004  0.9810 -0.0056 -0.0042
                                           -0.0046 -0.0216 -0.0002  0.0026
                ( 46.57%)  -0.6824* C  21 s(  0.00%)p 1.00( 99.95%)d 0.00(  0.05%)
                                           -0.0000 -0.0067  0.0010  0.1798 -0.0030
                                            0.0218 -0.0025  0.9832 -0.0063  0.0026
                                            0.0175  0.0110  0.0031 -0.0062
   423. (0.00825) BD*( 1) O  19 - C  20  
                ( 31.27%)   0.5592* O  19 s( 30.06%)p 2.32( 69.88%)d 0.00(  0.06%)
                                            0.0001  0.5482  0.0045 -0.8173 -0.0034
                                            0.0846  0.0218  0.1519  0.0000  0.0086
                                           -0.0080 -0.0017  0.0188 -0.0119
                ( 68.73%)  -0.8290* C  20 s( 21.95%)p 3.54( 77.74%)d 0.01(  0.31%)
                                            0.0001  0.4679  0.0238  0.8579  0.0464
                                           -0.1138  0.0283 -0.1594 -0.0095 -0.0120
                                           -0.0170  0.0022  0.0442 -0.0256
   424. (0.00868) BD*( 1) C  20 - H  35  
                ( 39.51%)   0.6285* C  20 s( 25.76%)p 2.88( 74.19%)d 0.00(  0.05%)
                                            0.0001 -0.5074 -0.0151  0.1621 -0.0075
                                           -0.8457  0.0153 -0.0112  0.0011  0.0056
                                           -0.0009 -0.0003  0.0194  0.0089
                ( 60.49%)  -0.7778* H  35 s( 99.91%)p 0.00(  0.09%)
                                           -0.9996  0.0009 -0.0061  0.0286  0.0005
   425. (0.02130) BD*( 1) C  20 - H  36  
                ( 40.21%)   0.6341* C  20 s( 26.14%)p 2.82( 73.81%)d 0.00(  0.05%)
                                           -0.0001 -0.5111  0.0132  0.4449  0.0137
                                            0.3829 -0.0175  0.6269 -0.0019 -0.0090
                                           -0.0149 -0.0116  0.0013 -0.0066
                ( 59.79%)  -0.7732* H  36 s( 99.92%)p 0.00(  0.08%)
                                           -0.9996  0.0056 -0.0168 -0.0110 -0.0211
   426. (0.02113) BD*( 1) C  20 - H  37  
                ( 40.18%)   0.6339* C  20 s( 26.17%)p 2.82( 73.78%)d 0.00(  0.05%)
                                           -0.0001 -0.5114  0.0134  0.1827  0.0137
                                            0.3512 -0.0174 -0.7620 -0.0023 -0.0038
                                            0.0067  0.0133  0.0050 -0.0149
                ( 59.82%)  -0.7734* H  37 s( 99.92%)p 0.00(  0.08%)
                                           -0.9996  0.0055 -0.0078 -0.0101  0.0262
   427. (0.01577) BD*( 1) C  21 - H  38  
                ( 38.14%)   0.6176* C  21 s( 29.31%)p 2.41( 70.66%)d 0.00(  0.03%)
                                           -0.0003  0.5412 -0.0130 -0.8260 -0.0011
                                            0.0193 -0.0063  0.1543  0.0021 -0.0009
                                           -0.0057 -0.0000  0.0131 -0.0096
                ( 61.86%)  -0.7865* H  38 s( 99.91%)p 0.00(  0.09%)
                                            0.9996 -0.0016  0.0289  0.0001 -0.0072
   428. (0.06746) BD*( 1) C  22 - C  23  
                ( 47.78%)   0.6912* C  22 s( 25.37%)p 2.94( 74.57%)d 0.00(  0.05%)
                                           -0.0003 -0.5037 -0.0046  0.2000  0.0196
                                            0.0004  0.0071 -0.8397 -0.0114 -0.0004
                                            0.0067 -0.0016 -0.0016 -0.0219
                ( 52.22%)  -0.7226* C  23 s( 39.81%)p 1.51( 60.14%)d 0.00(  0.06%)
                                           -0.0001 -0.6300 -0.0331 -0.1491  0.0158
                                            0.0280  0.0095  0.7601 -0.0161 -0.0023
                                            0.0058  0.0048 -0.0038 -0.0218
   429. (0.01082) BD*( 1) C  22 - H  39  
                ( 37.48%)   0.6122* C  22 s( 22.92%)p 3.36( 77.05%)d 0.00(  0.04%)
                                           -0.0002  0.4787 -0.0001 -0.1382 -0.0140
                                           -0.8052  0.0140 -0.3203 -0.0105  0.0042
                                            0.0009  0.0081 -0.0150 -0.0076
                ( 62.52%)  -0.7907* H  39 s( 99.91%)p 0.00(  0.09%)
                                            0.9996 -0.0014  0.0070  0.0258  0.0120
   430. (0.01501) BD*( 1) C  22 - H  40  
                ( 37.63%)   0.6134* C  22 s( 22.72%)p 3.40( 77.24%)d 0.00(  0.04%)
                                           -0.0002  0.4767 -0.0008 -0.5505 -0.0031
                                            0.5433 -0.0210 -0.4167 -0.0096 -0.0147
                                            0.0069 -0.0089 -0.0017 -0.0055
                ( 62.37%)  -0.7898* H  40 s( 99.91%)p 0.00(  0.09%)
                                            0.9996 -0.0038  0.0191 -0.0155  0.0167
   431. (0.10390) BD*( 1) C  23 - O  24  
                ( 69.91%)   0.8361* C  23 s( 26.76%)p 2.72( 72.89%)d 0.01(  0.35%)
                                           -0.0000  0.5170 -0.0177 -0.2664 -0.0158
                                            0.7310  0.0423  0.3480  0.0221 -0.0270
                                           -0.0105  0.0335 -0.0337 -0.0198
                ( 30.09%)  -0.5485* O  24 s( 36.72%)p 1.72( 63.21%)d 0.00(  0.07%)
                                           -0.0001  0.6060 -0.0003  0.2441  0.0004
                                           -0.7104 -0.0014 -0.2605 -0.0039 -0.0128
                                           -0.0018  0.0046 -0.0187 -0.0110
   432. (0.02379) BD*( 1) C  23 - O  25  
                ( 66.92%)   0.8181* C  23 s( 33.27%)p 2.00( 66.49%)d 0.01(  0.25%)
                                            0.0001  0.5757 -0.0353  0.0618  0.0062
                                           -0.6272 -0.0498  0.5126  0.0495 -0.0048
                                            0.0056 -0.0430 -0.0236  0.0051
                ( 33.08%)  -0.5751* O  25 s( 44.43%)p 1.25( 55.48%)d 0.00(  0.09%)
                                           -0.0000  0.6661 -0.0240 -0.0982 -0.0035
                                            0.5828  0.0186 -0.4527 -0.0130 -0.0044
                                            0.0044 -0.0245 -0.0148  0.0000
   433. (0.21184) BD*( 2) C  23 - O  25  
                ( 69.28%)   0.8323* C  23 s(  0.01%)p 1.00( 99.55%)d 0.00(  0.44%)
                                            0.0000  0.0082  0.0036  0.9471 -0.0338
                                            0.2517 -0.0121  0.1842 -0.0013 -0.0471
                                            0.0405  0.0022  0.0190  0.0131
                ( 30.72%)  -0.5543* O  25 s(  0.01%)p99.99( 99.84%)d 9.80(  0.15%)
                                           -0.0000  0.0122  0.0002  0.9470  0.0049
                                            0.2731  0.0018  0.1641  0.0009  0.0276
                                           -0.0223 -0.0011 -0.0125 -0.0068
   434. (0.01451) BD*( 1) O  24 - H  41  
                ( 25.23%)   0.5023* O  24 s( 20.64%)p 3.84( 79.29%)d 0.00(  0.08%)
                                           -0.0002 -0.4541 -0.0133  0.1338  0.0088
                                           -0.0182 -0.0213 -0.8795 -0.0249 -0.0013
                                            0.0018  0.0154  0.0016 -0.0234
                ( 74.77%)  -0.8647* H  41 s( 99.55%)p 0.00(  0.45%)
                                           -0.9977  0.0118 -0.0090 -0.0028  0.0663


 NHO Directionality and "Bond Bending" (deviations from line of nuclear centers)

         [Thresholds for printing:  angular deviation  >  1.0 degree]
                                    hybrid p-character > 25.0%
                                    orbital occupancy  >  0.10e

                                Line of Centers        Hybrid 1              Hybrid 2
                                ---------------  -------------------   ------------------
                NBO               Theta   Phi    Theta   Phi    Dev    Theta   Phi    Dev
 ========================================================================================
     1. BD (   1) C   1 - C   2    92.1   92.0    92.7   91.1   1.1     88.9  274.0   2.2
     2. BD (   1) C   1 - H  26   153.8  294.8   153.5  291.9   1.3      --     --    --
     3. BD (   1) C   1 - H  27    69.0  202.1    69.7  203.6   1.5      --     --    --
     4. BD (   1) C   1 - H  28    52.7  336.7    52.3  335.4   1.1      --     --    --
     5. BD (   1) C   2 - C   3    83.5  142.9    83.5  148.5   5.6     96.2  315.9   6.9
     6. BD (   2) C   2 - C   3    83.5  142.9   171.5  188.5  90.5    170.8  179.0  91.0
     7. BD (   1) C   2 - N   6    96.2   34.6    97.4   28.5   6.2     84.1  218.6   3.9
     8. BD (   1) C   3 - C   4    92.3   71.3    91.3   79.5   8.2     85.7  242.3   9.2
     9. BD (   1) C   3 - C  22    81.1  196.6    82.3  197.0   1.2    100.2   16.4   1.4
    10. BD (   1) C   4 - C   5    98.7  358.5    97.9    2.3   3.9     80.0  176.5   2.4
    11. BD (   2) C   4 - C   5    98.7  358.5   172.0  185.8  89.2    169.8  193.5  88.9
    12. BD (   1) C   4 - C  21    86.5  119.1    86.1  123.3   4.2     93.0  295.5   3.6
    13. BD (   1) C   5 - N   6    91.4  285.8    92.2  293.7   8.0     89.2  100.2   5.6
    14. BD (   1) C   5 - C  16    98.6   58.6    98.9   50.5   8.0     81.9  244.2   5.6
    15. BD (   1) N   6 - C   7   101.5  337.9   101.2  339.0   1.1     81.5  160.7   4.1
    16. BD (   1) C   7 - C   8    67.9   32.3    68.9   30.6   1.8    112.8  209.8   2.4
    17. BD (   1) C   7 - O  15   121.2  277.7   129.0  276.6   7.9     67.9   96.7   9.1
    18. BD (   2) C   7 - O  15   121.2  277.7    38.0  267.7  83.7     26.7  259.0  84.3
    19. BD (   1) C   8 - C   9   119.5  357.0   121.1  355.4   2.1     62.8  179.3   3.1
    20. BD (   1) C   8 - C  14    28.0   95.0    30.0  101.3   3.7    153.3  267.0   3.9
    21. BD (   2) C   8 - C  14    28.0   95.0    59.4  285.2  87.1     64.4  285.1  88.0
    22. BD (   1) C   9 - C  10    68.3   28.3    72.3   26.0   4.5    115.8  210.8   4.7
    23. BD (   2) C   9 - C  10    68.3   28.3    61.0  285.8  89.9     61.6  285.7  89.8
    25. BD (   1) C  10 - C  11    28.3   96.8    29.8   86.5   5.2    152.2  290.5   6.5
    26. BD (   1) C  10 - H  30   119.6  358.1   120.3  357.3   1.0      --     --    --
    28. BD (   1) C  11 - C  13    59.1  177.7    53.9  173.2   6.4    116.4    1.0   5.3
    29. BD (   2) C  11 - C  13    59.1  177.7    62.2  285.9  89.9     62.7  285.8  89.9
    30. BD (   1) C  13 - C  14   112.6  207.8   108.4  205.8   4.6     63.9   30.2   4.1
    33. BD (   1) C  16 - C  17    87.0  119.5    87.8  115.6   4.0     94.0  303.2   3.9
    34. BD (   2) C  16 - C  17    87.0  119.5   167.9  197.4  90.4    168.3  193.7  90.2
    36. BD (   1) C  17 - C  18    79.1  177.9    79.0  174.4   3.4    100.9    3.3   5.3
    37. BD (   1) C  17 - H  34    97.8   61.0    98.1   60.0   1.1      --     --    --
    39. BD (   1) C  18 - C  21    83.1  238.2    81.6  232.5   5.8     95.7   62.8   4.7
    40. BD (   2) C  18 - C  21    83.1  238.2   168.9  189.9  89.5    169.7  186.2  89.5
    41. BD (   1) O  19 - C  20    79.5  174.7    79.6  172.6   2.1      --     --    --
    42. BD (   1) C  20 - H  35    89.1  101.6    89.3  100.5   1.1      --     --    --
    43. BD (   1) C  20 - H  36   135.4  218.1   136.8  218.5   1.5      --     --    --
    44. BD (   1) C  20 - H  37    28.1  237.7    26.9  239.5   1.5      --     --    --
    46. BD (   1) C  22 - C  23    12.2  182.3    14.5  182.0   2.3    169.5  344.3   3.9
    47. BD (   1) C  22 - H  39   110.4  260.3   112.3  259.1   2.2      --     --    --
    48. BD (   1) C  22 - H  40   117.9  134.8   119.3  136.7   2.1      --     --    --
    49. BD (   1) C  23 - O  24    71.2  108.9    65.8  110.0   5.5      --     --    --
    50. BD (   1) C  23 - O  25    52.6  277.9    50.4  275.7   2.7    127.4   99.6   1.4
    51. BD (   2) C  23 - O  25    52.6  277.9    79.0   14.7  88.7     80.5   16.1  89.3
    52. BD (   1) O  24 - H  41     8.4  211.7     9.3  164.5   7.1      --     --    --
    82. LP (   1) N   6             --     --     10.4  356.7   --       --     --    --
    84. LP (   2)Cl  12             --     --    143.1  331.1   --       --     --    --
    85. LP (   3)Cl  12             --     --     62.1  286.0   --       --     --    --
    86. LP (   1) O  15             --     --    120.3  277.5   --       --     --    --
    87. LP (   2) O  15             --     --     82.6    3.3   --       --     --    --
    88. LP (   1) O  19             --     --     97.3   56.2   --       --     --    --
    89. LP (   2) O  19             --     --     10.8    8.2   --       --     --    --
    90. LP (   1) O  24             --     --    119.2  101.3   --       --     --    --
    91. LP (   2) O  24             --     --     98.1  196.0   --       --     --    --
    92. LP (   1) O  25             --     --     53.4  278.0   --       --     --    --
    93. LP (   2) O  25             --     --     38.7  118.0   --       --     --    --
   388. BD*(   2) C   2 - C   3    83.5  142.9   171.5  188.5  90.5    170.8  179.0  91.0
   393. BD*(   2) C   4 - C   5    98.7  358.5   172.0  185.8  89.2    169.8  193.5  88.9
   400. BD*(   2) C   7 - O  15   121.2  277.7    38.0  267.7  83.7     26.7  259.0  84.3
   403. BD*(   2) C   8 - C  14    28.0   95.0    59.4  285.2  87.1     64.4  285.1  88.0
   405. BD*(   2) C   9 - C  10    68.3   28.3    61.0  285.8  89.9     61.6  285.7  89.8
   411. BD*(   2) C  11 - C  13    59.1  177.7    62.2  285.9  89.9     62.7  285.8  89.9
   416. BD*(   2) C  16 - C  17    87.0  119.5   167.9  197.4  90.4    168.3  193.7  90.2
   422. BD*(   2) C  18 - C  21    83.1  238.2   168.9  189.9  89.5    169.7  186.2  89.5
   431. BD*(   1) C  23 - O  24    71.2  108.9    65.8  110.0   5.5      --     --    --
   433. BD*(   2) C  23 - O  25    52.6  277.9    79.0   14.7  88.7     80.5   16.1  89.3


 Second Order Perturbation Theory Analysis of Fock Matrix in NBO Basis

     Threshold for printing:   0.50 kcal/mol
                                                                              E(2)  E(j)-E(i) F(i,j)
         Donor NBO (i)                     Acceptor NBO (j)                 kcal/mol   a.u.    a.u. 
 ===================================================================================================

 within unit  1
   1. BD (   1) C   1 - C   2        /112. RY*(   1) C   3                    0.52    1.77    0.027
   1. BD (   1) C   1 - C   2        /384. BD*(   1) C   1 - H  26            0.65    1.09    0.024
   1. BD (   1) C   1 - C   2        /385. BD*(   1) C   1 - H  27            0.59    1.10    0.023
   1. BD (   1) C   1 - C   2        /386. BD*(   1) C   1 - H  28            0.61    1.08    0.023
   1. BD (   1) C   1 - C   2        /387. BD*(   1) C   2 - C   3            5.13    1.25    0.072
   1. BD (   1) C   1 - C   2        /389. BD*(   1) C   2 - N   6            0.86    1.05    0.027
   1. BD (   1) C   1 - C   2        /390. BD*(   1) C   3 - C   4            2.01    1.17    0.043
   1. BD (   1) C   1 - C   2        /395. BD*(   1) C   5 - N   6            2.24    1.05    0.043
   2. BD (   1) C   1 - H  26        /105. RY*(   3) C   2                    0.83    1.24    0.029
   2. BD (   1) C   1 - H  26        /387. BD*(   1) C   2 - C   3            1.84    1.10    0.040
   2. BD (   1) C   1 - H  26        /388. BD*(   2) C   2 - C   3            4.63    0.53    0.047
   3. BD (   1) C   1 - H  27        /383. BD*(   1) C   1 - C   2            0.75    0.93    0.024
   3. BD (   1) C   1 - H  27        /389. BD*(   1) C   2 - N   6            7.16    0.90    0.072
   4. BD (   1) C   1 - H  28        /105. RY*(   3) C   2                    0.52    1.24    0.023
   4. BD (   1) C   1 - H  28        /387. BD*(   1) C   2 - C   3            3.30    1.10    0.054
   4. BD (   1) C   1 - H  28        /388. BD*(   2) C   2 - C   3            3.41    0.53    0.041
   5. BD (   1) C   2 - C   3        / 94. RY*(   1) C   1                    0.68    1.41    0.028
   5. BD (   1) C   2 - C   3        /121. RY*(   1) C   4                    1.12    1.80    0.040
   5. BD (   1) C   2 - C   3        /283. RY*(   1) C  22                    0.86    1.65    0.034
   5. BD (   1) C   2 - C   3        /383. BD*(   1) C   1 - C   2            4.10    1.13    0.061
   5. BD (   1) C   2 - C   3        /386. BD*(   1) C   1 - H  28            0.55    1.13    0.022
   5. BD (   1) C   2 - C   3        /389. BD*(   1) C   2 - N   6            1.27    1.10    0.033
   5. BD (   1) C   2 - C   3        /390. BD*(   1) C   3 - C   4            3.92    1.22    0.062
   5. BD (   1) C   2 - C   3        /391. BD*(   1) C   3 - C  22            3.90    1.12    0.059
   5. BD (   1) C   2 - C   3        /394. BD*(   1) C   4 - C  21            4.84    1.27    0.070
   5. BD (   1) C   2 - C   3        /397. BD*(   1) N   6 - C   7            3.46    1.09    0.056
   5. BD (   1) C   2 - C   3        /430. BD*(   1) C  22 - H  40            0.58    1.13    0.023
   6. BD (   2) C   2 - C   3        / 95. RY*(   2) C   1                    0.77    1.30    0.030
   6. BD (   2) C   2 - C   3        /124. RY*(   4) C   4                    1.07    1.63    0.039
   6. BD (   2) C   2 - C   3        /285. RY*(   3) C  22                    0.52    1.61    0.027
   6. BD (   2) C   2 - C   3        /384. BD*(   1) C   1 - H  26            2.99    0.71    0.043
   6. BD (   2) C   2 - C   3        /386. BD*(   1) C   1 - H  28            1.93    0.71    0.034
   6. BD (   2) C   2 - C   3        /388. BD*(   2) C   2 - C   3            0.82    0.31    0.015
   6. BD (   2) C   2 - C   3        /393. BD*(   2) C   4 - C   5           16.93    0.30    0.069
   6. BD (   2) C   2 - C   3        /428. BD*(   1) C  22 - C  23            3.83    0.64    0.045
   6. BD (   2) C   2 - C   3        /429. BD*(   1) C  22 - H  39            0.51    0.70    0.018
   6. BD (   2) C   2 - C   3        /430. BD*(   1) C  22 - H  40            1.48    0.70    0.030
   6. BD (   2) C   2 - C   3        /433. BD*(   2) C  23 - O  25            1.42    0.27    0.018
   7. BD (   1) C   2 - N   6        /113. RY*(   2) C   3                    0.67    1.64    0.030
   7. BD (   1) C   2 - N   6        /114. RY*(   3) C   3                    0.64    1.70    0.030
   7. BD (   1) C   2 - N   6        /130. RY*(   1) C   5                    1.60    1.84    0.049
   7. BD (   1) C   2 - N   6        /148. RY*(   1) C   7                    1.11    1.36    0.035
   7. BD (   1) C   2 - N   6        /383. BD*(   1) C   1 - C   2            0.87    1.20    0.029
   7. BD (   1) C   2 - N   6        /385. BD*(   1) C   1 - H  27            0.70    1.22    0.026
   7. BD (   1) C   2 - N   6        /387. BD*(   1) C   2 - C   3            1.61    1.37    0.042
   7. BD (   1) C   2 - N   6        /391. BD*(   1) C   3 - C  22            4.31    1.19    0.064
   7. BD (   1) C   2 - N   6        /395. BD*(   1) C   5 - N   6            2.88    1.17    0.052
   7. BD (   1) C   2 - N   6        /396. BD*(   1) C   5 - C  16            3.97    1.33    0.065
   7. BD (   1) C   2 - N   6        /397. BD*(   1) N   6 - C   7            2.86    1.16    0.052
   7. BD (   1) C   2 - N   6        /398. BD*(   1) C   7 - C   8            1.66    1.19    0.040
   7. BD (   1) C   2 - N   6        /400. BD*(   2) C   7 - O  15            0.76    0.77    0.023
   8. BD (   1) C   3 - C   4        /104. RY*(   2) C   2                    0.85    1.35    0.031
   8. BD (   1) C   3 - C   4        /131. RY*(   2) C   5                    0.85    1.66    0.034
   8. BD (   1) C   3 - C   4        /274. RY*(   1) C  21                    0.79    1.78    0.034
   8. BD (   1) C   3 - C   4        /283. RY*(   1) C  22                    0.86    1.59    0.033
   8. BD (   1) C   3 - C   4        /383. BD*(   1) C   1 - C   2            6.02    1.07    0.072
   8. BD (   1) C   3 - C   4        /387. BD*(   1) C   2 - C   3            3.77    1.25    0.061
   8. BD (   1) C   3 - C   4        /389. BD*(   1) C   2 - N   6            1.08    1.04    0.030
   8. BD (   1) C   3 - C   4        /391. BD*(   1) C   3 - C  22            2.66    1.06    0.048
   8. BD (   1) C   3 - C   4        /392. BD*(   1) C   4 - C   5            3.12    1.19    0.054
   8. BD (   1) C   3 - C   4        /394. BD*(   1) C   4 - C  21            5.22    1.21    0.071
   8. BD (   1) C   3 - C   4        /395. BD*(   1) C   5 - N   6            0.91    1.04    0.027
   8. BD (   1) C   3 - C   4        /396. BD*(   1) C   5 - C  16            4.23    1.20    0.064
   8. BD (   1) C   3 - C   4        /421. BD*(   1) C  18 - C  21            1.63    1.21    0.040
   8. BD (   1) C   3 - C   4        /429. BD*(   1) C  22 - H  39            0.93    1.07    0.028
   9. BD (   1) C   3 - C  22        /103. RY*(   1) C   2                    0.90    1.74    0.036
   9. BD (   1) C   3 - C  22        /121. RY*(   1) C   4                    0.80    1.73    0.034
   9. BD (   1) C   3 - C  22        /295. RY*(   4) C  23                    0.78    1.83    0.034
   9. BD (   1) C   3 - C  22        /387. BD*(   1) C   2 - C   3            4.70    1.24    0.068
   9. BD (   1) C   3 - C  22        /389. BD*(   1) C   2 - N   6            2.30    1.04    0.044
   9. BD (   1) C   3 - C  22        /390. BD*(   1) C   3 - C   4            3.18    1.15    0.054
   9. BD (   1) C   3 - C  22        /392. BD*(   1) C   4 - C   5            1.51    1.18    0.038
   9. BD (   1) C   3 - C  22        /428. BD*(   1) C  22 - C  23            1.08    1.01    0.030
   9. BD (   1) C   3 - C  22        /429. BD*(   1) C  22 - H  39            0.94    1.07    0.029
   9. BD (   1) C   3 - C  22        /430. BD*(   1) C  22 - H  40            0.93    1.06    0.028
   9. BD (   1) C   3 - C  22        /432. BD*(   1) C  23 - O  25            0.95    1.24    0.031
   9. BD (   1) C   3 - C  22        /433. BD*(   2) C  23 - O  25            3.73    0.64    0.046
  10. BD (   1) C   4 - C   5        /112. RY*(   1) C   3                    1.41    1.78    0.045
  10. BD (   1) C   4 - C   5        /229. RY*(   1) C  16                    0.81    1.85    0.035
  10. BD (   1) C   4 - C   5        /230. RY*(   2) C  16                    0.70    1.40    0.028
  10. BD (   1) C   4 - C   5        /274. RY*(   1) C  21                    0.88    1.80    0.036
  10. BD (   1) C   4 - C   5        /390. BD*(   1) C   3 - C   4            3.20    1.18    0.055
  10. BD (   1) C   4 - C   5        /391. BD*(   1) C   3 - C  22            4.88    1.08    0.065
  10. BD (   1) C   4 - C   5        /394. BD*(   1) C   4 - C  21            4.51    1.23    0.067
  10. BD (   1) C   4 - C   5        /395. BD*(   1) C   5 - N   6            1.20    1.06    0.032
  10. BD (   1) C   4 - C   5        /396. BD*(   1) C   5 - C  16            5.30    1.22    0.072
  10. BD (   1) C   4 - C   5        /397. BD*(   1) N   6 - C   7            4.15    1.05    0.060
  10. BD (   1) C   4 - C   5        /417. BD*(   1) C  16 - H  33            2.81    1.12    0.051
  10. BD (   1) C   4 - C   5        /427. BD*(   1) C  21 - H  38            2.52    1.12    0.048
  11. BD (   2) C   4 - C   5        /231. RY*(   3) C  16                    1.69    1.48    0.050
  11. BD (   2) C   4 - C   5        /276. RY*(   3) C  21                    2.08    0.90    0.043
  11. BD (   2) C   4 - C   5        /388. BD*(   2) C   2 - C   3           16.13    0.29    0.063
  11. BD (   2) C   4 - C   5        /416. BD*(   2) C  16 - C  17           21.65    0.29    0.071
  11. BD (   2) C   4 - C   5        /422. BD*(   2) C  18 - C  21           17.01    0.28    0.062
  12. BD (   1) C   4 - C  21        /112. RY*(   1) C   3                    0.76    1.80    0.033
  12. BD (   1) C   4 - C  21        /131. RY*(   2) C   5                    0.52    1.70    0.027
  12. BD (   1) C   4 - C  21        /248. RY*(   2) C  18                    1.87    1.81    0.052
  12. BD (   1) C   4 - C  21        /387. BD*(   1) C   2 - C   3            0.97    1.29    0.032
  12. BD (   1) C   4 - C  21        /390. BD*(   1) C   3 - C   4            5.36    1.20    0.072
  12. BD (   1) C   4 - C  21        /392. BD*(   1) C   4 - C   5            5.10    1.23    0.071
  12. BD (   1) C   4 - C  21        /395. BD*(   1) C   5 - N   6            2.09    1.08    0.043
  12. BD (   1) C   4 - C  21        /420. BD*(   1) C  18 - O  19            5.01    1.05    0.065
  12. BD (   1) C   4 - C  21        /421. BD*(   1) C  18 - C  21            3.88    1.25    0.062
  12. BD (   1) C   4 - C  21        /427. BD*(   1) C  21 - H  38            1.90    1.14    0.042
  13. BD (   1) C   5 - N   6        /103. RY*(   1) C   2                    0.85    1.88    0.036
  13. BD (   1) C   5 - N   6        /104. RY*(   2) C   2                    0.80    1.48    0.031
  13. BD (   1) C   5 - N   6        /122. RY*(   2) C   4                    0.58    2.06    0.031
  13. BD (   1) C   5 - N   6        /149. RY*(   2) C   7                    0.65    1.90    0.031
  13. BD (   1) C   5 - N   6        /383. BD*(   1) C   1 - C   2            3.14    1.20    0.055
  13. BD (   1) C   5 - N   6        /389. BD*(   1) C   2 - N   6            2.78    1.18    0.051
  13. BD (   1) C   5 - N   6        /392. BD*(   1) C   4 - C   5            1.43    1.32    0.039
  13. BD (   1) C   5 - N   6        /394. BD*(   1) C   4 - C  21            2.76    1.34    0.054
  13. BD (   1) C   5 - N   6        /396. BD*(   1) C   5 - C  16            2.36    1.33    0.050
  13. BD (   1) C   5 - N   6        /397. BD*(   1) N   6 - C   7            2.52    1.17    0.049
  13. BD (   1) C   5 - N   6        /399. BD*(   1) C   7 - O  15            1.71    1.36    0.043
  13. BD (   1) C   5 - N   6        /400. BD*(   2) C   7 - O  15            0.94    0.78    0.025
  13. BD (   1) C   5 - N   6        /415. BD*(   1) C  16 - C  17            1.03    1.36    0.034
  14. BD (   1) C   5 - C  16        /122. RY*(   2) C   4                    0.94    1.99    0.039
  14. BD (   1) C   5 - C  16        /140. RY*(   2) N   6                    0.53    2.56    0.033
  14. BD (   1) C   5 - C  16        /238. RY*(   1) C  17                    0.58    1.82    0.029
  14. BD (   1) C   5 - C  16        /239. RY*(   2) C  17                    1.70    1.39    0.044
  14. BD (   1) C   5 - C  16        /389. BD*(   1) C   2 - N   6            1.62    1.10    0.038
  14. BD (   1) C   5 - C  16        /390. BD*(   1) C   3 - C   4            1.84    1.22    0.042
  14. BD (   1) C   5 - C  16        /392. BD*(   1) C   4 - C   5            5.85    1.24    0.076
  14. BD (   1) C   5 - C  16        /395. BD*(   1) C   5 - N   6            2.42    1.10    0.046
  14. BD (   1) C   5 - C  16        /415. BD*(   1) C  16 - C  17            3.50    1.28    0.060
  14. BD (   1) C   5 - C  16        /417. BD*(   1) C  16 - H  33            1.72    1.16    0.040
  14. BD (   1) C   5 - C  16        /419. BD*(   1) C  17 - H  34            2.39    1.17    0.047
  15. BD (   1) N   6 - C   7        /103. RY*(   1) C   2                    1.32    1.91    0.045
  15. BD (   1) N   6 - C   7        /130. RY*(   1) C   5                    0.66    1.87    0.031
  15. BD (   1) N   6 - C   7        /158. RY*(   2) C   8                    1.41    1.75    0.044
  15. BD (   1) N   6 - C   7        /220. RY*(   1) O  15                    0.54    2.03    0.030
  15. BD (   1) N   6 - C   7        /387. BD*(   1) C   2 - C   3            1.04    1.41    0.034
  15. BD (   1) N   6 - C   7        /389. BD*(   1) C   2 - N   6            3.08    1.21    0.055
  15. BD (   1) N   6 - C   7        /392. BD*(   1) C   4 - C   5            0.92    1.35    0.032
  15. BD (   1) N   6 - C   7        /395. BD*(   1) C   5 - N   6            3.08    1.21    0.055
  15. BD (   1) N   6 - C   7        /398. BD*(   1) C   7 - C   8            0.58    1.23    0.024
  15. BD (   1) N   6 - C   7        /399. BD*(   1) C   7 - O  15            0.59    1.39    0.026
  15. BD (   1) N   6 - C   7        /401. BD*(   1) C   8 - C   9            1.42    1.35    0.039
  16. BD (   1) C   7 - C   8        /139. RY*(   1) N   6                    1.07    1.84    0.040
  16. BD (   1) C   7 - C   8        /166. RY*(   1) C   9                    1.43    1.77    0.045
  16. BD (   1) C   7 - C   8        /211. RY*(   1) C  14                    0.96    1.82    0.037
  16. BD (   1) C   7 - C   8        /220. RY*(   1) O  15                    1.07    1.90    0.041
  16. BD (   1) C   7 - C   8        /389. BD*(   1) C   2 - N   6            2.74    1.08    0.049
  16. BD (   1) C   7 - C   8        /397. BD*(   1) N   6 - C   7            0.51    1.07    0.021
  16. BD (   1) C   7 - C   8        /399. BD*(   1) C   7 - O  15            1.66    1.26    0.041
  16. BD (   1) C   7 - C   8        /401. BD*(   1) C   8 - C   9            2.74    1.22    0.052
  16. BD (   1) C   7 - C   8        /402. BD*(   1) C   8 - C  14            3.03    1.22    0.054
  16. BD (   1) C   7 - C   8        /404. BD*(   1) C   9 - C  10            2.58    1.23    0.051
  16. BD (   1) C   7 - C   8        /412. BD*(   1) C  13 - C  14            2.35    1.23    0.048
  17. BD (   1) C   7 - O  15        /148. RY*(   1) C   7                    1.65    1.67    0.047
  17. BD (   1) C   7 - O  15        /158. RY*(   2) C   8                    0.64    2.02    0.032
  17. BD (   1) C   7 - O  15        /395. BD*(   1) C   5 - N   6            1.22    1.48    0.038
  17. BD (   1) C   7 - O  15        /397. BD*(   1) N   6 - C   7            0.65    1.47    0.028
  17. BD (   1) C   7 - O  15        /398. BD*(   1) C   7 - C   8            2.06    1.50    0.050
  17. BD (   1) C   7 - O  15        /402. BD*(   1) C   8 - C  14            1.40    1.62    0.043
  18. BD (   2) C   7 - O  15        /160. RY*(   4) C   8                    0.50    1.10    0.021
  18. BD (   2) C   7 - O  15        /395. BD*(   1) C   5 - N   6            0.96    0.81    0.025
  18. BD (   2) C   7 - O  15        /403. BD*(   2) C   8 - C  14            3.77    0.41    0.039
  19. BD (   1) C   8 - C   9        /148. RY*(   1) C   7                    1.19    1.29    0.035
  19. BD (   1) C   8 - C   9        /175. RY*(   1) C  10                    0.51    1.78    0.027
  19. BD (   1) C   8 - C   9        /176. RY*(   2) C  10                    2.03    1.36    0.047
  19. BD (   1) C   8 - C   9        /211. RY*(   1) C  14                    0.55    1.84    0.029
  19. BD (   1) C   8 - C   9        /397. BD*(   1) N   6 - C   7            2.30    1.09    0.045
  19. BD (   1) C   8 - C   9        /398. BD*(   1) C   7 - C   8            2.79    1.12    0.050
  19. BD (   1) C   8 - C   9        /402. BD*(   1) C   8 - C  14            4.83    1.24    0.069
  19. BD (   1) C   8 - C   9        /404. BD*(   1) C   9 - C  10            3.11    1.26    0.056
  19. BD (   1) C   8 - C   9        /406. BD*(   1) C   9 - H  29            1.46    1.16    0.037
  19. BD (   1) C   8 - C   9        /408. BD*(   1) C  10 - H  30            2.54    1.15    0.048
  19. BD (   1) C   8 - C   9        /414. BD*(   1) C  14 - H  32            2.60    1.15    0.049
  20. BD (   1) C   8 - C  14        /149. RY*(   2) C   7                    0.56    1.83    0.029
  20. BD (   1) C   8 - C  14        /166. RY*(   1) C   9                    0.76    1.80    0.033
  20. BD (   1) C   8 - C  14        /202. RY*(   1) C  13                    0.51    1.79    0.027
  20. BD (   1) C   8 - C  14        /203. RY*(   2) C  13                    2.02    1.36    0.047
  20. BD (   1) C   8 - C  14        /398. BD*(   1) C   7 - C   8            2.55    1.13    0.048
  20. BD (   1) C   8 - C  14        /399. BD*(   1) C   7 - O  15            1.95    1.29    0.045
  20. BD (   1) C   8 - C  14        /401. BD*(   1) C   8 - C   9            4.87    1.25    0.070
  20. BD (   1) C   8 - C  14        /406. BD*(   1) C   9 - H  29            2.36    1.16    0.047
  20. BD (   1) C   8 - C  14        /412. BD*(   1) C  13 - C  14            3.33    1.26    0.058
  20. BD (   1) C   8 - C  14        /413. BD*(   1) C  13 - H  31            2.45    1.15    0.048
  20. BD (   1) C   8 - C  14        /414. BD*(   1) C  14 - H  32            1.48    1.16    0.037
  21. BD (   2) C   8 - C  14        /168. RY*(   3) C   9                    1.94    1.27    0.049
  21. BD (   2) C   8 - C  14        /206. RY*(   5) C  13                    0.88    2.00    0.041
  21. BD (   2) C   8 - C  14        /397. BD*(   1) N   6 - C   7            1.00    0.67    0.025
  21. BD (   2) C   8 - C  14        /399. BD*(   1) C   7 - O  15            0.70    0.86    0.024
  21. BD (   2) C   8 - C  14        /400. BD*(   2) C   7 - O  15           16.64    0.28    0.063
  21. BD (   2) C   8 - C  14        /405. BD*(   2) C   9 - C  10           21.19    0.29    0.071
  21. BD (   2) C   8 - C  14        /411. BD*(   2) C  11 - C  13           20.77    0.27    0.067
  22. BD (   1) C   9 - C  10        /157. RY*(   1) C   8                    0.81    1.88    0.035
  22. BD (   1) C   9 - C  10        /158. RY*(   2) C   8                    1.15    1.65    0.039
  22. BD (   1) C   9 - C  10        /184. RY*(   1) C  11                    0.93    1.70    0.036
  22. BD (   1) C   9 - C  10        /185. RY*(   2) C  11                    1.23    1.47    0.038
  22. BD (   1) C   9 - C  10        /398. BD*(   1) C   7 - C   8            3.19    1.13    0.054
  22. BD (   1) C   9 - C  10        /401. BD*(   1) C   8 - C   9            3.60    1.25    0.060
  22. BD (   1) C   9 - C  10        /406. BD*(   1) C   9 - H  29            1.45    1.16    0.037
  22. BD (   1) C   9 - C  10        /407. BD*(   1) C  10 - C  11            3.70    1.24    0.061
  22. BD (   1) C   9 - C  10        /408. BD*(   1) C  10 - H  30            1.57    1.16    0.038
  22. BD (   1) C   9 - C  10        /409. BD*(   1) C  11 -Cl  12            4.71    0.85    0.057
  23. BD (   2) C   9 - C  10        /160. RY*(   4) C   8                    0.65    0.97    0.025
  23. BD (   2) C   9 - C  10        /178. RY*(   4) C  10                    0.67    1.06    0.026
  23. BD (   2) C   9 - C  10        /186. RY*(   3) C  11                    0.85    1.30    0.033
  23. BD (   2) C   9 - C  10        /188. RY*(   5) C  11                    0.59    2.15    0.035
  23. BD (   2) C   9 - C  10        /403. BD*(   2) C   8 - C  14           18.63    0.29    0.066
  23. BD (   2) C   9 - C  10        /411. BD*(   2) C  11 - C  13           22.44    0.27    0.070
  24. BD (   1) C   9 - H  29        /157. RY*(   1) C   8                    0.92    1.70    0.035
  24. BD (   1) C   9 - H  29        /175. RY*(   1) C  10                    0.61    1.60    0.028
  24. BD (   1) C   9 - H  29        /401. BD*(   1) C   8 - C   9            1.07    1.07    0.030
  24. BD (   1) C   9 - H  29        /402. BD*(   1) C   8 - C  14            4.59    1.07    0.063
  24. BD (   1) C   9 - H  29        /404. BD*(   1) C   9 - C  10            1.00    1.09    0.029
  24. BD (   1) C   9 - H  29        /407. BD*(   1) C  10 - C  11            3.98    1.06    0.058
  25. BD (   1) C  10 - C  11        /167. RY*(   2) C   9                    1.82    1.45    0.046
  25. BD (   1) C  10 - C  11        /202. RY*(   1) C  13                    1.07    1.81    0.039
  25. BD (   1) C  10 - C  11        /404. BD*(   1) C   9 - C  10            3.21    1.29    0.058
  25. BD (   1) C  10 - C  11        /406. BD*(   1) C   9 - H  29            2.36    1.18    0.047
  25. BD (   1) C  10 - C  11        /408. BD*(   1) C  10 - H  30            1.71    1.18    0.040
  25. BD (   1) C  10 - C  11        /410. BD*(   1) C  11 - C  13            4.62    1.26    0.068
  25. BD (   1) C  10 - C  11        /413. BD*(   1) C  13 - H  31            2.33    1.18    0.047
  26. BD (   1) C  10 - H  30        /166. RY*(   1) C   9                    0.58    1.63    0.028
  26. BD (   1) C  10 - H  30        /184. RY*(   1) C  11                    1.08    1.52    0.036
  26. BD (   1) C  10 - H  30        /401. BD*(   1) C   8 - C   9            3.78    1.07    0.057
  26. BD (   1) C  10 - H  30        /404. BD*(   1) C   9 - C  10            1.13    1.09    0.031
  26. BD (   1) C  10 - H  30        /407. BD*(   1) C  10 - C  11            0.96    1.06    0.029
  26. BD (   1) C  10 - H  30        /409. BD*(   1) C  11 -Cl  12            0.57    0.67    0.018
  26. BD (   1) C  10 - H  30        /410. BD*(   1) C  11 - C  13            4.34    1.06    0.061
  27. BD (   1) C  11 -Cl  12        /175. RY*(   1) C  10                    0.84    1.82    0.035
  27. BD (   1) C  11 -Cl  12        /202. RY*(   1) C  13                    0.85    1.83    0.035
  27. BD (   1) C  11 -Cl  12        /404. BD*(   1) C   9 - C  10            2.45    1.31    0.051
  27. BD (   1) C  11 -Cl  12        /412. BD*(   1) C  13 - C  14            2.47    1.31    0.051
  28. BD (   1) C  11 - C  13        /175. RY*(   1) C  10                    1.08    1.81    0.040
  28. BD (   1) C  11 - C  13        /211. RY*(   1) C  14                    0.85    1.87    0.036
  28. BD (   1) C  11 - C  13        /212. RY*(   2) C  14                    1.36    1.44    0.040
  28. BD (   1) C  11 - C  13        /407. BD*(   1) C  10 - C  11            4.60    1.26    0.068
  28. BD (   1) C  11 - C  13        /408. BD*(   1) C  10 - H  30            2.31    1.18    0.047
  28. BD (   1) C  11 - C  13        /412. BD*(   1) C  13 - C  14            3.28    1.29    0.058
  28. BD (   1) C  11 - C  13        /413. BD*(   1) C  13 - H  31            1.72    1.18    0.040
  28. BD (   1) C  11 - C  13        /414. BD*(   1) C  14 - H  32            2.34    1.18    0.047
  29. BD (   2) C  11 - C  13        /178. RY*(   4) C  10                    2.28    1.07    0.048
  29. BD (   2) C  11 - C  13        /193. RY*(   1)Cl  12                    1.78    1.08    0.043
  29. BD (   2) C  11 - C  13        /213. RY*(   3) C  14                    0.63    1.02    0.025
  29. BD (   2) C  11 - C  13        /215. RY*(   5) C  14                    0.96    1.69    0.039
  29. BD (   2) C  11 - C  13        /403. BD*(   2) C   8 - C  14           20.77    0.30    0.071
  29. BD (   2) C  11 - C  13        /405. BD*(   2) C   9 - C  10           17.71    0.30    0.066
  30. BD (   1) C  13 - C  14        /157. RY*(   1) C   8                    1.42    1.89    0.046
  30. BD (   1) C  13 - C  14        /158. RY*(   2) C   8                    0.51    1.65    0.026
  30. BD (   1) C  13 - C  14        /184. RY*(   1) C  11                    0.96    1.70    0.036
  30. BD (   1) C  13 - C  14        /185. RY*(   2) C  11                    1.23    1.47    0.038
  30. BD (   1) C  13 - C  14        /398. BD*(   1) C   7 - C   8            3.60    1.13    0.057
  30. BD (   1) C  13 - C  14        /402. BD*(   1) C   8 - C  14            3.81    1.25    0.062
  30. BD (   1) C  13 - C  14        /409. BD*(   1) C  11 -Cl  12            4.68    0.85    0.056
  30. BD (   1) C  13 - C  14        /410. BD*(   1) C  11 - C  13            3.76    1.24    0.061
  30. BD (   1) C  13 - C  14        /413. BD*(   1) C  13 - H  31            1.59    1.16    0.038
  30. BD (   1) C  13 - C  14        /414. BD*(   1) C  14 - H  32            1.49    1.16    0.037
  31. BD (   1) C  13 - H  31        /184. RY*(   1) C  11                    1.08    1.52    0.036
  31. BD (   1) C  13 - H  31        /211. RY*(   1) C  14                    0.61    1.67    0.029
  31. BD (   1) C  13 - H  31        /402. BD*(   1) C   8 - C  14            3.86    1.07    0.057
  31. BD (   1) C  13 - H  31        /407. BD*(   1) C  10 - C  11            4.32    1.06    0.061
  31. BD (   1) C  13 - H  31        /409. BD*(   1) C  11 -Cl  12            0.57    0.67    0.018
  31. BD (   1) C  13 - H  31        /410. BD*(   1) C  11 - C  13            0.97    1.06    0.029
  31. BD (   1) C  13 - H  31        /412. BD*(   1) C  13 - C  14            1.16    1.09    0.032
  32. BD (   1) C  14 - H  32        /157. RY*(   1) C   8                    0.76    1.71    0.032
  32. BD (   1) C  14 - H  32        /202. RY*(   1) C  13                    0.72    1.61    0.031
  32. BD (   1) C  14 - H  32        /401. BD*(   1) C   8 - C   9            4.45    1.08    0.062
  32. BD (   1) C  14 - H  32        /402. BD*(   1) C   8 - C  14            1.05    1.07    0.030
  32. BD (   1) C  14 - H  32        /410. BD*(   1) C  11 - C  13            3.97    1.06    0.058
  32. BD (   1) C  14 - H  32        /412. BD*(   1) C  13 - C  14            1.08    1.09    0.031
  33. BD (   1) C  16 - C  17        /130. RY*(   1) C   5                    2.00    1.76    0.053
  33. BD (   1) C  16 - C  17        /247. RY*(   1) C  18                    1.70    1.56    0.046
  33. BD (   1) C  16 - C  17        /395. BD*(   1) C   5 - N   6            7.06    1.09    0.078
  33. BD (   1) C  16 - C  17        /396. BD*(   1) C   5 - C  16            4.38    1.25    0.066
  33. BD (   1) C  16 - C  17        /417. BD*(   1) C  16 - H  33            1.76    1.15    0.040
  33. BD (   1) C  16 - C  17        /418. BD*(   1) C  17 - C  18            3.04    1.23    0.055
  33. BD (   1) C  16 - C  17        /419. BD*(   1) C  17 - H  34            1.64    1.15    0.039
  33. BD (   1) C  16 - C  17        /420. BD*(   1) C  18 - O  19            3.27    1.06    0.053
  34. BD (   2) C  16 - C  17        /135. RY*(   6) C   5                    0.61    2.13    0.034
  34. BD (   2) C  16 - C  17        /251. RY*(   5) C  18                    1.35    1.05    0.036
  34. BD (   2) C  16 - C  17        /393. BD*(   2) C   4 - C   5           16.69    0.29    0.066
  34. BD (   2) C  16 - C  17        /422. BD*(   2) C  18 - C  21           19.71    0.29    0.069
  35. BD (   1) C  16 - H  33        /131. RY*(   2) C   5                    0.70    1.54    0.029
  35. BD (   1) C  16 - H  33        /238. RY*(   1) C  17                    0.73    1.64    0.031
  35. BD (   1) C  16 - H  33        /392. BD*(   1) C   4 - C   5            4.14    1.07    0.059
  35. BD (   1) C  16 - H  33        /396. BD*(   1) C   5 - C  16            1.05    1.08    0.030
  35. BD (   1) C  16 - H  33        /415. BD*(   1) C  16 - C  17            1.42    1.10    0.035
  35. BD (   1) C  16 - H  33        /418. BD*(   1) C  17 - C  18            3.92    1.07    0.058
  36. BD (   1) C  17 - C  18        /229. RY*(   1) C  16                    0.80    1.87    0.035
  36. BD (   1) C  17 - C  18        /230. RY*(   2) C  16                    1.22    1.42    0.037
  36. BD (   1) C  17 - C  18        /256. RY*(   1) O  19                    0.78    1.96    0.035
  36. BD (   1) C  17 - C  18        /275. RY*(   2) C  21                    0.71    1.50    0.029
  36. BD (   1) C  17 - C  18        /415. BD*(   1) C  16 - C  17            3.06    1.27    0.056
  36. BD (   1) C  17 - C  18        /417. BD*(   1) C  16 - H  33            2.47    1.14    0.048
  36. BD (   1) C  17 - C  18        /419. BD*(   1) C  17 - H  34            1.29    1.15    0.035
  36. BD (   1) C  17 - C  18        /420. BD*(   1) C  18 - O  19            0.74    1.05    0.025
  36. BD (   1) C  17 - C  18        /421. BD*(   1) C  18 - C  21            4.67    1.25    0.068
  36. BD (   1) C  17 - C  18        /423. BD*(   1) O  19 - C  20            3.29    0.98    0.051
  36. BD (   1) C  17 - C  18        /427. BD*(   1) C  21 - H  38            2.74    1.14    0.050
  37. BD (   1) C  17 - H  34        /229. RY*(   1) C  16                    0.58    1.69    0.028
  37. BD (   1) C  17 - H  34        /396. BD*(   1) C   5 - C  16            4.14    1.07    0.059
  37. BD (   1) C  17 - H  34        /415. BD*(   1) C  16 - C  17            1.20    1.09    0.032
  37. BD (   1) C  17 - H  34        /418. BD*(   1) C  17 - C  18            0.70    1.05    0.024
  37. BD (   1) C  17 - H  34        /420. BD*(   1) C  18 - O  19            1.21    0.88    0.029
  37. BD (   1) C  17 - H  34        /421. BD*(   1) C  18 - C  21            4.46    1.07    0.062
  38. BD (   1) C  18 - O  19        /266. RY*(   2) C  20                    1.19    1.51    0.038
  38. BD (   1) C  18 - O  19        /394. BD*(   1) C   4 - C  21            1.35    1.47    0.040
  38. BD (   1) C  18 - O  19        /415. BD*(   1) C  16 - C  17            1.61    1.49    0.044
  38. BD (   1) C  18 - O  19        /418. BD*(   1) C  17 - C  18            0.84    1.45    0.031
  38. BD (   1) C  18 - O  19        /421. BD*(   1) C  18 - C  21            1.10    1.47    0.036
  38. BD (   1) C  18 - O  19        /424. BD*(   1) C  20 - H  35            0.73    1.34    0.028
  39. BD (   1) C  18 - C  21        /121. RY*(   1) C   4                    2.59    1.80    0.061
  39. BD (   1) C  18 - C  21        /238. RY*(   1) C  17                    1.09    1.82    0.040
  39. BD (   1) C  18 - C  21        /390. BD*(   1) C   3 - C   4            4.54    1.21    0.066
  39. BD (   1) C  18 - C  21        /394. BD*(   1) C   4 - C  21            4.32    1.27    0.066
  39. BD (   1) C  18 - C  21        /418. BD*(   1) C  17 - C  18            4.86    1.24    0.069
  39. BD (   1) C  18 - C  21        /419. BD*(   1) C  17 - H  34            1.90    1.16    0.042
  39. BD (   1) C  18 - C  21        /420. BD*(   1) C  18 - O  19            0.55    1.07    0.022
  39. BD (   1) C  18 - C  21        /427. BD*(   1) C  21 - H  38            1.87    1.16    0.042
  40. BD (   2) C  18 - C  21        /125. RY*(   5) C   4                    1.17    1.61    0.042
  40. BD (   2) C  18 - C  21        /240. RY*(   3) C  17                    1.80    0.84    0.038
  40. BD (   2) C  18 - C  21        /257. RY*(   2) O  19                    0.76    1.38    0.031
  40. BD (   2) C  18 - C  21        /393. BD*(   2) C   4 - C   5           20.92    0.29    0.073
  40. BD (   2) C  18 - C  21        /416. BD*(   2) C  16 - C  17           16.71    0.30    0.063
  40. BD (   2) C  18 - C  21        /422. BD*(   2) C  18 - C  21            0.54    0.29    0.011
  41. BD (   1) O  19 - C  20        /247. RY*(   1) C  18                    0.82    1.71    0.033
  41. BD (   1) O  19 - C  20        /248. RY*(   2) C  18                    1.51    1.96    0.049
  41. BD (   1) O  19 - C  20        /418. BD*(   1) C  17 - C  18            2.93    1.38    0.057
  42. BD (   1) C  20 - H  35        /256. RY*(   1) O  19                    0.60    1.80    0.029
  42. BD (   1) C  20 - H  35        /420. BD*(   1) C  18 - O  19            3.73    0.90    0.052
  43. BD (   1) C  20 - H  36        /257. RY*(   2) O  19                    0.54    1.64    0.027
  44. BD (   1) C  20 - H  37        /257. RY*(   2) O  19                    0.54    1.64    0.027
  45. BD (   1) C  21 - H  38        /122. RY*(   2) C   4                    0.58    1.81    0.029
  45. BD (   1) C  21 - H  38        /247. RY*(   1) C  18                    0.86    1.39    0.031
  45. BD (   1) C  21 - H  38        /392. BD*(   1) C   4 - C   5            4.56    1.06    0.062
  45. BD (   1) C  21 - H  38        /394. BD*(   1) C   4 - C  21            1.58    1.09    0.037
  45. BD (   1) C  21 - H  38        /418. BD*(   1) C  17 - C  18            4.07    1.06    0.059
  45. BD (   1) C  21 - H  38        /420. BD*(   1) C  18 - O  19            0.60    0.89    0.021
  45. BD (   1) C  21 - H  38        /421. BD*(   1) C  18 - C  21            1.26    1.08    0.033
  46. BD (   1) C  22 - C  23        /113. RY*(   2) C   3                    0.62    1.52    0.028
  46. BD (   1) C  22 - C  23        /114. RY*(   3) C   3                    1.13    1.58    0.038
  46. BD (   1) C  22 - C  23        /301. RY*(   1) O  24                    0.62    2.08    0.032
  46. BD (   1) C  22 - C  23        /310. RY*(   1) O  25                    1.72    1.81    0.050
  46. BD (   1) C  22 - C  23        /387. BD*(   1) C   2 - C   3            1.06    1.26    0.033
  46. BD (   1) C  22 - C  23        /388. BD*(   2) C   2 - C   3            2.95    0.69    0.043
  46. BD (   1) C  22 - C  23        /390. BD*(   1) C   3 - C   4            0.52    1.17    0.022
  46. BD (   1) C  22 - C  23        /391. BD*(   1) C   3 - C  22            1.70    1.07    0.038
  46. BD (   1) C  22 - C  23        /430. BD*(   1) C  22 - H  40            0.59    1.08    0.023
  46. BD (   1) C  22 - C  23        /432. BD*(   1) C  23 - O  25            1.34    1.26    0.037
  46. BD (   1) C  22 - C  23        /434. BD*(   1) O  24 - H  41            3.26    1.03    0.052
  47. BD (   1) C  22 - H  39        /112. RY*(   1) C   3                    0.54    1.63    0.027
  47. BD (   1) C  22 - H  39        /388. BD*(   2) C   2 - C   3            0.66    0.55    0.018
  47. BD (   1) C  22 - H  39        /390. BD*(   1) C   3 - C   4            4.33    1.03    0.060
  47. BD (   1) C  22 - H  39        /391. BD*(   1) C   3 - C  22            0.98    0.93    0.027
  47. BD (   1) C  22 - H  39        /431. BD*(   1) C  23 - O  24            4.04    0.85    0.053
  47. BD (   1) C  22 - H  39        /433. BD*(   2) C  23 - O  25            1.19    0.51    0.023
  48. BD (   1) C  22 - H  40        /113. RY*(   2) C   3                    0.81    1.38    0.030
  48. BD (   1) C  22 - H  40        /387. BD*(   1) C   2 - C   3            3.77    1.11    0.058
  48. BD (   1) C  22 - H  40        /388. BD*(   2) C   2 - C   3            1.75    0.55    0.029
  48. BD (   1) C  22 - H  40        /391. BD*(   1) C   3 - C  22            0.88    0.93    0.025
  48. BD (   1) C  22 - H  40        /431. BD*(   1) C  23 - O  24            0.60    0.85    0.020
  48. BD (   1) C  22 - H  40        /432. BD*(   1) C  23 - O  25            4.09    1.12    0.060
  48. BD (   1) C  22 - H  40        /433. BD*(   2) C  23 - O  25            1.77    0.51    0.028
  49. BD (   1) C  23 - O  24        /283. RY*(   1) C  22                    0.85    1.90    0.036
  49. BD (   1) C  23 - O  24        /429. BD*(   1) C  22 - H  39            0.90    1.38    0.032
  50. BD (   1) C  23 - O  25        /283. RY*(   1) C  22                    0.76    2.05    0.035
  50. BD (   1) C  23 - O  25        /292. RY*(   1) C  23                    2.03    1.65    0.052
  50. BD (   1) C  23 - O  25        /428. BD*(   1) C  22 - C  23            1.68    1.47    0.045
  51. BD (   2) C  23 - O  25        /391. BD*(   1) C   3 - C  22            1.33    0.82    0.029
  51. BD (   2) C  23 - O  25        /430. BD*(   1) C  22 - H  40            0.68    0.82    0.021
  51. BD (   2) C  23 - O  25        /433. BD*(   2) C  23 - O  25            0.84    0.40    0.017
  52. BD (   1) O  24 - H  41        /283. RY*(   1) C  22                    0.71    1.70    0.031
  52. BD (   1) O  24 - H  41        /292. RY*(   1) C  23                    0.92    1.30    0.031
  52. BD (   1) O  24 - H  41        /293. RY*(   2) C  23                    0.81    2.02    0.036
  52. BD (   1) O  24 - H  41        /428. BD*(   1) C  22 - C  23            4.96    1.12    0.067
  52. BD (   1) O  24 - H  41        /432. BD*(   1) C  23 - O  25            1.16    1.36    0.036
  53. CR (   1) C   1                /103. RY*(   1) C   2                    0.60   11.18    0.073
  53. CR (   1) C   1                /106. RY*(   4) C   2                    0.58   10.81    0.071
  53. CR (   1) C   1                /319. RY*(   1) H  26                    0.72   10.48    0.078
  53. CR (   1) C   1                /323. RY*(   1) H  27                    0.72   10.51    0.078
  53. CR (   1) C   1                /327. RY*(   1) H  28                    0.67   10.53    0.075
  53. CR (   1) C   1                /387. BD*(   1) C   2 - C   3            1.20   10.68    0.102
  53. CR (   1) C   1                /389. BD*(   1) C   2 - N   6            0.73   10.48    0.079
  54. CR (   1) C   2                / 96. RY*(   3) C   1                    1.30   10.81    0.106
  54. CR (   1) C   2                /112. RY*(   1) C   3                    1.10   11.23    0.099
  54. CR (   1) C   2                /113. RY*(   2) C   3                    0.91   10.98    0.089
  54. CR (   1) C   2                /387. BD*(   1) C   2 - C   3            1.25   10.72    0.104
  54. CR (   1) C   2                /390. BD*(   1) C   3 - C   4            0.77   10.63    0.082
  54. CR (   1) C   2                /391. BD*(   1) C   3 - C  22            1.57   10.53    0.115
  54. CR (   1) C   2                /395. BD*(   1) C   5 - N   6            1.01   10.51    0.093
  54. CR (   1) C   2                /397. BD*(   1) N   6 - C   7            1.23   10.50    0.104
  55. CR (   1) C   3                /103. RY*(   1) C   2                    0.85   11.17    0.087
  55. CR (   1) C   3                /104. RY*(   2) C   2                    0.63   10.77    0.074
  55. CR (   1) C   3                /106. RY*(   4) C   2                    0.64   10.80    0.074
  55. CR (   1) C   3                /123. RY*(   3) C   4                    0.57   10.71    0.070
  55. CR (   1) C   3                /286. RY*(   4) C  22                    1.11   10.67    0.097
  55. CR (   1) C   3                /383. BD*(   1) C   1 - C   2            1.73   10.49    0.121
  55. CR (   1) C   3                /387. BD*(   1) C   2 - C   3            0.99   10.67    0.092
  55. CR (   1) C   3                /392. BD*(   1) C   4 - C   5            0.56   10.61    0.069
  55. CR (   1) C   3                /394. BD*(   1) C   4 - C  21            1.62   10.63    0.118
  56. CR (   1) C   4                /113. RY*(   2) C   3                    0.56   10.93    0.070
  56. CR (   1) C   4                /114. RY*(   3) C   3                    0.72   10.99    0.080
  56. CR (   1) C   4                /130. RY*(   1) C   5                    1.58   11.13    0.119
  56. CR (   1) C   4                /275. RY*(   2) C  21                    1.32   10.87    0.107
  56. CR (   1) C   4                /387. BD*(   1) C   2 - C   3            0.59   10.66    0.071
  56. CR (   1) C   4                /391. BD*(   1) C   3 - C  22            1.23   10.48    0.102
  56. CR (   1) C   4                /392. BD*(   1) C   4 - C   5            0.64   10.60    0.074
  56. CR (   1) C   4                /396. BD*(   1) C   5 - C  16            1.29   10.62    0.105
  56. CR (   1) C   4                /421. BD*(   1) C  18 - C  21            0.88   10.63    0.087
  56. CR (   1) C   4                /427. BD*(   1) C  21 - H  38            0.72   10.52    0.078
  57. CR (   1) C   5                /121. RY*(   1) C   4                    1.63   11.20    0.121
  57. CR (   1) C   5                /230. RY*(   2) C  16                    1.49   10.84    0.114
  57. CR (   1) C   5                /389. BD*(   1) C   2 - N   6            0.91   10.50    0.088
  57. CR (   1) C   5                /390. BD*(   1) C   3 - C   4            0.71   10.62    0.078
  57. CR (   1) C   5                /392. BD*(   1) C   4 - C   5            0.96   10.65    0.091
  57. CR (   1) C   5                /394. BD*(   1) C   4 - C  21            1.15   10.67    0.099
  57. CR (   1) C   5                /397. BD*(   1) N   6 - C   7            1.32   10.49    0.108
  57. CR (   1) C   5                /415. BD*(   1) C  16 - C  17            0.72   10.68    0.079
  57. CR (   1) C   5                /417. BD*(   1) C  16 - H  33            0.80   10.56    0.082
  58. CR (   1) N   6                /104. RY*(   2) C   2                    1.78   14.94    0.146
  58. CR (   1) N   6                /131. RY*(   2) C   5                    1.81   15.25    0.149
  58. CR (   1) N   6                /149. RY*(   2) C   7                    1.39   15.35    0.130
  58. CR (   1) N   6                /383. BD*(   1) C   1 - C   2            0.61   14.66    0.085
  58. CR (   1) N   6                /396. BD*(   1) C   5 - C  16            0.95   14.79    0.107
  59. CR (   1) C   7                /157. RY*(   1) C   8                    0.68   11.38    0.078
  59. CR (   1) C   7                /389. BD*(   1) C   2 - N   6            1.16   10.60    0.100
  59. CR (   1) C   7                /395. BD*(   1) C   5 - N   6            1.25   10.60    0.104
  59. CR (   1) C   7                /401. BD*(   1) C   8 - C   9            0.71   10.74    0.079
  59. CR (   1) C   7                /402. BD*(   1) C   8 - C  14            0.93   10.74    0.090
  60. CR (   1) C   8                /149. RY*(   2) C   7                    0.78   11.22    0.084
  60. CR (   1) C   8                /167. RY*(   2) C   9                    1.71   10.81    0.121
  60. CR (   1) C   8                /212. RY*(   2) C  14                    1.67   10.80    0.120
  60. CR (   1) C   8                /397. BD*(   1) N   6 - C   7            0.51   10.48    0.067
  60. CR (   1) C   8                /399. BD*(   1) C   7 - O  15            0.52   10.67    0.067
  60. CR (   1) C   8                /404. BD*(   1) C   9 - C  10            0.90   10.65    0.088
  60. CR (   1) C   8                /406. BD*(   1) C   9 - H  29            0.62   10.54    0.072
  60. CR (   1) C   8                /412. BD*(   1) C  13 - C  14            0.88   10.65    0.087
  60. CR (   1) C   8                /414. BD*(   1) C  14 - H  32            0.68   10.54    0.076
  61. CR (   1) C   9                /157. RY*(   1) C   8                    0.62   11.27    0.075
  61. CR (   1) C   9                /158. RY*(   2) C   8                    0.65   11.03    0.076
  61. CR (   1) C   9                /159. RY*(   3) C   8                    0.66   10.73    0.075
  61. CR (   1) C   9                /175. RY*(   1) C  10                    0.50   11.16    0.067
  61. CR (   1) C   9                /176. RY*(   2) C  10                    1.06   10.75    0.095
  61. CR (   1) C   9                /177. RY*(   3) C  10                    0.54   10.70    0.068
  61. CR (   1) C   9                /331. RY*(   1) H  29                    0.75   10.43    0.079
  61. CR (   1) C   9                /398. BD*(   1) C   7 - C   8            0.98   10.51    0.092
  61. CR (   1) C   9                /402. BD*(   1) C   8 - C  14            1.21   10.63    0.102
  61. CR (   1) C   9                /407. BD*(   1) C  10 - C  11            1.07   10.62    0.096
  61. CR (   1) C   9                /408. BD*(   1) C  10 - H  30            0.71   10.54    0.077
  62. CR (   1) C  10                /167. RY*(   2) C   9                    0.56   10.81    0.070
  62. CR (   1) C  10                /169. RY*(   4) C   9                    1.02   10.73    0.093
  62. CR (   1) C  10                /185. RY*(   2) C  11                    2.27   10.84    0.140
  62. CR (   1) C  10                /335. RY*(   1) H  30                    0.74   10.42    0.078
  62. CR (   1) C  10                /401. BD*(   1) C   8 - C   9            1.06   10.63    0.095
  62. CR (   1) C  10                /406. BD*(   1) C   9 - H  29            0.68   10.54    0.076
  62. CR (   1) C  10                /409. BD*(   1) C  11 -Cl  12            0.84   10.23    0.084
  62. CR (   1) C  10                /410. BD*(   1) C  11 - C  13            1.30   10.62    0.106
  63. CR (   1) C  11                /176. RY*(   2) C  10                    1.71   10.81    0.121
  63. CR (   1) C  11                /177. RY*(   3) C  10                    0.58   10.76    0.071
  63. CR (   1) C  11                /203. RY*(   2) C  13                    1.63   10.81    0.119
  63. CR (   1) C  11                /404. BD*(   1) C   9 - C  10            0.84   10.71    0.085
  63. CR (   1) C  11                /407. BD*(   1) C  10 - C  11            0.66   10.68    0.076
  63. CR (   1) C  11                /408. BD*(   1) C  10 - H  30            0.72   10.60    0.078
  63. CR (   1) C  11                /409. BD*(   1) C  11 -Cl  12            1.80   10.29    0.122
  63. CR (   1) C  11                /410. BD*(   1) C  11 - C  13            0.67   10.68    0.076
  63. CR (   1) C  11                /412. BD*(   1) C  13 - C  14            0.85   10.71    0.086
  63. CR (   1) C  11                /413. BD*(   1) C  13 - H  31            0.72   10.60    0.078
  65. CR (   2)Cl  12                /184. RY*(   1) C  11                    2.10   11.05    0.136
  65. CR (   2)Cl  12                /187. RY*(   4) C  11                    0.57   10.74    0.070
  65. CR (   2)Cl  12                /407. BD*(   1) C  10 - C  11            0.89   10.60    0.087
  65. CR (   2)Cl  12                /410. BD*(   1) C  11 - C  13            0.89   10.60    0.087
  69. CR (   1) C  13                /185. RY*(   2) C  11                    2.26   10.84    0.140
  69. CR (   1) C  13                /212. RY*(   2) C  14                    0.79   10.80    0.083
  69. CR (   1) C  13                /214. RY*(   4) C  14                    0.67   11.15    0.077
  69. CR (   1) C  13                /339. RY*(   1) H  31                    0.74   10.42    0.078
  69. CR (   1) C  13                /402. BD*(   1) C   8 - C  14            1.10   10.63    0.097
  69. CR (   1) C  13                /407. BD*(   1) C  10 - C  11            1.30   10.62    0.106
  69. CR (   1) C  13                /409. BD*(   1) C  11 -Cl  12            0.84   10.23    0.083
  69. CR (   1) C  13                /414. BD*(   1) C  14 - H  32            0.68   10.54    0.076
  70. CR (   1) C  14                /158. RY*(   2) C   8                    1.35   11.03    0.109
  70. CR (   1) C  14                /203. RY*(   2) C  13                    1.18   10.75    0.100
  70. CR (   1) C  14                /343. RY*(   1) H  32                    0.75   10.47    0.079
  70. CR (   1) C  14                /398. BD*(   1) C   7 - C   8            1.08   10.51    0.097
  70. CR (   1) C  14                /401. BD*(   1) C   8 - C   9            1.13   10.63    0.098
  70. CR (   1) C  14                /410. BD*(   1) C  11 - C  13            1.07   10.62    0.096
  70. CR (   1) C  14                /413. BD*(   1) C  13 - H  31            0.69   10.54    0.077
  71. CR (   1) O  15                /148. RY*(   1) C   7                    6.85   19.47    0.328
  71. CR (   1) O  15                /398. BD*(   1) C   7 - C   8            0.81   19.31    0.114
  72. CR (   1) C  16                /132. RY*(   3) C   5                    1.13   10.85    0.099
  72. CR (   1) C  16                /239. RY*(   2) C  17                    0.94   10.76    0.090
  72. CR (   1) C  16                /241. RY*(   4) C  17                    0.65   10.67    0.074
  72. CR (   1) C  16                /347. RY*(   1) H  33                    0.78   10.47    0.081
  72. CR (   1) C  16                /392. BD*(   1) C   4 - C   5            1.14   10.62    0.099
  72. CR (   1) C  16                /395. BD*(   1) C   5 - N   6            1.61   10.47    0.117
  72. CR (   1) C  16                /418. BD*(   1) C  17 - C  18            1.05   10.62    0.095
  72. CR (   1) C  16                /419. BD*(   1) C  17 - H  34            0.68   10.54    0.076
  73. CR (   1) C  17                /230. RY*(   2) C  16                    0.91   10.80    0.089
  73. CR (   1) C  17                /232. RY*(   4) C  16                    0.65   10.94    0.075
  73. CR (   1) C  17                /248. RY*(   2) C  18                    1.14   11.19    0.101
  73. CR (   1) C  17                /250. RY*(   4) C  18                    0.60   11.15    0.073
  73. CR (   1) C  17                /351. RY*(   1) H  34                    0.71   10.42    0.077
  73. CR (   1) C  17                /396. BD*(   1) C   5 - C  16            1.15   10.62    0.099
  73. CR (   1) C  17                /417. BD*(   1) C  16 - H  33            0.74   10.53    0.079
  73. CR (   1) C  17                /420. BD*(   1) C  18 - O  19            0.54   10.44    0.067
  73. CR (   1) C  17                /421. BD*(   1) C  18 - C  21            1.34   10.63    0.107
  74. CR (   1) C  18                /239. RY*(   2) C  17                    1.57   10.82    0.116
  74. CR (   1) C  18                /277. RY*(   4) C  21                    0.83   10.71    0.084
  74. CR (   1) C  18                /394. BD*(   1) C   4 - C  21            0.91   10.70    0.089
  74. CR (   1) C  18                /415. BD*(   1) C  16 - C  17            0.90   10.72    0.088
  74. CR (   1) C  18                /418. BD*(   1) C  17 - C  18            0.73   10.68    0.079
  74. CR (   1) C  18                /419. BD*(   1) C  17 - H  34            0.58   10.60    0.070
  74. CR (   1) C  18                /420. BD*(   1) C  18 - O  19            0.82   10.50    0.083
  74. CR (   1) C  18                /421. BD*(   1) C  18 - C  21            0.77   10.70    0.082
  74. CR (   1) C  18                /423. BD*(   1) O  19 - C  20            1.41   10.43    0.109
  74. CR (   1) C  18                /427. BD*(   1) C  21 - H  38            0.84   10.59    0.085
  75. CR (   1) O  19                /247. RY*(   1) C  18                    2.37   19.84    0.194
  75. CR (   1) O  19                /254. RY*(   8) C  18                    0.81   21.11    0.117
  75. CR (   1) O  19                /265. RY*(   1) C  20                    0.88   20.04    0.118
  75. CR (   1) O  19                /266. RY*(   2) C  20                    0.78   19.57    0.110
  75. CR (   1) O  19                /421. BD*(   1) C  18 - C  21            0.67   19.54    0.103
  76. CR (   1) C  20                /355. RY*(   1) H  35                    0.70   10.54    0.077
  76. CR (   1) C  20                /359. RY*(   1) H  36                    0.60   10.53    0.071
  76. CR (   1) C  20                /363. RY*(   1) H  37                    0.60   10.53    0.071
  76. CR (   1) C  20                /420. BD*(   1) C  18 - O  19            1.45   10.53    0.111
  76. CR (   1) C  20                /423. BD*(   1) O  19 - C  20            0.75   10.45    0.079
  77. CR (   1) C  21                /122. RY*(   2) C   4                    0.99   11.35    0.095
  77. CR (   1) C  21                /123. RY*(   3) C   4                    0.72   10.70    0.078
  77. CR (   1) C  21                /247. RY*(   1) C  18                    1.58   10.93    0.117
  77. CR (   1) C  21                /248. RY*(   2) C  18                    0.59   11.19    0.073
  77. CR (   1) C  21                /367. RY*(   1) H  38                    0.81   10.51    0.082
  77. CR (   1) C  21                /390. BD*(   1) C   3 - C   4            1.61   10.58    0.117
  77. CR (   1) C  21                /392. BD*(   1) C   4 - C   5            1.18   10.61    0.101
  77. CR (   1) C  21                /418. BD*(   1) C  17 - C  18            1.17   10.61    0.100
  77. CR (   1) C  21                /420. BD*(   1) C  18 - O  19            0.87   10.43    0.086
  78. CR (   1) C  22                /115. RY*(   4) C   3                    0.58   10.84    0.071
  78. CR (   1) C  22                /293. RY*(   2) C  23                    0.89   11.36    0.090
  78. CR (   1) C  22                /298. RY*(   7) C  23                    0.54   10.95    0.069
  78. CR (   1) C  22                /371. RY*(   1) H  39                    0.70   10.50    0.076
  78. CR (   1) C  22                /375. RY*(   1) H  40                    0.66   10.47    0.074
  78. CR (   1) C  22                /387. BD*(   1) C   2 - C   3            1.01   10.70    0.093
  78. CR (   1) C  22                /390. BD*(   1) C   3 - C   4            0.84   10.61    0.085
  78. CR (   1) C  22                /432. BD*(   1) C  23 - O  25            0.71   10.70    0.078
  79. CR (   1) C  23                /284. RY*(   2) C  22                    0.89   11.02    0.088
  80. CR (   1) O  24                /292. RY*(   1) C  23                    1.33   19.55    0.145
  80. CR (   1) O  24                /293. RY*(   2) C  23                    2.28   20.27    0.193
  81. CR (   1) O  25                /292. RY*(   1) C  23                    7.89   19.43    0.352
  81. CR (   1) O  25                /428. BD*(   1) C  22 - C  23            0.77   19.26    0.110
  82. LP (   1) N   6                /105. RY*(   3) C   2                    1.02    1.02    0.032
  82. LP (   1) N   6                /107. RY*(   5) C   2                    0.84    2.11    0.042
  82. LP (   1) N   6                /133. RY*(   4) C   5                    1.94    1.08    0.046
  82. LP (   1) N   6                /134. RY*(   5) C   5                    0.85    2.08    0.042
  82. LP (   1) N   6                /151. RY*(   4) C   7                    0.88    2.06    0.043
  82. LP (   1) N   6                /388. BD*(   2) C   2 - C   3           29.98    0.31    0.089
  82. LP (   1) N   6                /393. BD*(   2) C   4 - C   5           28.00    0.30    0.084
  82. LP (   1) N   6                /398. BD*(   1) C   7 - C   8            1.77    0.69    0.034
  82. LP (   1) N   6                /399. BD*(   1) C   7 - O  15            3.98    0.86    0.058
  82. LP (   1) N   6                /400. BD*(   2) C   7 - O  15           27.76    0.28    0.082
  83. LP (   1)Cl  12                /184. RY*(   1) C  11                    3.68    1.91    0.075
  83. LP (   1)Cl  12                /187. RY*(   4) C  11                    0.71    1.60    0.030
  83. LP (   1)Cl  12                /407. BD*(   1) C  10 - C  11            1.63    1.45    0.044
  83. LP (   1)Cl  12                /410. BD*(   1) C  11 - C  13            1.62    1.46    0.044
  84. LP (   2)Cl  12                /185. RY*(   2) C  11                    0.91    1.09    0.028
  84. LP (   2)Cl  12                /407. BD*(   1) C  10 - C  11            4.09    0.86    0.053
  84. LP (   2)Cl  12                /410. BD*(   1) C  11 - C  13            4.10    0.86    0.053
  85. LP (   3)Cl  12                /186. RY*(   3) C  11                    0.97    1.35    0.033
  85. LP (   3)Cl  12                /411. BD*(   2) C  11 - C  13           13.81    0.32    0.065
  86. LP (   1) O  15                /148. RY*(   1) C   7                   13.95    1.26    0.118
  86. LP (   1) O  15                /397. BD*(   1) N   6 - C   7            1.26    1.06    0.033
  86. LP (   1) O  15                /398. BD*(   1) C   7 - C   8            2.32    1.09    0.045
  87. LP (   2) O  15                /149. RY*(   2) C   7                    1.59    1.40    0.043
  87. LP (   2) O  15                /150. RY*(   3) C   7                    2.02    1.73    0.055
  87. LP (   2) O  15                /151. RY*(   4) C   7                    1.22    2.07    0.046
  87. LP (   2) O  15                /397. BD*(   1) N   6 - C   7           27.61    0.67    0.123
  87. LP (   2) O  15                /398. BD*(   1) C   7 - C   8           17.79    0.70    0.101
  88. LP (   1) O  19                /247. RY*(   1) C  18                    3.06    1.39    0.059
  88. LP (   1) O  19                /248. RY*(   2) C  18                    0.59    1.65    0.028
  88. LP (   1) O  19                /265. RY*(   1) C  20                    1.85    1.58    0.049
  88. LP (   1) O  19                /418. BD*(   1) C  17 - C  18            0.69    1.06    0.024
  88. LP (   1) O  19                /421. BD*(   1) C  18 - C  21            7.37    1.08    0.080
  88. LP (   1) O  19                /424. BD*(   1) C  20 - H  35            2.34    0.96    0.043
  88. LP (   1) O  19                /425. BD*(   1) C  20 - H  36            1.38    0.93    0.032
  88. LP (   1) O  19                /426. BD*(   1) C  20 - H  37            1.41    0.93    0.033
  89. LP (   2) O  19                /249. RY*(   3) C  18                    2.24    2.21    0.065
  89. LP (   2) O  19                /267. RY*(   3) C  20                    1.31    2.42    0.052
  89. LP (   2) O  19                /422. BD*(   2) C  18 - C  21           31.09    0.34    0.098
  89. LP (   2) O  19                /425. BD*(   1) C  20 - H  36            6.07    0.73    0.062
  89. LP (   2) O  19                /426. BD*(   1) C  20 - H  37            6.00    0.73    0.061
  90. LP (   1) O  24                /292. RY*(   1) C  23                    3.13    1.16    0.054
  90. LP (   1) O  24                /293. RY*(   2) C  23                    0.56    1.87    0.029
  90. LP (   1) O  24                /295. RY*(   4) C  23                    1.03    1.81    0.039
  90. LP (   1) O  24                /296. RY*(   5) C  23                    0.74    1.81    0.033
  90. LP (   1) O  24                /381. RY*(   3) H  41                    0.73    2.37    0.037
  90. LP (   1) O  24                /432. BD*(   1) C  23 - O  25            6.77    1.22    0.081
  91. LP (   2) O  24                /294. RY*(   3) C  23                    2.19    2.25    0.066
  91. LP (   2) O  24                /299. RY*(   8) C  23                    0.54    1.94    0.030
  91. LP (   2) O  24                /380. RY*(   2) H  41                    1.76    1.94    0.055
  91. LP (   2) O  24                /433. BD*(   2) C  23 - O  25           46.34    0.35    0.115
  92. LP (   1) O  25                /292. RY*(   1) C  23                   15.96    1.22    0.124
  92. LP (   1) O  25                /428. BD*(   1) C  22 - C  23            2.57    1.04    0.047
  92. LP (   1) O  25                /431. BD*(   1) C  23 - O  24            1.33    1.01    0.033
  93. LP (   2) O  25                /293. RY*(   2) C  23                    3.61    1.54    0.069
  93. LP (   2) O  25                /295. RY*(   4) C  23                    1.28    1.47    0.040
  93. LP (   2) O  25                /296. RY*(   5) C  23                    1.23    1.48    0.040
  93. LP (   2) O  25                /298. RY*(   7) C  23                    0.70    1.13    0.026
  93. LP (   2) O  25                /428. BD*(   1) C  22 - C  23           18.28    0.65    0.099
  93. LP (   2) O  25                /431. BD*(   1) C  23 - O  24           33.36    0.62    0.130
 388. BD*(   2) C   2 - C   3        /107. RY*(   5) C   2                    0.52    1.79    0.074
 388. BD*(   2) C   2 - C   3        /384. BD*(   1) C   1 - H  26            1.24    0.40    0.053
 388. BD*(   2) C   2 - C   3        /386. BD*(   1) C   1 - H  28            0.75    0.39    0.041
 388. BD*(   2) C   2 - C   3        /428. BD*(   1) C  22 - C  23            1.78    0.33    0.053
 393. BD*(   2) C   4 - C   5        /124. RY*(   4) C   4                    1.09    1.33    0.070
 393. BD*(   2) C   4 - C   5        /125. RY*(   5) C   4                    1.04    1.32    0.068
 393. BD*(   2) C   4 - C   5        /133. RY*(   4) C   5                    1.58    0.77    0.064
 393. BD*(   2) C   4 - C   5        /134. RY*(   5) C   5                    0.66    1.78    0.062
 393. BD*(   2) C   4 - C   5        /231. RY*(   3) C  16                    0.68    1.20    0.052
 393. BD*(   2) C   4 - C   5        /276. RY*(   3) C  21                    1.13    0.62    0.048
 393. BD*(   2) C   4 - C   5        /388. BD*(   2) C   2 - C   3          185.23    0.01    0.065
 400. BD*(   2) C   7 - O  15        /151. RY*(   4) C   7                    0.85    1.79    0.105
 400. BD*(   2) C   7 - O  15        /154. RY*(   7) C   7                    1.34    1.54    0.123
 400. BD*(   2) C   7 - O  15        /221. RY*(   2) O  15                    1.35    1.14    0.106
 400. BD*(   2) C   7 - O  15        /399. BD*(   1) C   7 - O  15            1.31    0.58    0.071
 403. BD*(   2) C   8 - C  14        /160. RY*(   4) C   8                    1.14    0.69    0.058
 403. BD*(   2) C   8 - C  14        /168. RY*(   3) C   9                    0.61    0.98    0.050
 403. BD*(   2) C   8 - C  14        /213. RY*(   3) C  14                    2.62    0.72    0.089
 403. BD*(   2) C   8 - C  14        /214. RY*(   4) C  14                    0.60    1.05    0.052
 403. BD*(   2) C   8 - C  14        /397. BD*(   1) N   6 - C   7            0.75    0.38    0.031
 403. BD*(   2) C   8 - C  14        /416. BD*(   2) C  16 - C  17            2.20    0.02    0.011
 405. BD*(   2) C   9 - C  10        /170. RY*(   5) C   9                    1.24    1.50    0.100
 405. BD*(   2) C   9 - C  10        /178. RY*(   4) C  10                    0.78    0.77    0.057
 405. BD*(   2) C   9 - C  10        /179. RY*(   5) C  10                    0.90    1.67    0.090
 411. BD*(   2) C  11 - C  13        /178. RY*(   4) C  10                    0.83    0.79    0.052
 411. BD*(   2) C  11 - C  13        /186. RY*(   3) C  11                    1.56    1.03    0.081
 411. BD*(   2) C  11 - C  13        /193. RY*(   1)Cl  12                    0.72    0.79    0.048
 411. BD*(   2) C  11 - C  13        /204. RY*(   3) C  13                    3.03    0.74    0.096
 411. BD*(   2) C  11 - C  13        /205. RY*(   4) C  13                    1.03    0.62    0.051
 411. BD*(   2) C  11 - C  13        /403. BD*(   2) C   8 - C  14          248.93    0.01    0.087
 411. BD*(   2) C  11 - C  13        /405. BD*(   2) C   9 - C  10          144.29    0.02    0.080
 416. BD*(   2) C  16 - C  17        /232. RY*(   4) C  16                    0.80    0.84    0.057
 416. BD*(   2) C  16 - C  17        /233. RY*(   5) C  16                    1.54    1.09    0.090
 416. BD*(   2) C  16 - C  17        /240. RY*(   3) C  17                    2.94    0.55    0.088
 422. BD*(   2) C  18 - C  21        /240. RY*(   3) C  17                    0.67    0.55    0.040
 422. BD*(   2) C  18 - C  21        /249. RY*(   3) C  18                    0.64    1.86    0.071
 422. BD*(   2) C  18 - C  21        /252. RY*(   6) C  18                    0.60    1.68    0.065
 422. BD*(   2) C  18 - C  21        /276. RY*(   3) C  21                    1.89    0.62    0.070
 422. BD*(   2) C  18 - C  21        /278. RY*(   5) C  21                    0.70    1.85    0.074
 431. BD*(   1) C  23 - O  24        /292. RY*(   1) C  23                    0.58    0.21    0.039
 431. BD*(   1) C  23 - O  24        /293. RY*(   2) C  23                    2.29    0.92    0.171
 431. BD*(   1) C  23 - O  24        /298. RY*(   7) C  23                    0.68    0.51    0.073
 431. BD*(   1) C  23 - O  24        /301. RY*(   1) O  24                    0.99    1.08    0.127
 431. BD*(   1) C  23 - O  24        /429. BD*(   1) C  22 - H  39            0.79    0.09    0.031
 431. BD*(   1) C  23 - O  24        /430. BD*(   1) C  22 - H  40            1.27    0.08    0.037
 431. BD*(   1) C  23 - O  24        /432. BD*(   1) C  23 - O  25            0.70    0.27    0.048
 431. BD*(   1) C  23 - O  24        /434. BD*(   1) O  24 - H  41            2.05    0.03    0.030
 433. BD*(   2) C  23 - O  25        /294. RY*(   3) C  23                    1.54    1.89    0.147
 433. BD*(   2) C  23 - O  25        /299. RY*(   8) C  23                    0.62    1.59    0.086
 433. BD*(   2) C  23 - O  25        /311. RY*(   2) O  25                    1.32    1.09    0.104
 433. BD*(   2) C  23 - O  25        /388. BD*(   2) C   2 - C   3            3.73    0.04    0.021
 433. BD*(   2) C  23 - O  25        /391. BD*(   1) C   3 - C  22            1.07    0.41    0.055


 Natural Bond Orbitals (Summary):

                                                            Principal Delocalizations
           NBO                        Occupancy    Energy   (geminal,vicinal,remote)
 ====================================================================================
 Molecular unit  1  (C19H16NO4Cl)
     1. BD (   1) C   1 - C   2          1.98180    -0.64322  387(g),395(v),390(v),389(g)
                                                    384(g),386(g),385(g),112(v)
     2. BD (   1) C   1 - H  26          1.97358    -0.48659  388(v),387(v),105(v)
     3. BD (   1) C   1 - H  27          1.98064    -0.49239  389(v),383(g)
     4. BD (   1) C   1 - H  28          1.97525    -0.48891  388(v),387(v),105(v)
     5. BD (   1) C   2 - C   3          1.96545    -0.69460  394(v),383(g),390(g),391(g)
                                                    397(v),389(g),121(v),283(v)
                                                    94(v),430(v),386(v)
     6. BD (   2) C   2 - C   3          1.83021    -0.26481  393(v),428(v),384(v),386(v)
                                                    430(v),433(r),124(v),388(g)
                                                    95(v),285(v),429(v)
     7. BD (   1) C   2 - N   6          1.97317    -0.76314  391(v),396(v),397(g),395(g)
                                                    398(v),130(v),387(g),148(v)
                                                    383(g),400(v),385(v),113(v)
                                                    114(v)
     8. BD (   1) C   3 - C   4          1.95823    -0.63514  383(v),394(g),396(v),387(g)
                                                    392(g),391(g),421(v),389(v)
                                                    429(v),395(v),283(v),131(v)
                                                    104(v),274(v)
     9. BD (   1) C   3 - C  22          1.95923    -0.62847  387(g),433(v),390(g),389(v)
                                                    392(v),428(g),429(g),432(v)
                                                    430(g),103(v),121(v),295(v)
    10. BD (   1) C   4 - C   5          1.95512    -0.65330  396(g),391(v),394(g),397(v)
                                                    390(g),417(v),427(v),112(v)
                                                    395(g),274(v),229(v),230(v)
    11. BD (   2) C   4 - C   5          1.62485    -0.24733  416(v),422(v),388(v),276(v)
                                                    231(v)
    12. BD (   1) C   4 - C  21          1.96565    -0.67419  390(g),392(g),420(v),421(g)
                                                    395(v),427(g),248(v),387(v)
                                                    112(v),131(v)
    13. BD (   1) C   5 - N   6          1.97483    -0.76835  383(v),389(g),394(v),397(g)
                                                    396(g),399(v),392(g),400(v)
                                                    415(v),103(v),104(v),149(v)
                                                    122(v)
    14. BD (   1) C   5 - C  16          1.97168    -0.69293  392(g),415(g),395(g),419(v)
                                                    390(v),417(g),239(v),389(v)
                                                    122(v),238(v),140(v)
    15. BD (   1) N   6 - C   7          1.98415    -0.80044  395(g),389(g),401(v),158(v)
                                                    103(v),387(v),392(v),130(v)
                                                    399(g),398(g),220(v)
    16. BD (   1) C   7 - C   8          1.97139    -0.66903  402(g),389(v),401(g),404(v)
                                                    412(v),399(g),166(v),220(v)
                                                    139(v),211(v),397(g)
    17. BD (   1) C   7 - O  15          1.99333    -1.07624  398(g),148(g),402(v),395(v)
                                                    397(g),158(v)
    18. BD (   2) C   7 - O  15          1.97539    -0.40031  403(v),395(v),160(v)
    19. BD (   1) C   8 - C   9          1.96798    -0.69590  402(g),404(g),398(g),414(v)
                                                    408(v),397(v),176(v),406(g)
                                                    148(v),211(v),175(v)
    20. BD (   1) C   8 - C  14          1.96897    -0.70147  401(g),412(g),398(g),413(v)
                                                    406(v),203(v),399(v),414(g)
                                                    166(v),149(v),202(v)
    21. BD (   2) C   8 - C  14          1.63841    -0.27003  405(v),411(v),400(v),168(v)
                                                    397(v),206(v),399(v)
    22. BD (   1) C   9 - C  10          1.97037    -0.70409  409(v),407(g),401(g),398(v)
                                                    408(g),406(g),185(v),158(v)
                                                    184(v),157(v)
    23. BD (   2) C   9 - C  10          1.65567    -0.27101  411(v),403(v),186(v),178(g)
                                                    160(v),188(v)
    24. BD (   1) C   9 - H  29          1.97721    -0.52128  402(v),407(v),401(g),404(g)
                                                    157(v),175(v)
    25. BD (   1) C  10 - C  11          1.97836    -0.72537  410(g),404(g),406(v),413(v)
                                                    167(v),408(g),202(v)
    26. BD (   1) C  10 - H  30          1.97673    -0.52705  410(v),401(v),404(g),184(v)
                                                    407(g),166(v),409(v)
    27. BD (   1) C  11 -Cl  12          1.98871    -0.74417  412(v),404(v),202(v),175(v)
    28. BD (   1) C  11 - C  13          1.97826    -0.72580  407(g),412(g),414(v),408(v)
                                                    413(g),212(v),175(v),211(v)
    29. BD (   2) C  11 - C  13          1.66018    -0.28565  403(v),405(v),178(v),193(v)
                                                    215(v),213(v)
    30. BD (   1) C  13 - C  14          1.96961    -0.70514  409(v),402(g),410(g),398(v)
                                                    413(g),414(g),157(v),185(v)
                                                    184(v),158(v)
    31. BD (   1) C  13 - H  31          1.97652    -0.52722  407(v),402(v),412(g),184(v)
                                                    410(g),211(v),409(v)
    32. BD (   1) C  14 - H  32          1.97720    -0.52710  401(v),410(v),412(g),402(g)
                                                    157(v),202(v)
    33. BD (   1) C  16 - C  17          1.96954    -0.68158  395(v),396(g),420(v),418(g)
                                                    130(v),417(g),247(v),419(g)
    34. BD (   2) C  16 - C  17          1.74126    -0.25336  422(v),393(v),251(v),135(v)
    35. BD (   1) C  16 - H  33          1.97666    -0.51425  392(v),418(v),415(g),396(g)
                                                    238(v),131(v)
    36. BD (   1) C  17 - C  18          1.97069    -0.67450  421(g),423(v),415(g),427(v)
                                                    417(v),419(g),230(v),229(v)
                                                    256(v),420(g),275(v)
    37. BD (   1) C  17 - H  34          1.97581    -0.49990  421(v),396(v),420(v),415(g)
                                                    418(g),229(v)
    38. BD (   1) C  18 - O  19          1.99070    -0.89530  415(v),394(v),266(v),421(g)
                                                    418(g),424(v)
    39. BD (   1) C  18 - C  21          1.97540    -0.69054  418(g),390(v),394(g),121(v)
                                                    419(v),427(g),238(v),420(g)
    40. BD (   2) C  18 - C  21          1.70836    -0.25692  393(v),416(v),240(v),125(v)
                                                    257(v)
    41. BD (   1) O  19 - C  20          1.99310    -0.82981  418(v),248(v),247(v)
    42. BD (   1) C  20 - H  35          1.99057    -0.51776  420(v),256(v)
    43. BD (   1) C  20 - H  36          1.99516    -0.52009  257(v),420(v)
    44. BD (   1) C  20 - H  37          1.99513    -0.52007  257(v)
    45. BD (   1) C  21 - H  38          1.97433    -0.51074  392(v),418(v),394(g),421(g)
                                                    247(v),420(v),122(v)
    46. BD (   1) C  22 - C  23          1.96871    -0.64576  388(v),434(v),310(v),391(g)
                                                    432(g),114(v),387(v),301(v)
                                                    113(v),430(g),390(v)
    47. BD (   1) C  22 - H  39          1.97035    -0.50182  390(v),431(v),433(v),391(g)
                                                    388(v),112(v)
    48. BD (   1) C  22 - H  40          1.96907    -0.50209  432(v),387(v),388(v),433(v)
                                                    391(g),113(v),431(v)
    49. BD (   1) C  23 - O  24          1.99532    -0.94723  429(v),283(v)
    50. BD (   1) C  23 - O  25          1.99650    -1.09615  292(g),428(g),283(v)
    51. BD (   2) C  23 - O  25          1.99269    -0.39234  391(v),433(g),430(v)
    52. BD (   1) O  24 - H  41          1.98599    -0.74248  428(v),432(v),292(v),293(v)
                                                    283(r)
    53. CR (   1) C   1                  1.99920   -10.07021  387(v),389(v),319(v),323(v)
                                                    327(v),103(v),106(v)
    54. CR (   1) C   2                  1.99881   -10.10451  391(v),96(v),397(v),387(g)
                                                    112(v),395(v),113(v),390(v)
    55. CR (   1) C   3                  1.99870   -10.05906  383(v),394(v),286(v),387(g)
                                                    103(v),106(v),104(v),392(v)
                                                    123(v)
    56. CR (   1) C   4                  1.99882   -10.05295  130(v),275(v),396(v),391(v)
                                                    421(v),427(v),114(v),392(g)
                                                    387(v),113(v)
    57. CR (   1) C   5                  1.99879   -10.09338  121(v),230(v),397(v),394(v)
                                                    392(g),389(v),417(v),415(v)
                                                    390(v)
    58. CR (   1) N   6                  1.99896   -14.22178  131(v),104(v),149(v),396(v)
                                                    383(v)
    59. CR (   1) C   7                  1.99914   -10.19593  395(v),389(v),402(v),401(v)
                                                    157(v)
    60. CR (   1) C   8                  1.99879   -10.08443  167(v),212(v),404(v),412(v)
                                                    149(v),414(v),406(v),397(v)
                                                    399(v)
    61. CR (   1) C   9                  1.99891   -10.08422  402(v),407(v),176(v),398(v)
                                                    331(v),408(v),159(v),158(v)
                                                    157(v),177(v),175(v)
    62. CR (   1) C  10                  1.99881   -10.08285  185(v),410(v),401(v),169(v)
                                                    409(v),335(v),406(v),167(v)
    63. CR (   1) C  11                  1.99860   -10.14525  409(g),176(v),203(v),412(v)
                                                    404(v),413(v),408(v),410(g)
                                                    407(g),177(v)
    64. CR (   1)Cl  12                  2.00000  -100.60052   
    65. CR (   2)Cl  12                  1.99971   -10.06027  184(v),410(v),407(v),187(v)
    66. CR (   3)Cl  12                  1.99992    -7.22960   
    67. CR (   4)Cl  12                  1.99997    -7.22590   
    68. CR (   5)Cl  12                  1.99998    -7.22522   
    69. CR (   1) C  13                  1.99880   -10.08256  185(v),407(v),402(v),409(v)
                                                    212(v),339(v),414(v),214(v)
    70. CR (   1) C  14                  1.99892   -10.08612  158(v),203(v),401(v),398(v)
                                                    410(v),343(v),413(v)
    71. CR (   1) O  15                  1.99973   -18.88046  148(v),398(v)
    72. CR (   1) C  16                  1.99891   -10.06446  395(v),392(v),132(v),418(v)
                                                    239(v),347(v),419(v),241(v)
    73. CR (   1) C  17                  1.99893   -10.05711  421(v),396(v),248(v),230(v)
                                                    417(v),351(v),232(v),250(v)
                                                    420(v)
    74. CR (   1) C  18                  1.99864   -10.12568  239(v),423(v),394(v),415(v)
                                                    427(v),420(g),277(v),421(g)
                                                    418(g),419(v)
    75. CR (   1) O  19                  1.99963   -18.96341  247(v),265(v),254(v),266(v)
                                                    421(v)
    76. CR (   1) C  20                  1.99925   -10.14691  420(v),423(g),355(v),363(v)
                                                    359(v)
    77. CR (   1) C  21                  1.99888   -10.05388  390(v),247(v),392(v),418(v)
                                                    122(v),420(v),367(v),123(v)
                                                    248(v)
    78. CR (   1) C  22                  1.99902   -10.08657  387(v),293(v),390(v),432(v)
                                                    371(v),375(v),115(v),298(v)
    79. CR (   1) C  23                  1.99934   -10.21749  284(v),431(g)
    80. CR (   1) O  24                  1.99969   -18.99793  293(v),292(v)
    81. CR (   1) O  25                  1.99970   -18.87668  292(v),428(v)
    82. LP (   1) N   6                  1.60047    -0.26817  388(v),400(v),393(v),399(v)
                                                    133(v),398(v),105(v),151(v)
                                                    134(v),107(v)
    83. LP (   1)Cl  12                  1.99173    -0.91879  184(v),407(v),410(v),187(v)
    84. LP (   2)Cl  12                  1.97176    -0.32499  410(v),407(v),185(v)
    85. LP (   3)Cl  12                  1.91334    -0.32332  411(v),186(v)
    86. LP (   1) O  15                  1.97558    -0.66423  148(v),398(v),397(v)
    87. LP (   2) O  15                  1.86708    -0.26996  397(v),398(v),150(v),149(v)
                                                    151(v)
    88. LP (   1) O  19                  1.96030    -0.51156  421(v),247(v),424(v),265(v)
                                                    426(v),425(v),418(v),248(v)
    89. LP (   2) O  19                  1.83916    -0.30963  422(v),425(v),426(v),249(v)
                                                    267(v)
    90. LP (   1) O  24                  1.97534    -0.60032  432(v),292(v),295(v),296(v)
                                                    381(v),293(v)
    91. LP (   2) O  24                  1.81735    -0.34212  433(v),294(v),380(v),299(v)
    92. LP (   1) O  25                  1.97339    -0.66060  292(v),428(v),431(v)
    93. LP (   2) O  25                  1.84196    -0.26845  431(v),428(v),293(v),295(v)
                                                    296(v),298(v)
    94. RY*(   1) C   1                  0.00296     0.71639   
    95. RY*(   2) C   1                  0.00139     1.03923   
    96. RY*(   3) C   1                  0.00102     0.70527   
    97. RY*(   4) C   1                  0.00014     1.00984   
    98. RY*(   5) C   1                  0.00009     2.30204   
    99. RY*(   6) C   1                  0.00003     1.86321   
   100. RY*(   7) C   1                  0.00001     2.17106   
   101. RY*(   8) C   1                  0.00001     2.05874   
   102. RY*(   9) C   1                  0.00001     2.24823   
   103. RY*(   1) C   2                  0.00632     1.10835   
   104. RY*(   2) C   2                  0.00507     0.71346   
   105. RY*(   3) C   2                  0.00302     0.75322   
   106. RY*(   4) C   2                  0.00197     0.73794   
   107. RY*(   5) C   2                  0.00110     1.83887   
   108. RY*(   6) C   2                  0.00059     1.88714   
   109. RY*(   7) C   2                  0.00053     2.34944   
   110. RY*(   8) C   2                  0.00016     2.24190   
   111. RY*(   9) C   2                  0.00002     2.18855   
   112. RY*(   1) C   3                  0.00494     1.12862   
   113. RY*(   2) C   3                  0.00371     0.87530   
   114. RY*(   3) C   3                  0.00346     0.93246   
   115. RY*(   4) C   3                  0.00116     0.75345   
   116. RY*(   5) C   3                  0.00056     1.86243   
   117. RY*(   6) C   3                  0.00030     2.27081   
   118. RY*(   7) C   3                  0.00023     2.03942   
   119. RY*(   8) C   3                  0.00009     2.21516   
   120. RY*(   9) C   3                  0.00002     2.22389   
   121. RY*(   1) C   4                  0.00655     1.10653   
   122. RY*(   2) C   4                  0.00394     1.29555   
   123. RY*(   3) C   4                  0.00181     0.64811   
   124. RY*(   4) C   4                  0.00119     1.36682   
   125. RY*(   5) C   4                  0.00072     1.35166   
   126. RY*(   6) C   4                  0.00063     1.79701   
   127. RY*(   7) C   4                  0.00016     2.45250   
   128. RY*(   8) C   4                  0.00010     2.27061   
   129. RY*(   9) C   4                  0.00002     2.22514   
   130. RY*(   1) C   5                  0.00543     1.07369   
   131. RY*(   2) C   5                  0.00441     1.02383   
   132. RY*(   3) C   5                  0.00254     0.78416   
   133. RY*(   4) C   5                  0.00220     0.80775   
   134. RY*(   5) C   5                  0.00105     1.81113   
   135. RY*(   6) C   5                  0.00076     1.87344   
   136. RY*(   7) C   5                  0.00023     2.30931   
   137. RY*(   8) C   5                  0.00018     2.32259   
   138. RY*(   9) C   5                  0.00002     2.21393   
   139. RY*(   1) N   6                  0.00303     1.16960   
   140. RY*(   2) N   6                  0.00132     1.87165   
   141. RY*(   3) N   6                  0.00126     1.45161   
   142. RY*(   4) N   6                  0.00098     1.50199   
   143. RY*(   5) N   6                  0.00067     2.26577   
   144. RY*(   6) N   6                  0.00038     2.38248   
   145. RY*(   7) N   6                  0.00019     2.22281   
   146. RY*(   8) N   6                  0.00013     2.37097   
   147. RY*(   9) N   6                  0.00004     2.53047   
   148. RY*(   1) C   7                  0.01911     0.59220   
   149. RY*(   2) C   7                  0.00938     1.13302   
   150. RY*(   3) C   7                  0.00541     1.45914   
   151. RY*(   4) C   7                  0.00358     1.79647   
   152. RY*(   5) C   7                  0.00222     0.71430   
   153. RY*(   6) C   7                  0.00127     1.86069   
   154. RY*(   7) C   7                  0.00065     1.55062   
   155. RY*(   8) C   7                  0.00037     2.06526   
   156. RY*(   9) C   7                  0.00003     2.11058   
   157. RY*(   1) C   8                  0.00539     1.18089   
   158. RY*(   2) C   8                  0.00488     0.94574   
   159. RY*(   3) C   8                  0.00277     0.64682   
   160. RY*(   4) C   8                  0.00143     0.70296   
   161. RY*(   5) C   8                  0.00071     1.91542   
   162. RY*(   6) C   8                  0.00031     2.20901   
   163. RY*(   7) C   8                  0.00022     2.29673   
   164. RY*(   8) C   8                  0.00017     2.08585   
   165. RY*(   9) C   8                  0.00004     2.20229   
   166. RY*(   1) C   9                  0.00632     1.10249   
   167. RY*(   2) C   9                  0.00326     0.72294   
   168. RY*(   3) C   9                  0.00106     0.99724   
   169. RY*(   4) C   9                  0.00082     0.64610   
   170. RY*(   5) C   9                  0.00056     1.51824   
   171. RY*(   6) C   9                  0.00013     2.35723   
   172. RY*(   7) C   9                  0.00006     2.35050   
   173. RY*(   8) C   9                  0.00001     2.16522   
   174. RY*(   9) C   9                  0.00001     1.92354   
   175. RY*(   1) C  10                  0.00582     1.08007   
   176. RY*(   2) C  10                  0.00317     0.66593   
   177. RY*(   3) C  10                  0.00102     0.61314   
   178. RY*(   4) C  10                  0.00097     0.78883   
   179. RY*(   5) C  10                  0.00049     1.69002   
   180. RY*(   6) C  10                  0.00015     2.37217   
   181. RY*(   7) C  10                  0.00006     2.31504   
   182. RY*(   8) C  10                  0.00002     2.01218   
   183. RY*(   9) C  10                  0.00002     2.06029   
   184. RY*(   1) C  11                  0.00790     0.99305   
   185. RY*(   2) C  11                  0.00664     0.76157   
   186. RY*(   3) C  11                  0.00282     1.02754   
   187. RY*(   4) C  11                  0.00146     0.68293   
   188. RY*(   5) C  11                  0.00083     1.88210   
   189. RY*(   6) C  11                  0.00066     2.28572   
   190. RY*(   7) C  11                  0.00064     1.96181   
   191. RY*(   8) C  11                  0.00006     1.30513   
   192. RY*(   9) C  11                  0.00002     2.14249   
   193. RY*(   1)Cl  12                  0.00275     0.79324   
   194. RY*(   2)Cl  12                  0.00169     0.86952   
   195. RY*(   3)Cl  12                  0.00031     0.80464   
   196. RY*(   4)Cl  12                  0.00015     1.21320   
   197. RY*(   5)Cl  12                  0.00003     0.77067   
   198. RY*(   6)Cl  12                  0.00001     0.87363   
   199. RY*(   7)Cl  12                  0.00001     0.94461   
   200. RY*(   8)Cl  12                  0.00001     0.87956   
   201. RY*(   9)Cl  12                  0.00001     0.93449   
   202. RY*(   1) C  13                  0.00594     1.08473   
   203. RY*(   2) C  13                  0.00330     0.66078   
   204. RY*(   3) C  13                  0.00106     0.74446   
   205. RY*(   4) C  13                  0.00099     0.61504   
   206. RY*(   5) C  13                  0.00051     1.72618   
   207. RY*(   6) C  13                  0.00015     2.37349   
   208. RY*(   7) C  13                  0.00006     2.32895   
   209. RY*(   8) C  13                  0.00002     2.15321   
   210. RY*(   9) C  13                  0.00002     1.92755   
   211. RY*(   1) C  14                  0.00545     1.14683   
   212. RY*(   2) C  14                  0.00272     0.71508   
   213. RY*(   3) C  14                  0.00125     0.73496   
   214. RY*(   4) C  14                  0.00101     1.06793   
   215. RY*(   5) C  14                  0.00061     1.40668   
   216. RY*(   6) C  14                  0.00014     2.36301   
   217. RY*(   7) C  14                  0.00009     2.24028   
   218. RY*(   8) C  14                  0.00002     2.19718   
   219. RY*(   9) C  14                  0.00002     2.05085   
   220. RY*(   1) O  15                  0.00223     1.23175   
   221. RY*(   2) O  15                  0.00077     1.14872   
   222. RY*(   3) O  15                  0.00019     1.53918   
   223. RY*(   4) O  15                  0.00012     1.15424   
   224. RY*(   5) O  15                  0.00001     2.86080   
   225. RY*(   6) O  15                  0.00001     2.73475   
   226. RY*(   7) O  15                  0.00001     3.10011   
   227. RY*(   8) O  15                  0.00002     2.96231   
   228. RY*(   9) O  15                  0.00000     2.77517   
   229. RY*(   1) C  16                  0.00469     1.19505   
   230. RY*(   2) C  16                  0.00270     0.74726   
   231. RY*(   3) C  16                  0.00114     1.23260   
   232. RY*(   4) C  16                  0.00082     0.88256   
   233. RY*(   5) C  16                  0.00060     1.12515   
   234. RY*(   6) C  16                  0.00012     2.31738   
   235. RY*(   7) C  16                  0.00007     2.39361   
   236. RY*(   8) C  16                  0.00003     1.93563   
   237. RY*(   9) C  16                  0.00001     2.25193   
   238. RY*(   1) C  17                  0.00579     1.13027   
   239. RY*(   2) C  17                  0.00303     0.69747   
   240. RY*(   3) C  17                  0.00143     0.58782   
   241. RY*(   4) C  17                  0.00085     0.60927   
   242. RY*(   5) C  17                  0.00064     1.94548   
   243. RY*(   6) C  17                  0.00014     2.36398   
   244. RY*(   7) C  17                  0.00003     1.90306   
   245. RY*(   8) C  17                  0.00004     2.40355   
   246. RY*(   9) C  17                  0.00001     2.24086   
   247. RY*(   1) C  18                  0.00721     0.87639   
   248. RY*(   2) C  18                  0.00453     1.13471   
   249. RY*(   3) C  18                  0.00241     1.89833   
   250. RY*(   4) C  18                  0.00203     1.08843   
   251. RY*(   5) C  18                  0.00093     0.79745   
   252. RY*(   6) C  18                  0.00084     1.71101   
   253. RY*(   7) C  18                  0.00060     1.94943   
   254. RY*(   8) C  18                  0.00021     2.14228   
   255. RY*(   9) C  18                  0.00002     2.18072   
   256. RY*(   1) O  19                  0.00265     1.28661   
   257. RY*(   2) O  19                  0.00209     1.12019   
   258. RY*(   3) O  19                  0.00036     2.25232   
   259. RY*(   4) O  19                  0.00025     2.74364   
   260. RY*(   5) O  19                  0.00011     1.70013   
   261. RY*(   6) O  19                  0.00008     2.46337   
   262. RY*(   7) O  19                  0.00000     2.65808   
   263. RY*(   8) O  19                  0.00001     2.76173   
   264. RY*(   9) O  19                  0.00001     2.86498   
   265. RY*(   1) C  20                  0.00291     1.07174   
   266. RY*(   2) C  20                  0.00166     0.61059   
   267. RY*(   3) C  20                  0.00146     2.11158   
   268. RY*(   4) C  20                  0.00040     1.85303   
   269. RY*(   5) C  20                  0.00031     0.63885   
   270. RY*(   6) C  20                  0.00004     1.45228   
   271. RY*(   7) C  20                  0.00000     2.18129   
   272. RY*(   8) C  20                  0.00000     1.50832   
   273. RY*(   9) C  20                  0.00000     2.23736   
   274. RY*(   1) C  21                  0.00438     1.14630   
   275. RY*(   2) C  21                  0.00240     0.82097   
   276. RY*(   3) C  21                  0.00181     0.65603   
   277. RY*(   4) C  21                  0.00119     0.58586   
   278. RY*(   5) C  21                  0.00057     1.88535   
   279. RY*(   6) C  21                  0.00008     2.43123   
   280. RY*(   7) C  21                  0.00007     2.41902   
   281. RY*(   8) C  21                  0.00003     1.92875   
   282. RY*(   9) C  21                  0.00001     2.23846   
   283. RY*(   1) C  22                  0.00721     0.95700   
   284. RY*(   2) C  22                  0.00219     0.80566   
   285. RY*(   3) C  22                  0.00124     1.34416   
   286. RY*(   4) C  22                  0.00091     0.60740   
   287. RY*(   5) C  22                  0.00022     1.86069   
   288. RY*(   6) C  22                  0.00015     2.12478   
   289. RY*(   7) C  22                  0.00007     2.16681   
   290. RY*(   8) C  22                  0.00007     2.39634   
   291. RY*(   9) C  22                  0.00002     1.87998   
   292. RY*(   1) C  23                  0.02432     0.55617   
   293. RY*(   2) C  23                  0.01219     1.27265   
   294. RY*(   3) C  23                  0.00451     1.90331   
   295. RY*(   4) C  23                  0.00319     1.20606   
   296. RY*(   5) C  23                  0.00277     1.20680   
   297. RY*(   6) C  23                  0.00146     2.17081   
   298. RY*(   7) C  23                  0.00035     0.86204   
   299. RY*(   8) C  23                  0.00012     1.59735   
   300. RY*(   9) C  23                  0.00003     2.07909   
   301. RY*(   1) O  24                  0.00228     1.43232   
   302. RY*(   2) O  24                  0.00078     1.16867   
   303. RY*(   3) O  24                  0.00061     1.50569   
   304. RY*(   4) O  24                  0.00012     1.33348   
   305. RY*(   5) O  24                  0.00002     2.81832   
   306. RY*(   6) O  24                  0.00001     2.74991   
   307. RY*(   7) O  24                  0.00000     2.65345   
   308. RY*(   8) O  24                  0.00001     2.74451   
   309. RY*(   9) O  24                  0.00001     3.07108   
   310. RY*(   1) O  25                  0.00270     1.16721   
   311. RY*(   2) O  25                  0.00047     1.10314   
   312. RY*(   3) O  25                  0.00019     1.63336   
   313. RY*(   4) O  25                  0.00007     1.56049   
   314. RY*(   5) O  25                  0.00001     2.57770   
   315. RY*(   6) O  25                  0.00000     2.71383   
   316. RY*(   7) O  25                  0.00000     2.80612   
   317. RY*(   8) O  25                  0.00001     2.89540   
   318. RY*(   9) O  25                  0.00001     2.86700   
   319. RY*(   1) H  26                  0.00216     0.40958   
   320. RY*(   2) H  26                  0.00023     1.83284   
   321. RY*(   3) H  26                  0.00016     1.80015   
   322. RY*(   4) H  26                  0.00004     2.29333   
   323. RY*(   1) H  27                  0.00246     0.43777   
   324. RY*(   2) H  27                  0.00019     1.76561   
   325. RY*(   3) H  27                  0.00016     1.80033   
   326. RY*(   4) H  27                  0.00005     2.34629   
   327. RY*(   1) H  28                  0.00134     0.45523   
   328. RY*(   2) H  28                  0.00023     1.84523   
   329. RY*(   3) H  28                  0.00015     1.82657   
   330. RY*(   4) H  28                  0.00003     2.23500   
   331. RY*(   1) H  29                  0.00250     0.34873   
   332. RY*(   2) H  29                  0.00016     1.65772   
   333. RY*(   3) H  29                  0.00009     1.98729   
   334. RY*(   4) H  29                  0.00007     2.34571   
   335. RY*(   1) H  30                  0.00219     0.33633   
   336. RY*(   2) H  30                  0.00017     1.63932   
   337. RY*(   3) H  30                  0.00010     1.98302   
   338. RY*(   4) H  30                  0.00006     2.31396   
   339. RY*(   1) H  31                  0.00220     0.33683   
   340. RY*(   2) H  31                  0.00017     1.64561   
   341. RY*(   3) H  31                  0.00010     1.99313   
   342. RY*(   4) H  31                  0.00006     2.31199   
   343. RY*(   1) H  32                  0.00170     0.38181   
   344. RY*(   2) H  32                  0.00017     1.69592   
   345. RY*(   3) H  32                  0.00009     2.04069   
   346. RY*(   4) H  32                  0.00007     2.28046   
   347. RY*(   1) H  33                  0.00206     0.40876   
   348. RY*(   2) H  33                  0.00020     1.69125   
   349. RY*(   3) H  33                  0.00011     2.15149   
   350. RY*(   4) H  33                  0.00006     2.26706   
   351. RY*(   1) H  34                  0.00220     0.36038   
   352. RY*(   2) H  34                  0.00018     1.67050   
   353. RY*(   3) H  34                  0.00009     2.03675   
   354. RY*(   4) H  34                  0.00005     2.34108   
   355. RY*(   1) H  35                  0.00076     0.38843   
   356. RY*(   2) H  35                  0.00022     1.72335   
   357. RY*(   3) H  35                  0.00010     1.95512   
   358. RY*(   4) H  35                  0.00001     2.00003   
   359. RY*(   1) H  36                  0.00272     0.38170   
   360. RY*(   2) H  36                  0.00022     1.77774   
   361. RY*(   3) H  36                  0.00014     1.86218   
   362. RY*(   4) H  36                  0.00003     2.14195   
   363. RY*(   1) H  37                  0.00279     0.38051   
   364. RY*(   2) H  37                  0.00022     1.77794   
   365. RY*(   3) H  37                  0.00014     1.86065   
   366. RY*(   4) H  37                  0.00003     2.14613   
   367. RY*(   1) H  38                  0.00198     0.46076   
   368. RY*(   2) H  38                  0.00023     1.67702   
   369. RY*(   3) H  38                  0.00008     2.06657   
   370. RY*(   4) H  38                  0.00006     2.39992   
   371. RY*(   1) H  39                  0.00193     0.41233   
   372. RY*(   2) H  39                  0.00017     1.83712   
   373. RY*(   3) H  39                  0.00014     1.83851   
   374. RY*(   4) H  39                  0.00004     2.30839   
   375. RY*(   1) H  40                  0.00285     0.38702   
   376. RY*(   2) H  40                  0.00015     1.83857   
   377. RY*(   3) H  40                  0.00015     1.86904   
   378. RY*(   4) H  40                  0.00004     2.30035   
   379. RY*(   1) H  41                  0.00402     0.45866   
   380. RY*(   2) H  41                  0.00117     1.59326   
   381. RY*(   3) H  41                  0.00080     1.77208   
   382. RY*(   4) H  41                  0.00004     2.32672   
   383. BD*(   1) C   1 - C   2          0.01722     0.43525   
   384. BD*(   1) C   1 - H  26          0.01186     0.44885   
   385. BD*(   1) C   1 - H  27          0.00818     0.45408   
   386. BD*(   1) C   1 - H  28          0.00823     0.44019   
   387. BD*(   1) C   2 - C   3          0.02696     0.61122   
   388. BD*(   2) C   2 - C   3          0.27428     0.04603  393(v),433(r),428(v),384(v)
                                                    386(v),107(g)
   389. BD*(   1) C   2 - N   6          0.03831     0.40718   
   390. BD*(   1) C   3 - C   4          0.03208     0.52392   
   391. BD*(   1) C   3 - C  22          0.02420     0.42318   
   392. BD*(   1) C   4 - C   5          0.02995     0.55165   
   393. BD*(   2) C   4 - C   5          0.47619     0.03513  422(v),416(v),388(v),133(g)
                                                    276(v),124(g),125(g),231(v)
                                                    134(g)
   394. BD*(   1) C   4 - C  21          0.02456     0.57517   
   395. BD*(   1) C   5 - N   6          0.03717     0.40788   
   396. BD*(   1) C   5 - C  16          0.02468     0.56570   
   397. BD*(   1) N   6 - C   7          0.08954     0.39756   
   398. BD*(   1) C   7 - C   8          0.06506     0.42540   
   399. BD*(   1) C   7 - O  15          0.02012     0.58857   
   400. BD*(   2) C   7 - O  15          0.21766     0.01017  403(v),221(g),154(g),399(g)
                                                    151(g)
   401. BD*(   1) C   8 - C   9          0.02501     0.54792   
   402. BD*(   1) C   8 - C  14          0.02653     0.54614   
   403. BD*(   2) C   8 - C  14          0.37664     0.01450  405(v),400(v),411(v),213(g)
                                                    416(r),160(g),397(v),168(v)
                                                    214(g)
   404. BD*(   1) C   9 - C  10          0.01697     0.56432   
   405. BD*(   2) C   9 - C  10          0.29352     0.01894  403(v),411(v),170(g),179(g)
                                                    178(g)
   406. BD*(   1) C   9 - H  29          0.01467     0.45934   
   407. BD*(   1) C  10 - C  11          0.02967     0.53612   
   408. BD*(   1) C  10 - H  30          0.01423     0.45187   
   409. BD*(   1) C  11 -Cl  12          0.03130     0.14702   
   410. BD*(   1) C  11 - C  13          0.02952     0.53722   
   411. BD*(   2) C  11 - C  13          0.38862    -0.00013  403(v),405(v),204(g),186(g)
                                                    205(g),178(v),193(v)
   412. BD*(   1) C  13 - C  14          0.01789     0.56316   
   413. BD*(   1) C  13 - H  31          0.01410     0.45138   
   414. BD*(   1) C  14 - H  32          0.01419     0.45529   
   415. BD*(   1) C  16 - C  17          0.01393     0.59070   
   416. BD*(   2) C  16 - C  17          0.32931     0.03834  393(v),422(v),240(g),233(g)
                                                    403(r),232(g)
   417. BD*(   1) C  16 - H  33          0.01468     0.46961   
   418. BD*(   1) C  17 - C  18          0.02507     0.55232   
   419. BD*(   1) C  17 - H  34          0.01249     0.47288   
   420. BD*(   1) C  18 - O  19          0.03074     0.37928   
   421. BD*(   1) C  18 - C  21          0.02908     0.57249   
   422. BD*(   2) C  18 - C  21          0.37690     0.03480  393(v),416(v),276(g),278(g)
                                                    240(v),249(g),252(g)
   423. BD*(   1) O  19 - C  20          0.00825     0.30387   
   424. BD*(   1) C  20 - H  35          0.00868     0.44677   
   425. BD*(   1) C  20 - H  36          0.02130     0.42231   
   426. BD*(   1) C  20 - H  37          0.02113     0.42295   
   427. BD*(   1) C  21 - H  38          0.01577     0.46684   
   428. BD*(   1) C  22 - C  23          0.06746     0.37868   
   429. BD*(   1) C  22 - H  39          0.01082     0.43720   
   430. BD*(   1) C  22 - H  40          0.01501     0.43101   
   431. BD*(   1) C  23 - O  24          0.10390     0.34952  293(g),434(g),430(v),301(g)
                                                    429(v),298(g),432(g)
   432. BD*(   1) C  23 - O  25          0.02379     0.61593   
   433. BD*(   2) C  23 - O  25          0.21184     0.00930  388(r),294(g),311(g),391(v)
                                                    299(g)
   434. BD*(   1) O  24 - H  41          0.01451     0.38279   
       -------------------------------
              Total Lewis  181.53744  ( 97.6008%)
        Valence non-Lewis    4.07373  (  2.1902%)
        Rydberg non-Lewis    0.38882  (  0.2090%)
       -------------------------------
            Total unit  1  186.00000  (100.0000%)
           Charge unit  1    0.00000
 Unable to Open any file for archive entry.
 1\1\GINC-COMPUTE-0-6\SP\RB3LYP\def2SVP\C19H16Cl1N1O4\ZAHRT2\13-Mar-202
 1\0\\# b3lyp/def2svp geom=NewRedundant pop=NBO\\98\\0,1\C,0,1.10777322
 11,-2.8470387708,-1.8959021093\C,0,0.2937040217,-1.7190023688,-1.35654
 34602\C,0,-1.0064151955,-1.7371895398,-0.9111933917\C,0,-1.3277163731,
 -0.41972037,-0.4121982309\C,0,-0.1831121344,0.3892386878,-0.5934772199
 \N,0,0.8233813797,-0.4272998103,-1.1559123997\C,0,2.1018002067,-0.0273
 470238,-1.59281142\C,0,2.8174490302,0.9829786356,-0.7592185905\C,0,3.7
 332580004,1.8367482911,-1.3917400837\C,0,4.4767801375,2.7524047914,-0.
 6516752757\C,0,4.3222361452,2.7904944459,0.7386371964\Cl,0,5.253534321
 9,3.9284248842,1.67412045\C,0,3.4370362578,1.9255990728,1.3903627479\C
 ,0,2.6834473329,1.0282407667,0.6368893606\O,0,2.6156863467,-0.52219907
 08,-2.574544361\C,0,-0.2226165742,1.7591206986,-0.3023538859\C,0,-1.39
 48138472,2.2837843135,0.2292971426\C,0,-2.5283342781,1.4717682123,0.46
 54110546\O,0,-3.5992059018,2.1080842059,1.0099889714\C,0,-4.7653624545
 ,1.3636369781,1.2665017834\C,0,-2.5061688485,0.1144742374,0.1375813305
 \C,0,-1.9344098228,-2.9193305141,-0.8975841648\C,0,-1.8990678767,-3.61
 20138709,0.4504612569\O,0,-2.7745672831,-3.0649578454,1.3211463536\O,0
 ,-1.1605004979,-4.5155935249,0.7497282107\H,0,1.3044113617,-2.73380549
 69,-2.9721895286\H,0,0.5888436601,-3.7959173145,-1.7085319069\H,0,2.09
 03930102,-2.9011444041,-1.4030816664\H,0,3.8528189902,1.7711790905,-2.
 474539559\H,0,5.1787987115,3.4311403994,-1.1374280899\H,0,3.3440669164
 ,1.9619804277,2.4763043144\H,0,1.9876571725,0.354899952,1.1391726813\H
 ,0,0.6287775475,2.4126199219,-0.4823532209\H,0,-1.4668502638,3.3433159
 564,0.4795224398\H,0,-5.4943929928,2.0589166621,1.7036372821\H,0,-5.18
 99999852,0.9331897913,0.3411732109\H,0,-4.5788735559,0.5412668542,1.98
 10813309\H,0,-3.3623559265,-0.5349317524,0.3097847523\H,0,-1.639867503
 7,-3.6577726002,-1.6536459426\H,0,-2.9622110971,-2.5899171897,-1.11177
 29729\H,0,-2.64501136,-3.5183258098,2.1722866782\\Version=ES64L-G16Rev
 C.01\State=1-A\HF=-1548.6115888\RMSD=8.434e-09\Dipole=-0.8530182,0.205
 421,0.5492971\Quadrupole=7.6849023,-7.486618,-0.1982843,6.5733125,-2.9
 848529,-2.3083827\PG=C01 [X(C19H16Cl1N1O4)]\\@
 The archive entry for this job was punched.


 IF YOU GET CONFUSED, LOGIC OUT YOUR DILEMMA

           --  PICKER X-RAY CORP.    DIGITAL PRINTER MANUAL CA. 1964
 File lengths (MBytes):  RWF=    105 Int=      0 D2E=      0 Chk=     12 Scr=      1
 Normal termination of Gaussian 16
